# Supplementary material for: An Open-Source 3D-Printable Platform for Testing Head-Fixed Cognitive Flexibility in Rodents
Source: eNeuro. 2025 Jan 24;12(1):ENEURO.0364-24.2024. doi: 10.1523/ENEURO.0364-24.2024 (PMC11875048; doi:10.1523/ENEURO.0364-24.2024)
Supplement: FlexRig Repository — Download FlexRig Repository, ZIP file. [file eneuro-12-ENEURO.0364-24.2024-s003.zip]

Archive with 85 entries (76 files):
- FlexRig-main/3DModels/
- FlexRig-main/3DModels/airWaterHolder.step
- FlexRig-main/3DModels/airWaterHolder.stl
- FlexRig-main/3DModels/headbar.pdf
- FlexRig-main/3DModels/headbar.step
- FlexRig-main/3DModels/headbar.stl
- FlexRig-main/3DModels/headplate.step
- FlexRig-main/3DModels/headplate.stl
- FlexRig-main/3DModels/lickSpoutPostHolder.step
- FlexRig-main/3DModels/lickSpoutPostHolder.stl
- FlexRig-main/3DModels/SIR_Headport13.step
- FlexRig-main/3DModels/SIR_Headport13.stl
- FlexRig-main/3DModels/speakerFunnel.step
- FlexRig-main/3DModels/speakerFunnel.stl
- FlexRig-main/3DModels/threadedFaceMount.emsx
- FlexRig-main/3DModels/threadedManifold.emsx
- FlexRig-main/3DModels/treadmillBase.step
- FlexRig-main/3DModels/treadmillBase.stl
- FlexRig-main/3DModels/treadmillSprockets.step
- FlexRig-main/3DModels/treadmillSprockets.stl
- FlexRig-main/ArduinoScripts/
- FlexRig-main/ArduinoScripts/BiModal_2AFC/
- FlexRig-main/ArduinoScripts/BiModal_2AFC/BiModal_2AFC.ino
- FlexRig-main/ArduinoScripts/flexRigFunctions/
- FlexRig-main/ArduinoScripts/flexRigFunctions/flexRigFunctions.cpp
- FlexRig-main/ArduinoScripts/flexRigFunctions/flexRigFunctions.h
- FlexRig-main/ArduinoScripts/Habituation/
- FlexRig-main/ArduinoScripts/Habituation/Habituation.ino
- FlexRig-main/ArduinoScripts/RigTest/
- FlexRig-main/ArduinoScripts/RigTest/RigTest.ino
- FlexRig-main/ArduinoScripts/Shaping/
- FlexRig-main/ArduinoScripts/Shaping/Shaping.ino
- FlexRig-main/AssemblyInstructions.pdf
- FlexRig-main/FlexRig_Diagram.svg
- FlexRig-main/PCBFiles/
- FlexRig-main/PCBFiles/FlexRigShield.fzz
- FlexRig-main/PCBFiles/FlexRigShield2_contour.gm1
- FlexRig-main/PCBFiles/FlexRigShield2_copperBottom.gbl
- FlexRig-main/PCBFiles/FlexRigShield2_copperTop.gtl
- FlexRig-main/PCBFiles/FlexRigShield2_drill.txt
- FlexRig-main/PCBFiles/FlexRigShield2_etch_copper_bottom.pdf
- FlexRig-main/PCBFiles/FlexRigShield2_etch_copper_bottom_mirror.pdf
- FlexRig-main/PCBFiles/FlexRigShield2_etch_copper_top.pdf
- FlexRig-main/PCBFiles/FlexRigShield2_etch_copper_top_mirror.pdf
- FlexRig-main/PCBFiles/FlexRigShield2_etch_mask_bottom.pdf
- FlexRig-main/PCBFiles/FlexRigShield2_etch_mask_bottom_mirror.pdf
- FlexRig-main/PCBFiles/FlexRigShield2_etch_mask_top.pdf
- FlexRig-main/PCBFiles/FlexRigShield2_etch_mask_top_mirror.pdf
- FlexRig-main/PCBFiles/FlexRigShield2_etch_paste_mask_bottom.pdf
- FlexRig-main/PCBFiles/FlexRigShield2_etch_paste_mask_bottom_mirror.pdf
- FlexRig-main/PCBFiles/FlexRigShield2_etch_paste_mask_top.pdf
- FlexRig-main/PCBFiles/FlexRigShield2_etch_paste_mask_top_mirror.pdf
- FlexRig-main/PCBFiles/FlexRigShield2_etch_silk_bottom.pdf
- FlexRig-main/PCBFiles/FlexRigShield2_etch_silk_bottom_mirror.pdf
- FlexRig-main/PCBFiles/FlexRigShield2_etch_silk_top.pdf
- FlexRig-main/PCBFiles/FlexRigShield2_etch_silk_top_mirror.pdf
- FlexRig-main/PCBFiles/FlexRigShield2_maskBottom.gbs
- FlexRig-main/PCBFiles/FlexRigShield2_maskTop.gts
- FlexRig-main/PCBFiles/FlexRigShield2_pasteMaskTop.gtp
- FlexRig-main/PCBFiles/FlexRigShield2_pnp.txt
- FlexRig-main/PCBFiles/FlexRigShield2_silkBottom.gbo
- FlexRig-main/PCBFiles/FlexRigShield2_silkTop.gto
- FlexRig-main/README.md
- FlexRig-main/RigParts.xlsx
- FlexRig-main/Tones/
- FlexRig-main/Tones/035.wav
- FlexRig-main/Tones/083.wav
- FlexRig-main/Tones/09K.wav
- FlexRig-main/Tones/155.wav
- FlexRig-main/Tones/210.wav
- FlexRig-main/Tones/9KL.wav
- FlexRig-main/Tones/9KR.wav
- FlexRig-main/Tones/CK2.wav
- FlexRig-main/Tones/CLK.wav
- FlexRig-main/Tones/DM1.wav
- FlexRig-main/Tones/DM2.wav
- FlexRig-main/Tones/MD2.wav
- FlexRig-main/Tones/MOD.wav
- FlexRig-main/Tones/SWP.wav
- FlexRig-main/Tones/WHL.wav
- FlexRig-main/Tones/WHN.wav
- FlexRig-main/Tones/WHR.wav
- FlexRig-main/Tones/WN2.wav
- FlexRig-main/Tones/WND.wav
- FlexRig-main/Tones/WNU.wav
