# Supplementary material for: An Open-Source 3D-Printable Platform for Testing Head-Fixed Cognitive Flexibility in Rodents
Source: eNeuro. 2025 Jan 24;12(1):ENEURO.0364-24.2024. doi: 10.1523/ENEURO.0364-24.2024 (PMC11875048; doi:10.1523/ENEURO.0364-24.2024)
Supplement: FlexRig Repository — Download FlexRig Repository, ZIP file. [file eneuro-12-ENEURO.0364-24.2024-s003.zip › FlexRig-main/3DModels/airWaterHolder.step]

ISO-10303-21;
HEADER;
FILE_DESCRIPTION(('FreeCAD Model'),'2;1');
FILE_NAME('Open CASCADE Shape Model','2024-12-02T13:54:08',('Author'),(
    ''),'Open CASCADE STEP processor 7.8','FreeCAD','Unknown');
FILE_SCHEMA(('AUTOMOTIVE_DESIGN { 1 0 10303 214 1 1 1 1 }'));
ENDSEC;
DATA;
#1 = APPLICATION_PROTOCOL_DEFINITION('international standard',
  'automotive_design',2000,#2);
#2 = APPLICATION_CONTEXT(
  'core data for automotive mechanical design processes');
#3 = SHAPE_DEFINITION_REPRESENTATION(#4,#10);
#4 = PRODUCT_DEFINITION_SHAPE('','',#5);
#5 = PRODUCT_DEFINITION('design','',#6,#9);
#6 = PRODUCT_DEFINITION_FORMATION('','',#7);
#7 = PRODUCT('airWaterHolder001 (Solid)','airWaterHolder001 (Solid)','',
  (#8));
#8 = PRODUCT_CONTEXT('',#2,'mechanical');
#9 = PRODUCT_DEFINITION_CONTEXT('part definition',#2,'design');
#10 = ADVANCED_BREP_SHAPE_REPRESENTATION('',(#11,#15),#101731);
#11 = AXIS2_PLACEMENT_3D('',#12,#13,#14);
#12 = CARTESIAN_POINT('',(0.,0.,0.));
#13 = DIRECTION('',(0.,0.,1.));
#14 = DIRECTION('',(1.,0.,-0.));
#15 = BREP_WITH_VOIDS('',#16,(#177,#280,#325,#370,#415,#1067,#1147,#1226
    ,#1339,#1396,#1453,#1510,#2560));
#16 = CLOSED_SHELL('',(#17,#49,#72,#95,#111,#134,#155,#166));
#17 = ADVANCED_FACE('',(#18),#44,.T.);
#18 = FACE_BOUND('',#19,.T.);
#19 = EDGE_LOOP('',(#20,#30,#38));
#20 = ORIENTED_EDGE('',*,*,#21,.T.);
#21 = EDGE_CURVE('',#22,#24,#26,.T.);
#22 = VERTEX_POINT('',#23);
#23 = CARTESIAN_POINT('',(37.522994995117,4.899962902069,9.22319984436)
  );
#24 = VERTEX_POINT('',#25);
#25 = CARTESIAN_POINT('',(37.522994995117,4.899962902069,9.5));
#26 = LINE('',#27,#28);
#27 = CARTESIAN_POINT('',(37.522994995117,4.899962902069,9.22319984436)
  );
#28 = VECTOR('',#29,1.);
#29 = DIRECTION('',(0.,0.,1.));
#30 = ORIENTED_EDGE('',*,*,#31,.T.);
#31 = EDGE_CURVE('',#24,#32,#34,.T.);
#32 = VERTEX_POINT('',#33);
#33 = CARTESIAN_POINT('',(36.745845794678,4.899962902069,9.22319984436)
  );
#34 = LINE('',#35,#36);
#35 = CARTESIAN_POINT('',(37.522994995117,4.899962902069,9.5));
#36 = VECTOR('',#37,1.);
#37 = DIRECTION('',(-0.94203072242,0.,-0.33552662788));
#38 = ORIENTED_EDGE('',*,*,#39,.T.);
#39 = EDGE_CURVE('',#32,#22,#40,.T.);
#40 = LINE('',#41,#42);
#41 = CARTESIAN_POINT('',(36.745845794678,4.899962902069,9.22319984436)
  );
#42 = VECTOR('',#43,1.);
#43 = DIRECTION('',(1.,0.,0.));
#44 = PLANE('',#45);
#45 = AXIS2_PLACEMENT_3D('',#46,#47,#48);
#46 = CARTESIAN_POINT('',(37.191664672533,4.899962902069,9.304355644545)
  );
#47 = DIRECTION('',(-0.,-1.,-0.));
#48 = DIRECTION('',(0.,0.,-1.));
#49 = ADVANCED_FACE('',(#50),#67,.T.);
#50 = FACE_BOUND('',#51,.T.);
#51 = EDGE_LOOP('',(#52,#60,#61));
#52 = ORIENTED_EDGE('',*,*,#53,.T.);
#53 = EDGE_CURVE('',#54,#32,#56,.T.);
#54 = VERTEX_POINT('',#55);
#55 = CARTESIAN_POINT('',(36.745845794678,4.899962902069,9.5));
#56 = LINE('',#57,#58);
#57 = CARTESIAN_POINT('',(36.745845794678,4.899962902069,9.5));
#58 = VECTOR('',#59,1.);
#59 = DIRECTION('',(0.,0.,-1.));
#60 = ORIENTED_EDGE('',*,*,#31,.F.);
#61 = ORIENTED_EDGE('',*,*,#62,.T.);
#62 = EDGE_CURVE('',#24,#54,#63,.T.);
#63 = LINE('',#64,#65);
#64 = CARTESIAN_POINT('',(37.522994995117,4.899962902069,9.5));
#65 = VECTOR('',#66,1.);
#66 = DIRECTION('',(-1.,0.,0.));
#67 = PLANE('',#68);
#68 = AXIS2_PLACEMENT_3D('',#69,#70,#71);
#69 = CARTESIAN_POINT('',(37.077176117262,4.899962902069,9.418844199816)
  );
#70 = DIRECTION('',(-0.,-1.,-0.));
#71 = DIRECTION('',(0.,0.,-1.));
#72 = ADVANCED_FACE('',(#73),#90,.T.);
#73 = FACE_BOUND('',#74,.T.);
#74 = EDGE_LOOP('',(#75,#83,#84));
#75 = ORIENTED_EDGE('',*,*,#76,.T.);
#76 = EDGE_CURVE('',#77,#22,#79,.T.);
#77 = VERTEX_POINT('',#78);
#78 = CARTESIAN_POINT('',(36.745845794678,5.91276550293,9.22319984436));
#79 = LINE('',#80,#81);
#80 = CARTESIAN_POINT('',(36.745845794678,5.91276550293,9.22319984436));
#81 = VECTOR('',#82,1.);
#82 = DIRECTION('',(0.60876065559,-0.793353933755,0.));
#83 = ORIENTED_EDGE('',*,*,#39,.F.);
#84 = ORIENTED_EDGE('',*,*,#85,.T.);
#85 = EDGE_CURVE('',#32,#77,#86,.T.);
#86 = LINE('',#87,#88);
#87 = CARTESIAN_POINT('',(36.745845794678,4.899962902069,9.22319984436)
  );
#88 = VECTOR('',#89,1.);
#89 = DIRECTION('',(0.,1.,0.));
#90 = PLANE('',#91);
#91 = AXIS2_PLACEMENT_3D('',#92,#93,#94);
#92 = CARTESIAN_POINT('',(37.006084640638,5.27802844824,9.22319984436));
#93 = DIRECTION('',(-0.,-0.,-1.));
#94 = DIRECTION('',(-1.,0.,0.));
#95 = ADVANCED_FACE('',(#96),#106,.T.);
#96 = FACE_BOUND('',#97,.T.);
#97 = EDGE_LOOP('',(#98,#99,#105));
#98 = ORIENTED_EDGE('',*,*,#76,.F.);
#99 = ORIENTED_EDGE('',*,*,#100,.T.);
#100 = EDGE_CURVE('',#77,#24,#101,.T.);
#101 = LINE('',#102,#103);
#102 = CARTESIAN_POINT('',(36.745845794678,5.91276550293,9.22319984436)
  );
#103 = VECTOR('',#104,1.);
#104 = DIRECTION('',(0.594936426679,-0.775337811512,0.211900746224));
#105 = ORIENTED_EDGE('',*,*,#21,.F.);
#106 = PLANE('',#107);
#107 = AXIS2_PLACEMENT_3D('',#108,#109,#110);
#108 = CARTESIAN_POINT('',(37.172032102814,5.357347571485,9.299815857176
    ));
#109 = DIRECTION('',(0.793353933755,0.60876065559,3.017709973249E-16));
#110 = DIRECTION('',(-0.60876065559,0.793353933755,0.));
#111 = ADVANCED_FACE('',(#112),#129,.T.);
#112 = FACE_BOUND('',#113,.T.);
#113 = EDGE_LOOP('',(#114,#122,#123));
#114 = ORIENTED_EDGE('',*,*,#115,.T.);
#115 = EDGE_CURVE('',#116,#24,#118,.T.);
#116 = VERTEX_POINT('',#117);
#117 = CARTESIAN_POINT('',(36.745845794678,5.91276550293,9.5));
#118 = LINE('',#119,#120);
#119 = CARTESIAN_POINT('',(36.745845794678,5.91276550293,9.5));
#120 = VECTOR('',#121,1.);
#121 = DIRECTION('',(0.60876065559,-0.793353933755,0.));
#122 = ORIENTED_EDGE('',*,*,#100,.F.);
#123 = ORIENTED_EDGE('',*,*,#124,.T.);
#124 = EDGE_CURVE('',#77,#116,#125,.T.);
#125 = LINE('',#126,#127);
#126 = CARTESIAN_POINT('',(36.745845794678,5.91276550293,9.22319984436)
  );
#127 = VECTOR('',#128,1.);
#128 = DIRECTION('',(0.,0.,1.));
#129 = PLANE('',#130);
#130 = AXIS2_PLACEMENT_3D('',#131,#132,#133);
#131 = CARTESIAN_POINT('',(37.096808686981,5.455380833514,9.423383987184
    ));
#132 = DIRECTION('',(0.793353933755,0.60876065559,6.035419946498E-16));
#133 = DIRECTION('',(-0.60876065559,0.793353933755,-4.930380657631E-32)
  );
#134 = ADVANCED_FACE('',(#135),#150,.T.);
#135 = FACE_BOUND('',#136,.T.);
#136 = EDGE_LOOP('',(#137,#143,#149));
#137 = ORIENTED_EDGE('',*,*,#138,.T.);
#138 = EDGE_CURVE('',#54,#116,#139,.T.);
#139 = LINE('',#140,#141);
#140 = CARTESIAN_POINT('',(36.745845794678,4.899962902069,9.5));
#141 = VECTOR('',#142,1.);
#142 = DIRECTION('',(0.,1.,0.));
#143 = ORIENTED_EDGE('',*,*,#144,.T.);
#144 = EDGE_CURVE('',#116,#32,#145,.T.);
#145 = LINE('',#146,#147);
#146 = CARTESIAN_POINT('',(36.745845794678,5.91276550293,9.5));
#147 = VECTOR('',#148,1.);
#148 = DIRECTION('',(0.,-0.964623150972,-0.263632654671));
#149 = ORIENTED_EDGE('',*,*,#53,.F.);
#150 = PLANE('',#151);
#151 = AXIS2_PLACEMENT_3D('',#152,#153,#154);
#152 = CARTESIAN_POINT('',(36.745845794678,5.346450112374,9.421514012305
    ));
#153 = DIRECTION('',(-1.,-0.,-0.));
#154 = DIRECTION('',(0.,0.,-1.));
#155 = ADVANCED_FACE('',(#156),#161,.T.);
#156 = FACE_BOUND('',#157,.T.);
#157 = EDGE_LOOP('',(#158,#159,#160));
#158 = ORIENTED_EDGE('',*,*,#85,.F.);
#159 = ORIENTED_EDGE('',*,*,#144,.F.);
#160 = ORIENTED_EDGE('',*,*,#124,.F.);
#161 = PLANE('',#162);
#162 = AXIS2_PLACEMENT_3D('',#163,#164,#165);
#163 = CARTESIAN_POINT('',(36.745845794678,5.466278292625,9.301685832055
    ));
#164 = DIRECTION('',(-1.,-0.,-0.));
#165 = DIRECTION('',(0.,0.,-1.));
#166 = ADVANCED_FACE('',(#167),#172,.T.);
#167 = FACE_BOUND('',#168,.T.);
#168 = EDGE_LOOP('',(#169,#170,#171));
#169 = ORIENTED_EDGE('',*,*,#62,.F.);
#170 = ORIENTED_EDGE('',*,*,#115,.F.);
#171 = ORIENTED_EDGE('',*,*,#138,.F.);
#172 = PLANE('',#173);
#173 = AXIS2_PLACEMENT_3D('',#174,#175,#176);
#174 = CARTESIAN_POINT('',(37.006084640638,5.27802844824,9.5));
#175 = DIRECTION('',(0.,0.,1.));
#176 = DIRECTION('',(1.,0.,-0.));
#177 = ORIENTED_CLOSED_SHELL('',*,#178,.F.);
#178 = CLOSED_SHELL('',(#179,#211,#234,#257));
#179 = ADVANCED_FACE('',(#180),#206,.F.);
#180 = FACE_BOUND('',#181,.F.);
#181 = EDGE_LOOP('',(#182,#192,#200));
#182 = ORIENTED_EDGE('',*,*,#183,.F.);
#183 = EDGE_CURVE('',#184,#186,#188,.T.);
#184 = VERTEX_POINT('',#185);
#185 = CARTESIAN_POINT('',(93.676940917969,28.560649871826,
    77.338729858398));
#186 = VERTEX_POINT('',#187);
#187 = CARTESIAN_POINT('',(90.176940917969,28.560649871826,
    77.338729858398));
#188 = LINE('',#189,#190);
#189 = CARTESIAN_POINT('',(93.676940917969,28.560649871826,
    77.338729858398));
#190 = VECTOR('',#191,1.);
#191 = DIRECTION('',(-1.,0.,0.));
#192 = ORIENTED_EDGE('',*,*,#193,.T.);
#193 = EDGE_CURVE('',#184,#194,#196,.T.);
#194 = VERTEX_POINT('',#195);
#195 = CARTESIAN_POINT('',(90.176940917969,28.91420173645,
    77.692276000977));
#196 = LINE('',#197,#198);
#197 = CARTESIAN_POINT('',(93.676940917969,28.560649871826,
    77.338729858398));
#198 = VECTOR('',#199,1.);
#199 = DIRECTION('',(-0.989949739331,9.999959320698E-02,
    9.999797476759E-02));
#200 = ORIENTED_EDGE('',*,*,#201,.F.);
#201 = EDGE_CURVE('',#186,#194,#202,.T.);
#202 = LINE('',#203,#204);
#203 = CARTESIAN_POINT('',(90.176940917969,28.560649871826,
    77.338729858398));
#204 = VECTOR('',#205,1.);
#205 = DIRECTION('',(0.,0.70711250328,0.707101059046));
#206 = PLANE('',#207);
#207 = AXIS2_PLACEMENT_3D('',#208,#209,#210);
#208 = CARTESIAN_POINT('',(91.810825726136,28.655319300173,
    77.433397754571));
#209 = DIRECTION('',(0.,-0.707101059046,0.70711250328));
#210 = DIRECTION('',(0.,0.70711250328,0.707101059046));
#211 = ADVANCED_FACE('',(#212),#229,.F.);
#212 = FACE_BOUND('',#213,.F.);
#213 = EDGE_LOOP('',(#214,#222,#223));
#214 = ORIENTED_EDGE('',*,*,#215,.T.);
#215 = EDGE_CURVE('',#216,#194,#218,.T.);
#216 = VERTEX_POINT('',#217);
#217 = CARTESIAN_POINT('',(93.676940917969,28.91420173645,
    77.692276000977));
#218 = LINE('',#219,#220);
#219 = CARTESIAN_POINT('',(93.676940917969,28.91420173645,
    77.692276000977));
#220 = VECTOR('',#221,1.);
#221 = DIRECTION('',(-1.,0.,0.));
#222 = ORIENTED_EDGE('',*,*,#193,.F.);
#223 = ORIENTED_EDGE('',*,*,#224,.F.);
#224 = EDGE_CURVE('',#216,#184,#225,.T.);
#225 = LINE('',#226,#227);
#226 = CARTESIAN_POINT('',(93.676940917969,28.91420173645,
    77.692276000977));
#227 = VECTOR('',#228,1.);
#228 = DIRECTION('',(0.,-0.70711250328,-0.707101059046));
#229 = PLANE('',#230);
#230 = AXIS2_PLACEMENT_3D('',#231,#232,#233);
#231 = CARTESIAN_POINT('',(92.043056109801,28.819532308104,
    77.597608104804));
#232 = DIRECTION('',(0.,-0.707101059046,0.70711250328));
#233 = DIRECTION('',(0.,0.70711250328,0.707101059046));
#234 = ADVANCED_FACE('',(#235),#252,.F.);
#235 = FACE_BOUND('',#236,.F.);
#236 = EDGE_LOOP('',(#237,#238,#246));
#237 = ORIENTED_EDGE('',*,*,#215,.F.);
#238 = ORIENTED_EDGE('',*,*,#239,.T.);
#239 = EDGE_CURVE('',#216,#240,#242,.T.);
#240 = VERTEX_POINT('',#241);
#241 = CARTESIAN_POINT('',(90.176940917969,28.560649871826,
    78.045829772949));
#242 = LINE('',#243,#244);
#243 = CARTESIAN_POINT('',(93.676940917969,28.91420173645,
    77.692276000977));
#244 = VECTOR('',#245,1.);
#245 = DIRECTION('',(-0.98994952571,-9.999957162808E-02,0.100000111108)
  );
#246 = ORIENTED_EDGE('',*,*,#247,.T.);
#247 = EDGE_CURVE('',#240,#194,#248,.T.);
#248 = LINE('',#249,#250);
#249 = CARTESIAN_POINT('',(90.176940917969,28.560649871826,
    78.045829772949));
#250 = VECTOR('',#251,1.);
#251 = DIRECTION('',(0.,0.707104873832,-0.707108688536));
#252 = PLANE('',#253);
#253 = AXIS2_PLACEMENT_3D('',#254,#255,#256);
#254 = CARTESIAN_POINT('',(91.810824568174,28.81953224101,
    77.786946007142));
#255 = DIRECTION('',(-0.,-0.707108688536,-0.707104873832));
#256 = DIRECTION('',(0.,0.707104873832,-0.707108688536));
#257 = ADVANCED_FACE('',(#258),#275,.F.);
#258 = FACE_BOUND('',#259,.F.);
#259 = EDGE_LOOP('',(#260,#268,#269));
#260 = ORIENTED_EDGE('',*,*,#261,.F.);
#261 = EDGE_CURVE('',#240,#262,#264,.T.);
#262 = VERTEX_POINT('',#263);
#263 = CARTESIAN_POINT('',(93.676940917969,28.560649871826,
    78.045829772949));
#264 = LINE('',#265,#266);
#265 = CARTESIAN_POINT('',(90.176940917969,28.560649871826,
    78.045829772949));
#266 = VECTOR('',#267,1.);
#267 = DIRECTION('',(1.,0.,0.));
#268 = ORIENTED_EDGE('',*,*,#239,.F.);
#269 = ORIENTED_EDGE('',*,*,#270,.F.);
#270 = EDGE_CURVE('',#262,#216,#271,.T.);
#271 = LINE('',#272,#273);
#272 = CARTESIAN_POINT('',(93.676940917969,28.560649871826,
    78.045829772949));
#273 = VECTOR('',#274,1.);
#274 = DIRECTION('',(0.,0.707104873832,-0.707108688536));
#275 = PLANE('',#276);
#276 = AXIS2_PLACEMENT_3D('',#277,#278,#279);
#277 = CARTESIAN_POINT('',(92.043057267764,28.655319367266,
    77.951159766784));
#278 = DIRECTION('',(-0.,-0.707108688536,-0.707104873832));
#279 = DIRECTION('',(0.,0.707104873832,-0.707108688536));
#280 = ORIENTED_CLOSED_SHELL('',*,#281,.F.);
#281 = CLOSED_SHELL('',(#282,#314));
#282 = ADVANCED_FACE('',(#283),#309,.F.);
#283 = FACE_BOUND('',#284,.F.);
#284 = EDGE_LOOP('',(#285,#295,#303));
#285 = ORIENTED_EDGE('',*,*,#286,.T.);
#286 = EDGE_CURVE('',#287,#289,#291,.T.);
#287 = VERTEX_POINT('',#288);
#288 = CARTESIAN_POINT('',(130.44580078125,29.869113922119,
    79.470741271973));
#289 = VERTEX_POINT('',#290);
#290 = CARTESIAN_POINT('',(130.38525390625,29.858556747437,
    79.491722106934));
#291 = LINE('',#292,#293);
#292 = CARTESIAN_POINT('',(130.44580078125,29.869113922119,
    79.470741271973));
#293 = VECTOR('',#294,1.);
#294 = DIRECTION('',(-0.932310135812,-0.162561006859,0.323066138292));
#295 = ORIENTED_EDGE('',*,*,#296,.T.);
#296 = EDGE_CURVE('',#289,#297,#299,.T.);
#297 = VERTEX_POINT('',#298);
#298 = CARTESIAN_POINT('',(130.40264892578,29.844081878662,
    79.46809387207));
#299 = LINE('',#300,#301);
#300 = CARTESIAN_POINT('',(130.38525390625,29.858556747437,
    79.491722106934));
#301 = VECTOR('',#302,1.);
#302 = DIRECTION('',(0.531681393358,-0.442426545416,-0.722200559311));
#303 = ORIENTED_EDGE('',*,*,#304,.T.);
#304 = EDGE_CURVE('',#297,#287,#305,.T.);
#305 = LINE('',#306,#307);
#306 = CARTESIAN_POINT('',(130.40264892578,29.844081878662,
    79.46809387207));
#307 = VECTOR('',#308,1.);
#308 = DIRECTION('',(0.863781222175,0.501072522977,5.299364994605E-02));
#309 = PLANE('',#310);
#310 = AXIS2_PLACEMENT_3D('',#311,#312,#313);
#311 = CARTESIAN_POINT('',(130.41368880781,29.858612035066,
    79.476940141295));
#312 = DIRECTION('',(0.345357193487,-0.665346386778,0.661847863567));
#313 = DIRECTION('',(-2.775557561563E-17,-0.705240376613,-0.708968272347
    ));
#314 = ADVANCED_FACE('',(#315),#320,.T.);
#315 = FACE_BOUND('',#316,.T.);
#316 = EDGE_LOOP('',(#317,#318,#319));
#317 = ORIENTED_EDGE('',*,*,#286,.T.);
#318 = ORIENTED_EDGE('',*,*,#296,.T.);
#319 = ORIENTED_EDGE('',*,*,#304,.T.);
#320 = PLANE('',#321);
#321 = AXIS2_PLACEMENT_3D('',#322,#323,#324);
#322 = CARTESIAN_POINT('',(130.41368880781,29.858612035066,
    79.476940141295));
#323 = DIRECTION('',(0.345357193487,-0.665346386778,0.661847863567));
#324 = DIRECTION('',(-2.775557561563E-17,-0.705240376613,-0.708968272347
    ));
#325 = ORIENTED_CLOSED_SHELL('',*,#326,.F.);
#326 = CLOSED_SHELL('',(#327,#359));
#327 = ADVANCED_FACE('',(#328),#354,.F.);
#328 = FACE_BOUND('',#329,.F.);
#329 = EDGE_LOOP('',(#330,#340,#348));
#330 = ORIENTED_EDGE('',*,*,#331,.F.);
#331 = EDGE_CURVE('',#332,#334,#336,.T.);
#332 = VERTEX_POINT('',#333);
#333 = CARTESIAN_POINT('',(130.38525390625,29.858556747437,
    79.491722106934));
#334 = VERTEX_POINT('',#335);
#335 = CARTESIAN_POINT('',(130.40264892578,29.844081878662,
    79.46809387207));
#336 = LINE('',#337,#338);
#337 = CARTESIAN_POINT('',(130.38525390625,29.858556747437,
    79.491722106934));
#338 = VECTOR('',#339,1.);
#339 = DIRECTION('',(0.531681393358,-0.442426545416,-0.722200559311));
#340 = ORIENTED_EDGE('',*,*,#341,.F.);
#341 = EDGE_CURVE('',#342,#332,#344,.T.);
#342 = VERTEX_POINT('',#343);
#343 = CARTESIAN_POINT('',(130.44580078125,29.869113922119,
    79.470741271973));
#344 = LINE('',#345,#346);
#345 = CARTESIAN_POINT('',(130.44580078125,29.869113922119,
    79.470741271973));
#346 = VECTOR('',#347,1.);
#347 = DIRECTION('',(-0.932310135812,-0.162561006859,0.323066138292));
#348 = ORIENTED_EDGE('',*,*,#349,.F.);
#349 = EDGE_CURVE('',#334,#342,#350,.T.);
#350 = LINE('',#351,#352);
#351 = CARTESIAN_POINT('',(130.40264892578,29.844081878662,
    79.46809387207));
#352 = VECTOR('',#353,1.);
#353 = DIRECTION('',(0.863781222175,0.501072522977,5.299364994605E-02));
#354 = PLANE('',#355);
#355 = AXIS2_PLACEMENT_3D('',#356,#357,#358);
#356 = CARTESIAN_POINT('',(130.41368880781,29.858612035066,
    79.476940141295));
#357 = DIRECTION('',(-0.345357193487,0.665346386778,-0.661847863567));
#358 = DIRECTION('',(2.775557561563E-17,0.705240376613,0.708968272347));
#359 = ADVANCED_FACE('',(#360),#365,.F.);
#360 = FACE_BOUND('',#361,.F.);
#361 = EDGE_LOOP('',(#362,#363,#364));
#362 = ORIENTED_EDGE('',*,*,#349,.T.);
#363 = ORIENTED_EDGE('',*,*,#341,.T.);
#364 = ORIENTED_EDGE('',*,*,#331,.T.);
#365 = PLANE('',#366);
#366 = AXIS2_PLACEMENT_3D('',#367,#368,#369);
#367 = CARTESIAN_POINT('',(130.41368880781,29.858612035066,
    79.476940141294));
#368 = DIRECTION('',(0.345357193487,-0.665346386778,0.661847863567));
#369 = DIRECTION('',(-2.775557561563E-17,-0.705240376613,-0.708968272347
    ));
#370 = ORIENTED_CLOSED_SHELL('',*,#371,.F.);
#371 = CLOSED_SHELL('',(#372,#404));
#372 = ADVANCED_FACE('',(#373),#399,.F.);
#373 = FACE_BOUND('',#374,.F.);
#374 = EDGE_LOOP('',(#375,#385,#393));
#375 = ORIENTED_EDGE('',*,*,#376,.T.);
#376 = EDGE_CURVE('',#377,#379,#381,.T.);
#377 = VERTEX_POINT('',#378);
#378 = CARTESIAN_POINT('',(130.44580078125,29.869113922119,
    79.470741271973));
#379 = VERTEX_POINT('',#380);
#380 = CARTESIAN_POINT('',(130.38525390625,29.858556747437,
    79.491722106934));
#381 = LINE('',#382,#383);
#382 = CARTESIAN_POINT('',(130.44580078125,29.869113922119,
    79.470741271973));
#383 = VECTOR('',#384,1.);
#384 = DIRECTION('',(-0.932310135812,-0.162561006859,0.323066138292));
#385 = ORIENTED_EDGE('',*,*,#386,.T.);
#386 = EDGE_CURVE('',#379,#387,#389,.T.);
#387 = VERTEX_POINT('',#388);
#388 = CARTESIAN_POINT('',(130.40264892578,29.844081878662,
    79.46809387207));
#389 = LINE('',#390,#391);
#390 = CARTESIAN_POINT('',(130.38525390625,29.858556747437,
    79.491722106934));
#391 = VECTOR('',#392,1.);
#392 = DIRECTION('',(0.531681393358,-0.442426545416,-0.722200559311));
#393 = ORIENTED_EDGE('',*,*,#394,.T.);
#394 = EDGE_CURVE('',#387,#377,#395,.T.);
#395 = LINE('',#396,#397);
#396 = CARTESIAN_POINT('',(130.40264892578,29.844081878662,
    79.46809387207));
#397 = VECTOR('',#398,1.);
#398 = DIRECTION('',(0.863781222175,0.501072522977,5.299364994605E-02));
#399 = PLANE('',#400);
#400 = AXIS2_PLACEMENT_3D('',#401,#402,#403);
#401 = CARTESIAN_POINT('',(130.41368880781,29.858612035066,
    79.476940141295));
#402 = DIRECTION('',(0.345357193487,-0.665346386778,0.661847863567));
#403 = DIRECTION('',(-2.775557561563E-17,-0.705240376613,-0.708968272347
    ));
#404 = ADVANCED_FACE('',(#405),#410,.T.);
#405 = FACE_BOUND('',#406,.T.);
#406 = EDGE_LOOP('',(#407,#408,#409));
#407 = ORIENTED_EDGE('',*,*,#394,.T.);
#408 = ORIENTED_EDGE('',*,*,#376,.T.);
#409 = ORIENTED_EDGE('',*,*,#386,.T.);
#410 = PLANE('',#411);
#411 = AXIS2_PLACEMENT_3D('',#412,#413,#414);
#412 = CARTESIAN_POINT('',(130.41368880781,29.858612035066,
    79.476940141294));
#413 = DIRECTION('',(0.345357193487,-0.665346386778,0.661847863567));
#414 = DIRECTION('',(-2.775557561563E-17,-0.705240376613,-0.708968272347
    ));
#415 = ORIENTED_CLOSED_SHELL('',*,#416,.F.);
#416 = CLOSED_SHELL('',(#417,#449,#472,#495,#518,#541,#573,#594,#617,
    #633,#656,#679,#695,#711,#734,#757,#780,#803,#826,#849,#872,#893,
    #904,#927,#943,#966,#989,#1005,#1028,#1051));
#417 = ADVANCED_FACE('',(#418),#444,.F.);
#418 = FACE_BOUND('',#419,.F.);
#419 = EDGE_LOOP('',(#420,#430,#438));
#420 = ORIENTED_EDGE('',*,*,#421,.T.);
#421 = EDGE_CURVE('',#422,#424,#426,.T.);
#422 = VERTEX_POINT('',#423);
#423 = CARTESIAN_POINT('',(88.150619506836,22.90379524231,9.500040054321
    ));
#424 = VERTEX_POINT('',#425);
#425 = CARTESIAN_POINT('',(84.349449157715,22.90379524231,9.500060081482
    ));
#426 = LINE('',#427,#428);
#427 = CARTESIAN_POINT('',(88.150619506836,22.90379524231,9.500040054321
    ));
#428 = VECTOR('',#429,1.);
#429 = DIRECTION('',(-0.999999999986,0.,5.268682748955E-06));
#430 = ORIENTED_EDGE('',*,*,#431,.T.);
#431 = EDGE_CURVE('',#424,#432,#434,.T.);
#432 = VERTEX_POINT('',#433);
#433 = CARTESIAN_POINT('',(91.263824462891,22.90379524231,9.500060081482
    ));
#434 = LINE('',#435,#436);
#435 = CARTESIAN_POINT('',(84.349449157715,22.90379524231,9.500060081482
    ));
#436 = VECTOR('',#437,1.);
#437 = DIRECTION('',(1.,0.,0.));
#438 = ORIENTED_EDGE('',*,*,#439,.T.);
#439 = EDGE_CURVE('',#432,#422,#440,.T.);
#440 = LINE('',#441,#442);
#441 = CARTESIAN_POINT('',(91.263824462891,22.90379524231,9.500060081482
    ));
#442 = VECTOR('',#443,1.);
#443 = DIRECTION('',(-0.999999999979,0.,-6.4329721065E-06));
#444 = PLANE('',#445);
#445 = AXIS2_PLACEMENT_3D('',#446,#447,#448);
#446 = CARTESIAN_POINT('',(87.806636810306,22.90379524231,9.500055074692
    ));
#447 = DIRECTION('',(0.,1.,0.));
#448 = DIRECTION('',(0.,-0.,1.));
#449 = ADVANCED_FACE('',(#450),#467,.F.);
#450 = FACE_BOUND('',#451,.F.);
#451 = EDGE_LOOP('',(#452,#460,#461));
#452 = ORIENTED_EDGE('',*,*,#453,.T.);
#453 = EDGE_CURVE('',#454,#432,#456,.T.);
#454 = VERTEX_POINT('',#455);
#455 = CARTESIAN_POINT('',(84.349891662598,22.90379524231,
    67.560554504395));
#456 = LINE('',#457,#458);
#457 = CARTESIAN_POINT('',(84.349891662598,22.90379524231,
    67.560554504395));
#458 = VECTOR('',#459,1.);
#459 = DIRECTION('',(0.118246097128,0.,-0.992984320377));
#460 = ORIENTED_EDGE('',*,*,#431,.F.);
#461 = ORIENTED_EDGE('',*,*,#462,.T.);
#462 = EDGE_CURVE('',#424,#454,#463,.T.);
#463 = LINE('',#464,#465);
#464 = CARTESIAN_POINT('',(84.349449157715,22.90379524231,9.500060081482
    ));
#465 = VECTOR('',#466,1.);
#466 = DIRECTION('',(7.621445308E-06,0.,0.999999999971));
#467 = PLANE('',#468);
#468 = AXIS2_PLACEMENT_3D('',#469,#470,#471);
#469 = CARTESIAN_POINT('',(86.180817171478,22.90379524231,
    36.904278794407));
#470 = DIRECTION('',(0.,1.,0.));
#471 = DIRECTION('',(0.,-0.,1.));
#472 = ADVANCED_FACE('',(#473),#490,.F.);
#473 = FACE_BOUND('',#474,.F.);
#474 = EDGE_LOOP('',(#475,#483,#484));
#475 = ORIENTED_EDGE('',*,*,#476,.T.);
#476 = EDGE_CURVE('',#477,#432,#479,.T.);
#477 = VERTEX_POINT('',#478);
#478 = CARTESIAN_POINT('',(91.263824462891,22.90379524231,9.555058479309
    ));
#479 = LINE('',#480,#481);
#480 = CARTESIAN_POINT('',(91.263824462891,22.90379524231,9.555058479309
    ));
#481 = VECTOR('',#482,1.);
#482 = DIRECTION('',(0.,0.,-1.));
#483 = ORIENTED_EDGE('',*,*,#453,.F.);
#484 = ORIENTED_EDGE('',*,*,#485,.T.);
#485 = EDGE_CURVE('',#454,#477,#486,.T.);
#486 = LINE('',#487,#488);
#487 = CARTESIAN_POINT('',(84.349891662598,22.90379524231,
    67.560554504395));
#488 = VECTOR('',#489,1.);
#489 = DIRECTION('',(0.118356643336,0.,-0.992971150124));
#490 = PLANE('',#491);
#491 = AXIS2_PLACEMENT_3D('',#492,#493,#494);
#492 = CARTESIAN_POINT('',(87.808483893847,22.90379524231,
    38.530403846224));
#493 = DIRECTION('',(0.,1.,0.));
#494 = DIRECTION('',(0.,-0.,1.));
#495 = ADVANCED_FACE('',(#496),#513,.F.);
#496 = FACE_BOUND('',#497,.F.);
#497 = EDGE_LOOP('',(#498,#506,#507));
#498 = ORIENTED_EDGE('',*,*,#499,.T.);
#499 = EDGE_CURVE('',#500,#477,#502,.T.);
#500 = VERTEX_POINT('',#501);
#501 = CARTESIAN_POINT('',(91.263809204102,22.90379524231,
    67.560554504395));
#502 = LINE('',#503,#504);
#503 = CARTESIAN_POINT('',(91.263809204102,22.90379524231,
    67.560554504395));
#504 = VECTOR('',#505,1.);
#505 = DIRECTION('',(2.630576429499E-07,0.,-1.));
#506 = ORIENTED_EDGE('',*,*,#485,.F.);
#507 = ORIENTED_EDGE('',*,*,#508,.T.);
#508 = EDGE_CURVE('',#454,#500,#509,.T.);
#509 = LINE('',#510,#511);
#510 = CARTESIAN_POINT('',(84.349891662598,22.90379524231,
    67.560554504395));
#511 = VECTOR('',#512,1.);
#512 = DIRECTION('',(1.,0.,0.));
#513 = PLANE('',#514);
#514 = AXIS2_PLACEMENT_3D('',#515,#516,#517);
#515 = CARTESIAN_POINT('',(89.432687959386,22.90379524231,40.18363681618
    ));
#516 = DIRECTION('',(0.,1.,0.));
#517 = DIRECTION('',(0.,-0.,1.));
#518 = ADVANCED_FACE('',(#519),#536,.F.);
#519 = FACE_BOUND('',#520,.F.);
#520 = EDGE_LOOP('',(#521,#522,#530));
#521 = ORIENTED_EDGE('',*,*,#508,.F.);
#522 = ORIENTED_EDGE('',*,*,#523,.F.);
#523 = EDGE_CURVE('',#524,#454,#526,.T.);
#524 = VERTEX_POINT('',#525);
#525 = CARTESIAN_POINT('',(91.263793945312,25.732221603394,
    67.560554504395));
#526 = LINE('',#527,#528);
#527 = CARTESIAN_POINT('',(91.263793945312,25.732221603394,
    67.560554504395));
#528 = VECTOR('',#529,1.);
#529 = DIRECTION('',(-0.925546403061,-0.378634197849,0.));
#530 = ORIENTED_EDGE('',*,*,#531,.T.);
#531 = EDGE_CURVE('',#524,#500,#532,.T.);
#532 = LINE('',#533,#534);
#533 = CARTESIAN_POINT('',(91.263793945312,25.732221603394,
    67.560554504395));
#534 = VECTOR('',#535,1.);
#535 = DIRECTION('',(5.394798065886E-06,-0.999999999985,0.));
#536 = PLANE('',#537);
#537 = AXIS2_PLACEMENT_3D('',#538,#539,#540);
#538 = CARTESIAN_POINT('',(88.374909695791,23.749944595614,
    67.560554504395));
#539 = DIRECTION('',(-0.,-0.,-1.));
#540 = DIRECTION('',(-1.,0.,0.));
#541 = ADVANCED_FACE('',(#542),#568,.T.);
#542 = FACE_BOUND('',#543,.T.);
#543 = EDGE_LOOP('',(#544,#554,#562));
#544 = ORIENTED_EDGE('',*,*,#545,.T.);
#545 = EDGE_CURVE('',#546,#548,#550,.T.);
#546 = VERTEX_POINT('',#547);
#547 = CARTESIAN_POINT('',(84.348564147949,25.732221603394,9.5));
#548 = VERTEX_POINT('',#549);
#549 = CARTESIAN_POINT('',(84.348564147949,25.732221603394,
    67.560554504395));
#550 = LINE('',#551,#552);
#551 = CARTESIAN_POINT('',(84.348564147949,25.732221603394,9.5));
#552 = VECTOR('',#553,1.);
#553 = DIRECTION('',(0.,0.,1.));
#554 = ORIENTED_EDGE('',*,*,#555,.T.);
#555 = EDGE_CURVE('',#548,#556,#558,.T.);
#556 = VERTEX_POINT('',#557);
#557 = CARTESIAN_POINT('',(91.263107299805,25.732221603394,9.5));
#558 = LINE('',#559,#560);
#559 = CARTESIAN_POINT('',(84.348564147949,25.732221603394,
    67.560554504395));
#560 = VECTOR('',#561,1.);
#561 = DIRECTION('',(0.118256269081,0.,-0.992983109032));
#562 = ORIENTED_EDGE('',*,*,#563,.T.);
#563 = EDGE_CURVE('',#556,#546,#564,.T.);
#564 = LINE('',#565,#566);
#565 = CARTESIAN_POINT('',(91.263107299805,25.732221603394,9.5));
#566 = VECTOR('',#567,1.);
#567 = DIRECTION('',(-1.,0.,0.));
#568 = PLANE('',#569);
#569 = AXIS2_PLACEMENT_3D('',#570,#571,#572);
#570 = CARTESIAN_POINT('',(86.179770809674,25.732221603394,
    36.904212337995));
#571 = DIRECTION('',(0.,1.,0.));
#572 = DIRECTION('',(0.,-0.,1.));
#573 = ADVANCED_FACE('',(#574),#589,.T.);
#574 = FACE_BOUND('',#575,.T.);
#575 = EDGE_LOOP('',(#576,#582,#583));
#576 = ORIENTED_EDGE('',*,*,#577,.T.);
#577 = EDGE_CURVE('',#524,#556,#578,.T.);
#578 = LINE('',#579,#580);
#579 = CARTESIAN_POINT('',(91.263793945312,25.732221603394,
    67.560554504395));
#580 = VECTOR('',#581,1.);
#581 = DIRECTION('',(-1.182636841184E-05,0.,-0.99999999993));
#582 = ORIENTED_EDGE('',*,*,#555,.F.);
#583 = ORIENTED_EDGE('',*,*,#584,.T.);
#584 = EDGE_CURVE('',#548,#524,#585,.T.);
#585 = LINE('',#586,#587);
#586 = CARTESIAN_POINT('',(84.348564147949,25.732221603394,
    67.560554504395));
#587 = VECTOR('',#588,1.);
#588 = DIRECTION('',(1.,0.,0.));
#589 = PLANE('',#590);
#590 = AXIS2_PLACEMENT_3D('',#591,#592,#593);
#591 = CARTESIAN_POINT('',(89.432072300472,25.732221603394,
    40.156494596433));
#592 = DIRECTION('',(0.,1.,0.));
#593 = DIRECTION('',(0.,-0.,1.));
#594 = ADVANCED_FACE('',(#595),#612,.F.);
#595 = FACE_BOUND('',#596,.F.);
#596 = EDGE_LOOP('',(#597,#598,#606));
#597 = ORIENTED_EDGE('',*,*,#584,.T.);
#598 = ORIENTED_EDGE('',*,*,#599,.T.);
#599 = EDGE_CURVE('',#524,#600,#602,.T.);
#600 = VERTEX_POINT('',#601);
#601 = CARTESIAN_POINT('',(84.349449157715,24.318008422852,
    67.560554504395));
#602 = LINE('',#603,#604);
#603 = CARTESIAN_POINT('',(91.263793945312,25.732221603394,
    67.560554504395));
#604 = VECTOR('',#605,1.);
#605 = DIRECTION('',(-0.97971728616,-0.200384727961,0.));
#606 = ORIENTED_EDGE('',*,*,#607,.T.);
#607 = EDGE_CURVE('',#600,#548,#608,.T.);
#608 = LINE('',#609,#610);
#609 = CARTESIAN_POINT('',(84.349449157715,24.318008422852,
    67.560554504395));
#610 = VECTOR('',#611,1.);
#611 = DIRECTION('',(-6.257964531143E-04,0.999999804189,0.));
#612 = PLANE('',#613);
#613 = AXIS2_PLACEMENT_3D('',#614,#615,#616);
#614 = CARTESIAN_POINT('',(87.488633196393,25.342904434485,
    67.560554504395));
#615 = DIRECTION('',(-0.,-0.,-1.));
#616 = DIRECTION('',(-1.,0.,0.));
#617 = ADVANCED_FACE('',(#618),#628,.F.);
#618 = FACE_BOUND('',#619,.F.);
#619 = EDGE_LOOP('',(#620,#626,#627));
#620 = ORIENTED_EDGE('',*,*,#621,.T.);
#621 = EDGE_CURVE('',#454,#600,#622,.T.);
#622 = LINE('',#623,#624);
#623 = CARTESIAN_POINT('',(84.349891662598,22.90379524231,
    67.560554504395));
#624 = VECTOR('',#625,1.);
#625 = DIRECTION('',(-3.128982725088E-04,0.999999951047,0.));
#626 = ORIENTED_EDGE('',*,*,#599,.F.);
#627 = ORIENTED_EDGE('',*,*,#523,.T.);
#628 = PLANE('',#629);
#629 = AXIS2_PLACEMENT_3D('',#630,#631,#632);
#630 = CARTESIAN_POINT('',(87.50005518858,24.568319128996,
    67.560554504395));
#631 = DIRECTION('',(-0.,-0.,-1.));
#632 = DIRECTION('',(-1.,0.,0.));
#633 = ADVANCED_FACE('',(#634),#651,.F.);
#634 = FACE_BOUND('',#635,.F.);
#635 = EDGE_LOOP('',(#636,#644,#645));
#636 = ORIENTED_EDGE('',*,*,#637,.T.);
#637 = EDGE_CURVE('',#638,#500,#640,.T.);
#638 = VERTEX_POINT('',#639);
#639 = CARTESIAN_POINT('',(91.263801574707,24.318008422852,
    67.560554504395));
#640 = LINE('',#641,#642);
#641 = CARTESIAN_POINT('',(91.263801574707,24.318008422852,
    67.560554504395));
#642 = VECTOR('',#643,1.);
#643 = DIRECTION('',(5.394798065886E-06,-0.999999999985,0.));
#644 = ORIENTED_EDGE('',*,*,#531,.F.);
#645 = ORIENTED_EDGE('',*,*,#646,.T.);
#646 = EDGE_CURVE('',#524,#638,#647,.T.);
#647 = LINE('',#648,#649);
#648 = CARTESIAN_POINT('',(91.263793945312,25.732221603394,
    67.560554504395));
#649 = VECTOR('',#650,1.);
#650 = DIRECTION('',(5.394798065886E-06,-0.999999999985,0.));
#651 = PLANE('',#652);
#652 = AXIS2_PLACEMENT_3D('',#653,#654,#655);
#653 = CARTESIAN_POINT('',(91.263801574707,24.318008422852,
    67.560554504395));
#654 = DIRECTION('',(-0.,-0.,-1.));
#655 = DIRECTION('',(-1.,0.,0.));
#656 = ADVANCED_FACE('',(#657),#674,.T.);
#657 = FACE_BOUND('',#658,.T.);
#658 = EDGE_LOOP('',(#659,#667,#673));
#659 = ORIENTED_EDGE('',*,*,#660,.T.);
#660 = EDGE_CURVE('',#432,#661,#663,.T.);
#661 = VERTEX_POINT('',#662);
#662 = CARTESIAN_POINT('',(91.263427734375,22.941944122314,
    9.500039100647));
#663 = LINE('',#664,#665);
#664 = CARTESIAN_POINT('',(91.263824462891,22.90379524231,9.500060081482
    ));
#665 = VECTOR('',#666,1.);
#666 = DIRECTION('',(-1.039891615146E-02,0.999945778583,
    -5.499426810866E-04));
#667 = ORIENTED_EDGE('',*,*,#668,.T.);
#668 = EDGE_CURVE('',#661,#477,#669,.T.);
#669 = LINE('',#670,#671);
#670 = CARTESIAN_POINT('',(91.263427734375,22.941944122314,
    9.500039100647));
#671 = VECTOR('',#672,1.);
#672 = DIRECTION('',(5.92552918929E-03,-0.569790910168,0.821768341319));
#673 = ORIENTED_EDGE('',*,*,#476,.T.);
#674 = PLANE('',#675);
#675 = AXIS2_PLACEMENT_3D('',#676,#677,#678);
#676 = CARTESIAN_POINT('',(91.263694241019,22.916317202182,
    9.520999558228));
#677 = DIRECTION('',(0.999945929793,1.039891772396E-02,0.));
#678 = DIRECTION('',(-1.039891772396E-02,0.999945929793,0.));
#679 = ADVANCED_FACE('',(#680),#690,.T.);
#680 = FACE_BOUND('',#681,.T.);
#681 = EDGE_LOOP('',(#682,#683,#684));
#682 = ORIENTED_EDGE('',*,*,#499,.T.);
#683 = ORIENTED_EDGE('',*,*,#668,.F.);
#684 = ORIENTED_EDGE('',*,*,#685,.T.);
#685 = EDGE_CURVE('',#661,#500,#686,.T.);
#686 = LINE('',#687,#688);
#687 = CARTESIAN_POINT('',(91.263427734375,22.941944122314,
    9.500039100647));
#688 = VECTOR('',#689,1.);
#689 = DIRECTION('',(6.570207679997E-06,-6.570536190381E-04,
    0.999999784119));
#690 = PLANE('',#691);
#691 = AXIS2_PLACEMENT_3D('',#692,#693,#694);
#692 = CARTESIAN_POINT('',(91.263717551586,22.913342480063,38.5273166759
    ));
#693 = DIRECTION('',(0.999945925848,1.039929705149E-02,2.63043418331E-07
    ));
#694 = DIRECTION('',(-1.039929705149E-02,0.999945925848,0.));
#695 = ADVANCED_FACE('',(#696),#706,.T.);
#696 = FACE_BOUND('',#697,.T.);
#697 = EDGE_LOOP('',(#698,#699,#700));
#698 = ORIENTED_EDGE('',*,*,#637,.T.);
#699 = ORIENTED_EDGE('',*,*,#685,.F.);
#700 = ORIENTED_EDGE('',*,*,#701,.T.);
#701 = EDGE_CURVE('',#661,#638,#702,.T.);
#702 = LINE('',#703,#704);
#703 = CARTESIAN_POINT('',(91.263427734375,22.941944122314,
    9.500039100647));
#704 = VECTOR('',#705,1.);
#705 = DIRECTION('',(6.436997292532E-06,2.369386451371E-02,
    0.999719260964));
#706 = PLANE('',#707);
#707 = AXIS2_PLACEMENT_3D('',#708,#709,#710);
#708 = CARTESIAN_POINT('',(91.263618833329,23.280495951513,
    38.879547571668));
#709 = DIRECTION('',(0.999999999964,5.39479806577E-06,
    -6.566664425787E-06));
#710 = DIRECTION('',(6.566664425883E-06,0.,0.999999999978));
#711 = ADVANCED_FACE('',(#712),#729,.T.);
#712 = FACE_BOUND('',#713,.T.);
#713 = EDGE_LOOP('',(#714,#722,#723));
#714 = ORIENTED_EDGE('',*,*,#715,.T.);
#715 = EDGE_CURVE('',#716,#638,#718,.T.);
#716 = VERTEX_POINT('',#717);
#717 = CARTESIAN_POINT('',(91.263107299805,22.972532272339,
    9.500032424927));
#718 = LINE('',#719,#720);
#719 = CARTESIAN_POINT('',(91.263107299805,22.972532272339,
    9.500032424927));
#720 = VECTOR('',#721,1.);
#721 = DIRECTION('',(1.195456969504E-05,2.316746343563E-02,
    0.999731598228));
#722 = ORIENTED_EDGE('',*,*,#701,.F.);
#723 = ORIENTED_EDGE('',*,*,#724,.T.);
#724 = EDGE_CURVE('',#661,#716,#725,.T.);
#725 = LINE('',#726,#727);
#726 = CARTESIAN_POINT('',(91.263427734375,22.941944122314,
    9.500039100647));
#727 = VECTOR('',#728,1.);
#728 = DIRECTION('',(-1.047519975322E-02,0.999945109776,
    -2.18233328192E-04));
#729 = PLANE('',#730);
#730 = AXIS2_PLACEMENT_3D('',#731,#732,#733);
#731 = CARTESIAN_POINT('',(91.263534476082,23.63744412552,
    38.522651789028));
#732 = DIRECTION('',(0.999945101734,1.047514408084E-02,
    -2.547047941039E-04));
#733 = DIRECTION('',(-1.047514442063E-02,0.99994513417,0.));
#734 = ADVANCED_FACE('',(#735),#752,.T.);
#735 = FACE_BOUND('',#736,.T.);
#736 = EDGE_LOOP('',(#737,#745,#746));
#737 = ORIENTED_EDGE('',*,*,#738,.T.);
#738 = EDGE_CURVE('',#739,#638,#741,.T.);
#739 = VERTEX_POINT('',#740);
#740 = CARTESIAN_POINT('',(91.263107299805,23.085990905762,
    9.500051498413));
#741 = LINE('',#742,#743);
#742 = CARTESIAN_POINT('',(91.263107299805,23.085990905762,
    9.500051498413));
#743 = VECTOR('',#744,1.);
#744 = DIRECTION('',(1.195509191003E-05,2.121477040558E-02,
    0.999774941361));
#745 = ORIENTED_EDGE('',*,*,#715,.F.);
#746 = ORIENTED_EDGE('',*,*,#747,.T.);
#747 = EDGE_CURVE('',#716,#739,#748,.T.);
#748 = LINE('',#749,#750);
#749 = CARTESIAN_POINT('',(91.263107299805,22.972532272339,
    9.500032424927));
#750 = VECTOR('',#751,1.);
#751 = DIRECTION('',(0.,0.99999998587,1.681096050886E-04));
#752 = PLANE('',#753);
#753 = AXIS2_PLACEMENT_3D('',#754,#755,#756);
#754 = CARTESIAN_POINT('',(91.263454098492,23.673005557235,
    38.501968246218));
#755 = DIRECTION('',(0.999999999929,2.010225431139E-09,
    -1.195782576764E-05));
#756 = DIRECTION('',(1.195782576764E-05,3.155443620884E-30,
    0.999999999929));
#757 = ADVANCED_FACE('',(#758),#775,.T.);
#758 = FACE_BOUND('',#759,.T.);
#759 = EDGE_LOOP('',(#760,#768,#769));
#760 = ORIENTED_EDGE('',*,*,#761,.T.);
#761 = EDGE_CURVE('',#762,#638,#764,.T.);
#762 = VERTEX_POINT('',#763);
#763 = CARTESIAN_POINT('',(91.263824462891,23.643522262573,
    9.500060081482));
#764 = LINE('',#765,#766);
#765 = CARTESIAN_POINT('',(91.263824462891,23.643522262573,
    9.500060081482));
#766 = VECTOR('',#767,1.);
#767 = DIRECTION('',(-3.941860908282E-07,1.161617136409E-02,
    0.999932530005));
#768 = ORIENTED_EDGE('',*,*,#738,.F.);
#769 = ORIENTED_EDGE('',*,*,#770,.T.);
#770 = EDGE_CURVE('',#739,#762,#771,.T.);
#771 = LINE('',#772,#773);
#772 = CARTESIAN_POINT('',(91.263107299805,23.085990905762,
    9.500051498413));
#773 = VECTOR('',#774,1.);
#774 = DIRECTION('',(1.286317771685E-03,0.999999172574,
    1.539476056538E-05));
#775 = PLANE('',#776);
#776 = AXIS2_PLACEMENT_3D('',#777,#778,#779);
#777 = CARTESIAN_POINT('',(91.263632912038,23.839094403675,
    38.391608407428));
#778 = DIRECTION('',(0.999999172575,-1.2863180078E-03,1.533731098029E-05
    ));
#779 = DIRECTION('',(1.286318007952E-03,0.999999172693,
    3.308722450212E-24));
#780 = ADVANCED_FACE('',(#781),#798,.T.);
#781 = FACE_BOUND('',#782,.T.);
#782 = EDGE_LOOP('',(#783,#791,#792));
#783 = ORIENTED_EDGE('',*,*,#784,.T.);
#784 = EDGE_CURVE('',#785,#638,#787,.T.);
#785 = VERTEX_POINT('',#786);
#786 = CARTESIAN_POINT('',(91.263107299805,23.723581314087,
    9.500054359436));
#787 = LINE('',#788,#789);
#788 = CARTESIAN_POINT('',(91.263107299805,23.723581314087,
    9.500054359436));
#789 = VECTOR('',#790,1.);
#790 = DIRECTION('',(1.195715705487E-05,1.023752734425E-02,
    0.999947595072));
#791 = ORIENTED_EDGE('',*,*,#761,.F.);
#792 = ORIENTED_EDGE('',*,*,#793,.T.);
#793 = EDGE_CURVE('',#762,#785,#794,.T.);
#794 = LINE('',#795,#796);
#795 = CARTESIAN_POINT('',(91.263824462891,23.643522262573,
    9.500060081482));
#796 = VECTOR('',#797,1.);
#797 = DIRECTION('',(-8.957566922192E-03,0.999959877639,
    -7.146994884728E-05));
#798 = PLANE('',#799);
#799 = AXIS2_PLACEMENT_3D('',#800,#801,#802);
#800 = CARTESIAN_POINT('',(91.263633613729,24.000561399412,
    38.510305285197));
#801 = DIRECTION('',(0.999959874886,8.957559488277E-03,
    -1.036653700478E-04));
#802 = DIRECTION('',(-8.957559536408E-03,0.999959880259,
    -1.058791184068E-22));
#803 = ADVANCED_FACE('',(#804),#821,.T.);
#804 = FACE_BOUND('',#805,.T.);
#805 = EDGE_LOOP('',(#806,#814,#815));
#806 = ORIENTED_EDGE('',*,*,#807,.T.);
#807 = EDGE_CURVE('',#808,#638,#810,.T.);
#808 = VERTEX_POINT('',#809);
#809 = CARTESIAN_POINT('',(91.263107299805,24.174621582031,9.5));
#810 = LINE('',#811,#812);
#811 = CARTESIAN_POINT('',(91.263107299805,24.174621582031,9.5));
#812 = VECTOR('',#813,1.);
#813 = DIRECTION('',(1.195773604042E-05,2.469601001579E-03,
    0.999996950459));
#814 = ORIENTED_EDGE('',*,*,#784,.F.);
#815 = ORIENTED_EDGE('',*,*,#816,.T.);
#816 = EDGE_CURVE('',#785,#808,#817,.T.);
#817 = LINE('',#818,#819);
#818 = CARTESIAN_POINT('',(91.263107299805,23.723581314087,
    9.500054359436));
#819 = VECTOR('',#820,1.);
#820 = DIRECTION('',(0.,0.999999992737,-1.205201386744E-04));
#821 = PLANE('',#822);
#822 = AXIS2_PLACEMENT_3D('',#823,#824,#825);
#823 = CARTESIAN_POINT('',(91.26345309415,24.132838549104,
    38.417970167815));
#824 = DIRECTION('',(0.999999999929,-1.441151981386E-09,
    -1.19577689462E-05));
#825 = DIRECTION('',(1.19577689462E-05,0.,0.999999999929));
#826 = ADVANCED_FACE('',(#827),#844,.T.);
#827 = FACE_BOUND('',#828,.T.);
#828 = EDGE_LOOP('',(#829,#837,#838));
#829 = ORIENTED_EDGE('',*,*,#830,.T.);
#830 = EDGE_CURVE('',#831,#638,#833,.T.);
#831 = VERTEX_POINT('',#832);
#832 = CARTESIAN_POINT('',(91.263191223145,24.271533966064,9.50003528595
    ));
#833 = LINE('',#834,#835);
#834 = CARTESIAN_POINT('',(91.263191223145,24.271533966064,9.50003528595
    ));
#835 = VECTOR('',#836,1.);
#836 = DIRECTION('',(1.051233049843E-05,8.004482653899E-04,
    0.999999679586));
#837 = ORIENTED_EDGE('',*,*,#807,.F.);
#838 = ORIENTED_EDGE('',*,*,#839,.T.);
#839 = EDGE_CURVE('',#808,#831,#840,.T.);
#840 = LINE('',#841,#842);
#841 = CARTESIAN_POINT('',(91.263107299805,24.174621582031,9.5));
#842 = VECTOR('',#843,1.);
#843 = DIRECTION('',(8.659708833997E-04,0.999999558762,
    3.641013941567E-04));
#844 = PLANE('',#845);
#845 = AXIS2_PLACEMENT_3D('',#846,#847,#848);
#846 = CARTESIAN_POINT('',(91.263475146079,24.270503477508,
    38.50607821118));
#847 = DIRECTION('',(0.999999625002,-8.659673655872E-04,
    -9.819167626858E-06));
#848 = DIRECTION('',(8.65967365629E-04,0.99999962505,0.));
#849 = ADVANCED_FACE('',(#850),#867,.T.);
#850 = FACE_BOUND('',#851,.T.);
#851 = EDGE_LOOP('',(#852,#860,#861));
#852 = ORIENTED_EDGE('',*,*,#853,.T.);
#853 = EDGE_CURVE('',#854,#638,#856,.T.);
#854 = VERTEX_POINT('',#855);
#855 = CARTESIAN_POINT('',(91.263107299805,24.318008422852,9.50007724762
    ));
#856 = LINE('',#857,#858);
#857 = CARTESIAN_POINT('',(91.263107299805,24.318008422852,9.50007724762
    ));
#858 = VECTOR('',#859,1.);
#859 = DIRECTION('',(1.195778841472E-05,0.,0.999999999929));
#860 = ORIENTED_EDGE('',*,*,#830,.F.);
#861 = ORIENTED_EDGE('',*,*,#862,.T.);
#862 = EDGE_CURVE('',#831,#854,#863,.T.);
#863 = LINE('',#864,#865);
#864 = CARTESIAN_POINT('',(91.263191223145,24.271533966064,9.50003528595
    ));
#865 = VECTOR('',#866,1.);
#866 = DIRECTION('',(-1.805791279884E-03,0.999997961947,
    9.028956399419E-04));
#867 = PLANE('',#868);
#868 = AXIS2_PLACEMENT_3D('',#869,#870,#871);
#869 = CARTESIAN_POINT('',(91.263475287618,24.306385154396,
    38.51869139778));
#870 = DIRECTION('',(0.999998369465,1.805802812418E-03,
    -1.195776891798E-05));
#871 = DIRECTION('',(-1.805802812548E-03,0.999998369537,0.));
#872 = ADVANCED_FACE('',(#873),#888,.T.);
#873 = FACE_BOUND('',#874,.T.);
#874 = EDGE_LOOP('',(#875,#881,#882));
#875 = ORIENTED_EDGE('',*,*,#876,.T.);
#876 = EDGE_CURVE('',#556,#638,#877,.T.);
#877 = LINE('',#878,#879);
#878 = CARTESIAN_POINT('',(91.263107299805,25.732221603394,9.5));
#879 = VECTOR('',#880,1.);
#880 = DIRECTION('',(1.195422686642E-05,-2.435033319022E-02,
    0.999703486605));
#881 = ORIENTED_EDGE('',*,*,#853,.F.);
#882 = ORIENTED_EDGE('',*,*,#883,.T.);
#883 = EDGE_CURVE('',#854,#556,#884,.T.);
#884 = LINE('',#885,#886);
#885 = CARTESIAN_POINT('',(91.263107299805,24.318008422852,9.50007724762
    ));
#886 = VECTOR('',#887,1.);
#887 = DIRECTION('',(0.,0.999999998508,-5.462233033641E-05));
#888 = PLANE('',#889);
#889 = AXIS2_PLACEMENT_3D('',#890,#891,#892);
#890 = CARTESIAN_POINT('',(91.263450261024,24.675867161698,
    38.181048477009));
#891 = DIRECTION('',(0.999999999929,-6.531622700217E-10,
    -1.195778841472E-05));
#892 = DIRECTION('',(1.195778841472E-05,0.,0.999999999929));
#893 = ADVANCED_FACE('',(#894),#899,.T.);
#894 = FACE_BOUND('',#895,.T.);
#895 = EDGE_LOOP('',(#896,#897,#898));
#896 = ORIENTED_EDGE('',*,*,#646,.T.);
#897 = ORIENTED_EDGE('',*,*,#876,.F.);
#898 = ORIENTED_EDGE('',*,*,#577,.F.);
#899 = PLANE('',#900);
#900 = AXIS2_PLACEMENT_3D('',#901,#902,#903);
#901 = CARTESIAN_POINT('',(91.263456683469,25.374363099713,
    38.879525338769));
#902 = DIRECTION('',(0.999999999916,5.394798065509E-06,
    -1.182636841166E-05));
#903 = DIRECTION('',(1.182636841184E-05,0.,0.99999999993));
#904 = ADVANCED_FACE('',(#905),#922,.F.);
#905 = FACE_BOUND('',#906,.F.);
#906 = EDGE_LOOP('',(#907,#915,#921));
#907 = ORIENTED_EDGE('',*,*,#908,.T.);
#908 = EDGE_CURVE('',#424,#909,#911,.T.);
#909 = VERTEX_POINT('',#910);
#910 = CARTESIAN_POINT('',(84.349220275879,23.643522262573,
    9.500043869019));
#911 = LINE('',#912,#913);
#912 = CARTESIAN_POINT('',(84.349449157715,22.90379524231,9.500060081482
    ));
#913 = VECTOR('',#914,1.);
#914 = DIRECTION('',(-3.094139035839E-04,0.999999951891,
    -2.191681817053E-05));
#915 = ORIENTED_EDGE('',*,*,#916,.T.);
#916 = EDGE_CURVE('',#909,#454,#917,.T.);
#917 = LINE('',#918,#919);
#918 = CARTESIAN_POINT('',(84.349220275879,23.643522262573,
    9.500043869019));
#919 = VECTOR('',#920,1.);
#920 = DIRECTION('',(1.156263055711E-05,-1.273958809365E-02,
    0.999918848088));
#921 = ORIENTED_EDGE('',*,*,#462,.F.);
#922 = PLANE('',#923);
#923 = AXIS2_PLACEMENT_3D('',#924,#925,#926);
#924 = CARTESIAN_POINT('',(84.349611424723,23.089905048245,
    38.346549500972));
#925 = DIRECTION('',(0.999999952103,3.094137366115E-04,
    -7.621444943173E-06));
#926 = DIRECTION('',(-3.094137366204E-04,0.999999952132,
    4.135903062765E-25));
#927 = ADVANCED_FACE('',(#928),#938,.F.);
#928 = FACE_BOUND('',#929,.F.);
#929 = EDGE_LOOP('',(#930,#931,#932));
#930 = ORIENTED_EDGE('',*,*,#621,.F.);
#931 = ORIENTED_EDGE('',*,*,#916,.F.);
#932 = ORIENTED_EDGE('',*,*,#933,.T.);
#933 = EDGE_CURVE('',#909,#600,#934,.T.);
#934 = LINE('',#935,#936);
#935 = CARTESIAN_POINT('',(84.349220275879,23.643522262573,
    9.500043869019));
#936 = VECTOR('',#937,1.);
#937 = DIRECTION('',(3.941859807699E-06,1.161616812081E-02,
    0.999932530035));
#938 = PLANE('',#939);
#939 = AXIS2_PLACEMENT_3D('',#940,#941,#942);
#940 = CARTESIAN_POINT('',(84.34944805163,23.627013423684,
    38.879572813056));
#941 = DIRECTION('',(0.999999951019,3.128982724998E-04,
    -7.577049775973E-06));
#942 = DIRECTION('',(-3.128982725088E-04,0.999999951047,
    -4.135903062765E-25));
#943 = ADVANCED_FACE('',(#944),#961,.F.);
#944 = FACE_BOUND('',#945,.F.);
#945 = EDGE_LOOP('',(#946,#954,#955));
#946 = ORIENTED_EDGE('',*,*,#947,.T.);
#947 = EDGE_CURVE('',#948,#600,#950,.T.);
#948 = VERTEX_POINT('',#949);
#949 = CARTESIAN_POINT('',(84.349449157715,24.318008422852,
    9.500064849854));
#950 = LINE('',#951,#952);
#951 = CARTESIAN_POINT('',(84.349449157715,24.318008422852,
    9.500064849854));
#952 = VECTOR('',#953,1.);
#953 = DIRECTION('',(0.,0.,1.));
#954 = ORIENTED_EDGE('',*,*,#933,.F.);
#955 = ORIENTED_EDGE('',*,*,#956,.T.);
#956 = EDGE_CURVE('',#909,#948,#957,.T.);
#957 = LINE('',#958,#959);
#958 = CARTESIAN_POINT('',(84.349220275879,23.643522262573,
    9.500043869019));
#959 = VECTOR('',#960,1.);
#960 = DIRECTION('',(3.393425041576E-04,0.99999994194,3.110639621445E-05
    ));
#961 = PLANE('',#962);
#962 = AXIS2_PLACEMENT_3D('',#963,#964,#965);
#963 = CARTESIAN_POINT('',(84.349391604893,24.14840745114,
    38.362662283287));
#964 = DIRECTION('',(0.999999942423,-3.393425043218E-04,0.));
#965 = DIRECTION('',(3.393425043218E-04,0.999999942423,0.));
#966 = ADVANCED_FACE('',(#967),#984,.F.);
#967 = FACE_BOUND('',#968,.F.);
#968 = EDGE_LOOP('',(#969,#977,#978));
#969 = ORIENTED_EDGE('',*,*,#970,.T.);
#970 = EDGE_CURVE('',#971,#600,#973,.T.);
#971 = VERTEX_POINT('',#972);
#972 = CARTESIAN_POINT('',(84.349411010742,24.381351470947,
    9.500060081482));
#973 = LINE('',#974,#975);
#974 = CARTESIAN_POINT('',(84.349411010742,24.381351470947,
    9.500060081482));
#975 = VECTOR('',#976,1.);
#976 = DIRECTION('',(6.570207562525E-07,-1.090982965757E-03,
    0.999999404878));
#977 = ORIENTED_EDGE('',*,*,#947,.F.);
#978 = ORIENTED_EDGE('',*,*,#979,.T.);
#979 = EDGE_CURVE('',#948,#971,#980,.T.);
#980 = LINE('',#981,#982);
#981 = CARTESIAN_POINT('',(84.349449157715,24.318008422852,
    9.500064849854));
#982 = VECTOR('',#983,1.);
#983 = DIRECTION('',(-6.022281335906E-04,0.999999815827,
    -7.527851669883E-05));
#984 = PLANE('',#985);
#985 = AXIS2_PLACEMENT_3D('',#986,#987,#988);
#986 = CARTESIAN_POINT('',(84.349439615769,24.333852823803,
    38.51448135837));
#987 = DIRECTION('',(0.999999818661,6.02228135297E-04,0.));
#988 = DIRECTION('',(-6.02228135297E-04,0.999999818661,0.));
#989 = ADVANCED_FACE('',(#990),#1000,.F.);
#990 = FACE_BOUND('',#991,.F.);
#991 = EDGE_LOOP('',(#992,#993,#994));
#992 = ORIENTED_EDGE('',*,*,#607,.F.);
#993 = ORIENTED_EDGE('',*,*,#970,.F.);
#994 = ORIENTED_EDGE('',*,*,#995,.T.);
#995 = EDGE_CURVE('',#971,#548,#996,.T.);
#996 = LINE('',#997,#998);
#997 = CARTESIAN_POINT('',(84.349411010742,24.381351470947,
    9.500060081482));
#998 = VECTOR('',#999,1.);
#999 = DIRECTION('',(-1.458192315228E-05,2.32603021689E-02,
    0.999729442464));
#1000 = PLANE('',#1001);
#1001 = AXIS2_PLACEMENT_3D('',#1002,#1003,#1004);
#1002 = CARTESIAN_POINT('',(84.349206369935,24.707152841868,
    38.879559819996));
#1003 = DIRECTION('',(0.999999804189,6.257964531143E-04,
    2.571265808036E-08));
#1004 = DIRECTION('',(-6.257964531143E-04,0.999999804189,0.));
#1005 = ADVANCED_FACE('',(#1006),#1023,.F.);
#1006 = FACE_BOUND('',#1007,.F.);
#1007 = EDGE_LOOP('',(#1008,#1016,#1017));
#1008 = ORIENTED_EDGE('',*,*,#1009,.T.);
#1009 = EDGE_CURVE('',#1010,#548,#1012,.T.);
#1010 = VERTEX_POINT('',#1011);
#1011 = CARTESIAN_POINT('',(84.349334716797,24.505500793457,
    9.500065803528));
#1012 = LINE('',#1013,#1014);
#1013 = CARTESIAN_POINT('',(84.349334716797,24.505500793457,
    9.500065803528));
#1014 = VECTOR('',#1015,1.);
#1015 = DIRECTION('',(-1.32688671605E-05,2.112360955102E-02,
    0.999776871579));
#1016 = ORIENTED_EDGE('',*,*,#995,.F.);
#1017 = ORIENTED_EDGE('',*,*,#1018,.T.);
#1018 = EDGE_CURVE('',#971,#1010,#1019,.T.);
#1019 = LINE('',#1020,#1021);
#1020 = CARTESIAN_POINT('',(84.349411010742,24.381351470947,
    9.500060081482));
#1021 = VECTOR('',#1022,1.);
#1022 = DIRECTION('',(-6.145336058455E-04,0.999999810112,
    4.609002043841E-05));
#1023 = PLANE('',#1024);
#1024 = AXIS2_PLACEMENT_3D('',#1025,#1026,#1027);
#1025 = CARTESIAN_POINT('',(84.348968938058,25.087135086281,
    38.499312179661));
#1026 = DIRECTION('',(0.999999811174,6.145335932353E-04,
    2.877611832074E-07));
#1027 = DIRECTION('',(-6.145335932353E-04,0.999999811174,0.));
#1028 = ADVANCED_FACE('',(#1029),#1046,.F.);
#1029 = FACE_BOUND('',#1030,.F.);
#1030 = EDGE_LOOP('',(#1031,#1039,#1040));
#1031 = ORIENTED_EDGE('',*,*,#1032,.T.);
#1032 = EDGE_CURVE('',#1033,#548,#1035,.T.);
#1033 = VERTEX_POINT('',#1034);
#1034 = CARTESIAN_POINT('',(84.348892211914,25.203178405762,
    9.50005531311));
#1035 = LINE('',#1036,#1037);
#1036 = CARTESIAN_POINT('',(84.348892211914,25.203178405762,
    9.50005531311));
#1037 = VECTOR('',#1038,1.);
#1038 = DIRECTION('',(-5.650146849042E-06,9.111551637591E-03,
    0.999958488936));
#1039 = ORIENTED_EDGE('',*,*,#1009,.F.);
#1040 = ORIENTED_EDGE('',*,*,#1041,.T.);
#1041 = EDGE_CURVE('',#1010,#1033,#1042,.T.);
#1042 = LINE('',#1043,#1044);
#1043 = CARTESIAN_POINT('',(84.349334716797,24.505500793457,
    9.500065803528));
#1044 = VECTOR('',#1045,1.);
#1045 = DIRECTION('',(-6.342539676681E-04,0.999999798748,
    -1.503619319903E-05));
#1046 = PLANE('',#1047);
#1047 = AXIS2_PLACEMENT_3D('',#1048,#1049,#1050);
#1048 = CARTESIAN_POINT('',(84.348840456259,25.2906437222,
    38.356952586793));
#1049 = DIRECTION('',(0.999999798861,6.342539658017E-04,
    -1.288973988402E-07));
#1050 = DIRECTION('',(-6.342539658017E-04,0.999999798861,0.));
#1051 = ADVANCED_FACE('',(#1052),#1062,.F.);
#1052 = FACE_BOUND('',#1053,.F.);
#1053 = EDGE_LOOP('',(#1054,#1055,#1056));
#1054 = ORIENTED_EDGE('',*,*,#545,.T.);
#1055 = ORIENTED_EDGE('',*,*,#1032,.F.);
#1056 = ORIENTED_EDGE('',*,*,#1057,.T.);
#1057 = EDGE_CURVE('',#1033,#546,#1058,.T.);
#1058 = LINE('',#1059,#1060);
#1059 = CARTESIAN_POINT('',(84.348892211914,25.203178405762,
    9.50005531311));
#1060 = VECTOR('',#1061,1.);
#1061 = DIRECTION('',(-6.201079636659E-04,0.999999802267,
    -1.045530868972E-04));
#1062 = PLANE('',#1063);
#1063 = AXIS2_PLACEMENT_3D('',#1064,#1065,#1066);
#1064 = CARTESIAN_POINT('',(84.348646537556,25.599358303808,
    38.398632818205));
#1065 = DIRECTION('',(0.999999807733,6.201079670553E-04,0.));
#1066 = DIRECTION('',(-6.201079670553E-04,0.999999807733,0.));
#1067 = ORIENTED_CLOSED_SHELL('',*,#1068,.F.);
#1068 = CLOSED_SHELL('',(#1069,#1101,#1124));
#1069 = ADVANCED_FACE('',(#1070),#1096,.F.);
#1070 = FACE_BOUND('',#1071,.F.);
#1071 = EDGE_LOOP('',(#1072,#1082,#1090));
#1072 = ORIENTED_EDGE('',*,*,#1073,.F.);
#1073 = EDGE_CURVE('',#1074,#1076,#1078,.T.);
#1074 = VERTEX_POINT('',#1075);
#1075 = CARTESIAN_POINT('',(72.49845123291,25.318117141724,
    67.853553771973));
#1076 = VERTEX_POINT('',#1077);
#1077 = CARTESIAN_POINT('',(70.119895935059,25.320667266846,
    67.853813171387));
#1078 = LINE('',#1079,#1080);
#1079 = CARTESIAN_POINT('',(72.49845123291,25.318117141724,
    67.853553771973));
#1080 = VECTOR('',#1081,1.);
#1081 = DIRECTION('',(-0.99999941932,1.07213132424E-03,
    1.090574869833E-04));
#1082 = ORIENTED_EDGE('',*,*,#1083,.T.);
#1083 = EDGE_CURVE('',#1074,#1084,#1086,.T.);
#1084 = VERTEX_POINT('',#1085);
#1085 = CARTESIAN_POINT('',(70.119895935059,22.48969078064,
    67.85368347168));
#1086 = LINE('',#1087,#1088);
#1087 = CARTESIAN_POINT('',(72.49845123291,25.318117141724,
    67.853553771973));
#1088 = VECTOR('',#1089,1.);
#1089 = DIRECTION('',(-0.643616714515,-0.765347975476,3.509563111205E-05
    ));
#1090 = ORIENTED_EDGE('',*,*,#1091,.T.);
#1091 = EDGE_CURVE('',#1084,#1076,#1092,.T.);
#1092 = LINE('',#1093,#1094);
#1093 = CARTESIAN_POINT('',(70.119895935059,22.48969078064,
    67.85368347168));
#1094 = VECTOR('',#1095,1.);
#1095 = DIRECTION('',(0.,0.999999998951,4.58144769224E-05));
#1096 = PLANE('',#1097);
#1097 = AXIS2_PLACEMENT_3D('',#1098,#1099,#1100);
#1098 = CARTESIAN_POINT('',(70.931097945304,24.282385165977,
    67.853677175177));
#1099 = DIRECTION('',(-1.090084303844E-04,4.581447665019E-05,
    -0.999999993009));
#1100 = DIRECTION('',(-0.999999994059,0.,1.090084304988E-04));
#1101 = ADVANCED_FACE('',(#1102),#1119,.F.);
#1102 = FACE_BOUND('',#1103,.F.);
#1103 = EDGE_LOOP('',(#1104,#1112,#1113));
#1104 = ORIENTED_EDGE('',*,*,#1105,.T.);
#1105 = EDGE_CURVE('',#1106,#1084,#1108,.T.);
#1106 = VERTEX_POINT('',#1107);
#1107 = CARTESIAN_POINT('',(72.498466491699,22.48969078064,
    67.853553771973));
#1108 = LINE('',#1109,#1110);
#1109 = CARTESIAN_POINT('',(72.498466491699,22.48969078064,
    67.853553771973));
#1110 = VECTOR('',#1111,1.);
#1111 = DIRECTION('',(-0.999999998513,0.,5.452842526631E-05));
#1112 = ORIENTED_EDGE('',*,*,#1083,.F.);
#1113 = ORIENTED_EDGE('',*,*,#1114,.T.);
#1114 = EDGE_CURVE('',#1074,#1106,#1115,.T.);
#1115 = LINE('',#1116,#1117);
#1116 = CARTESIAN_POINT('',(72.49845123291,25.318117141724,
    67.853553771973));
#1117 = VECTOR('',#1118,1.);
#1118 = DIRECTION('',(5.394798065886E-06,-0.999999999985,0.));
#1119 = PLANE('',#1120);
#1120 = AXIS2_PLACEMENT_3D('',#1121,#1122,#1123);
#1121 = CARTESIAN_POINT('',(71.687020728777,23.526058854231,
    67.853598018528));
#1122 = DIRECTION('',(-5.452842526631E-05,-2.941698431587E-10,
    -0.999999998513));
#1123 = DIRECTION('',(-0.999999998513,0.,5.452842526631E-05));
#1124 = ADVANCED_FACE('',(#1125),#1142,.F.);
#1125 = FACE_BOUND('',#1126,.F.);
#1126 = EDGE_LOOP('',(#1127,#1135,#1136));
#1127 = ORIENTED_EDGE('',*,*,#1128,.F.);
#1128 = EDGE_CURVE('',#1106,#1129,#1131,.T.);
#1129 = VERTEX_POINT('',#1130);
#1130 = CARTESIAN_POINT('',(72.498458862305,23.903903961182,
    67.853553771973));
#1131 = LINE('',#1132,#1133);
#1132 = CARTESIAN_POINT('',(72.498466491699,22.48969078064,
    67.853553771973));
#1133 = VECTOR('',#1134,1.);
#1134 = DIRECTION('',(-5.394798065886E-06,0.999999999985,0.));
#1135 = ORIENTED_EDGE('',*,*,#1114,.F.);
#1136 = ORIENTED_EDGE('',*,*,#1137,.F.);
#1137 = EDGE_CURVE('',#1129,#1074,#1138,.T.);
#1138 = LINE('',#1139,#1140);
#1139 = CARTESIAN_POINT('',(72.498458862305,23.903903961182,
    67.853553771973));
#1140 = VECTOR('',#1141,1.);
#1141 = DIRECTION('',(-5.394798065886E-06,0.999999999985,0.));
#1142 = PLANE('',#1143);
#1143 = AXIS2_PLACEMENT_3D('',#1144,#1145,#1146);
#1144 = CARTESIAN_POINT('',(72.498458862305,23.903903961182,
    67.853553771973));
#1145 = DIRECTION('',(-0.,-0.,-1.));
#1146 = DIRECTION('',(-1.,0.,0.));
#1147 = ORIENTED_CLOSED_SHELL('',*,#1148,.F.);
#1148 = CLOSED_SHELL('',(#1149,#1181,#1204,#1215));
#1149 = ADVANCED_FACE('',(#1150),#1176,.F.);
#1150 = FACE_BOUND('',#1151,.F.);
#1151 = EDGE_LOOP('',(#1152,#1162,#1170));
#1152 = ORIENTED_EDGE('',*,*,#1153,.T.);
#1153 = EDGE_CURVE('',#1154,#1156,#1158,.T.);
#1154 = VERTEX_POINT('',#1155);
#1155 = CARTESIAN_POINT('',(72.311218261719,23.76342010498,
    86.259376525879));
#1156 = VERTEX_POINT('',#1157);
#1157 = CARTESIAN_POINT('',(82.283744812012,25.671670913696,
    84.349243164062));
#1158 = LINE('',#1159,#1160);
#1159 = CARTESIAN_POINT('',(72.311218261719,23.76342010498,
    86.259376525879));
#1160 = VECTOR('',#1161,1.);
#1161 = DIRECTION('',(0.965248030079,0.184700970684,-0.184883184355));
#1162 = ORIENTED_EDGE('',*,*,#1163,.T.);
#1163 = EDGE_CURVE('',#1156,#1164,#1166,.T.);
#1164 = VERTEX_POINT('',#1165);
#1165 = CARTESIAN_POINT('',(71.885841369629,23.763286590576,
    86.259239196777));
#1166 = LINE('',#1167,#1168);
#1167 = CARTESIAN_POINT('',(82.283744812012,25.671670913696,
    84.349243164062));
#1168 = VECTOR('',#1169,1.);
#1169 = DIRECTION('',(-0.967900716784,-0.177644134174,0.177794162002));
#1170 = ORIENTED_EDGE('',*,*,#1171,.T.);
#1171 = EDGE_CURVE('',#1164,#1154,#1172,.T.);
#1172 = LINE('',#1173,#1174);
#1173 = CARTESIAN_POINT('',(71.885841369629,23.763286590576,
    86.259239196777));
#1174 = VECTOR('',#1175,1.);
#1175 = DIRECTION('',(0.999999898629,3.138731634114E-04,
    3.228409680803E-04));
#1176 = PLANE('',#1177);
#1177 = AXIS2_PLACEMENT_3D('',#1178,#1179,#1180);
#1178 = CARTESIAN_POINT('',(77.088344954704,24.69863320801,
    85.323170424221));
#1179 = DIRECTION('',(-4.502101629478E-04,0.708629505762,0.705580626771)
  );
#1180 = DIRECTION('',(2.710505431214E-20,-0.705580698278,0.708629577578)
  );
#1181 = ADVANCED_FACE('',(#1182),#1199,.F.);
#1182 = FACE_BOUND('',#1183,.F.);
#1183 = EDGE_LOOP('',(#1184,#1192,#1193));
#1184 = ORIENTED_EDGE('',*,*,#1185,.T.);
#1185 = EDGE_CURVE('',#1186,#1164,#1188,.T.);
#1186 = VERTEX_POINT('',#1187);
#1187 = CARTESIAN_POINT('',(71.023941040039,23.763011932373,
    86.258964538574));
#1188 = LINE('',#1189,#1190);
#1189 = CARTESIAN_POINT('',(71.023941040039,23.763011932373,
    86.258964538574));
#1190 = VECTOR('',#1191,1.);
#1191 = DIRECTION('',(0.999999898452,3.186658199385E-04,
    3.186658199385E-04));
#1192 = ORIENTED_EDGE('',*,*,#1163,.F.);
#1193 = ORIENTED_EDGE('',*,*,#1194,.F.);
#1194 = EDGE_CURVE('',#1186,#1156,#1195,.T.);
#1195 = LINE('',#1196,#1197);
#1196 = CARTESIAN_POINT('',(71.023941040039,23.763011932373,
    86.258964538574));
#1197 = VECTOR('',#1198,1.);
#1198 = DIRECTION('',(0.972433342188,0.164838008716,-0.164929760453));
#1199 = PLANE('',#1200);
#1200 = AXIS2_PLACEMENT_3D('',#1201,#1202,#1203);
#1201 = CARTESIAN_POINT('',(76.660252873541,24.681930958149,
    85.339671545536));
#1202 = DIRECTION('',(-4.50660475433E-04,0.708630729227,0.70557939773));
#1203 = DIRECTION('',(2.710505431214E-20,-0.705579469379,0.708630801187)
  );
#1204 = ADVANCED_FACE('',(#1205),#1210,.T.);
#1205 = FACE_BOUND('',#1206,.T.);
#1206 = EDGE_LOOP('',(#1207,#1208,#1209));
#1207 = ORIENTED_EDGE('',*,*,#1153,.T.);
#1208 = ORIENTED_EDGE('',*,*,#1163,.T.);
#1209 = ORIENTED_EDGE('',*,*,#1171,.T.);
#1210 = PLANE('',#1211);
#1211 = AXIS2_PLACEMENT_3D('',#1212,#1213,#1214);
#1212 = CARTESIAN_POINT('',(77.088344954704,24.69863320801,
    85.323170424221));
#1213 = DIRECTION('',(-4.502101629478E-04,0.708629505762,0.705580626771)
  );
#1214 = DIRECTION('',(2.710505431214E-20,-0.705580698278,0.708629577578)
  );
#1215 = ADVANCED_FACE('',(#1216),#1221,.T.);
#1216 = FACE_BOUND('',#1217,.T.);
#1217 = EDGE_LOOP('',(#1218,#1219,#1220));
#1218 = ORIENTED_EDGE('',*,*,#1185,.T.);
#1219 = ORIENTED_EDGE('',*,*,#1163,.F.);
#1220 = ORIENTED_EDGE('',*,*,#1194,.F.);
#1221 = PLANE('',#1222);
#1222 = AXIS2_PLACEMENT_3D('',#1223,#1224,#1225);
#1223 = CARTESIAN_POINT('',(76.660252873541,24.681930958149,
    85.339671545536));
#1224 = DIRECTION('',(-4.50660475433E-04,0.708630729227,0.70557939773));
#1225 = DIRECTION('',(2.710505431214E-20,-0.705579469379,0.708630801187)
  );
#1226 = ORIENTED_CLOSED_SHELL('',*,#1227,.F.);
#1227 = CLOSED_SHELL('',(#1228,#1260,#1283,#1306,#1317,#1328));
#1228 = ADVANCED_FACE('',(#1229),#1255,.F.);
#1229 = FACE_BOUND('',#1230,.F.);
#1230 = EDGE_LOOP('',(#1231,#1241,#1249));
#1231 = ORIENTED_EDGE('',*,*,#1232,.T.);
#1232 = EDGE_CURVE('',#1233,#1235,#1237,.T.);
#1233 = VERTEX_POINT('',#1234);
#1234 = CARTESIAN_POINT('',(44.500087738037,32.460075378418,
    40.985389709473));
#1235 = VERTEX_POINT('',#1236);
#1236 = CARTESIAN_POINT('',(44.50048828125,32.82678604126,
    47.757709503174));
#1237 = LINE('',#1238,#1239);
#1238 = CARTESIAN_POINT('',(44.500087738037,32.460075378418,
    40.985389709473));
#1239 = VECTOR('',#1240,1.);
#1240 = DIRECTION('',(5.905765012472E-05,5.406924727752E-02,
    0.998537186594));
#1241 = ORIENTED_EDGE('',*,*,#1242,.T.);
#1242 = EDGE_CURVE('',#1235,#1243,#1245,.T.);
#1243 = VERTEX_POINT('',#1244);
#1244 = CARTESIAN_POINT('',(44.500331878662,32.790683746338,
    47.757709503174));
#1245 = LINE('',#1246,#1247);
#1246 = CARTESIAN_POINT('',(44.50048828125,32.82678604126,
    47.757709503174));
#1247 = VECTOR('',#1248,1.);
#1248 = DIRECTION('',(-4.332165602408E-03,-0.999990616127,0.));
#1249 = ORIENTED_EDGE('',*,*,#1250,.T.);
#1250 = EDGE_CURVE('',#1243,#1233,#1251,.T.);
#1251 = LINE('',#1252,#1253);
#1252 = CARTESIAN_POINT('',(44.500331878662,32.790683746338,
    47.757709503174));
#1253 = VECTOR('',#1254,1.);
#1254 = DIRECTION('',(-3.600689843538E-05,-4.875952916717E-02,
    -0.998810546109));
#1255 = PLANE('',#1256);
#1256 = AXIS2_PLACEMENT_3D('',#1257,#1258,#1259);
#1257 = CARTESIAN_POINT('',(44.500249342219,32.634869188076,
    44.380539365326));
#1258 = DIRECTION('',(0.999990600738,-4.33216553574E-03,
    1.754364653862E-04));
#1259 = DIRECTION('',(4.332165602408E-03,0.999990616127,
    1.058791184068E-22));
#1260 = ADVANCED_FACE('',(#1261),#1278,.F.);
#1261 = FACE_BOUND('',#1262,.F.);
#1262 = EDGE_LOOP('',(#1263,#1271,#1272));
#1263 = ORIENTED_EDGE('',*,*,#1264,.T.);
#1264 = EDGE_CURVE('',#1265,#1243,#1267,.T.);
#1265 = VERTEX_POINT('',#1266);
#1266 = CARTESIAN_POINT('',(44.500003814697,35.988746643066,
    113.26806640625));
#1267 = LINE('',#1268,#1269);
#1268 = CARTESIAN_POINT('',(44.500003814697,35.988746643066,
    113.26806640625));
#1269 = VECTOR('',#1270,1.);
#1270 = DIRECTION('',(5.001861727134E-06,-4.875960214567E-02,
    -0.998810543183));
#1271 = ORIENTED_EDGE('',*,*,#1242,.F.);
#1272 = ORIENTED_EDGE('',*,*,#1273,.T.);
#1273 = EDGE_CURVE('',#1235,#1265,#1274,.T.);
#1274 = LINE('',#1275,#1276);
#1275 = CARTESIAN_POINT('',(44.50048828125,32.82678604126,
    47.757709503174));
#1276 = VECTOR('',#1277,1.);
#1277 = DIRECTION('',(-7.386667360044E-06,4.82104513496E-02,
    0.998837200111));
#1278 = PLANE('',#1279);
#1279 = AXIS2_PLACEMENT_3D('',#1280,#1281,#1282);
#1280 = CARTESIAN_POINT('',(44.500207002697,34.398303159112,
    80.503875392102));
#1281 = DIRECTION('',(0.999990592692,-4.332165500869E-03,
    2.164939911783E-04));
#1282 = DIRECTION('',(4.332165602392E-03,0.999990616127,
    1.058791184068E-22));
#1283 = ADVANCED_FACE('',(#1284),#1301,.F.);
#1284 = FACE_BOUND('',#1285,.F.);
#1285 = EDGE_LOOP('',(#1286,#1294,#1295));
#1286 = ORIENTED_EDGE('',*,*,#1287,.T.);
#1287 = EDGE_CURVE('',#1288,#1265,#1290,.T.);
#1288 = VERTEX_POINT('',#1289);
#1289 = CARTESIAN_POINT('',(44.501148223877,34.015350341797,
    70.103492736816));
#1290 = LINE('',#1291,#1292);
#1291 = CARTESIAN_POINT('',(44.501148223877,34.015350341797,
    70.103492736816));
#1292 = VECTOR('',#1293,1.);
#1293 = DIRECTION('',(-2.648503090746E-05,4.56702575962E-02,
    0.998956569061));
#1294 = ORIENTED_EDGE('',*,*,#1273,.F.);
#1295 = ORIENTED_EDGE('',*,*,#1296,.T.);
#1296 = EDGE_CURVE('',#1235,#1288,#1297,.T.);
#1297 = LINE('',#1298,#1299);
#1298 = CARTESIAN_POINT('',(44.50048828125,32.82678604126,
    47.757709503174));
#1299 = VECTOR('',#1300,1.);
#1300 = DIRECTION('',(2.949151799302E-05,5.311456484783E-02,
    0.998588424793));
#1301 = PLANE('',#1302);
#1302 = AXIS2_PLACEMENT_3D('',#1303,#1304,#1305);
#1303 = CARTESIAN_POINT('',(44.500452357565,34.435203403123,
    80.511531106269));
#1304 = DIRECTION('',(0.99997179965,-7.50089459459E-03,
    3.694375549322E-04));
#1305 = DIRECTION('',(7.500895106467E-03,0.999971867891,
    4.235164736272E-22));
#1306 = ADVANCED_FACE('',(#1307),#1312,.T.);
#1307 = FACE_BOUND('',#1308,.T.);
#1308 = EDGE_LOOP('',(#1309,#1310,#1311));
#1309 = ORIENTED_EDGE('',*,*,#1232,.T.);
#1310 = ORIENTED_EDGE('',*,*,#1242,.T.);
#1311 = ORIENTED_EDGE('',*,*,#1250,.T.);
#1312 = PLANE('',#1313);
#1313 = AXIS2_PLACEMENT_3D('',#1314,#1315,#1316);
#1314 = CARTESIAN_POINT('',(44.500249342219,32.634869188076,
    44.380539365326));
#1315 = DIRECTION('',(0.999990600738,-4.33216553574E-03,
    1.754364653862E-04));
#1316 = DIRECTION('',(4.332165602408E-03,0.999990616127,
    1.058791184068E-22));
#1317 = ADVANCED_FACE('',(#1318),#1323,.T.);
#1318 = FACE_BOUND('',#1319,.T.);
#1319 = EDGE_LOOP('',(#1320,#1321,#1322));
#1320 = ORIENTED_EDGE('',*,*,#1242,.F.);
#1321 = ORIENTED_EDGE('',*,*,#1273,.T.);
#1322 = ORIENTED_EDGE('',*,*,#1264,.T.);
#1323 = PLANE('',#1324);
#1324 = AXIS2_PLACEMENT_3D('',#1325,#1326,#1327);
#1325 = CARTESIAN_POINT('',(44.500207002697,34.398303159112,
    80.503875392102));
#1326 = DIRECTION('',(0.999990592692,-4.332165500893E-03,
    2.164939911794E-04));
#1327 = DIRECTION('',(4.332165602416E-03,0.999990616127,
    -1.058791184068E-22));
#1328 = ADVANCED_FACE('',(#1329),#1334,.T.);
#1329 = FACE_BOUND('',#1330,.T.);
#1330 = EDGE_LOOP('',(#1331,#1332,#1333));
#1331 = ORIENTED_EDGE('',*,*,#1287,.T.);
#1332 = ORIENTED_EDGE('',*,*,#1273,.F.);
#1333 = ORIENTED_EDGE('',*,*,#1296,.T.);
#1334 = PLANE('',#1335);
#1335 = AXIS2_PLACEMENT_3D('',#1336,#1337,#1338);
#1336 = CARTESIAN_POINT('',(44.500452357565,34.435203403123,
    80.511531106269));
#1337 = DIRECTION('',(0.99997179965,-7.50089459459E-03,
    3.694375549322E-04));
#1338 = DIRECTION('',(7.500895106467E-03,0.999971867891,
    4.235164736272E-22));
#1339 = ORIENTED_CLOSED_SHELL('',*,#1340,.F.);
#1340 = CLOSED_SHELL('',(#1341,#1373));
#1341 = ADVANCED_FACE('',(#1342),#1368,.F.);
#1342 = FACE_BOUND('',#1343,.F.);
#1343 = EDGE_LOOP('',(#1344,#1354,#1362));
#1344 = ORIENTED_EDGE('',*,*,#1345,.T.);
#1345 = EDGE_CURVE('',#1346,#1348,#1350,.T.);
#1346 = VERTEX_POINT('',#1347);
#1347 = CARTESIAN_POINT('',(50.855861663818,55.737995147705,
    42.981788635254));
#1348 = VERTEX_POINT('',#1349);
#1349 = CARTESIAN_POINT('',(50.855861663818,55.735279083252,
    43.465682983398));
#1350 = LINE('',#1351,#1352);
#1351 = CARTESIAN_POINT('',(50.855861663818,55.737995147705,
    42.981788635254));
#1352 = VECTOR('',#1353,1.);
#1353 = DIRECTION('',(0.,-5.612840240413E-03,0.999984247888));
#1354 = ORIENTED_EDGE('',*,*,#1355,.T.);
#1355 = EDGE_CURVE('',#1348,#1356,#1358,.T.);
#1356 = VERTEX_POINT('',#1357);
#1357 = CARTESIAN_POINT('',(51.502914428711,55.739959716797,
    42.981792449951));
#1358 = LINE('',#1359,#1360);
#1359 = CARTESIAN_POINT('',(50.855861663818,55.735279083252,
    43.465682983398));
#1360 = VECTOR('',#1361,1.);
#1361 = DIRECTION('',(0.800816931549,5.792928794254E-03,-0.598881193661)
  );
#1362 = ORIENTED_EDGE('',*,*,#1363,.T.);
#1363 = EDGE_CURVE('',#1356,#1346,#1364,.T.);
#1364 = LINE('',#1365,#1366);
#1365 = CARTESIAN_POINT('',(51.502914428711,55.739959716797,
    42.981792449951));
#1366 = VECTOR('',#1367,1.);
#1367 = DIRECTION('',(-0.999995390818,-3.036166667283E-03,
    -5.895469256861E-06));
#1368 = PLANE('',#1369);
#1369 = AXIS2_PLACEMENT_3D('',#1370,#1371,#1372);
#1370 = CARTESIAN_POINT('',(51.09864580512,55.737827447382,
    43.142995899224));
#1371 = DIRECTION('',(-3.036151931762E-03,0.999979638841,
    5.612814370159E-03));
#1372 = DIRECTION('',(0.,-5.612840240413E-03,0.999984247888));
#1373 = ADVANCED_FACE('',(#1374),#1391,.F.);
#1374 = FACE_BOUND('',#1375,.F.);
#1375 = EDGE_LOOP('',(#1376,#1384,#1390));
#1376 = ORIENTED_EDGE('',*,*,#1377,.T.);
#1377 = EDGE_CURVE('',#1348,#1378,#1380,.T.);
#1378 = VERTEX_POINT('',#1379);
#1379 = CARTESIAN_POINT('',(51.502914428711,55.733951568604,
    43.465682983398));
#1380 = LINE('',#1381,#1382);
#1381 = CARTESIAN_POINT('',(50.855861663818,55.735279083252,
    43.465682983398));
#1382 = VECTOR('',#1383,1.);
#1383 = DIRECTION('',(0.999997895408,-2.051628439887E-03,0.));
#1384 = ORIENTED_EDGE('',*,*,#1385,.T.);
#1385 = EDGE_CURVE('',#1378,#1356,#1386,.T.);
#1386 = LINE('',#1387,#1388);
#1387 = CARTESIAN_POINT('',(51.502914428711,55.733951568604,
    43.465682983398));
#1388 = VECTOR('',#1389,1.);
#1389 = DIRECTION('',(0.,1.241538056077E-02,-0.999922926193));
#1390 = ORIENTED_EDGE('',*,*,#1355,.F.);
#1391 = PLANE('',#1392);
#1392 = AXIS2_PLACEMENT_3D('',#1393,#1394,#1395);
#1393 = CARTESIAN_POINT('',(51.26013359302,55.736451251014,
    43.304477209987));
#1394 = DIRECTION('',(2.051470313737E-03,0.999920822087,
    1.241535443549E-02));
#1395 = DIRECTION('',(0.,-1.241538056077E-02,0.999922926193));
#1396 = ORIENTED_CLOSED_SHELL('',*,#1397,.F.);
#1397 = CLOSED_SHELL('',(#1398,#1430));
#1398 = ADVANCED_FACE('',(#1399),#1425,.F.);
#1399 = FACE_BOUND('',#1400,.F.);
#1400 = EDGE_LOOP('',(#1401,#1411,#1419));
#1401 = ORIENTED_EDGE('',*,*,#1402,.T.);
#1402 = EDGE_CURVE('',#1403,#1405,#1407,.T.);
#1403 = VERTEX_POINT('',#1404);
#1404 = CARTESIAN_POINT('',(50.85705947876,50.518047332764,
    100.28419494628));
#1405 = VERTEX_POINT('',#1406);
#1406 = CARTESIAN_POINT('',(50.857055664062,50.515335083008,
    100.76808929443));
#1407 = LINE('',#1408,#1409);
#1408 = CARTESIAN_POINT('',(50.85705947876,50.518047332764,
    100.28419494628));
#1409 = VECTOR('',#1410,1.);
#1410 = DIRECTION('',(-7.883202933169E-06,-5.604957285483E-03,
    0.999984292072));
#1411 = ORIENTED_EDGE('',*,*,#1412,.T.);
#1412 = EDGE_CURVE('',#1405,#1413,#1415,.T.);
#1413 = VERTEX_POINT('',#1414);
#1414 = CARTESIAN_POINT('',(51.504112243652,50.520011901855,
    100.28420257568));
#1415 = LINE('',#1416,#1417);
#1416 = CARTESIAN_POINT('',(50.857055664062,50.515335083008,
    100.76808929443));
#1417 = VECTOR('',#1418,1.);
#1418 = DIRECTION('',(0.80082091115,5.788202220641E-03,-0.59887591785));
#1419 = ORIENTED_EDGE('',*,*,#1420,.T.);
#1420 = EDGE_CURVE('',#1413,#1403,#1421,.T.);
#1421 = LINE('',#1422,#1423);
#1422 = CARTESIAN_POINT('',(51.504112243652,50.520011901855,
    100.28420257568));
#1423 = VECTOR('',#1424,1.);
#1424 = DIRECTION('',(-0.999995390766,-3.036166667125E-03,
    -1.179093851311E-05));
#1425 = PLANE('',#1426);
#1426 = AXIS2_PLACEMENT_3D('',#1427,#1428,#1429);
#1427 = CARTESIAN_POINT('',(51.099842383061,50.517880903212,
    100.44540367185));
#1428 = DIRECTION('',(-3.036185063207E-03,0.99997968309,
    5.604907516686E-03));
#1429 = DIRECTION('',(3.388131789017E-21,-5.60493335106E-03,
    0.999984292238));
#1430 = ADVANCED_FACE('',(#1431),#1448,.F.);
#1431 = FACE_BOUND('',#1432,.F.);
#1432 = EDGE_LOOP('',(#1433,#1441,#1447));
#1433 = ORIENTED_EDGE('',*,*,#1434,.T.);
#1434 = EDGE_CURVE('',#1405,#1435,#1437,.T.);
#1435 = VERTEX_POINT('',#1436);
#1436 = CARTESIAN_POINT('',(51.504112243652,50.514003753662,
    100.76808929443));
#1437 = LINE('',#1438,#1439);
#1438 = CARTESIAN_POINT('',(50.857055664062,50.515335083008,
    100.76808929443));
#1439 = VECTOR('',#1440,1.);
#1440 = DIRECTION('',(0.99999788332,-2.057511768985E-03,0.));
#1441 = ORIENTED_EDGE('',*,*,#1442,.T.);
#1442 = EDGE_CURVE('',#1435,#1413,#1443,.T.);
#1443 = LINE('',#1444,#1445);
#1444 = CARTESIAN_POINT('',(51.504112243652,50.514003753662,
    100.76808929443));
#1445 = VECTOR('',#1446,1.);
#1446 = DIRECTION('',(0.,1.241547842173E-02,-0.999922924978));
#1447 = ORIENTED_EDGE('',*,*,#1412,.F.);
#1448 = PLANE('',#1449);
#1449 = AXIS2_PLACEMENT_3D('',#1450,#1451,#1452);
#1450 = CARTESIAN_POINT('',(51.261329308695,50.51650486323,
    100.60688523734));
#1451 = DIRECTION('',(2.057353186891E-03,0.999920808787,
    1.241545214619E-02));
#1452 = DIRECTION('',(3.388131789017E-21,-1.241547842173E-02,
    0.999922924978));
#1453 = ORIENTED_CLOSED_SHELL('',*,#1454,.F.);
#1454 = CLOSED_SHELL('',(#1455,#1487));
#1455 = ADVANCED_FACE('',(#1456),#1482,.F.);
#1456 = FACE_BOUND('',#1457,.F.);
#1457 = EDGE_LOOP('',(#1458,#1468,#1476));
#1458 = ORIENTED_EDGE('',*,*,#1459,.T.);
#1459 = EDGE_CURVE('',#1460,#1462,#1464,.T.);
#1460 = VERTEX_POINT('',#1461);
#1461 = CARTESIAN_POINT('',(121.88134002685,25.732221603394,
    67.560554504395));
#1462 = VERTEX_POINT('',#1463);
#1463 = CARTESIAN_POINT('',(119.88222503662,24.318008422852,
    69.560554504395));
#1464 = LINE('',#1465,#1466);
#1465 = CARTESIAN_POINT('',(121.88134002685,25.732221603394,
    67.560554504395));
#1466 = VECTOR('',#1467,1.);
#1467 = DIRECTION('',(-0.632287602803,-0.447292660074,0.632567517018));
#1468 = ORIENTED_EDGE('',*,*,#1469,.T.);
#1469 = EDGE_CURVE('',#1462,#1470,#1472,.T.);
#1470 = VERTEX_POINT('',#1471);
#1471 = CARTESIAN_POINT('',(120.4581451416,24.848726272583,
    70.091270446777));
#1472 = LINE('',#1473,#1474);
#1473 = CARTESIAN_POINT('',(119.88222503662,24.318008422852,
    69.560554504395));
#1474 = VECTOR('',#1475,1.);
#1475 = DIRECTION('',(0.608764829666,0.560984689714,0.560982673589));
#1476 = ORIENTED_EDGE('',*,*,#1477,.T.);
#1477 = EDGE_CURVE('',#1470,#1460,#1478,.T.);
#1478 = LINE('',#1479,#1480);
#1479 = CARTESIAN_POINT('',(120.4581451416,24.848726272583,
    70.091270446777));
#1480 = VECTOR('',#1481,1.);
#1481 = DIRECTION('',(0.46894412595,0.291112587588,-0.833873412506));
#1482 = PLANE('',#1483);
#1483 = AXIS2_PLACEMENT_3D('',#1484,#1485,#1486);
#1484 = CARTESIAN_POINT('',(120.90988455909,25.079355572598,
    68.840901283114));
#1485 = DIRECTION('',(-0.631213305243,0.770841516282,-8.586687405609E-02
    ));
#1486 = DIRECTION('',(0.773699081429,0.633553258532,0.));
#1487 = ADVANCED_FACE('',(#1488),#1505,.F.);
#1488 = FACE_BOUND('',#1489,.F.);
#1489 = EDGE_LOOP('',(#1490,#1498,#1499));
#1490 = ORIENTED_EDGE('',*,*,#1491,.T.);
#1491 = EDGE_CURVE('',#1492,#1470,#1494,.T.);
#1492 = VERTEX_POINT('',#1493);
#1493 = CARTESIAN_POINT('',(120.22337341308,24.632383346558,
    69.874923706055));
#1494 = LINE('',#1495,#1496);
#1495 = CARTESIAN_POINT('',(120.22337341308,24.632383346558,
    69.874923706055));
#1496 = VECTOR('',#1497,1.);
#1497 = DIRECTION('',(0.608764780114,0.560978762749,0.560988654286));
#1498 = ORIENTED_EDGE('',*,*,#1469,.F.);
#1499 = ORIENTED_EDGE('',*,*,#1500,.T.);
#1500 = EDGE_CURVE('',#1462,#1492,#1501,.T.);
#1501 = LINE('',#1502,#1503);
#1502 = CARTESIAN_POINT('',(119.88222503662,24.318008422852,
    69.560554504395));
#1503 = VECTOR('',#1504,1.);
#1504 = DIRECTION('',(0.608764863742,0.560988768515,0.560978557766));
#1505 = PLANE('',#1506);
#1506 = AXIS2_PLACEMENT_3D('',#1507,#1508,#1509);
#1507 = CARTESIAN_POINT('',(120.17018509388,24.583367919153,
    69.825911898967));
#1508 = DIRECTION('',(0.79332893911,-0.435691635048,-0.425208176685));
#1509 = DIRECTION('',(0.48137638204,0.876513992366,0.));
#1510 = ORIENTED_CLOSED_SHELL('',*,#1511,.F.);
#1511 = CLOSED_SHELL('',(#1512,#1544,#1567,#1597,#1620,#1643,#1666,#1682
    ,#1705,#1728,#1744,#1767,#1790,#1813,#1836,#1859,#1889,#1912,#1935,
    #1958,#1981,#2004,#2032,#2055,#2078,#2089,#2112,#2135,#2151,#2174,
    #2195,#2211,#2227,#2250,#2273,#2296,#2312,#2328,#2351,#2374,#2397,
    #2420,#2443,#2466,#2489,#2510,#2521,#2537));
#1512 = ADVANCED_FACE('',(#1513),#1539,.F.);
#1513 = FACE_BOUND('',#1514,.F.);
#1514 = EDGE_LOOP('',(#1515,#1525,#1533));
#1515 = ORIENTED_EDGE('',*,*,#1516,.T.);
#1516 = EDGE_CURVE('',#1517,#1519,#1521,.T.);
#1517 = VERTEX_POINT('',#1518);
#1518 = CARTESIAN_POINT('',(106.89739990234,22.90379524231,
    9.500040054321));
#1519 = VERTEX_POINT('',#1520);
#1520 = CARTESIAN_POINT('',(103.09623718261,22.90379524231,
    9.500060081482));
#1521 = LINE('',#1522,#1523);
#1522 = CARTESIAN_POINT('',(106.89739990234,22.90379524231,
    9.500040054321));
#1523 = VECTOR('',#1524,1.);
#1524 = DIRECTION('',(-0.999999999986,0.,5.26869332384E-06));
#1525 = ORIENTED_EDGE('',*,*,#1526,.T.);
#1526 = EDGE_CURVE('',#1519,#1527,#1529,.T.);
#1527 = VERTEX_POINT('',#1528);
#1528 = CARTESIAN_POINT('',(110.01061248779,22.90379524231,
    9.500060081482));
#1529 = LINE('',#1530,#1531);
#1530 = CARTESIAN_POINT('',(103.09623718261,22.90379524231,
    9.500060081482));
#1531 = VECTOR('',#1532,1.);
#1532 = DIRECTION('',(1.,0.,0.));
#1533 = ORIENTED_EDGE('',*,*,#1534,.T.);
#1534 = EDGE_CURVE('',#1527,#1517,#1535,.T.);
#1535 = LINE('',#1536,#1537);
#1536 = CARTESIAN_POINT('',(110.01061248779,22.90379524231,
    9.500060081482));
#1537 = VECTOR('',#1538,1.);
#1538 = DIRECTION('',(-0.999999999979,0.,-6.432956341537E-06));
#1539 = PLANE('',#1540);
#1540 = AXIS2_PLACEMENT_3D('',#1541,#1542,#1543);
#1541 = CARTESIAN_POINT('',(106.5534248352,22.90379524231,9.500055074692
    ));
#1542 = DIRECTION('',(0.,1.,0.));
#1543 = DIRECTION('',(0.,-0.,1.));
#1544 = ADVANCED_FACE('',(#1545),#1562,.F.);
#1545 = FACE_BOUND('',#1546,.F.);
#1546 = EDGE_LOOP('',(#1547,#1555,#1556));
#1547 = ORIENTED_EDGE('',*,*,#1548,.T.);
#1548 = EDGE_CURVE('',#1549,#1527,#1551,.T.);
#1549 = VERTEX_POINT('',#1550);
#1550 = CARTESIAN_POINT('',(103.0966796875,22.90379524231,
    67.560554504395));
#1551 = LINE('',#1552,#1553);
#1552 = CARTESIAN_POINT('',(103.0966796875,22.90379524231,
    67.560554504395));
#1553 = VECTOR('',#1554,1.);
#1554 = DIRECTION('',(0.118246097128,0.,-0.992984320377));
#1555 = ORIENTED_EDGE('',*,*,#1526,.F.);
#1556 = ORIENTED_EDGE('',*,*,#1557,.F.);
#1557 = EDGE_CURVE('',#1549,#1519,#1558,.T.);
#1558 = LINE('',#1559,#1560);
#1559 = CARTESIAN_POINT('',(103.0966796875,22.90379524231,
    67.560554504395));
#1560 = VECTOR('',#1561,1.);
#1561 = DIRECTION('',(-7.621445308E-06,0.,-0.999999999971));
#1562 = PLANE('',#1563);
#1563 = AXIS2_PLACEMENT_3D('',#1564,#1565,#1566);
#1564 = CARTESIAN_POINT('',(104.92760519638,22.90379524231,
    36.904278794407));
#1565 = DIRECTION('',(0.,1.,0.));
#1566 = DIRECTION('',(0.,-0.,1.));
#1567 = ADVANCED_FACE('',(#1568),#1592,.F.);
#1568 = FACE_BOUND('',#1569,.F.);
#1569 = EDGE_LOOP('',(#1570,#1578,#1586));
#1570 = ORIENTED_EDGE('',*,*,#1571,.T.);
#1571 = EDGE_CURVE('',#1549,#1572,#1574,.T.);
#1572 = VERTEX_POINT('',#1573);
#1573 = CARTESIAN_POINT('',(101.09623718261,24.318008422852,
    69.560554504395));
#1574 = LINE('',#1575,#1576);
#1575 = CARTESIAN_POINT('',(103.0966796875,22.90379524231,
    67.560554504395));
#1576 = VECTOR('',#1577,1.);
#1577 = DIRECTION('',(-0.632539514438,0.447173920944,0.632399594483));
#1578 = ORIENTED_EDGE('',*,*,#1579,.F.);
#1579 = EDGE_CURVE('',#1580,#1572,#1582,.T.);
#1580 = VERTEX_POINT('',#1581);
#1581 = CARTESIAN_POINT('',(101.09623718261,22.90379524231,
    70.974761962891));
#1582 = LINE('',#1583,#1584);
#1583 = CARTESIAN_POINT('',(101.09623718261,22.90379524231,
    70.974761962891));
#1584 = VECTOR('',#1585,1.);
#1585 = DIRECTION('',(0.,0.7071082117,-0.70710535067));
#1586 = ORIENTED_EDGE('',*,*,#1587,.T.);
#1587 = EDGE_CURVE('',#1580,#1549,#1588,.T.);
#1588 = LINE('',#1589,#1590);
#1589 = CARTESIAN_POINT('',(101.09623718261,22.90379524231,
    70.974761962891));
#1590 = VECTOR('',#1591,1.);
#1591 = DIRECTION('',(0.505533392076,0.,-0.862807040708));
#1592 = PLANE('',#1593);
#1593 = AXIS2_PLACEMENT_3D('',#1594,#1595,#1596);
#1594 = CARTESIAN_POINT('',(101.87710364581,23.3040821938,
    69.241751448328));
#1595 = DIRECTION('',(0.770006885605,0.451158369641,0.451160195079));
#1596 = DIRECTION('',(-0.505533392076,-2.775557561563E-17,0.862807040708
    ));
#1597 = ADVANCED_FACE('',(#1598),#1615,.F.);
#1598 = FACE_BOUND('',#1599,.F.);
#1599 = EDGE_LOOP('',(#1600,#1608,#1614));
#1600 = ORIENTED_EDGE('',*,*,#1601,.T.);
#1601 = EDGE_CURVE('',#1549,#1602,#1604,.T.);
#1602 = VERTEX_POINT('',#1603);
#1603 = CARTESIAN_POINT('',(103.09623718261,24.318008422852,
    67.560554504395));
#1604 = LINE('',#1605,#1606);
#1605 = CARTESIAN_POINT('',(103.0966796875,22.90379524231,
    67.560554504395));
#1606 = VECTOR('',#1607,1.);
#1607 = DIRECTION('',(-3.128982725088E-04,0.999999951047,0.));
#1608 = ORIENTED_EDGE('',*,*,#1609,.T.);
#1609 = EDGE_CURVE('',#1602,#1572,#1610,.T.);
#1610 = LINE('',#1611,#1612);
#1611 = CARTESIAN_POINT('',(103.09623718261,24.318008422852,
    67.560554504395));
#1612 = VECTOR('',#1613,1.);
#1613 = DIRECTION('',(-0.707106781187,0.,0.707106781187));
#1614 = ORIENTED_EDGE('',*,*,#1571,.F.);
#1615 = PLANE('',#1616);
#1616 = AXIS2_PLACEMENT_3D('',#1617,#1618,#1619);
#1617 = CARTESIAN_POINT('',(102.28734968491,23.880982325809,
    68.369578746818));
#1618 = DIRECTION('',(0.707106763879,2.212524957284E-04,0.707106763879)
  );
#1619 = DIRECTION('',(-0.707106781187,-1.355252715607E-20,0.707106781187
    ));
#1620 = ADVANCED_FACE('',(#1621),#1638,.F.);
#1621 = FACE_BOUND('',#1622,.F.);
#1622 = EDGE_LOOP('',(#1623,#1631,#1632));
#1623 = ORIENTED_EDGE('',*,*,#1624,.T.);
#1624 = EDGE_CURVE('',#1625,#1572,#1627,.T.);
#1625 = VERTEX_POINT('',#1626);
#1626 = CARTESIAN_POINT('',(103.09535217285,25.732221603394,
    67.560554504395));
#1627 = LINE('',#1628,#1629);
#1628 = CARTESIAN_POINT('',(103.09535217285,25.732221603394,
    67.560554504395));
#1629 = VECTOR('',#1630,1.);
#1630 = DIRECTION('',(-0.632287602803,-0.447292660074,0.632567517018));
#1631 = ORIENTED_EDGE('',*,*,#1609,.F.);
#1632 = ORIENTED_EDGE('',*,*,#1633,.T.);
#1633 = EDGE_CURVE('',#1602,#1625,#1634,.T.);
#1634 = LINE('',#1635,#1636);
#1635 = CARTESIAN_POINT('',(103.09623718261,24.318008422852,
    67.560554504395));
#1636 = VECTOR('',#1637,1.);
#1637 = DIRECTION('',(-6.257964531143E-04,0.999999804189,0.));
#1638 = PLANE('',#1639);
#1639 = AXIS2_PLACEMENT_3D('',#1640,#1641,#1642);
#1640 = CARTESIAN_POINT('',(102.28696114627,24.755003904572,
    68.369557070465));
#1641 = DIRECTION('',(0.707106711957,4.425049589635E-04,0.707106711957)
  );
#1642 = DIRECTION('',(0.707106781187,2.710505431214E-20,-0.707106781187)
  );
#1643 = ADVANCED_FACE('',(#1644),#1661,.F.);
#1644 = FACE_BOUND('',#1645,.F.);
#1645 = EDGE_LOOP('',(#1646,#1647,#1655));
#1646 = ORIENTED_EDGE('',*,*,#1601,.F.);
#1647 = ORIENTED_EDGE('',*,*,#1648,.F.);
#1648 = EDGE_CURVE('',#1649,#1549,#1651,.T.);
#1649 = VERTEX_POINT('',#1650);
#1650 = CARTESIAN_POINT('',(103.09600067138,23.643522262573,
    9.500043869019));
#1651 = LINE('',#1652,#1653);
#1652 = CARTESIAN_POINT('',(103.09600067138,23.643522262573,
    9.500043869019));
#1653 = VECTOR('',#1654,1.);
#1654 = DIRECTION('',(1.169402408615E-05,-1.273958809363E-02,
    0.999918848086));
#1655 = ORIENTED_EDGE('',*,*,#1656,.T.);
#1656 = EDGE_CURVE('',#1649,#1602,#1657,.T.);
#1657 = LINE('',#1658,#1659);
#1658 = CARTESIAN_POINT('',(103.09600067138,23.643522262573,
    9.500043869019));
#1659 = VECTOR('',#1660,1.);
#1660 = DIRECTION('',(4.073255134621E-06,1.161616812081E-02,
    0.999932530035));
#1661 = PLANE('',#1662);
#1662 = AXIS2_PLACEMENT_3D('',#1663,#1664,#1665);
#1663 = CARTESIAN_POINT('',(103.09623230773,23.627013423684,
    38.879572813056));
#1664 = DIRECTION('',(0.999999951018,3.128982724995E-04,
    -7.708453962288E-06));
#1665 = DIRECTION('',(-3.128982725088E-04,0.999999951047,
    4.135903062765E-25));
#1666 = ADVANCED_FACE('',(#1667),#1677,.F.);
#1667 = FACE_BOUND('',#1668,.F.);
#1668 = EDGE_LOOP('',(#1669,#1675,#1676));
#1669 = ORIENTED_EDGE('',*,*,#1670,.T.);
#1670 = EDGE_CURVE('',#1519,#1649,#1671,.T.);
#1671 = LINE('',#1672,#1673);
#1672 = CARTESIAN_POINT('',(103.09623718261,22.90379524231,
    9.500060081482));
#1673 = VECTOR('',#1674,1.);
#1674 = DIRECTION('',(-3.197276993327E-04,0.999999948647,
    -2.191681809942E-05));
#1675 = ORIENTED_EDGE('',*,*,#1648,.T.);
#1676 = ORIENTED_EDGE('',*,*,#1557,.T.);
#1677 = PLANE('',#1678);
#1678 = AXIS2_PLACEMENT_3D('',#1679,#1680,#1681);
#1679 = CARTESIAN_POINT('',(103.09639753012,23.089905048249,
    38.34654950038));
#1680 = DIRECTION('',(0.999999948858,3.197275323624E-04,
    -7.621444918446E-06));
#1681 = DIRECTION('',(-3.197275323717E-04,0.999999948887,
    4.135903062765E-25));
#1682 = ADVANCED_FACE('',(#1683),#1700,.F.);
#1683 = FACE_BOUND('',#1684,.F.);
#1684 = EDGE_LOOP('',(#1685,#1693,#1694));
#1685 = ORIENTED_EDGE('',*,*,#1686,.T.);
#1686 = EDGE_CURVE('',#1687,#1602,#1689,.T.);
#1687 = VERTEX_POINT('',#1688);
#1688 = CARTESIAN_POINT('',(103.09623718261,24.318008422852,
    9.500064849854));
#1689 = LINE('',#1690,#1691);
#1690 = CARTESIAN_POINT('',(103.09623718261,24.318008422852,
    9.500064849854));
#1691 = VECTOR('',#1692,1.);
#1692 = DIRECTION('',(0.,0.,1.));
#1693 = ORIENTED_EDGE('',*,*,#1656,.F.);
#1694 = ORIENTED_EDGE('',*,*,#1695,.T.);
#1695 = EDGE_CURVE('',#1649,#1687,#1696,.T.);
#1696 = LINE('',#1697,#1698);
#1697 = CARTESIAN_POINT('',(103.09600067138,23.643522262573,
    9.500043869019));
#1698 = VECTOR('',#1699,1.);
#1699 = DIRECTION('',(3.506539195945E-04,0.999999938037,
    3.110639609306E-05));
#1700 = PLANE('',#1701);
#1701 = AXIS2_PLACEMENT_3D('',#1702,#1703,#1704);
#1702 = CARTESIAN_POINT('',(103.09617771136,24.148407451136,
    38.362662282637));
#1703 = DIRECTION('',(0.999999938521,-3.506539197641E-04,0.));
#1704 = DIRECTION('',(3.506539197641E-04,0.999999938521,0.));
#1705 = ADVANCED_FACE('',(#1706),#1723,.F.);
#1706 = FACE_BOUND('',#1707,.F.);
#1707 = EDGE_LOOP('',(#1708,#1716,#1717));
#1708 = ORIENTED_EDGE('',*,*,#1709,.T.);
#1709 = EDGE_CURVE('',#1710,#1602,#1712,.T.);
#1710 = VERTEX_POINT('',#1711);
#1711 = CARTESIAN_POINT('',(103.09619140625,24.381351470947,
    9.500060081482));
#1712 = LINE('',#1713,#1714);
#1713 = CARTESIAN_POINT('',(103.09619140625,24.381351470947,
    9.500060081482));
#1714 = VECTOR('',#1715,1.);
#1715 = DIRECTION('',(7.884249075029E-07,-1.090982965757E-03,
    0.999999404878));
#1716 = ORIENTED_EDGE('',*,*,#1686,.F.);
#1717 = ORIENTED_EDGE('',*,*,#1718,.T.);
#1718 = EDGE_CURVE('',#1687,#1710,#1719,.T.);
#1719 = LINE('',#1720,#1721);
#1720 = CARTESIAN_POINT('',(103.09623718261,24.318008422852,
    9.500064849854));
#1721 = VECTOR('',#1722,1.);
#1722 = DIRECTION('',(-7.226737026471E-04,0.999999736038,
    -7.52785106924E-05));
#1723 = PLANE('',#1724);
#1724 = AXIS2_PLACEMENT_3D('',#1725,#1726,#1727);
#1725 = CARTESIAN_POINT('',(103.09622573228,24.333852823804,
    38.514481357108));
#1726 = DIRECTION('',(0.999999738871,7.226737046947E-04,0.));
#1727 = DIRECTION('',(-7.226737046947E-04,0.999999738871,0.));
#1728 = ADVANCED_FACE('',(#1729),#1739,.F.);
#1729 = FACE_BOUND('',#1730,.F.);
#1730 = EDGE_LOOP('',(#1731,#1732,#1733));
#1731 = ORIENTED_EDGE('',*,*,#1633,.F.);
#1732 = ORIENTED_EDGE('',*,*,#1709,.F.);
#1733 = ORIENTED_EDGE('',*,*,#1734,.T.);
#1734 = EDGE_CURVE('',#1710,#1625,#1735,.T.);
#1735 = LINE('',#1736,#1737);
#1736 = CARTESIAN_POINT('',(103.09619140625,24.381351470947,
    9.500060081482));
#1737 = VECTOR('',#1738,1.);
#1738 = DIRECTION('',(-1.445055447526E-05,2.326030216894E-02,
    0.999729442466));
#1739 = PLANE('',#1740);
#1740 = AXIS2_PLACEMENT_3D('',#1741,#1742,#1743);
#1741 = CARTESIAN_POINT('',(103.09599062603,24.707152841867,
    38.879559819996));
#1742 = DIRECTION('',(0.999999804189,6.257964531143E-04,
    -1.056915456414E-07));
#1743 = DIRECTION('',(-6.257964531143E-04,0.999999804189,0.));
#1744 = ADVANCED_FACE('',(#1745),#1762,.F.);
#1745 = FACE_BOUND('',#1746,.F.);
#1746 = EDGE_LOOP('',(#1747,#1755,#1756));
#1747 = ORIENTED_EDGE('',*,*,#1748,.T.);
#1748 = EDGE_CURVE('',#1749,#1625,#1751,.T.);
#1749 = VERTEX_POINT('',#1750);
#1750 = CARTESIAN_POINT('',(103.0961151123,24.505500793457,
    9.500065803528));
#1751 = LINE('',#1752,#1753);
#1752 = CARTESIAN_POINT('',(103.0961151123,24.505500793457,
    9.500065803528));
#1753 = VECTOR('',#1754,1.);
#1754 = DIRECTION('',(-1.313749223814E-05,2.112360955106E-02,
    0.99977687158));
#1755 = ORIENTED_EDGE('',*,*,#1734,.F.);
#1756 = ORIENTED_EDGE('',*,*,#1757,.T.);
#1757 = EDGE_CURVE('',#1710,#1749,#1758,.T.);
#1758 = LINE('',#1759,#1760);
#1759 = CARTESIAN_POINT('',(103.09619140625,24.381351470947,
    9.500060081482));
#1760 = VECTOR('',#1761,1.);
#1761 = DIRECTION('',(-6.145336058455E-04,0.999999810112,
    4.609002043841E-05));
#1762 = PLANE('',#1763);
#1763 = AXIS2_PLACEMENT_3D('',#1764,#1765,#1766);
#1764 = CARTESIAN_POINT('',(103.09575314419,25.087135086281,
    38.499312179661));
#1765 = DIRECTION('',(0.999999811174,6.145335992918E-04,
    1.563568376548E-07));
#1766 = DIRECTION('',(-6.145335992918E-04,0.999999811174,0.));
#1767 = ADVANCED_FACE('',(#1768),#1785,.F.);
#1768 = FACE_BOUND('',#1769,.F.);
#1769 = EDGE_LOOP('',(#1770,#1778,#1779));
#1770 = ORIENTED_EDGE('',*,*,#1771,.T.);
#1771 = EDGE_CURVE('',#1772,#1625,#1774,.T.);
#1772 = VERTEX_POINT('',#1773);
#1773 = CARTESIAN_POINT('',(103.09568023681,25.203178405762,
    9.50005531311));
#1774 = LINE('',#1775,#1776);
#1775 = CARTESIAN_POINT('',(103.09568023681,25.203178405762,
    9.50005531311));
#1776 = VECTOR('',#1777,1.);
#1777 = DIRECTION('',(-5.650146849042E-06,9.111551637591E-03,
    0.999958488936));
#1778 = ORIENTED_EDGE('',*,*,#1748,.F.);
#1779 = ORIENTED_EDGE('',*,*,#1780,.T.);
#1780 = EDGE_CURVE('',#1749,#1772,#1781,.T.);
#1781 = LINE('',#1782,#1783);
#1782 = CARTESIAN_POINT('',(103.0961151123,24.505500793457,
    9.500065803528));
#1783 = VECTOR('',#1784,1.);
#1784 = DIRECTION('',(-6.233185587184E-04,0.999999805624,
    -1.503619330242E-05));
#1785 = PLANE('',#1786);
#1786 = AXIS2_PLACEMENT_3D('',#1787,#1788,#1789);
#1787 = CARTESIAN_POINT('',(103.09562656225,25.290643722218,
    38.356952587977));
#1788 = DIRECTION('',(0.999999805737,6.23318558349E-04,
    -2.925469403169E-08));
#1789 = DIRECTION('',(-6.23318558349E-04,0.999999805737,
    -3.231174267785E-27));
#1790 = ADVANCED_FACE('',(#1791),#1808,.F.);
#1791 = FACE_BOUND('',#1792,.F.);
#1792 = EDGE_LOOP('',(#1793,#1801,#1802));
#1793 = ORIENTED_EDGE('',*,*,#1794,.T.);
#1794 = EDGE_CURVE('',#1795,#1625,#1797,.T.);
#1795 = VERTEX_POINT('',#1796);
#1796 = CARTESIAN_POINT('',(103.09535217285,25.732221603394,9.5));
#1797 = LINE('',#1798,#1799);
#1798 = CARTESIAN_POINT('',(103.09535217285,25.732221603394,9.5));
#1799 = VECTOR('',#1800,1.);
#1800 = DIRECTION('',(0.,0.,1.));
#1801 = ORIENTED_EDGE('',*,*,#1771,.F.);
#1802 = ORIENTED_EDGE('',*,*,#1803,.T.);
#1803 = EDGE_CURVE('',#1772,#1795,#1804,.T.);
#1804 = LINE('',#1805,#1806);
#1805 = CARTESIAN_POINT('',(103.09568023681,25.203178405762,
    9.50005531311));
#1806 = VECTOR('',#1807,1.);
#1807 = DIRECTION('',(-6.201079636659E-04,0.999999802267,
    -1.045530868972E-04));
#1808 = PLANE('',#1809);
#1809 = AXIS2_PLACEMENT_3D('',#1810,#1811,#1812);
#1810 = CARTESIAN_POINT('',(103.09543456245,25.599358303808,
    38.398632818205));
#1811 = DIRECTION('',(0.999999807733,6.201079670553E-04,0.));
#1812 = DIRECTION('',(-6.201079670553E-04,0.999999807733,0.));
#1813 = ADVANCED_FACE('',(#1814),#1831,.T.);
#1814 = FACE_BOUND('',#1815,.T.);
#1815 = EDGE_LOOP('',(#1816,#1817,#1825));
#1816 = ORIENTED_EDGE('',*,*,#1794,.T.);
#1817 = ORIENTED_EDGE('',*,*,#1818,.T.);
#1818 = EDGE_CURVE('',#1625,#1819,#1821,.T.);
#1819 = VERTEX_POINT('',#1820);
#1820 = CARTESIAN_POINT('',(110.0098953247,25.732221603394,9.5));
#1821 = LINE('',#1822,#1823);
#1822 = CARTESIAN_POINT('',(103.09535217285,25.732221603394,
    67.560554504395));
#1823 = VECTOR('',#1824,1.);
#1824 = DIRECTION('',(0.118256269081,0.,-0.992983109032));
#1825 = ORIENTED_EDGE('',*,*,#1826,.T.);
#1826 = EDGE_CURVE('',#1819,#1795,#1827,.T.);
#1827 = LINE('',#1828,#1829);
#1828 = CARTESIAN_POINT('',(110.0098953247,25.732221603394,9.5));
#1829 = VECTOR('',#1830,1.);
#1830 = DIRECTION('',(-1.,0.,0.));
#1831 = PLANE('',#1832);
#1832 = AXIS2_PLACEMENT_3D('',#1833,#1834,#1835);
#1833 = CARTESIAN_POINT('',(104.92655883457,25.732221603394,
    36.904212337995));
#1834 = DIRECTION('',(0.,1.,0.));
#1835 = DIRECTION('',(0.,-0.,1.));
#1836 = ADVANCED_FACE('',(#1837),#1854,.T.);
#1837 = FACE_BOUND('',#1838,.T.);
#1838 = EDGE_LOOP('',(#1839,#1847,#1848));
#1839 = ORIENTED_EDGE('',*,*,#1840,.T.);
#1840 = EDGE_CURVE('',#1841,#1819,#1843,.T.);
#1841 = VERTEX_POINT('',#1842);
#1842 = CARTESIAN_POINT('',(110.01057434082,25.732221603394,
    67.560554504395));
#1843 = LINE('',#1844,#1845);
#1844 = CARTESIAN_POINT('',(110.01057434082,25.732221603394,
    67.560554504395));
#1845 = VECTOR('',#1846,1.);
#1846 = DIRECTION('',(-1.169496431839E-05,0.,-0.999999999932));
#1847 = ORIENTED_EDGE('',*,*,#1818,.F.);
#1848 = ORIENTED_EDGE('',*,*,#1849,.F.);
#1849 = EDGE_CURVE('',#1841,#1625,#1850,.T.);
#1850 = LINE('',#1851,#1852);
#1851 = CARTESIAN_POINT('',(110.01057434082,25.732221603394,
    67.560554504395));
#1852 = VECTOR('',#1853,1.);
#1853 = DIRECTION('',(-1.,0.,0.));
#1854 = PLANE('',#1855);
#1855 = AXIS2_PLACEMENT_3D('',#1856,#1857,#1858);
#1856 = CARTESIAN_POINT('',(108.178858418,25.732221603394,
    40.156492902776));
#1857 = DIRECTION('',(0.,1.,0.));
#1858 = DIRECTION('',(0.,-0.,1.));
#1859 = ADVANCED_FACE('',(#1860),#1884,.T.);
#1860 = FACE_BOUND('',#1861,.T.);
#1861 = EDGE_LOOP('',(#1862,#1870,#1878));
#1862 = ORIENTED_EDGE('',*,*,#1863,.T.);
#1863 = EDGE_CURVE('',#1841,#1864,#1866,.T.);
#1864 = VERTEX_POINT('',#1865);
#1865 = CARTESIAN_POINT('',(114.16390228271,24.318008422852,
    69.560554504395));
#1866 = LINE('',#1867,#1868);
#1867 = CARTESIAN_POINT('',(110.01057434082,25.732221603394,
    67.560554504395));
#1868 = VECTOR('',#1869,1.);
#1869 = DIRECTION('',(0.861357646096,-0.29329331883,0.414779501232));
#1870 = ORIENTED_EDGE('',*,*,#1871,.T.);
#1871 = EDGE_CURVE('',#1864,#1872,#1874,.T.);
#1872 = VERTEX_POINT('',#1873);
#1873 = CARTESIAN_POINT('',(110.01058197021,24.318008422852,
    67.560554504395));
#1874 = LINE('',#1875,#1876);
#1875 = CARTESIAN_POINT('',(114.16390228271,24.318008422852,
    69.560554504395));
#1876 = VECTOR('',#1877,1.);
#1877 = DIRECTION('',(-0.900980200985,0.,-0.433860204942));
#1878 = ORIENTED_EDGE('',*,*,#1879,.T.);
#1879 = EDGE_CURVE('',#1872,#1841,#1880,.T.);
#1880 = LINE('',#1881,#1882);
#1881 = CARTESIAN_POINT('',(110.01058197021,24.318008422852,
    67.560554504395));
#1882 = VECTOR('',#1883,1.);
#1883 = DIRECTION('',(-5.394798065886E-06,0.999999999985,0.));
#1884 = PLANE('',#1885);
#1885 = AXIS2_PLACEMENT_3D('',#1886,#1887,#1888);
#1886 = CARTESIAN_POINT('',(111.81645940109,24.724575077034,
    68.430162186128));
#1887 = DIRECTION('',(0.433860204941,2.340588194306E-06,-0.900980200983)
  );
#1888 = DIRECTION('',(-0.900980200985,0.,-0.433860204942));
#1889 = ADVANCED_FACE('',(#1890),#1907,.T.);
#1890 = FACE_BOUND('',#1891,.T.);
#1891 = EDGE_LOOP('',(#1892,#1900,#1901));
#1892 = ORIENTED_EDGE('',*,*,#1893,.T.);
#1893 = EDGE_CURVE('',#1894,#1872,#1896,.T.);
#1894 = VERTEX_POINT('',#1895);
#1895 = CARTESIAN_POINT('',(110.0105895996,22.90379524231,
    67.560554504395));
#1896 = LINE('',#1897,#1898);
#1897 = CARTESIAN_POINT('',(110.0105895996,22.90379524231,
    67.560554504395));
#1898 = VECTOR('',#1899,1.);
#1899 = DIRECTION('',(-5.394798065886E-06,0.999999999985,0.));
#1900 = ORIENTED_EDGE('',*,*,#1871,.F.);
#1901 = ORIENTED_EDGE('',*,*,#1902,.T.);
#1902 = EDGE_CURVE('',#1864,#1894,#1903,.T.);
#1903 = LINE('',#1904,#1905);
#1904 = CARTESIAN_POINT('',(114.16390228271,24.318008422852,
    69.560554504395));
#1905 = VECTOR('',#1906,1.);
#1906 = DIRECTION('',(-0.861356829448,-0.293294118285,-0.414780631832));
#1907 = PLANE('',#1908);
#1908 = AXIS2_PLACEMENT_3D('',#1909,#1910,#1911);
#1909 = CARTESIAN_POINT('',(111.81646345964,23.911442132872,
    68.430162028115));
#1910 = DIRECTION('',(0.433860204941,2.3405881948E-06,-0.900980200983));
#1911 = DIRECTION('',(-0.900980200985,1.058791184068E-22,-0.433860204942
    ));
#1912 = ADVANCED_FACE('',(#1913),#1930,.T.);
#1913 = FACE_BOUND('',#1914,.T.);
#1914 = EDGE_LOOP('',(#1915,#1923,#1929));
#1915 = ORIENTED_EDGE('',*,*,#1916,.T.);
#1916 = EDGE_CURVE('',#1864,#1917,#1919,.T.);
#1917 = VERTEX_POINT('',#1918);
#1918 = CARTESIAN_POINT('',(114.16390228271,22.90379524231,
    70.974761962891));
#1919 = LINE('',#1920,#1921);
#1920 = CARTESIAN_POINT('',(114.16390228271,24.318008422852,
    69.560554504395));
#1921 = VECTOR('',#1922,1.);
#1922 = DIRECTION('',(0.,-0.7071082117,0.70710535067));
#1923 = ORIENTED_EDGE('',*,*,#1924,.T.);
#1924 = EDGE_CURVE('',#1917,#1894,#1925,.T.);
#1925 = LINE('',#1926,#1927);
#1926 = CARTESIAN_POINT('',(114.16390228271,22.90379524231,
    70.974761962891));
#1927 = VECTOR('',#1928,1.);
#1928 = DIRECTION('',(-0.772492867333,0.,-0.635023440449));
#1929 = ORIENTED_EDGE('',*,*,#1902,.F.);
#1930 = PLANE('',#1931);
#1931 = AXIS2_PLACEMENT_3D('',#1932,#1933,#1934);
#1932 = CARTESIAN_POINT('',(112.42772730244,23.299239192479,
    69.152106681947));
#1933 = DIRECTION('',(0.502542272786,-0.611329796344,-0.611332269855));
#1934 = DIRECTION('',(-2.775557561563E-17,-0.7071082117,0.70710535067));
#1935 = ADVANCED_FACE('',(#1936),#1953,.T.);
#1936 = FACE_BOUND('',#1937,.T.);
#1937 = EDGE_LOOP('',(#1938,#1946,#1952));
#1938 = ORIENTED_EDGE('',*,*,#1939,.T.);
#1939 = EDGE_CURVE('',#1841,#1940,#1942,.T.);
#1940 = VERTEX_POINT('',#1941);
#1941 = CARTESIAN_POINT('',(110.010597229,25.732221603394,
    69.974761962891));
#1942 = LINE('',#1943,#1944);
#1943 = CARTESIAN_POINT('',(110.01057434082,25.732221603394,
    67.560554504395));
#1944 = VECTOR('',#1945,1.);
#1945 = DIRECTION('',(9.480620032124E-06,0.,0.999999999955));
#1946 = ORIENTED_EDGE('',*,*,#1947,.T.);
#1947 = EDGE_CURVE('',#1940,#1864,#1948,.T.);
#1948 = LINE('',#1949,#1950);
#1949 = CARTESIAN_POINT('',(110.010597229,25.732221603394,
    69.974761962891));
#1950 = VECTOR('',#1951,1.);
#1951 = DIRECTION('',(0.942437022519,-0.320902712862,-9.398886882665E-02
    ));
#1952 = ORIENTED_EDGE('',*,*,#1863,.F.);
#1953 = PLANE('',#1954);
#1954 = AXIS2_PLACEMENT_3D('',#1955,#1956,#1957);
#1955 = CARTESIAN_POINT('',(111.65664427545,25.171735085492,
    69.060396732843));
#1956 = DIRECTION('',(0.322329312836,0.946627600526,-3.055881740302E-06)
  );
#1957 = DIRECTION('',(0.94662760053,-0.322329312837,-1.058791184068E-22)
  );
#1958 = ADVANCED_FACE('',(#1959),#1976,.T.);
#1959 = FACE_BOUND('',#1960,.T.);
#1960 = EDGE_LOOP('',(#1961,#1969,#1970));
#1961 = ORIENTED_EDGE('',*,*,#1962,.T.);
#1962 = EDGE_CURVE('',#1963,#1864,#1965,.T.);
#1963 = VERTEX_POINT('',#1964);
#1964 = CARTESIAN_POINT('',(110.01061248779,25.732221603394,
    70.974761962891));
#1965 = LINE('',#1966,#1967);
#1966 = CARTESIAN_POINT('',(110.01061248779,25.732221603394,
    70.974761962891));
#1967 = VECTOR('',#1968,1.);
#1968 = DIRECTION('',(0.900979343721,-0.306787372469,-0.306786131177));
#1969 = ORIENTED_EDGE('',*,*,#1947,.F.);
#1970 = ORIENTED_EDGE('',*,*,#1971,.T.);
#1971 = EDGE_CURVE('',#1940,#1963,#1972,.T.);
#1972 = LINE('',#1973,#1974);
#1973 = CARTESIAN_POINT('',(110.010597229,25.732221603394,
    69.974761962891));
#1974 = VECTOR('',#1975,1.);
#1975 = DIRECTION('',(1.525878906072E-05,0.,0.999999999884));
#1976 = PLANE('',#1977);
#1977 = AXIS2_PLACEMENT_3D('',#1978,#1979,#1980);
#1978 = CARTESIAN_POINT('',(111.87993571231,25.095707539239,
    70.068352924377));
#1979 = DIRECTION('',(0.322329146388,0.946627657194,-4.918352453181E-06)
  );
#1980 = DIRECTION('',(0.946627657205,-0.322329146392,0.));
#1981 = ADVANCED_FACE('',(#1982),#1999,.T.);
#1982 = FACE_BOUND('',#1983,.T.);
#1983 = EDGE_LOOP('',(#1984,#1985,#1993));
#1984 = ORIENTED_EDGE('',*,*,#1939,.F.);
#1985 = ORIENTED_EDGE('',*,*,#1986,.F.);
#1986 = EDGE_CURVE('',#1987,#1841,#1989,.T.);
#1987 = VERTEX_POINT('',#1988);
#1988 = CARTESIAN_POINT('',(103.09535217285,25.732221603394,
    70.974761962891));
#1989 = LINE('',#1990,#1991);
#1990 = CARTESIAN_POINT('',(103.09535217285,25.732221603394,
    70.974761962891));
#1991 = VECTOR('',#1992,1.);
#1992 = DIRECTION('',(0.896667043305,0.,-0.442705560672));
#1993 = ORIENTED_EDGE('',*,*,#1994,.T.);
#1994 = EDGE_CURVE('',#1987,#1940,#1995,.T.);
#1995 = LINE('',#1996,#1997);
#1996 = CARTESIAN_POINT('',(103.09535217285,25.732221603394,
    70.974761962891));
#1997 = VECTOR('',#1998,1.);
#1998 = DIRECTION('',(0.989705435598,0.,-0.143119358397));
#1999 = PLANE('',#2000);
#2000 = AXIS2_PLACEMENT_3D('',#2001,#2002,#2003);
#2001 = CARTESIAN_POINT('',(107.04073530218,25.732221603394,
    69.689964108093));
#2002 = DIRECTION('',(0.,1.,0.));
#2003 = DIRECTION('',(0.,-0.,1.));
#2004 = ADVANCED_FACE('',(#2005),#2027,.T.);
#2005 = FACE_BOUND('',#2006,.T.);
#2006 = EDGE_LOOP('',(#2007,#2015,#2021));
#2007 = ORIENTED_EDGE('',*,*,#2008,.T.);
#2008 = EDGE_CURVE('',#2009,#1987,#2011,.T.);
#2009 = VERTEX_POINT('',#2010);
#2010 = CARTESIAN_POINT('',(102.189453125,25.732221603394,
    70.974761962891));
#2011 = LINE('',#2012,#2013);
#2012 = CARTESIAN_POINT('',(102.189453125,25.732221603394,
    70.974761962891));
#2013 = VECTOR('',#2014,1.);
#2014 = DIRECTION('',(1.,0.,0.));
#2015 = ORIENTED_EDGE('',*,*,#2016,.T.);
#2016 = EDGE_CURVE('',#1987,#1625,#2017,.T.);
#2017 = LINE('',#2018,#2019);
#2018 = CARTESIAN_POINT('',(103.09535217285,25.732221603394,
    70.974761962891));
#2019 = VECTOR('',#2020,1.);
#2020 = DIRECTION('',(0.,0.,-1.));
#2021 = ORIENTED_EDGE('',*,*,#2022,.T.);
#2022 = EDGE_CURVE('',#1625,#2009,#2023,.T.);
#2023 = LINE('',#2024,#2025);
#2024 = CARTESIAN_POINT('',(103.09535217285,25.732221603394,
    67.560554504395));
#2025 = VECTOR('',#2026,1.);
#2026 = DIRECTION('',(-0.256458212918,0.,0.966555319176));
#2027 = PLANE('',#2028);
#2028 = AXIS2_PLACEMENT_3D('',#2029,#2030,#2031);
#2029 = CARTESIAN_POINT('',(102.83934286784,25.732221603394,
    69.464598452561));
#2030 = DIRECTION('',(0.,1.,0.));
#2031 = DIRECTION('',(0.,-0.,1.));
#2032 = ADVANCED_FACE('',(#2033),#2050,.T.);
#2033 = FACE_BOUND('',#2034,.T.);
#2034 = EDGE_LOOP('',(#2035,#2036,#2044));
#2035 = ORIENTED_EDGE('',*,*,#2022,.F.);
#2036 = ORIENTED_EDGE('',*,*,#2037,.F.);
#2037 = EDGE_CURVE('',#2038,#1625,#2040,.T.);
#2038 = VERTEX_POINT('',#2039);
#2039 = CARTESIAN_POINT('',(101.96022033691,25.340497970581,
    70.583038330078));
#2040 = LINE('',#2041,#2042);
#2041 = CARTESIAN_POINT('',(101.96022033691,25.340497970581,
    70.583038330078));
#2042 = VECTOR('',#2043,1.);
#2043 = DIRECTION('',(0.34902557174,0.120445538199,-0.929340638625));
#2044 = ORIENTED_EDGE('',*,*,#2045,.T.);
#2045 = EDGE_CURVE('',#2038,#2009,#2046,.T.);
#2046 = LINE('',#2047,#2048);
#2047 = CARTESIAN_POINT('',(101.96022033691,25.340497970581,
    70.583038330078));
#2048 = VECTOR('',#2049,1.);
#2049 = DIRECTION('',(0.382350828442,0.653378850281,0.653378850281));
#2050 = PLANE('',#2051);
#2051 = AXIS2_PLACEMENT_3D('',#2052,#2053,#2054);
#2052 = CARTESIAN_POINT('',(102.5458391354,25.630053688516,
    69.304093426072));
#2053 = DIRECTION('',(-0.746645222275,0.635038376471,-0.198108991373));
#2054 = DIRECTION('',(-0.647879346731,-0.761742969826,
    -1.387778780781E-17));
#2055 = ADVANCED_FACE('',(#2056),#2073,.T.);
#2056 = FACE_BOUND('',#2057,.T.);
#2057 = EDGE_LOOP('',(#2058,#2066,#2067));
#2058 = ORIENTED_EDGE('',*,*,#2059,.T.);
#2059 = EDGE_CURVE('',#2060,#2038,#2062,.T.);
#2060 = VERTEX_POINT('',#2061);
#2061 = CARTESIAN_POINT('',(101.6721496582,24.848726272583,
    70.091270446777));
#2062 = LINE('',#2063,#2064);
#2063 = CARTESIAN_POINT('',(101.6721496582,24.848726272583,
    70.091270446777));
#2064 = VECTOR('',#2065,1.);
#2065 = DIRECTION('',(0.382681850493,0.653284479532,0.653279411972));
#2066 = ORIENTED_EDGE('',*,*,#2037,.T.);
#2067 = ORIENTED_EDGE('',*,*,#2068,.T.);
#2068 = EDGE_CURVE('',#1625,#2060,#2069,.T.);
#2069 = LINE('',#2070,#2071);
#2070 = CARTESIAN_POINT('',(103.09535217285,25.732221603394,
    67.560554504395));
#2071 = VECTOR('',#2072,1.);
#2072 = DIRECTION('',(-0.468946087013,-0.291112244402,0.833872429473));
#2073 = PLANE('',#2074);
#2074 = AXIS2_PLACEMENT_3D('',#2075,#2076,#2077);
#2075 = CARTESIAN_POINT('',(102.38960308142,25.383124165459,
    69.1010990213));
#2076 = DIRECTION('',(-0.746468042712,0.635277025628,-0.19801151966));
#2077 = DIRECTION('',(-0.648109798636,-0.761546905261,
    -1.387778780781E-17));
#2078 = ADVANCED_FACE('',(#2079),#2084,.T.);
#2079 = FACE_BOUND('',#2080,.T.);
#2080 = EDGE_LOOP('',(#2081,#2082,#2083));
#2081 = ORIENTED_EDGE('',*,*,#2016,.F.);
#2082 = ORIENTED_EDGE('',*,*,#1986,.T.);
#2083 = ORIENTED_EDGE('',*,*,#1849,.T.);
#2084 = PLANE('',#2085);
#2085 = AXIS2_PLACEMENT_3D('',#2086,#2087,#2088);
#2086 = CARTESIAN_POINT('',(105.89864096079,25.732221603394,
    68.613335937606));
#2087 = DIRECTION('',(0.,1.,0.));
#2088 = DIRECTION('',(0.,-0.,1.));
#2089 = ADVANCED_FACE('',(#2090),#2107,.T.);
#2090 = FACE_BOUND('',#2091,.T.);
#2091 = EDGE_LOOP('',(#2092,#2100,#2101));
#2092 = ORIENTED_EDGE('',*,*,#2093,.T.);
#2093 = EDGE_CURVE('',#2094,#1940,#2096,.T.);
#2094 = VERTEX_POINT('',#2095);
#2095 = CARTESIAN_POINT('',(106.47645568847,25.732221603394,
    70.974761962891));
#2096 = LINE('',#2097,#2098);
#2097 = CARTESIAN_POINT('',(106.47645568847,25.732221603394,
    70.974761962891));
#2098 = VECTOR('',#2099,1.);
#2099 = DIRECTION('',(0.962222362632,0.,-0.272264806488));
#2100 = ORIENTED_EDGE('',*,*,#1994,.F.);
#2101 = ORIENTED_EDGE('',*,*,#2102,.T.);
#2102 = EDGE_CURVE('',#1987,#2094,#2103,.T.);
#2103 = LINE('',#2104,#2105);
#2104 = CARTESIAN_POINT('',(103.09535217285,25.732221603394,
    70.974761962891));
#2105 = VECTOR('',#2106,1.);
#2106 = DIRECTION('',(1.,0.,0.));
#2107 = PLANE('',#2108);
#2108 = AXIS2_PLACEMENT_3D('',#2109,#2110,#2111);
#2109 = CARTESIAN_POINT('',(106.56968054246,25.732221603394,
    70.595161570444));
#2110 = DIRECTION('',(0.,1.,0.));
#2111 = DIRECTION('',(0.,-0.,1.));
#2112 = ADVANCED_FACE('',(#2113),#2130,.T.);
#2113 = FACE_BOUND('',#2114,.T.);
#2114 = EDGE_LOOP('',(#2115,#2123,#2124));
#2115 = ORIENTED_EDGE('',*,*,#2116,.T.);
#2116 = EDGE_CURVE('',#2117,#1940,#2119,.T.);
#2117 = VERTEX_POINT('',#2118);
#2118 = CARTESIAN_POINT('',(109.01061248779,25.732221603394,
    70.974761962891));
#2119 = LINE('',#2120,#2121);
#2120 = CARTESIAN_POINT('',(109.01061248779,25.732221603394,
    70.974761962891));
#2121 = VECTOR('',#2122,1.);
#2122 = DIRECTION('',(0.707101386328,0.,-0.707112176004));
#2123 = ORIENTED_EDGE('',*,*,#2093,.F.);
#2124 = ORIENTED_EDGE('',*,*,#2125,.T.);
#2125 = EDGE_CURVE('',#2094,#2117,#2126,.T.);
#2126 = LINE('',#2127,#2128);
#2127 = CARTESIAN_POINT('',(106.47645568847,25.732221603394,
    70.974761962891));
#2128 = VECTOR('',#2129,1.);
#2129 = DIRECTION('',(1.,0.,0.));
#2130 = PLANE('',#2131);
#2131 = AXIS2_PLACEMENT_3D('',#2132,#2133,#2134);
#2132 = CARTESIAN_POINT('',(108.3123926444,25.732221603394,
    70.641017848456));
#2133 = DIRECTION('',(0.,1.,0.));
#2134 = DIRECTION('',(0.,-0.,1.));
#2135 = ADVANCED_FACE('',(#2136),#2146,.T.);
#2136 = FACE_BOUND('',#2137,.T.);
#2137 = EDGE_LOOP('',(#2138,#2139,#2140));
#2138 = ORIENTED_EDGE('',*,*,#1971,.F.);
#2139 = ORIENTED_EDGE('',*,*,#2116,.F.);
#2140 = ORIENTED_EDGE('',*,*,#2141,.T.);
#2141 = EDGE_CURVE('',#2117,#1963,#2142,.T.);
#2142 = LINE('',#2143,#2144);
#2143 = CARTESIAN_POINT('',(109.01061248779,25.732221603394,
    70.974761962891));
#2144 = VECTOR('',#2145,1.);
#2145 = DIRECTION('',(1.,0.,0.));
#2146 = PLANE('',#2147);
#2147 = AXIS2_PLACEMENT_3D('',#2148,#2149,#2150);
#2148 = CARTESIAN_POINT('',(109.65705416522,25.732221603394,
    70.621209035092));
#2149 = DIRECTION('',(0.,1.,0.));
#2150 = DIRECTION('',(0.,-0.,1.));
#2151 = ADVANCED_FACE('',(#2152),#2169,.F.);
#2152 = FACE_BOUND('',#2153,.F.);
#2153 = EDGE_LOOP('',(#2154,#2162,#2163));
#2154 = ORIENTED_EDGE('',*,*,#2155,.T.);
#2155 = EDGE_CURVE('',#2156,#1527,#2158,.T.);
#2156 = VERTEX_POINT('',#2157);
#2157 = CARTESIAN_POINT('',(110.01061248779,22.90379524231,
    9.555058479309));
#2158 = LINE('',#2159,#2160);
#2159 = CARTESIAN_POINT('',(110.01061248779,22.90379524231,
    9.555058479309));
#2160 = VECTOR('',#2161,1.);
#2161 = DIRECTION('',(0.,0.,-1.));
#2162 = ORIENTED_EDGE('',*,*,#1548,.F.);
#2163 = ORIENTED_EDGE('',*,*,#2164,.T.);
#2164 = EDGE_CURVE('',#1549,#2156,#2165,.T.);
#2165 = LINE('',#2166,#2167);
#2166 = CARTESIAN_POINT('',(103.0966796875,22.90379524231,
    67.560554504395));
#2167 = VECTOR('',#2168,1.);
#2168 = DIRECTION('',(0.118356643336,0.,-0.992971150124));
#2169 = PLANE('',#2170);
#2170 = AXIS2_PLACEMENT_3D('',#2171,#2172,#2173);
#2171 = CARTESIAN_POINT('',(106.55527191875,22.90379524231,
    38.530403846224));
#2172 = DIRECTION('',(0.,1.,0.));
#2173 = DIRECTION('',(0.,-0.,1.));
#2174 = ADVANCED_FACE('',(#2175),#2190,.F.);
#2175 = FACE_BOUND('',#2176,.F.);
#2176 = EDGE_LOOP('',(#2177,#2183,#2184));
#2177 = ORIENTED_EDGE('',*,*,#2178,.T.);
#2178 = EDGE_CURVE('',#1894,#2156,#2179,.T.);
#2179 = LINE('',#2180,#2181);
#2180 = CARTESIAN_POINT('',(110.0105895996,22.90379524231,
    67.560554504395));
#2181 = VECTOR('',#2182,1.);
#2182 = DIRECTION('',(3.945864644249E-07,0.,-1.));
#2183 = ORIENTED_EDGE('',*,*,#2164,.F.);
#2184 = ORIENTED_EDGE('',*,*,#2185,.T.);
#2185 = EDGE_CURVE('',#1549,#1894,#2186,.T.);
#2186 = LINE('',#2187,#2188);
#2187 = CARTESIAN_POINT('',(103.0966796875,22.90379524231,
    67.560554504395));
#2188 = VECTOR('',#2189,1.);
#2189 = DIRECTION('',(1.,0.,0.));
#2190 = PLANE('',#2191);
#2191 = AXIS2_PLACEMENT_3D('',#2192,#2193,#2194);
#2192 = CARTESIAN_POINT('',(108.17947407694,22.90379524231,
    40.183635122675));
#2193 = DIRECTION('',(0.,1.,0.));
#2194 = DIRECTION('',(0.,-0.,1.));
#2195 = ADVANCED_FACE('',(#2196),#2206,.F.);
#2196 = FACE_BOUND('',#2197,.F.);
#2197 = EDGE_LOOP('',(#2198,#2199,#2200));
#2198 = ORIENTED_EDGE('',*,*,#1924,.T.);
#2199 = ORIENTED_EDGE('',*,*,#2185,.F.);
#2200 = ORIENTED_EDGE('',*,*,#2201,.T.);
#2201 = EDGE_CURVE('',#1549,#1917,#2202,.T.);
#2202 = LINE('',#2203,#2204);
#2203 = CARTESIAN_POINT('',(103.0966796875,22.90379524231,
    67.560554504395));
#2204 = VECTOR('',#2205,1.);
#2205 = DIRECTION('',(0.955562557285,0.,0.294788397186));
#2206 = PLANE('',#2207);
#2207 = AXIS2_PLACEMENT_3D('',#2208,#2209,#2210);
#2208 = CARTESIAN_POINT('',(108.80742194331,22.90379524231,
    68.773245996215));
#2209 = DIRECTION('',(0.,1.,0.));
#2210 = DIRECTION('',(0.,-0.,1.));
#2211 = ADVANCED_FACE('',(#2212),#2222,.F.);
#2212 = FACE_BOUND('',#2213,.F.);
#2213 = EDGE_LOOP('',(#2214,#2220,#2221));
#2214 = ORIENTED_EDGE('',*,*,#2215,.T.);
#2215 = EDGE_CURVE('',#1580,#1917,#2216,.T.);
#2216 = LINE('',#2217,#2218);
#2217 = CARTESIAN_POINT('',(101.09623718261,22.90379524231,
    70.974761962891));
#2218 = VECTOR('',#2219,1.);
#2219 = DIRECTION('',(1.,0.,0.));
#2220 = ORIENTED_EDGE('',*,*,#2201,.F.);
#2221 = ORIENTED_EDGE('',*,*,#1587,.F.);
#2222 = PLANE('',#2223);
#2223 = AXIS2_PLACEMENT_3D('',#2224,#2225,#2226);
#2224 = CARTESIAN_POINT('',(107.26957459775,22.90379524231,
    70.047472009672));
#2225 = DIRECTION('',(0.,1.,0.));
#2226 = DIRECTION('',(0.,-0.,1.));
#2227 = ADVANCED_FACE('',(#2228),#2245,.T.);
#2228 = FACE_BOUND('',#2229,.F.);
#2229 = EDGE_LOOP('',(#2230,#2238,#2239));
#2230 = ORIENTED_EDGE('',*,*,#2231,.T.);
#2231 = EDGE_CURVE('',#2232,#1917,#2234,.T.);
#2232 = VERTEX_POINT('',#2233);
#2233 = CARTESIAN_POINT('',(110.01061248779,22.90379524231,
    70.974761962891));
#2234 = LINE('',#2235,#2236);
#2235 = CARTESIAN_POINT('',(110.01061248779,22.90379524231,
    70.974761962891));
#2236 = VECTOR('',#2237,1.);
#2237 = DIRECTION('',(1.,0.,0.));
#2238 = ORIENTED_EDGE('',*,*,#2215,.F.);
#2239 = ORIENTED_EDGE('',*,*,#2240,.T.);
#2240 = EDGE_CURVE('',#1580,#2232,#2241,.T.);
#2241 = LINE('',#2242,#2243);
#2242 = CARTESIAN_POINT('',(101.09623718261,22.90379524231,
    70.974761962891));
#2243 = VECTOR('',#2244,1.);
#2244 = DIRECTION('',(1.,0.,0.));
#2245 = PLANE('',#2246);
#2246 = AXIS2_PLACEMENT_3D('',#2247,#2248,#2249);
#2247 = CARTESIAN_POINT('',(107.63006973266,22.90379524231,
    70.974761962891));
#2248 = DIRECTION('',(-0.,-0.,-1.));
#2249 = DIRECTION('',(-1.,0.,0.));
#2250 = ADVANCED_FACE('',(#2251),#2268,.T.);
#2251 = FACE_BOUND('',#2252,.F.);
#2252 = EDGE_LOOP('',(#2253,#2261,#2262));
#2253 = ORIENTED_EDGE('',*,*,#2254,.T.);
#2254 = EDGE_CURVE('',#2255,#2232,#2257,.T.);
#2255 = VERTEX_POINT('',#2256);
#2256 = CARTESIAN_POINT('',(103.09623718261,22.90379524231,
    70.974761962891));
#2257 = LINE('',#2258,#2259);
#2258 = CARTESIAN_POINT('',(103.09623718261,22.90379524231,
    70.974761962891));
#2259 = VECTOR('',#2260,1.);
#2260 = DIRECTION('',(1.,0.,0.));
#2261 = ORIENTED_EDGE('',*,*,#2240,.F.);
#2262 = ORIENTED_EDGE('',*,*,#2263,.T.);
#2263 = EDGE_CURVE('',#1580,#2255,#2264,.T.);
#2264 = LINE('',#2265,#2266);
#2265 = CARTESIAN_POINT('',(101.09623718261,22.90379524231,
    70.974761962891));
#2266 = VECTOR('',#2267,1.);
#2267 = DIRECTION('',(1.,0.,0.));
#2268 = PLANE('',#2269);
#2269 = AXIS2_PLACEMENT_3D('',#2270,#2271,#2272);
#2270 = CARTESIAN_POINT('',(105.5534248352,22.90379524231,
    70.974761962891));
#2271 = DIRECTION('',(-0.,-0.,-1.));
#2272 = DIRECTION('',(-1.,0.,0.));
#2273 = ADVANCED_FACE('',(#2274),#2291,.T.);
#2274 = FACE_BOUND('',#2275,.T.);
#2275 = EDGE_LOOP('',(#2276,#2284,#2290));
#2276 = ORIENTED_EDGE('',*,*,#2277,.T.);
#2277 = EDGE_CURVE('',#1527,#2278,#2280,.T.);
#2278 = VERTEX_POINT('',#2279);
#2279 = CARTESIAN_POINT('',(110.01021575927,22.941944122314,
    9.500039100647));
#2280 = LINE('',#2281,#2282);
#2281 = CARTESIAN_POINT('',(110.01061248779,22.90379524231,
    9.500060081482));
#2282 = VECTOR('',#2283,1.);
#2283 = DIRECTION('',(-1.039891615146E-02,0.999945778583,
    -5.499426810866E-04));
#2284 = ORIENTED_EDGE('',*,*,#2285,.T.);
#2285 = EDGE_CURVE('',#2278,#2156,#2286,.T.);
#2286 = LINE('',#2287,#2288);
#2287 = CARTESIAN_POINT('',(110.01021575927,22.941944122314,
    9.500039100647));
#2288 = VECTOR('',#2289,1.);
#2289 = DIRECTION('',(5.92552918929E-03,-0.569790910168,0.821768341319)
  );
#2290 = ORIENTED_EDGE('',*,*,#2155,.T.);
#2291 = PLANE('',#2292);
#2292 = AXIS2_PLACEMENT_3D('',#2293,#2294,#2295);
#2293 = CARTESIAN_POINT('',(110.01048226592,22.916317202182,
    9.520999558228));
#2294 = DIRECTION('',(0.999945929793,1.039891772396E-02,0.));
#2295 = DIRECTION('',(-1.039891772396E-02,0.999945929793,0.));
#2296 = ADVANCED_FACE('',(#2297),#2307,.T.);
#2297 = FACE_BOUND('',#2298,.T.);
#2298 = EDGE_LOOP('',(#2299,#2300,#2301));
#2299 = ORIENTED_EDGE('',*,*,#2178,.T.);
#2300 = ORIENTED_EDGE('',*,*,#2285,.F.);
#2301 = ORIENTED_EDGE('',*,*,#2302,.T.);
#2302 = EDGE_CURVE('',#2278,#1894,#2303,.T.);
#2303 = LINE('',#2304,#2305);
#2304 = CARTESIAN_POINT('',(110.01021575927,22.941944122314,
    9.500039100647));
#2305 = VECTOR('',#2306,1.);
#2306 = DIRECTION('',(6.438803526403E-06,-6.570536190387E-04,
    0.99999978412));
#2307 = PLANE('',#2308);
#2308 = AXIS2_PLACEMENT_3D('',#2309,#2310,#2311);
#2309 = CARTESIAN_POINT('',(110.01050176399,22.913342480063,
    38.5273166759));
#2310 = DIRECTION('',(0.999945923876,1.039948671526E-02,
    3.945651267182E-07));
#2311 = DIRECTION('',(-1.039948671526E-02,0.999945923876,0.));
#2312 = ADVANCED_FACE('',(#2313),#2323,.T.);
#2313 = FACE_BOUND('',#2314,.T.);
#2314 = EDGE_LOOP('',(#2315,#2316,#2317));
#2315 = ORIENTED_EDGE('',*,*,#1893,.F.);
#2316 = ORIENTED_EDGE('',*,*,#2302,.F.);
#2317 = ORIENTED_EDGE('',*,*,#2318,.T.);
#2318 = EDGE_CURVE('',#2278,#1872,#2319,.T.);
#2319 = LINE('',#2320,#2321);
#2320 = CARTESIAN_POINT('',(110.01021575927,22.941944122314,
    9.500039100647));
#2321 = VECTOR('',#2322,1.);
#2322 = DIRECTION('',(6.305630000853E-06,2.369386451373E-02,
    0.999719260965));
#2323 = PLANE('',#2324);
#2324 = AXIS2_PLACEMENT_3D('',#2325,#2326,#2327);
#2325 = CARTESIAN_POINT('',(110.01040299764,23.280495951513,
    38.879547571668));
#2326 = DIRECTION('',(0.999999999965,5.394798065775E-06,
    -6.43526024383E-06));
#2327 = DIRECTION('',(6.435260243923E-06,-6.462348535571E-27,
    0.999999999979));
#2328 = ADVANCED_FACE('',(#2329),#2346,.T.);
#2329 = FACE_BOUND('',#2330,.T.);
#2330 = EDGE_LOOP('',(#2331,#2339,#2340));
#2331 = ORIENTED_EDGE('',*,*,#2332,.T.);
#2332 = EDGE_CURVE('',#2333,#1872,#2335,.T.);
#2333 = VERTEX_POINT('',#2334);
#2334 = CARTESIAN_POINT('',(110.0098953247,22.972532272339,
    9.500032424927));
#2335 = LINE('',#2336,#2337);
#2336 = CARTESIAN_POINT('',(110.0098953247,22.972532272339,
    9.500032424927));
#2337 = VECTOR('',#2338,1.);
#2338 = DIRECTION('',(1.182320079731E-05,2.316746343566E-02,
    0.999731598229));
#2339 = ORIENTED_EDGE('',*,*,#2318,.F.);
#2340 = ORIENTED_EDGE('',*,*,#2341,.T.);
#2341 = EDGE_CURVE('',#2278,#2333,#2342,.T.);
#2342 = LINE('',#2343,#2344);
#2343 = CARTESIAN_POINT('',(110.01021575927,22.941944122314,
    9.500039100647));
#2344 = VECTOR('',#2345,1.);
#2345 = DIRECTION('',(-1.047519975322E-02,0.999945109776,
    -2.18233328192E-04));
#2346 = PLANE('',#2347);
#2347 = AXIS2_PLACEMENT_3D('',#2348,#2349,#2350);
#2348 = CARTESIAN_POINT('',(110.01031868729,23.63744412552,
    38.522651789027));
#2349 = DIRECTION('',(0.999945101767,1.047514410987E-02,
    -2.545733978239E-04));
#2350 = DIRECTION('',(-1.04751444493E-02,0.999945134169,0.));
#2351 = ADVANCED_FACE('',(#2352),#2369,.T.);
#2352 = FACE_BOUND('',#2353,.T.);
#2353 = EDGE_LOOP('',(#2354,#2362,#2363));
#2354 = ORIENTED_EDGE('',*,*,#2355,.T.);
#2355 = EDGE_CURVE('',#2356,#1872,#2358,.T.);
#2356 = VERTEX_POINT('',#2357);
#2357 = CARTESIAN_POINT('',(110.0098953247,23.085990905762,
    9.500051498413));
#2358 = LINE('',#2359,#2360);
#2359 = CARTESIAN_POINT('',(110.0098953247,23.085990905762,
    9.500051498413));
#2360 = VECTOR('',#2361,1.);
#2361 = DIRECTION('',(1.182371727368E-05,2.121477040561E-02,
    0.999774941363));
#2362 = ORIENTED_EDGE('',*,*,#2332,.F.);
#2363 = ORIENTED_EDGE('',*,*,#2364,.T.);
#2364 = EDGE_CURVE('',#2333,#2356,#2365,.T.);
#2365 = LINE('',#2366,#2367);
#2366 = CARTESIAN_POINT('',(110.0098953247,22.972532272339,
    9.500032424927));
#2367 = VECTOR('',#2368,1.);
#2368 = DIRECTION('',(0.,0.99999998587,1.681096050886E-04));
#2369 = PLANE('',#2370);
#2370 = AXIS2_PLACEMENT_3D('',#2371,#2372,#2373);
#2371 = CARTESIAN_POINT('',(110.01023831242,23.673005557235,
    38.501968246218));
#2372 = DIRECTION('',(0.99999999993,1.988135037344E-09,
    -1.182642108889E-05));
#2373 = DIRECTION('',(1.182642108889E-05,0.,0.99999999993));
#2374 = ADVANCED_FACE('',(#2375),#2392,.T.);
#2375 = FACE_BOUND('',#2376,.T.);
#2376 = EDGE_LOOP('',(#2377,#2385,#2386));
#2377 = ORIENTED_EDGE('',*,*,#2378,.T.);
#2378 = EDGE_CURVE('',#2379,#1872,#2381,.T.);
#2379 = VERTEX_POINT('',#2380);
#2380 = CARTESIAN_POINT('',(110.01061248779,23.643522262573,
    9.500060081482));
#2381 = LINE('',#2382,#2383);
#2382 = CARTESIAN_POINT('',(110.01061248779,23.643522262573,
    9.500060081482));
#2383 = VECTOR('',#2384,1.);
#2384 = DIRECTION('',(-5.255814544376E-07,1.161617136409E-02,
    0.999932530005));
#2385 = ORIENTED_EDGE('',*,*,#2355,.F.);
#2386 = ORIENTED_EDGE('',*,*,#2387,.T.);
#2387 = EDGE_CURVE('',#2356,#2379,#2388,.T.);
#2388 = LINE('',#2389,#2390);
#2389 = CARTESIAN_POINT('',(110.0098953247,23.085990905762,
    9.500051498413));
#2390 = VECTOR('',#2391,1.);
#2391 = DIRECTION('',(1.286317771685E-03,0.999999172574,
    1.539476056538E-05));
#2392 = PLANE('',#2393);
#2393 = AXIS2_PLACEMENT_3D('',#2394,#2395,#2396);
#2394 = CARTESIAN_POINT('',(110.01041714046,23.839094403675,
    38.391608407427));
#2395 = DIRECTION('',(0.999999172573,-1.286318009821E-03,
    1.546871512448E-05));
#2396 = DIRECTION('',(1.286318009975E-03,0.999999172693,0.));
#2397 = ADVANCED_FACE('',(#2398),#2415,.T.);
#2398 = FACE_BOUND('',#2399,.T.);
#2399 = EDGE_LOOP('',(#2400,#2408,#2409));
#2400 = ORIENTED_EDGE('',*,*,#2401,.T.);
#2401 = EDGE_CURVE('',#2402,#1872,#2404,.T.);
#2402 = VERTEX_POINT('',#2403);
#2403 = CARTESIAN_POINT('',(110.0098953247,23.723581314087,
    9.500054359436));
#2404 = LINE('',#2405,#2406);
#2405 = CARTESIAN_POINT('',(110.0098953247,23.723581314087,
    9.500054359436));
#2406 = VECTOR('',#2407,1.);
#2407 = DIRECTION('',(1.182575972462E-05,1.023752734427E-02,
    0.999947595074));
#2408 = ORIENTED_EDGE('',*,*,#2378,.F.);
#2409 = ORIENTED_EDGE('',*,*,#2410,.T.);
#2410 = EDGE_CURVE('',#2379,#2402,#2411,.T.);
#2411 = LINE('',#2412,#2413);
#2412 = CARTESIAN_POINT('',(110.01061248779,23.643522262573,
    9.500060081482));
#2413 = VECTOR('',#2414,1.);
#2414 = DIRECTION('',(-8.957566922192E-03,0.999959877639,
    -7.146994884728E-05));
#2415 = PLANE('',#2416);
#2416 = AXIS2_PLACEMENT_3D('',#2417,#2418,#2419);
#2417 = CARTESIAN_POINT('',(110.01041782656,24.000561399412,
    38.510305285197));
#2418 = DIRECTION('',(0.999959874899,8.957559497789E-03,
    -1.035339712015E-04));
#2419 = DIRECTION('',(-8.957559545798E-03,0.999959880259,0.));
#2420 = ADVANCED_FACE('',(#2421),#2438,.T.);
#2421 = FACE_BOUND('',#2422,.T.);
#2422 = EDGE_LOOP('',(#2423,#2431,#2432));
#2423 = ORIENTED_EDGE('',*,*,#2424,.T.);
#2424 = EDGE_CURVE('',#2425,#1872,#2427,.T.);
#2425 = VERTEX_POINT('',#2426);
#2426 = CARTESIAN_POINT('',(110.0098953247,24.174621582031,9.5));
#2427 = LINE('',#2428,#2429);
#2428 = CARTESIAN_POINT('',(110.0098953247,24.174621582031,9.5));
#2429 = VECTOR('',#2430,1.);
#2430 = DIRECTION('',(1.182633234769E-05,2.469601001583E-03,
    0.999996950461));
#2431 = ORIENTED_EDGE('',*,*,#2401,.F.);
#2432 = ORIENTED_EDGE('',*,*,#2433,.T.);
#2433 = EDGE_CURVE('',#2402,#2425,#2434,.T.);
#2434 = LINE('',#2435,#2436);
#2435 = CARTESIAN_POINT('',(110.0098953247,23.723581314087,
    9.500054359436));
#2436 = VECTOR('',#2437,1.);
#2437 = DIRECTION('',(0.,0.999999992737,-1.205201386744E-04));
#2438 = PLANE('',#2439);
#2439 = AXIS2_PLACEMENT_3D('',#2440,#2441,#2442);
#2440 = CARTESIAN_POINT('',(110.01023731911,24.132838549104,
    38.417970167815));
#2441 = DIRECTION('',(0.99999999993,-1.425315147911E-09,
    -1.182636489187E-05));
#2442 = DIRECTION('',(1.182636489187E-05,0.,0.99999999993));
#2443 = ADVANCED_FACE('',(#2444),#2461,.T.);
#2444 = FACE_BOUND('',#2445,.T.);
#2445 = EDGE_LOOP('',(#2446,#2454,#2455));
#2446 = ORIENTED_EDGE('',*,*,#2447,.T.);
#2447 = EDGE_CURVE('',#2448,#1872,#2450,.T.);
#2448 = VERTEX_POINT('',#2449);
#2449 = CARTESIAN_POINT('',(110.00997924804,24.271533966064,
    9.50003528595));
#2450 = LINE('',#2451,#2452);
#2451 = CARTESIAN_POINT('',(110.00997924804,24.271533966064,
    9.50003528595));
#2452 = VECTOR('',#2453,1.);
#2453 = DIRECTION('',(1.038092636721E-05,8.00448265391E-04,
    0.999999679587));
#2454 = ORIENTED_EDGE('',*,*,#2424,.F.);
#2455 = ORIENTED_EDGE('',*,*,#2456,.T.);
#2456 = EDGE_CURVE('',#2425,#2448,#2457,.T.);
#2457 = LINE('',#2458,#2459);
#2458 = CARTESIAN_POINT('',(110.0098953247,24.174621582031,9.5));
#2459 = VECTOR('',#2460,1.);
#2460 = DIRECTION('',(8.659708833997E-04,0.999999558762,
    3.641013941567E-04));
#2461 = PLANE('',#2462);
#2462 = AXIS2_PLACEMENT_3D('',#2463,#2464,#2465);
#2463 = CARTESIAN_POINT('',(110.01025935946,24.270503477508,
    38.50607821118));
#2464 = DIRECTION('',(0.999999625003,-8.659674134327E-04,
    -9.687763464516E-06));
#2465 = DIRECTION('',(8.659674134734E-04,0.99999962505,0.));
#2466 = ADVANCED_FACE('',(#2467),#2484,.T.);
#2467 = FACE_BOUND('',#2468,.T.);
#2468 = EDGE_LOOP('',(#2469,#2477,#2478));
#2469 = ORIENTED_EDGE('',*,*,#2470,.T.);
#2470 = EDGE_CURVE('',#2471,#1872,#2473,.T.);
#2471 = VERTEX_POINT('',#2472);
#2472 = CARTESIAN_POINT('',(110.0098953247,24.318008422852,9.50007724762
    ));
#2473 = LINE('',#2474,#2475);
#2474 = CARTESIAN_POINT('',(110.0098953247,24.318008422852,9.50007724762
    ));
#2475 = VECTOR('',#2476,1.);
#2476 = DIRECTION('',(1.182638414644E-05,0.,0.99999999993));
#2477 = ORIENTED_EDGE('',*,*,#2447,.F.);
#2478 = ORIENTED_EDGE('',*,*,#2479,.T.);
#2479 = EDGE_CURVE('',#2448,#2471,#2480,.T.);
#2480 = LINE('',#2481,#2482);
#2481 = CARTESIAN_POINT('',(110.00997924804,24.271533966064,
    9.50003528595));
#2482 = VECTOR('',#2483,1.);
#2483 = DIRECTION('',(-1.805791279884E-03,0.999997961947,
    9.028956399419E-04));
#2484 = PLANE('',#2485);
#2485 = AXIS2_PLACEMENT_3D('',#2486,#2487,#2488);
#2486 = CARTESIAN_POINT('',(110.01025949934,24.306385154396,
    38.51869139778));
#2487 = DIRECTION('',(0.999998369467,1.805802693777E-03,
    -1.182636486396E-05));
#2488 = DIRECTION('',(-1.805802693904E-03,0.999998369537,0.));
#2489 = ADVANCED_FACE('',(#2490),#2505,.T.);
#2490 = FACE_BOUND('',#2491,.T.);
#2491 = EDGE_LOOP('',(#2492,#2498,#2499));
#2492 = ORIENTED_EDGE('',*,*,#2493,.T.);
#2493 = EDGE_CURVE('',#1819,#1872,#2494,.T.);
#2494 = LINE('',#2495,#2496);
#2495 = CARTESIAN_POINT('',(110.0098953247,25.732221603394,9.5));
#2496 = VECTOR('',#2497,1.);
#2497 = DIRECTION('',(1.182286173604E-05,-2.435033319026E-02,
    0.999703486607));
#2498 = ORIENTED_EDGE('',*,*,#2470,.F.);
#2499 = ORIENTED_EDGE('',*,*,#2500,.T.);
#2500 = EDGE_CURVE('',#2471,#1819,#2501,.T.);
#2501 = LINE('',#2502,#2503);
#2502 = CARTESIAN_POINT('',(110.0098953247,24.318008422852,9.50007724762
    ));
#2503 = VECTOR('',#2504,1.);
#2504 = DIRECTION('',(0.,0.999999998508,-5.462233033641E-05));
#2505 = PLANE('',#2506);
#2506 = AXIS2_PLACEMENT_3D('',#2507,#2508,#2509);
#2507 = CARTESIAN_POINT('',(110.01023451712,24.675867161698,
    38.181048477008));
#2508 = DIRECTION('',(0.99999999993,-6.459846624428E-10,
    -1.182638414644E-05));
#2509 = DIRECTION('',(1.182638414644E-05,-1.577721810442E-30,
    0.99999999993));
#2510 = ADVANCED_FACE('',(#2511),#2516,.T.);
#2511 = FACE_BOUND('',#2512,.T.);
#2512 = EDGE_LOOP('',(#2513,#2514,#2515));
#2513 = ORIENTED_EDGE('',*,*,#1879,.F.);
#2514 = ORIENTED_EDGE('',*,*,#2493,.F.);
#2515 = ORIENTED_EDGE('',*,*,#1840,.F.);
#2516 = PLANE('',#2517);
#2517 = AXIS2_PLACEMENT_3D('',#2518,#2519,#2520);
#2518 = CARTESIAN_POINT('',(110.01024084778,25.374363099713,
    38.879525338769));
#2519 = DIRECTION('',(0.999999999917,5.394798065517E-06,
    -1.169496431822E-05));
#2520 = DIRECTION('',(1.169496431839E-05,-1.292469707114E-26,
    0.999999999932));
#2521 = ADVANCED_FACE('',(#2522),#2532,.T.);
#2522 = FACE_BOUND('',#2523,.T.);
#2523 = EDGE_LOOP('',(#2524,#2525,#2531));
#2524 = ORIENTED_EDGE('',*,*,#1624,.T.);
#2525 = ORIENTED_EDGE('',*,*,#2526,.T.);
#2526 = EDGE_CURVE('',#1572,#2060,#2527,.T.);
#2527 = LINE('',#2528,#2529);
#2528 = CARTESIAN_POINT('',(101.09623718261,24.318008422852,
    69.560554504395));
#2529 = VECTOR('',#2530,1.);
#2530 = DIRECTION('',(0.60875975379,0.560987443805,0.56098542767));
#2531 = ORIENTED_EDGE('',*,*,#2068,.F.);
#2532 = PLANE('',#2533);
#2533 = AXIS2_PLACEMENT_3D('',#2534,#2535,#2536);
#2534 = CARTESIAN_POINT('',(102.12389519012,25.079356000862,
    68.840900635106));
#2535 = DIRECTION('',(-0.631215687854,0.770839110441,-8.587095679924E-02
    ));
#2536 = DIRECTION('',(0.773696939927,0.633555873738,6.938893903907E-18)
  );
#2537 = ADVANCED_FACE('',(#2538),#2555,.T.);
#2538 = FACE_BOUND('',#2539,.T.);
#2539 = EDGE_LOOP('',(#2540,#2548,#2549));
#2540 = ORIENTED_EDGE('',*,*,#2541,.T.);
#2541 = EDGE_CURVE('',#2542,#2060,#2544,.T.);
#2542 = VERTEX_POINT('',#2543);
#2543 = CARTESIAN_POINT('',(101.43738555908,24.632383346558,
    69.874923706055));
#2544 = LINE('',#2545,#2546);
#2545 = CARTESIAN_POINT('',(101.43738555908,24.632383346558,
    69.874923706055));
#2546 = VECTOR('',#2547,1.);
#2547 = DIRECTION('',(0.608752328314,0.560985518762,0.560995410419));
#2548 = ORIENTED_EDGE('',*,*,#2526,.F.);
#2549 = ORIENTED_EDGE('',*,*,#2550,.T.);
#2550 = EDGE_CURVE('',#1572,#2542,#2551,.T.);
#2551 = LINE('',#2552,#2553);
#2552 = CARTESIAN_POINT('',(101.09623718261,24.318008422852,
    69.560554504395));
#2553 = VECTOR('',#2554,1.);
#2554 = DIRECTION('',(0.608764863742,0.560988768515,0.560978557766));
#2555 = PLANE('',#2556);
#2556 = AXIS2_PLACEMENT_3D('',#2557,#2558,#2559);
#2557 = CARTESIAN_POINT('',(101.38419413631,24.583367533312,
    69.825911513126));
#2558 = DIRECTION('',(0.530603385775,-0.813581100718,0.237793691167));
#2559 = DIRECTION('',(-0.837607291903,-0.546272848081,
    -1.387778780781E-17));
#2560 = ORIENTED_CLOSED_SHELL('',*,#2561,.F.);
#2561 = CLOSED_SHELL('',(#2562,#2594,#2617,#2640,#2672,#2695,#2727,#2750
    ,#2773,#2796,#2819,#2851,#2874,#2897,#2920,#2943,#2966,#2989,#3012,
    #3035,#3058,#3081,#3104,#3127,#3150,#3182,#3205,#3228,#3258,#3274,
    #3297,#3320,#3341,#3357,#3373,#3405,#3428,#3451,#3474,#3504,#3527,
    #3543,#3566,#3596,#3619,#3635,#3651,#3674,#3697,#3720,#3752,#3775,
    #3798,#3821,#3844,#3876,#3897,#3920,#3943,#3959,#3982,#4012,#4033,
    #4056,#4079,#4109,#4125,#4148,#4169,#4192,#4215,#4238,#4261,#4293,
    #4316,#4339,#4369,#4385,#4408,#4431,#4463,#4486,#4509,#4541,#4562,
    #4578,#4599,#4622,#4638,#4661,#4693,#4716,#4746,#4769,#4792,#4822,
    #4845,#4868,#4891,#4914,#4937,#4969,#4992,#5013,#5036,#5059,#5080,
    #5096,#5117,#5133,#5156,#5179,#5202,#5225,#5248,#5271,#5287,#5310,
    #5333,#5356,#5379,#5402,#5425,#5448,#5464,#5487,#5510,#5540,#5556,
    #5579,#5595,#5618,#5641,#5664,#5680,#5696,#5712,#5735,#5758,#5774,
    #5797,#5820,#5843,#5866,#5889,#5912,#5935,#5951,#5974,#5997,#6018,
    #6041,#6057,#6078,#6094,#6117,#6138,#6154,#6175,#6186,#6202,#6225,
    #6241,#6257,#6273,#6289,#6305,#6337,#6360,#6381,#6413,#6436,#6457,
    #6478,#6494,#6510,#6526,#6542,#6558,#6574,#6597,#6613,#6636,#6652,
    #6668,#6684,#6705,#6721,#6737,#6760,#6776,#6799,#6820,#6831,#6847,
    #6863,#6886,#6907,#6923,#6939,#6955,#6971,#6992,#7008,#7024,#7040,
    #7061,#7077,#7098,#7128,#7144,#7160,#7176,#7187,#7208,#7224,#7245,
    #7261,#7277,#7293,#7309,#7332,#7355,#7378,#7401,#7431,#7447,#7470,
    #7493,#7521,#7542,#7558,#7581,#7604,#7627,#7650,#7680,#7696,#7726,
    #7742,#7763,#7779,#7790,#7801,#7822,#7838,#7854,#7870,#7886,#7897,
    #7918,#7929,#7945,#7956,#7972,#7995,#8011,#8027,#8050,#8082,#8103,
    #8119,#8142,#8163,#8179,#8200,#8216,#8232,#8248,#8271,#8287,#8308,
    #8324,#8340,#8351,#8367,#8383,#8404,#8420,#8431,#8452,#8463,#8486,
    #8509,#8525,#8541,#8564,#8585,#8608,#8624,#8640,#8656,#8672,#8688,
    #8704,#8720,#8736,#8752,#8768,#8784,#8805,#8826,#8842,#8853,#8869,
    #8885,#8901,#8917,#8933,#8944,#8965,#8976,#8999,#9027,#9050,#9066,
    #9098,#9121,#9144,#9167,#9190,#9222,#9245,#9275,#9298,#9330,#9351,
    #9383,#9406,#9429,#9452,#9475,#9498,#9521,#9544,#9567,#9590,#9613,
    #9636,#9659,#9682,#9714,#9737,#9760,#9790,#9806,#9829,#9852,#9873,
    #9889,#9905,#9937,#9960,#9983,#10006,#10036,#10052,#10075,#10105,
    #10121,#10137,#10160,#10183,#10215,#10238,#10261,#10284,#10307,
    #10339,#10360,#10383,#10406,#10422,#10443,#10473,#10494,#10517,
    #10540,#10570,#10593,#10616,#10632,#10655,#10678,#10701,#10733,
    #10756,#10779,#10809,#10825,#10848,#10871,#10903,#10926,#10949,
    #10981,#11002,#11018,#11039,#11062,#11078,#11101,#11133,#11156,
    #11186,#11209,#11232,#11264,#11287,#11310,#11338,#11361,#11384,
    #11400,#11432,#11455,#11476,#11499,#11522,#11543,#11559,#11580,
    #11596,#11619,#11642,#11665,#11688,#11711,#11734,#11750,#11766,
    #11789,#11812,#11835,#11858,#11874,#11897,#11920,#11943,#11959,
    #11975,#11991,#12014,#12037,#12053,#12076,#12099,#12122,#12145,
    #12168,#12191,#12214,#12230,#12253,#12276,#12297,#12320,#12336,
    #12357,#12380,#12396,#12419,#12442,#12463,#12479,#12502,#12525,
    #12541,#12557,#12573,#12594,#12605,#12621,#12644,#12660,#12676,
    #12692,#12708,#12724,#12756,#12779,#12800,#12832,#12855,#12876,
    #12897,#12913,#12929,#12945,#12961,#12977,#12993,#13016,#13032,
    #13055,#13071,#13087,#13108,#13124,#13140,#13163,#13179,#13202,
    #13223,#13234,#13250,#13266,#13289,#13312,#13328,#13344,#13360,
    #13376,#13397,#13413,#13429,#13445,#13466,#13482,#13503,#13519,
    #13540,#13556,#13567,#13588,#13618,#13634,#13650,#13666,#13677,
    #13698,#13714,#13735,#13751,#13767,#13783,#13799,#13822,#13845,
    #13877,#13900,#13921,#13944,#13974,#13990,#14013,#14036,#14064,
    #14085,#14101,#14117,#14140,#14163,#14186,#14207,#14218,#14229,
    #14250,#14266,#14282,#14298,#14314,#14325,#14346,#14357,#14368,
    #14384,#14407,#14423,#14439,#14462,#14494,#14515,#14531,#14554,
    #14575,#14591,#14612,#14628,#14644,#14660,#14683,#14699,#14720,
    #14736,#14752,#14763,#14779,#14795,#14816,#14832,#14843,#14864,
    #14875,#14898,#14921,#14937,#14953,#14976,#14997,#15018,#15034,
    #15050,#15066,#15082,#15098,#15114,#15130,#15146,#15162,#15173,
    #15194,#15215,#15231,#15242,#15258,#15274,#15290,#15306,#15322,
    #15333,#15349,#15360,#15383,#15413,#15436,#15459,#15482,#15514,
    #15537,#15560,#15583,#15615,#15638,#15670,#15693,#15725,#15748,
    #15771,#15794,#15817,#15840,#15863,#15886,#15909,#15932,#15955,
    #15978,#16001,#16024,#16047,#16070,#16093,#16116,#16148,#16171,
    #16203,#16226,#16249,#16279,#16302,#16325,#16355,#16378,#16401,
    #16417,#16447,#16470,#16502,#16525,#16555,#16578,#16594,#16626,
    #16649,#16681,#16704,#16736,#16759,#16791,#16814,#16846,#16869,
    #16892,#16924,#16947,#16970,#16993,#17016,#17039,#17062,#17085,
    #17108,#17131,#17154,#17177,#17200,#17232,#17255,#17285,#17308,
    #17324,#17354,#17377,#17400,#17432,#17455,#17478,#17510,#17533,
    #17565,#17588,#17618,#17641,#17673,#17696,#17719,#17742,#17772,
    #17795,#17818,#17850,#17873,#17901,#17917,#17938,#17954,#17986,
    #18009,#18032,#18053,#18069,#18099,#18115,#18145,#18168,#18191,
    #18212,#18228,#18249,#18265,#18288,#18304,#18334,#18357,#18387,
    #18410,#18442,#18465,#18488,#18511,#18534,#18557,#18580,#18608,
    #18631,#18654,#18686,#18709,#18732,#18755,#18778,#18801,#18824,
    #18847,#18870,#18893,#18916,#18939,#18962,#18985,#19008,#19031,
    #19054,#19077,#19100,#19123,#19146,#19169,#19190,#19206,#19222,
    #19238,#19254,#19270,#19286,#19302,#19325,#19341,#19357,#19380,
    #19401,#19417,#19433,#19449,#19465,#19481,#19497,#19513,#19529,
    #19545,#19568,#19591,#19623,#19646,#19667,#19695,#19706,#19729,
    #19750,#19773,#19805,#19828,#19858,#19881,#19911,#19927,#19950,
    #19973,#20005,#20026,#20056,#20079,#20095,#20116,#20132,#20153,
    #20169,#20201,#20224,#20247,#20270,#20300,#20323,#20346,#20369,
    #20392,#20415,#20431,#20452,#20468,#20484,#20500,#20523,#20546,
    #20569,#20592,#20615,#20638,#20654,#20677,#20693,#20714,#20730,
    #20758,#20774,#20790,#20820,#20843,#20866,#20889,#20910,#20921,
    #20937,#20953,#20976,#20999,#21029,#21052,#21073,#21094,#21110,
    #21131,#21142,#21158,#21174,#21190,#21206,#21222,#21233,#21254,
    #21270,#21281,#21302,#21334,#21357,#21380,#21403,#21426,#21449,
    #21465,#21488,#21511,#21532,#21548,#21571,#21603,#21626,#21649,
    #21681,#21704,#21727,#21750,#21773,#21796,#21819,#21842,#21865,
    #21895,#21911,#21927,#21950,#21973,#22003,#22026,#22047,#22068,
    #22084,#22100,#22111,#22134,#22155,#22171,#22182,#22205,#22228,
    #22251,#22272,#22295,#22311,#22334,#22350,#22371,#22387,#22408,
    #22424,#22447,#22470,#22502,#22525,#22557,#22580,#22603,#22626,
    #22649,#22672,#22695,#22718,#22750,#22773,#22796,#22819,#22842,
    #22865,#22888,#22911,#22934,#22957,#22980,#23003,#23026,#23049,
    #23072,#23095,#23118,#23141,#23164,#23187,#23210,#23233,#23256,
    #23279,#23302,#23325,#23348,#23371,#23394,#23417,#23440,#23463,
    #23486,#23509,#23532,#23555,#23578,#23601,#23624,#23647,#23668,
    #23684,#23705,#23721,#23744,#23767,#23790,#23813,#23845,#23868,
    #23900,#23923,#23955,#23978,#24010,#24033,#24056,#24079,#24102,
    #24125,#24148,#24171,#24194,#24217,#24240,#24263,#24284,#24300,
    #24321,#24337,#24360,#24383,#24406,#24429,#24452,#24475,#24498,
    #24521,#24544,#24567,#24590,#24613,#24636,#24659,#24682,#24705,
    #24728,#24751,#24774,#24797,#24818,#24841,#24857,#24880,#24901,
    #24924,#24945,#24961,#24982,#24998,#25014,#25030,#25046,#25062,
    #25078,#25094,#25110,#25126,#25142,#25158,#25174,#25190,#25206,
    #25222,#25238,#25254,#25270,#25286,#25302,#25325,#25357,#25380,
    #25403,#25435,#25458,#25490,#25513,#25536,#25559,#25580,#25603,
    #25626,#25649,#25665,#25686,#25702,#25725,#25748,#25771,#25794,
    #25817,#25840,#25863,#25886,#25909,#25932,#25955,#25971,#26003,
    #26026,#26049,#26072,#26095,#26118,#26141,#26164,#26187,#26210,
    #26233,#26256,#26279,#26302,#26325,#26348,#26371,#26394,#26417,
    #26438,#26461,#26484,#26507,#26530,#26553,#26576,#26599,#26622,
    #26645,#26668,#26691,#26707,#26730,#26762,#26785,#26808,#26831,
    #26854,#26875,#26898,#26930,#26953,#26981,#27004,#27036,#27057,
    #27080,#27101,#27129,#27140,#27161,#27177,#27200,#27216,#27227,
    #27257,#27273,#27296,#27328,#27349,#27372,#27395,#27418,#27439,
    #27455,#27471,#27487,#27510,#27526,#27542,#27574,#27597,#27620,
    #27643,#27666,#27689,#27721,#27744,#27767,#27790,#27813,#27836,
    #27859,#27880,#27903,#27919,#27942,#27965,#27988,#28011,#28034,
    #28057,#28078,#28094,#28115,#28131,#28147,#28163,#28184,#28200,
    #28216,#28227,#28243,#28266,#28289,#28305,#28321,#28342,#28358,
    #28369,#28390,#28406,#28422,#28445,#28468,#28484,#28500,#28523,
    #28546,#28569,#28592,#28608,#28631,#28654,#28682,#28693,#28716,
    #28739,#28762,#28785,#28808,#28831,#28854,#28886,#28909,#28932,
    #28955,#28978,#29001,#29024,#29047,#29070,#29091,#29107,#29123,
    #29139,#29155,#29171,#29187,#29210,#29233,#29256,#29272,#29288,
    #29311,#29334,#29366,#29389,#29412,#29435,#29458,#29481,#29504,
    #29527,#29550,#29571,#29594,#29610,#29633,#29656,#29672,#29695,
    #29711,#29727,#29743,#29766,#29787,#29803,#29814,#29837,#29867,
    #29890,#29913,#29936,#29959,#29982,#30005,#30028,#30051,#30074,
    #30097,#30120,#30152,#30175,#30196,#30219,#30242,#30263,#30286,
    #30309,#30332,#30355,#30378,#30401,#30424,#30447,#30470,#30493,
    #30525,#30548,#30571,#30594,#30617,#30640,#30663,#30686,#30707,
    #30723,#30746,#30769,#30790,#30806,#30822,#30838,#30854,#30870,
    #30886,#30909,#30925,#30948,#30971,#30994,#31015,#31031,#31047,
    #31063,#31079,#31100,#31116,#31132,#31148,#31164,#31185,#31196,
    #31212,#31228,#31244,#31260,#31276,#31292,#31308,#31324,#31340,
    #31356,#31372,#31383,#31399,#31415,#31431,#31447,#31463,#31479,
    #31495,#31511,#31532,#31548,#31564,#31580,#31596,#31612,#31628,
    #31644,#31660,#31676,#31692,#31708,#31724,#31740,#31761,#31772,
    #31788,#31804,#31820,#31836,#31847,#31868,#31884,#31905,#31921,
    #31944,#31955,#31978,#32001,#32031,#32054,#32077,#32100,#32123,
    #32155,#32176,#32199,#32222,#32238,#32254,#32277,#32300,#32316,
    #32339,#32355,#32371,#32403,#32424,#32447,#32470,#32493,#32516,
    #32539,#32562,#32585,#32608,#32631,#32654,#32675,#32691,#32707,
    #32723,#32739,#32762,#32778,#32801,#32817,#32840,#32856,#32877,
    #32888,#32911,#32934,#32957,#32973,#32996,#33019,#33035,#33058,
    #33081,#33104,#33127,#33150,#33173,#33189,#33205,#33228,#33244,
    #33267,#33283,#33304,#33315,#33338,#33361,#33384,#33407,#33430,
    #33453,#33476,#33499,#33515,#33538,#33559,#33582,#33605,#33626,
    #33637,#33653,#33669,#33690,#33713,#33734,#33750,#33766,#33782,
    #33798,#33814,#33830,#33846,#33857,#33868,#33884,#33895,#33906,
    #33922,#33938,#33954,#33970,#33993,#34016,#34048,#34071,#34094,
    #34117,#34140,#34163,#34186,#34209,#34232,#34255,#34278,#34301,
    #34324,#34347,#34370,#34393,#34416,#34439,#34462,#34485,#34508,
    #34531,#34552,#34575,#34607,#34630,#34653,#34676,#34699,#34722,
    #34745,#34768,#34791,#34814,#34837,#34860,#34883,#34906,#34927,
    #34950,#34973,#34996,#35019,#35042,#35065,#35088,#35109,#35125,
    #35141,#35164,#35180,#35203,#35226,#35249,#35272,#35295,#35318,
    #35341,#35364,#35387,#35410,#35433,#35456,#35479,#35500,#35516,
    #35537,#35553,#35569,#35585,#35601,#35617,#35640,#35663,#35693,
    #35709,#35732,#35755,#35771,#35787,#35810,#35826,#35849,#35865,
    #35888,#35911,#35927,#35950,#35966,#35987,#36003,#36019,#36035,
    #36051,#36067,#36083,#36099,#36115,#36126,#36142,#36165,#36181,
    #36204,#36220,#36243,#36259,#36282,#36298,#36321,#36342,#36353,
    #36369,#36392,#36408,#36431,#36447,#36470,#36486,#36509,#36525,
    #36548,#36571,#36587,#36610,#36626,#36649,#36665,#36688,#36709,
    #36720,#36736,#36759,#36775,#36798,#36821,#36837,#36860,#36876,
    #36899,#36915,#36938,#36954,#36977,#36993,#37009,#37025,#37041,
    #37057,#37073,#37089,#37105,#37121,#37137,#37153,#37169,#37185,
    #37201,#37217,#37233,#37249,#37265,#37281,#37297,#37308,#37324,
    #37340,#37356,#37367,#37383,#37399,#37415,#37431,#37447,#37463,
    #37479,#37495,#37511,#37534,#37557,#37580,#37603,#37626,#37649,
    #37672,#37693,#37704,#37720,#37736,#37759,#37782,#37805,#37826,
    #37849,#37872,#37888,#37904,#37927,#37950,#37973,#37996,#38012,
    #38028,#38044,#38067,#38090,#38120,#38136,#38159,#38191,#38214,
    #38235,#38258,#38274,#38295,#38311,#38327,#38350,#38373,#38396,
    #38419,#38442,#38463,#38486,#38509,#38520,#38531,#38542,#38565,
    #38581,#38604,#38620,#38643,#38675,#38698,#38721,#38744,#38767,
    #38790,#38813,#38836,#38859,#38882,#38905,#38928,#38951,#38974,
    #38997,#39020,#39043,#39066,#39089,#39112,#39135,#39158,#39181,
    #39204,#39227,#39250,#39273,#39305,#39328,#39351,#39374,#39397,
    #39420,#39443,#39466,#39487,#39503,#39526,#39549,#39572,#39595,
    #39618,#39641,#39664,#39687,#39710,#39733,#39756,#39777,#39793,
    #39816,#39848,#39871,#39894,#39915,#39931,#39947,#39970,#39986,
    #40002,#40025,#40041,#40064,#40080,#40103,#40119,#40135,#40158,
    #40174,#40197,#40213,#40229,#40250,#40266,#40289,#40305,#40321,
    #40344,#40360,#40376,#40399,#40415,#40438,#40454,#40470,#40493,
    #40509,#40532,#40548,#40571,#40587,#40603,#40626,#40642,#40658,
    #40681,#40704,#40727,#40743,#40759,#40775,#40791,#40807,#40823,
    #40839,#40855,#40871,#40887,#40903,#40924,#40935,#40956,#40967,
    #40988,#40999,#41020,#41031,#41052,#41063,#41084,#41095,#41116,
    #41127,#41148,#41159,#41180,#41191,#41212,#41223,#41244,#41255,
    #41276,#41287,#41308,#41319,#41340,#41351,#41372,#41383,#41404,
    #41415,#41436,#41447,#41463,#41474,#41490,#41506,#41522,#41533,
    #41549,#41565,#41588,#41620,#41643,#41675,#41698,#41721,#41744,
    #41767,#41790,#41813,#41834,#41857,#41880,#41903,#41926,#41949,
    #41965,#41981,#42004,#42027,#42055,#42071,#42087,#42098,#42121,
    #42137,#42158,#42181,#42204,#42220,#42243,#42273,#42289,#42310,
    #42331,#42347,#42377,#42398,#42419,#42440,#42472,#42495,#42518,
    #42534,#42550,#42566,#42582,#42603,#42614,#42637,#42653,#42676,
    #42699,#42722,#42745,#42768,#42784,#42807,#42828,#42844,#42865,
    #42888,#42911,#42927,#42950,#42973,#42996,#43019,#43042,#43065,
    #43088,#43111,#43134,#43157,#43189,#43212,#43244,#43267,#43288,
    #43304,#43336,#43359,#43382,#43405,#43428,#43451,#43474,#43497,
    #43520,#43543,#43566,#43589,#43612,#43635,#43658,#43681,#43697,
    #43720,#43736,#43752,#43768,#43791,#43812,#43835,#43858,#43881,
    #43904,#43920,#43943,#43966,#43998,#44021,#44044,#44076,#44097,
    #44113,#44136,#44168,#44191,#44214,#44246,#44269,#44292,#44313,
    #44329,#44352,#44373,#44389,#44405,#44428,#44449,#44472,#44488,
    #44511,#44522,#44545,#44575,#44598,#44614,#44630,#44646,#44662,
    #44673,#44684,#44700,#44716,#44732,#44748,#44769,#44785,#44801,
    #44824,#44847,#44870,#44893,#44909,#44932,#44948,#44980,#45003,
    #45026,#45049,#45072,#45102,#45125,#45141,#45173,#45196,#45219,
    #45242,#45265,#45288,#45311,#45334,#45355,#45376,#45392,#45415,
    #45431,#45454,#45484,#45507,#45530,#45553,#45576,#45604,#45627,
    #45650,#45673,#45696,#45719,#45751,#45774,#45795,#45818,#45850,
    #45873,#45894,#45910,#45933,#45954,#45975,#45991,#46007,#46023,
    #46044,#46067,#46090,#46113,#46136,#46159,#46182,#46205,#46228,
    #46244,#46260,#46283,#46306,#46329,#46352,#46375,#46398,#46430,
    #46453,#46474,#46497,#46513,#46536,#46559,#46575,#46591,#46614,
    #46637,#46660,#46683,#46706,#46722,#46738,#46754,#46770,#46781,
    #46792,#46803,#46826,#46842,#46858,#46881,#46902,#46913,#46934,
    #46945,#46968,#46984,#47005,#47028,#47044,#47060,#47083,#47106,
    #47138,#47161,#47184,#47205,#47221,#47237,#47260,#47283,#47304,
    #47315,#47336,#47347,#47363,#47379,#47390,#47413,#47436,#47452,
    #47463,#47486,#47502,#47525,#47548,#47571,#47601,#47624,#47647,
    #47663,#47679,#47695,#47718,#47734,#47750,#47771,#47787,#47803,
    #47824,#47835,#47851,#47874,#47890,#47906,#47929,#47952,#47975,
    #47991,#48014,#48037,#48053,#48069,#48080,#48101,#48112,#48135,
    #48158,#48181,#48204,#48220,#48236,#48252,#48268,#48284,#48300,
    #48316,#48339,#48355,#48371,#48387,#48403,#48419,#48435,#48456,
    #48467,#48488,#48499,#48515,#48538,#48554,#48565,#48581,#48592,
    #48608,#48624,#48645,#48656,#48679,#48695,#48718,#48734,#48757,
    #48778,#48789,#48810,#48821,#48837,#48848,#48859,#48882,#48905,
    #48921,#48937,#48953,#48976,#48999,#49022,#49038,#49054,#49070,
    #49086,#49102,#49113,#49129,#49145,#49161,#49172,#49188,#49204,
    #49220,#49243,#49259,#49282,#49293,#49309,#49325,#49341,#49357,
    #49368,#49384,#49407,#49423,#49446,#49469,#49485,#49506,#49517,
    #49533,#49549,#49565,#49581,#49597,#49613,#49636,#49659,#49682,
    #49705,#49728,#49749,#49765,#49788,#49811,#49832,#49860,#49883,
    #49904,#49936,#49959,#49982,#50005,#50028,#50051,#50074,#50097,
    #50120,#50143,#50166,#50198,#50221,#50244,#50267,#50283,#50315,
    #50338,#50361,#50393,#50416,#50439,#50462,#50485,#50508,#50540,
    #50563,#50586,#50616,#50639,#50662,#50678,#50699,#50729,#50745,
    #50768,#50791,#50823,#50844,#50860,#50883,#50904,#50920,#50941,
    #50957,#50968,#50991,#51007,#51030,#51058,#51074,#51090,#51113,
    #51129,#51161,#51182,#51205,#51226,#51247,#51270,#51293,#51316,
    #51332,#51348,#51364,#51375,#51391,#51407,#51430,#51446,#51462,
    #51485,#51508,#51524,#51547,#51570,#51591,#51602,#51625,#51641,
    #51657,#51680,#51712,#51735,#51765,#51781,#51804,#51827,#51848,
    #51871,#51887,#51919,#51942,#51974,#51997,#52018,#52046,#52062,
    #52090,#52101,#52124,#52140,#52163,#52195,#52218,#52241,#52264,
    #52287,#52308,#52324,#52347,#52363,#52379,#52395,#52416,#52437,
    #52453,#52476,#52492,#52515,#52538,#52554,#52577,#52600,#52621,
    #52637,#52648,#52664,#52687,#52703,#52719,#52742,#52758,#52774,
    #52790,#52811,#52822,#52838,#52861,#52882,#52893,#52916,#52932,
    #52948,#52959,#52970,#52981,#53004,#53020,#53036,#53047,#53063,
    #53079,#53100,#53121,#53144,#53160,#53181,#53192,#53203,#53226,
    #53242,#53265,#53281,#53302,#53334,#53357,#53380,#53403,#53426,
    #53449,#53472,#53495,#53518,#53541,#53564,#53587,#53610,#53633,
    #53656,#53686,#53709,#53732,#53755,#53778,#53799,#53831,#53854,
    #53877,#53900,#53923,#53946,#53969,#53992,#54015,#54047,#54068,
    #54084,#54105,#54121,#54144,#54167,#54190,#54206,#54222,#54238,
    #54254,#54270,#54286,#54309,#54325,#54341,#54357,#54373,#54389,
    #54412,#54435,#54451,#54467,#54488,#54504,#54515,#54531,#54542,
    #54558,#54581,#54592,#54608,#54624,#54640,#54656,#54667,#54688,
    #54704,#54720,#54736,#54752,#54768,#54779,#54795,#54811,#54834,
    #54850,#54871,#54882,#54898,#54914,#54935,#54965,#54981,#54997,
    #55018,#55029,#55050,#55061,#55077,#55100,#55121,#55132,#55148,
    #55159,#55182,#55203,#55214,#55237,#55260,#55281,#55304,#55325,
    #55348,#55371,#55382,#55403,#55426,#55437,#55453,#55476,#55492,
    #55515,#55531,#55547,#55570,#55586,#55602,#55618,#55639,#55655,
    #55666,#55677,#55693,#55716,#55732,#55743,#55759,#55775,#55791,
    #55812,#55833,#55849,#55860,#55883,#55906,#55927,#55950,#55973,
    #55996,#56017,#56040,#56072,#56095,#56127,#56150,#56182,#56205,
    #56228,#56251,#56274,#56306,#56327,#56343,#56366,#56387,#56403,
    #56419,#56442,#56465,#56488,#56504,#56527,#56550,#56582,#56605,
    #56637,#56660,#56681,#56697,#56729,#56752,#56775,#56798,#56821,
    #56842,#56865,#56895,#56918,#56948,#56971,#57003,#57026,#57049,
    #57072,#57093,#57109,#57132,#57155,#57178,#57201,#57224,#57247,
    #57275,#57298,#57321,#57344,#57365,#57381,#57404,#57427,#57450,
    #57471,#57492,#57518,#57529,#57561,#57584,#57616,#57639,#57660,
    #57692,#57715,#57738,#57761,#57784,#57807,#57828,#57851,#57874,
    #57890,#57906,#57922,#57938,#57954,#57977,#57993,#58016,#58039,
    #58062,#58078,#58101,#58117,#58138,#58170,#58193,#58216,#58239,
    #58262,#58283,#58299,#58320,#58343,#58366,#58387,#58403,#58426,
    #58449,#58465,#58488,#58511,#58522,#58538,#58554,#58577,#58600,
    #58616,#58637,#58658,#58674,#58690,#58713,#58729,#58752,#58775,
    #58807,#58830,#58851,#58872,#58883,#58906,#58929,#58952,#58968,
    #58984,#59007,#59030,#59053,#59076,#59099,#59115,#59138,#59161,
    #59184,#59214,#59237,#59260,#59276,#59292,#59315,#59336,#59352,
    #59375,#59391,#59412,#59435,#59451,#59467,#59483,#59494,#59517,
    #59533,#59556,#59572,#59588,#59611,#59627,#59650,#59666,#59682,
    #59698,#59709,#59720,#59736,#59759,#59780,#59796,#59812,#59833,
    #59856,#59879,#59900,#59928,#59939,#59955,#59978,#59994,#60010,
    #60026,#60042,#60065,#60081,#60102,#60113,#60129,#60152,#60168,
    #60191,#60207,#60223,#60246,#60269,#60290,#60301,#60317,#60328,
    #60339,#60355,#60366,#60382,#60405,#60428,#60451,#60474,#60497,
    #60520,#60543,#60566,#60582,#60605,#60621,#60644,#60660,#60676,
    #60699,#60722,#60745,#60773,#60789,#60800,#60821,#60837,#60858,
    #60869,#60885,#60901,#60917,#60933,#60949,#60972,#60995,#61011,
    #61022,#61043,#61059,#61087,#61103,#61119,#61130,#61146,#61162,
    #61178,#61201,#61222,#61233,#61249,#61272,#61295,#61311,#61322,
    #61343,#61354,#61365,#61381,#61397,#61418,#61429,#61445,#61456,
    #61472,#61483,#61499,#61522,#61543,#61554,#61565,#61581,#61592,
    #61608,#61624,#61635,#61651,#61667,#61678,#61699,#61710,#61721,
    #61737,#61748,#61764,#61787,#61810,#61833,#61849,#61872,#61888,
    #61904,#61927,#61948,#61959,#61975,#61998,#62021,#62044,#62067,
    #62090,#62106,#62122,#62138,#62154,#62170,#62186,#62202,#62218,
    #62234,#62250,#62266,#62289,#62310,#62331,#62347,#62358,#62381,
    #62404,#62427,#62443,#62466,#62482,#62498,#62514,#62530,#62546,
    #62557,#62573,#62589,#62605,#62621,#62637,#62648,#62664,#62680,
    #62696,#62712,#62728,#62744,#62760,#62776,#62787,#62803,#62819,
    #62835,#62851,#62867,#62883,#62904,#62920,#62931,#62952,#62975,
    #62998,#63021,#63044,#63076,#63099,#63120,#63143,#63159,#63175,
    #63196,#63212,#63235,#63258,#63281,#63311,#63327,#63350,#63382,
    #63405,#63428,#63451,#63474,#63497,#63520,#63543,#63566,#63589,
    #63612,#63628,#63651,#63681,#63697,#63720,#63736,#63759,#63782,
    #63805,#63828,#63849,#63865,#63888,#63911,#63934,#63957,#63980,
    #64003,#64019,#64042,#64058,#64074,#64090,#64113,#64134,#64155,
    #64171,#64187,#64198,#64221,#64242,#64263,#64279,#64302,#64334,
    #64357,#64380,#64412,#64433,#64456,#64488,#64511,#64534,#64555,
    #64571,#64587,#64610,#64633,#64665,#64688,#64711,#64734,#64757,
    #64780,#64803,#64835,#64858,#64881,#64904,#64927,#64959,#64980,
    #64996,#65019,#65042,#65065,#65088,#65111,#65143,#65166,#65189,
    #65219,#65235,#65258,#65290,#65313,#65336,#65359,#65391,#65412,
    #65435,#65465,#65488,#65504,#65525,#65553,#65569,#65592,#65615,
    #65638,#65661,#65684,#65707,#65737,#65760,#65783,#65806,#65829,
    #65852,#65875,#65898,#65928,#65944,#65967,#65988,#66011,#66034,
    #66050,#66080,#66096,#66119,#66142,#66165,#66186,#66202,#66225,
    #66248,#66271,#66294,#66317,#66340,#66363,#66393,#66414,#66435,
    #66456,#66484,#66495,#66518,#66541,#66564,#66587,#66610,#66633,
    #66649,#66665,#66681,#66692,#66713,#66729,#66750,#66766,#66782,
    #66798,#66814,#66825,#66848,#66880,#66901,#66917,#66933,#66954,
    #66970,#66991,#67002,#67025,#67041,#67057,#67080,#67101,#67122,
    #67143,#67159,#67182,#67205,#67221,#67244,#67260,#67283,#67306,
    #67327,#67357,#67373,#67384,#67405,#67416,#67432,#67455,#67478,
    #67494,#67510,#67526,#67547,#67570,#67600,#67616,#67632,#67648,
    #67664,#67675,#67696,#67707,#67730,#67746,#67762,#67778,#67801,
    #67831,#67847,#67870,#67893,#67914,#67930,#67946,#67969,#67990,
    #68001,#68024,#68040,#68056,#68072,#68083,#68099,#68110,#68126,
    #68137,#68148,#68171,#68194,#68210,#68233,#68249,#68265,#68281,
    #68292,#68315,#68331,#68354,#68377,#68400,#68421,#68432,#68455,
    #68471,#68492,#68503,#68519,#68535,#68546,#68562,#68578,#68594,
    #68605,#68616,#68637,#68648,#68669,#68685,#68701,#68712,#68733,
    #68763,#68779,#68800,#68816,#68837,#68848,#68871,#68887,#68908,
    #68919,#68940,#68961,#68977,#68993,#69009,#69025,#69041,#69062,
    #69078,#69094,#69110,#69131,#69147,#69163,#69179,#69190,#69206,
    #69222,#69238,#69254,#69270,#69286,#69302,#69313,#69329,#69352,
    #69368,#69384,#69400,#69416,#69432,#69448,#69464,#69480,#69491,
    #69514,#69530,#69551,#69562,#69573,#69584,#69600,#69611,#69627,
    #69650,#69671,#69682,#69698,#69714,#69725,#69748,#69771,#69787,
    #69810,#69826,#69849,#69872,#69895,#69911,#69934,#69945,#69968,
    #69984,#69995,#70011,#70022,#70038,#70049,#70065,#70081,#70097,
    #70113,#70124,#70145,#70161,#70177,#70193,#70209,#70220,#70236,
    #70252,#70275,#70298,#70321,#70344,#70367,#70388,#70416,#70427,
    #70450,#70466,#70489,#70512,#70533,#70549,#70565,#70581,#70592,
    #70608,#70624,#70640,#70656,#70672,#70695,#70716,#70732,#70748,
    #70764,#70780,#70796,#70817,#70828,#70849,#70865,#70876,#70899,
    #70915,#70936,#70952,#70968,#70979,#70995,#71011,#71022,#71038,
    #71054,#71070,#71086,#71097,#71118,#71134,#71150,#71161,#71184,
    #71205,#71216,#71237,#71253,#71269,#71280,#71301,#71322,#71338,
    #71354,#71375,#71391,#71417,#71433,#71454,#71470,#71498,#71521,
    #71537,#71553,#71569,#71580,#71596,#71612,#71628,#71649,#71660,
    #71671,#71694,#71705,#71728,#71744,#71765,#71781,#71792,#71808,
    #71824,#71840,#71856,#71872,#71895,#71911,#71932,#71943,#71959,
    #71970,#71986,#72007,#72028,#72039,#72055,#72071,#72082,#72093,
    #72104,#72120,#72131,#72147,#72163,#72184,#72200,#72223,#72239,
    #72255,#72266,#72282,#72298,#72314,#72330,#72346,#72362,#72378,
    #72394,#72410,#72426,#72442,#72463,#72486,#72502,#72518,#72534,
    #72550,#72571,#72587,#72598,#72614,#72635,#72651,#72672,#72688,
    #72699,#72715,#72731,#72747,#72763,#72774,#72797,#72820,#72843,
    #72866,#72882,#72903,#72919,#72935,#72951,#72967,#72983,#73006,
    #73022,#73045,#73061,#73084,#73100,#73123,#73139,#73155,#73166,
    #73177,#73198,#73221,#73251,#73267,#73290,#73306,#73327,#73343,
    #73359,#73370,#73386,#73409,#73425,#73446,#73462,#73478,#73501,
    #73524,#73547,#73570,#73593,#73616,#73639,#73660,#73681,#73702,
    #73718,#73739,#73755,#73771,#73787,#73803,#73819,#73835,#73851,
    #73867,#73890,#73911,#73934,#73950,#73973,#73989,#74005,#74016,
    #74032,#74055,#74071,#74092,#74115,#74126,#74149,#74172,#74204,
    #74225,#74241,#74264,#74280,#74296,#74319,#74342,#74358,#74381,
    #74397,#74413,#74429,#74445,#74461,#74484,#74500,#74516,#74527,
    #74548,#74559,#74575,#74591,#74614,#74637,#74660,#74681,#74697,
    #74708,#74724,#74747,#74777,#74793,#74814,#74830,#74841,#74857,
    #74873,#74889,#74900,#74916,#74939,#74955,#74978,#74994,#75017,
    #75033,#75049,#75065,#75086,#75109,#75130,#75151,#75174,#75197,
    #75218,#75248,#75264,#75280,#75301,#75312,#75328,#75351,#75372,
    #75395,#75411,#75427,#75443,#75459,#75480,#75496,#75507,#75528,
    #75544,#75560,#75576,#75592,#75608,#75624,#75645,#75661,#75682,
    #75705,#75728,#75751,#75774,#75797,#75813,#75829,#75845,#75861,
    #75884,#75900,#75916,#75932,#75948,#75971,#75987,#76003,#76019,
    #76040,#76056,#76072,#76088,#76104,#76115,#76131,#76154,#76177,
    #76200,#76223,#76239,#76255,#76271,#76287,#76310,#76326,#76342,
    #76358,#76381,#76397,#76413,#76429,#76445,#76466,#76482,#76493,
    #76516,#76539,#76562,#76585,#76608,#76624,#76640,#76656,#76672,
    #76695,#76711,#76727,#76743,#76766,#76782,#76798,#76814,#76830,
    #76851,#76867,#76878,#76899,#76920,#76936,#76952,#76963,#76984,
    #76995,#77016,#77027,#77048,#77064,#77085,#77096,#77117,#77133,
    #77149,#77160,#77176,#77192,#77213,#77229,#77240,#77256,#77267,
    #77283,#77294,#77310,#77331,#77347,#77363,#77379,#77395,#77406,
    #77427,#77438,#77454,#77470,#77486,#77502,#77523,#77539,#77560,
    #77576,#77587,#77603,#77619,#77635,#77646,#77662,#77683,#77699,
    #77715,#77731,#77747,#77758,#77779,#77790,#77811,#77822,#77838,
    #77854,#77870,#77886,#77897,#77913,#77929,#77945,#77956,#77972,
    #77988,#78009,#78025,#78041,#78057,#78073,#78084,#78100,#78116,
    #78132,#78148,#78164,#78180,#78196,#78212,#78228,#78244,#78255,
    #78271,#78287,#78303,#78319,#78335,#78346,#78362,#78378,#78394,
    #78410,#78431,#78447,#78463,#78479,#78495,#78506,#78522,#78538,
    #78554,#78570,#78586,#78602,#78618,#78634,#78650,#78666,#78677,
    #78698,#78719,#78730,#78753,#78769,#78785,#78801,#78822,#78838,
    #78849,#78865,#78888,#78911,#78934,#78957,#78980,#79001,#79017,
    #79033,#79049,#79065,#79081,#79097,#79113,#79124,#79140,#79156,
    #79167,#79178,#79189,#79212,#79235,#79251,#79267,#79283,#79294,
    #79315,#79331,#79347,#79363,#79374,#79390,#79411,#79432,#79453,
    #79476,#79492,#79503,#79519,#79542,#79563,#79574,#79590,#79611,
    #79627,#79648,#79664,#79685,#79701,#79722,#79733,#79749,#79770,
    #79786,#79809,#79825,#79841,#79864,#79880,#79896,#79912,#79933,
    #79944,#79955,#79971,#79987,#80003,#80019,#80035,#80046,#80067,
    #80083,#80094,#80110,#80126,#80142,#80153,#80169,#80190,#80206,
    #80217,#80238,#80249,#80260,#80271,#80282,#80293,#80304,#80315,
    #80326,#80349,#80372,#80393,#80409,#80430,#80441,#80457,#80473,
    #80489,#80510,#80531,#80547,#80570,#80591,#80602,#80623,#80634,
    #80655,#80666,#80687,#80710,#80733,#80756,#80788,#80811,#80834,
    #80857,#80880,#80903,#80919,#80942,#80958,#80988,#81011,#81043,
    #81064,#81080,#81103,#81126,#81147,#81168,#81191,#81214,#81230,
    #81253,#81269,#81292,#81308,#81324,#81340,#81363,#81379,#81390,
    #81411,#81432,#81448,#81464,#81480,#81496,#81512,#81523,#81546,
    #81569,#81592,#81615,#81638,#81661,#81684,#81700,#81716,#81732,
    #81748,#81759,#81782,#81805,#81826,#81847,#81868,#81891,#81914,
    #81930,#81953,#81976,#81999,#82022,#82045,#82068,#82089,#82100,
    #82116,#82132,#82155,#82178,#82194,#82210,#82226,#82249,#82265,
    #82288,#82304,#82320,#82336,#82352,#82368,#82384,#82400,#82416,
    #82432,#82448,#82464,#82485,#82501,#82517,#82533,#82549,#82565,
    #82581,#82602,#82618,#82634,#82650,#82666,#82687,#82698,#82714,
    #82730,#82746,#82762,#82778,#82794,#82810,#82826,#82842,#82858,
    #82874,#82890,#82906,#82922,#82938,#82954,#82970,#82986,#83002,
    #83018,#83034,#83050,#83066,#83082,#83098,#83114,#83130,#83146,
    #83167,#83183,#83199,#83215,#83231,#83247,#83263,#83284,#83300,
    #83316,#83332,#83348,#83359,#83375,#83391,#83407,#83423,#83439,
    #83455,#83471,#83487,#83503,#83519,#83535,#83551,#83562,#83578,
    #83594,#83610,#83626,#83642,#83658,#83674,#83685,#83708,#83731,
    #83754,#83777,#83800,#83816,#83839,#83862,#83885,#83908,#83931,
    #83947,#83963,#83986,#84009,#84032,#84048,#84071,#84087,#84110,
    #84133,#84149,#84165,#84188,#84204,#84227,#84250,#84266,#84289,
    #84312,#84328,#84351,#84367,#84390,#84406,#84422,#84438,#84461,
    #84477,#84500,#84516,#84539,#84555,#84578,#84601,#84617,#84633,
    #84649,#84670,#84681,#84697,#84713,#84734,#84750,#84766,#84787,
    #84803,#84819,#84842,#84865,#84888,#84899,#84915,#84926,#84942,
    #84953,#84969,#84985,#85001,#85012,#85028,#85044,#85055,#85071,
    #85087,#85103,#85119,#85135,#85151,#85167,#85183,#85199,#85215,
    #85238,#85261,#85284,#85307,#85330,#85346,#85369,#85392,#85408,
    #85424,#85435,#85446,#85462,#85473,#85489,#85505,#85516,#85532,
    #85543,#85564,#85580,#85591,#85607,#85623,#85639,#85650,#85666,
    #85677,#85693,#85709,#85720,#85731,#85747,#85758,#85774,#85790,
    #85806,#85822,#85838,#85849,#85865,#85886,#85902,#85913,#85929,
    #85945,#85961,#85977,#85988,#86009,#86020,#86036,#86047,#86068,
    #86084,#86095,#86118,#86139,#86155,#86171,#86192,#86208,#86224,
    #86240,#86251,#86267,#86288,#86299,#86315,#86326,#86342,#86353,
    #86369,#86385,#86401,#86412,#86423,#86434,#86445,#86456,#86467,
    #86478,#86494,#86510,#86531,#86552,#86563,#86579,#86590,#86606,
    #86617,#86638,#86649,#86665,#86681,#86692,#86708,#86724,#86740,
    #86756,#86772,#86783,#86799,#86810,#86826,#86842,#86853,#86869,
    #86885,#86896,#86912,#86923,#86939,#86950,#86966,#86982,#87003,
    #87014,#87030,#87046,#87062,#87073,#87089,#87100,#87116,#87132,
    #87148,#87169,#87185,#87201,#87217,#87238,#87249,#87265,#87286,
    #87302,#87313,#87329,#87340,#87356,#87367,#87383,#87399,#87410,
    #87426,#87442,#87458,#87474,#87490,#87513,#87536,#87557,#87573,
    #87589,#87605,#87621,#87632,#87648,#87659,#87670,#87681,#87692,
    #87703,#87719,#87735,#87751,#87767,#87778,#87794,#87810,#87826,
    #87842,#87858,#87874,#87890,#87901,#87917,#87928,#87951,#87967,
    #87990,#88013,#88029,#88045,#88061,#88077,#88098,#88119,#88140,
    #88163,#88186,#88202,#88223,#88246,#88262,#88273,#88289,#88305,
    #88316,#88337,#88348,#88364,#88380,#88403,#88426,#88449,#88472,
    #88495,#88518,#88541,#88564,#88587,#88610,#88633,#88656,#88679,
    #88702,#88725,#88748,#88771,#88794,#88817,#88840,#88863,#88886,
    #88909,#88932,#88955,#88978,#89001,#89024,#89047,#89070,#89093,
    #89116,#89137,#89148,#89164,#89180,#89201,#89217,#89228,#89239,
    #89260,#89271,#89287,#89303,#89314,#89330,#89346,#89362,#89378,
    #89394,#89410,#89426,#89442,#89458,#89474,#89490,#89506,#89522,
    #89538,#89554,#89570,#89586,#89602,#89618,#89634,#89650,#89661,
    #89677,#89693,#89709,#89720,#89741,#89764,#89780,#89796,#89807,
    #89830,#89853,#89876,#89892,#89915,#89931,#89942,#89953,#89964,
    #89975,#89986,#89997,#90008,#90019,#90030,#90041,#90052,#90063,
    #90074,#90085,#90096,#90107,#90118,#90134,#90150,#90161,#90172,
    #90183,#90199,#90215,#90231,#90247,#90263,#90279,#90300,#90316,
    #90327,#90343,#90364,#90380,#90396,#90412,#90428,#90439,#90460,
    #90476,#90492,#90508,#90519,#90535,#90556,#90572,#90593,#90614,
    #90635,#90656,#90672,#90693,#90704,#90715,#90726,#90747,#90758,
    #90779,#90795,#90806,#90827,#90838,#90859,#90875,#90886,#90902,
    #90923,#90939,#90955,#90966,#90987,#91008,#91029,#91045,#91056,
    #91077,#91088,#91104,#91115,#91126,#91147,#91158,#91174,#91190,
    #91206,#91222,#91233,#91249,#91270,#91281,#91297,#91313,#91329,
    #91345,#91361,#91377,#91393,#91404,#91420,#91436,#91447,#91463,
    #91474,#91495,#91511,#91527,#91543,#91559,#91575,#91591,#91607,
    #91623,#91639,#91655,#91671,#91687,#91703,#91719,#91735,#91751,
    #91772,#91788,#91804,#91820,#91836,#91852,#91868,#91884,#91900,
    #91916,#91932,#91948,#91964,#91980,#91996,#92012,#92028,#92049,
    #92065,#92081,#92097,#92113,#92129,#92145,#92161,#92177,#92193,
    #92209,#92225,#92241,#92257,#92273,#92294,#92310,#92326,#92342,
    #92358,#92369,#92385,#92401,#92417,#92438,#92454,#92465,#92481,
    #92497,#92508,#92524,#92540,#92556,#92572,#92588,#92604,#92620,
    #92641,#92657,#92673,#92689,#92700,#92716,#92732,#92748,#92764,
    #92780,#92796,#92812,#92828,#92844,#92860,#92876,#92892,#92908,
    #92924,#92940,#92951,#92974,#92995,#93018,#93041,#93057,#93080,
    #93096,#93117,#93133,#93149,#93165,#93181,#93204,#93227,#93250,
    #93273,#93289,#93312,#93335,#93356,#93379,#93400,#93411,#93427,
    #93443,#93466,#93482,#93505,#93521,#93537,#93548,#93569,#93585,
    #93606,#93622,#93645,#93666,#93677,#93693,#93704,#93725,#93736,
    #93752,#93775,#93791,#93807,#93823,#93839,#93860,#93876,#93892,
    #93913,#93929,#93945,#93961,#93977,#93993,#94004,#94020,#94036,
    #94052,#94068,#94084,#94100,#94116,#94127,#94143,#94154,#94165,
    #94181,#94192,#94208,#94224,#94235,#94258,#94274,#94290,#94301,
    #94317,#94333,#94349,#94360,#94376,#94392,#94408,#94419,#94442,
    #94472,#94488,#94504,#94525,#94541,#94557,#94573,#94589,#94600,
    #94616,#94632,#94648,#94664,#94680,#94696,#94712,#94728,#94739,
    #94760,#94776,#94787,#94810,#94833,#94856,#94877,#94893,#94914,
    #94930,#94946,#94962,#94978,#95001,#95024,#95045,#95068,#95084,
    #95100,#95111,#95122,#95138,#95161,#95177,#95198,#95214,#95225,
    #95241,#95252,#95273,#95289,#95300,#95316,#95332,#95348,#95364,
    #95380,#95396,#95412,#95428,#95444,#95460,#95471,#95487,#95503,
    #95519,#95535,#95551,#95567,#95583,#95594,#95605,#95621,#95632,
    #95653,#95664,#95685,#95696,#95707,#95723,#95739,#95750,#95766,
    #95782,#95798,#95814,#95830,#95846,#95857,#95873,#95894,#95910,
    #95933,#95956,#95972,#95988,#96004,#96025,#96041,#96057,#96073,
    #96089,#96100,#96111,#96127,#96143,#96154,#96165,#96181,#96192,
    #96203,#96214,#96225,#96236,#96247,#96263,#96274,#96285,#96296,
    #96307,#96323,#96334,#96345,#96356,#96372,#96395,#96418,#96439,
    #96462,#96485,#96501,#96522,#96538,#96561,#96582,#96593,#96609,
    #96632,#96655,#96676,#96692,#96703,#96726,#96747,#96768,#96784,
    #96807,#96823,#96839,#96850,#96866,#96882,#96898,#96914,#96925,
    #96941,#96952,#96963,#96979,#96990,#97006,#97022,#97033,#97056,
    #97072,#97088,#97099,#97115,#97131,#97147,#97158,#97174,#97190,
    #97206,#97217,#97233,#97254,#97270,#97286,#97302,#97318,#97329,
    #97345,#97361,#97377,#97393,#97409,#97425,#97441,#97457,#97473,
    #97484,#97500,#97523,#97555,#97576,#97599,#97615,#97638,#97661,
    #97682,#97705,#97733,#97749,#97772,#97793,#97814,#97825,#97836,
    #97847,#97863,#97884,#97895,#97906,#97922,#97938,#97954,#97970,
    #97991,#98007,#98023,#98039,#98055,#98071,#98082,#98098,#98114,
    #98130,#98146,#98162,#98178,#98194,#98210,#98226,#98247,#98263,
    #98274,#98285,#98301,#98317,#98333,#98354,#98365,#98381,#98397,
    #98418,#98429,#98440,#98456,#98472,#98488,#98499,#98522,#98538,
    #98554,#98570,#98586,#98602,#98618,#98629,#98650,#98666,#98677,
    #98700,#98716,#98732,#98755,#98776,#98792,#98803,#98826,#98849,
    #98865,#98886,#98902,#98918,#98934,#98950,#98961,#98982,#98998,
    #99014,#99030,#99046,#99062,#99078,#99094,#99115,#99131,#99147,
    #99163,#99179,#99190,#99206,#99222,#99238,#99254,#99270,#99286,
    #99302,#99318,#99334,#99350,#99366,#99382,#99398,#99414,#99430,
    #99446,#99462,#99473,#99494,#99505,#99526,#99537,#99558,#99569,
    #99590,#99601,#99617,#99633,#99649,#99665,#99681,#99697,#99713,
    #99729,#99745,#99756,#99777,#99793,#99809,#99825,#99841,#99857,
    #99873,#99889,#99910,#99926,#99942,#99958,#99974,#99985,#100001,
    #100017,#100033,#100049,#100065,#100081,#100097,#100114,#100130,
    #100146,#100162,#100178,#100194,#100210,#100226,#100242,#100258,
    #100269,#100290,#100301,#100322,#100333,#100354,#100365,#100386,
    #100397,#100413,#100429,#100445,#100461,#100477,#100493,#100509,
    #100525,#100541,#100552,#100568,#100584,#100595,#100618,#100634,
    #100657,#100685,#100706,#100722,#100733,#100756,#100782,#100798,
    #100814,#100830,#100846,#100857,#100873,#100896,#100919,#100935,
    #100956,#100972,#100988,#101004,#101015,#101036,#101047,#101063,
    #101079,#101095,#101111,#101127,#101143,#101159,#101175,#101191,
    #101207,#101218,#101234,#101250,#101266,#101287,#101303,#101319,
    #101335,#101346,#101362,#101378,#101394,#101410,#101426,#101442,
    #101458,#101474,#101490,#101506,#101517,#101528,#101544,#101574,
    #101590,#101613,#101629,#101645,#101666,#101682,#101698,#101709,
    #101720));
#2562 = ADVANCED_FACE('',(#2563),#2589,.F.);
#2563 = FACE_BOUND('',#2564,.F.);
#2564 = EDGE_LOOP('',(#2565,#2575,#2583));
#2565 = ORIENTED_EDGE('',*,*,#2566,.F.);
#2566 = EDGE_CURVE('',#2567,#2569,#2571,.T.);
#2567 = VERTEX_POINT('',#2568);
#2568 = CARTESIAN_POINT('',(84.349891662598,22.90379524231,
    67.560554504395));
#2569 = VERTEX_POINT('',#2570);
#2570 = CARTESIAN_POINT('',(91.263809204102,22.90379524231,
    67.560554504395));
#2571 = LINE('',#2572,#2573);
#2572 = CARTESIAN_POINT('',(84.349891662598,22.90379524231,
    67.560554504395));
#2573 = VECTOR('',#2574,1.);
#2574 = DIRECTION('',(1.,0.,0.));
#2575 = ORIENTED_EDGE('',*,*,#2576,.T.);
#2576 = EDGE_CURVE('',#2567,#2577,#2579,.T.);
#2577 = VERTEX_POINT('',#2578);
#2578 = CARTESIAN_POINT('',(95.417121887207,22.90379524231,
    70.974761962891));
#2579 = LINE('',#2580,#2581);
#2580 = CARTESIAN_POINT('',(84.349891662598,22.90379524231,
    67.560554504395));
#2581 = VECTOR('',#2582,1.);
#2582 = DIRECTION('',(0.955562614529,0.,0.294788211628));
#2583 = ORIENTED_EDGE('',*,*,#2584,.T.);
#2584 = EDGE_CURVE('',#2577,#2569,#2585,.T.);
#2585 = LINE('',#2586,#2587);
#2586 = CARTESIAN_POINT('',(95.417121887207,22.90379524231,
    70.974761962891));
#2587 = VECTOR('',#2588,1.);
#2588 = DIRECTION('',(-0.772492867333,0.,-0.635023440449));
#2589 = PLANE('',#2590);
#2590 = AXIS2_PLACEMENT_3D('',#2591,#2592,#2593);
#2591 = CARTESIAN_POINT('',(90.06063781787,22.90379524231,
    68.773245759638));
#2592 = DIRECTION('',(0.,1.,0.));
#2593 = DIRECTION('',(0.,-0.,1.));
#2594 = ADVANCED_FACE('',(#2595),#2612,.F.);
#2595 = FACE_BOUND('',#2596,.F.);
#2596 = EDGE_LOOP('',(#2597,#2605,#2606));
#2597 = ORIENTED_EDGE('',*,*,#2598,.T.);
#2598 = EDGE_CURVE('',#2599,#2577,#2601,.T.);
#2599 = VERTEX_POINT('',#2600);
#2600 = CARTESIAN_POINT('',(91.263824462891,22.90379524231,
    70.974761962891));
#2601 = LINE('',#2602,#2603);
#2602 = CARTESIAN_POINT('',(91.263824462891,22.90379524231,
    70.974761962891));
#2603 = VECTOR('',#2604,1.);
#2604 = DIRECTION('',(1.,0.,0.));
#2605 = ORIENTED_EDGE('',*,*,#2576,.F.);
#2606 = ORIENTED_EDGE('',*,*,#2607,.T.);
#2607 = EDGE_CURVE('',#2567,#2599,#2608,.T.);
#2608 = LINE('',#2609,#2610);
#2609 = CARTESIAN_POINT('',(84.349891662598,22.90379524231,
    67.560554504395));
#2610 = VECTOR('',#2611,1.);
#2611 = DIRECTION('',(0.896634269304,0.,0.442771935775));
#2612 = PLANE('',#2613);
#2613 = AXIS2_PLACEMENT_3D('',#2614,#2615,#2616);
#2614 = CARTESIAN_POINT('',(89.812911226297,22.90379524231,
    69.570057563697));
#2615 = DIRECTION('',(0.,1.,0.));
#2616 = DIRECTION('',(0.,-0.,1.));
#2617 = ADVANCED_FACE('',(#2618),#2635,.F.);
#2618 = FACE_BOUND('',#2619,.F.);
#2619 = EDGE_LOOP('',(#2620,#2628,#2629));
#2620 = ORIENTED_EDGE('',*,*,#2621,.T.);
#2621 = EDGE_CURVE('',#2622,#2599,#2624,.T.);
#2622 = VERTEX_POINT('',#2623);
#2623 = CARTESIAN_POINT('',(84.349449157715,22.90379524231,
    70.974761962891));
#2624 = LINE('',#2625,#2626);
#2625 = CARTESIAN_POINT('',(84.349449157715,22.90379524231,
    70.974761962891));
#2626 = VECTOR('',#2627,1.);
#2627 = DIRECTION('',(1.,0.,0.));
#2628 = ORIENTED_EDGE('',*,*,#2607,.F.);
#2629 = ORIENTED_EDGE('',*,*,#2630,.F.);
#2630 = EDGE_CURVE('',#2622,#2567,#2631,.T.);
#2631 = LINE('',#2632,#2633);
#2632 = CARTESIAN_POINT('',(84.349449157715,22.90379524231,
    70.974761962891));
#2633 = VECTOR('',#2634,1.);
#2634 = DIRECTION('',(1.296069100882E-04,0.,-0.999999991601));
#2635 = PLANE('',#2636);
#2636 = AXIS2_PLACEMENT_3D('',#2637,#2638,#2639);
#2637 = CARTESIAN_POINT('',(87.152458447143,22.90379524231,
    69.921973040027));
#2638 = DIRECTION('',(0.,1.,0.));
#2639 = DIRECTION('',(0.,-0.,1.));
#2640 = ADVANCED_FACE('',(#2641),#2667,.F.);
#2641 = FACE_BOUND('',#2642,.F.);
#2642 = EDGE_LOOP('',(#2643,#2653,#2661));
#2643 = ORIENTED_EDGE('',*,*,#2644,.T.);
#2644 = EDGE_CURVE('',#2645,#2647,#2649,.T.);
#2645 = VERTEX_POINT('',#2646);
#2646 = CARTESIAN_POINT('',(44.502075195312,50.520011901855,
    96.795684814453));
#2647 = VERTEX_POINT('',#2648);
#2648 = CARTESIAN_POINT('',(44.500602722168,54.0048828125,
    103.20083618164));
#2649 = LINE('',#2650,#2651);
#2650 = CARTESIAN_POINT('',(44.502075195312,50.520011901855,
    96.795684814453));
#2651 = VECTOR('',#2652,1.);
#2652 = DIRECTION('',(-2.019355874797E-04,0.477916665065,0.878405157359)
  );
#2653 = ORIENTED_EDGE('',*,*,#2654,.F.);
#2654 = EDGE_CURVE('',#2655,#2647,#2657,.T.);
#2655 = VERTEX_POINT('',#2656);
#2656 = CARTESIAN_POINT('',(44.5,54.004852294922,103.26805877685));
#2657 = LINE('',#2658,#2659);
#2658 = CARTESIAN_POINT('',(44.5,54.004852294922,103.26805877685));
#2659 = VECTOR('',#2660,1.);
#2660 = DIRECTION('',(8.965703851303E-03,4.539596886735E-04,
    -0.999959704226));
#2661 = ORIENTED_EDGE('',*,*,#2662,.T.);
#2662 = EDGE_CURVE('',#2655,#2645,#2663,.T.);
#2663 = LINE('',#2664,#2665);
#2664 = CARTESIAN_POINT('',(44.5,54.004852294922,103.26805877685));
#2665 = VECTOR('',#2666,1.);
#2666 = DIRECTION('',(2.823049022132E-04,-0.474069848013,-0.880487194404
    ));
#2667 = PLANE('',#2668);
#2668 = AXIS2_PLACEMENT_3D('',#2669,#2670,#2671);
#2669 = CARTESIAN_POINT('',(44.501183619494,52.27040270596,
    100.02984645475));
#2670 = DIRECTION('',(0.999831214285,-1.604089344489E-02,
    8.957269589735E-03));
#2671 = DIRECTION('',(1.604153698554E-02,0.999871326267,
    -5.421010862428E-20));
#2672 = ADVANCED_FACE('',(#2673),#2690,.F.);
#2673 = FACE_BOUND('',#2674,.F.);
#2674 = EDGE_LOOP('',(#2675,#2676,#2684));
#2675 = ORIENTED_EDGE('',*,*,#2662,.F.);
#2676 = ORIENTED_EDGE('',*,*,#2677,.T.);
#2677 = EDGE_CURVE('',#2655,#2678,#2680,.T.);
#2678 = VERTEX_POINT('',#2679);
#2679 = CARTESIAN_POINT('',(44.504119873047,50.520011901855,
    97.76806640625));
#2680 = LINE('',#2681,#2682);
#2681 = CARTESIAN_POINT('',(44.5,54.004852294922,103.26805877685));
#2682 = VECTOR('',#2683,1.);
#2683 = DIRECTION('',(6.327489048321E-04,-0.535217691696,-0.844713929165
    ));
#2684 = ORIENTED_EDGE('',*,*,#2685,.F.);
#2685 = EDGE_CURVE('',#2645,#2678,#2686,.T.);
#2686 = LINE('',#2687,#2688);
#2687 = CARTESIAN_POINT('',(44.502075195312,50.520011901855,
    96.795684814453));
#2688 = VECTOR('',#2689,1.);
#2689 = DIRECTION('',(2.102747760034E-03,0.,0.999997789223));
#2690 = PLANE('',#2691);
#2691 = AXIS2_PLACEMENT_3D('',#2692,#2693,#2694);
#2692 = CARTESIAN_POINT('',(44.501621348649,52.148217424719,
    100.06500914458));
#2693 = DIRECTION('',(0.999987660295,4.500866592128E-03,
    -2.102726461405E-03));
#2694 = DIRECTION('',(-4.500876542358E-03,0.999989871004,0.));
#2695 = ADVANCED_FACE('',(#2696),#2722,.T.);
#2696 = FACE_BOUND('',#2697,.T.);
#2697 = EDGE_LOOP('',(#2698,#2708,#2716));
#2698 = ORIENTED_EDGE('',*,*,#2699,.T.);
#2699 = EDGE_CURVE('',#2700,#2702,#2704,.T.);
#2700 = VERTEX_POINT('',#2701);
#2701 = CARTESIAN_POINT('',(50.985702514648,39.515823364258,
    89.231513977051));
#2702 = VERTEX_POINT('',#2703);
#2703 = CARTESIAN_POINT('',(51.069313049316,39.514869689941,
    89.556732177734));
#2704 = LINE('',#2705,#2706);
#2705 = CARTESIAN_POINT('',(50.985702514648,39.515823364258,
    89.231513977051));
#2706 = VECTOR('',#2707,1.);
#2707 = DIRECTION('',(0.248992541567,-2.840046326838E-03,0.968501238193)
  );
#2708 = ORIENTED_EDGE('',*,*,#2709,.T.);
#2709 = EDGE_CURVE('',#2702,#2710,#2712,.T.);
#2710 = VERTEX_POINT('',#2711);
#2711 = CARTESIAN_POINT('',(50.85710144043,39.524688720703,
    89.23152923584));
#2712 = LINE('',#2713,#2714);
#2713 = CARTESIAN_POINT('',(51.069313049316,39.514869689941,
    89.556732177734));
#2714 = VECTOR('',#2715,1.);
#2715 = DIRECTION('',(-0.546314885116,2.527798875225E-02,-0.837198345427
    ));
#2716 = ORIENTED_EDGE('',*,*,#2717,.T.);
#2717 = EDGE_CURVE('',#2710,#2700,#2718,.T.);
#2718 = LINE('',#2719,#2720);
#2719 = CARTESIAN_POINT('',(50.85710144043,39.524688720703,
    89.23152923584));
#2720 = VECTOR('',#2721,1.);
#2721 = DIRECTION('',(0.997632282208,-6.877365400601E-02,
    -1.183711772909E-04));
#2722 = PLANE('',#2723);
#2723 = AXIS2_PLACEMENT_3D('',#2724,#2725,#2726);
#2724 = CARTESIAN_POINT('',(50.982199193691,39.518106561413,
    89.369558174705));
#2725 = DIRECTION('',(-6.876442695313E-02,-0.997523827702,
    1.475353359412E-02));
#2726 = DIRECTION('',(-0.997632409314,6.877191203988E-02,
    2.168404344971E-19));
#2727 = ADVANCED_FACE('',(#2728),#2745,.T.);
#2728 = FACE_BOUND('',#2729,.T.);
#2729 = EDGE_LOOP('',(#2730,#2738,#2739));
#2730 = ORIENTED_EDGE('',*,*,#2731,.T.);
#2731 = EDGE_CURVE('',#2732,#2710,#2734,.T.);
#2732 = VERTEX_POINT('',#2733);
#2733 = CARTESIAN_POINT('',(50.85710144043,39.521976470947,
    89.71541595459));
#2734 = LINE('',#2735,#2736);
#2735 = CARTESIAN_POINT('',(50.85710144043,39.521976470947,
    89.71541595459));
#2736 = VECTOR('',#2737,1.);
#2737 = DIRECTION('',(0.,5.605045655694E-03,-0.999984291608));
#2738 = ORIENTED_EDGE('',*,*,#2709,.F.);
#2739 = ORIENTED_EDGE('',*,*,#2740,.T.);
#2740 = EDGE_CURVE('',#2702,#2732,#2741,.T.);
#2741 = LINE('',#2742,#2743);
#2742 = CARTESIAN_POINT('',(51.069313049316,39.514869689941,
    89.556732177734));
#2743 = VECTOR('',#2744,1.);
#2744 = DIRECTION('',(-0.800571612762,2.681044246944E-02,0.598637029438)
  );
#2745 = PLANE('',#2746);
#2746 = AXIS2_PLACEMENT_3D('',#2747,#2748,#2749);
#2747 = CARTESIAN_POINT('',(50.91806614833,39.520974894564,
    89.48427069956));
#2748 = DIRECTION('',(-3.765311874826E-02,-0.999275172639,
    -5.60107094906E-03));
#2749 = DIRECTION('',(-0.999290847636,3.765370938889E-02,0.));
#2750 = ADVANCED_FACE('',(#2751),#2768,.T.);
#2751 = FACE_BOUND('',#2752,.T.);
#2752 = EDGE_LOOP('',(#2753,#2761,#2762));
#2753 = ORIENTED_EDGE('',*,*,#2754,.T.);
#2754 = EDGE_CURVE('',#2755,#2732,#2757,.T.);
#2755 = VERTEX_POINT('',#2756);
#2756 = CARTESIAN_POINT('',(51.110187530518,39.513763427734,
    89.71541595459));
#2757 = LINE('',#2758,#2759);
#2758 = CARTESIAN_POINT('',(51.110187530518,39.513763427734,
    89.71541595459));
#2759 = VECTOR('',#2760,1.);
#2760 = DIRECTION('',(-0.999473863036,3.243450489286E-02,0.));
#2761 = ORIENTED_EDGE('',*,*,#2740,.F.);
#2762 = ORIENTED_EDGE('',*,*,#2763,.T.);
#2763 = EDGE_CURVE('',#2702,#2755,#2764,.T.);
#2764 = LINE('',#2765,#2766);
#2765 = CARTESIAN_POINT('',(51.069313049316,39.514869689941,
    89.556732177734));
#2766 = VECTOR('',#2767,1.);
#2767 = DIRECTION('',(0.249436490391,-6.750964275637E-03,0.968367627372)
  );
#2768 = PLANE('',#2769);
#2769 = AXIS2_PLACEMENT_3D('',#2770,#2771,#2772);
#2770 = CARTESIAN_POINT('',(51.001191448755,39.517231298467,
    89.665525878528));
#2771 = DIRECTION('',(-3.243447370344E-02,-0.99947290193,
    1.386803312004E-03));
#2772 = DIRECTION('',(-0.999473863036,3.243450489286E-02,0.));
#2773 = ADVANCED_FACE('',(#2774),#2791,.T.);
#2774 = FACE_BOUND('',#2775,.T.);
#2775 = EDGE_LOOP('',(#2776,#2784,#2790));
#2776 = ORIENTED_EDGE('',*,*,#2777,.T.);
#2777 = EDGE_CURVE('',#2755,#2778,#2780,.T.);
#2778 = VERTEX_POINT('',#2779);
#2779 = CARTESIAN_POINT('',(51.500045776367,39.50513458252,
    91.231521606445));
#2780 = LINE('',#2781,#2782);
#2781 = CARTESIAN_POINT('',(51.110187530518,39.513763427734,
    89.71541595459));
#2782 = VECTOR('',#2783,1.);
#2783 = DIRECTION('',(0.249038758528,-5.512046808573E-03,0.968477833557)
  );
#2784 = ORIENTED_EDGE('',*,*,#2785,.T.);
#2785 = EDGE_CURVE('',#2778,#2732,#2786,.T.);
#2786 = LINE('',#2787,#2788);
#2787 = CARTESIAN_POINT('',(51.500045776367,39.50513458252,
    91.231521606445));
#2788 = VECTOR('',#2789,1.);
#2789 = DIRECTION('',(-0.390399743177,1.022649792415E-02,-0.920588648239
    ));
#2790 = ORIENTED_EDGE('',*,*,#2754,.F.);
#2791 = PLANE('',#2792);
#2792 = AXIS2_PLACEMENT_3D('',#2793,#2794,#2795);
#2793 = CARTESIAN_POINT('',(51.221492304136,39.512015784283,
    90.418079839866));
#2794 = DIRECTION('',(-3.243439084482E-02,-0.99947034863,
    2.651886285029E-03));
#2795 = DIRECTION('',(-0.999473863036,3.243450489286E-02,0.));
#2796 = ADVANCED_FACE('',(#2797),#2814,.T.);
#2797 = FACE_BOUND('',#2798,.T.);
#2798 = EDGE_LOOP('',(#2799,#2807,#2808));
#2799 = ORIENTED_EDGE('',*,*,#2800,.T.);
#2800 = EDGE_CURVE('',#2801,#2732,#2803,.T.);
#2801 = VERTEX_POINT('',#2802);
#2802 = CARTESIAN_POINT('',(51.50414276123,39.520008087158,
    92.23152923584));
#2803 = LINE('',#2804,#2805);
#2804 = CARTESIAN_POINT('',(51.50414276123,39.520008087158,
    92.23152923584));
#2805 = VECTOR('',#2806,1.);
#2806 = DIRECTION('',(-0.249055685359,7.576597627911E-04,-0.968488870118
    ));
#2807 = ORIENTED_EDGE('',*,*,#2785,.F.);
#2808 = ORIENTED_EDGE('',*,*,#2809,.F.);
#2809 = EDGE_CURVE('',#2801,#2778,#2810,.T.);
#2810 = LINE('',#2811,#2812);
#2811 = CARTESIAN_POINT('',(51.50414276123,39.520008087158,
    92.23152923584));
#2812 = VECTOR('',#2813,1.);
#2813 = DIRECTION('',(-4.096466149814E-03,-1.487162152526E-02,
    -0.999881019841));
#2814 = PLANE('',#2815);
#2815 = AXIS2_PLACEMENT_3D('',#2816,#2817,#2818);
#2816 = CARTESIAN_POINT('',(51.241277906986,39.517051472027,
    90.961022421977));
#2817 = DIRECTION('',(-6.173997542856E-02,-0.997978095068,
    1.509626439572E-02));
#2818 = DIRECTION('',(-0.998091832715,6.174701181498E-02,0.));
#2819 = ADVANCED_FACE('',(#2820),#2846,.T.);
#2820 = FACE_BOUND('',#2821,.T.);
#2821 = EDGE_LOOP('',(#2822,#2832,#2840));
#2822 = ORIENTED_EDGE('',*,*,#2823,.T.);
#2823 = EDGE_CURVE('',#2824,#2826,#2828,.T.);
#2824 = VERTEX_POINT('',#2825);
#2825 = CARTESIAN_POINT('',(48.606357574463,38.020011901855,
    94.491630554199));
#2826 = VERTEX_POINT('',#2827);
#2827 = CARTESIAN_POINT('',(48.504131317139,38.020011901855,
    95.268081665039));
#2828 = LINE('',#2829,#2830);
#2829 = CARTESIAN_POINT('',(48.606357574463,38.020011901855,
    94.491630554199));
#2830 = VECTOR('',#2831,1.);
#2831 = DIRECTION('',(-0.130531877146,0.,0.991444112922));
#2832 = ORIENTED_EDGE('',*,*,#2833,.T.);
#2833 = EDGE_CURVE('',#2826,#2834,#2836,.T.);
#2834 = VERTEX_POINT('',#2835);
#2835 = CARTESIAN_POINT('',(48.606357574463,39.520011901855,
    94.491630554199));
#2836 = LINE('',#2837,#2838);
#2837 = CARTESIAN_POINT('',(48.504131317139,38.020011901855,
    95.268081665039));
#2838 = VECTOR('',#2839,1.);
#2839 = DIRECTION('',(6.0412529724E-02,0.886453216208,-0.458858389622));
#2840 = ORIENTED_EDGE('',*,*,#2841,.T.);
#2841 = EDGE_CURVE('',#2834,#2824,#2842,.T.);
#2842 = LINE('',#2843,#2844);
#2843 = CARTESIAN_POINT('',(48.606357574463,39.520011901855,
    94.491630554199));
#2844 = VECTOR('',#2845,1.);
#2845 = DIRECTION('',(0.,-1.,0.));
#2846 = PLANE('',#2847);
#2847 = AXIS2_PLACEMENT_3D('',#2848,#2849,#2850);
#2848 = CARTESIAN_POINT('',(48.574531019837,38.622258154202,
    94.733366526346));
#2849 = DIRECTION('',(-0.991444112922,-0.,-0.130531877146));
#2850 = DIRECTION('',(0.130531877146,0.,-0.991444112922));
#2851 = ADVANCED_FACE('',(#2852),#2869,.T.);
#2852 = FACE_BOUND('',#2853,.T.);
#2853 = EDGE_LOOP('',(#2854,#2862,#2863));
#2854 = ORIENTED_EDGE('',*,*,#2855,.T.);
#2855 = EDGE_CURVE('',#2856,#2834,#2858,.T.);
#2856 = VERTEX_POINT('',#2857);
#2857 = CARTESIAN_POINT('',(48.504131317139,39.520011901855,
    95.268081665039));
#2858 = LINE('',#2859,#2860);
#2859 = CARTESIAN_POINT('',(48.504131317139,39.520011901855,
    95.268081665039));
#2860 = VECTOR('',#2861,1.);
#2861 = DIRECTION('',(0.130531877146,0.,-0.991444112922));
#2862 = ORIENTED_EDGE('',*,*,#2833,.F.);
#2863 = ORIENTED_EDGE('',*,*,#2864,.T.);
#2864 = EDGE_CURVE('',#2826,#2856,#2865,.T.);
#2865 = LINE('',#2866,#2867);
#2866 = CARTESIAN_POINT('',(48.504131317139,38.020011901855,
    95.268081665039));
#2867 = VECTOR('',#2868,1.);
#2868 = DIRECTION('',(0.,1.,0.));
#2869 = PLANE('',#2870);
#2870 = AXIS2_PLACEMENT_3D('',#2871,#2872,#2873);
#2871 = CARTESIAN_POINT('',(48.535957871764,38.917765649509,
    95.026345692893));
#2872 = DIRECTION('',(-0.991444112922,-0.,-0.130531877146));
#2873 = DIRECTION('',(0.130531877146,0.,-0.991444112922));
#2874 = ADVANCED_FACE('',(#2875),#2892,.T.);
#2875 = FACE_BOUND('',#2876,.T.);
#2876 = EDGE_LOOP('',(#2877,#2885,#2891));
#2877 = ORIENTED_EDGE('',*,*,#2878,.T.);
#2878 = EDGE_CURVE('',#2826,#2879,#2881,.T.);
#2879 = VERTEX_POINT('',#2880);
#2880 = CARTESIAN_POINT('',(48.606349945068,38.020011901855,
    96.044540405273));
#2881 = LINE('',#2882,#2883);
#2882 = CARTESIAN_POINT('',(48.504131317139,38.020011901855,
    95.268081665039));
#2883 = VECTOR('',#2884,1.);
#2884 = DIRECTION('',(0.130521040556,0.,0.99144553959));
#2885 = ORIENTED_EDGE('',*,*,#2886,.T.);
#2886 = EDGE_CURVE('',#2879,#2856,#2887,.T.);
#2887 = LINE('',#2888,#2889);
#2888 = CARTESIAN_POINT('',(48.606349945068,38.020011901855,
    96.044540405273));
#2889 = VECTOR('',#2890,1.);
#2890 = DIRECTION('',(-6.040791246666E-02,0.886451623693,-0.458862074008
    ));
#2891 = ORIENTED_EDGE('',*,*,#2864,.F.);
#2892 = PLANE('',#2893);
#2893 = AXIS2_PLACEMENT_3D('',#2894,#2895,#2896);
#2894 = CARTESIAN_POINT('',(48.535955543083,38.622257272113,
    95.509820366545));
#2895 = DIRECTION('',(-0.99144553959,-0.,0.130521040556));
#2896 = DIRECTION('',(-0.130521040556,0.,-0.99144553959));
#2897 = ADVANCED_FACE('',(#2898),#2915,.T.);
#2898 = FACE_BOUND('',#2899,.T.);
#2899 = EDGE_LOOP('',(#2900,#2908,#2909));
#2900 = ORIENTED_EDGE('',*,*,#2901,.T.);
#2901 = EDGE_CURVE('',#2902,#2856,#2904,.T.);
#2902 = VERTEX_POINT('',#2903);
#2903 = CARTESIAN_POINT('',(48.606349945068,39.520011901855,
    96.044540405273));
#2904 = LINE('',#2905,#2906);
#2905 = CARTESIAN_POINT('',(48.606349945068,39.520011901855,
    96.044540405273));
#2906 = VECTOR('',#2907,1.);
#2907 = DIRECTION('',(-0.130521040556,0.,-0.99144553959));
#2908 = ORIENTED_EDGE('',*,*,#2886,.F.);
#2909 = ORIENTED_EDGE('',*,*,#2910,.T.);
#2910 = EDGE_CURVE('',#2879,#2902,#2911,.T.);
#2911 = LINE('',#2912,#2913);
#2912 = CARTESIAN_POINT('',(48.606349945068,38.020011901855,
    96.044540405273));
#2913 = VECTOR('',#2914,1.);
#2914 = DIRECTION('',(0.,1.,0.));
#2915 = PLANE('',#2916);
#2916 = AXIS2_PLACEMENT_3D('',#2917,#2918,#2919);
#2917 = CARTESIAN_POINT('',(48.574525719124,38.917766531598,
    95.802801703768));
#2918 = DIRECTION('',(-0.99144553959,-0.,0.130521040556));
#2919 = DIRECTION('',(-0.130521040556,0.,-0.99144553959));
#2920 = ADVANCED_FACE('',(#2921),#2938,.T.);
#2921 = FACE_BOUND('',#2922,.T.);
#2922 = EDGE_LOOP('',(#2923,#2931,#2937));
#2923 = ORIENTED_EDGE('',*,*,#2924,.T.);
#2924 = EDGE_CURVE('',#2879,#2925,#2927,.T.);
#2925 = VERTEX_POINT('',#2926);
#2926 = CARTESIAN_POINT('',(48.906047821045,38.020011901855,
    96.768089294434));
#2927 = LINE('',#2928,#2929);
#2928 = CARTESIAN_POINT('',(48.606349945068,38.020011901855,
    96.044540405273));
#2929 = VECTOR('',#2930,1.);
#2930 = DIRECTION('',(0.382677016272,0.,0.923882190118));
#2931 = ORIENTED_EDGE('',*,*,#2932,.T.);
#2932 = EDGE_CURVE('',#2925,#2902,#2933,.T.);
#2933 = LINE('',#2934,#2935);
#2934 = CARTESIAN_POINT('',(48.906047821045,38.020011901855,
    96.768089294434));
#2935 = VECTOR('',#2936,1.);
#2936 = DIRECTION('',(-0.177111624897,0.886450851478,-0.427593685921));
#2937 = ORIENTED_EDGE('',*,*,#2910,.F.);
#2938 = PLANE('',#2939);
#2939 = AXIS2_PLACEMENT_3D('',#2940,#2941,#2942);
#2940 = CARTESIAN_POINT('',(48.699656418526,38.622256844389,
    96.26980658376));
#2941 = DIRECTION('',(-0.923882190118,-0.,0.382677016272));
#2942 = DIRECTION('',(-0.382677016272,0.,-0.923882190118));
#2943 = ADVANCED_FACE('',(#2944),#2961,.T.);
#2944 = FACE_BOUND('',#2945,.T.);
#2945 = EDGE_LOOP('',(#2946,#2954,#2955));
#2946 = ORIENTED_EDGE('',*,*,#2947,.T.);
#2947 = EDGE_CURVE('',#2948,#2902,#2950,.T.);
#2948 = VERTEX_POINT('',#2949);
#2949 = CARTESIAN_POINT('',(48.906047821045,39.520011901855,
    96.768089294434));
#2950 = LINE('',#2951,#2952);
#2951 = CARTESIAN_POINT('',(48.906047821045,39.520011901855,
    96.768089294434));
#2952 = VECTOR('',#2953,1.);
#2953 = DIRECTION('',(-0.382677016272,0.,-0.923882190118));
#2954 = ORIENTED_EDGE('',*,*,#2932,.F.);
#2955 = ORIENTED_EDGE('',*,*,#2956,.T.);
#2956 = EDGE_CURVE('',#2925,#2948,#2957,.T.);
#2957 = LINE('',#2958,#2959);
#2958 = CARTESIAN_POINT('',(48.906047821045,38.020011901855,
    96.768089294434));
#2959 = VECTOR('',#2960,1.);
#2960 = DIRECTION('',(0.,1.,0.));
#2961 = PLANE('',#2962);
#2962 = AXIS2_PLACEMENT_3D('',#2963,#2964,#2965);
#2963 = CARTESIAN_POINT('',(48.812741347587,38.917766959322,
    96.542823115947));
#2964 = DIRECTION('',(-0.923882190118,-0.,0.382677016272));
#2965 = DIRECTION('',(-0.382677016272,0.,-0.923882190118));
#2966 = ADVANCED_FACE('',(#2967),#2984,.T.);
#2967 = FACE_BOUND('',#2968,.T.);
#2968 = EDGE_LOOP('',(#2969,#2977,#2983));
#2969 = ORIENTED_EDGE('',*,*,#2970,.T.);
#2970 = EDGE_CURVE('',#2925,#2971,#2973,.T.);
#2971 = VERTEX_POINT('',#2972);
#2972 = CARTESIAN_POINT('',(49.382801055908,38.020011901855,
    97.38941192627));
#2973 = LINE('',#2974,#2975);
#2974 = CARTESIAN_POINT('',(48.906047821045,38.020011901855,
    96.768089294434));
#2975 = VECTOR('',#2976,1.);
#2976 = DIRECTION('',(0.608757901814,0.,0.793356046791));
#2977 = ORIENTED_EDGE('',*,*,#2978,.T.);
#2978 = EDGE_CURVE('',#2971,#2948,#2979,.T.);
#2979 = LINE('',#2980,#2981);
#2980 = CARTESIAN_POINT('',(49.382801055908,38.020011901855,
    97.38941192627));
#2981 = VECTOR('',#2982,1.);
#2982 = DIRECTION('',(-0.281745853175,0.886451834739,-0.367181724637));
#2983 = ORIENTED_EDGE('',*,*,#2956,.F.);
#2984 = PLANE('',#2985);
#2985 = AXIS2_PLACEMENT_3D('',#2986,#2987,#2988);
#2986 = CARTESIAN_POINT('',(49.054477711253,38.62225738901,
    96.961528674145));
#2987 = DIRECTION('',(-0.793356046791,-0.,0.608757901814));
#2988 = DIRECTION('',(-0.608757901814,0.,-0.793356046791));
#2989 = ADVANCED_FACE('',(#2990),#3007,.T.);
#2990 = FACE_BOUND('',#2991,.T.);
#2991 = EDGE_LOOP('',(#2992,#3000,#3001));
#2992 = ORIENTED_EDGE('',*,*,#2993,.T.);
#2993 = EDGE_CURVE('',#2994,#2948,#2996,.T.);
#2994 = VERTEX_POINT('',#2995);
#2995 = CARTESIAN_POINT('',(49.382801055908,39.520011901855,
    97.389404296875));
#2996 = LINE('',#2997,#2998);
#2997 = CARTESIAN_POINT('',(49.382801055908,39.520011901855,
    97.389404296875));
#2998 = VECTOR('',#2999,1.);
#2999 = DIRECTION('',(-0.608762606776,0.,-0.793352436557));
#3000 = ORIENTED_EDGE('',*,*,#2978,.F.);
#3001 = ORIENTED_EDGE('',*,*,#3002,.F.);
#3002 = EDGE_CURVE('',#2994,#2971,#3003,.T.);
#3003 = LINE('',#3004,#3005);
#3004 = CARTESIAN_POINT('',(49.382801055908,39.520011901855,
    97.389404296875));
#3005 = VECTOR('',#3006,1.);
#3006 = DIRECTION('',(0.,-0.999999999987,5.086263020768E-06));
#3007 = PLANE('',#3008);
#3008 = AXIS2_PLACEMENT_3D('',#3009,#3010,#3011);
#3009 = CARTESIAN_POINT('',(49.234371302654,38.917765497716,
    97.195970534125));
#3010 = DIRECTION('',(-0.793352436553,3.09632673527E-06,0.608762606773)
  );
#3011 = DIRECTION('',(-0.608762606776,0.,-0.793352436557));
#3012 = ADVANCED_FACE('',(#3013),#3030,.T.);
#3013 = FACE_BOUND('',#3014,.T.);
#3014 = EDGE_LOOP('',(#3015,#3023,#3029));
#3015 = ORIENTED_EDGE('',*,*,#3016,.T.);
#3016 = EDGE_CURVE('',#2971,#3017,#3019,.T.);
#3017 = VERTEX_POINT('',#3018);
#3018 = CARTESIAN_POINT('',(50.004119873047,38.020011901855,
    97.866165161133));
#3019 = LINE('',#3020,#3021);
#3020 = CARTESIAN_POINT('',(49.382801055908,38.020011901855,
    97.38941192627));
#3021 = VECTOR('',#3022,1.);
#3022 = DIRECTION('',(0.793354241684,0.,0.608760254288));
#3023 = ORIENTED_EDGE('',*,*,#3024,.T.);
#3024 = EDGE_CURVE('',#3017,#2994,#3025,.T.);
#3025 = LINE('',#3026,#3027);
#3026 = CARTESIAN_POINT('',(50.004119873047,38.020011901855,
    97.866165161133));
#3027 = VECTOR('',#3028,1.);
#3028 = DIRECTION('',(-0.367179307772,0.886451442425,-0.281750237209));
#3029 = ORIENTED_EDGE('',*,*,#3002,.T.);
#3030 = PLANE('',#3031);
#3031 = AXIS2_PLACEMENT_3D('',#3032,#3033,#3034);
#3032 = CARTESIAN_POINT('',(49.576239180812,38.622257875338,
    97.537838701764));
#3033 = DIRECTION('',(-0.608760254284,4.035208341732E-06,0.793354241678)
  );
#3034 = DIRECTION('',(0.793354241684,0.,0.608760254288));
#3035 = ADVANCED_FACE('',(#3036),#3053,.T.);
#3036 = FACE_BOUND('',#3037,.T.);
#3037 = EDGE_LOOP('',(#3038,#3046,#3047));
#3038 = ORIENTED_EDGE('',*,*,#3039,.T.);
#3039 = EDGE_CURVE('',#3040,#2994,#3042,.T.);
#3040 = VERTEX_POINT('',#3041);
#3041 = CARTESIAN_POINT('',(50.004119873047,39.520011901855,
    97.866165161133));
#3042 = LINE('',#3043,#3044);
#3043 = CARTESIAN_POINT('',(50.004119873047,39.520011901855,
    97.866165161133));
#3044 = VECTOR('',#3045,1.);
#3045 = DIRECTION('',(-0.793349536726,0.,-0.608766385879));
#3046 = ORIENTED_EDGE('',*,*,#3024,.F.);
#3047 = ORIENTED_EDGE('',*,*,#3048,.T.);
#3048 = EDGE_CURVE('',#3017,#3040,#3049,.T.);
#3049 = LINE('',#3050,#3051);
#3050 = CARTESIAN_POINT('',(50.004119873047,38.020011901855,
    97.866165161133));
#3051 = VECTOR('',#3052,1.);
#3052 = DIRECTION('',(0.,1.,0.));
#3053 = PLANE('',#3054);
#3054 = AXIS2_PLACEMENT_3D('',#3055,#3056,#3057);
#3055 = CARTESIAN_POINT('',(49.810681611188,38.917766632001,
    97.717732842071));
#3056 = DIRECTION('',(-0.608766385879,0.,0.793349536726));
#3057 = DIRECTION('',(0.793349536726,0.,0.608766385879));
#3058 = ADVANCED_FACE('',(#3059),#3076,.T.);
#3059 = FACE_BOUND('',#3060,.T.);
#3060 = EDGE_LOOP('',(#3061,#3069,#3075));
#3061 = ORIENTED_EDGE('',*,*,#3062,.T.);
#3062 = EDGE_CURVE('',#3017,#3063,#3065,.T.);
#3063 = VERTEX_POINT('',#3064);
#3064 = CARTESIAN_POINT('',(50.727661132812,38.020011901855,
    98.165870666504));
#3065 = LINE('',#3066,#3067);
#3066 = CARTESIAN_POINT('',(50.004119873047,38.020011901855,
    97.866165161133));
#3067 = VECTOR('',#3068,1.);
#3068 = DIRECTION('',(0.923877319218,0.,0.382688775685));
#3069 = ORIENTED_EDGE('',*,*,#3070,.T.);
#3070 = EDGE_CURVE('',#3063,#3040,#3071,.T.);
#3071 = LINE('',#3072,#3073);
#3072 = CARTESIAN_POINT('',(50.727661132812,38.020011901855,
    98.165870666504));
#3073 = VECTOR('',#3074,1.);
#3074 = DIRECTION('',(-0.427589660091,0.886451852579,-0.177116333643));
#3075 = ORIENTED_EDGE('',*,*,#3048,.F.);
#3076 = PLANE('',#3077);
#3077 = AXIS2_PLACEMENT_3D('',#3078,#3079,#3080);
#3078 = CARTESIAN_POINT('',(50.229383468829,38.622257398892,
    97.959473923977));
#3079 = DIRECTION('',(-0.382688775685,0.,0.923877319218));
#3080 = DIRECTION('',(0.923877319218,0.,0.382688775685));
#3081 = ADVANCED_FACE('',(#3082),#3099,.T.);
#3082 = FACE_BOUND('',#3083,.T.);
#3083 = EDGE_LOOP('',(#3084,#3092,#3093));
#3084 = ORIENTED_EDGE('',*,*,#3085,.T.);
#3085 = EDGE_CURVE('',#3086,#3040,#3088,.T.);
#3086 = VERTEX_POINT('',#3087);
#3087 = CARTESIAN_POINT('',(50.727661132812,39.520011901855,
    98.165870666504));
#3088 = LINE('',#3089,#3090);
#3089 = CARTESIAN_POINT('',(50.727661132812,39.520011901855,
    98.165870666504));
#3090 = VECTOR('',#3091,1.);
#3091 = DIRECTION('',(-0.923877319218,0.,-0.382688775685));
#3092 = ORIENTED_EDGE('',*,*,#3070,.F.);
#3093 = ORIENTED_EDGE('',*,*,#3094,.T.);
#3094 = EDGE_CURVE('',#3063,#3086,#3095,.T.);
#3095 = LINE('',#3096,#3097);
#3096 = CARTESIAN_POINT('',(50.727661132812,38.020011901855,
    98.165870666504));
#3097 = VECTOR('',#3098,1.);
#3098 = DIRECTION('',(0.,1.,0.));
#3099 = PLANE('',#3100);
#3100 = AXIS2_PLACEMENT_3D('',#3101,#3102,#3103);
#3101 = CARTESIAN_POINT('',(50.50239753703,38.917766404819,
    98.072561903659));
#3102 = DIRECTION('',(-0.382688775685,0.,0.923877319218));
#3103 = DIRECTION('',(0.923877319218,0.,0.382688775685));
#3104 = ADVANCED_FACE('',(#3105),#3122,.T.);
#3105 = FACE_BOUND('',#3106,.T.);
#3106 = EDGE_LOOP('',(#3107,#3115,#3121));
#3107 = ORIENTED_EDGE('',*,*,#3108,.T.);
#3108 = EDGE_CURVE('',#3063,#3109,#3111,.T.);
#3109 = VERTEX_POINT('',#3110);
#3110 = CARTESIAN_POINT('',(51.504119873047,38.020011901855,
    98.268096923828));
#3111 = LINE('',#3112,#3113);
#3112 = CARTESIAN_POINT('',(50.727661132812,38.020011901855,
    98.165870666504));
#3113 = VECTOR('',#3114,1.);
#3114 = DIRECTION('',(0.991444278908,0.,0.130530616408));
#3115 = ORIENTED_EDGE('',*,*,#3116,.T.);
#3116 = EDGE_CURVE('',#3109,#3086,#3117,.T.);
#3117 = LINE('',#3118,#3119);
#3118 = CARTESIAN_POINT('',(51.504119873047,38.020011901855,
    98.268096923828));
#3119 = VECTOR('',#3120,1.);
#3120 = DIRECTION('',(-0.458861949026,0.886451382248,-6.041240473807E-02
    ));
#3121 = ORIENTED_EDGE('',*,*,#3094,.F.);
#3122 = PLANE('',#3123);
#3123 = AXIS2_PLACEMENT_3D('',#3124,#3125,#3126);
#3124 = CARTESIAN_POINT('',(50.969399887999,38.622257138378,
    98.197697274812));
#3125 = DIRECTION('',(-0.130530616408,0.,0.991444278908));
#3126 = DIRECTION('',(0.991444278908,0.,0.130530616408));
#3127 = ADVANCED_FACE('',(#3128),#3145,.T.);
#3128 = FACE_BOUND('',#3129,.T.);
#3129 = EDGE_LOOP('',(#3130,#3138,#3139));
#3130 = ORIENTED_EDGE('',*,*,#3131,.T.);
#3131 = EDGE_CURVE('',#3132,#3086,#3134,.T.);
#3132 = VERTEX_POINT('',#3133);
#3133 = CARTESIAN_POINT('',(51.504119873047,39.520011901855,
    98.268096923828));
#3134 = LINE('',#3135,#3136);
#3135 = CARTESIAN_POINT('',(51.504119873047,39.520011901855,
    98.268096923828));
#3136 = VECTOR('',#3137,1.);
#3137 = DIRECTION('',(-0.991444278908,0.,-0.130530616408));
#3138 = ORIENTED_EDGE('',*,*,#3116,.F.);
#3139 = ORIENTED_EDGE('',*,*,#3140,.F.);
#3140 = EDGE_CURVE('',#3132,#3109,#3141,.T.);
#3141 = LINE('',#3142,#3143);
#3142 = CARTESIAN_POINT('',(51.504119873047,39.520011901855,
    98.268096923828));
#3143 = VECTOR('',#3144,1.);
#3144 = DIRECTION('',(0.,-1.,0.));
#3145 = PLANE('',#3146);
#3146 = AXIS2_PLACEMENT_3D('',#3147,#3148,#3149);
#3147 = CARTESIAN_POINT('',(51.262381117861,38.917766665333,
    98.23627031552));
#3148 = DIRECTION('',(-0.130530616408,0.,0.991444278908));
#3149 = DIRECTION('',(0.991444278908,0.,0.130530616408));
#3150 = ADVANCED_FACE('',(#3151),#3177,.F.);
#3151 = FACE_BOUND('',#3152,.F.);
#3152 = EDGE_LOOP('',(#3153,#3163,#3171));
#3153 = ORIENTED_EDGE('',*,*,#3154,.T.);
#3154 = EDGE_CURVE('',#3155,#3157,#3159,.T.);
#3155 = VERTEX_POINT('',#3156);
#3156 = CARTESIAN_POINT('',(52.280567169189,42.122234344482,
    100.76809692382));
#3157 = VERTEX_POINT('',#3158);
#3158 = CARTESIAN_POINT('',(52.280563354492,42.122234344482,
    102.26809692382));
#3159 = LINE('',#3160,#3161);
#3160 = CARTESIAN_POINT('',(52.280567169189,42.122234344482,
    100.76809692382));
#3161 = VECTOR('',#3162,1.);
#3162 = DIRECTION('',(-2.543131510408E-06,0.,0.999999999997));
#3163 = ORIENTED_EDGE('',*,*,#3164,.T.);
#3164 = EDGE_CURVE('',#3157,#3165,#3167,.T.);
#3165 = VERTEX_POINT('',#3166);
#3166 = CARTESIAN_POINT('',(53.280567169189,42.122234344482,
    100.76810455322));
#3167 = LINE('',#3168,#3169);
#3168 = CARTESIAN_POINT('',(52.280563354492,42.122234344482,
    102.26809692382));
#3169 = VECTOR('',#3170,1.);
#3170 = DIRECTION('',(0.554703614404,0.,-0.832048015542));
#3171 = ORIENTED_EDGE('',*,*,#3172,.T.);
#3172 = EDGE_CURVE('',#3165,#3155,#3173,.T.);
#3173 = LINE('',#3174,#3175);
#3174 = CARTESIAN_POINT('',(53.280567169189,42.122234344482,
    100.76810455322));
#3175 = VECTOR('',#3176,1.);
#3176 = DIRECTION('',(-0.999999999971,0.,-7.629394531028E-06));
#3177 = PLANE('',#3178);
#3178 = AXIS2_PLACEMENT_3D('',#3179,#3180,#3181);
#3179 = CARTESIAN_POINT('',(52.606259443119,42.122234344482,
    101.34379314666));
#3180 = DIRECTION('',(0.,1.,0.));
#3181 = DIRECTION('',(0.,-0.,1.));
#3182 = ADVANCED_FACE('',(#3183),#3200,.F.);
#3183 = FACE_BOUND('',#3184,.F.);
#3184 = EDGE_LOOP('',(#3185,#3193,#3194));
#3185 = ORIENTED_EDGE('',*,*,#3186,.T.);
#3186 = EDGE_CURVE('',#3187,#3165,#3189,.T.);
#3187 = VERTEX_POINT('',#3188);
#3188 = CARTESIAN_POINT('',(53.280563354492,42.122234344482,
    102.26810455322));
#3189 = LINE('',#3190,#3191);
#3190 = CARTESIAN_POINT('',(53.280563354492,42.122234344482,
    102.26810455322));
#3191 = VECTOR('',#3192,1.);
#3192 = DIRECTION('',(2.543131510408E-06,0.,-0.999999999997));
#3193 = ORIENTED_EDGE('',*,*,#3164,.F.);
#3194 = ORIENTED_EDGE('',*,*,#3195,.T.);
#3195 = EDGE_CURVE('',#3157,#3187,#3196,.T.);
#3196 = LINE('',#3197,#3198);
#3197 = CARTESIAN_POINT('',(52.280563354492,42.122234344482,
    102.26809692382));
#3198 = VECTOR('',#3199,1.);
#3199 = DIRECTION('',(0.999999999971,0.,7.629394531028E-06));
#3200 = PLANE('',#3201);
#3201 = AXIS2_PLACEMENT_3D('',#3202,#3203,#3204);
#3202 = CARTESIAN_POINT('',(52.954871080563,42.122234344482,
    101.69240833038));
#3203 = DIRECTION('',(0.,1.,0.));
#3204 = DIRECTION('',(0.,-0.,1.));
#3205 = ADVANCED_FACE('',(#3206),#3223,.F.);
#3206 = FACE_BOUND('',#3207,.F.);
#3207 = EDGE_LOOP('',(#3208,#3209,#3217));
#3208 = ORIENTED_EDGE('',*,*,#3186,.F.);
#3209 = ORIENTED_EDGE('',*,*,#3210,.F.);
#3210 = EDGE_CURVE('',#3211,#3187,#3213,.T.);
#3211 = VERTEX_POINT('',#3212);
#3212 = CARTESIAN_POINT('',(53.280578613281,39.520011901855,
    98.165878295898));
#3213 = LINE('',#3214,#3215);
#3214 = CARTESIAN_POINT('',(53.280578613281,39.520011901855,
    98.165878295898));
#3215 = VECTOR('',#3216,1.);
#3216 = DIRECTION('',(-3.140983872875E-06,0.535661033942,0.844433097827)
  );
#3217 = ORIENTED_EDGE('',*,*,#3218,.T.);
#3218 = EDGE_CURVE('',#3211,#3165,#3219,.T.);
#3219 = LINE('',#3220,#3221);
#3220 = CARTESIAN_POINT('',(53.280578613281,39.520011901855,
    98.165878295898));
#3221 = VECTOR('',#3222,1.);
#3222 = DIRECTION('',(-3.109722232107E-06,0.707106262896,0.70710729947)
  );
#3223 = PLANE('',#3224);
#3224 = AXIS2_PLACEMENT_3D('',#3225,#3226,#3227);
#3225 = CARTESIAN_POINT('',(53.280570828096,41.015549706823,
    100.1364573802));
#3226 = DIRECTION('',(0.999999999995,1.854679340842E-06,
    2.543131510404E-06));
#3227 = DIRECTION('',(-2.543131510408E-06,-8.077935669463E-28,
    0.999999999997));
#3228 = ADVANCED_FACE('',(#3229),#3253,.F.);
#3229 = FACE_BOUND('',#3230,.F.);
#3230 = EDGE_LOOP('',(#3231,#3239,#3247));
#3231 = ORIENTED_EDGE('',*,*,#3232,.T.);
#3232 = EDGE_CURVE('',#3233,#3211,#3235,.T.);
#3233 = VERTEX_POINT('',#3234);
#3234 = CARTESIAN_POINT('',(53.280578613281,38.020011901855,
    98.165878295898));
#3235 = LINE('',#3236,#3237);
#3236 = CARTESIAN_POINT('',(53.280578613281,38.020011901855,
    98.165878295898));
#3237 = VECTOR('',#3238,1.);
#3238 = DIRECTION('',(0.,1.,0.));
#3239 = ORIENTED_EDGE('',*,*,#3240,.T.);
#3240 = EDGE_CURVE('',#3211,#3241,#3243,.T.);
#3241 = VERTEX_POINT('',#3242);
#3242 = CARTESIAN_POINT('',(53.280563354492,38.020011901855,
    102.26810455322));
#3243 = LINE('',#3244,#3245);
#3244 = CARTESIAN_POINT('',(53.280578613281,39.520011901855,
    98.165878295898));
#3245 = VECTOR('',#3246,1.);
#3246 = DIRECTION('',(-3.493419055018E-06,-0.343417066784,0.939183005718
    ));
#3247 = ORIENTED_EDGE('',*,*,#3248,.T.);
#3248 = EDGE_CURVE('',#3241,#3233,#3249,.T.);
#3249 = LINE('',#3250,#3251);
#3250 = CARTESIAN_POINT('',(53.280563354492,38.020011901855,
    102.26810455322));
#3251 = VECTOR('',#3252,1.);
#3252 = DIRECTION('',(3.719636145167E-06,0.,-0.999999999993));
#3253 = PLANE('',#3254);
#3254 = AXIS2_PLACEMENT_3D('',#3255,#3256,#3257);
#3255 = CARTESIAN_POINT('',(53.280572131729,38.461422034197,
    99.908401556904));
#3256 = DIRECTION('',(0.999999999993,0.,3.719636145167E-06));
#3257 = DIRECTION('',(-3.719636145167E-06,0.,0.999999999993));
#3258 = ADVANCED_FACE('',(#3259),#3269,.F.);
#3259 = FACE_BOUND('',#3260,.F.);
#3260 = EDGE_LOOP('',(#3261,#3267,#3268));
#3261 = ORIENTED_EDGE('',*,*,#3262,.T.);
#3262 = EDGE_CURVE('',#3187,#3241,#3263,.T.);
#3263 = LINE('',#3264,#3265);
#3264 = CARTESIAN_POINT('',(53.280563354492,42.122234344482,
    102.26810455322));
#3265 = VECTOR('',#3266,1.);
#3266 = DIRECTION('',(0.,-1.,0.));
#3267 = ORIENTED_EDGE('',*,*,#3240,.F.);
#3268 = ORIENTED_EDGE('',*,*,#3210,.T.);
#3269 = PLANE('',#3270);
#3270 = AXIS2_PLACEMENT_3D('',#3271,#3272,#3273);
#3271 = CARTESIAN_POINT('',(53.280568635646,39.918092013501,
    100.84830056362));
#3272 = DIRECTION('',(0.999999999993,0.,3.719636145167E-06));
#3273 = DIRECTION('',(-3.719636145167E-06,0.,0.999999999993));
#3274 = ADVANCED_FACE('',(#3275),#3292,.F.);
#3275 = FACE_BOUND('',#3276,.F.);
#3276 = EDGE_LOOP('',(#3277,#3278,#3286));
#3277 = ORIENTED_EDGE('',*,*,#3232,.F.);
#3278 = ORIENTED_EDGE('',*,*,#3279,.F.);
#3279 = EDGE_CURVE('',#3280,#3233,#3282,.T.);
#3280 = VERTEX_POINT('',#3281);
#3281 = CARTESIAN_POINT('',(52.280578613281,39.520011901855,
    98.165878295898));
#3282 = LINE('',#3283,#3284);
#3283 = CARTESIAN_POINT('',(52.280578613281,39.520011901855,
    98.165878295898));
#3284 = VECTOR('',#3285,1.);
#3285 = DIRECTION('',(0.554700196225,-0.832050294338,0.));
#3286 = ORIENTED_EDGE('',*,*,#3287,.T.);
#3287 = EDGE_CURVE('',#3280,#3211,#3288,.T.);
#3288 = LINE('',#3289,#3290);
#3289 = CARTESIAN_POINT('',(52.280578613281,39.520011901855,
    98.165878295898));
#3290 = VECTOR('',#3291,1.);
#3291 = DIRECTION('',(1.,0.,0.));
#3292 = PLANE('',#3293);
#3293 = AXIS2_PLACEMENT_3D('',#3294,#3295,#3296);
#3294 = CARTESIAN_POINT('',(52.954884703848,38.944317992422,
    98.165878295898));
#3295 = DIRECTION('',(-0.,-0.,-1.));
#3296 = DIRECTION('',(-1.,0.,0.));
#3297 = ADVANCED_FACE('',(#3298),#3315,.T.);
#3298 = FACE_BOUND('',#3299,.T.);
#3299 = EDGE_LOOP('',(#3300,#3308,#3314));
#3300 = ORIENTED_EDGE('',*,*,#3301,.T.);
#3301 = EDGE_CURVE('',#3109,#3302,#3304,.T.);
#3302 = VERTEX_POINT('',#3303);
#3303 = CARTESIAN_POINT('',(52.280578613281,38.020011901855,
    98.165878295898));
#3304 = LINE('',#3305,#3306);
#3305 = CARTESIAN_POINT('',(51.504119873047,38.020011901855,
    98.268096923828));
#3306 = VECTOR('',#3307,1.);
#3307 = DIRECTION('',(0.99144553959,0.,-0.130521040556));
#3308 = ORIENTED_EDGE('',*,*,#3309,.T.);
#3309 = EDGE_CURVE('',#3302,#3132,#3310,.T.);
#3310 = LINE('',#3311,#3312);
#3311 = CARTESIAN_POINT('',(52.280578613281,38.020011901855,
    98.165878295898));
#3312 = VECTOR('',#3313,1.);
#3313 = DIRECTION('',(-0.458862074008,0.886451623693,6.040791246666E-02)
  );
#3314 = ORIENTED_EDGE('',*,*,#3140,.T.);
#3315 = PLANE('',#3316);
#3316 = AXIS2_PLACEMENT_3D('',#3317,#3318,#3319);
#3317 = CARTESIAN_POINT('',(51.745858574553,38.622257272113,
    98.236272697884));
#3318 = DIRECTION('',(0.130521040556,0.,0.99144553959));
#3319 = DIRECTION('',(0.99144553959,0.,-0.130521040556));
#3320 = ADVANCED_FACE('',(#3321),#3336,.T.);
#3321 = FACE_BOUND('',#3322,.T.);
#3322 = EDGE_LOOP('',(#3323,#3329,#3330));
#3323 = ORIENTED_EDGE('',*,*,#3324,.T.);
#3324 = EDGE_CURVE('',#3280,#3132,#3325,.T.);
#3325 = LINE('',#3326,#3327);
#3326 = CARTESIAN_POINT('',(52.280578613281,39.520011901855,
    98.165878295898));
#3327 = VECTOR('',#3328,1.);
#3328 = DIRECTION('',(-0.99144553959,0.,0.130521040556));
#3329 = ORIENTED_EDGE('',*,*,#3309,.F.);
#3330 = ORIENTED_EDGE('',*,*,#3331,.T.);
#3331 = EDGE_CURVE('',#3302,#3280,#3332,.T.);
#3332 = LINE('',#3333,#3334);
#3333 = CARTESIAN_POINT('',(52.280578613281,38.020011901855,
    98.165878295898));
#3334 = VECTOR('',#3335,1.);
#3335 = DIRECTION('',(0.,1.,0.));
#3336 = PLANE('',#3337);
#3337 = AXIS2_PLACEMENT_3D('',#3338,#3339,#3340);
#3338 = CARTESIAN_POINT('',(52.038839911776,38.917766531598,
    98.197702521842));
#3339 = DIRECTION('',(0.130521040556,0.,0.99144553959));
#3340 = DIRECTION('',(0.99144553959,0.,-0.130521040556));
#3341 = ADVANCED_FACE('',(#3342),#3352,.F.);
#3342 = FACE_BOUND('',#3343,.F.);
#3343 = EDGE_LOOP('',(#3344,#3345,#3346));
#3344 = ORIENTED_EDGE('',*,*,#3331,.T.);
#3345 = ORIENTED_EDGE('',*,*,#3279,.T.);
#3346 = ORIENTED_EDGE('',*,*,#3347,.T.);
#3347 = EDGE_CURVE('',#3233,#3302,#3348,.T.);
#3348 = LINE('',#3349,#3350);
#3349 = CARTESIAN_POINT('',(53.280578613281,38.020011901855,
    98.165878295898));
#3350 = VECTOR('',#3351,1.);
#3351 = DIRECTION('',(-1.,0.,0.));
#3352 = PLANE('',#3353);
#3353 = AXIS2_PLACEMENT_3D('',#3354,#3355,#3356);
#3354 = CARTESIAN_POINT('',(52.606272522714,38.595705811288,
    98.165878295898));
#3355 = DIRECTION('',(-0.,-0.,-1.));
#3356 = DIRECTION('',(-1.,0.,0.));
#3357 = ADVANCED_FACE('',(#3358),#3368,.F.);
#3358 = FACE_BOUND('',#3359,.F.);
#3359 = EDGE_LOOP('',(#3360,#3361,#3367));
#3360 = ORIENTED_EDGE('',*,*,#3195,.F.);
#3361 = ORIENTED_EDGE('',*,*,#3362,.F.);
#3362 = EDGE_CURVE('',#3241,#3157,#3363,.T.);
#3363 = LINE('',#3364,#3365);
#3364 = CARTESIAN_POINT('',(53.280563354492,38.020011901855,
    102.26810455322));
#3365 = VECTOR('',#3366,1.);
#3366 = DIRECTION('',(-0.236835007989,0.971549884971,-1.806907714758E-06
    ));
#3367 = ORIENTED_EDGE('',*,*,#3262,.F.);
#3368 = PLANE('',#3369);
#3369 = AXIS2_PLACEMENT_3D('',#3370,#3371,#3372);
#3370 = CARTESIAN_POINT('',(53.000531777584,40.291091546267,
    102.26810241675));
#3371 = DIRECTION('',(-7.629394531028E-06,0.,0.999999999971));
#3372 = DIRECTION('',(0.999999999971,0.,7.629394531028E-06));
#3373 = ADVANCED_FACE('',(#3374),#3400,.T.);
#3374 = FACE_BOUND('',#3375,.T.);
#3375 = EDGE_LOOP('',(#3376,#3386,#3394));
#3376 = ORIENTED_EDGE('',*,*,#3377,.T.);
#3377 = EDGE_CURVE('',#3378,#3380,#3382,.T.);
#3378 = VERTEX_POINT('',#3379);
#3379 = CARTESIAN_POINT('',(51.504112243652,48.020011901855,
    100.76808929443));
#3380 = VERTEX_POINT('',#3381);
#3381 = CARTESIAN_POINT('',(52.280567169189,47.917789459229,
    100.76809692382));
#3382 = LINE('',#3383,#3384);
#3383 = CARTESIAN_POINT('',(51.504112243652,48.020011901855,
    100.76808929443));
#3384 = VECTOR('',#3385,1.);
#3385 = DIRECTION('',(0.991444826227,-0.130526458824,9.741871017199E-06)
  );
#3386 = ORIENTED_EDGE('',*,*,#3387,.T.);
#3387 = EDGE_CURVE('',#3380,#3388,#3390,.T.);
#3388 = VERTEX_POINT('',#3389);
#3389 = CARTESIAN_POINT('',(51.504119873047,50.520011901855,
    97.768089294434));
#3390 = LINE('',#3391,#3392);
#3391 = CARTESIAN_POINT('',(52.280567169189,47.917789459229,
    100.76809692382));
#3392 = VECTOR('',#3393,1.);
#3393 = DIRECTION('',(-0.191879356039,0.643073611102,-0.74137618213));
#3394 = ORIENTED_EDGE('',*,*,#3395,.T.);
#3395 = EDGE_CURVE('',#3388,#3378,#3396,.T.);
#3396 = LINE('',#3397,#3398);
#3397 = CARTESIAN_POINT('',(51.504119873047,50.520011901855,
    97.768089294434));
#3398 = VECTOR('',#3399,1.);
#3399 = DIRECTION('',(-1.953687743113E-06,-0.640184399663,0.768221279596
    ));
#3400 = PLANE('',#3401);
#3401 = AXIS2_PLACEMENT_3D('',#3402,#3403,#3404);
#3402 = CARTESIAN_POINT('',(51.718776131481,49.129677536959,
    99.402579875333));
#3403 = DIRECTION('',(0.100618911596,0.764322461258,0.636935640269));
#3404 = DIRECTION('',(6.938893903907E-18,-0.64018455145,0.768221153109)
  );
#3405 = ADVANCED_FACE('',(#3406),#3423,.T.);
#3406 = FACE_BOUND('',#3407,.T.);
#3407 = EDGE_LOOP('',(#3408,#3416,#3422));
#3408 = ORIENTED_EDGE('',*,*,#3409,.T.);
#3409 = EDGE_CURVE('',#3378,#3410,#3412,.T.);
#3410 = VERTEX_POINT('',#3411);
#3411 = CARTESIAN_POINT('',(51.504104614258,48.020011901855,
    102.26808929443));
#3412 = LINE('',#3413,#3414);
#3413 = CARTESIAN_POINT('',(51.504112243652,48.020011901855,
    100.76808929443));
#3414 = VECTOR('',#3415,1.);
#3415 = DIRECTION('',(-5.086263020768E-06,0.,0.999999999987));
#3416 = ORIENTED_EDGE('',*,*,#3417,.T.);
#3417 = EDGE_CURVE('',#3410,#3380,#3418,.T.);
#3418 = LINE('',#3419,#3420);
#3419 = CARTESIAN_POINT('',(51.504104614258,48.020011901855,
    102.26808929443));
#3420 = VECTOR('',#3421,1.);
#3421 = DIRECTION('',(0.458865625186,-6.041033755738E-02,-0.886449620192
    ));
#3422 = ORIENTED_EDGE('',*,*,#3377,.F.);
#3423 = PLANE('',#3424);
#3424 = AXIS2_PLACEMENT_3D('',#3425,#3426,#3427);
#3425 = CARTESIAN_POINT('',(51.745846397083,47.988186527396,
    101.37033735977));
#3426 = DIRECTION('',(0.130526458824,0.991444826275,6.638919007585E-07)
  );
#3427 = DIRECTION('',(0.991444826275,-0.130526458824,-1.323488980085E-23
    ));
#3428 = ADVANCED_FACE('',(#3429),#3446,.T.);
#3429 = FACE_BOUND('',#3430,.T.);
#3430 = EDGE_LOOP('',(#3431,#3439,#3440));
#3431 = ORIENTED_EDGE('',*,*,#3432,.T.);
#3432 = EDGE_CURVE('',#3433,#3380,#3435,.T.);
#3433 = VERTEX_POINT('',#3434);
#3434 = CARTESIAN_POINT('',(52.280563354492,47.917789459229,
    102.26809692382));
#3435 = LINE('',#3436,#3437);
#3436 = CARTESIAN_POINT('',(52.280563354492,47.917789459229,
    102.26809692382));
#3437 = VECTOR('',#3438,1.);
#3438 = DIRECTION('',(2.543131510408E-06,0.,-0.999999999997));
#3439 = ORIENTED_EDGE('',*,*,#3417,.F.);
#3440 = ORIENTED_EDGE('',*,*,#3441,.T.);
#3441 = EDGE_CURVE('',#3410,#3433,#3442,.T.);
#3442 = LINE('',#3443,#3444);
#3443 = CARTESIAN_POINT('',(51.504104614258,48.020011901855,
    102.26808929443));
#3444 = VECTOR('',#3445,1.);
#3445 = DIRECTION('',(0.991444909213,-0.13052582848,9.741823971359E-06)
  );
#3446 = PLANE('',#3447);
#3447 = AXIS2_PLACEMENT_3D('',#3448,#3449,#3450);
#3448 = CARTESIAN_POINT('',(52.038826342452,47.949614852036,
    101.66584943145));
#3449 = DIRECTION('',(0.130525828483,0.991444909261,3.31944347342E-07));
#3450 = DIRECTION('',(0.991444909261,-0.130525828483,0.));
#3451 = ADVANCED_FACE('',(#3452),#3469,.T.);
#3452 = FACE_BOUND('',#3453,.T.);
#3453 = EDGE_LOOP('',(#3454,#3455,#3463));
#3454 = ORIENTED_EDGE('',*,*,#3387,.F.);
#3455 = ORIENTED_EDGE('',*,*,#3456,.T.);
#3456 = EDGE_CURVE('',#3380,#3457,#3459,.T.);
#3457 = VERTEX_POINT('',#3458);
#3458 = CARTESIAN_POINT('',(52.151168823242,50.520011901855,
    97.682907104492));
#3459 = LINE('',#3460,#3461);
#3460 = CARTESIAN_POINT('',(52.280567169189,47.917789459229,
    100.76809692382));
#3461 = VECTOR('',#3462,1.);
#3462 = DIRECTION('',(-3.204392158807E-02,0.64440863827,-0.76400961644)
  );
#3463 = ORIENTED_EDGE('',*,*,#3464,.T.);
#3464 = EDGE_CURVE('',#3457,#3388,#3465,.T.);
#3465 = LINE('',#3466,#3467);
#3466 = CARTESIAN_POINT('',(52.151168823242,50.520011901855,
    97.682907104492));
#3467 = VECTOR('',#3468,1.);
#3468 = DIRECTION('',(-0.99144553959,0.,0.130521040556));
#3469 = PLANE('',#3470);
#3470 = AXIS2_PLACEMENT_3D('',#3471,#3472,#3473);
#3471 = CARTESIAN_POINT('',(52.037035087886,49.316086774208,
    99.133185016572));
#3472 = DIRECTION('',(8.430373217005E-02,0.763420781077,0.640376133036)
  );
#3473 = DIRECTION('',(0.,-0.642663949898,0.766148188996));
#3474 = ADVANCED_FACE('',(#3475),#3499,.F.);
#3475 = FACE_BOUND('',#3476,.F.);
#3476 = EDGE_LOOP('',(#3477,#3485,#3493));
#3477 = ORIENTED_EDGE('',*,*,#3478,.T.);
#3478 = EDGE_CURVE('',#3388,#3479,#3481,.T.);
#3479 = VERTEX_POINT('',#3480);
#3480 = CARTESIAN_POINT('',(51.500015258789,50.505138397217,
    99.284194946289));
#3481 = LINE('',#3482,#3483);
#3482 = CARTESIAN_POINT('',(51.504119873047,50.520011901855,
    97.768089294434));
#3483 = VECTOR('',#3484,1.);
#3484 = DIRECTION('',(-2.707200324059E-03,-9.809827196567E-03,
    0.999948217838));
#3485 = ORIENTED_EDGE('',*,*,#3486,.T.);
#3486 = EDGE_CURVE('',#3479,#3487,#3489,.T.);
#3487 = VERTEX_POINT('',#3488);
#3488 = CARTESIAN_POINT('',(52.161182403564,50.519538879395,
    98.037536621094));
#3489 = LINE('',#3490,#3491);
#3490 = CARTESIAN_POINT('',(51.500015258789,50.505138397217,
    99.284194946289));
#3491 = VECTOR('',#3492,1.);
#3492 = DIRECTION('',(0.468511673946,1.020436974831E-02,-0.883398371186)
  );
#3493 = ORIENTED_EDGE('',*,*,#3494,.T.);
#3494 = EDGE_CURVE('',#3487,#3388,#3495,.T.);
#3495 = LINE('',#3496,#3497);
#3496 = CARTESIAN_POINT('',(52.161182403564,50.519538879395,
    98.037536621094));
#3497 = VECTOR('',#3498,1.);
#3498 = DIRECTION('',(-0.925226150599,6.660747346762E-04,-0.379415506525
    ));
#3499 = PLANE('',#3500);
#3500 = AXIS2_PLACEMENT_3D('',#3501,#3502,#3503);
#3501 = CARTESIAN_POINT('',(51.694063077077,50.513889105285,
    98.456715542412));
#3502 = DIRECTION('',(-3.299264849756E-03,0.999946527388,
    9.800878379284E-03));
#3503 = DIRECTION('',(6.776263578034E-21,-9.800931721728E-03,
    0.999951969715));
#3504 = ADVANCED_FACE('',(#3505),#3522,.F.);
#3505 = FACE_BOUND('',#3506,.F.);
#3506 = EDGE_LOOP('',(#3507,#3515,#3516));
#3507 = ORIENTED_EDGE('',*,*,#3508,.T.);
#3508 = EDGE_CURVE('',#3509,#3487,#3511,.T.);
#3509 = VERTEX_POINT('',#3510);
#3510 = CARTESIAN_POINT('',(51.504112243652,50.520011901855,
    100.28420257568));
#3511 = LINE('',#3512,#3513);
#3512 = CARTESIAN_POINT('',(51.504112243652,50.520011901855,
    100.28420257568));
#3513 = VECTOR('',#3514,1.);
#3514 = DIRECTION('',(0.280705688074,-2.020790221089E-04,-0.959793871541
    ));
#3515 = ORIENTED_EDGE('',*,*,#3486,.F.);
#3516 = ORIENTED_EDGE('',*,*,#3517,.T.);
#3517 = EDGE_CURVE('',#3479,#3509,#3518,.T.);
#3518 = LINE('',#3519,#3520);
#3519 = CARTESIAN_POINT('',(51.500015258789,50.505138397217,
    99.284194946289));
#3520 = VECTOR('',#3521,1.);
#3521 = DIRECTION('',(4.096466149814E-03,1.487162152526E-02,
    0.999881019841));
#3522 = PLANE('',#3523);
#3523 = AXIS2_PLACEMENT_3D('',#3524,#3525,#3526);
#3524 = CARTESIAN_POINT('',(51.762464600087,50.516051583917,
    99.143571822849));
#3525 = DIRECTION('',(-4.93772286871E-02,0.998672732738,
    -1.465135398341E-02));
#3526 = DIRECTION('',(0.998779938627,4.938252925211E-02,
    1.084202172486E-19));
#3527 = ADVANCED_FACE('',(#3528),#3538,.F.);
#3528 = FACE_BOUND('',#3529,.F.);
#3529 = EDGE_LOOP('',(#3530,#3531,#3537));
#3530 = ORIENTED_EDGE('',*,*,#3494,.F.);
#3531 = ORIENTED_EDGE('',*,*,#3532,.T.);
#3532 = EDGE_CURVE('',#3487,#3457,#3533,.T.);
#3533 = LINE('',#3534,#3535);
#3534 = CARTESIAN_POINT('',(52.161182403564,50.519538879395,
    98.037536621094));
#3535 = VECTOR('',#3536,1.);
#3536 = DIRECTION('',(-2.822546167656E-02,1.333317046816E-03,
    -0.999600693066));
#3537 = ORIENTED_EDGE('',*,*,#3464,.T.);
#3538 = PLANE('',#3539);
#3539 = AXIS2_PLACEMENT_3D('',#3540,#3541,#3542);
#3540 = CARTESIAN_POINT('',(51.897574107867,50.519865258874,
    97.826640481094));
#3541 = DIRECTION('',(1.749471020352E-04,0.999999101697,
    1.32890852876E-03));
#3542 = DIRECTION('',(-2.64697796017E-23,-1.328908549097E-03,
    0.999999117001));
#3543 = ADVANCED_FACE('',(#3544),#3561,.F.);
#3544 = FACE_BOUND('',#3545,.F.);
#3545 = EDGE_LOOP('',(#3546,#3547,#3555));
#3546 = ORIENTED_EDGE('',*,*,#3508,.F.);
#3547 = ORIENTED_EDGE('',*,*,#3548,.T.);
#3548 = EDGE_CURVE('',#3509,#3549,#3551,.T.);
#3549 = VERTEX_POINT('',#3550);
#3550 = CARTESIAN_POINT('',(52.224575042725,50.516555786133,
    100.28419494628));
#3551 = LINE('',#3552,#3553);
#3552 = CARTESIAN_POINT('',(51.504112243652,50.520011901855,
    100.28420257568));
#3553 = VECTOR('',#3554,1.);
#3554 = DIRECTION('',(0.999988494167,-4.797022083052E-03,
    -1.058945272197E-05));
#3555 = ORIENTED_EDGE('',*,*,#3556,.F.);
#3556 = EDGE_CURVE('',#3487,#3549,#3557,.T.);
#3557 = LINE('',#3558,#3559);
#3558 = CARTESIAN_POINT('',(52.161182403564,50.519538879395,
    98.037536621094));
#3559 = VECTOR('',#3560,1.);
#3560 = DIRECTION('',(2.820516237948E-02,-1.327261823369E-03,
    0.999601274104));
#3561 = PLANE('',#3562);
#3562 = AXIS2_PLACEMENT_3D('',#3563,#3564,#3565);
#3563 = CARTESIAN_POINT('',(51.989457744307,50.518841372476,
    99.313317762981));
#3564 = DIRECTION('',(4.79703129989E-03,0.999987783238,
    1.192420010511E-03));
#3565 = DIRECTION('',(0.999988494163,-4.79703471026E-03,
    8.470329472543E-22));
#3566 = ADVANCED_FACE('',(#3567),#3591,.F.);
#3567 = FACE_BOUND('',#3568,.F.);
#3568 = EDGE_LOOP('',(#3569,#3577,#3585));
#3569 = ORIENTED_EDGE('',*,*,#3570,.T.);
#3570 = EDGE_CURVE('',#3571,#3487,#3573,.T.);
#3571 = VERTEX_POINT('',#3572);
#3572 = CARTESIAN_POINT('',(52.202663421631,50.512275695801,
    97.895797729492));
#3573 = LINE('',#3574,#3575);
#3574 = CARTESIAN_POINT('',(52.202663421631,50.512275695801,
    97.895797729492));
#3575 = VECTOR('',#3576,1.);
#3576 = DIRECTION('',(-0.280537635134,4.912117503176E-02,0.95858528334)
  );
#3577 = ORIENTED_EDGE('',*,*,#3578,.T.);
#3578 = EDGE_CURVE('',#3487,#3579,#3581,.T.);
#3579 = VERTEX_POINT('',#3580);
#3580 = CARTESIAN_POINT('',(52.276473999023,50.505138397217,
    99.284194946289));
#3581 = LINE('',#3582,#3583);
#3582 = CARTESIAN_POINT('',(52.161182403564,50.519538879395,
    98.037536621094));
#3583 = VECTOR('',#3584,1.);
#3584 = DIRECTION('',(9.20814595778E-02,-1.150142308527E-02,
    0.995685051645));
#3585 = ORIENTED_EDGE('',*,*,#3586,.T.);
#3586 = EDGE_CURVE('',#3579,#3571,#3587,.T.);
#3587 = LINE('',#3588,#3589);
#3588 = CARTESIAN_POINT('',(52.276473999023,50.505138397217,
    99.284194946289));
#3589 = VECTOR('',#3590,1.);
#3590 = DIRECTION('',(-5.308676980988E-02,5.133358122605E-03,
    -0.998576708874));
#3591 = PLANE('',#3592);
#3592 = AXIS2_PLACEMENT_3D('',#3593,#3594,#3595);
#3593 = CARTESIAN_POINT('',(52.227207300586,50.510718163989,
    98.58876557585));
#3594 = DIRECTION('',(0.160918549294,0.986961550377,-3.481173616672E-03)
  );
#3595 = DIRECTION('',(0.986967530713,-0.160919524354,-1.084202172486E-19
    ));
#3596 = ADVANCED_FACE('',(#3597),#3614,.F.);
#3597 = FACE_BOUND('',#3598,.F.);
#3598 = EDGE_LOOP('',(#3599,#3607,#3608));
#3599 = ORIENTED_EDGE('',*,*,#3600,.T.);
#3600 = EDGE_CURVE('',#3601,#3579,#3603,.T.);
#3601 = VERTEX_POINT('',#3602);
#3602 = CARTESIAN_POINT('',(52.280570983887,50.520011901855,
    100.28420257568));
#3603 = LINE('',#3604,#3605);
#3604 = CARTESIAN_POINT('',(52.280570983887,50.520011901855,
    100.28420257568));
#3605 = VECTOR('',#3606,1.);
#3606 = DIRECTION('',(-4.096466149814E-03,-1.487162152526E-02,
    -0.999881019841));
#3607 = ORIENTED_EDGE('',*,*,#3578,.F.);
#3608 = ORIENTED_EDGE('',*,*,#3609,.T.);
#3609 = EDGE_CURVE('',#3487,#3601,#3610,.T.);
#3610 = LINE('',#3611,#3612);
#3611 = CARTESIAN_POINT('',(52.161182403564,50.519538879395,
    98.037536621094));
#3612 = VECTOR('',#3613,1.);
#3613 = DIRECTION('',(5.306546049181E-02,2.10247534939E-04,
    0.998591013728));
#3614 = PLANE('',#3615);
#3615 = AXIS2_PLACEMENT_3D('',#3616,#3617,#3618);
#3616 = CARTESIAN_POINT('',(52.233113027051,50.516107613291,
    99.160286052679));
#3617 = DIRECTION('',(0.286414563111,0.957981661711,-1.542186315943E-02)
  );
#3618 = DIRECTION('',(0.958095602275,-0.286448628729,-8.673617379884E-19
    ));
#3619 = ADVANCED_FACE('',(#3620),#3630,.F.);
#3620 = FACE_BOUND('',#3621,.F.);
#3621 = EDGE_LOOP('',(#3622,#3628,#3629));
#3622 = ORIENTED_EDGE('',*,*,#3623,.T.);
#3623 = EDGE_CURVE('',#3549,#3601,#3624,.T.);
#3624 = LINE('',#3625,#3626);
#3625 = CARTESIAN_POINT('',(52.224575042725,50.516555786133,
    100.28419494628));
#3626 = VECTOR('',#3627,1.);
#3627 = DIRECTION('',(0.998100685387,6.160359840322E-02,
    1.359902834508E-04));
#3628 = ORIENTED_EDGE('',*,*,#3609,.F.);
#3629 = ORIENTED_EDGE('',*,*,#3556,.T.);
#3630 = PLANE('',#3631);
#3631 = AXIS2_PLACEMENT_3D('',#3632,#3633,#3634);
#3632 = CARTESIAN_POINT('',(52.207447723341,50.518904063108,
    99.174707985492));
#3633 = DIRECTION('',(-6.160372571129E-02,0.998095985339,
    3.063499280761E-03));
#3634 = DIRECTION('',(0.998100668952,6.160401478967E-02,
    2.710505431214E-20));
#3635 = ADVANCED_FACE('',(#3636),#3646,.F.);
#3636 = FACE_BOUND('',#3637,.F.);
#3637 = EDGE_LOOP('',(#3638,#3639,#3645));
#3638 = ORIENTED_EDGE('',*,*,#3570,.F.);
#3639 = ORIENTED_EDGE('',*,*,#3640,.F.);
#3640 = EDGE_CURVE('',#3457,#3571,#3641,.T.);
#3641 = LINE('',#3642,#3643);
#3642 = CARTESIAN_POINT('',(52.151168823242,50.520011901855,
    97.682907104492));
#3643 = VECTOR('',#3644,1.);
#3644 = DIRECTION('',(0.234956506365,-3.52983032008E-02,0.97136474607));
#3645 = ORIENTED_EDGE('',*,*,#3532,.F.);
#3646 = PLANE('',#3647);
#3647 = AXIS2_PLACEMENT_3D('',#3648,#3649,#3650);
#3648 = CARTESIAN_POINT('',(52.167747633304,50.517880308211,
    97.860508741314));
#3649 = DIRECTION('',(0.161689013271,0.986836412571,-3.249278695823E-03)
  );
#3650 = DIRECTION('',(0.986841622029,-0.161689866819,1.084202172486E-19)
  );
#3651 = ADVANCED_FACE('',(#3652),#3669,.F.);
#3652 = FACE_BOUND('',#3653,.F.);
#3653 = EDGE_LOOP('',(#3654,#3662,#3663));
#3654 = ORIENTED_EDGE('',*,*,#3655,.T.);
#3655 = EDGE_CURVE('',#3656,#3457,#3658,.T.);
#3656 = VERTEX_POINT('',#3657);
#3657 = CARTESIAN_POINT('',(52.189170837402,50.512401580811,
    97.641342163086));
#3658 = LINE('',#3659,#3660);
#3659 = CARTESIAN_POINT('',(52.189170837402,50.512401580811,
    97.641342163086));
#3660 = VECTOR('',#3661,1.);
#3661 = DIRECTION('',(-0.668689577469,0.133912437969,0.731383420609));
#3662 = ORIENTED_EDGE('',*,*,#3640,.T.);
#3663 = ORIENTED_EDGE('',*,*,#3664,.T.);
#3664 = EDGE_CURVE('',#3571,#3656,#3665,.T.);
#3665 = LINE('',#3666,#3667);
#3666 = CARTESIAN_POINT('',(52.202663421631,50.512275695801,
    97.895797729492));
#3667 = VECTOR('',#3668,1.);
#3668 = DIRECTION('',(-5.295091102062E-02,4.940288560024E-04,
    -0.998596994266));
#3669 = PLANE('',#3670);
#3670 = AXIS2_PLACEMENT_3D('',#3671,#3672,#3673);
#3671 = CARTESIAN_POINT('',(52.185315187899,50.514323887211,
    97.765754388243));
#3672 = DIRECTION('',(0.186457659098,0.982418018722,-9.400949652389E-03)
  );
#3673 = DIRECTION('',(0.982461433598,-0.186465899008,2.168404344971E-19)
  );
#3674 = ADVANCED_FACE('',(#3675),#3692,.F.);
#3675 = FACE_BOUND('',#3676,.F.);
#3676 = EDGE_LOOP('',(#3677,#3685,#3691));
#3677 = ORIENTED_EDGE('',*,*,#3678,.T.);
#3678 = EDGE_CURVE('',#3380,#3679,#3681,.T.);
#3679 = VERTEX_POINT('',#3680);
#3680 = CARTESIAN_POINT('',(53.280567169189,47.917789459229,
    100.76809692382));
#3681 = LINE('',#3682,#3683);
#3682 = CARTESIAN_POINT('',(52.280567169189,47.917789459229,
    100.76809692382));
#3683 = VECTOR('',#3684,1.);
#3684 = DIRECTION('',(1.,0.,0.));
#3685 = ORIENTED_EDGE('',*,*,#3686,.T.);
#3686 = EDGE_CURVE('',#3679,#3433,#3687,.T.);
#3687 = LINE('',#3688,#3689);
#3688 = CARTESIAN_POINT('',(53.280567169189,47.917789459229,
    100.76809692382));
#3689 = VECTOR('',#3690,1.);
#3690 = DIRECTION('',(-0.554701661155,0.,0.832049317716));
#3691 = ORIENTED_EDGE('',*,*,#3432,.T.);
#3692 = PLANE('',#3693);
#3693 = AXIS2_PLACEMENT_3D('',#3694,#3695,#3696);
#3694 = CARTESIAN_POINT('',(52.606259700277,47.917789459229,
    101.34379091898));
#3695 = DIRECTION('',(-0.,-1.,-0.));
#3696 = DIRECTION('',(0.,0.,-1.));
#3697 = ADVANCED_FACE('',(#3698),#3715,.F.);
#3698 = FACE_BOUND('',#3699,.F.);
#3699 = EDGE_LOOP('',(#3700,#3708,#3709));
#3700 = ORIENTED_EDGE('',*,*,#3701,.T.);
#3701 = EDGE_CURVE('',#3702,#3433,#3704,.T.);
#3702 = VERTEX_POINT('',#3703);
#3703 = CARTESIAN_POINT('',(53.280563354492,47.917789459229,
    102.26809692382));
#3704 = LINE('',#3705,#3706);
#3705 = CARTESIAN_POINT('',(53.280563354492,47.917789459229,
    102.26809692382));
#3706 = VECTOR('',#3707,1.);
#3707 = DIRECTION('',(-1.,0.,0.));
#3708 = ORIENTED_EDGE('',*,*,#3686,.F.);
#3709 = ORIENTED_EDGE('',*,*,#3710,.F.);
#3710 = EDGE_CURVE('',#3702,#3679,#3711,.T.);
#3711 = LINE('',#3712,#3713);
#3712 = CARTESIAN_POINT('',(53.280563354492,47.917789459229,
    102.26809692382));
#3713 = VECTOR('',#3714,1.);
#3714 = DIRECTION('',(2.543131510408E-06,0.,-0.999999999997));
#3715 = PLANE('',#3716);
#3716 = AXIS2_PLACEMENT_3D('',#3717,#3718,#3719);
#3717 = CARTESIAN_POINT('',(52.954870823405,47.917789459229,
    101.69240292867));
#3718 = DIRECTION('',(-0.,-1.,-0.));
#3719 = DIRECTION('',(0.,0.,-1.));
#3720 = ADVANCED_FACE('',(#3721),#3747,.T.);
#3721 = FACE_BOUND('',#3722,.T.);
#3722 = EDGE_LOOP('',(#3723,#3733,#3741));
#3723 = ORIENTED_EDGE('',*,*,#3724,.T.);
#3724 = EDGE_CURVE('',#3725,#3727,#3729,.T.);
#3725 = VERTEX_POINT('',#3726);
#3726 = CARTESIAN_POINT('',(48.606334686279,44.243556976318,
    100.76808166503));
#3727 = VERTEX_POINT('',#3728);
#3728 = CARTESIAN_POINT('',(48.606327056885,44.243556976318,
    102.26808166503));
#3729 = LINE('',#3730,#3731);
#3730 = CARTESIAN_POINT('',(48.606334686279,44.243556976318,
    100.76808166503));
#3731 = VECTOR('',#3732,1.);
#3732 = DIRECTION('',(-5.086263020768E-06,0.,0.999999999987));
#3733 = ORIENTED_EDGE('',*,*,#3734,.T.);
#3734 = EDGE_CURVE('',#3727,#3735,#3737,.T.);
#3735 = VERTEX_POINT('',#3736);
#3736 = CARTESIAN_POINT('',(48.504112243652,45.020011901855,
    100.76808166503));
#3737 = LINE('',#3738,#3739);
#3738 = CARTESIAN_POINT('',(48.606327056885,44.243556976318,
    102.26808166503));
#3739 = VECTOR('',#3740,1.);
#3740 = DIRECTION('',(-6.040572881567E-02,0.458860356795,-0.886452661391
    ));
#3741 = ORIENTED_EDGE('',*,*,#3742,.T.);
#3742 = EDGE_CURVE('',#3735,#3725,#3743,.T.);
#3743 = LINE('',#3744,#3745);
#3744 = CARTESIAN_POINT('',(48.504112243652,45.020011901855,
    100.76808166503));
#3745 = VECTOR('',#3746,1.);
#3746 = DIRECTION('',(0.13052645883,-0.991444826274,0.));
#3747 = PLANE('',#3748);
#3748 = AXIS2_PLACEMENT_3D('',#3749,#3750,#3751);
#3749 = CARTESIAN_POINT('',(48.574506235049,44.485294296158,
    101.37032745921));
#3750 = DIRECTION('',(-0.991444826261,-0.130526458828,
    -5.042749157009E-06));
#3751 = DIRECTION('',(0.13052645883,-0.991444826274,0.));
#3752 = ADVANCED_FACE('',(#3753),#3770,.T.);
#3753 = FACE_BOUND('',#3754,.T.);
#3754 = EDGE_LOOP('',(#3755,#3763,#3764));
#3755 = ORIENTED_EDGE('',*,*,#3756,.T.);
#3756 = EDGE_CURVE('',#3757,#3735,#3759,.T.);
#3757 = VERTEX_POINT('',#3758);
#3758 = CARTESIAN_POINT('',(48.504104614258,45.020011901855,
    102.26808166503));
#3759 = LINE('',#3760,#3761);
#3760 = CARTESIAN_POINT('',(48.504104614258,45.020011901855,
    102.26808166503));
#3761 = VECTOR('',#3762,1.);
#3762 = DIRECTION('',(5.086263020768E-06,0.,-0.999999999987));
#3763 = ORIENTED_EDGE('',*,*,#3734,.F.);
#3764 = ORIENTED_EDGE('',*,*,#3765,.T.);
#3765 = EDGE_CURVE('',#3727,#3757,#3766,.T.);
#3766 = LINE('',#3767,#3768);
#3767 = CARTESIAN_POINT('',(48.606327056885,44.243556976318,
    102.26808166503));
#3768 = VECTOR('',#3769,1.);
#3769 = DIRECTION('',(-0.13052645883,0.991444826274,0.));
#3770 = PLANE('',#3771);
#3771 = AXIS2_PLACEMENT_3D('',#3772,#3773,#3774);
#3772 = CARTESIAN_POINT('',(48.535933065488,44.778274582015,
    101.66583587086));
#3773 = DIRECTION('',(-0.991444826261,-0.130526458828,
    -5.042749157033E-06));
#3774 = DIRECTION('',(0.13052645883,-0.991444826274,-1.058791184068E-22)
  );
#3775 = ADVANCED_FACE('',(#3776),#3793,.T.);
#3776 = FACE_BOUND('',#3777,.T.);
#3777 = EDGE_LOOP('',(#3778,#3779,#3787));
#3778 = ORIENTED_EDGE('',*,*,#3756,.F.);
#3779 = ORIENTED_EDGE('',*,*,#3780,.T.);
#3780 = EDGE_CURVE('',#3757,#3781,#3783,.T.);
#3781 = VERTEX_POINT('',#3782);
#3782 = CARTESIAN_POINT('',(48.606334686279,45.79647064209,
    100.76808166503));
#3783 = LINE('',#3784,#3785);
#3784 = CARTESIAN_POINT('',(48.504104614258,45.020011901855,
    102.26808166503));
#3785 = VECTOR('',#3786,1.);
#3786 = DIRECTION('',(6.04146508724E-02,0.458861886532,-0.886451261519)
  );
#3787 = ORIENTED_EDGE('',*,*,#3788,.T.);
#3788 = EDGE_CURVE('',#3781,#3735,#3789,.T.);
#3789 = LINE('',#3790,#3791);
#3790 = CARTESIAN_POINT('',(48.606334686279,45.79647064209,
    100.76808166503));
#3791 = VECTOR('',#3792,1.);
#3792 = DIRECTION('',(-0.130525828486,-0.99144490926,0.));
#3793 = PLANE('',#3794);
#3794 = AXIS2_PLACEMENT_3D('',#3795,#3796,#3797);
#3795 = CARTESIAN_POINT('',(48.535934599836,45.261750647184,
    101.37032698556));
#3796 = DIRECTION('',(-0.991444909248,0.130525828485,-5.042749579109E-06
    ));
#3797 = DIRECTION('',(-0.130525828486,-0.99144490926,0.));
#3798 = ADVANCED_FACE('',(#3799),#3816,.T.);
#3799 = FACE_BOUND('',#3800,.T.);
#3800 = EDGE_LOOP('',(#3801,#3809,#3810));
#3801 = ORIENTED_EDGE('',*,*,#3802,.T.);
#3802 = EDGE_CURVE('',#3803,#3781,#3805,.T.);
#3803 = VERTEX_POINT('',#3804);
#3804 = CARTESIAN_POINT('',(48.606327056885,45.79647064209,
    102.26808166503));
#3805 = LINE('',#3806,#3807);
#3806 = CARTESIAN_POINT('',(48.606327056885,45.79647064209,
    102.26808166503));
#3807 = VECTOR('',#3808,1.);
#3808 = DIRECTION('',(5.086263020768E-06,0.,-0.999999999987));
#3809 = ORIENTED_EDGE('',*,*,#3780,.F.);
#3810 = ORIENTED_EDGE('',*,*,#3811,.T.);
#3811 = EDGE_CURVE('',#3757,#3803,#3812,.T.);
#3812 = LINE('',#3813,#3814);
#3813 = CARTESIAN_POINT('',(48.504104614258,45.020011901855,
    102.26808166503));
#3814 = VECTOR('',#3815,1.);
#3815 = DIRECTION('',(0.130525828486,0.99144490926,0.));
#3816 = PLANE('',#3817);
#3817 = AXIS2_PLACEMENT_3D('',#3818,#3819,#3820);
#3818 = CARTESIAN_POINT('',(48.574504700701,45.554731896761,
    101.66583634451));
#3819 = DIRECTION('',(-0.991444909248,0.130525828485,-5.042749579078E-06
    ));
#3820 = DIRECTION('',(-0.130525828486,-0.99144490926,-1.058791184068E-22
    ));
#3821 = ADVANCED_FACE('',(#3822),#3839,.T.);
#3822 = FACE_BOUND('',#3823,.T.);
#3823 = EDGE_LOOP('',(#3824,#3825,#3833));
#3824 = ORIENTED_EDGE('',*,*,#3724,.F.);
#3825 = ORIENTED_EDGE('',*,*,#3826,.F.);
#3826 = EDGE_CURVE('',#3827,#3725,#3829,.T.);
#3827 = VERTEX_POINT('',#3828);
#3828 = CARTESIAN_POINT('',(48.906028747559,43.520011901855,
    102.26808166503));
#3829 = LINE('',#3830,#3831);
#3830 = CARTESIAN_POINT('',(48.906028747559,43.520011901855,
    102.26808166503));
#3831 = VECTOR('',#3832,1.);
#3832 = DIRECTION('',(-0.177109611975,0.427592014462,-0.886452059907));
#3833 = ORIENTED_EDGE('',*,*,#3834,.T.);
#3834 = EDGE_CURVE('',#3827,#3727,#3835,.T.);
#3835 = LINE('',#3836,#3837);
#3836 = CARTESIAN_POINT('',(48.906028747559,43.520011901855,
    102.26808166503));
#3837 = VECTOR('',#3838,1.);
#3838 = DIRECTION('',(-0.382682895971,0.923879754693,0.));
#3839 = PLANE('',#3840);
#3840 = AXIS2_PLACEMENT_3D('',#3841,#3842,#3843);
#3841 = CARTESIAN_POINT('',(48.699637718993,44.018292135587,
    101.66583649547));
#3842 = DIRECTION('',(-0.923879754683,-0.382682895966,
    -4.699095431961E-06));
#3843 = DIRECTION('',(0.382682895971,-0.923879754693,-2.117582368136E-22
    ));
#3844 = ADVANCED_FACE('',(#3845),#3871,.T.);
#3845 = FACE_BOUND('',#3846,.T.);
#3846 = EDGE_LOOP('',(#3847,#3857,#3865));
#3847 = ORIENTED_EDGE('',*,*,#3848,.T.);
#3848 = EDGE_CURVE('',#3849,#3851,#3853,.T.);
#3849 = VERTEX_POINT('',#3850);
#3850 = CARTESIAN_POINT('',(49.382789611816,42.898693084717,
    100.76808929443));
#3851 = VERTEX_POINT('',#3852);
#3852 = CARTESIAN_POINT('',(49.382785797119,42.898693084717,
    102.26808929443));
#3853 = LINE('',#3854,#3855);
#3854 = CARTESIAN_POINT('',(49.382789611816,42.898693084717,
    100.76808929443));
#3855 = VECTOR('',#3856,1.);
#3856 = DIRECTION('',(-2.543131510408E-06,0.,0.999999999997));
#3857 = ORIENTED_EDGE('',*,*,#3858,.T.);
#3858 = EDGE_CURVE('',#3851,#3859,#3861,.T.);
#3859 = VERTEX_POINT('',#3860);
#3860 = CARTESIAN_POINT('',(48.906032562256,43.520011901855,
    100.76808166503));
#3861 = LINE('',#3862,#3863);
#3862 = CARTESIAN_POINT('',(49.382785797119,42.898693084717,
    102.26808929443));
#3863 = VECTOR('',#3864,1.);
#3864 = DIRECTION('',(-0.28174496032,0.36717830668,-0.88645353428));
#3865 = ORIENTED_EDGE('',*,*,#3866,.T.);
#3866 = EDGE_CURVE('',#3859,#3849,#3867,.T.);
#3867 = LINE('',#3868,#3869);
#3868 = CARTESIAN_POINT('',(48.906032562256,43.520011901855,
    100.76808166503));
#3869 = VECTOR('',#3870,1.);
#3870 = DIRECTION('',(0.608763320069,-0.793351889167,9.741849751854E-06)
  );
#3871 = PLANE('',#3872);
#3872 = AXIS2_PLACEMENT_3D('',#3873,#3874,#3875);
#3873 = CARTESIAN_POINT('',(49.234356896969,43.092131414141,
    101.37033271227));
#3874 = DIRECTION('',(-0.793351889191,-0.608763320112,
    -2.017598188311E-06));
#3875 = DIRECTION('',(0.608763320113,-0.793351889192,0.));
#3876 = ADVANCED_FACE('',(#3877),#3892,.T.);
#3877 = FACE_BOUND('',#3878,.T.);
#3878 = EDGE_LOOP('',(#3879,#3885,#3886));
#3879 = ORIENTED_EDGE('',*,*,#3880,.T.);
#3880 = EDGE_CURVE('',#3827,#3859,#3881,.T.);
#3881 = LINE('',#3882,#3883);
#3882 = CARTESIAN_POINT('',(48.906028747559,43.520011901855,
    102.26808166503));
#3883 = VECTOR('',#3884,1.);
#3884 = DIRECTION('',(2.543131510408E-06,0.,-0.999999999997));
#3885 = ORIENTED_EDGE('',*,*,#3858,.F.);
#3886 = ORIENTED_EDGE('',*,*,#3887,.T.);
#3887 = EDGE_CURVE('',#3851,#3827,#3888,.T.);
#3888 = LINE('',#3889,#3890);
#3889 = CARTESIAN_POINT('',(49.382785797119,42.898693084717,
    102.26808929443));
#3890 = VECTOR('',#3891,1.);
#3891 = DIRECTION('',(-0.608763320069,0.793351889167,-9.741849751854E-06
    ));
#3892 = PLANE('',#3893);
#3893 = AXIS2_PLACEMENT_3D('',#3894,#3895,#3896);
#3894 = CARTESIAN_POINT('',(49.054461462406,43.326573572432,
    101.66583824719));
#3895 = DIRECTION('',(-0.793351889191,-0.608763320112,
    -2.017598188248E-06));
#3896 = DIRECTION('',(0.608763320113,-0.793351889192,2.117582368136E-22)
  );
#3897 = ADVANCED_FACE('',(#3898),#3915,.T.);
#3898 = FACE_BOUND('',#3899,.T.);
#3899 = EDGE_LOOP('',(#3900,#3908,#3914));
#3900 = ORIENTED_EDGE('',*,*,#3901,.T.);
#3901 = EDGE_CURVE('',#3849,#3902,#3904,.T.);
#3902 = VERTEX_POINT('',#3903);
#3903 = CARTESIAN_POINT('',(50.004112243652,42.421936035156,
    100.76808929443));
#3904 = LINE('',#3905,#3906);
#3905 = CARTESIAN_POINT('',(49.382789611816,42.898693084717,
    100.76808929443));
#3906 = VECTOR('',#3907,1.);
#3907 = DIRECTION('',(0.793353694323,-0.608760967625,0.));
#3908 = ORIENTED_EDGE('',*,*,#3909,.T.);
#3909 = EDGE_CURVE('',#3902,#3851,#3910,.T.);
#3910 = LINE('',#3911,#3912);
#3911 = CARTESIAN_POINT('',(50.004112243652,42.421936035156,
    100.76808929443));
#3912 = VECTOR('',#3913,1.);
#3913 = DIRECTION('',(-0.36718344184,0.281747695363,0.88645053793));
#3914 = ORIENTED_EDGE('',*,*,#3848,.F.);
#3915 = PLANE('',#3916);
#3916 = AXIS2_PLACEMENT_3D('',#3917,#3918,#3919);
#3917 = CARTESIAN_POINT('',(49.576227601411,42.750261898305,
    101.37033452178));
#3918 = DIRECTION('',(-0.608760967624,-0.793353694322,-1.54815919911E-06
    ));
#3919 = DIRECTION('',(-0.793353694323,0.608760967625,0.));
#3920 = ADVANCED_FACE('',(#3921),#3938,.T.);
#3921 = FACE_BOUND('',#3922,.T.);
#3922 = EDGE_LOOP('',(#3923,#3931,#3932));
#3923 = ORIENTED_EDGE('',*,*,#3924,.T.);
#3924 = EDGE_CURVE('',#3925,#3851,#3927,.T.);
#3925 = VERTEX_POINT('',#3926);
#3926 = CARTESIAN_POINT('',(50.004104614258,42.421936035156,
    102.26808929443));
#3927 = LINE('',#3928,#3929);
#3928 = CARTESIAN_POINT('',(50.004104614258,42.421936035156,
    102.26808929443));
#3929 = VECTOR('',#3930,1.);
#3930 = DIRECTION('',(-0.793351889204,0.608763320097,0.));
#3931 = ORIENTED_EDGE('',*,*,#3909,.F.);
#3932 = ORIENTED_EDGE('',*,*,#3933,.T.);
#3933 = EDGE_CURVE('',#3902,#3925,#3934,.T.);
#3934 = LINE('',#3935,#3936);
#3935 = CARTESIAN_POINT('',(50.004112243652,42.421936035156,
    100.76808929443));
#3936 = VECTOR('',#3937,1.);
#3937 = DIRECTION('',(-5.086263020768E-06,0.,0.999999999987));
#3938 = PLANE('',#3939);
#3939 = AXIS2_PLACEMENT_3D('',#3940,#3941,#3942);
#3940 = CARTESIAN_POINT('',(49.810669433144,42.570367153091,
    101.66584360859));
#3941 = DIRECTION('',(-0.608763320094,-0.7933518892,-3.096330363508E-06)
  );
#3942 = DIRECTION('',(-0.793351889204,0.608763320097,0.));
#3943 = ADVANCED_FACE('',(#3944),#3954,.T.);
#3944 = FACE_BOUND('',#3945,.T.);
#3945 = EDGE_LOOP('',(#3946,#3947,#3948));
#3946 = ORIENTED_EDGE('',*,*,#3880,.F.);
#3947 = ORIENTED_EDGE('',*,*,#3826,.T.);
#3948 = ORIENTED_EDGE('',*,*,#3949,.T.);
#3949 = EDGE_CURVE('',#3725,#3859,#3950,.T.);
#3950 = LINE('',#3951,#3952);
#3951 = CARTESIAN_POINT('',(48.606334686279,44.243556976318,
    100.76808166503));
#3952 = VECTOR('',#3953,1.);
#3953 = DIRECTION('',(0.382678738377,-0.923881476811,0.));
#3954 = PLANE('',#3955);
#3955 = AXIS2_PLACEMENT_3D('',#3956,#3957,#3958);
#3956 = CARTESIAN_POINT('',(48.812724640147,43.745276692459,
    101.37032705575));
#3957 = DIRECTION('',(-0.923881476808,-0.382678738376,
    -2.349552095555E-06));
#3958 = DIRECTION('',(0.382678738377,-0.923881476811,-1.058791184068E-22
    ));
#3959 = ADVANCED_FACE('',(#3960),#3977,.T.);
#3960 = FACE_BOUND('',#3961,.T.);
#3961 = EDGE_LOOP('',(#3962,#3963,#3971));
#3962 = ORIENTED_EDGE('',*,*,#3901,.F.);
#3963 = ORIENTED_EDGE('',*,*,#3964,.F.);
#3964 = EDGE_CURVE('',#3965,#3849,#3967,.T.);
#3965 = VERTEX_POINT('',#3966);
#3966 = CARTESIAN_POINT('',(44.504112243652,42.020011901855,
    100.76806640625));
#3967 = LINE('',#3968,#3969);
#3968 = CARTESIAN_POINT('',(44.504112243652,42.020011901855,
    100.76806640625));
#3969 = VECTOR('',#3970,1.);
#3970 = DIRECTION('',(0.984165055723,0.177254458542,4.617183876296E-06)
  );
#3971 = ORIENTED_EDGE('',*,*,#3972,.T.);
#3972 = EDGE_CURVE('',#3965,#3902,#3973,.T.);
#3973 = LINE('',#3974,#3975);
#3974 = CARTESIAN_POINT('',(44.504112243652,42.020011901855,
    100.76806640625));
#3975 = VECTOR('',#3976,1.);
#3976 = DIRECTION('',(0.997340514652,7.288276762857E-02,
    4.150420509969E-06));
#3977 = PLANE('',#3978);
#3978 = AXIS2_PLACEMENT_3D('',#3979,#3980,#3981);
#3979 = CARTESIAN_POINT('',(47.287021133012,42.356536623187,
    100.76807864665));
#3980 = DIRECTION('',(-3.79962645302E-06,-4.951775563591E-06,
    0.999999999981));
#3981 = DIRECTION('',(3.231174267785E-27,0.999999999988,
    4.951775563627E-06));
#3982 = ADVANCED_FACE('',(#3983),#4007,.F.);
#3983 = FACE_BOUND('',#3984,.F.);
#3984 = EDGE_LOOP('',(#3985,#3993,#4001));
#3985 = ORIENTED_EDGE('',*,*,#3986,.T.);
#3986 = EDGE_CURVE('',#3965,#3987,#3989,.T.);
#3987 = VERTEX_POINT('',#3988);
#3988 = CARTESIAN_POINT('',(51.504112243652,42.020011901855,
    100.76809692382));
#3989 = LINE('',#3990,#3991);
#3990 = CARTESIAN_POINT('',(44.504112243652,42.020011901855,
    100.76806640625));
#3991 = VECTOR('',#3992,1.);
#3992 = DIRECTION('',(0.99999999999,0.,4.359654017816E-06));
#3993 = ORIENTED_EDGE('',*,*,#3994,.T.);
#3994 = EDGE_CURVE('',#3987,#3995,#3997,.T.);
#3995 = VERTEX_POINT('',#3996);
#3996 = CARTESIAN_POINT('',(44.504119873047,39.520011901855,
    98.26806640625));
#3997 = LINE('',#3998,#3999);
#3998 = CARTESIAN_POINT('',(51.504112243652,42.020011901855,
    100.76809692382));
#3999 = VECTOR('',#4000,1.);
#4000 = DIRECTION('',(-0.892606093219,-0.318788237887,-0.318792129345));
#4001 = ORIENTED_EDGE('',*,*,#4002,.T.);
#4002 = EDGE_CURVE('',#3995,#3965,#4003,.T.);
#4003 = LINE('',#4004,#4005);
#4004 = CARTESIAN_POINT('',(44.504119873047,39.520011901855,
    98.26806640625));
#4005 = VECTOR('',#4006,1.);
#4006 = DIRECTION('',(-2.157918643753E-06,0.707106781185,0.707106781185)
  );
#4007 = PLANE('',#4008);
#4008 = AXIS2_PLACEMENT_3D('',#4009,#4010,#4011);
#4009 = CARTESIAN_POINT('',(47.330779628471,41.246131630018,
    99.994198457694));
#4010 = DIRECTION('',(3.082740919653E-06,0.707106781188,-0.707106781178)
  );
#4011 = DIRECTION('',(-2.117582368136E-22,0.707106781182,0.707106781191)
  );
#4012 = ADVANCED_FACE('',(#4013),#4028,.F.);
#4013 = FACE_BOUND('',#4014,.F.);
#4014 = EDGE_LOOP('',(#4015,#4021,#4022));
#4015 = ORIENTED_EDGE('',*,*,#4016,.T.);
#4016 = EDGE_CURVE('',#3132,#3995,#4017,.T.);
#4017 = LINE('',#4018,#4019);
#4018 = CARTESIAN_POINT('',(51.504119873047,39.520011901855,
    98.268096923828));
#4019 = VECTOR('',#4020,1.);
#4020 = DIRECTION('',(-0.99999999999,0.,-4.359654017816E-06));
#4021 = ORIENTED_EDGE('',*,*,#3994,.F.);
#4022 = ORIENTED_EDGE('',*,*,#4023,.T.);
#4023 = EDGE_CURVE('',#3987,#3132,#4024,.T.);
#4024 = LINE('',#4025,#4026);
#4025 = CARTESIAN_POINT('',(51.504112243652,42.020011901855,
    100.76809692382));
#4026 = VECTOR('',#4027,1.);
#4027 = DIRECTION('',(2.157918643753E-06,-0.707106781185,-0.707106781185
    ));
#4028 = PLANE('',#4029);
#4029 = AXIS2_PLACEMENT_3D('',#4030,#4031,#4032);
#4030 = CARTESIAN_POINT('',(48.677452488228,40.293892173693,
    99.041964872384));
#4031 = DIRECTION('',(3.082740919596E-06,0.707106781188,-0.707106781178)
  );
#4032 = DIRECTION('',(0.,0.707106781182,0.707106781191));
#4033 = ADVANCED_FACE('',(#4034),#4051,.T.);
#4034 = FACE_BOUND('',#4035,.T.);
#4035 = EDGE_LOOP('',(#4036,#4044,#4045));
#4036 = ORIENTED_EDGE('',*,*,#4037,.T.);
#4037 = EDGE_CURVE('',#4038,#3987,#4040,.T.);
#4038 = VERTEX_POINT('',#4039);
#4039 = CARTESIAN_POINT('',(51.504112243652,39.520011901855,
    100.76809692382));
#4040 = LINE('',#4041,#4042);
#4041 = CARTESIAN_POINT('',(51.504112243652,39.520011901855,
    100.76809692382));
#4042 = VECTOR('',#4043,1.);
#4043 = DIRECTION('',(0.,1.,0.));
#4044 = ORIENTED_EDGE('',*,*,#4023,.T.);
#4045 = ORIENTED_EDGE('',*,*,#4046,.T.);
#4046 = EDGE_CURVE('',#3132,#4038,#4047,.T.);
#4047 = LINE('',#4048,#4049);
#4048 = CARTESIAN_POINT('',(51.504119873047,39.520011901855,
    98.268096923828));
#4049 = VECTOR('',#4050,1.);
#4050 = DIRECTION('',(-3.051757812486E-06,0.,0.999999999995));
#4051 = PLANE('',#4052);
#4052 = AXIS2_PLACEMENT_3D('',#4053,#4054,#4055);
#4053 = CARTESIAN_POINT('',(51.504114941051,40.403895378338,
    99.884213447344));
#4054 = DIRECTION('',(-0.999999999995,-0.,-3.051757812486E-06));
#4055 = DIRECTION('',(3.051757812486E-06,0.,-0.999999999995));
#4056 = ADVANCED_FACE('',(#4057),#4074,.F.);
#4057 = FACE_BOUND('',#4058,.F.);
#4058 = EDGE_LOOP('',(#4059,#4060,#4068));
#4059 = ORIENTED_EDGE('',*,*,#4002,.F.);
#4060 = ORIENTED_EDGE('',*,*,#4061,.F.);
#4061 = EDGE_CURVE('',#4062,#3995,#4064,.T.);
#4062 = VERTEX_POINT('',#4063);
#4063 = CARTESIAN_POINT('',(44.504154205322,42.020008087158,
    89.231498718262));
#4064 = LINE('',#4065,#4066);
#4065 = CARTESIAN_POINT('',(44.504154205322,42.020008087158,
    89.231498718262));
#4066 = VECTOR('',#4067,1.);
#4067 = DIRECTION('',(-3.661715448835E-06,-0.266637574981,0.96379686843)
  );
#4068 = ORIENTED_EDGE('',*,*,#4069,.T.);
#4069 = EDGE_CURVE('',#4062,#3965,#4070,.T.);
#4070 = LINE('',#4071,#4072);
#4071 = CARTESIAN_POINT('',(44.504154205322,42.020008087158,
    89.231498718262));
#4072 = VECTOR('',#4073,1.);
#4073 = DIRECTION('',(-3.637275059313E-06,3.306613690284E-07,
    0.999999999993));
#4074 = PLANE('',#4075);
#4075 = AXIS2_PLACEMENT_3D('',#4076,#4077,#4078);
#4076 = CARTESIAN_POINT('',(44.504132204988,41.359859936406,
    95.173805625841));
#4077 = DIRECTION('',(0.999999999993,-5.855174404412E-07,
    3.63727525292E-06));
#4078 = DIRECTION('',(-3.637275252921E-06,4.038967834732E-28,
    0.999999999993));
#4079 = ADVANCED_FACE('',(#4080),#4104,.F.);
#4080 = FACE_BOUND('',#4081,.F.);
#4081 = EDGE_LOOP('',(#4082,#4092,#4098));
#4082 = ORIENTED_EDGE('',*,*,#4083,.T.);
#4083 = EDGE_CURVE('',#4084,#4086,#4088,.T.);
#4084 = VERTEX_POINT('',#4085);
#4085 = CARTESIAN_POINT('',(44.500022888184,39.505138397217,
    97.268058776855));
#4086 = VERTEX_POINT('',#4087);
#4087 = CARTESIAN_POINT('',(44.50414276123,39.520008087158,
    92.231506347656));
#4088 = LINE('',#4089,#4090);
#4089 = CARTESIAN_POINT('',(44.500022888184,39.505138397217,
    97.268058776855));
#4090 = VECTOR('',#4091,1.);
#4091 = DIRECTION('',(8.179908322928E-04,2.952340985442E-03,
    -0.999995307276));
#4092 = ORIENTED_EDGE('',*,*,#4093,.T.);
#4093 = EDGE_CURVE('',#4086,#3995,#4094,.T.);
#4094 = LINE('',#4095,#4096);
#4095 = CARTESIAN_POINT('',(44.50414276123,39.520008087158,
    92.231506347656));
#4096 = VECTOR('',#4097,1.);
#4097 = DIRECTION('',(-3.79159378378E-06,6.319322972967E-07,
    0.999999999993));
#4098 = ORIENTED_EDGE('',*,*,#4099,.T.);
#4099 = EDGE_CURVE('',#3995,#4084,#4100,.T.);
#4100 = LINE('',#4101,#4102);
#4101 = CARTESIAN_POINT('',(44.504119873047,39.520011901855,
    98.26806640625));
#4102 = VECTOR('',#4103,1.);
#4103 = DIRECTION('',(-4.096466149814E-03,-1.487162152526E-02,
    -0.999881019841));
#4104 = PLANE('',#4105);
#4105 = AXIS2_PLACEMENT_3D('',#4106,#4107,#4108);
#4106 = CARTESIAN_POINT('',(44.503106110815,39.51629173242,
    95.249810218489));
#4107 = DIRECTION('',(0.964027254118,-0.265803411007,3.823169504284E-06)
  );
#4108 = DIRECTION('',(0.265803411009,0.964027254125,0.));
#4109 = ADVANCED_FACE('',(#4110),#4120,.F.);
#4110 = FACE_BOUND('',#4111,.F.);
#4111 = EDGE_LOOP('',(#4112,#4113,#4114));
#4112 = ORIENTED_EDGE('',*,*,#4061,.T.);
#4113 = ORIENTED_EDGE('',*,*,#4093,.F.);
#4114 = ORIENTED_EDGE('',*,*,#4115,.F.);
#4115 = EDGE_CURVE('',#4062,#4086,#4116,.T.);
#4116 = LINE('',#4117,#4118);
#4117 = CARTESIAN_POINT('',(44.504154205322,42.020008087158,
    89.231498718262));
#4118 = VECTOR('',#4119,1.);
#4119 = DIRECTION('',(-2.930527216336E-06,-0.640183438833,0.768222080284
    ));
#4120 = PLANE('',#4121);
#4121 = AXIS2_PLACEMENT_3D('',#4122,#4123,#4124);
#4122 = CARTESIAN_POINT('',(44.504137564568,40.379398907862,
    93.608362259546));
#4123 = DIRECTION('',(0.999999999993,-2.771258613876E-08,
    3.791593801294E-06));
#4124 = DIRECTION('',(-3.791593801294E-06,-1.262177448354E-29,
    0.999999999993));
#4125 = ADVANCED_FACE('',(#4126),#4143,.F.);
#4126 = FACE_BOUND('',#4127,.F.);
#4127 = EDGE_LOOP('',(#4128,#4129,#4137));
#4128 = ORIENTED_EDGE('',*,*,#4115,.T.);
#4129 = ORIENTED_EDGE('',*,*,#4130,.T.);
#4130 = EDGE_CURVE('',#4086,#4131,#4133,.T.);
#4131 = VERTEX_POINT('',#4132);
#4132 = CARTESIAN_POINT('',(51.504154205322,42.020008087158,
    89.23152923584));
#4133 = LINE('',#4134,#4135);
#4134 = CARTESIAN_POINT('',(44.50414276123,39.520008087158,
    92.231506347656));
#4135 = VECTOR('',#4136,1.);
#4136 = DIRECTION('',(0.873297278344,0.311891375221,-0.374266794814));
#4137 = ORIENTED_EDGE('',*,*,#4138,.T.);
#4138 = EDGE_CURVE('',#4131,#4062,#4139,.T.);
#4139 = LINE('',#4140,#4141);
#4140 = CARTESIAN_POINT('',(51.504154205322,42.020008087158,
    89.23152923584));
#4141 = VECTOR('',#4142,1.);
#4142 = DIRECTION('',(-0.99999999999,0.,-4.359654017816E-06));
#4143 = PLANE('',#4144);
#4144 = AXIS2_PLACEMENT_3D('',#4145,#4146,#4147);
#4145 = CARTESIAN_POINT('',(47.281771027565,41.232463526133,
    90.176566704351));
#4146 = DIRECTION('',(-2.790978301198E-06,0.76822208029,0.640183438827)
  );
#4147 = DIRECTION('',(-2.117582368136E-22,-0.640183438829,0.768222080293
    ));
#4148 = ADVANCED_FACE('',(#4149),#4164,.F.);
#4149 = FACE_BOUND('',#4150,.F.);
#4150 = EDGE_LOOP('',(#4151,#4157,#4158));
#4151 = ORIENTED_EDGE('',*,*,#4152,.T.);
#4152 = EDGE_CURVE('',#2801,#4131,#4153,.T.);
#4153 = LINE('',#4154,#4155);
#4154 = CARTESIAN_POINT('',(51.50414276123,39.520008087158,
    92.23152923584));
#4155 = VECTOR('',#4156,1.);
#4156 = DIRECTION('',(2.930531614662E-06,0.640184399662,-0.768221279594)
  );
#4157 = ORIENTED_EDGE('',*,*,#4130,.F.);
#4158 = ORIENTED_EDGE('',*,*,#4159,.T.);
#4159 = EDGE_CURVE('',#4086,#2801,#4160,.T.);
#4160 = LINE('',#4161,#4162);
#4161 = CARTESIAN_POINT('',(44.50414276123,39.520008087158,
    92.231506347656));
#4162 = VECTOR('',#4163,1.);
#4163 = DIRECTION('',(0.999999999995,0.,3.269740513375E-06));
#4164 = PLANE('',#4165);
#4165 = AXIS2_PLACEMENT_3D('',#4166,#4167,#4168);
#4166 = CARTESIAN_POINT('',(48.726525078566,40.30755250493,
    91.286466852413));
#4167 = DIRECTION('',(-2.093236867699E-06,0.7682212796,0.640184399658));
#4168 = DIRECTION('',(0.,-0.64018439966,0.768221279601));
#4169 = ADVANCED_FACE('',(#4170),#4187,.F.);
#4170 = FACE_BOUND('',#4171,.F.);
#4171 = EDGE_LOOP('',(#4172,#4180,#4181));
#4172 = ORIENTED_EDGE('',*,*,#4173,.T.);
#4173 = EDGE_CURVE('',#4174,#2801,#4176,.T.);
#4174 = VERTEX_POINT('',#4175);
#4175 = CARTESIAN_POINT('',(50.857093811035,39.520057678223,
    92.23152923584));
#4176 = LINE('',#4177,#4178);
#4177 = CARTESIAN_POINT('',(50.857093811035,39.520057678223,
    92.23152923584));
#4178 = VECTOR('',#4179,1.);
#4179 = DIRECTION('',(0.999999997063,-7.664190521058E-05,0.));
#4180 = ORIENTED_EDGE('',*,*,#4159,.F.);
#4181 = ORIENTED_EDGE('',*,*,#4182,.T.);
#4182 = EDGE_CURVE('',#4086,#4174,#4183,.T.);
#4183 = LINE('',#4184,#4185);
#4184 = CARTESIAN_POINT('',(44.50414276123,39.520008087158,
    92.231506347656));
#4185 = VECTOR('',#4186,1.);
#4186 = DIRECTION('',(0.999999999963,7.805988754284E-06,
    3.602764040439E-06));
#4187 = PLANE('',#4188);
#4188 = AXIS2_PLACEMENT_3D('',#4189,#4190,#4191);
#4189 = CARTESIAN_POINT('',(48.004142761656,39.520020484924,
    92.231518320669));
#4190 = DIRECTION('',(3.266768950432E-06,4.262379610556E-02,
    -0.999091193032));
#4191 = DIRECTION('',(0.,-0.999091193038,-4.262379610579E-02));
#4192 = ADVANCED_FACE('',(#4193),#4210,.F.);
#4193 = FACE_BOUND('',#4194,.F.);
#4194 = EDGE_LOOP('',(#4195,#4203,#4204));
#4195 = ORIENTED_EDGE('',*,*,#4196,.T.);
#4196 = EDGE_CURVE('',#4197,#3965,#4199,.T.);
#4197 = VERTEX_POINT('',#4198);
#4198 = CARTESIAN_POINT('',(44.504154205322,48.020008087158,
    89.231498718262));
#4199 = LINE('',#4200,#4201);
#4200 = CARTESIAN_POINT('',(44.504154205322,48.020008087158,
    89.231498718262));
#4201 = VECTOR('',#4202,1.);
#4202 = DIRECTION('',(-3.226939220397E-06,-0.461412118456,0.887185920161
    ));
#4203 = ORIENTED_EDGE('',*,*,#4069,.F.);
#4204 = ORIENTED_EDGE('',*,*,#4205,.T.);
#4205 = EDGE_CURVE('',#4062,#4197,#4206,.T.);
#4206 = LINE('',#4207,#4208);
#4207 = CARTESIAN_POINT('',(44.504154205322,42.020008087158,
    89.231498718262));
#4208 = VECTOR('',#4209,1.);
#4209 = DIRECTION('',(0.,1.,0.));
#4210 = PLANE('',#4211);
#4211 = AXIS2_PLACEMENT_3D('',#4212,#4213,#4214);
#4212 = CARTESIAN_POINT('',(44.504137346443,43.886755915113,
    93.866528857593));
#4213 = DIRECTION('',(0.999999999993,0.,3.637275059313E-06));
#4214 = DIRECTION('',(-3.637275059313E-06,0.,0.999999999993));
#4215 = ADVANCED_FACE('',(#4216),#4233,.F.);
#4216 = FACE_BOUND('',#4217,.F.);
#4217 = EDGE_LOOP('',(#4218,#4226,#4227));
#4218 = ORIENTED_EDGE('',*,*,#4219,.T.);
#4219 = EDGE_CURVE('',#4220,#3965,#4222,.T.);
#4220 = VERTEX_POINT('',#4221);
#4221 = CARTESIAN_POINT('',(44.504112243652,48.020011901855,
    100.76806640625));
#4222 = LINE('',#4223,#4224);
#4223 = CARTESIAN_POINT('',(44.504112243652,48.020011901855,
    100.76806640625));
#4224 = VECTOR('',#4225,1.);
#4225 = DIRECTION('',(0.,-1.,0.));
#4226 = ORIENTED_EDGE('',*,*,#4196,.F.);
#4227 = ORIENTED_EDGE('',*,*,#4228,.T.);
#4228 = EDGE_CURVE('',#4197,#4220,#4229,.T.);
#4229 = LINE('',#4230,#4231);
#4230 = CARTESIAN_POINT('',(44.504154205322,48.020008087158,
    89.231498718262));
#4231 = VECTOR('',#4232,1.);
#4232 = DIRECTION('',(-3.637275059313E-06,3.306613690284E-07,
    0.999999999993));
#4233 = PLANE('',#4234);
#4234 = AXIS2_PLACEMENT_3D('',#4235,#4236,#4237);
#4235 = CARTESIAN_POINT('',(44.504129102532,46.153264073901,
    96.133036266919));
#4236 = DIRECTION('',(0.999999999993,0.,3.637275059313E-06));
#4237 = DIRECTION('',(-3.637275059313E-06,0.,0.999999999993));
#4238 = ADVANCED_FACE('',(#4239),#4256,.F.);
#4239 = FACE_BOUND('',#4240,.F.);
#4240 = EDGE_LOOP('',(#4241,#4249,#4250));
#4241 = ORIENTED_EDGE('',*,*,#4242,.T.);
#4242 = EDGE_CURVE('',#4243,#4220,#4245,.T.);
#4243 = VERTEX_POINT('',#4244);
#4244 = CARTESIAN_POINT('',(44.50414276123,50.520008087158,
    91.731498718262));
#4245 = LINE('',#4246,#4247);
#4246 = CARTESIAN_POINT('',(44.50414276123,50.520008087158,
    91.731498718262));
#4247 = VECTOR('',#4248,1.);
#4248 = DIRECTION('',(-3.254858176746E-06,-0.266637574982,0.963796868431
    ));
#4249 = ORIENTED_EDGE('',*,*,#4228,.F.);
#4250 = ORIENTED_EDGE('',*,*,#4251,.F.);
#4251 = EDGE_CURVE('',#4243,#4197,#4252,.T.);
#4252 = LINE('',#4253,#4254);
#4253 = CARTESIAN_POINT('',(44.50414276123,50.520008087158,
    91.731498718262));
#4254 = VECTOR('',#4255,1.);
#4255 = DIRECTION('',(3.23687796562E-06,-0.707106781183,-0.707106781183)
  );
#4256 = PLANE('',#4257);
#4257 = AXIS2_PLACEMENT_3D('',#4258,#4259,#4260);
#4258 = CARTESIAN_POINT('',(44.504133236677,48.680160052607,
    94.825759498668));
#4259 = DIRECTION('',(0.999999999993,9.403619703476E-07,
    3.63727474837E-06));
#4260 = DIRECTION('',(-3.637274748372E-06,-4.038967834732E-28,
    0.999999999993));
#4261 = ADVANCED_FACE('',(#4262),#4288,.T.);
#4262 = FACE_BOUND('',#4263,.T.);
#4263 = EDGE_LOOP('',(#4264,#4274,#4282));
#4264 = ORIENTED_EDGE('',*,*,#4265,.T.);
#4265 = EDGE_CURVE('',#4266,#4268,#4270,.T.);
#4266 = VERTEX_POINT('',#4267);
#4267 = CARTESIAN_POINT('',(48.90608215332,43.520008087158,
    87.731521606445));
#4268 = VERTEX_POINT('',#4269);
#4269 = CARTESIAN_POINT('',(48.906078338623,43.520008087158,
    89.231521606445));
#4270 = LINE('',#4271,#4272);
#4271 = CARTESIAN_POINT('',(48.90608215332,43.520008087158,
    87.731521606445));
#4272 = VECTOR('',#4273,1.);
#4273 = DIRECTION('',(-2.543131510408E-06,0.,0.999999999997));
#4274 = ORIENTED_EDGE('',*,*,#4275,.T.);
#4275 = EDGE_CURVE('',#4268,#4276,#4278,.T.);
#4276 = VERTEX_POINT('',#4277);
#4277 = CARTESIAN_POINT('',(48.606380462646,44.243549346924,
    87.731513977051));
#4278 = LINE('',#4279,#4280);
#4279 = CARTESIAN_POINT('',(48.906078338623,43.520008087158,
    89.231521606445));
#4280 = VECTOR('',#4281,1.);
#4281 = DIRECTION('',(-0.177111258476,0.427588292571,-0.886453526236));
#4282 = ORIENTED_EDGE('',*,*,#4283,.T.);
#4283 = EDGE_CURVE('',#4276,#4266,#4284,.T.);
#4284 = LINE('',#4285,#4286);
#4285 = CARTESIAN_POINT('',(48.606380462646,44.243549346924,
    87.731513977051));
#4286 = VECTOR('',#4287,1.);
#4287 = DIRECTION('',(0.382684618084,-0.923879041318,9.741860067045E-06)
  );
#4288 = PLANE('',#4289);
#4289 = AXIS2_PLACEMENT_3D('',#4290,#4291,#4292);
#4290 = CARTESIAN_POINT('',(48.812772990321,43.745271818648,
    88.333765150486));
#4291 = DIRECTION('',(-0.923879041351,-0.382684618122,
    -2.349545901939E-06));
#4292 = DIRECTION('',(0.382684618123,-0.923879041353,1.058791184068E-22)
  );
#4293 = ADVANCED_FACE('',(#4294),#4311,.T.);
#4294 = FACE_BOUND('',#4295,.T.);
#4295 = EDGE_LOOP('',(#4296,#4304,#4305));
#4296 = ORIENTED_EDGE('',*,*,#4297,.T.);
#4297 = EDGE_CURVE('',#4298,#4276,#4300,.T.);
#4298 = VERTEX_POINT('',#4299);
#4299 = CARTESIAN_POINT('',(48.606376647949,44.243549346924,
    89.231513977051));
#4300 = LINE('',#4301,#4302);
#4301 = CARTESIAN_POINT('',(48.606376647949,44.243549346924,
    89.231513977051));
#4302 = VECTOR('',#4303,1.);
#4303 = DIRECTION('',(2.543131510408E-06,0.,-0.999999999997));
#4304 = ORIENTED_EDGE('',*,*,#4275,.F.);
#4305 = ORIENTED_EDGE('',*,*,#4306,.T.);
#4306 = EDGE_CURVE('',#4268,#4298,#4307,.T.);
#4307 = LINE('',#4308,#4309);
#4308 = CARTESIAN_POINT('',(48.906078338623,43.520008087158,
    89.231521606445));
#4309 = VECTOR('',#4310,1.);
#4310 = DIRECTION('',(-0.382684618084,0.923879041318,-9.741860067045E-06
    ));
#4311 = PLANE('',#4312);
#4312 = AXIS2_PLACEMENT_3D('',#4313,#4314,#4315);
#4313 = CARTESIAN_POINT('',(48.699685810948,44.018285615434,
    88.62927043301));
#4314 = DIRECTION('',(-0.923879041351,-0.382684618122,
    -2.349545901939E-06));
#4315 = DIRECTION('',(0.382684618123,-0.923879041353,0.));
#4316 = ADVANCED_FACE('',(#4317),#4334,.F.);
#4317 = FACE_BOUND('',#4318,.F.);
#4318 = EDGE_LOOP('',(#4319,#4320,#4328));
#4319 = ORIENTED_EDGE('',*,*,#4283,.T.);
#4320 = ORIENTED_EDGE('',*,*,#4321,.F.);
#4321 = EDGE_CURVE('',#4322,#4266,#4324,.T.);
#4322 = VERTEX_POINT('',#4323);
#4323 = CARTESIAN_POINT('',(46.50415802002,38.020008087158,
    87.731513977051));
#4324 = LINE('',#4325,#4326);
#4325 = CARTESIAN_POINT('',(46.50415802002,38.020008087158,
    87.731513977051));
#4326 = VECTOR('',#4327,1.);
#4327 = DIRECTION('',(0.400213759703,0.916421816929,1.271226108799E-06)
  );
#4328 = ORIENTED_EDGE('',*,*,#4329,.T.);
#4329 = EDGE_CURVE('',#4322,#4276,#4330,.T.);
#4330 = LINE('',#4331,#4332);
#4331 = CARTESIAN_POINT('',(46.50415802002,38.020008087158,
    87.731513977051));
#4332 = VECTOR('',#4333,1.);
#4333 = DIRECTION('',(0.320021520871,0.947410273419,0.));
#4334 = PLANE('',#4335);
#4335 = AXIS2_PLACEMENT_3D('',#4336,#4337,#4338);
#4336 = CARTESIAN_POINT('',(47.693049569148,41.130466338768,
    87.731515915216));
#4337 = DIRECTION('',(1.402195480787E-05,-4.736414021576E-06,
    -0.99999999989));
#4338 = DIRECTION('',(-0.999999999902,0.,-1.402195480803E-05));
#4339 = ADVANCED_FACE('',(#4340),#4364,.F.);
#4340 = FACE_BOUND('',#4341,.F.);
#4341 = EDGE_LOOP('',(#4342,#4350,#4358));
#4342 = ORIENTED_EDGE('',*,*,#4343,.T.);
#4343 = EDGE_CURVE('',#4344,#4322,#4346,.T.);
#4344 = VERTEX_POINT('',#4345);
#4345 = CARTESIAN_POINT('',(53.280616760254,38.020008087158,
    87.731536865234));
#4346 = LINE('',#4347,#4348);
#4347 = CARTESIAN_POINT('',(53.280616760254,38.020008087158,
    87.731536865234));
#4348 = VECTOR('',#4349,1.);
#4349 = DIRECTION('',(-0.999999999994,0.,-3.377602442663E-06));
#4350 = ORIENTED_EDGE('',*,*,#4351,.T.);
#4351 = EDGE_CURVE('',#4322,#4352,#4354,.T.);
#4352 = VERTEX_POINT('',#4353);
#4353 = CARTESIAN_POINT('',(49.382839202881,42.898685455322,
    87.731521606445));
#4354 = LINE('',#4355,#4356);
#4355 = CARTESIAN_POINT('',(46.50415802002,38.020008087158,
    87.731513977051));
#4356 = VECTOR('',#4357,1.);
#4357 = DIRECTION('',(0.508183109593,0.861249050578,1.346842248558E-06)
  );
#4358 = ORIENTED_EDGE('',*,*,#4359,.T.);
#4359 = EDGE_CURVE('',#4352,#4344,#4360,.T.);
#4360 = LINE('',#4361,#4362);
#4361 = CARTESIAN_POINT('',(49.382839202881,42.898685455322,
    87.731521606445));
#4362 = VECTOR('',#4363,1.);
#4363 = DIRECTION('',(0.624190638223,-0.781272069864,2.443544595153E-06)
  );
#4364 = PLANE('',#4365);
#4365 = AXIS2_PLACEMENT_3D('',#4366,#4367,#4368);
#4366 = CARTESIAN_POINT('',(49.782582601605,39.574706186673,
    87.731524383079));
#4367 = DIRECTION('',(3.377602442663E-06,-4.291421435931E-07,
    -0.999999999994));
#4368 = DIRECTION('',(-0.999999999994,0.,-3.377602442663E-06));
#4369 = ADVANCED_FACE('',(#4370),#4380,.F.);
#4370 = FACE_BOUND('',#4371,.F.);
#4371 = EDGE_LOOP('',(#4372,#4378,#4379));
#4372 = ORIENTED_EDGE('',*,*,#4373,.T.);
#4373 = EDGE_CURVE('',#4266,#4352,#4374,.T.);
#4374 = LINE('',#4375,#4376);
#4375 = CARTESIAN_POINT('',(48.90608215332,43.520008087158,
    87.731521606445));
#4376 = VECTOR('',#4377,1.);
#4377 = DIRECTION('',(0.608760967625,-0.793353694323,0.));
#4378 = ORIENTED_EDGE('',*,*,#4351,.F.);
#4379 = ORIENTED_EDGE('',*,*,#4321,.T.);
#4380 = PLANE('',#4381);
#4381 = AXIS2_PLACEMENT_3D('',#4382,#4383,#4384);
#4382 = CARTESIAN_POINT('',(47.904130643968,40.782105284289,
    87.731518031721));
#4383 = DIRECTION('',(1.152090602306E-06,8.840291472387E-07,
    -0.999999999999));
#4384 = DIRECTION('',(-0.999999999999,2.019483917366E-28,
    -1.152090602307E-06));
#4385 = ADVANCED_FACE('',(#4386),#4403,.F.);
#4386 = FACE_BOUND('',#4387,.F.);
#4387 = EDGE_LOOP('',(#4388,#4396,#4397));
#4388 = ORIENTED_EDGE('',*,*,#4389,.T.);
#4389 = EDGE_CURVE('',#4390,#4276,#4392,.T.);
#4390 = VERTEX_POINT('',#4391);
#4391 = CARTESIAN_POINT('',(46.50415802002,52.020008087158,
    87.731506347656));
#4392 = LINE('',#4393,#4394);
#4393 = CARTESIAN_POINT('',(46.50415802002,52.020008087158,
    87.731506347656));
#4394 = VECTOR('',#4395,1.);
#4395 = DIRECTION('',(0.260964188493,-0.965348482323,9.470923305591E-07)
  );
#4396 = ORIENTED_EDGE('',*,*,#4329,.F.);
#4397 = ORIENTED_EDGE('',*,*,#4398,.T.);
#4398 = EDGE_CURVE('',#4322,#4390,#4399,.T.);
#4399 = LINE('',#4400,#4401);
#4400 = CARTESIAN_POINT('',(46.50415802002,38.020008087158,
    87.731513977051));
#4401 = VECTOR('',#4402,1.);
#4402 = DIRECTION('',(0.,1.,-5.449567522321E-07));
#4403 = PLANE('',#4404);
#4404 = AXIS2_PLACEMENT_3D('',#4405,#4406,#4407);
#4405 = CARTESIAN_POINT('',(47.041181474013,45.003427233707,
    87.731511037781));
#4406 = DIRECTION('',(1.613321579833E-06,-5.449567522314E-07,
    -0.999999999999));
#4407 = DIRECTION('',(-0.999999999999,0.,-1.613321579833E-06));
#4408 = ADVANCED_FACE('',(#4409),#4426,.F.);
#4409 = FACE_BOUND('',#4410,.F.);
#4410 = EDGE_LOOP('',(#4411,#4419,#4420));
#4411 = ORIENTED_EDGE('',*,*,#4412,.T.);
#4412 = EDGE_CURVE('',#4413,#4276,#4415,.T.);
#4413 = VERTEX_POINT('',#4414);
#4414 = CARTESIAN_POINT('',(48.50415802002,45.020008087158,
    87.731513977051));
#4415 = LINE('',#4416,#4417);
#4416 = CARTESIAN_POINT('',(48.50415802002,45.020008087158,
    87.731513977051));
#4417 = VECTOR('',#4418,1.);
#4418 = DIRECTION('',(0.130525828486,-0.99144490926,0.));
#4419 = ORIENTED_EDGE('',*,*,#4389,.F.);
#4420 = ORIENTED_EDGE('',*,*,#4421,.F.);
#4421 = EDGE_CURVE('',#4413,#4390,#4422,.T.);
#4422 = LINE('',#4423,#4424);
#4423 = CARTESIAN_POINT('',(48.50415802002,45.020008087158,
    87.731513977051));
#4424 = VECTOR('',#4425,1.);
#4425 = DIRECTION('',(-0.274721127897,0.96152394764,-1.047977935399E-06)
  );
#4426 = PLANE('',#4427);
#4427 = AXIS2_PLACEMENT_3D('',#4428,#4429,#4430);
#4428 = CARTESIAN_POINT('',(47.580771247833,48.137070460675,
    87.731510347696));
#4429 = DIRECTION('',(7.074504828638E-06,9.313735894601E-07,
    -0.999999999975));
#4430 = DIRECTION('',(-0.999999999975,0.,-7.074504828641E-06));
#4431 = ADVANCED_FACE('',(#4432),#4458,.T.);
#4432 = FACE_BOUND('',#4433,.T.);
#4433 = EDGE_LOOP('',(#4434,#4444,#4452));
#4434 = ORIENTED_EDGE('',*,*,#4435,.T.);
#4435 = EDGE_CURVE('',#4436,#4438,#4440,.T.);
#4436 = VERTEX_POINT('',#4437);
#4437 = CARTESIAN_POINT('',(50.00415802002,47.618083953857,
    87.731521606445));
#4438 = VERTEX_POINT('',#4439);
#4439 = CARTESIAN_POINT('',(50.004154205322,47.618083953857,
    89.231521606445));
#4440 = LINE('',#4441,#4442);
#4441 = CARTESIAN_POINT('',(50.00415802002,47.618083953857,
    87.731521606445));
#4442 = VECTOR('',#4443,1.);
#4443 = DIRECTION('',(-2.543131510408E-06,0.,0.999999999997));
#4444 = ORIENTED_EDGE('',*,*,#4445,.T.);
#4445 = EDGE_CURVE('',#4438,#4446,#4448,.T.);
#4446 = VERTEX_POINT('',#4447);
#4447 = CARTESIAN_POINT('',(50.727703094482,47.917785644531,
    87.731521606445));
#4448 = LINE('',#4449,#4450);
#4449 = CARTESIAN_POINT('',(50.004154205322,47.618083953857,
    89.231521606445));
#4450 = VECTOR('',#4451,1.);
#4451 = DIRECTION('',(0.427593515194,0.177113808541,-0.88645049754));
#4452 = ORIENTED_EDGE('',*,*,#4453,.T.);
#4453 = EDGE_CURVE('',#4446,#4436,#4454,.T.);
#4454 = LINE('',#4455,#4456);
#4455 = CARTESIAN_POINT('',(50.727703094482,47.917785644531,
    87.731521606445));
#4456 = VECTOR('',#4457,1.);
#4457 = DIRECTION('',(-0.923879754693,-0.382682895971,0.));
#4458 = PLANE('',#4459);
#4459 = AXIS2_PLACEMENT_3D('',#4460,#4461,#4462);
#4460 = CARTESIAN_POINT('',(50.229421431575,47.711391595209,
    88.333766886859));
#4461 = DIRECTION('',(-0.382682895971,0.923879754692,-9.732129312227E-07
    ));
#4462 = DIRECTION('',(0.923879754693,0.382682895971,0.));
#4463 = ADVANCED_FACE('',(#4464),#4481,.T.);
#4464 = FACE_BOUND('',#4465,.T.);
#4465 = EDGE_LOOP('',(#4466,#4474,#4475));
#4466 = ORIENTED_EDGE('',*,*,#4467,.T.);
#4467 = EDGE_CURVE('',#4468,#4446,#4470,.T.);
#4468 = VERTEX_POINT('',#4469);
#4469 = CARTESIAN_POINT('',(50.727695465088,47.917785644531,
    89.231521606445));
#4470 = LINE('',#4471,#4472);
#4471 = CARTESIAN_POINT('',(50.727695465088,47.917785644531,
    89.231521606445));
#4472 = VECTOR('',#4473,1.);
#4473 = DIRECTION('',(5.086263020768E-06,0.,-0.999999999987));
#4474 = ORIENTED_EDGE('',*,*,#4445,.F.);
#4475 = ORIENTED_EDGE('',*,*,#4476,.T.);
#4476 = EDGE_CURVE('',#4438,#4468,#4477,.T.);
#4477 = LINE('',#4478,#4479);
#4478 = CARTESIAN_POINT('',(50.004154205322,47.618083953857,
    89.231521606445));
#4479 = VECTOR('',#4480,1.);
#4480 = DIRECTION('',(0.923879041362,0.382684618102,0.));
#4481 = PLANE('',#4482);
#4482 = AXIS2_PLACEMENT_3D('',#4483,#4484,#4485);
#4483 = CARTESIAN_POINT('',(50.502434893795,47.824478053308,
    88.629275792108));
#4484 = DIRECTION('',(-0.382684618101,0.92387904136,-1.946434621703E-06)
  );
#4485 = DIRECTION('',(0.923879041362,0.382684618102,1.058791184068E-22)
  );
#4486 = ADVANCED_FACE('',(#4487),#4504,.T.);
#4487 = FACE_BOUND('',#4488,.T.);
#4488 = EDGE_LOOP('',(#4489,#4490,#4498));
#4489 = ORIENTED_EDGE('',*,*,#4435,.F.);
#4490 = ORIENTED_EDGE('',*,*,#4491,.F.);
#4491 = EDGE_CURVE('',#4492,#4436,#4494,.T.);
#4492 = VERTEX_POINT('',#4493);
#4493 = CARTESIAN_POINT('',(49.382831573486,47.141326904297,
    89.231521606445));
#4494 = LINE('',#4495,#4496);
#4495 = CARTESIAN_POINT('',(49.382831573486,47.141326904297,
    89.231521606445));
#4496 = VECTOR('',#4497,1.);
#4497 = DIRECTION('',(0.36718344184,0.281747695363,-0.88645053793));
#4498 = ORIENTED_EDGE('',*,*,#4499,.T.);
#4499 = EDGE_CURVE('',#4492,#4438,#4500,.T.);
#4500 = LINE('',#4501,#4502);
#4501 = CARTESIAN_POINT('',(49.382831573486,47.141326904297,
    89.231521606445));
#4502 = VECTOR('',#4503,1.);
#4503 = DIRECTION('',(0.793353694323,0.608760967625,0.));
#4504 = PLANE('',#4505);
#4505 = AXIS2_PLACEMENT_3D('',#4506,#4507,#4508);
#4506 = CARTESIAN_POINT('',(49.810716215727,47.469652767445,
    88.629276379093));
#4507 = DIRECTION('',(-0.608760967624,0.793353694322,-1.548159199142E-06
    ));
#4508 = DIRECTION('',(0.793353694323,0.608760967625,0.));
#4509 = ADVANCED_FACE('',(#4510),#4536,.T.);
#4510 = FACE_BOUND('',#4511,.T.);
#4511 = EDGE_LOOP('',(#4512,#4522,#4530));
#4512 = ORIENTED_EDGE('',*,*,#4513,.T.);
#4513 = EDGE_CURVE('',#4514,#4516,#4518,.T.);
#4514 = VERTEX_POINT('',#4515);
#4515 = CARTESIAN_POINT('',(48.90608215332,46.520008087158,
    87.731513977051));
#4516 = VERTEX_POINT('',#4517);
#4517 = CARTESIAN_POINT('',(48.906078338623,46.520008087158,
    89.231513977051));
#4518 = LINE('',#4519,#4520);
#4519 = CARTESIAN_POINT('',(48.90608215332,46.520008087158,
    87.731513977051));
#4520 = VECTOR('',#4521,1.);
#4521 = DIRECTION('',(-2.543131510408E-06,0.,0.999999999997));
#4522 = ORIENTED_EDGE('',*,*,#4523,.T.);
#4523 = EDGE_CURVE('',#4516,#4524,#4526,.T.);
#4524 = VERTEX_POINT('',#4525);
#4525 = CARTESIAN_POINT('',(49.382839202881,47.141326904297,
    87.731521606445));
#4526 = LINE('',#4527,#4528);
#4527 = CARTESIAN_POINT('',(48.906078338623,46.520008087158,
    89.231513977051));
#4528 = VECTOR('',#4529,1.);
#4529 = DIRECTION('',(0.281751363302,0.367180775307,-0.886450476633));
#4530 = ORIENTED_EDGE('',*,*,#4531,.T.);
#4531 = EDGE_CURVE('',#4524,#4514,#4532,.T.);
#4532 = LINE('',#4533,#4534);
#4533 = CARTESIAN_POINT('',(49.382839202881,47.141326904297,
    87.731521606445));
#4534 = VECTOR('',#4535,1.);
#4535 = DIRECTION('',(-0.608763320069,-0.793351889167,
    -9.741849751854E-06));
#4536 = PLANE('',#4537);
#4537 = AXIS2_PLACEMENT_3D('',#4538,#4539,#4540);
#4538 = CARTESIAN_POINT('',(49.054511547574,46.713446081115,
    88.333761722636));
#4539 = DIRECTION('',(-0.793351889191,0.608763320112,-2.01759818822E-06)
  );
#4540 = DIRECTION('',(-0.608763320113,-0.793351889192,
    -2.117582368136E-22));
#4541 = ADVANCED_FACE('',(#4542),#4557,.T.);
#4542 = FACE_BOUND('',#4543,.T.);
#4543 = EDGE_LOOP('',(#4544,#4550,#4551));
#4544 = ORIENTED_EDGE('',*,*,#4545,.T.);
#4545 = EDGE_CURVE('',#4492,#4524,#4546,.T.);
#4546 = LINE('',#4547,#4548);
#4547 = CARTESIAN_POINT('',(49.382831573486,47.141326904297,
    89.231521606445));
#4548 = VECTOR('',#4549,1.);
#4549 = DIRECTION('',(5.086263020768E-06,0.,-0.999999999987));
#4550 = ORIENTED_EDGE('',*,*,#4523,.F.);
#4551 = ORIENTED_EDGE('',*,*,#4552,.T.);
#4552 = EDGE_CURVE('',#4516,#4492,#4553,.T.);
#4553 = LINE('',#4554,#4555);
#4554 = CARTESIAN_POINT('',(48.906078338623,46.520008087158,
    89.231513977051));
#4555 = VECTOR('',#4556,1.);
#4556 = DIRECTION('',(0.60876025426,0.793354241647,9.741878638794E-06));
#4557 = PLANE('',#4558);
#4558 = AXIS2_PLACEMENT_3D('',#4559,#4560,#4561);
#4559 = CARTESIAN_POINT('',(49.234404951015,46.947888978818,
    88.629273509047));
#4560 = DIRECTION('',(-0.793354241654,0.608760254315,-4.035208341695E-06
    ));
#4561 = DIRECTION('',(-0.60876025432,-0.79335424166,4.235164736272E-22)
  );
#4562 = ADVANCED_FACE('',(#4563),#4573,.T.);
#4563 = FACE_BOUND('',#4564,.T.);
#4564 = EDGE_LOOP('',(#4565,#4566,#4567));
#4565 = ORIENTED_EDGE('',*,*,#4545,.F.);
#4566 = ORIENTED_EDGE('',*,*,#4491,.T.);
#4567 = ORIENTED_EDGE('',*,*,#4568,.T.);
#4568 = EDGE_CURVE('',#4436,#4524,#4569,.T.);
#4569 = LINE('',#4570,#4571);
#4570 = CARTESIAN_POINT('',(50.00415802002,47.618083953857,
    87.731521606445));
#4571 = VECTOR('',#4572,1.);
#4572 = DIRECTION('',(-0.793351889204,-0.608763320097,0.));
#4573 = PLANE('',#4574);
#4574 = AXIS2_PLACEMENT_3D('',#4575,#4576,#4577);
#4575 = CARTESIAN_POINT('',(49.576274383994,47.289758022231,
    88.333767292289));
#4576 = DIRECTION('',(-0.608763320094,0.7933518892,-3.096330363508E-06)
  );
#4577 = DIRECTION('',(0.793351889204,0.608763320097,0.));
#4578 = ADVANCED_FACE('',(#4579),#4594,.F.);
#4579 = FACE_BOUND('',#4580,.F.);
#4580 = EDGE_LOOP('',(#4581,#4582,#4588));
#4581 = ORIENTED_EDGE('',*,*,#4531,.T.);
#4582 = ORIENTED_EDGE('',*,*,#4583,.F.);
#4583 = EDGE_CURVE('',#4390,#4514,#4584,.T.);
#4584 = LINE('',#4585,#4586);
#4585 = CARTESIAN_POINT('',(46.50415802002,52.020008087158,
    87.731506347656));
#4586 = VECTOR('',#4587,1.);
#4587 = DIRECTION('',(0.400213759703,-0.916421816929,1.271226108799E-06)
  );
#4588 = ORIENTED_EDGE('',*,*,#4589,.T.);
#4589 = EDGE_CURVE('',#4390,#4524,#4590,.T.);
#4590 = LINE('',#4591,#4592);
#4591 = CARTESIAN_POINT('',(46.50415802002,52.020008087158,
    87.731506347656));
#4592 = VECTOR('',#4593,1.);
#4593 = DIRECTION('',(0.508182814855,-0.861249224487,2.693682934817E-06)
  );
#4594 = PLANE('',#4595);
#4595 = AXIS2_PLACEMENT_3D('',#4596,#4597,#4598);
#4596 = CARTESIAN_POINT('',(47.904130352842,49.257910577393,
    87.731512378037));
#4597 = DIRECTION('',(1.135051135411E-05,3.569758657459E-06,
    -0.999999999929));
#4598 = DIRECTION('',(-0.999999999936,0.,-1.135051135418E-05));
#4599 = ADVANCED_FACE('',(#4600),#4617,.F.);
#4600 = FACE_BOUND('',#4601,.F.);
#4601 = EDGE_LOOP('',(#4602,#4603,#4611));
#4602 = ORIENTED_EDGE('',*,*,#4421,.T.);
#4603 = ORIENTED_EDGE('',*,*,#4604,.T.);
#4604 = EDGE_CURVE('',#4390,#4605,#4607,.T.);
#4605 = VERTEX_POINT('',#4606);
#4606 = CARTESIAN_POINT('',(48.606380462646,45.796463012695,
    87.731513977051));
#4607 = LINE('',#4608,#4609);
#4608 = CARTESIAN_POINT('',(46.50415802002,52.020008087158,
    87.731506347656));
#4609 = VECTOR('',#4610,1.);
#4610 = DIRECTION('',(0.320021344804,-0.947410332891,1.161422810653E-06)
  );
#4611 = ORIENTED_EDGE('',*,*,#4612,.T.);
#4612 = EDGE_CURVE('',#4605,#4413,#4613,.T.);
#4613 = LINE('',#4614,#4615);
#4614 = CARTESIAN_POINT('',(48.606380462646,45.796463012695,
    87.731513977051));
#4615 = VECTOR('',#4616,1.);
#4616 = DIRECTION('',(-0.13052645883,-0.991444826274,0.));
#4617 = PLANE('',#4618);
#4618 = AXIS2_PLACEMENT_3D('',#4619,#4620,#4621);
#4619 = CARTESIAN_POINT('',(47.583361915522,48.527749115711,
    87.731510366525));
#4620 = DIRECTION('',(2.61140280842E-06,-3.437984163406E-07,
    -0.999999999997));
#4621 = DIRECTION('',(-0.999999999997,-1.009741958683E-28,
    -2.61140280842E-06));
#4622 = ADVANCED_FACE('',(#4623),#4633,.F.);
#4623 = FACE_BOUND('',#4624,.F.);
#4624 = EDGE_LOOP('',(#4625,#4631,#4632));
#4625 = ORIENTED_EDGE('',*,*,#4626,.T.);
#4626 = EDGE_CURVE('',#4514,#4605,#4627,.T.);
#4627 = LINE('',#4628,#4629);
#4628 = CARTESIAN_POINT('',(48.90608215332,46.520008087158,
    87.731513977051));
#4629 = VECTOR('',#4630,1.);
#4630 = DIRECTION('',(-0.382682895971,-0.923879754693,0.));
#4631 = ORIENTED_EDGE('',*,*,#4604,.F.);
#4632 = ORIENTED_EDGE('',*,*,#4583,.T.);
#4633 = PLANE('',#4634);
#4634 = AXIS2_PLACEMENT_3D('',#4635,#4636,#4637);
#4635 = CARTESIAN_POINT('',(47.693049812451,48.90954805895,
    87.731510386074));
#4636 = DIRECTION('',(1.630179420567E-06,-6.752413162487E-07,
    -0.999999999998));
#4637 = DIRECTION('',(-0.999999999999,0.,-1.630179420567E-06));
#4638 = ADVANCED_FACE('',(#4639),#4656,.F.);
#4639 = FACE_BOUND('',#4640,.F.);
#4640 = EDGE_LOOP('',(#4641,#4649,#4650));
#4641 = ORIENTED_EDGE('',*,*,#4642,.T.);
#4642 = EDGE_CURVE('',#4643,#4524,#4645,.T.);
#4643 = VERTEX_POINT('',#4644);
#4644 = CARTESIAN_POINT('',(53.280616760254,52.020008087158,
    87.73152923584));
#4645 = LINE('',#4646,#4647);
#4646 = CARTESIAN_POINT('',(53.280616760254,52.020008087158,
    87.73152923584));
#4647 = VECTOR('',#4648,1.);
#4648 = DIRECTION('',(-0.624190340318,-0.781272307875,
    -1.221771714466E-06));
#4649 = ORIENTED_EDGE('',*,*,#4589,.F.);
#4650 = ORIENTED_EDGE('',*,*,#4651,.F.);
#4651 = EDGE_CURVE('',#4643,#4390,#4652,.T.);
#4652 = LINE('',#4653,#4654);
#4653 = CARTESIAN_POINT('',(53.280616760254,52.020008087158,
    87.73152923584));
#4654 = VECTOR('',#4655,1.);
#4655 = DIRECTION('',(-0.999999999994,0.,-3.377602442663E-06));
#4656 = PLANE('',#4657);
#4657 = AXIS2_PLACEMENT_3D('',#4658,#4659,#4660);
#4658 = CARTESIAN_POINT('',(49.78258252533,50.465308475366,
    87.731519184959));
#4659 = DIRECTION('',(3.377602442661E-06,-1.134681332934E-06,
    -0.999999999994));
#4660 = DIRECTION('',(-0.999999999994,0.,-3.377602442663E-06));
#4661 = ADVANCED_FACE('',(#4662),#4688,.T.);
#4662 = FACE_BOUND('',#4663,.T.);
#4663 = EDGE_LOOP('',(#4664,#4674,#4682));
#4664 = ORIENTED_EDGE('',*,*,#4665,.T.);
#4665 = EDGE_CURVE('',#4666,#4668,#4670,.T.);
#4666 = VERTEX_POINT('',#4667);
#4667 = CARTESIAN_POINT('',(50.00414276123,50.520008087158,
    92.133445739746));
#4668 = VERTEX_POINT('',#4669);
#4669 = CARTESIAN_POINT('',(50.00414276123,52.020008087158,
    92.133445739746));
#4670 = LINE('',#4671,#4672);
#4671 = CARTESIAN_POINT('',(50.00414276123,50.520008087158,
    92.133445739746));
#4672 = VECTOR('',#4673,1.);
#4673 = DIRECTION('',(0.,1.,0.));
#4674 = ORIENTED_EDGE('',*,*,#4675,.T.);
#4675 = EDGE_CURVE('',#4668,#4676,#4678,.T.);
#4676 = VERTEX_POINT('',#4677);
#4677 = CARTESIAN_POINT('',(50.727687835693,50.520008087158,
    91.83374786377));
#4678 = LINE('',#4679,#4680);
#4679 = CARTESIAN_POINT('',(50.00414276123,52.020008087158,
    92.133445739746));
#4680 = VECTOR('',#4681,1.);
#4681 = DIRECTION('',(0.427591843737,-0.886451705972,-0.177111795624));
#4682 = ORIENTED_EDGE('',*,*,#4683,.T.);
#4683 = EDGE_CURVE('',#4676,#4666,#4684,.T.);
#4684 = LINE('',#4685,#4686);
#4685 = CARTESIAN_POINT('',(50.727687835693,50.520008087158,
    91.83374786377));
#4686 = VECTOR('',#4687,1.);
#4687 = DIRECTION('',(-0.923881476811,0.,0.382678738377));
#4688 = PLANE('',#4689);
#4689 = AXIS2_PLACEMENT_3D('',#4690,#4691,#4692);
#4690 = CARTESIAN_POINT('',(50.229407575035,51.12225350299,
    92.040139339617));
#4691 = DIRECTION('',(-0.382678738377,-0.,-0.923881476811));
#4692 = DIRECTION('',(-0.923881476811,0.,0.382678738377));
#4693 = ADVANCED_FACE('',(#4694),#4711,.T.);
#4694 = FACE_BOUND('',#4695,.T.);
#4695 = EDGE_LOOP('',(#4696,#4704,#4705));
#4696 = ORIENTED_EDGE('',*,*,#4697,.T.);
#4697 = EDGE_CURVE('',#4698,#4676,#4700,.T.);
#4698 = VERTEX_POINT('',#4699);
#4699 = CARTESIAN_POINT('',(50.727687835693,52.020008087158,
    91.833740234375));
#4700 = LINE('',#4701,#4702);
#4701 = CARTESIAN_POINT('',(50.727687835693,52.020008087158,
    91.833740234375));
#4702 = VECTOR('',#4703,1.);
#4703 = DIRECTION('',(0.,-0.999999999987,5.086263020768E-06));
#4704 = ORIENTED_EDGE('',*,*,#4675,.F.);
#4705 = ORIENTED_EDGE('',*,*,#4706,.T.);
#4706 = EDGE_CURVE('',#4668,#4698,#4707,.T.);
#4707 = LINE('',#4708,#4709);
#4708 = CARTESIAN_POINT('',(50.00414276123,52.020008087158,
    92.133445739746));
#4709 = VECTOR('',#4710,1.);
#4710 = DIRECTION('',(0.923878032563,0.,-0.382687053541));
#4711 = PLANE('',#4712);
#4712 = AXIS2_PLACEMENT_3D('',#4713,#4714,#4715);
#4713 = CARTESIAN_POINT('',(50.502422921633,51.417763113642,
    91.927052114505));
#4714 = DIRECTION('',(-0.382687053537,-4.699086672793E-06,
    -0.923878032553));
#4715 = DIRECTION('',(-0.923878032563,0.,0.382687053541));
#4716 = ADVANCED_FACE('',(#4717),#4741,.F.);
#4717 = FACE_BOUND('',#4718,.F.);
#4718 = EDGE_LOOP('',(#4719,#4727,#4735));
#4719 = ORIENTED_EDGE('',*,*,#4720,.T.);
#4720 = EDGE_CURVE('',#4721,#4643,#4723,.T.);
#4721 = VERTEX_POINT('',#4722);
#4722 = CARTESIAN_POINT('',(53.280616760254,47.917785644531,
    87.73152923584));
#4723 = LINE('',#4724,#4725);
#4724 = CARTESIAN_POINT('',(53.280616760254,47.917785644531,
    87.73152923584));
#4725 = VECTOR('',#4726,1.);
#4726 = DIRECTION('',(0.,1.,0.));
#4727 = ORIENTED_EDGE('',*,*,#4728,.T.);
#4728 = EDGE_CURVE('',#4643,#4729,#4731,.T.);
#4729 = VERTEX_POINT('',#4730);
#4730 = CARTESIAN_POINT('',(53.280609130859,47.917785644531,
    89.23152923584));
#4731 = LINE('',#4732,#4733);
#4732 = CARTESIAN_POINT('',(53.280616760254,52.020008087158,
    87.73152923584));
#4733 = VECTOR('',#4734,1.);
#4734 = DIRECTION('',(-1.746710960239E-06,-0.939182902723,0.343417348471
    ));
#4735 = ORIENTED_EDGE('',*,*,#4736,.T.);
#4736 = EDGE_CURVE('',#4729,#4721,#4737,.T.);
#4737 = LINE('',#4738,#4739);
#4738 = CARTESIAN_POINT('',(53.280609130859,47.917785644531,
    89.23152923584));
#4739 = VECTOR('',#4740,1.);
#4740 = DIRECTION('',(5.086263020768E-06,0.,-0.999999999987));
#4741 = PLANE('',#4742);
#4742 = AXIS2_PLACEMENT_3D('',#4743,#4744,#4745);
#4743 = CARTESIAN_POINT('',(53.280614515126,49.660307056183,
    88.172939426182));
#4744 = DIRECTION('',(0.999999999987,0.,5.086263020768E-06));
#4745 = DIRECTION('',(-5.086263020768E-06,0.,0.999999999987));
#4746 = ADVANCED_FACE('',(#4747),#4764,.F.);
#4747 = FACE_BOUND('',#4748,.F.);
#4748 = EDGE_LOOP('',(#4749,#4757,#4758));
#4749 = ORIENTED_EDGE('',*,*,#4750,.T.);
#4750 = EDGE_CURVE('',#4751,#4729,#4753,.T.);
#4751 = VERTEX_POINT('',#4752);
#4752 = CARTESIAN_POINT('',(53.280601501465,50.520008087158,
    91.833755493164));
#4753 = LINE('',#4754,#4755);
#4754 = CARTESIAN_POINT('',(53.280601501465,50.520008087158,
    91.833755493164));
#4755 = VECTOR('',#4756,1.);
#4756 = DIRECTION('',(2.073148154744E-06,-0.707106262898,-0.707107299472
    ));
#4757 = ORIENTED_EDGE('',*,*,#4728,.F.);
#4758 = ORIENTED_EDGE('',*,*,#4759,.T.);
#4759 = EDGE_CURVE('',#4643,#4751,#4760,.T.);
#4760 = LINE('',#4761,#4762);
#4761 = CARTESIAN_POINT('',(53.280616760254,52.020008087158,
    87.73152923584));
#4762 = VECTOR('',#4763,1.);
#4763 = DIRECTION('',(-3.493419055018E-06,-0.343417066784,0.939183005718
    ));
#4764 = PLANE('',#4765);
#4765 = AXIS2_PLACEMENT_3D('',#4766,#4767,#4768);
#4766 = CARTESIAN_POINT('',(53.280609342171,50.204322490842,
    89.547216443952));
#4767 = DIRECTION('',(0.999999999994,-5.768402987054E-07,
    3.50871154136E-06));
#4768 = DIRECTION('',(-3.508711541361E-06,-4.038967834732E-28,
    0.999999999994));
#4769 = ADVANCED_FACE('',(#4770),#4787,.F.);
#4770 = FACE_BOUND('',#4771,.F.);
#4771 = EDGE_LOOP('',(#4772,#4780,#4781));
#4772 = ORIENTED_EDGE('',*,*,#4773,.T.);
#4773 = EDGE_CURVE('',#4774,#4751,#4776,.T.);
#4774 = VERTEX_POINT('',#4775);
#4775 = CARTESIAN_POINT('',(53.280601501465,52.020008087158,
    91.833755493164));
#4776 = LINE('',#4777,#4778);
#4777 = CARTESIAN_POINT('',(53.280601501465,52.020008087158,
    91.833755493164));
#4778 = VECTOR('',#4779,1.);
#4779 = DIRECTION('',(0.,-1.,0.));
#4780 = ORIENTED_EDGE('',*,*,#4759,.F.);
#4781 = ORIENTED_EDGE('',*,*,#4782,.F.);
#4782 = EDGE_CURVE('',#4774,#4643,#4783,.T.);
#4783 = LINE('',#4784,#4785);
#4784 = CARTESIAN_POINT('',(53.280601501465,52.020008087158,
    91.833755493164));
#4785 = VECTOR('',#4786,1.);
#4786 = DIRECTION('',(3.719636145167E-06,0.,-0.999999999993));
#4787 = PLANE('',#4788);
#4788 = AXIS2_PLACEMENT_3D('',#4789,#4790,#4791);
#4789 = CARTESIAN_POINT('',(53.280607983017,51.578597954817,
    90.091232232159));
#4790 = DIRECTION('',(0.999999999993,0.,3.719636145167E-06));
#4791 = DIRECTION('',(-3.719636145167E-06,0.,0.999999999993));
#4792 = ADVANCED_FACE('',(#4793),#4817,.T.);
#4793 = FACE_BOUND('',#4794,.T.);
#4794 = EDGE_LOOP('',(#4795,#4803,#4811));
#4795 = ORIENTED_EDGE('',*,*,#4796,.T.);
#4796 = EDGE_CURVE('',#4797,#3656,#4799,.T.);
#4797 = VERTEX_POINT('',#4798);
#4798 = CARTESIAN_POINT('',(51.504119873047,50.520011901855,
    97.731521606445));
#4799 = LINE('',#4800,#4801);
#4800 = CARTESIAN_POINT('',(51.504119873047,50.520011901855,
    97.731521606445));
#4801 = VECTOR('',#4802,1.);
#4802 = DIRECTION('',(0.991386458386,-1.101344224076E-02,-0.130505150161
    ));
#4803 = ORIENTED_EDGE('',*,*,#4804,.T.);
#4804 = EDGE_CURVE('',#3656,#4805,#4807,.T.);
#4805 = VERTEX_POINT('',#4806);
#4806 = CARTESIAN_POINT('',(51.504119873047,52.020011901855,
    97.731521606445));
#4807 = LINE('',#4808,#4809);
#4808 = CARTESIAN_POINT('',(52.189170837402,50.512401580811,
    97.641342163086));
#4809 = VECTOR('',#4810,1.);
#4810 = DIRECTION('',(-0.413077539538,0.909070995303,5.437712596299E-02)
  );
#4811 = ORIENTED_EDGE('',*,*,#4812,.T.);
#4812 = EDGE_CURVE('',#4805,#4797,#4813,.T.);
#4813 = LINE('',#4814,#4815);
#4814 = CARTESIAN_POINT('',(51.504119873047,52.020011901855,
    97.731521606445));
#4815 = VECTOR('',#4816,1.);
#4816 = DIRECTION('',(0.,-1.,0.));
#4817 = PLANE('',#4818);
#4818 = AXIS2_PLACEMENT_3D('',#4819,#4820,#4821);
#4819 = CARTESIAN_POINT('',(51.71317343629,51.133057924796,
    97.704001998494));
#4820 = DIRECTION('',(0.130513065752,0.,0.991446589418));
#4821 = DIRECTION('',(0.991446589418,0.,-0.130513065752));
#4822 = ADVANCED_FACE('',(#4823),#4840,.T.);
#4823 = FACE_BOUND('',#4824,.T.);
#4824 = EDGE_LOOP('',(#4825,#4833,#4834));
#4825 = ORIENTED_EDGE('',*,*,#4826,.T.);
#4826 = EDGE_CURVE('',#4827,#4805,#4829,.T.);
#4827 = VERTEX_POINT('',#4828);
#4828 = CARTESIAN_POINT('',(52.280578613281,52.020011901855,
    97.629302978516));
#4829 = LINE('',#4830,#4831);
#4830 = CARTESIAN_POINT('',(52.280578613281,52.020011901855,
    97.629302978516));
#4831 = VECTOR('',#4832,1.);
#4832 = DIRECTION('',(-0.99144553959,0.,0.130521040556));
#4833 = ORIENTED_EDGE('',*,*,#4804,.F.);
#4834 = ORIENTED_EDGE('',*,*,#4835,.T.);
#4835 = EDGE_CURVE('',#3656,#4827,#4836,.T.);
#4836 = LINE('',#4837,#4838);
#4837 = CARTESIAN_POINT('',(52.189170837402,50.512401580811,
    97.641342163086));
#4838 = VECTOR('',#4839,1.);
#4839 = DIRECTION('',(6.051784447129E-02,0.998135290516,
    -7.970716849654E-03));
#4840 = PLANE('',#4841);
#4841 = AXIS2_PLACEMENT_3D('',#4842,#4843,#4844);
#4842 = CARTESIAN_POINT('',(52.00408122935,51.415586752405,
    97.665705335518));
#4843 = DIRECTION('',(0.130521040555,3.686509616894E-06,0.991445539583)
  );
#4844 = DIRECTION('',(0.99144553959,-1.058791184068E-22,-0.130521040556)
  );
#4845 = ADVANCED_FACE('',(#4846),#4863,.T.);
#4846 = FACE_BOUND('',#4847,.T.);
#4847 = EDGE_LOOP('',(#4848,#4856,#4857));
#4848 = ORIENTED_EDGE('',*,*,#4849,.T.);
#4849 = EDGE_CURVE('',#4850,#4827,#4852,.T.);
#4850 = VERTEX_POINT('',#4851);
#4851 = CARTESIAN_POINT('',(52.280578613281,50.520011901855,
    97.629302978516));
#4852 = LINE('',#4853,#4854);
#4853 = CARTESIAN_POINT('',(52.280578613281,50.520011901855,
    97.629302978516));
#4854 = VECTOR('',#4855,1.);
#4855 = DIRECTION('',(0.,1.,0.));
#4856 = ORIENTED_EDGE('',*,*,#4835,.F.);
#4857 = ORIENTED_EDGE('',*,*,#4858,.T.);
#4858 = EDGE_CURVE('',#3656,#4850,#4859,.T.);
#4859 = LINE('',#4860,#4861);
#4860 = CARTESIAN_POINT('',(52.189170837402,50.512401580811,
    97.641342163086));
#4861 = VECTOR('',#4862,1.);
#4862 = DIRECTION('',(0.988077250014,8.226417301467E-02,-0.130138210544)
  );
#4863 = PLANE('',#4864);
#4864 = AXIS2_PLACEMENT_3D('',#4865,#4866,#4867);
#4865 = CARTESIAN_POINT('',(52.256968573507,51.245685758771,
    97.632412622349));
#4866 = DIRECTION('',(0.130580806514,0.,0.991437669735));
#4867 = DIRECTION('',(0.991437669735,0.,-0.130580806514));
#4868 = ADVANCED_FACE('',(#4869),#4886,.F.);
#4869 = FACE_BOUND('',#4870,.F.);
#4870 = EDGE_LOOP('',(#4871,#4872,#4880));
#4871 = ORIENTED_EDGE('',*,*,#4826,.T.);
#4872 = ORIENTED_EDGE('',*,*,#4873,.T.);
#4873 = EDGE_CURVE('',#4805,#4874,#4876,.T.);
#4874 = VERTEX_POINT('',#4875);
#4875 = CARTESIAN_POINT('',(53.280578613281,52.020011901855,
    97.62931060791));
#4876 = LINE('',#4877,#4878);
#4877 = CARTESIAN_POINT('',(51.504119873047,52.020011901855,
    97.731521606445));
#4878 = VECTOR('',#4879,1.);
#4879 = DIRECTION('',(0.998348881014,0.,-5.744137688299E-02));
#4880 = ORIENTED_EDGE('',*,*,#4881,.T.);
#4881 = EDGE_CURVE('',#4874,#4827,#4882,.T.);
#4882 = LINE('',#4883,#4884);
#4883 = CARTESIAN_POINT('',(53.280578613281,52.020011901855,
    97.62931060791));
#4884 = VECTOR('',#4885,1.);
#4885 = DIRECTION('',(-0.999999999971,0.,-7.629394531028E-06));
#4886 = PLANE('',#4887);
#4887 = AXIS2_PLACEMENT_3D('',#4888,#4889,#4890);
#4888 = CARTESIAN_POINT('',(52.391408977518,52.020011901855,
    97.66606901587));
#4889 = DIRECTION('',(0.,1.,0.));
#4890 = DIRECTION('',(0.,-0.,1.));
#4891 = ADVANCED_FACE('',(#4892),#4909,.F.);
#4892 = FACE_BOUND('',#4893,.F.);
#4893 = EDGE_LOOP('',(#4894,#4902,#4903));
#4894 = ORIENTED_EDGE('',*,*,#4895,.T.);
#4895 = EDGE_CURVE('',#4896,#4874,#4898,.T.);
#4896 = VERTEX_POINT('',#4897);
#4897 = CARTESIAN_POINT('',(53.276466369629,52.005138397217,
    101.26808929443));
#4898 = LINE('',#4899,#4900);
#4899 = CARTESIAN_POINT('',(53.276466369629,52.005138397217,
    101.26808929443));
#4900 = VECTOR('',#4901,1.);
#4901 = DIRECTION('',(1.130106287889E-03,4.08746235295E-03,
    -0.999991007715));
#4902 = ORIENTED_EDGE('',*,*,#4873,.F.);
#4903 = ORIENTED_EDGE('',*,*,#4904,.T.);
#4904 = EDGE_CURVE('',#4805,#4896,#4905,.T.);
#4905 = LINE('',#4906,#4907);
#4906 = CARTESIAN_POINT('',(51.504119873047,52.020011901855,
    97.731521606445));
#4907 = VECTOR('',#4908,1.);
#4908 = DIRECTION('',(0.4480318448,-3.75987637562E-03,0.894009691991));
#4909 = PLANE('',#4910);
#4910 = AXIS2_PLACEMENT_3D('',#4911,#4912,#4913);
#4911 = CARTESIAN_POINT('',(52.735475323613,52.013986804283,
    99.134608338834));
#4912 = DIRECTION('',(2.351932083351E-04,0.999991617536,
    4.087730641306E-03));
#4913 = DIRECTION('',(-2.117582368136E-22,-4.087730754364E-03,
    0.999991645194));
#4914 = ADVANCED_FACE('',(#4915),#4932,.F.);
#4915 = FACE_BOUND('',#4916,.F.);
#4916 = EDGE_LOOP('',(#4917,#4925,#4926));
#4917 = ORIENTED_EDGE('',*,*,#4918,.T.);
#4918 = EDGE_CURVE('',#4919,#4896,#4921,.T.);
#4919 = VERTEX_POINT('',#4920);
#4920 = CARTESIAN_POINT('',(46.500015258789,52.005138397217,
    99.2841796875));
#4921 = LINE('',#4922,#4923);
#4922 = CARTESIAN_POINT('',(46.500015258789,52.005138397217,
    99.2841796875));
#4923 = VECTOR('',#4924,1.);
#4924 = DIRECTION('',(0.959716097096,0.,0.280971551896));
#4925 = ORIENTED_EDGE('',*,*,#4904,.F.);
#4926 = ORIENTED_EDGE('',*,*,#4927,.F.);
#4927 = EDGE_CURVE('',#4919,#4805,#4928,.T.);
#4928 = LINE('',#4929,#4930);
#4929 = CARTESIAN_POINT('',(46.500015258789,52.005138397217,
    99.2841796875));
#4930 = VECTOR('',#4931,1.);
#4931 = DIRECTION('',(0.955078651204,2.838742960831E-03,-0.296338845837)
  );
#4932 = PLANE('',#4933);
#4933 = AXIS2_PLACEMENT_3D('',#4934,#4935,#4936);
#4934 = CARTESIAN_POINT('',(50.211481308772,52.00934499304,
    99.517291628316));
#4935 = DIRECTION('',(-1.442955987566E-03,0.999986812747,
    4.928712815675E-03));
#4936 = DIRECTION('',(0.,-4.928717946773E-03,0.999987853796));
#4937 = ADVANCED_FACE('',(#4938),#4964,.T.);
#4938 = FACE_BOUND('',#4939,.T.);
#4939 = EDGE_LOOP('',(#4940,#4950,#4958));
#4940 = ORIENTED_EDGE('',*,*,#4941,.T.);
#4941 = EDGE_CURVE('',#4942,#4944,#4946,.T.);
#4942 = VERTEX_POINT('',#4943);
#4943 = CARTESIAN_POINT('',(48.606357574463,50.520011901855,
    93.955055236816));
#4944 = VERTEX_POINT('',#4945);
#4945 = CARTESIAN_POINT('',(48.504131317139,50.520011901855,
    94.731513977051));
#4946 = LINE('',#4947,#4948);
#4947 = CARTESIAN_POINT('',(48.606357574463,50.520011901855,
    93.955055236816));
#4948 = VECTOR('',#4949,1.);
#4949 = DIRECTION('',(-0.130530616408,0.,0.991444278908));
#4950 = ORIENTED_EDGE('',*,*,#4951,.T.);
#4951 = EDGE_CURVE('',#4944,#4952,#4954,.T.);
#4952 = VERTEX_POINT('',#4953);
#4953 = CARTESIAN_POINT('',(48.606357574463,52.020011901855,
    93.955055236816));
#4954 = LINE('',#4955,#4956);
#4955 = CARTESIAN_POINT('',(48.504131317139,50.520011901855,
    94.731513977051));
#4956 = VECTOR('',#4957,1.);
#4957 = DIRECTION('',(6.041240473807E-02,0.886451382248,-0.458861949026)
  );
#4958 = ORIENTED_EDGE('',*,*,#4959,.T.);
#4959 = EDGE_CURVE('',#4952,#4942,#4960,.T.);
#4960 = LINE('',#4961,#4962);
#4961 = CARTESIAN_POINT('',(48.606357574463,52.020011901855,
    93.955055236816));
#4962 = VECTOR('',#4963,1.);
#4963 = DIRECTION('',(0.,-1.,0.));
#4964 = PLANE('',#4965);
#4965 = AXIS2_PLACEMENT_3D('',#4966,#4967,#4968);
#4966 = CARTESIAN_POINT('',(48.574530966155,51.122257138378,
    94.196793992003));
#4967 = DIRECTION('',(-0.991444278908,-0.,-0.130530616408));
#4968 = DIRECTION('',(0.130530616408,0.,-0.991444278908));
#4969 = ADVANCED_FACE('',(#4970),#4987,.T.);
#4970 = FACE_BOUND('',#4971,.T.);
#4971 = EDGE_LOOP('',(#4972,#4980,#4981));
#4972 = ORIENTED_EDGE('',*,*,#4973,.T.);
#4973 = EDGE_CURVE('',#4974,#4952,#4976,.T.);
#4974 = VERTEX_POINT('',#4975);
#4975 = CARTESIAN_POINT('',(48.504131317139,52.020011901855,
    94.731513977051));
#4976 = LINE('',#4977,#4978);
#4977 = CARTESIAN_POINT('',(48.504131317139,52.020011901855,
    94.731513977051));
#4978 = VECTOR('',#4979,1.);
#4979 = DIRECTION('',(0.130530616408,0.,-0.991444278908));
#4980 = ORIENTED_EDGE('',*,*,#4951,.F.);
#4981 = ORIENTED_EDGE('',*,*,#4982,.T.);
#4982 = EDGE_CURVE('',#4944,#4974,#4983,.T.);
#4983 = LINE('',#4984,#4985);
#4984 = CARTESIAN_POINT('',(48.504131317139,50.520011901855,
    94.731513977051));
#4985 = VECTOR('',#4986,1.);
#4986 = DIRECTION('',(0.,1.,0.));
#4987 = PLANE('',#4988);
#4988 = AXIS2_PLACEMENT_3D('',#4989,#4990,#4991);
#4989 = CARTESIAN_POINT('',(48.535957925447,51.417766665333,
    94.489775221864));
#4990 = DIRECTION('',(-0.991444278908,-0.,-0.130530616408));
#4991 = DIRECTION('',(0.130530616408,0.,-0.991444278908));
#4992 = ADVANCED_FACE('',(#4993),#5008,.F.);
#4993 = FACE_BOUND('',#4994,.F.);
#4994 = EDGE_LOOP('',(#4995,#4996,#5002));
#4995 = ORIENTED_EDGE('',*,*,#4973,.T.);
#4996 = ORIENTED_EDGE('',*,*,#4997,.F.);
#4997 = EDGE_CURVE('',#4919,#4952,#4998,.T.);
#4998 = LINE('',#4999,#5000);
#4999 = CARTESIAN_POINT('',(46.500015258789,52.005138397217,
    99.2841796875));
#5000 = VECTOR('',#5001,1.);
#5001 = DIRECTION('',(0.367579043766,2.595584094688E-03,-0.929988660967)
  );
#5002 = ORIENTED_EDGE('',*,*,#5003,.T.);
#5003 = EDGE_CURVE('',#4919,#4974,#5004,.T.);
#5004 = LINE('',#5005,#5006);
#5005 = CARTESIAN_POINT('',(46.500015258789,52.005138397217,
    99.2841796875));
#5006 = VECTOR('',#5007,1.);
#5007 = DIRECTION('',(0.402895658753,2.990081549616E-03,-0.915241032499)
  );
#5008 = PLANE('',#5009);
#5009 = AXIS2_PLACEMENT_3D('',#5010,#5011,#5012);
#5010 = CARTESIAN_POINT('',(47.599367775414,52.013082138347,
    96.632538244623));
#5011 = DIRECTION('',(-1.058758859951E-02,0.999942978337,
    -1.393930547152E-03));
#5012 = DIRECTION('',(0.999943949804,1.058759888559E-02,
    1.694065894509E-21));
#5013 = ADVANCED_FACE('',(#5014),#5031,.F.);
#5014 = FACE_BOUND('',#5015,.F.);
#5015 = EDGE_LOOP('',(#5016,#5017,#5025));
#5016 = ORIENTED_EDGE('',*,*,#4651,.T.);
#5017 = ORIENTED_EDGE('',*,*,#5018,.T.);
#5018 = EDGE_CURVE('',#4390,#5019,#5021,.T.);
#5019 = VERTEX_POINT('',#5020);
#5020 = CARTESIAN_POINT('',(49.382820129395,52.020008087158,
    92.610198974609));
#5021 = LINE('',#5022,#5023);
#5022 = CARTESIAN_POINT('',(46.50415802002,52.020008087158,
    87.731506347656));
#5023 = VECTOR('',#5024,1.);
#5024 = DIRECTION('',(0.50817943309,0.,0.861251219903));
#5025 = ORIENTED_EDGE('',*,*,#5026,.T.);
#5026 = EDGE_CURVE('',#5019,#4643,#5027,.T.);
#5027 = LINE('',#5028,#5029);
#5028 = CARTESIAN_POINT('',(49.382820129395,52.020008087158,
    92.610198974609));
#5029 = VECTOR('',#5030,1.);
#5030 = DIRECTION('',(0.624193098414,0.,-0.781270104313));
#5031 = PLANE('',#5032);
#5032 = AXIS2_PLACEMENT_3D('',#5033,#5034,#5035);
#5033 = CARTESIAN_POINT('',(49.782576676837,52.020008087158,
    89.286217729204));
#5034 = DIRECTION('',(0.,1.,0.));
#5035 = DIRECTION('',(0.,-0.,1.));
#5036 = ADVANCED_FACE('',(#5037),#5054,.F.);
#5037 = FACE_BOUND('',#5038,.F.);
#5038 = EDGE_LOOP('',(#5039,#5047,#5048));
#5039 = ORIENTED_EDGE('',*,*,#5040,.T.);
#5040 = EDGE_CURVE('',#5041,#5019,#5043,.T.);
#5041 = VERTEX_POINT('',#5042);
#5042 = CARTESIAN_POINT('',(48.906063079834,52.020008087158,
    93.231513977051));
#5043 = LINE('',#5044,#5045);
#5044 = CARTESIAN_POINT('',(48.906063079834,52.020008087158,
    93.231513977051));
#5045 = VECTOR('',#5046,1.);
#5046 = DIRECTION('',(0.608765672583,0.,-0.793350084064));
#5047 = ORIENTED_EDGE('',*,*,#5018,.F.);
#5048 = ORIENTED_EDGE('',*,*,#5049,.T.);
#5049 = EDGE_CURVE('',#4390,#5041,#5050,.T.);
#5050 = LINE('',#5051,#5052);
#5051 = CARTESIAN_POINT('',(46.50415802002,52.020008087158,
    87.731506347656));
#5052 = VECTOR('',#5053,1.);
#5053 = DIRECTION('',(0.400210624428,0.,0.91642318614));
#5054 = PLANE('',#5055);
#5055 = AXIS2_PLACEMENT_3D('',#5056,#5057,#5058);
#5056 = CARTESIAN_POINT('',(47.904119925424,52.020008087158,
    90.493608306273));
#5057 = DIRECTION('',(0.,1.,0.));
#5058 = DIRECTION('',(0.,-0.,1.));
#5059 = ADVANCED_FACE('',(#5060),#5075,.F.);
#5060 = FACE_BOUND('',#5061,.F.);
#5061 = EDGE_LOOP('',(#5062,#5068,#5069));
#5062 = ORIENTED_EDGE('',*,*,#5063,.T.);
#5063 = EDGE_CURVE('',#4952,#5041,#5064,.T.);
#5064 = LINE('',#5065,#5066);
#5065 = CARTESIAN_POINT('',(48.606357574463,52.020011901855,
    93.955055236816));
#5066 = VECTOR('',#5067,1.);
#5067 = DIRECTION('',(0.38268877568,-4.870920954104E-06,-0.923877319207)
  );
#5068 = ORIENTED_EDGE('',*,*,#5049,.F.);
#5069 = ORIENTED_EDGE('',*,*,#5070,.T.);
#5070 = EDGE_CURVE('',#4390,#4952,#5071,.T.);
#5071 = LINE('',#5072,#5073);
#5072 = CARTESIAN_POINT('',(46.50415802002,52.020008087158,
    87.731506347656));
#5073 = VECTOR('',#5074,1.);
#5074 = DIRECTION('',(0.320018041302,5.807117333488E-07,0.94741144876));
#5075 = PLANE('',#5076);
#5076 = AXIS2_PLACEMENT_3D('',#5077,#5078,#5079);
#5077 = CARTESIAN_POINT('',(47.693038539619,52.020009137284,
    90.841968955763));
#5078 = DIRECTION('',(6.195881058999E-06,0.999999999977,
    -2.705799531274E-06));
#5079 = DIRECTION('',(0.999999999981,-6.195881059022E-06,0.));
#5080 = ADVANCED_FACE('',(#5081),#5091,.F.);
#5081 = FACE_BOUND('',#5082,.F.);
#5082 = EDGE_LOOP('',(#5083,#5084,#5085));
#5083 = ORIENTED_EDGE('',*,*,#4997,.T.);
#5084 = ORIENTED_EDGE('',*,*,#5070,.F.);
#5085 = ORIENTED_EDGE('',*,*,#5086,.T.);
#5086 = EDGE_CURVE('',#4390,#4919,#5087,.T.);
#5087 = LINE('',#5088,#5089);
#5088 = CARTESIAN_POINT('',(46.50415802002,52.020008087158,
    87.731506347656));
#5089 = VECTOR('',#5090,1.);
#5090 = DIRECTION('',(-3.585973056302E-04,-1.28711997914E-03,
    0.999999107365));
#5091 = PLANE('',#5092);
#5092 = AXIS2_PLACEMENT_3D('',#5093,#5094,#5095);
#5093 = CARTESIAN_POINT('',(47.04465810602,52.014621832819,
    93.521591050737));
#5094 = DIRECTION('',(-3.808255089315E-03,0.999991921994,
    1.285745099464E-03));
#5095 = DIRECTION('',(0.999992748558,3.80825823711E-03,0.));
#5096 = ADVANCED_FACE('',(#5097),#5112,.F.);
#5097 = FACE_BOUND('',#5098,.F.);
#5098 = EDGE_LOOP('',(#5099,#5105,#5106));
#5099 = ORIENTED_EDGE('',*,*,#5100,.T.);
#5100 = EDGE_CURVE('',#4668,#4643,#5101,.T.);
#5101 = LINE('',#5102,#5103);
#5102 = CARTESIAN_POINT('',(50.00414276123,52.020008087158,
    92.133445739746));
#5103 = VECTOR('',#5104,1.);
#5104 = DIRECTION('',(0.597084555646,0.,-0.802178305247));
#5105 = ORIENTED_EDGE('',*,*,#5026,.F.);
#5106 = ORIENTED_EDGE('',*,*,#5107,.T.);
#5107 = EDGE_CURVE('',#5019,#4668,#5108,.T.);
#5108 = LINE('',#5109,#5110);
#5109 = CARTESIAN_POINT('',(49.382820129395,52.020008087158,
    92.610198974609));
#5110 = VECTOR('',#5111,1.);
#5111 = DIRECTION('',(0.793356046791,0.,-0.608757901814));
#5112 = PLANE('',#5113);
#5113 = AXIS2_PLACEMENT_3D('',#5114,#5115,#5116);
#5114 = CARTESIAN_POINT('',(51.365416991069,52.020008087158,
    90.20407313814));
#5115 = DIRECTION('',(0.,1.,0.));
#5116 = DIRECTION('',(0.,-0.,1.));
#5117 = ADVANCED_FACE('',(#5118),#5128,.F.);
#5118 = FACE_BOUND('',#5119,.F.);
#5119 = EDGE_LOOP('',(#5120,#5126,#5127));
#5120 = ORIENTED_EDGE('',*,*,#5121,.T.);
#5121 = EDGE_CURVE('',#4698,#4643,#5122,.T.);
#5122 = LINE('',#5123,#5124);
#5123 = CARTESIAN_POINT('',(50.727687835693,52.020008087158,
    91.833740234375));
#5124 = VECTOR('',#5125,1.);
#5125 = DIRECTION('',(0.52836784401,0.,-0.849015560173));
#5126 = ORIENTED_EDGE('',*,*,#5100,.F.);
#5127 = ORIENTED_EDGE('',*,*,#4706,.T.);
#5128 = PLANE('',#5129);
#5129 = AXIS2_PLACEMENT_3D('',#5130,#5131,#5132);
#5130 = CARTESIAN_POINT('',(51.709780770404,52.020008087158,
    90.011957026356));
#5131 = DIRECTION('',(0.,1.,0.));
#5132 = DIRECTION('',(0.,-0.,1.));
#5133 = ADVANCED_FACE('',(#5134),#5151,.F.);
#5134 = FACE_BOUND('',#5135,.F.);
#5135 = EDGE_LOOP('',(#5136,#5144,#5145));
#5136 = ORIENTED_EDGE('',*,*,#5137,.T.);
#5137 = EDGE_CURVE('',#5138,#4643,#5140,.T.);
#5138 = VERTEX_POINT('',#5139);
#5139 = CARTESIAN_POINT('',(51.50414276123,52.020008087158,
    91.731521606445));
#5140 = LINE('',#5141,#5142);
#5141 = CARTESIAN_POINT('',(51.50414276123,52.020008087158,
    91.731521606445));
#5142 = VECTOR('',#5143,1.);
#5143 = DIRECTION('',(0.405890345765,0.,-0.91392178397));
#5144 = ORIENTED_EDGE('',*,*,#5121,.F.);
#5145 = ORIENTED_EDGE('',*,*,#5146,.T.);
#5146 = EDGE_CURVE('',#4698,#5138,#5147,.T.);
#5147 = LINE('',#5148,#5149);
#5148 = CARTESIAN_POINT('',(50.727687835693,52.020008087158,
    91.833740234375));
#5149 = VECTOR('',#5150,1.);
#5150 = DIRECTION('',(0.991445456609,0.,-0.130521670877));
#5151 = PLANE('',#5152);
#5152 = AXIS2_PLACEMENT_3D('',#5153,#5154,#5155);
#5153 = CARTESIAN_POINT('',(52.104590667638,52.020008087158,
    89.917008816551));
#5154 = DIRECTION('',(0.,1.,0.));
#5155 = DIRECTION('',(0.,-0.,1.));
#5156 = ADVANCED_FACE('',(#5157),#5174,.F.);
#5157 = FACE_BOUND('',#5158,.F.);
#5158 = EDGE_LOOP('',(#5159,#5167,#5168));
#5159 = ORIENTED_EDGE('',*,*,#5160,.T.);
#5160 = EDGE_CURVE('',#5161,#4974,#5163,.T.);
#5161 = VERTEX_POINT('',#5162);
#5162 = CARTESIAN_POINT('',(48.606353759766,52.020011901855,
    95.507972717285));
#5163 = LINE('',#5164,#5165);
#5164 = CARTESIAN_POINT('',(48.606353759766,52.020011901855,
    95.507972717285));
#5165 = VECTOR('',#5166,1.);
#5166 = DIRECTION('',(-0.130525828486,0.,-0.99144490926));
#5167 = ORIENTED_EDGE('',*,*,#5003,.F.);
#5168 = ORIENTED_EDGE('',*,*,#5169,.T.);
#5169 = EDGE_CURVE('',#4919,#5161,#5170,.T.);
#5170 = LINE('',#5171,#5172);
#5171 = CARTESIAN_POINT('',(46.500015258789,52.005138397217,
    99.2841796875));
#5172 = VECTOR('',#5173,1.);
#5173 = DIRECTION('',(0.487131922094,3.439788476332E-03,-0.873321623649)
  );
#5174 = PLANE('',#5175);
#5175 = AXIS2_PLACEMENT_3D('',#5176,#5177,#5178);
#5176 = CARTESIAN_POINT('',(47.60580904798,52.013152862795,
    97.027685665022));
#5177 = DIRECTION('',(-5.712828174233E-03,0.999983398828,
    7.521059652209E-04));
#5178 = DIRECTION('',(0.999983681655,5.712829790002E-03,0.));
#5179 = ADVANCED_FACE('',(#5180),#5197,.F.);
#5180 = FACE_BOUND('',#5181,.F.);
#5181 = EDGE_LOOP('',(#5182,#5190,#5191));
#5182 = ORIENTED_EDGE('',*,*,#5183,.T.);
#5183 = EDGE_CURVE('',#5184,#5161,#5186,.T.);
#5184 = VERTEX_POINT('',#5185);
#5185 = CARTESIAN_POINT('',(48.906051635742,52.020011901855,
    96.231513977051));
#5186 = LINE('',#5187,#5188);
#5187 = CARTESIAN_POINT('',(48.906051635742,52.020011901855,
    96.231513977051));
#5188 = VECTOR('',#5189,1.);
#5189 = DIRECTION('',(-0.382680460496,0.,-0.923880763494));
#5190 = ORIENTED_EDGE('',*,*,#5169,.F.);
#5191 = ORIENTED_EDGE('',*,*,#5192,.T.);
#5192 = EDGE_CURVE('',#4919,#5184,#5193,.T.);
#5193 = LINE('',#5194,#5195);
#5194 = CARTESIAN_POINT('',(46.500015258789,52.005138397217,
    99.2841796875));
#5195 = VECTOR('',#5196,1.);
#5196 = DIRECTION('',(0.61901147246,3.826571408151E-03,-0.785372621317)
  );
#5197 = PLANE('',#5198);
#5198 = AXIS2_PLACEMENT_3D('',#5199,#5200,#5201);
#5199 = CARTESIAN_POINT('',(47.722696905152,52.013222705203,
    97.419515391884));
#5200 = DIRECTION('',(-4.05215664153E-03,0.999990381382,
    1.678442966728E-03));
#5201 = DIRECTION('',(0.999991789956,4.052162349351E-03,
    8.470329472543E-22));
#5202 = ADVANCED_FACE('',(#5203),#5220,.F.);
#5203 = FACE_BOUND('',#5204,.F.);
#5204 = EDGE_LOOP('',(#5205,#5213,#5214));
#5205 = ORIENTED_EDGE('',*,*,#5206,.T.);
#5206 = EDGE_CURVE('',#5207,#5184,#5209,.T.);
#5207 = VERTEX_POINT('',#5208);
#5208 = CARTESIAN_POINT('',(49.382804870605,52.020011901855,
    96.852836608887));
#5209 = LINE('',#5210,#5211);
#5210 = CARTESIAN_POINT('',(49.382804870605,52.020011901855,
    96.852836608887));
#5211 = VECTOR('',#5212,1.);
#5212 = DIRECTION('',(-0.608757901814,0.,-0.793356046791));
#5213 = ORIENTED_EDGE('',*,*,#5192,.F.);
#5214 = ORIENTED_EDGE('',*,*,#5215,.T.);
#5215 = EDGE_CURVE('',#4919,#5207,#5216,.T.);
#5216 = LINE('',#5217,#5218);
#5217 = CARTESIAN_POINT('',(46.500015258789,52.005138397217,
    99.2841796875));
#5218 = VECTOR('',#5219,1.);
#5219 = DIRECTION('',(0.764417608154,3.94394679173E-03,-0.64470936524));
#5220 = PLANE('',#5221);
#5221 = AXIS2_PLACEMENT_3D('',#5222,#5223,#5224);
#5222 = CARTESIAN_POINT('',(47.943258861814,52.013265109593,
    97.783851309079));
#5223 = DIRECTION('',(-3.132289805541E-03,0.99999220602,
    2.40346837666E-03));
#5224 = DIRECTION('',(0.99999509434,3.132298852667E-03,0.));
#5225 = ADVANCED_FACE('',(#5226),#5243,.F.);
#5226 = FACE_BOUND('',#5227,.F.);
#5227 = EDGE_LOOP('',(#5228,#5236,#5237));
#5228 = ORIENTED_EDGE('',*,*,#5229,.T.);
#5229 = EDGE_CURVE('',#5230,#5207,#5232,.T.);
#5230 = VERTEX_POINT('',#5231);
#5231 = CARTESIAN_POINT('',(50.004123687744,52.020011901855,
    97.329597473145));
#5232 = LINE('',#5233,#5234);
#5233 = CARTESIAN_POINT('',(50.004123687744,52.020011901855,
    97.329597473145));
#5234 = VECTOR('',#5235,1.);
#5235 = DIRECTION('',(-0.793349536726,0.,-0.608766385879));
#5236 = ORIENTED_EDGE('',*,*,#5215,.F.);
#5237 = ORIENTED_EDGE('',*,*,#5238,.T.);
#5238 = EDGE_CURVE('',#4919,#5230,#5239,.T.);
#5239 = LINE('',#5240,#5241);
#5240 = CARTESIAN_POINT('',(46.500015258789,52.005138397217,
    99.2841796875));
#5241 = VECTOR('',#5242,1.);
#5242 = DIRECTION('',(0.873318867172,3.706880790157E-03,-0.487134904597)
  );
#5243 = PLANE('',#5244);
#5244 = AXIS2_PLACEMENT_3D('',#5245,#5246,#5247);
#5245 = CARTESIAN_POINT('',(48.247082217625,52.013255002967,
    98.09081573899));
#5246 = DIRECTION('',(-2.457867470937E-03,0.999991849441,
    3.203113812841E-03));
#5247 = DIRECTION('',(0.,-3.203123488071E-03,0.999994869987));
#5248 = ADVANCED_FACE('',(#5249),#5266,.F.);
#5249 = FACE_BOUND('',#5250,.F.);
#5250 = EDGE_LOOP('',(#5251,#5259,#5260));
#5251 = ORIENTED_EDGE('',*,*,#5252,.T.);
#5252 = EDGE_CURVE('',#5253,#5230,#5255,.T.);
#5253 = VERTEX_POINT('',#5254);
#5254 = CARTESIAN_POINT('',(50.72766494751,52.020011901855,
    97.629295349121));
#5255 = LINE('',#5256,#5257);
#5256 = CARTESIAN_POINT('',(50.72766494751,52.020011901855,
    97.629295349121));
#5257 = VECTOR('',#5258,1.);
#5258 = DIRECTION('',(-0.923880763494,0.,-0.382680460496));
#5259 = ORIENTED_EDGE('',*,*,#5238,.F.);
#5260 = ORIENTED_EDGE('',*,*,#5261,.T.);
#5261 = EDGE_CURVE('',#4919,#5253,#5262,.T.);
#5262 = LINE('',#5263,#5264);
#5263 = CARTESIAN_POINT('',(46.500015258789,52.005138397217,
    99.2841796875));
#5264 = VECTOR('',#5265,1.);
#5265 = DIRECTION('',(0.931193927661,3.276079671294E-03,-0.364509446228)
  );
#5266 = PLANE('',#5267);
#5267 = AXIS2_PLACEMENT_3D('',#5268,#5269,#5270);
#5268 = CARTESIAN_POINT('',(48.605330610811,52.013199012088,
    98.310348879361));
#5269 = DIRECTION('',(-1.808763791077E-03,0.999988829733,
    4.366781805677E-03));
#5270 = DIRECTION('',(0.,-4.366788948934E-03,0.999990465532));
#5271 = ADVANCED_FACE('',(#5272),#5282,.F.);
#5272 = FACE_BOUND('',#5273,.F.);
#5273 = EDGE_LOOP('',(#5274,#5280,#5281));
#5274 = ORIENTED_EDGE('',*,*,#5275,.T.);
#5275 = EDGE_CURVE('',#4805,#5253,#5276,.T.);
#5276 = LINE('',#5277,#5278);
#5277 = CARTESIAN_POINT('',(51.504119873047,52.020011901855,
    97.731521606445));
#5278 = VECTOR('',#5279,1.);
#5279 = DIRECTION('',(-0.991444195916,0.,-0.130531246774));
#5280 = ORIENTED_EDGE('',*,*,#5261,.F.);
#5281 = ORIENTED_EDGE('',*,*,#4927,.T.);
#5282 = PLANE('',#5283);
#5283 = AXIS2_PLACEMENT_3D('',#5284,#5285,#5286);
#5284 = CARTESIAN_POINT('',(48.991926987976,52.013126538637,
    98.42453153691));
#5285 = DIRECTION('',(-8.854522793061E-04,0.999976992134,
    6.725412840018E-03));
#5286 = DIRECTION('',(8.470329472543E-22,-6.725415476468E-03,
    0.999977384138));
#5287 = ADVANCED_FACE('',(#5288),#5305,.F.);
#5288 = FACE_BOUND('',#5289,.F.);
#5289 = EDGE_LOOP('',(#5290,#5298,#5299));
#5290 = ORIENTED_EDGE('',*,*,#5291,.T.);
#5291 = EDGE_CURVE('',#5292,#4896,#5294,.T.);
#5292 = VERTEX_POINT('',#5293);
#5293 = CARTESIAN_POINT('',(46.500015258789,52.004981994629,
    99.39867401123));
#5294 = LINE('',#5295,#5296);
#5295 = CARTESIAN_POINT('',(46.500015258789,52.004981994629,
    99.39867401123));
#5296 = VECTOR('',#5297,1.);
#5297 = DIRECTION('',(0.963990814264,2.224920619768E-05,0.2659355364));
#5298 = ORIENTED_EDGE('',*,*,#4918,.F.);
#5299 = ORIENTED_EDGE('',*,*,#5300,.T.);
#5300 = EDGE_CURVE('',#4919,#5292,#5301,.T.);
#5301 = LINE('',#5302,#5303);
#5302 = CARTESIAN_POINT('',(46.500015258789,52.005138397217,
    99.2841796875));
#5303 = VECTOR('',#5304,1.);
#5304 = DIRECTION('',(0.,-1.366027911852E-03,0.999999066983));
#5305 = PLANE('',#5306);
#5306 = AXIS2_PLACEMENT_3D('',#5307,#5308,#5309);
#5307 = CARTESIAN_POINT('',(49.860931143424,52.005099067598,
    100.29693036688));
#5308 = DIRECTION('',(-3.999255121315E-04,0.999998987013,
    1.36602780261E-03));
#5309 = DIRECTION('',(0.,-1.366027911852E-03,0.999999066983));
#5310 = ADVANCED_FACE('',(#5311),#5328,.F.);
#5311 = FACE_BOUND('',#5312,.F.);
#5312 = EDGE_LOOP('',(#5313,#5321,#5322));
#5313 = ORIENTED_EDGE('',*,*,#5314,.T.);
#5314 = EDGE_CURVE('',#5315,#4896,#5317,.T.);
#5315 = VERTEX_POINT('',#5316);
#5316 = CARTESIAN_POINT('',(46.504112243652,52.020011901855,
    100.2841796875));
#5317 = LINE('',#5318,#5319);
#5318 = CARTESIAN_POINT('',(46.504112243652,52.020011901855,
    100.2841796875));
#5319 = VECTOR('',#5320,1.);
#5320 = DIRECTION('',(0.989608234298,-2.173386445763E-03,0.143773498951)
  );
#5321 = ORIENTED_EDGE('',*,*,#5291,.F.);
#5322 = ORIENTED_EDGE('',*,*,#5323,.T.);
#5323 = EDGE_CURVE('',#5292,#5315,#5324,.T.);
#5324 = LINE('',#5325,#5326);
#5325 = CARTESIAN_POINT('',(46.500015258789,52.004981994629,
    99.39867401123));
#5326 = VECTOR('',#5327,1.);
#5327 = DIRECTION('',(4.626001974443E-03,1.697062176844E-02,
    0.999845287083));
#5328 = PLANE('',#5329);
#5329 = AXIS2_PLACEMENT_3D('',#5330,#5331,#5332);
#5330 = CARTESIAN_POINT('',(49.685992270895,52.008991076752,
    100.50916073436));
#5331 = DIRECTION('',(4.664549105881E-03,0.999844741609,
    -1.699219406228E-02));
#5332 = DIRECTION('',(-1.355252715607E-20,1.699237892354E-02,
    0.999855619106));
#5333 = ADVANCED_FACE('',(#5334),#5351,.F.);
#5334 = FACE_BOUND('',#5335,.F.);
#5335 = EDGE_LOOP('',(#5336,#5344,#5345));
#5336 = ORIENTED_EDGE('',*,*,#5337,.T.);
#5337 = EDGE_CURVE('',#5338,#4896,#5340,.T.);
#5338 = VERTEX_POINT('',#5339);
#5339 = CARTESIAN_POINT('',(53.280563354492,52.020011901855,
    102.26809692382));
#5340 = LINE('',#5341,#5342);
#5341 = CARTESIAN_POINT('',(53.280563354492,52.020011901855,
    102.26809692382));
#5342 = VECTOR('',#5343,1.);
#5343 = DIRECTION('',(-4.096466149814E-03,-1.487162152526E-02,
    -0.999881019841));
#5344 = ORIENTED_EDGE('',*,*,#5314,.F.);
#5345 = ORIENTED_EDGE('',*,*,#5346,.F.);
#5346 = EDGE_CURVE('',#5338,#5315,#5347,.T.);
#5347 = LINE('',#5348,#5349);
#5348 = CARTESIAN_POINT('',(53.280563354492,52.020011901855,
    102.26809692382));
#5349 = VECTOR('',#5350,1.);
#5350 = DIRECTION('',(-0.959715805732,0.,-0.280972547108));
#5351 = PLANE('',#5352);
#5352 = AXIS2_PLACEMENT_3D('',#5353,#5354,#5355);
#5353 = CARTESIAN_POINT('',(50.118617734815,52.016098256749,
    101.07957042988));
#5354 = DIRECTION('',(4.359133755958E-03,0.999879643721,
    -1.488946022644E-02));
#5355 = DIRECTION('',(0.,1.488960169357E-02,0.999889143736));
#5356 = ADVANCED_FACE('',(#5357),#5374,.F.);
#5357 = FACE_BOUND('',#5358,.F.);
#5358 = EDGE_LOOP('',(#5359,#5367,#5368));
#5359 = ORIENTED_EDGE('',*,*,#5360,.T.);
#5360 = EDGE_CURVE('',#5361,#5338,#5363,.T.);
#5361 = VERTEX_POINT('',#5362);
#5362 = CARTESIAN_POINT('',(46.504112243652,52.019855499268,
    100.39868164062));
#5363 = LINE('',#5364,#5365);
#5364 = CARTESIAN_POINT('',(46.504112243652,52.019855499268,
    100.39868164062));
#5365 = VECTOR('',#5366,1.);
#5366 = DIRECTION('',(0.963990814264,2.224920619768E-05,0.2659355364));
#5367 = ORIENTED_EDGE('',*,*,#5346,.T.);
#5368 = ORIENTED_EDGE('',*,*,#5369,.T.);
#5369 = EDGE_CURVE('',#5315,#5361,#5370,.T.);
#5370 = LINE('',#5371,#5372);
#5371 = CARTESIAN_POINT('',(46.504112243652,52.020011901855,
    100.2841796875));
#5372 = VECTOR('',#5373,1.);
#5373 = DIRECTION('',(0.,-1.365936892038E-03,0.999999067108));
#5374 = PLANE('',#5375);
#5375 = AXIS2_PLACEMENT_3D('',#5376,#5377,#5378);
#5376 = CARTESIAN_POINT('',(49.865026327285,52.019972572222,
    101.29693555301));
#5377 = DIRECTION('',(-3.999004025619E-04,0.999998987148,
    1.365936782817E-03));
#5378 = DIRECTION('',(-1.058791184068E-22,-1.365936892038E-03,
    0.999999067108));
#5379 = ADVANCED_FACE('',(#5380),#5397,.F.);
#5380 = FACE_BOUND('',#5381,.F.);
#5381 = EDGE_LOOP('',(#5382,#5390,#5396));
#5382 = ORIENTED_EDGE('',*,*,#5383,.T.);
#5383 = EDGE_CURVE('',#5361,#5384,#5386,.T.);
#5384 = VERTEX_POINT('',#5385);
#5385 = CARTESIAN_POINT('',(46.499374389648,52.015247344971,
    101.22366333007));
#5386 = LINE('',#5387,#5388);
#5387 = CARTESIAN_POINT('',(46.504112243652,52.019855499268,
    100.39868164062));
#5388 = VECTOR('',#5389,1.);
#5389 = DIRECTION('',(-5.742796510379E-03,-5.58558629995E-03,
    0.999967910242));
#5390 = ORIENTED_EDGE('',*,*,#5391,.T.);
#5391 = EDGE_CURVE('',#5384,#5338,#5392,.T.);
#5392 = LINE('',#5393,#5394);
#5393 = CARTESIAN_POINT('',(46.499374389648,52.015247344971,
    101.22366333007));
#5394 = VECTOR('',#5395,1.);
#5395 = DIRECTION('',(0.988345734921,6.944253434404E-04,0.152224262315)
  );
#5396 = ORIENTED_EDGE('',*,*,#5360,.F.);
#5397 = PLANE('',#5398);
#5398 = AXIS2_PLACEMENT_3D('',#5399,#5400,#5401);
#5399 = CARTESIAN_POINT('',(49.701146475262,52.01872587681,
    101.4964343483));
#5400 = DIRECTION('',(-1.561521752901E-03,0.99998323087,
    5.576704087939E-03));
#5401 = DIRECTION('',(0.,-5.57671088693E-03,0.999984450027));
#5402 = ADVANCED_FACE('',(#5403),#5420,.F.);
#5403 = FACE_BOUND('',#5404,.F.);
#5404 = EDGE_LOOP('',(#5405,#5413,#5414));
#5405 = ORIENTED_EDGE('',*,*,#5406,.T.);
#5406 = EDGE_CURVE('',#5407,#5338,#5409,.T.);
#5407 = VERTEX_POINT('',#5408);
#5408 = CARTESIAN_POINT('',(46.500011444092,52.005138397217,
    101.26806640625));
#5409 = LINE('',#5410,#5411);
#5410 = CARTESIAN_POINT('',(46.500011444092,52.005138397217,
    101.26806640625));
#5411 = VECTOR('',#5412,1.);
#5412 = DIRECTION('',(0.989296012817,2.170073915824E-03,0.145906441955)
  );
#5413 = ORIENTED_EDGE('',*,*,#5391,.F.);
#5414 = ORIENTED_EDGE('',*,*,#5415,.T.);
#5415 = EDGE_CURVE('',#5384,#5407,#5416,.T.);
#5416 = LINE('',#5417,#5418);
#5417 = CARTESIAN_POINT('',(46.499374389648,52.015247344971,
    101.22366333007));
#5418 = VECTOR('',#5419,1.);
#5419 = DIRECTION('',(1.398775802039E-02,-0.221961429665,0.974955109924)
  );
#5420 = PLANE('',#5421);
#5421 = AXIS2_PLACEMENT_3D('',#5422,#5423,#5424);
#5422 = CARTESIAN_POINT('',(49.87890667407,52.01508746604,
    101.75528341096));
#5423 = DIRECTION('',(-3.492677744102E-02,0.974347022484,0.222324087751)
  );
#5424 = DIRECTION('',(0.,-0.222459816272,0.974941859879));
#5425 = ADVANCED_FACE('',(#5426),#5443,.F.);
#5426 = FACE_BOUND('',#5427,.F.);
#5427 = EDGE_LOOP('',(#5428,#5436,#5437));
#5428 = ORIENTED_EDGE('',*,*,#5429,.T.);
#5429 = EDGE_CURVE('',#5430,#5338,#5432,.T.);
#5430 = VERTEX_POINT('',#5431);
#5431 = CARTESIAN_POINT('',(46.504104614258,52.020011901855,
    102.26807403564));
#5432 = LINE('',#5433,#5434);
#5433 = CARTESIAN_POINT('',(46.504104614258,52.020011901855,
    102.26807403564));
#5434 = VECTOR('',#5435,1.);
#5435 = DIRECTION('',(0.999999999994,0.,3.377602442663E-06));
#5436 = ORIENTED_EDGE('',*,*,#5406,.F.);
#5437 = ORIENTED_EDGE('',*,*,#5438,.T.);
#5438 = EDGE_CURVE('',#5407,#5430,#5439,.T.);
#5439 = LINE('',#5440,#5441);
#5440 = CARTESIAN_POINT('',(46.500011444092,52.005138397217,
    101.26806640625));
#5441 = VECTOR('',#5442,1.);
#5442 = DIRECTION('',(4.092651999439E-03,1.487162175752E-02,
    0.999881035457));
#5443 = PLANE('',#5444);
#5444 = AXIS2_PLACEMENT_3D('',#5445,#5446,#5447);
#5445 = CARTESIAN_POINT('',(49.659619314993,52.0160196552,
    101.99966933665));
#5446 = DIRECTION('',(5.023084734971E-08,0.999889409463,
    -1.487174651298E-02));
#5447 = DIRECTION('',(1.033975765691E-25,1.487174651298E-02,
    0.999889409463));
#5448 = ADVANCED_FACE('',(#5449),#5459,.F.);
#5449 = FACE_BOUND('',#5450,.F.);
#5450 = EDGE_LOOP('',(#5451,#5452,#5458));
#5451 = ORIENTED_EDGE('',*,*,#5137,.F.);
#5452 = ORIENTED_EDGE('',*,*,#5453,.T.);
#5453 = EDGE_CURVE('',#5138,#4774,#5454,.T.);
#5454 = LINE('',#5455,#5456);
#5455 = CARTESIAN_POINT('',(51.50414276123,52.020008087158,
    91.731521606445));
#5456 = VECTOR('',#5457,1.);
#5457 = DIRECTION('',(0.99834814329,0.,5.745419731703E-02));
#5458 = ORIENTED_EDGE('',*,*,#4782,.T.);
#5459 = PLANE('',#5460);
#5460 = AXIS2_PLACEMENT_3D('',#5461,#5462,#5463);
#5461 = CARTESIAN_POINT('',(52.747573469844,52.020008087158,
    90.107749367157));
#5462 = DIRECTION('',(0.,1.,0.));
#5463 = DIRECTION('',(0.,-0.,1.));
#5464 = ADVANCED_FACE('',(#5465),#5482,.F.);
#5465 = FACE_BOUND('',#5466,.F.);
#5466 = EDGE_LOOP('',(#5467,#5475,#5476));
#5467 = ORIENTED_EDGE('',*,*,#5468,.T.);
#5468 = EDGE_CURVE('',#5469,#4774,#5471,.T.);
#5469 = VERTEX_POINT('',#5470);
#5470 = CARTESIAN_POINT('',(52.280601501465,52.020008087158,
    91.83374786377));
#5471 = LINE('',#5472,#5473);
#5472 = CARTESIAN_POINT('',(52.280601501465,52.020008087158,
    91.83374786377));
#5473 = VECTOR('',#5474,1.);
#5474 = DIRECTION('',(0.999999999971,0.,7.629394531028E-06));
#5475 = ORIENTED_EDGE('',*,*,#5453,.F.);
#5476 = ORIENTED_EDGE('',*,*,#5477,.T.);
#5477 = EDGE_CURVE('',#5138,#5469,#5478,.T.);
#5478 = LINE('',#5479,#5480);
#5479 = CARTESIAN_POINT('',(51.50414276123,52.020008087158,
    91.731521606445));
#5480 = VECTOR('',#5481,1.);
#5481 = DIRECTION('',(0.991444278908,0.,0.130530616408));
#5482 = PLANE('',#5483);
#5483 = AXIS2_PLACEMENT_3D('',#5484,#5485,#5486);
#5484 = CARTESIAN_POINT('',(52.391431726548,52.020008087158,
    91.796985025408));
#5485 = DIRECTION('',(0.,1.,0.));
#5486 = DIRECTION('',(0.,-0.,1.));
#5487 = ADVANCED_FACE('',(#5488),#5505,.T.);
#5488 = FACE_BOUND('',#5489,.T.);
#5489 = EDGE_LOOP('',(#5490,#5491,#5499));
#5490 = ORIENTED_EDGE('',*,*,#5206,.T.);
#5491 = ORIENTED_EDGE('',*,*,#5492,.F.);
#5492 = EDGE_CURVE('',#5493,#5184,#5495,.T.);
#5493 = VERTEX_POINT('',#5494);
#5494 = CARTESIAN_POINT('',(49.382804870605,50.520011901855,
    96.852836608887));
#5495 = LINE('',#5496,#5497);
#5496 = CARTESIAN_POINT('',(49.382804870605,50.520011901855,
    96.852836608887));
#5497 = VECTOR('',#5498,1.);
#5498 = DIRECTION('',(-0.281745853175,0.886451834739,-0.367181724637));
#5499 = ORIENTED_EDGE('',*,*,#5500,.T.);
#5500 = EDGE_CURVE('',#5493,#5207,#5501,.T.);
#5501 = LINE('',#5502,#5503);
#5502 = CARTESIAN_POINT('',(49.382804870605,50.520011901855,
    96.852836608887));
#5503 = VECTOR('',#5504,1.);
#5504 = DIRECTION('',(0.,1.,0.));
#5505 = PLANE('',#5506);
#5506 = AXIS2_PLACEMENT_3D('',#5507,#5508,#5509);
#5507 = CARTESIAN_POINT('',(49.234374980397,51.417766414701,
    96.659397229175));
#5508 = DIRECTION('',(-0.793356046791,-0.,0.608757901814));
#5509 = DIRECTION('',(-0.608757901814,0.,-0.793356046791));
#5510 = ADVANCED_FACE('',(#5511),#5535,.T.);
#5511 = FACE_BOUND('',#5512,.T.);
#5512 = EDGE_LOOP('',(#5513,#5521,#5529));
#5513 = ORIENTED_EDGE('',*,*,#5514,.T.);
#5514 = EDGE_CURVE('',#5515,#5493,#5517,.T.);
#5515 = VERTEX_POINT('',#5516);
#5516 = CARTESIAN_POINT('',(49.298530578613,50.512573242188,
    96.743011474609));
#5517 = LINE('',#5518,#5519);
#5518 = CARTESIAN_POINT('',(49.298530578613,50.512573242188,
    96.743011474609));
#5519 = VECTOR('',#5520,1.);
#5520 = DIRECTION('',(0.607895814978,5.36572894807E-02,0.792201725205));
#5521 = ORIENTED_EDGE('',*,*,#5522,.T.);
#5522 = EDGE_CURVE('',#5493,#5523,#5525,.T.);
#5523 = VERTEX_POINT('',#5524);
#5524 = CARTESIAN_POINT('',(48.906051635742,50.520011901855,
    96.231513977051));
#5525 = LINE('',#5526,#5527);
#5526 = CARTESIAN_POINT('',(49.382804870605,50.520011901855,
    96.852836608887));
#5527 = VECTOR('',#5528,1.);
#5528 = DIRECTION('',(-0.608757901814,0.,-0.793356046791));
#5529 = ORIENTED_EDGE('',*,*,#5530,.T.);
#5530 = EDGE_CURVE('',#5523,#5515,#5531,.T.);
#5531 = LINE('',#5532,#5533);
#5532 = CARTESIAN_POINT('',(48.906051635742,50.520011901855,
    96.231513977051));
#5533 = VECTOR('',#5534,1.);
#5534 = DIRECTION('',(0.608714186911,-1.153696969925E-02,0.793305702099)
  );
#5535 = PLANE('',#5536);
#5536 = AXIS2_PLACEMENT_3D('',#5537,#5538,#5539);
#5537 = CARTESIAN_POINT('',(49.144451600832,50.518151948918,
    96.542206788764));
#5538 = DIRECTION('',(-0.793355998298,3.496371497724E-04,0.608757864605)
  );
#5539 = DIRECTION('',(-0.608757901814,0.,-0.793356046791));
#5540 = ADVANCED_FACE('',(#5541),#5551,.T.);
#5541 = FACE_BOUND('',#5542,.T.);
#5542 = EDGE_LOOP('',(#5543,#5549,#5550));
#5543 = ORIENTED_EDGE('',*,*,#5544,.T.);
#5544 = EDGE_CURVE('',#5184,#5523,#5545,.T.);
#5545 = LINE('',#5546,#5547);
#5546 = CARTESIAN_POINT('',(48.906051635742,52.020011901855,
    96.231513977051));
#5547 = VECTOR('',#5548,1.);
#5548 = DIRECTION('',(0.,-1.,0.));
#5549 = ORIENTED_EDGE('',*,*,#5522,.F.);
#5550 = ORIENTED_EDGE('',*,*,#5492,.T.);
#5551 = PLANE('',#5552);
#5552 = AXIS2_PLACEMENT_3D('',#5553,#5554,#5555);
#5553 = CARTESIAN_POINT('',(49.054481525951,51.12225738901,
    96.424953356762));
#5554 = DIRECTION('',(-0.793356046791,-0.,0.608757901814));
#5555 = DIRECTION('',(-0.608757901814,0.,-0.793356046791));
#5556 = ADVANCED_FACE('',(#5557),#5574,.T.);
#5557 = FACE_BOUND('',#5558,.T.);
#5558 = EDGE_LOOP('',(#5559,#5567,#5573));
#5559 = ORIENTED_EDGE('',*,*,#5560,.T.);
#5560 = EDGE_CURVE('',#4944,#5561,#5563,.T.);
#5561 = VERTEX_POINT('',#5562);
#5562 = CARTESIAN_POINT('',(48.606353759766,50.520011901855,
    95.507972717285));
#5563 = LINE('',#5564,#5565);
#5564 = CARTESIAN_POINT('',(48.504131317139,50.520011901855,
    94.731513977051));
#5565 = VECTOR('',#5566,1.);
#5566 = DIRECTION('',(0.130525828486,0.,0.99144490926));
#5567 = ORIENTED_EDGE('',*,*,#5568,.T.);
#5568 = EDGE_CURVE('',#5561,#4974,#5569,.T.);
#5569 = LINE('',#5570,#5571);
#5570 = CARTESIAN_POINT('',(48.606353759766,50.520011901855,
    95.507972717285));
#5571 = VECTOR('',#5572,1.);
#5572 = DIRECTION('',(-6.041015860282E-02,0.886451502973,-0.458862011518
    ));
#5573 = ORIENTED_EDGE('',*,*,#4982,.F.);
#5574 = PLANE('',#5575);
#5575 = AXIS2_PLACEMENT_3D('',#5576,#5577,#5578);
#5576 = CARTESIAN_POINT('',(48.535956734265,51.122257205247,
    94.973252705396));
#5577 = DIRECTION('',(-0.99144490926,-0.,0.130525828486));
#5578 = DIRECTION('',(-0.130525828486,0.,-0.99144490926));
#5579 = ADVANCED_FACE('',(#5580),#5590,.T.);
#5580 = FACE_BOUND('',#5581,.T.);
#5581 = EDGE_LOOP('',(#5582,#5583,#5584));
#5582 = ORIENTED_EDGE('',*,*,#5160,.T.);
#5583 = ORIENTED_EDGE('',*,*,#5568,.F.);
#5584 = ORIENTED_EDGE('',*,*,#5585,.T.);
#5585 = EDGE_CURVE('',#5561,#5161,#5586,.T.);
#5586 = LINE('',#5587,#5588);
#5587 = CARTESIAN_POINT('',(48.606353759766,50.520011901855,
    95.507972717285));
#5588 = VECTOR('',#5589,1.);
#5589 = DIRECTION('',(0.,1.,0.));
#5590 = PLANE('',#5591);
#5591 = AXIS2_PLACEMENT_3D('',#5592,#5593,#5594);
#5592 = CARTESIAN_POINT('',(48.57452834264,51.417766598464,
    95.26623398894));
#5593 = DIRECTION('',(-0.99144490926,-0.,0.130525828486));
#5594 = DIRECTION('',(-0.130525828486,0.,-0.99144490926));
#5595 = ADVANCED_FACE('',(#5596),#5613,.T.);
#5596 = FACE_BOUND('',#5597,.T.);
#5597 = EDGE_LOOP('',(#5598,#5599,#5607));
#5598 = ORIENTED_EDGE('',*,*,#5252,.T.);
#5599 = ORIENTED_EDGE('',*,*,#5600,.F.);
#5600 = EDGE_CURVE('',#5601,#5230,#5603,.T.);
#5601 = VERTEX_POINT('',#5602);
#5602 = CARTESIAN_POINT('',(50.72766494751,50.520011901855,
    97.629302978516));
#5603 = LINE('',#5604,#5605);
#5604 = CARTESIAN_POINT('',(50.72766494751,50.520011901855,
    97.629302978516));
#5605 = VECTOR('',#5606,1.);
#5606 = DIRECTION('',(-0.427589660091,0.886451852579,-0.177116333643));
#5607 = ORIENTED_EDGE('',*,*,#5608,.T.);
#5608 = EDGE_CURVE('',#5601,#5253,#5609,.T.);
#5609 = LINE('',#5610,#5611);
#5610 = CARTESIAN_POINT('',(50.72766494751,50.520011901855,
    97.629302978516));
#5611 = VECTOR('',#5612,1.);
#5612 = DIRECTION('',(0.,0.999999999987,-5.086263020768E-06));
#5613 = PLANE('',#5614);
#5614 = AXIS2_PLACEMENT_3D('',#5615,#5616,#5617);
#5615 = CARTESIAN_POINT('',(50.502401451986,51.4177659625,
    97.535992066282));
#5616 = DIRECTION('',(-0.382680460492,4.699100562957E-06,0.923880763484)
  );
#5617 = DIRECTION('',(0.923880763494,-2.117582368136E-22,0.382680460496)
  );
#5618 = ADVANCED_FACE('',(#5619),#5636,.T.);
#5619 = FACE_BOUND('',#5620,.T.);
#5620 = EDGE_LOOP('',(#5621,#5629,#5630));
#5621 = ORIENTED_EDGE('',*,*,#5622,.T.);
#5622 = EDGE_CURVE('',#5623,#5601,#5625,.T.);
#5623 = VERTEX_POINT('',#5624);
#5624 = CARTESIAN_POINT('',(50.004123687744,50.520011901855,
    97.329597473145));
#5625 = LINE('',#5626,#5627);
#5626 = CARTESIAN_POINT('',(50.004123687744,50.520011901855,
    97.329597473145));
#5627 = VECTOR('',#5628,1.);
#5628 = DIRECTION('',(0.923877319218,0.,0.382688775685));
#5629 = ORIENTED_EDGE('',*,*,#5600,.T.);
#5630 = ORIENTED_EDGE('',*,*,#5631,.T.);
#5631 = EDGE_CURVE('',#5230,#5623,#5632,.T.);
#5632 = LINE('',#5633,#5634);
#5633 = CARTESIAN_POINT('',(50.004123687744,52.020011901855,
    97.329597473145));
#5634 = VECTOR('',#5635,1.);
#5635 = DIRECTION('',(0.,-1.,0.));
#5636 = PLANE('',#5637);
#5637 = AXIS2_PLACEMENT_3D('',#5638,#5639,#5640);
#5638 = CARTESIAN_POINT('',(50.229387283526,51.122257398892,
    97.422906235989));
#5639 = DIRECTION('',(-0.382688775685,0.,0.923877319218));
#5640 = DIRECTION('',(0.923877319218,0.,0.382688775685));
#5641 = ADVANCED_FACE('',(#5642),#5659,.T.);
#5642 = FACE_BOUND('',#5643,.T.);
#5643 = EDGE_LOOP('',(#5644,#5645,#5653));
#5644 = ORIENTED_EDGE('',*,*,#4697,.F.);
#5645 = ORIENTED_EDGE('',*,*,#5646,.T.);
#5646 = EDGE_CURVE('',#4698,#5647,#5649,.T.);
#5647 = VERTEX_POINT('',#5648);
#5648 = CARTESIAN_POINT('',(51.50414276123,50.520008087158,
    91.731521606445));
#5649 = LINE('',#5650,#5651);
#5650 = CARTESIAN_POINT('',(50.727687835693,52.020008087158,
    91.833740234375));
#5651 = VECTOR('',#5652,1.);
#5652 = DIRECTION('',(0.458860294308,-0.886452540675,-6.040797495506E-02
    ));
#5653 = ORIENTED_EDGE('',*,*,#5654,.T.);
#5654 = EDGE_CURVE('',#5647,#4676,#5655,.T.);
#5655 = LINE('',#5656,#5657);
#5656 = CARTESIAN_POINT('',(51.50414276123,50.520008087158,
    91.731521606445));
#5657 = VECTOR('',#5658,1.);
#5658 = DIRECTION('',(-0.991444195916,0.,0.130531246774));
#5659 = PLANE('',#5660);
#5660 = AXIS2_PLACEMENT_3D('',#5661,#5662,#5663);
#5661 = CARTESIAN_POINT('',(50.969425182374,51.122253814462,
    91.801918221359));
#5662 = DIRECTION('',(-0.130531246773,-5.042745950838E-06,
    -0.991444195903));
#5663 = DIRECTION('',(-0.991444195916,0.,0.130531246774));
#5664 = ADVANCED_FACE('',(#5665),#5675,.T.);
#5665 = FACE_BOUND('',#5666,.T.);
#5666 = EDGE_LOOP('',(#5667,#5673,#5674));
#5667 = ORIENTED_EDGE('',*,*,#5668,.T.);
#5668 = EDGE_CURVE('',#5138,#5647,#5669,.T.);
#5669 = LINE('',#5670,#5671);
#5670 = CARTESIAN_POINT('',(51.50414276123,52.020008087158,
    91.731521606445));
#5671 = VECTOR('',#5672,1.);
#5672 = DIRECTION('',(0.,-1.,0.));
#5673 = ORIENTED_EDGE('',*,*,#5646,.F.);
#5674 = ORIENTED_EDGE('',*,*,#5146,.T.);
#5675 = PLANE('',#5676);
#5676 = AXIS2_PLACEMENT_3D('',#5677,#5678,#5679);
#5677 = CARTESIAN_POINT('',(51.262405451246,51.417762208988,
    91.76334580555));
#5678 = DIRECTION('',(-0.130521670877,-0.,-0.991445456609));
#5679 = DIRECTION('',(-0.991445456609,0.,0.130521670877));
#5680 = ADVANCED_FACE('',(#5681),#5691,.F.);
#5681 = FACE_BOUND('',#5682,.F.);
#5682 = EDGE_LOOP('',(#5683,#5684,#5685));
#5683 = ORIENTED_EDGE('',*,*,#4568,.T.);
#5684 = ORIENTED_EDGE('',*,*,#4642,.F.);
#5685 = ORIENTED_EDGE('',*,*,#5686,.T.);
#5686 = EDGE_CURVE('',#4643,#4436,#5687,.T.);
#5687 = LINE('',#5688,#5689);
#5688 = CARTESIAN_POINT('',(53.280616760254,52.020008087158,
    87.73152923584));
#5689 = VECTOR('',#5690,1.);
#5690 = DIRECTION('',(-0.597082100383,-0.802180132764,-1.3903348928E-06)
  );
#5691 = PLANE('',#5692);
#5692 = AXIS2_PLACEMENT_3D('',#5693,#5694,#5695);
#5693 = CARTESIAN_POINT('',(51.365426204801,49.54745910961,
    87.731525182431));
#5694 = DIRECTION('',(-3.101112430897E-06,4.04142845744E-06,
    -0.999999999987));
#5695 = DIRECTION('',(0.,-0.999999999992,-4.04142845746E-06));
#5696 = ADVANCED_FACE('',(#5697),#5707,.F.);
#5697 = FACE_BOUND('',#5698,.F.);
#5698 = EDGE_LOOP('',(#5699,#5700,#5701));
#5699 = ORIENTED_EDGE('',*,*,#4453,.T.);
#5700 = ORIENTED_EDGE('',*,*,#5686,.F.);
#5701 = ORIENTED_EDGE('',*,*,#5702,.T.);
#5702 = EDGE_CURVE('',#4643,#4446,#5703,.T.);
#5703 = LINE('',#5704,#5705);
#5704 = CARTESIAN_POINT('',(53.280616760254,52.020008087158,
    87.73152923584));
#5705 = VECTOR('',#5706,1.);
#5706 = DIRECTION('',(-0.528364505099,-0.849017638067,
    -1.579019815575E-06));
#5707 = PLANE('',#5708);
#5708 = AXIS2_PLACEMENT_3D('',#5709,#5710,#5711);
#5709 = CARTESIAN_POINT('',(51.70978917669,49.73957552024,
    87.731525152054));
#5710 = DIRECTION('',(-1.037907848499E-06,2.505735319142E-06,
    -0.999999999996));
#5711 = DIRECTION('',(-4.038967834732E-28,-0.999999999997,
    -2.505735319143E-06));
#5712 = ADVANCED_FACE('',(#5713),#5730,.F.);
#5713 = FACE_BOUND('',#5714,.F.);
#5714 = EDGE_LOOP('',(#5715,#5723,#5724));
#5715 = ORIENTED_EDGE('',*,*,#5716,.T.);
#5716 = EDGE_CURVE('',#5717,#4446,#5719,.T.);
#5717 = VERTEX_POINT('',#5718);
#5718 = CARTESIAN_POINT('',(51.50415802002,48.020008087158,
    87.73152923584));
#5719 = LINE('',#5720,#5721);
#5720 = CARTESIAN_POINT('',(51.50415802002,48.020008087158,
    87.73152923584));
#5721 = VECTOR('',#5722,1.);
#5722 = DIRECTION('',(-0.991444826227,-0.130526458824,
    -9.741871017199E-06));
#5723 = ORIENTED_EDGE('',*,*,#5702,.F.);
#5724 = ORIENTED_EDGE('',*,*,#5725,.T.);
#5725 = EDGE_CURVE('',#4643,#5717,#5726,.T.);
#5726 = LINE('',#5727,#5728);
#5727 = CARTESIAN_POINT('',(53.280616760254,52.020008087158,
    87.73152923584));
#5728 = VECTOR('',#5729,1.);
#5729 = DIRECTION('',(-0.405886787153,-0.91392336441,0.));
#5730 = PLANE('',#5731);
#5731 = AXIS2_PLACEMENT_3D('',#5732,#5733,#5734);
#5732 = CARTESIAN_POINT('',(52.104598851582,49.834523264632,
    87.731527092135));
#5733 = DIRECTION('',(1.043612249083E-05,-4.634835253248E-06,
    -0.999999999935));
#5734 = DIRECTION('',(-0.999999999946,6.462348535571E-27,
    -1.043612249094E-05));
#5735 = ADVANCED_FACE('',(#5736),#5753,.F.);
#5736 = FACE_BOUND('',#5737,.F.);
#5737 = EDGE_LOOP('',(#5738,#5746,#5747));
#5738 = ORIENTED_EDGE('',*,*,#5739,.T.);
#5739 = EDGE_CURVE('',#5740,#5717,#5742,.T.);
#5740 = VERTEX_POINT('',#5741);
#5741 = CARTESIAN_POINT('',(52.280616760254,47.917785644531,
    87.73152923584));
#5742 = LINE('',#5743,#5744);
#5743 = CARTESIAN_POINT('',(52.280616760254,47.917785644531,
    87.73152923584));
#5744 = VECTOR('',#5745,1.);
#5745 = DIRECTION('',(-0.99144490926,0.130525828486,0.));
#5746 = ORIENTED_EDGE('',*,*,#5725,.F.);
#5747 = ORIENTED_EDGE('',*,*,#5748,.T.);
#5748 = EDGE_CURVE('',#4643,#5740,#5749,.T.);
#5749 = LINE('',#5750,#5751);
#5750 = CARTESIAN_POINT('',(53.280616760254,52.020008087158,
    87.73152923584));
#5751 = VECTOR('',#5752,1.);
#5752 = DIRECTION('',(-0.236835007989,-0.971549884973,0.));
#5753 = PLANE('',#5754);
#5754 = AXIS2_PLACEMENT_3D('',#5755,#5756,#5757);
#5755 = CARTESIAN_POINT('',(52.525368442951,49.825794907063,
    87.73152923584));
#5756 = DIRECTION('',(-0.,-0.,-1.));
#5757 = DIRECTION('',(-1.,0.,0.));
#5758 = ADVANCED_FACE('',(#5759),#5769,.F.);
#5759 = FACE_BOUND('',#5760,.F.);
#5760 = EDGE_LOOP('',(#5761,#5767,#5768));
#5761 = ORIENTED_EDGE('',*,*,#5762,.T.);
#5762 = EDGE_CURVE('',#4721,#5740,#5763,.T.);
#5763 = LINE('',#5764,#5765);
#5764 = CARTESIAN_POINT('',(53.280616760254,47.917785644531,
    87.73152923584));
#5765 = VECTOR('',#5766,1.);
#5766 = DIRECTION('',(-1.,0.,0.));
#5767 = ORIENTED_EDGE('',*,*,#5748,.F.);
#5768 = ORIENTED_EDGE('',*,*,#4720,.F.);
#5769 = PLANE('',#5770);
#5770 = AXIS2_PLACEMENT_3D('',#5771,#5772,#5773);
#5771 = CARTESIAN_POINT('',(53.000585183347,49.748928442752,
    87.73152923584));
#5772 = DIRECTION('',(-0.,-0.,-1.));
#5773 = DIRECTION('',(-1.,0.,0.));
#5774 = ADVANCED_FACE('',(#5775),#5792,.F.);
#5775 = FACE_BOUND('',#5776,.F.);
#5776 = EDGE_LOOP('',(#5777,#5785,#5786));
#5777 = ORIENTED_EDGE('',*,*,#5778,.T.);
#5778 = EDGE_CURVE('',#5779,#4344,#5781,.T.);
#5779 = VERTEX_POINT('',#5780);
#5780 = CARTESIAN_POINT('',(50.00415802002,42.421932220459,
    87.731521606445));
#5781 = LINE('',#5782,#5783);
#5782 = CARTESIAN_POINT('',(50.00415802002,42.421932220459,
    87.731521606445));
#5783 = VECTOR('',#5784,1.);
#5784 = DIRECTION('',(0.597082100381,-0.802180132761,2.780669785591E-06)
  );
#5785 = ORIENTED_EDGE('',*,*,#4359,.F.);
#5786 = ORIENTED_EDGE('',*,*,#5787,.T.);
#5787 = EDGE_CURVE('',#4352,#5779,#5788,.T.);
#5788 = LINE('',#5789,#5790);
#5789 = CARTESIAN_POINT('',(49.382839202881,42.898685455322,
    87.731521606445));
#5790 = VECTOR('',#5791,1.);
#5791 = DIRECTION('',(0.793354241684,-0.608760254288,0.));
#5792 = PLANE('',#5793);
#5793 = AXIS2_PLACEMENT_3D('',#5794,#5795,#5796);
#5794 = CARTESIAN_POINT('',(51.36542652306,40.492555599334,
    87.731528758418));
#5795 = DIRECTION('',(-6.202109145609E-06,-8.082770784386E-06,
    -0.999999999948));
#5796 = DIRECTION('',(0.,-0.999999999967,8.082770784542E-06));
#5797 = ADVANCED_FACE('',(#5798),#5815,.F.);
#5798 = FACE_BOUND('',#5799,.F.);
#5799 = EDGE_LOOP('',(#5800,#5808,#5809));
#5800 = ORIENTED_EDGE('',*,*,#5801,.T.);
#5801 = EDGE_CURVE('',#5802,#4344,#5804,.T.);
#5802 = VERTEX_POINT('',#5803);
#5803 = CARTESIAN_POINT('',(50.727703094482,42.122230529785,
    87.73152923584));
#5804 = LINE('',#5805,#5806);
#5805 = CARTESIAN_POINT('',(50.727703094482,42.122230529785,
    87.73152923584));
#5806 = VECTOR('',#5807,1.);
#5807 = DIRECTION('',(0.528364505099,-0.849017638067,1.579019815575E-06)
  );
#5808 = ORIENTED_EDGE('',*,*,#5778,.F.);
#5809 = ORIENTED_EDGE('',*,*,#5810,.T.);
#5810 = EDGE_CURVE('',#5779,#5802,#5811,.T.);
#5811 = LINE('',#5812,#5813);
#5812 = CARTESIAN_POINT('',(50.00415802002,42.421932220459,
    87.731521606445));
#5813 = VECTOR('',#5814,1.);
#5814 = DIRECTION('',(0.923879754649,-0.382682895953,9.741816227392E-06)
  );
#5815 = PLANE('',#5816);
#5816 = AXIS2_PLACEMENT_3D('',#5817,#5818,#5819);
#5817 = CARTESIAN_POINT('',(51.709789176685,40.300440654083,
    87.731530626904));
#5818 = DIRECTION('',(1.3168648209E-05,6.33535304473E-06,-0.999999999893
    ));
#5819 = DIRECTION('',(-0.999999999913,0.,-1.316864820926E-05));
#5820 = ADVANCED_FACE('',(#5821),#5838,.T.);
#5821 = FACE_BOUND('',#5822,.T.);
#5822 = EDGE_LOOP('',(#5823,#5824,#5832));
#5823 = ORIENTED_EDGE('',*,*,#5810,.T.);
#5824 = ORIENTED_EDGE('',*,*,#5825,.T.);
#5825 = EDGE_CURVE('',#5802,#5826,#5828,.T.);
#5826 = VERTEX_POINT('',#5827);
#5827 = CARTESIAN_POINT('',(50.004154205322,42.421932220459,
    89.231521606445));
#5828 = LINE('',#5829,#5830);
#5829 = CARTESIAN_POINT('',(50.727703094482,42.122230529785,
    87.73152923584));
#5830 = VECTOR('',#5831,1.);
#5831 = DIRECTION('',(-0.427595224187,0.177114516424,0.886449531741));
#5832 = ORIENTED_EDGE('',*,*,#5833,.T.);
#5833 = EDGE_CURVE('',#5826,#5779,#5834,.T.);
#5834 = LINE('',#5835,#5836);
#5835 = CARTESIAN_POINT('',(50.004154205322,42.421932220459,
    89.231521606445));
#5836 = VECTOR('',#5837,1.);
#5837 = DIRECTION('',(2.543131510408E-06,0.,-0.999999999997));
#5838 = PLANE('',#5839);
#5839 = AXIS2_PLACEMENT_3D('',#5840,#5841,#5842);
#5840 = CARTESIAN_POINT('',(50.22942119934,42.328624675302,
    88.333769010777));
#5841 = DIRECTION('',(-0.382682895962,-0.923879754696,
    -9.732129312703E-07));
#5842 = DIRECTION('',(-0.923879754697,0.382682895962,-5.293955920339E-23
    ));
#5843 = ADVANCED_FACE('',(#5844),#5861,.T.);
#5844 = FACE_BOUND('',#5845,.T.);
#5845 = EDGE_LOOP('',(#5846,#5854,#5855));
#5846 = ORIENTED_EDGE('',*,*,#5847,.T.);
#5847 = EDGE_CURVE('',#5848,#5826,#5850,.T.);
#5848 = VERTEX_POINT('',#5849);
#5849 = CARTESIAN_POINT('',(50.727695465088,42.122230529785,
    89.23152923584));
#5850 = LINE('',#5851,#5852);
#5851 = CARTESIAN_POINT('',(50.727695465088,42.122230529785,
    89.23152923584));
#5852 = VECTOR('',#5853,1.);
#5853 = DIRECTION('',(-0.923879041318,0.382684618084,-9.741860067045E-06
    ));
#5854 = ORIENTED_EDGE('',*,*,#5825,.F.);
#5855 = ORIENTED_EDGE('',*,*,#5856,.T.);
#5856 = EDGE_CURVE('',#5802,#5848,#5857,.T.);
#5857 = LINE('',#5858,#5859);
#5858 = CARTESIAN_POINT('',(50.727703094482,42.122230529785,
    87.73152923584));
#5859 = VECTOR('',#5860,1.);
#5860 = DIRECTION('',(-5.086263020768E-06,0.,0.999999999987));
#5861 = PLANE('',#5862);
#5862 = AXIS2_PLACEMENT_3D('',#5863,#5864,#5865);
#5863 = CARTESIAN_POINT('',(50.502435126029,42.215538024813,
    88.629281297585));
#5864 = DIRECTION('',(-0.382684618084,-0.923879041368,
    -1.946434621551E-06));
#5865 = DIRECTION('',(-0.923879041369,0.382684618084,0.));
#5866 = ADVANCED_FACE('',(#5867),#5884,.F.);
#5867 = FACE_BOUND('',#5868,.F.);
#5868 = EDGE_LOOP('',(#5869,#5877,#5878));
#5869 = ORIENTED_EDGE('',*,*,#5870,.T.);
#5870 = EDGE_CURVE('',#5871,#4344,#5873,.T.);
#5871 = VERTEX_POINT('',#5872);
#5872 = CARTESIAN_POINT('',(51.50415802002,42.020008087158,
    87.73152923584));
#5873 = LINE('',#5874,#5875);
#5874 = CARTESIAN_POINT('',(51.50415802002,42.020008087158,
    87.73152923584));
#5875 = VECTOR('',#5876,1.);
#5876 = DIRECTION('',(0.405886787152,-0.913923364409,1.743170479601E-06)
  );
#5877 = ORIENTED_EDGE('',*,*,#5801,.F.);
#5878 = ORIENTED_EDGE('',*,*,#5879,.T.);
#5879 = EDGE_CURVE('',#5802,#5871,#5880,.T.);
#5880 = LINE('',#5881,#5882);
#5881 = CARTESIAN_POINT('',(50.727703094482,42.122230529785,
    87.73152923584));
#5882 = VECTOR('',#5883,1.);
#5883 = DIRECTION('',(0.991444826274,-0.13052645883,0.));
#5884 = PLANE('',#5885);
#5885 = AXIS2_PLACEMENT_3D('',#5886,#5887,#5888);
#5886 = CARTESIAN_POINT('',(52.104598851586,40.205492909677,
    87.731532751537));
#5887 = DIRECTION('',(-2.667014831585E-07,-2.025794678006E-06,
    -0.999999999998));
#5888 = DIRECTION('',(0.,-0.999999999998,2.025794678006E-06));
#5889 = ADVANCED_FACE('',(#5890),#5907,.F.);
#5890 = FACE_BOUND('',#5891,.F.);
#5891 = EDGE_LOOP('',(#5892,#5900,#5901));
#5892 = ORIENTED_EDGE('',*,*,#5893,.T.);
#5893 = EDGE_CURVE('',#5894,#4344,#5896,.T.);
#5894 = VERTEX_POINT('',#5895);
#5895 = CARTESIAN_POINT('',(52.280616760254,42.122230529785,
    87.73152923584));
#5896 = LINE('',#5897,#5898);
#5897 = CARTESIAN_POINT('',(52.280616760254,42.122230529785,
    87.73152923584));
#5898 = VECTOR('',#5899,1.);
#5899 = DIRECTION('',(0.236835007989,-0.971549884971,1.806907714758E-06)
  );
#5900 = ORIENTED_EDGE('',*,*,#5870,.F.);
#5901 = ORIENTED_EDGE('',*,*,#5902,.T.);
#5902 = EDGE_CURVE('',#5871,#5894,#5903,.T.);
#5903 = LINE('',#5904,#5905);
#5904 = CARTESIAN_POINT('',(51.50415802002,42.020008087158,
    87.73152923584));
#5905 = VECTOR('',#5906,1.);
#5906 = DIRECTION('',(0.99144490926,0.130525828486,0.));
#5907 = PLANE('',#5908);
#5908 = AXIS2_PLACEMENT_3D('',#5909,#5910,#5911);
#5909 = CARTESIAN_POINT('',(52.525368442951,40.214221267253,
    87.731532732115));
#5910 = DIRECTION('',(2.372356529934E-07,-1.801988795496E-06,
    -0.999999999998));
#5911 = DIRECTION('',(0.,-0.999999999998,1.801988795496E-06));
#5912 = ADVANCED_FACE('',(#5913),#5930,.F.);
#5913 = FACE_BOUND('',#5914,.F.);
#5914 = EDGE_LOOP('',(#5915,#5923,#5924));
#5915 = ORIENTED_EDGE('',*,*,#5916,.T.);
#5916 = EDGE_CURVE('',#5917,#4344,#5919,.T.);
#5917 = VERTEX_POINT('',#5918);
#5918 = CARTESIAN_POINT('',(53.280616760254,42.122230529785,
    87.731536865234));
#5919 = LINE('',#5920,#5921);
#5920 = CARTESIAN_POINT('',(53.280616760254,42.122230529785,
    87.731536865234));
#5921 = VECTOR('',#5922,1.);
#5922 = DIRECTION('',(0.,-1.,0.));
#5923 = ORIENTED_EDGE('',*,*,#5893,.F.);
#5924 = ORIENTED_EDGE('',*,*,#5925,.T.);
#5925 = EDGE_CURVE('',#5894,#5917,#5926,.T.);
#5926 = LINE('',#5927,#5928);
#5927 = CARTESIAN_POINT('',(52.280616760254,42.122230529785,
    87.73152923584));
#5928 = VECTOR('',#5929,1.);
#5929 = DIRECTION('',(0.999999999971,0.,7.629394531028E-06));
#5930 = PLANE('',#5931);
#5931 = AXIS2_PLACEMENT_3D('',#5932,#5933,#5934);
#5932 = CARTESIAN_POINT('',(53.000585183346,40.29108773157,
    87.731534728763));
#5933 = DIRECTION('',(7.629394531028E-06,-0.,-0.999999999971));
#5934 = DIRECTION('',(-0.999999999971,0.,-7.629394531028E-06));
#5935 = ADVANCED_FACE('',(#5936),#5946,.T.);
#5936 = FACE_BOUND('',#5937,.T.);
#5937 = EDGE_LOOP('',(#5938,#5939,#5945));
#5938 = ORIENTED_EDGE('',*,*,#4467,.F.);
#5939 = ORIENTED_EDGE('',*,*,#5940,.T.);
#5940 = EDGE_CURVE('',#4468,#5717,#5941,.T.);
#5941 = LINE('',#5942,#5943);
#5942 = CARTESIAN_POINT('',(50.727695465088,47.917785644531,
    89.231521606445));
#5943 = VECTOR('',#5944,1.);
#5944 = DIRECTION('',(0.458865625186,6.041033755738E-02,-0.886449620192)
  );
#5945 = ORIENTED_EDGE('',*,*,#5716,.T.);
#5946 = PLANE('',#5947);
#5947 = AXIS2_PLACEMENT_3D('',#5948,#5949,#5950);
#5948 = CARTESIAN_POINT('',(50.969437247913,47.94961101899,
    88.333769671786));
#5949 = DIRECTION('',(-0.130526458824,0.991444826275,-6.638919007664E-07
    ));
#5950 = DIRECTION('',(0.991444826275,0.130526458824,0.));
#5951 = ADVANCED_FACE('',(#5952),#5969,.T.);
#5952 = FACE_BOUND('',#5953,.T.);
#5953 = EDGE_LOOP('',(#5954,#5962,#5963));
#5954 = ORIENTED_EDGE('',*,*,#5955,.T.);
#5955 = EDGE_CURVE('',#5956,#5717,#5958,.T.);
#5956 = VERTEX_POINT('',#5957);
#5957 = CARTESIAN_POINT('',(51.504154205322,48.020008087158,
    89.23152923584));
#5958 = LINE('',#5959,#5960);
#5959 = CARTESIAN_POINT('',(51.504154205322,48.020008087158,
    89.23152923584));
#5960 = VECTOR('',#5961,1.);
#5961 = DIRECTION('',(2.543131510408E-06,0.,-0.999999999997));
#5962 = ORIENTED_EDGE('',*,*,#5940,.F.);
#5963 = ORIENTED_EDGE('',*,*,#5964,.T.);
#5964 = EDGE_CURVE('',#4468,#5956,#5965,.T.);
#5965 = LINE('',#5966,#5967);
#5966 = CARTESIAN_POINT('',(50.727695465088,47.917785644531,
    89.231521606445));
#5967 = VECTOR('',#5968,1.);
#5968 = DIRECTION('',(0.991444909213,0.13052582848,9.741823971359E-06));
#5969 = PLANE('',#5970);
#5970 = AXIS2_PLACEMENT_3D('',#5971,#5972,#5973);
#5971 = CARTESIAN_POINT('',(51.262417193282,47.988182694351,
    88.62928174347));
#5972 = DIRECTION('',(-0.130525828483,0.991444909261,-3.31944347342E-07)
  );
#5973 = DIRECTION('',(0.991444909261,0.130525828483,0.));
#5974 = ADVANCED_FACE('',(#5975),#5992,.T.);
#5975 = FACE_BOUND('',#5976,.T.);
#5976 = EDGE_LOOP('',(#5977,#5978,#5986));
#5977 = ORIENTED_EDGE('',*,*,#5668,.F.);
#5978 = ORIENTED_EDGE('',*,*,#5979,.T.);
#5979 = EDGE_CURVE('',#5138,#5980,#5982,.T.);
#5980 = VERTEX_POINT('',#5981);
#5981 = CARTESIAN_POINT('',(52.280601501465,50.520008087158,
    91.83374786377));
#5982 = LINE('',#5983,#5984);
#5983 = CARTESIAN_POINT('',(51.50414276123,52.020008087158,
    91.731521606445));
#5984 = VECTOR('',#5985,1.);
#5985 = DIRECTION('',(0.458861949026,-0.886451382248,6.041240473807E-02)
  );
#5986 = ORIENTED_EDGE('',*,*,#5987,.F.);
#5987 = EDGE_CURVE('',#5647,#5980,#5988,.T.);
#5988 = LINE('',#5989,#5990);
#5989 = CARTESIAN_POINT('',(51.50414276123,50.520008087158,
    91.731521606445));
#5990 = VECTOR('',#5991,1.);
#5991 = DIRECTION('',(0.991444278908,0.,0.130530616408));
#5992 = PLANE('',#5993);
#5993 = AXIS2_PLACEMENT_3D('',#5994,#5995,#5996);
#5994 = CARTESIAN_POINT('',(51.745881516417,51.122253323681,
    91.763348214754));
#5995 = DIRECTION('',(0.130530616408,-0.,-0.991444278908));
#5996 = DIRECTION('',(-0.991444278908,0.,-0.130530616408));
#5997 = ADVANCED_FACE('',(#5998),#6013,.T.);
#5998 = FACE_BOUND('',#5999,.T.);
#5999 = EDGE_LOOP('',(#6000,#6001,#6007));
#6000 = ORIENTED_EDGE('',*,*,#5987,.T.);
#6001 = ORIENTED_EDGE('',*,*,#6002,.T.);
#6002 = EDGE_CURVE('',#5980,#5956,#6003,.T.);
#6003 = LINE('',#6004,#6005);
#6004 = CARTESIAN_POINT('',(52.280601501465,50.520008087158,
    91.83374786377));
#6005 = VECTOR('',#6006,1.);
#6006 = DIRECTION('',(-0.210355123724,-0.677300071652,-0.70499314526));
#6007 = ORIENTED_EDGE('',*,*,#6008,.T.);
#6008 = EDGE_CURVE('',#5956,#5647,#6009,.T.);
#6009 = LINE('',#6010,#6011);
#6010 = CARTESIAN_POINT('',(51.504154205322,48.020008087158,
    89.23152923584));
#6011 = VECTOR('',#6012,1.);
#6012 = DIRECTION('',(-3.236882904707E-06,0.707107860143,0.707105702221)
  );
#6013 = PLANE('',#6014);
#6014 = AXIS2_PLACEMENT_3D('',#6015,#6016,#6017);
#6015 = CARTESIAN_POINT('',(51.721013011719,49.39222678716,
    90.632295563131));
#6016 = DIRECTION('',(9.269488003528E-02,0.704061514065,-0.704063238372)
  );
#6017 = DIRECTION('',(0.,-0.707107647068,-0.707105915305));
#6018 = ADVANCED_FACE('',(#6019),#6036,.T.);
#6019 = FACE_BOUND('',#6020,.T.);
#6020 = EDGE_LOOP('',(#6021,#6029,#6030));
#6021 = ORIENTED_EDGE('',*,*,#6022,.T.);
#6022 = EDGE_CURVE('',#6023,#5956,#6025,.T.);
#6023 = VERTEX_POINT('',#6024);
#6024 = CARTESIAN_POINT('',(52.280609130859,47.917785644531,
    89.23152923584));
#6025 = LINE('',#6026,#6027);
#6026 = CARTESIAN_POINT('',(52.280609130859,47.917785644531,
    89.23152923584));
#6027 = VECTOR('',#6028,1.);
#6028 = DIRECTION('',(-0.991444826274,0.13052645883,0.));
#6029 = ORIENTED_EDGE('',*,*,#6002,.F.);
#6030 = ORIENTED_EDGE('',*,*,#6031,.T.);
#6031 = EDGE_CURVE('',#5980,#6023,#6032,.T.);
#6032 = LINE('',#6033,#6034);
#6033 = CARTESIAN_POINT('',(52.280601501465,50.520008087158,
    91.83374786377));
#6034 = VECTOR('',#6035,1.);
#6035 = DIRECTION('',(2.073151193853E-06,-0.707107299473,-0.707106262897
    ));
#6036 = PLANE('',#6037);
#6037 = AXIS2_PLACEMENT_3D('',#6038,#6039,#6040);
#6038 = CARTESIAN_POINT('',(52.067586482212,49.121981337234,
    90.407678636346));
#6039 = DIRECTION('',(9.269174005896E-02,0.70406220274,-0.704062963092)
  );
#6040 = DIRECTION('',(0.,-0.707107163006,-0.707106399367));
#6041 = ADVANCED_FACE('',(#6042),#6052,.T.);
#6042 = FACE_BOUND('',#6043,.T.);
#6043 = EDGE_LOOP('',(#6044,#6050,#6051));
#6044 = ORIENTED_EDGE('',*,*,#6045,.T.);
#6045 = EDGE_CURVE('',#5469,#5980,#6046,.T.);
#6046 = LINE('',#6047,#6048);
#6047 = CARTESIAN_POINT('',(52.280601501465,52.020008087158,
    91.83374786377));
#6048 = VECTOR('',#6049,1.);
#6049 = DIRECTION('',(0.,-1.,0.));
#6050 = ORIENTED_EDGE('',*,*,#5979,.F.);
#6051 = ORIENTED_EDGE('',*,*,#5477,.T.);
#6052 = PLANE('',#6053);
#6053 = AXIS2_PLACEMENT_3D('',#6054,#6055,#6056);
#6054 = CARTESIAN_POINT('',(52.038862746279,51.417762850635,
    91.801921255461));
#6055 = DIRECTION('',(0.130530616408,-0.,-0.991444278908));
#6056 = DIRECTION('',(-0.991444278908,0.,-0.130530616408));
#6057 = ADVANCED_FACE('',(#6058),#6073,.F.);
#6058 = FACE_BOUND('',#6059,.F.);
#6059 = EDGE_LOOP('',(#6060,#6061,#6067));
#6060 = ORIENTED_EDGE('',*,*,#6008,.T.);
#6061 = ORIENTED_EDGE('',*,*,#6062,.F.);
#6062 = EDGE_CURVE('',#4197,#5647,#6063,.T.);
#6063 = LINE('',#6064,#6065);
#6064 = CARTESIAN_POINT('',(44.504154205322,48.020008087158,
    89.231498718262));
#6065 = VECTOR('',#6066,1.);
#6066 = DIRECTION('',(0.892606271184,0.318788475172,0.318791393768));
#6067 = ORIENTED_EDGE('',*,*,#6068,.T.);
#6068 = EDGE_CURVE('',#4197,#5956,#6069,.T.);
#6069 = LINE('',#6070,#6071);
#6070 = CARTESIAN_POINT('',(44.504154205322,48.020008087158,
    89.231498718262));
#6071 = VECTOR('',#6072,1.);
#6072 = DIRECTION('',(0.99999999999,0.,4.359654017816E-06));
#6073 = PLANE('',#6074);
#6074 = AXIS2_PLACEMENT_3D('',#6075,#6076,#6077);
#6075 = CARTESIAN_POINT('',(48.677485023757,48.793888068003,
    90.005394531706));
#6076 = DIRECTION('',(-3.082745623441E-06,-0.707105702228,0.707107860136
    ));
#6077 = DIRECTION('',(0.,0.70710786014,0.707105702232));
#6078 = ADVANCED_FACE('',(#6079),#6089,.F.);
#6079 = FACE_BOUND('',#6080,.F.);
#6080 = EDGE_LOOP('',(#6081,#6082,#6083));
#6081 = ORIENTED_EDGE('',*,*,#4251,.T.);
#6082 = ORIENTED_EDGE('',*,*,#6062,.T.);
#6083 = ORIENTED_EDGE('',*,*,#6084,.T.);
#6084 = EDGE_CURVE('',#5647,#4243,#6085,.T.);
#6085 = LINE('',#6086,#6087);
#6086 = CARTESIAN_POINT('',(51.50414276123,50.520008087158,
    91.731521606445));
#6087 = VECTOR('',#6088,1.);
#6088 = DIRECTION('',(-0.999999999995,0.,-3.269740513375E-06));
#6089 = PLANE('',#6090);
#6090 = AXIS2_PLACEMENT_3D('',#6091,#6092,#6093);
#6091 = CARTESIAN_POINT('',(47.330811113026,49.746127966547,
    90.957627840111));
#6092 = DIRECTION('',(-2.312055689682E-06,-0.70710678119,0.707106781179)
  );
#6093 = DIRECTION('',(0.,-0.707106781181,-0.707106781192));
#6094 = ADVANCED_FACE('',(#6095),#6112,.F.);
#6095 = FACE_BOUND('',#6096,.F.);
#6096 = EDGE_LOOP('',(#6097,#6105,#6106));
#6097 = ORIENTED_EDGE('',*,*,#6098,.T.);
#6098 = EDGE_CURVE('',#6099,#4220,#6101,.T.);
#6099 = VERTEX_POINT('',#6100);
#6100 = CARTESIAN_POINT('',(44.500026702881,50.505138397217,
    96.768058776855));
#6101 = LINE('',#6102,#6103);
#6102 = CARTESIAN_POINT('',(44.500026702881,50.505138397217,
    96.768058776855));
#6103 = VECTOR('',#6104,1.);
#6104 = DIRECTION('',(8.675781662851E-04,-0.52772487375,0.849414919185)
  );
#6105 = ORIENTED_EDGE('',*,*,#4242,.F.);
#6106 = ORIENTED_EDGE('',*,*,#6107,.T.);
#6107 = EDGE_CURVE('',#4243,#6099,#6108,.T.);
#6108 = LINE('',#6109,#6110);
#6109 = CARTESIAN_POINT('',(44.50414276123,50.520008087158,
    91.731498718262));
#6110 = VECTOR('',#6111,1.);
#6111 = DIRECTION('',(-8.172321959444E-04,-2.952336515098E-03,
    0.999995307909));
#6112 = PLANE('',#6113);
#6113 = AXIS2_PLACEMENT_3D('',#6114,#6115,#6116);
#6114 = CARTESIAN_POINT('',(44.503082611533,49.59546505204,
    96.343169974131));
#6115 = DIRECTION('',(0.999995237933,2.973519323918E-03,
    8.260110096268E-04));
#6116 = DIRECTION('',(-2.973520338326E-03,0.999995579079,0.));
#6117 = ADVANCED_FACE('',(#6118),#6133,.F.);
#6118 = FACE_BOUND('',#6119,.F.);
#6119 = EDGE_LOOP('',(#6120,#6121,#6127));
#6120 = ORIENTED_EDGE('',*,*,#6098,.F.);
#6121 = ORIENTED_EDGE('',*,*,#6122,.T.);
#6122 = EDGE_CURVE('',#6099,#2678,#6123,.T.);
#6123 = LINE('',#6124,#6125);
#6124 = CARTESIAN_POINT('',(44.500026702881,50.505138397217,
    96.768058776855));
#6125 = VECTOR('',#6126,1.);
#6126 = DIRECTION('',(4.092651999439E-03,1.487162175752E-02,
    0.999881035457));
#6127 = ORIENTED_EDGE('',*,*,#6128,.T.);
#6128 = EDGE_CURVE('',#2678,#4220,#6129,.T.);
#6129 = LINE('',#6130,#6131);
#6130 = CARTESIAN_POINT('',(44.504119873047,50.520011901855,
    97.76806640625));
#6131 = VECTOR('',#6132,1.);
#6132 = DIRECTION('',(-1.953687743113E-06,-0.640184399663,0.768221279596
    ));
#6133 = PLANE('',#6134);
#6134 = AXIS2_PLACEMENT_3D('',#6135,#6136,#6137);
#6135 = CARTESIAN_POINT('',(44.502901142279,49.395625761918,
    98.815115776889));
#6136 = DIRECTION('',(0.999980257209,-4.828541310594E-03,
    -4.021241344193E-03));
#6137 = DIRECTION('',(4.828580350746E-03,0.999988342338,
    -3.388131789017E-21));
#6138 = ADVANCED_FACE('',(#6139),#6149,.F.);
#6139 = FACE_BOUND('',#6140,.F.);
#6140 = EDGE_LOOP('',(#6141,#6142,#6143));
#6141 = ORIENTED_EDGE('',*,*,#2685,.T.);
#6142 = ORIENTED_EDGE('',*,*,#6122,.F.);
#6143 = ORIENTED_EDGE('',*,*,#6144,.T.);
#6144 = EDGE_CURVE('',#6099,#2645,#6145,.T.);
#6145 = LINE('',#6146,#6147);
#6146 = CARTESIAN_POINT('',(44.500026702881,50.505138397217,
    96.768058776855));
#6147 = VECTOR('',#6148,1.);
#6148 = DIRECTION('',(6.515093830727E-02,0.473041915196,0.878627737842)
  );
#6149 = PLANE('',#6150);
#6150 = AXIS2_PLACEMENT_3D('',#6151,#6152,#6153);
#6151 = CARTESIAN_POINT('',(44.50255424531,50.516183706457,
    97.267136731233));
#6152 = DIRECTION('',(0.991162185631,-0.132639277802,-2.084168673298E-03
    ));
#6153 = DIRECTION('',(0.13263956588,0.991164338323,0.));
#6154 = ADVANCED_FACE('',(#6155),#6170,.T.);
#6155 = FACE_BOUND('',#6156,.T.);
#6156 = EDGE_LOOP('',(#6157,#6163,#6169));
#6157 = ORIENTED_EDGE('',*,*,#6158,.T.);
#6158 = EDGE_CURVE('',#5601,#4797,#6159,.T.);
#6159 = LINE('',#6160,#6161);
#6160 = CARTESIAN_POINT('',(50.72766494751,50.520011901855,
    97.629302978516));
#6161 = VECTOR('',#6162,1.);
#6162 = DIRECTION('',(0.991445456609,0.,0.130521670877));
#6163 = ORIENTED_EDGE('',*,*,#6164,.T.);
#6164 = EDGE_CURVE('',#4797,#5253,#6165,.T.);
#6165 = LINE('',#6166,#6167);
#6166 = CARTESIAN_POINT('',(51.504119873047,50.520011901855,
    97.731521606445));
#6167 = VECTOR('',#6168,1.);
#6168 = DIRECTION('',(-0.458860169327,0.886452299229,-6.041246723109E-02
    ));
#6169 = ORIENTED_EDGE('',*,*,#5608,.F.);
#6170 = PLANE('',#6171);
#6171 = AXIS2_PLACEMENT_3D('',#6172,#6173,#6174);
#6172 = CARTESIAN_POINT('',(50.969402274477,51.122257797157,
    97.661124116675));
#6173 = DIRECTION('',(-0.130521670875,5.042752363063E-06,0.991445456597)
  );
#6174 = DIRECTION('',(0.991445456609,-1.058791184068E-22,0.130521670877)
  );
#6175 = ADVANCED_FACE('',(#6176),#6181,.T.);
#6176 = FACE_BOUND('',#6177,.T.);
#6177 = EDGE_LOOP('',(#6178,#6179,#6180));
#6178 = ORIENTED_EDGE('',*,*,#5275,.T.);
#6179 = ORIENTED_EDGE('',*,*,#6164,.F.);
#6180 = ORIENTED_EDGE('',*,*,#4812,.F.);
#6181 = PLANE('',#6182);
#6182 = AXIS2_PLACEMENT_3D('',#6183,#6184,#6185);
#6183 = CARTESIAN_POINT('',(51.262382509381,51.417766157422,
    97.699695024978));
#6184 = DIRECTION('',(-0.130531246774,0.,0.991444195916));
#6185 = DIRECTION('',(0.991444195916,0.,0.130531246774));
#6186 = ADVANCED_FACE('',(#6187),#6197,.T.);
#6187 = FACE_BOUND('',#6188,.T.);
#6188 = EDGE_LOOP('',(#6189,#6190,#6191));
#6189 = ORIENTED_EDGE('',*,*,#4219,.T.);
#6190 = ORIENTED_EDGE('',*,*,#3964,.T.);
#6191 = ORIENTED_EDGE('',*,*,#6192,.T.);
#6192 = EDGE_CURVE('',#3849,#4220,#6193,.T.);
#6193 = LINE('',#6194,#6195);
#6194 = CARTESIAN_POINT('',(49.382789611816,42.898693084717,
    100.76808929443));
#6195 = VECTOR('',#6196,1.);
#6196 = DIRECTION('',(-0.6897464193,0.724051018267,-3.235926765947E-06)
  );
#6197 = PLANE('',#6198);
#6198 = AXIS2_PLACEMENT_3D('',#6199,#6200,#6201);
#6199 = CARTESIAN_POINT('',(46.131705386449,44.488345595487,
    100.76807404205));
#6200 = DIRECTION('',(-4.691473091223E-06,0.,0.999999999989));
#6201 = DIRECTION('',(0.999999999989,0.,4.691473091223E-06));
#6202 = ADVANCED_FACE('',(#6203),#6220,.T.);
#6203 = FACE_BOUND('',#6204,.T.);
#6204 = EDGE_LOOP('',(#6205,#6213,#6214));
#6205 = ORIENTED_EDGE('',*,*,#6206,.T.);
#6206 = EDGE_CURVE('',#6207,#3902,#6209,.T.);
#6207 = VERTEX_POINT('',#6208);
#6208 = CARTESIAN_POINT('',(50.727653503418,42.122234344482,
    100.76808929443));
#6209 = LINE('',#6210,#6211);
#6210 = CARTESIAN_POINT('',(50.727653503418,42.122234344482,
    100.76808929443));
#6211 = VECTOR('',#6212,1.);
#6212 = DIRECTION('',(-0.923879041362,0.382684618102,0.));
#6213 = ORIENTED_EDGE('',*,*,#3972,.F.);
#6214 = ORIENTED_EDGE('',*,*,#6215,.T.);
#6215 = EDGE_CURVE('',#3965,#6207,#6216,.T.);
#6216 = LINE('',#6217,#6218);
#6217 = CARTESIAN_POINT('',(44.504112243652,42.020011901855,
    100.76806640625));
#6218 = VECTOR('',#6219,1.);
#6219 = DIRECTION('',(0.999865134917,1.642290974264E-02,
    3.677182462807E-06));
#6220 = PLANE('',#6221);
#6221 = AXIS2_PLACEMENT_3D('',#6222,#6223,#6224);
#6222 = CARTESIAN_POINT('',(47.628551114708,42.149684541211,
    100.76807856607));
#6223 = DIRECTION('',(-3.537407458216E-06,-8.540026060137E-06,
    0.999999999957));
#6224 = DIRECTION('',(6.462348535571E-27,0.999999999964,
    8.54002606019E-06));
#6225 = ADVANCED_FACE('',(#6226),#6236,.T.);
#6226 = FACE_BOUND('',#6227,.T.);
#6227 = EDGE_LOOP('',(#6228,#6234,#6235));
#6228 = ORIENTED_EDGE('',*,*,#6229,.T.);
#6229 = EDGE_CURVE('',#3987,#6207,#6230,.T.);
#6230 = LINE('',#6231,#6232);
#6231 = CARTESIAN_POINT('',(51.504112243652,42.020011901855,
    100.76809692382));
#6232 = VECTOR('',#6233,1.);
#6233 = DIRECTION('',(-0.991444909213,0.13052582848,-9.741823971359E-06)
  );
#6234 = ORIENTED_EDGE('',*,*,#6215,.F.);
#6235 = ORIENTED_EDGE('',*,*,#3986,.T.);
#6236 = PLANE('',#6237);
#6237 = AXIS2_PLACEMENT_3D('',#6238,#6239,#6240);
#6238 = CARTESIAN_POINT('',(48.005577379273,42.045581267614,
    100.76808060978));
#6239 = DIRECTION('',(-4.359654014058E-06,4.152026650818E-05,
    0.999999999129));
#6240 = DIRECTION('',(0.,0.999999999138,-4.152026650857E-05));
#6241 = ADVANCED_FACE('',(#6242),#6252,.T.);
#6242 = FACE_BOUND('',#6243,.T.);
#6243 = EDGE_LOOP('',(#6244,#6250,#6251));
#6244 = ORIENTED_EDGE('',*,*,#6245,.T.);
#6245 = EDGE_CURVE('',#3859,#4220,#6246,.T.);
#6246 = LINE('',#6247,#6248);
#6247 = CARTESIAN_POINT('',(48.906032562256,43.520011901855,
    100.76808166503));
#6248 = VECTOR('',#6249,1.);
#6249 = DIRECTION('',(-0.699273569971,0.714854162983,-2.423957529645E-06
    ));
#6250 = ORIENTED_EDGE('',*,*,#6192,.F.);
#6251 = ORIENTED_EDGE('',*,*,#3866,.F.);
#6252 = PLANE('',#6253);
#6253 = AXIS2_PLACEMENT_3D('',#6254,#6255,#6256);
#6254 = CARTESIAN_POINT('',(46.959216703535,45.473025834738,
    100.76807657565));
#6255 = DIRECTION('',(4.215087804934E-05,4.462302123692E-05,
    0.999999998116));
#6256 = DIRECTION('',(-4.135903062765E-25,0.999999999004,
    -4.462302127656E-05));
#6257 = ADVANCED_FACE('',(#6258),#6268,.T.);
#6258 = FACE_BOUND('',#6259,.T.);
#6259 = EDGE_LOOP('',(#6260,#6266,#6267));
#6260 = ORIENTED_EDGE('',*,*,#6261,.T.);
#6261 = EDGE_CURVE('',#3725,#4220,#6262,.T.);
#6262 = LINE('',#6263,#6264);
#6263 = CARTESIAN_POINT('',(48.606334686279,44.243556976318,
    100.76808166503));
#6264 = VECTOR('',#6265,1.);
#6265 = DIRECTION('',(-0.735715587275,0.677290613129,-2.736596835796E-06
    ));
#6266 = ORIENTED_EDGE('',*,*,#6245,.F.);
#6267 = ORIENTED_EDGE('',*,*,#3949,.F.);
#6268 = PLANE('',#6269);
#6269 = AXIS2_PLACEMENT_3D('',#6270,#6271,#6272);
#6270 = CARTESIAN_POINT('',(46.765987040352,45.812559848603,
    100.76807450783));
#6271 = DIRECTION('',(-6.012164219194E-06,-2.490284171795E-06,
    0.999999999979));
#6272 = DIRECTION('',(0.999999999982,0.,6.012164219213E-06));
#6273 = ADVANCED_FACE('',(#6274),#6284,.T.);
#6274 = FACE_BOUND('',#6275,.T.);
#6275 = EDGE_LOOP('',(#6276,#6282,#6283));
#6276 = ORIENTED_EDGE('',*,*,#6277,.T.);
#6277 = EDGE_CURVE('',#3735,#4220,#6278,.T.);
#6278 = LINE('',#6279,#6280);
#6279 = CARTESIAN_POINT('',(48.504112243652,45.020011901855,
    100.76808166503));
#6280 = VECTOR('',#6281,1.);
#6281 = DIRECTION('',(-0.799999999996,0.599999999997,-3.051757812486E-06
    ));
#6282 = ORIENTED_EDGE('',*,*,#6261,.F.);
#6283 = ORIENTED_EDGE('',*,*,#3742,.F.);
#6284 = PLANE('',#6285);
#6285 = AXIS2_PLACEMENT_3D('',#6286,#6287,#6288);
#6286 = CARTESIAN_POINT('',(46.670617068463,46.199255707624,
    100.76807456166));
#6287 = DIRECTION('',(-4.232624859624E-06,-5.572367920456E-07,
    0.999999999991));
#6288 = DIRECTION('',(0.999999999991,0.,4.232624859625E-06));
#6289 = ADVANCED_FACE('',(#6290),#6300,.T.);
#6290 = FACE_BOUND('',#6291,.T.);
#6291 = EDGE_LOOP('',(#6292,#6293,#6299));
#6292 = ORIENTED_EDGE('',*,*,#3788,.F.);
#6293 = ORIENTED_EDGE('',*,*,#6294,.F.);
#6294 = EDGE_CURVE('',#4220,#3781,#6295,.T.);
#6295 = LINE('',#6296,#6297);
#6296 = CARTESIAN_POINT('',(44.504112243652,48.020011901855,
    100.76806640625));
#6297 = VECTOR('',#6298,1.);
#6298 = DIRECTION('',(0.879156934498,-0.476532354109,3.270146951795E-06)
  );
#6299 = ORIENTED_EDGE('',*,*,#6277,.F.);
#6300 = PLANE('',#6301);
#6301 = AXIS2_PLACEMENT_3D('',#6302,#6303,#6304);
#6302 = CARTESIAN_POINT('',(46.680664232478,46.610048930332,
    100.76807460745));
#6303 = DIRECTION('',(-3.471886354983E-06,4.570812141576E-07,
    0.999999999994));
#6304 = DIRECTION('',(0.999999999994,0.,3.471886354984E-06));
#6305 = ADVANCED_FACE('',(#6306),#6332,.T.);
#6306 = FACE_BOUND('',#6307,.T.);
#6307 = EDGE_LOOP('',(#6308,#6318,#6326));
#6308 = ORIENTED_EDGE('',*,*,#6309,.T.);
#6309 = EDGE_CURVE('',#6310,#6312,#6314,.T.);
#6310 = VERTEX_POINT('',#6311);
#6311 = CARTESIAN_POINT('',(48.906032562256,46.520011901855,
    100.76808166503));
#6312 = VERTEX_POINT('',#6313);
#6313 = CARTESIAN_POINT('',(48.906028747559,46.520011901855,
    102.26808166503));
#6314 = LINE('',#6315,#6316);
#6315 = CARTESIAN_POINT('',(48.906032562256,46.520011901855,
    100.76808166503));
#6316 = VECTOR('',#6317,1.);
#6317 = DIRECTION('',(-2.543131510408E-06,0.,0.999999999997));
#6318 = ORIENTED_EDGE('',*,*,#6319,.T.);
#6319 = EDGE_CURVE('',#6312,#6320,#6322,.T.);
#6320 = VERTEX_POINT('',#6321);
#6321 = CARTESIAN_POINT('',(49.382789611816,47.141334533691,
    100.76808166503));
#6322 = LINE('',#6323,#6324);
#6323 = CARTESIAN_POINT('',(48.906028747559,46.520011901855,
    102.26808166503));
#6324 = VECTOR('',#6325,1.);
#6325 = DIRECTION('',(0.281750003988,0.367181258198,-0.886450708658));
#6326 = ORIENTED_EDGE('',*,*,#6327,.T.);
#6327 = EDGE_CURVE('',#6320,#6310,#6328,.T.);
#6328 = LINE('',#6329,#6330);
#6329 = CARTESIAN_POINT('',(49.382789611816,47.141334533691,
    100.76808166503));
#6330 = VECTOR('',#6331,1.);
#6331 = DIRECTION('',(-0.608760967625,-0.793353694323,0.));
#6332 = PLANE('',#6333);
#6333 = AXIS2_PLACEMENT_3D('',#6334,#6335,#6336);
#6334 = CARTESIAN_POINT('',(49.054462209705,46.713451413429,
    101.37032688027));
#6335 = DIRECTION('',(-0.793353694322,0.608760967623,-2.01760277894E-06)
  );
#6336 = DIRECTION('',(-0.608760967625,-0.793353694323,0.));
#6337 = ADVANCED_FACE('',(#6338),#6355,.T.);
#6338 = FACE_BOUND('',#6339,.T.);
#6339 = EDGE_LOOP('',(#6340,#6348,#6349));
#6340 = ORIENTED_EDGE('',*,*,#6341,.T.);
#6341 = EDGE_CURVE('',#6342,#6320,#6344,.T.);
#6342 = VERTEX_POINT('',#6343);
#6343 = CARTESIAN_POINT('',(49.382785797119,47.141334533691,
    102.26808166503));
#6344 = LINE('',#6345,#6346);
#6345 = CARTESIAN_POINT('',(49.382785797119,47.141334533691,
    102.26808166503));
#6346 = VECTOR('',#6347,1.);
#6347 = DIRECTION('',(2.543131510408E-06,0.,-0.999999999997));
#6348 = ORIENTED_EDGE('',*,*,#6319,.F.);
#6349 = ORIENTED_EDGE('',*,*,#6350,.T.);
#6350 = EDGE_CURVE('',#6312,#6342,#6351,.T.);
#6351 = LINE('',#6352,#6353);
#6352 = CARTESIAN_POINT('',(48.906028747559,46.520011901855,
    102.26808166503));
#6353 = VECTOR('',#6354,1.);
#6354 = DIRECTION('',(0.608760967625,0.793353694323,0.));
#6355 = PLANE('',#6356);
#6356 = AXIS2_PLACEMENT_3D('',#6357,#6358,#6359);
#6357 = CARTESIAN_POINT('',(49.23435614967,46.947895022118,
    101.6658364498));
#6358 = DIRECTION('',(-0.793353694322,0.608760967623,-2.017602779003E-06
    ));
#6359 = DIRECTION('',(-0.608760967625,-0.793353694323,
    -4.235164736272E-22));
#6360 = ADVANCED_FACE('',(#6361),#6376,.T.);
#6361 = FACE_BOUND('',#6362,.T.);
#6362 = EDGE_LOOP('',(#6363,#6364,#6370));
#6363 = ORIENTED_EDGE('',*,*,#6327,.F.);
#6364 = ORIENTED_EDGE('',*,*,#6365,.F.);
#6365 = EDGE_CURVE('',#4220,#6320,#6366,.T.);
#6366 = LINE('',#6367,#6368);
#6367 = CARTESIAN_POINT('',(44.504112243652,48.020011901855,
    100.76806640625));
#6368 = VECTOR('',#6369,1.);
#6369 = DIRECTION('',(0.984165189971,-0.17725371319,3.078123004079E-06)
  );
#6370 = ORIENTED_EDGE('',*,*,#6371,.T.);
#6371 = EDGE_CURVE('',#4220,#6310,#6372,.T.);
#6372 = LINE('',#6373,#6374);
#6373 = CARTESIAN_POINT('',(44.504112243652,48.020011901855,
    100.76806640625));
#6374 = VECTOR('',#6375,1.);
#6375 = DIRECTION('',(0.946553173378,-0.322547810342,3.281126000391E-06)
  );
#6376 = PLANE('',#6377);
#6377 = AXIS2_PLACEMENT_3D('',#6378,#6379,#6380);
#6378 = CARTESIAN_POINT('',(47.002650404053,47.385106879729,
    100.76807461067));
#6379 = DIRECTION('',(-2.747890866413E-06,2.108528282825E-06,
    0.999999999994));
#6380 = DIRECTION('',(0.999999999996,0.,2.74789086642E-06));
#6381 = ADVANCED_FACE('',(#6382),#6408,.T.);
#6382 = FACE_BOUND('',#6383,.T.);
#6383 = EDGE_LOOP('',(#6384,#6394,#6402));
#6384 = ORIENTED_EDGE('',*,*,#6385,.T.);
#6385 = EDGE_CURVE('',#6386,#6388,#6390,.T.);
#6386 = VERTEX_POINT('',#6387);
#6387 = CARTESIAN_POINT('',(50.004112243652,47.618087768555,
    100.76808929443));
#6388 = VERTEX_POINT('',#6389);
#6389 = CARTESIAN_POINT('',(50.004104614258,47.618091583252,
    102.26808929443));
#6390 = LINE('',#6391,#6392);
#6391 = CARTESIAN_POINT('',(50.004112243652,47.618087768555,
    100.76808929443));
#6392 = VECTOR('',#6393,1.);
#6393 = DIRECTION('',(-5.086263020751E-06,2.543131510376E-06,
    0.999999999984));
#6394 = ORIENTED_EDGE('',*,*,#6395,.T.);
#6395 = EDGE_CURVE('',#6388,#6396,#6398,.T.);
#6396 = VERTEX_POINT('',#6397);
#6397 = CARTESIAN_POINT('',(50.727653503418,47.917789459229,
    100.76808929443));
#6398 = LINE('',#6399,#6400);
#6399 = CARTESIAN_POINT('',(50.004104614258,47.618091583252,
    102.26808929443));
#6400 = VECTOR('',#6401,1.);
#6401 = DIRECTION('',(0.427593685921,0.177111624897,-0.886450851478));
#6402 = ORIENTED_EDGE('',*,*,#6403,.T.);
#6403 = EDGE_CURVE('',#6396,#6386,#6404,.T.);
#6404 = LINE('',#6405,#6406);
#6405 = CARTESIAN_POINT('',(50.727653503418,47.917789459229,
    100.76808929443));
#6406 = VECTOR('',#6407,1.);
#6407 = DIRECTION('',(-0.923879041362,-0.382684618102,0.));
#6408 = PLANE('',#6409);
#6409 = AXIS2_PLACEMENT_3D('',#6410,#6411,#6412);
#6410 = CARTESIAN_POINT('',(50.229372791745,47.711396881758,
    101.37033508365));
#6411 = DIRECTION('',(-0.382684618098,0.923879041354,-4.295980523602E-06
    ));
#6412 = DIRECTION('',(0.923879041362,0.382684618102,0.));
#6413 = ADVANCED_FACE('',(#6414),#6431,.T.);
#6414 = FACE_BOUND('',#6415,.T.);
#6415 = EDGE_LOOP('',(#6416,#6424,#6425));
#6416 = ORIENTED_EDGE('',*,*,#6417,.T.);
#6417 = EDGE_CURVE('',#6418,#6396,#6420,.T.);
#6418 = VERTEX_POINT('',#6419);
#6419 = CARTESIAN_POINT('',(50.727645874023,47.917789459229,
    102.26808929443));
#6420 = LINE('',#6421,#6422);
#6421 = CARTESIAN_POINT('',(50.727645874023,47.917789459229,
    102.26808929443));
#6422 = VECTOR('',#6423,1.);
#6423 = DIRECTION('',(5.086263020768E-06,0.,-0.999999999987));
#6424 = ORIENTED_EDGE('',*,*,#6395,.F.);
#6425 = ORIENTED_EDGE('',*,*,#6426,.T.);
#6426 = EDGE_CURVE('',#6388,#6418,#6427,.T.);
#6427 = LINE('',#6428,#6429);
#6428 = CARTESIAN_POINT('',(50.004104614258,47.618091583252,
    102.26808929443));
#6429 = VECTOR('',#6430,1.);
#6430 = DIRECTION('',(0.923880763494,0.382680460496,0.));
#6431 = PLANE('',#6432);
#6432 = AXIS2_PLACEMENT_3D('',#6433,#6434,#6435);
#6433 = CARTESIAN_POINT('',(50.50238537606,47.824483086027,
    101.66584328405));
#6434 = DIRECTION('',(-0.382680460495,0.923880763492,-1.94641347504E-06)
  );
#6435 = DIRECTION('',(0.923880763494,0.382680460496,1.058791184068E-22)
  );
#6436 = ADVANCED_FACE('',(#6437),#6452,.T.);
#6437 = FACE_BOUND('',#6438,.T.);
#6438 = EDGE_LOOP('',(#6439,#6440,#6446));
#6439 = ORIENTED_EDGE('',*,*,#6403,.F.);
#6440 = ORIENTED_EDGE('',*,*,#6441,.F.);
#6441 = EDGE_CURVE('',#4220,#6396,#6442,.T.);
#6442 = LINE('',#6443,#6444);
#6443 = CARTESIAN_POINT('',(44.504112243652,48.020011901855,
    100.76806640625));
#6444 = VECTOR('',#6445,1.);
#6445 = DIRECTION('',(0.999865134917,-1.642290974264E-02,
    3.677182462807E-06));
#6446 = ORIENTED_EDGE('',*,*,#6447,.T.);
#6447 = EDGE_CURVE('',#4220,#6386,#6448,.T.);
#6448 = LINE('',#6449,#6450);
#6449 = CARTESIAN_POINT('',(44.504112243652,48.020011901855,
    100.76806640625));
#6450 = VECTOR('',#6451,1.);
#6451 = DIRECTION('',(0.997340514652,-7.288276762857E-02,
    4.150420509969E-06));
#6452 = PLANE('',#6453);
#6453 = AXIS2_PLACEMENT_3D('',#6454,#6455,#6456);
#6454 = CARTESIAN_POINT('',(47.628551114708,47.8903392625,
    100.76807856607));
#6455 = DIRECTION('',(-3.537407458216E-06,8.540026060137E-06,
    0.999999999957));
#6456 = DIRECTION('',(-6.462348535571E-27,0.999999999964,
    -8.54002606019E-06));
#6457 = ADVANCED_FACE('',(#6458),#6473,.T.);
#6458 = FACE_BOUND('',#6459,.T.);
#6459 = EDGE_LOOP('',(#6460,#6466,#6467));
#6460 = ORIENTED_EDGE('',*,*,#6461,.T.);
#6461 = EDGE_CURVE('',#3378,#4220,#6462,.T.);
#6462 = LINE('',#6463,#6464);
#6463 = CARTESIAN_POINT('',(51.504112243652,48.020011901855,
    100.76808929443));
#6464 = VECTOR('',#6465,1.);
#6465 = DIRECTION('',(-0.999999999995,0.,-3.269740513375E-06));
#6466 = ORIENTED_EDGE('',*,*,#6441,.T.);
#6467 = ORIENTED_EDGE('',*,*,#6468,.T.);
#6468 = EDGE_CURVE('',#6396,#3378,#6469,.T.);
#6469 = LINE('',#6470,#6471);
#6470 = CARTESIAN_POINT('',(50.727653503418,47.917789459229,
    100.76808929443));
#6471 = VECTOR('',#6472,1.);
#6472 = DIRECTION('',(0.99144490926,0.130525828486,0.));
#6473 = PLANE('',#6474);
#6474 = AXIS2_PLACEMENT_3D('',#6475,#6476,#6477);
#6475 = CARTESIAN_POINT('',(48.005577379265,47.994442536097,
    100.76807849017));
#6476 = DIRECTION('',(-3.269740512367E-06,2.48362153543E-05,
    0.999999999686));
#6477 = DIRECTION('',(1.292469707114E-26,0.999999999692,
    -2.483621535443E-05));
#6478 = ADVANCED_FACE('',(#6479),#6489,.T.);
#6479 = FACE_BOUND('',#6480,.T.);
#6480 = EDGE_LOOP('',(#6481,#6487,#6488));
#6481 = ORIENTED_EDGE('',*,*,#6482,.T.);
#6482 = EDGE_CURVE('',#6320,#6386,#6483,.T.);
#6483 = LINE('',#6484,#6485);
#6484 = CARTESIAN_POINT('',(49.382789611816,47.141334533691,
    100.76808166503));
#6485 = VECTOR('',#6486,1.);
#6486 = DIRECTION('',(0.793356046753,0.608757901785,9.741840992572E-06)
  );
#6487 = ORIENTED_EDGE('',*,*,#6447,.F.);
#6488 = ORIENTED_EDGE('',*,*,#6365,.T.);
#6489 = PLANE('',#6490);
#6490 = AXIS2_PLACEMENT_3D('',#6491,#6492,#6493);
#6491 = CARTESIAN_POINT('',(47.287020657145,47.683488222174,
    100.76807670106));
#6492 = DIRECTION('',(-4.867374303433E-06,-9.659472409841E-06,
    0.999999999942));
#6493 = DIRECTION('',(-6.462348535571E-27,0.999999999953,
    9.659472409955E-06));
#6494 = ADVANCED_FACE('',(#6495),#6505,.T.);
#6495 = FACE_BOUND('',#6496,.T.);
#6496 = EDGE_LOOP('',(#6497,#6503,#6504));
#6497 = ORIENTED_EDGE('',*,*,#6498,.T.);
#6498 = EDGE_CURVE('',#3781,#6310,#6499,.T.);
#6499 = LINE('',#6500,#6501);
#6500 = CARTESIAN_POINT('',(48.606334686279,45.79647064209,
    100.76808166503));
#6501 = VECTOR('',#6502,1.);
#6502 = DIRECTION('',(0.382680460496,0.923880763494,0.));
#6503 = ORIENTED_EDGE('',*,*,#6371,.F.);
#6504 = ORIENTED_EDGE('',*,*,#6294,.T.);
#6505 = PLANE('',#6506);
#6506 = AXIS2_PLACEMENT_3D('',#6507,#6508,#6509);
#6507 = CARTESIAN_POINT('',(46.79488965483,47.016664030808,
    100.76807462724));
#6508 = DIRECTION('',(-3.037641885038E-06,1.258221018686E-06,
    0.999999999995));
#6509 = DIRECTION('',(0.999999999995,0.,3.03764188504E-06));
#6510 = ADVANCED_FACE('',(#6511),#6521,.T.);
#6511 = FACE_BOUND('',#6512,.T.);
#6512 = EDGE_LOOP('',(#6513,#6514,#6520));
#6513 = ORIENTED_EDGE('',*,*,#5955,.F.);
#6514 = ORIENTED_EDGE('',*,*,#6515,.T.);
#6515 = EDGE_CURVE('',#5956,#5740,#6516,.T.);
#6516 = LINE('',#6517,#6518);
#6517 = CARTESIAN_POINT('',(51.504154205322,48.020008087158,
    89.23152923584));
#6518 = VECTOR('',#6519,1.);
#6519 = DIRECTION('',(0.458863791212,-6.041009611199E-02,-0.88645058599)
  );
#6520 = ORIENTED_EDGE('',*,*,#5739,.T.);
#6521 = PLANE('',#6522);
#6522 = AXIS2_PLACEMENT_3D('',#6523,#6524,#6525);
#6523 = CARTESIAN_POINT('',(51.745895281279,47.98818266154,
    88.333774604292));
#6524 = DIRECTION('',(0.130525828486,0.99144490926,3.319443473184E-07));
#6525 = DIRECTION('',(0.99144490926,-0.130525828486,0.));
#6526 = ADVANCED_FACE('',(#6527),#6537,.T.);
#6527 = FACE_BOUND('',#6528,.T.);
#6528 = EDGE_LOOP('',(#6529,#6535,#6536));
#6529 = ORIENTED_EDGE('',*,*,#6530,.T.);
#6530 = EDGE_CURVE('',#6023,#5740,#6531,.T.);
#6531 = LINE('',#6532,#6533);
#6532 = CARTESIAN_POINT('',(52.280609130859,47.917785644531,
    89.23152923584));
#6533 = VECTOR('',#6534,1.);
#6534 = DIRECTION('',(5.086263020768E-06,0.,-0.999999999987));
#6535 = ORIENTED_EDGE('',*,*,#6515,.F.);
#6536 = ORIENTED_EDGE('',*,*,#6022,.F.);
#6537 = PLANE('',#6538);
#6538 = AXIS2_PLACEMENT_3D('',#6539,#6540,#6541);
#6539 = CARTESIAN_POINT('',(52.038874728211,47.949611051801,
    88.629283294417));
#6540 = DIRECTION('',(0.13052645883,0.991444826274,6.638919007913E-07));
#6541 = DIRECTION('',(0.991444826274,-0.13052645883,0.));
#6542 = ADVANCED_FACE('',(#6543),#6553,.T.);
#6543 = FACE_BOUND('',#6544,.T.);
#6544 = EDGE_LOOP('',(#6545,#6546,#6552));
#6545 = ORIENTED_EDGE('',*,*,#6341,.F.);
#6546 = ORIENTED_EDGE('',*,*,#6547,.T.);
#6547 = EDGE_CURVE('',#6342,#6386,#6548,.T.);
#6548 = LINE('',#6549,#6550);
#6549 = CARTESIAN_POINT('',(49.382785797119,47.141334533691,
    102.26808166503));
#6550 = VECTOR('',#6551,1.);
#6551 = DIRECTION('',(0.367185142611,0.28174674603,-0.886450135172));
#6552 = ORIENTED_EDGE('',*,*,#6482,.F.);
#6553 = PLANE('',#6554);
#6554 = AXIS2_PLACEMENT_3D('',#6555,#6556,#6557);
#6555 = CARTESIAN_POINT('',(49.576227301816,47.289764302569,
    101.37032932817));
#6556 = DIRECTION('',(-0.608757901801,0.793356046799,-1.548151402253E-06
    ));
#6557 = DIRECTION('',(0.7933560468,0.608757901802,0.));
#6558 = ADVANCED_FACE('',(#6559),#6569,.T.);
#6559 = FACE_BOUND('',#6560,.T.);
#6560 = EDGE_LOOP('',(#6561,#6562,#6563));
#6561 = ORIENTED_EDGE('',*,*,#6385,.F.);
#6562 = ORIENTED_EDGE('',*,*,#6547,.F.);
#6563 = ORIENTED_EDGE('',*,*,#6564,.T.);
#6564 = EDGE_CURVE('',#6342,#6388,#6565,.T.);
#6565 = LINE('',#6566,#6567);
#6566 = CARTESIAN_POINT('',(49.382785797119,47.141334533691,
    102.26808166503));
#6567 = VECTOR('',#6568,1.);
#6568 = DIRECTION('',(0.793351889167,0.608763320069,9.741849751854E-06)
  );
#6569 = PLANE('',#6570);
#6570 = AXIS2_PLACEMENT_3D('',#6571,#6572,#6573);
#6571 = CARTESIAN_POINT('',(49.81066966426,47.469659111072,
    101.66584152462));
#6572 = DIRECTION('',(-0.60876332005,0.793351889224,-5.11392855156E-06)
  );
#6573 = DIRECTION('',(0.793351889235,0.608763320058,0.));
#6574 = ADVANCED_FACE('',(#6575),#6592,.F.);
#6575 = FACE_BOUND('',#6576,.F.);
#6576 = EDGE_LOOP('',(#6577,#6578,#6586));
#6577 = ORIENTED_EDGE('',*,*,#4849,.T.);
#6578 = ORIENTED_EDGE('',*,*,#6579,.T.);
#6579 = EDGE_CURVE('',#4827,#6580,#6582,.T.);
#6580 = VERTEX_POINT('',#6581);
#6581 = CARTESIAN_POINT('',(53.280578613281,50.520011901855,
    97.62931060791));
#6582 = LINE('',#6583,#6584);
#6583 = CARTESIAN_POINT('',(52.280578613281,52.020011901855,
    97.629302978516));
#6584 = VECTOR('',#6585,1.);
#6585 = DIRECTION('',(0.55470019622,-0.83205029433,4.232026643526E-06));
#6586 = ORIENTED_EDGE('',*,*,#6587,.T.);
#6587 = EDGE_CURVE('',#6580,#4850,#6588,.T.);
#6588 = LINE('',#6589,#6590);
#6589 = CARTESIAN_POINT('',(53.280578613281,50.520011901855,
    97.62931060791));
#6590 = VECTOR('',#6591,1.);
#6591 = DIRECTION('',(-0.999999999971,0.,-7.629394531028E-06));
#6592 = PLANE('',#6593);
#6593 = AXIS2_PLACEMENT_3D('',#6594,#6595,#6596);
#6594 = CARTESIAN_POINT('',(52.606272522716,51.095705811285,
    97.629305463363));
#6595 = DIRECTION('',(7.629394531028E-06,-0.,-0.999999999971));
#6596 = DIRECTION('',(-0.999999999971,0.,-7.629394531028E-06));
#6597 = ADVANCED_FACE('',(#6598),#6608,.F.);
#6598 = FACE_BOUND('',#6599,.F.);
#6599 = EDGE_LOOP('',(#6600,#6606,#6607));
#6600 = ORIENTED_EDGE('',*,*,#6601,.T.);
#6601 = EDGE_CURVE('',#4874,#6580,#6602,.T.);
#6602 = LINE('',#6603,#6604);
#6603 = CARTESIAN_POINT('',(53.280578613281,52.020011901855,
    97.62931060791));
#6604 = VECTOR('',#6605,1.);
#6605 = DIRECTION('',(0.,-1.,0.));
#6606 = ORIENTED_EDGE('',*,*,#6579,.F.);
#6607 = ORIENTED_EDGE('',*,*,#4881,.F.);
#6608 = PLANE('',#6609);
#6609 = AXIS2_PLACEMENT_3D('',#6610,#6611,#6612);
#6610 = CARTESIAN_POINT('',(52.954884703846,51.444317992426,
    97.629308123063));
#6611 = DIRECTION('',(7.629394531028E-06,-0.,-0.999999999971));
#6612 = DIRECTION('',(-0.999999999971,0.,-7.629394531028E-06));
#6613 = ADVANCED_FACE('',(#6614),#6631,.T.);
#6614 = FACE_BOUND('',#6615,.T.);
#6615 = EDGE_LOOP('',(#6616,#6624,#6630));
#6616 = ORIENTED_EDGE('',*,*,#6617,.T.);
#6617 = EDGE_CURVE('',#4352,#6618,#6620,.T.);
#6618 = VERTEX_POINT('',#6619);
#6619 = CARTESIAN_POINT('',(49.382831573486,42.89868927002,
    89.231521606445));
#6620 = LINE('',#6621,#6622);
#6621 = CARTESIAN_POINT('',(49.382839202881,42.898685455322,
    87.731521606445));
#6622 = VECTOR('',#6623,1.);
#6623 = DIRECTION('',(-5.086263020751E-06,2.543131510376E-06,
    0.999999999984));
#6624 = ORIENTED_EDGE('',*,*,#6625,.T.);
#6625 = EDGE_CURVE('',#6618,#4266,#6626,.T.);
#6626 = LINE('',#6627,#6628);
#6627 = CARTESIAN_POINT('',(49.382831573486,42.89868927002,
    89.231521606445));
#6628 = VECTOR('',#6629,1.);
#6629 = DIRECTION('',(-0.281744010979,0.367180007426,-0.886453131544));
#6630 = ORIENTED_EDGE('',*,*,#4373,.T.);
#6631 = PLANE('',#6632);
#6632 = AXIS2_PLACEMENT_3D('',#6633,#6634,#6635);
#6633 = CARTESIAN_POINT('',(49.234405065315,43.092126362103,
    88.333766649781));
#6634 = DIRECTION('',(-0.793353694321,-0.608760967623,
    -2.487046358754E-06));
#6635 = DIRECTION('',(0.608760967625,-0.793353694323,2.117582368136E-22)
  );
#6636 = ADVANCED_FACE('',(#6637),#6647,.T.);
#6637 = FACE_BOUND('',#6638,.T.);
#6638 = EDGE_LOOP('',(#6639,#6640,#6641));
#6639 = ORIENTED_EDGE('',*,*,#4265,.F.);
#6640 = ORIENTED_EDGE('',*,*,#6625,.F.);
#6641 = ORIENTED_EDGE('',*,*,#6642,.T.);
#6642 = EDGE_CURVE('',#6618,#4268,#6643,.T.);
#6643 = LINE('',#6644,#6645);
#6644 = CARTESIAN_POINT('',(49.382831573486,42.89868927002,
    89.231521606445));
#6645 = VECTOR('',#6646,1.);
#6646 = DIRECTION('',(-0.608760254288,0.793354241684,0.));
#6647 = PLANE('',#6648);
#6648 = AXIS2_PLACEMENT_3D('',#6649,#6650,#6651);
#6649 = CARTESIAN_POINT('',(49.054509635934,43.326570057331,
    88.629275752806));
#6650 = DIRECTION('',(-0.793354241683,-0.608760254287,
    -2.017604170974E-06));
#6651 = DIRECTION('',(0.608760254288,-0.793354241684,0.));
#6652 = ADVANCED_FACE('',(#6653),#6663,.F.);
#6653 = FACE_BOUND('',#6654,.F.);
#6654 = EDGE_LOOP('',(#6655,#6656,#6657));
#6655 = ORIENTED_EDGE('',*,*,#6601,.F.);
#6656 = ORIENTED_EDGE('',*,*,#4895,.F.);
#6657 = ORIENTED_EDGE('',*,*,#6658,.T.);
#6658 = EDGE_CURVE('',#4896,#6580,#6659,.T.);
#6659 = LINE('',#6660,#6661);
#6660 = CARTESIAN_POINT('',(53.276466369629,52.005138397217,
    101.26808929443));
#6661 = VECTOR('',#6662,1.);
#6662 = DIRECTION('',(1.046324063165E-03,-0.377877314749,-0.925855085963
    ));
#6663 = PLANE('',#6664);
#6664 = AXIS2_PLACEMENT_3D('',#6665,#6666,#6667);
#6665 = CARTESIAN_POINT('',(53.278862571408,51.564732584354,
    99.14777525182));
#6666 = DIRECTION('',(0.999999361419,0.,1.130115728547E-03));
#6667 = DIRECTION('',(-1.130115728547E-03,0.,0.999999361419));
#6668 = ADVANCED_FACE('',(#6669),#6679,.F.);
#6669 = FACE_BOUND('',#6670,.F.);
#6670 = EDGE_LOOP('',(#6671,#6672,#6678));
#6671 = ORIENTED_EDGE('',*,*,#5337,.F.);
#6672 = ORIENTED_EDGE('',*,*,#6673,.F.);
#6673 = EDGE_CURVE('',#6580,#5338,#6674,.T.);
#6674 = LINE('',#6675,#6676);
#6675 = CARTESIAN_POINT('',(53.280578613281,50.520011901855,
    97.62931060791));
#6676 = VECTOR('',#6677,1.);
#6677 = DIRECTION('',(-3.129829340841E-06,0.307674743522,0.951491593336)
  );
#6678 = ORIENTED_EDGE('',*,*,#6658,.F.);
#6679 = PLANE('',#6680);
#6680 = AXIS2_PLACEMENT_3D('',#6681,#6682,#6683);
#6681 = CARTESIAN_POINT('',(53.279540211328,51.342769352946,
    99.933866703079));
#6682 = DIRECTION('',(0.999902460854,1.329016253513E-02,
    -4.294223778664E-03));
#6683 = DIRECTION('',(-1.32902850745E-02,0.999911680261,
    6.776263578034E-21));
#6684 = ADVANCED_FACE('',(#6685),#6700,.F.);
#6685 = FACE_BOUND('',#6686,.F.);
#6686 = EDGE_LOOP('',(#6687,#6693,#6699));
#6687 = ORIENTED_EDGE('',*,*,#6688,.T.);
#6688 = EDGE_CURVE('',#3679,#6580,#6689,.T.);
#6689 = LINE('',#6690,#6691);
#6690 = CARTESIAN_POINT('',(53.280567169189,47.917789459229,
    100.76809692382));
#6691 = VECTOR('',#6692,1.);
#6692 = DIRECTION('',(2.806852305644E-06,0.638237982754,-0.769839124339)
  );
#6693 = ORIENTED_EDGE('',*,*,#6694,.T.);
#6694 = EDGE_CURVE('',#6580,#3702,#6695,.T.);
#6695 = LINE('',#6696,#6697);
#6696 = CARTESIAN_POINT('',(53.280578613281,50.520011901855,
    97.62931060791));
#6697 = VECTOR('',#6698,1.);
#6698 = DIRECTION('',(-2.86882701753E-06,-0.489247607949,0.872144929532)
  );
#6699 = ORIENTED_EDGE('',*,*,#3710,.T.);
#6700 = PLANE('',#6701);
#6701 = AXIS2_PLACEMENT_3D('',#6702,#6703,#6704);
#6702 = CARTESIAN_POINT('',(53.280570909875,49.03978332083,
    99.884110605527));
#6703 = DIRECTION('',(0.999999999996,-1.330303418985E-06,
    2.543131510406E-06));
#6704 = DIRECTION('',(-2.543131510408E-06,0.,0.999999999997));
#6705 = ADVANCED_FACE('',(#6706),#6716,.F.);
#6706 = FACE_BOUND('',#6707,.F.);
#6707 = EDGE_LOOP('',(#6708,#6714,#6715));
#6708 = ORIENTED_EDGE('',*,*,#6709,.T.);
#6709 = EDGE_CURVE('',#5338,#3702,#6710,.T.);
#6710 = LINE('',#6711,#6712);
#6711 = CARTESIAN_POINT('',(53.280563354492,52.020011901855,
    102.26809692382));
#6712 = VECTOR('',#6713,1.);
#6713 = DIRECTION('',(0.,-1.,0.));
#6714 = ORIENTED_EDGE('',*,*,#6694,.F.);
#6715 = ORIENTED_EDGE('',*,*,#6673,.T.);
#6716 = PLANE('',#6717);
#6717 = AXIS2_PLACEMENT_3D('',#6718,#6719,#6720);
#6718 = CARTESIAN_POINT('',(53.28056879469,50.133569598236,
    100.61423607058));
#6719 = DIRECTION('',(0.999999999995,0.,3.289392531416E-06));
#6720 = DIRECTION('',(-3.289392531416E-06,0.,0.999999999995));
#6721 = ADVANCED_FACE('',(#6722),#6732,.T.);
#6722 = FACE_BOUND('',#6723,.T.);
#6723 = EDGE_LOOP('',(#6724,#6725,#6731));
#6724 = ORIENTED_EDGE('',*,*,#5063,.T.);
#6725 = ORIENTED_EDGE('',*,*,#6726,.F.);
#6726 = EDGE_CURVE('',#4942,#5041,#6727,.T.);
#6727 = LINE('',#6728,#6729);
#6728 = CARTESIAN_POINT('',(48.606357574463,50.520011901855,
    93.955055236816));
#6729 = VECTOR('',#6730,1.);
#6730 = DIRECTION('',(0.17711668759,0.886451369686,-0.427590514581));
#6731 = ORIENTED_EDGE('',*,*,#4959,.F.);
#6732 = PLANE('',#6733);
#6733 = AXIS2_PLACEMENT_3D('',#6734,#6735,#6736);
#6734 = CARTESIAN_POINT('',(48.699666289209,51.417765342859,
    93.729791757152));
#6735 = DIRECTION('',(-0.923877319218,-0.,-0.382688775685));
#6736 = DIRECTION('',(0.382688775685,0.,-0.923877319218));
#6737 = ADVANCED_FACE('',(#6738),#6755,.T.);
#6738 = FACE_BOUND('',#6739,.T.);
#6739 = EDGE_LOOP('',(#6740,#6748,#6749));
#6740 = ORIENTED_EDGE('',*,*,#6741,.T.);
#6741 = EDGE_CURVE('',#6742,#4942,#6744,.T.);
#6742 = VERTEX_POINT('',#6743);
#6743 = CARTESIAN_POINT('',(48.906063079834,50.520008087158,
    93.231513977051));
#6744 = LINE('',#6745,#6746);
#6745 = CARTESIAN_POINT('',(48.906063079834,50.520008087158,
    93.231513977051));
#6746 = VECTOR('',#6747,1.);
#6747 = DIRECTION('',(-0.38268877568,4.870920954104E-06,0.923877319207)
  );
#6748 = ORIENTED_EDGE('',*,*,#6726,.T.);
#6749 = ORIENTED_EDGE('',*,*,#6750,.T.);
#6750 = EDGE_CURVE('',#5041,#6742,#6751,.T.);
#6751 = LINE('',#6752,#6753);
#6752 = CARTESIAN_POINT('',(48.906063079834,52.020008087158,
    93.231513977051));
#6753 = VECTOR('',#6754,1.);
#6754 = DIRECTION('',(0.,-1.,0.));
#6755 = PLANE('',#6756);
#6756 = AXIS2_PLACEMENT_3D('',#6757,#6758,#6759);
#6757 = CARTESIAN_POINT('',(48.812754365088,51.122254646155,
    93.456777456715));
#6758 = DIRECTION('',(-0.923877319218,-0.,-0.382688775685));
#6759 = DIRECTION('',(0.382688775685,0.,-0.923877319218));
#6760 = ADVANCED_FACE('',(#6761),#6771,.T.);
#6761 = FACE_BOUND('',#6762,.T.);
#6762 = EDGE_LOOP('',(#6763,#6764,#6770));
#6763 = ORIENTED_EDGE('',*,*,#4665,.F.);
#6764 = ORIENTED_EDGE('',*,*,#6765,.F.);
#6765 = EDGE_CURVE('',#5019,#4666,#6766,.T.);
#6766 = LINE('',#6767,#6768);
#6767 = CARTESIAN_POINT('',(49.382820129395,52.020008087158,
    92.610198974609));
#6768 = VECTOR('',#6769,1.);
#6769 = DIRECTION('',(0.367181724637,-0.886451834739,-0.281745853175));
#6770 = ORIENTED_EDGE('',*,*,#5107,.T.);
#6771 = PLANE('',#6772);
#6772 = AXIS2_PLACEMENT_3D('',#6773,#6774,#6775);
#6773 = CARTESIAN_POINT('',(49.810703381519,51.417762600004,
    92.281875629954));
#6774 = DIRECTION('',(-0.608757901814,-0.,-0.793356046791));
#6775 = DIRECTION('',(-0.793356046791,0.,0.608757901814));
#6776 = ADVANCED_FACE('',(#6777),#6794,.T.);
#6777 = FACE_BOUND('',#6778,.T.);
#6778 = EDGE_LOOP('',(#6779,#6787,#6788));
#6779 = ORIENTED_EDGE('',*,*,#6780,.T.);
#6780 = EDGE_CURVE('',#6781,#5019,#6783,.T.);
#6781 = VERTEX_POINT('',#6782);
#6782 = CARTESIAN_POINT('',(49.382820129395,50.520008087158,
    92.610198974609));
#6783 = LINE('',#6784,#6785);
#6784 = CARTESIAN_POINT('',(49.382820129395,50.520008087158,
    92.610198974609));
#6785 = VECTOR('',#6786,1.);
#6786 = DIRECTION('',(0.,1.,0.));
#6787 = ORIENTED_EDGE('',*,*,#6765,.T.);
#6788 = ORIENTED_EDGE('',*,*,#6789,.T.);
#6789 = EDGE_CURVE('',#4666,#6781,#6790,.T.);
#6790 = LINE('',#6791,#6792);
#6791 = CARTESIAN_POINT('',(50.00414276123,50.520008087158,
    92.133445739746));
#6792 = VECTOR('',#6793,1.);
#6793 = DIRECTION('',(-0.793356046791,0.,0.608757901814));
#6794 = PLANE('',#6795);
#6795 = AXIS2_PLACEMENT_3D('',#6796,#6797,#6798);
#6796 = CARTESIAN_POINT('',(49.576259509106,51.122253574313,
    92.461769084401));
#6797 = DIRECTION('',(-0.608757901814,-0.,-0.793356046791));
#6798 = DIRECTION('',(-0.793356046791,0.,0.608757901814));
#6799 = ADVANCED_FACE('',(#6800),#6815,.F.);
#6800 = FACE_BOUND('',#6801,.F.);
#6801 = EDGE_LOOP('',(#6802,#6803,#6809));
#6802 = ORIENTED_EDGE('',*,*,#6587,.F.);
#6803 = ORIENTED_EDGE('',*,*,#6804,.T.);
#6804 = EDGE_CURVE('',#6580,#3380,#6805,.T.);
#6805 = LINE('',#6806,#6807);
#6806 = CARTESIAN_POINT('',(53.280578613281,50.520011901855,
    97.62931060791));
#6807 = VECTOR('',#6808,1.);
#6808 = DIRECTION('',(-0.238208963422,-0.619865616853,0.747678478217));
#6809 = ORIENTED_EDGE('',*,*,#6810,.T.);
#6810 = EDGE_CURVE('',#3380,#4850,#6811,.T.);
#6811 = LINE('',#6812,#6813);
#6812 = CARTESIAN_POINT('',(52.280567169189,47.917789459229,
    100.76809692382));
#6813 = VECTOR('',#6814,1.);
#6814 = DIRECTION('',(2.806848262237E-06,0.638237063341,-0.76983988658)
  );
#6815 = PLANE('',#6816);
#6816 = AXIS2_PLACEMENT_3D('',#6817,#6818,#6819);
#6817 = CARTESIAN_POINT('',(52.560784007248,49.359178486156,
    99.029499364556));
#6818 = DIRECTION('',(4.869362360461E-06,-0.769839886583,-0.638237063325
    ));
#6819 = DIRECTION('',(0.,0.638237063333,-0.769839886592));
#6820 = ADVANCED_FACE('',(#6821),#6826,.F.);
#6821 = FACE_BOUND('',#6822,.F.);
#6822 = EDGE_LOOP('',(#6823,#6824,#6825));
#6823 = ORIENTED_EDGE('',*,*,#3678,.F.);
#6824 = ORIENTED_EDGE('',*,*,#6804,.F.);
#6825 = ORIENTED_EDGE('',*,*,#6688,.F.);
#6826 = PLANE('',#6827);
#6827 = AXIS2_PLACEMENT_3D('',#6828,#6829,#6830);
#6828 = CARTESIAN_POINT('',(53.000361597784,49.078622786103,
    99.367906186184));
#6829 = DIRECTION('',(-0.,-0.769839124342,-0.638237982756));
#6830 = DIRECTION('',(0.,0.638237982756,-0.769839124342));
#6831 = ADVANCED_FACE('',(#6832),#6842,.T.);
#6832 = FACE_BOUND('',#6833,.T.);
#6833 = EDGE_LOOP('',(#6834,#6835,#6841));
#6834 = ORIENTED_EDGE('',*,*,#4796,.F.);
#6835 = ORIENTED_EDGE('',*,*,#6836,.T.);
#6836 = EDGE_CURVE('',#4797,#3457,#6837,.T.);
#6837 = LINE('',#6838,#6839);
#6838 = CARTESIAN_POINT('',(51.504119873047,50.520011901855,
    97.731521606445));
#6839 = VECTOR('',#6840,1.);
#6840 = DIRECTION('',(0.997189435958,0.,-7.492148432878E-02));
#6841 = ORIENTED_EDGE('',*,*,#3655,.F.);
#6842 = PLANE('',#6843);
#6843 = AXIS2_PLACEMENT_3D('',#6844,#6845,#6846);
#6844 = CARTESIAN_POINT('',(51.850981878365,50.517974518003,
    97.695097831808));
#6845 = DIRECTION('',(-1.449208279429E-02,0.981114025694,-0.192886619866
    ));
#6846 = DIRECTION('',(4.336808689942E-19,0.192906878125,0.981217068936)
  );
#6847 = ADVANCED_FACE('',(#6848),#6858,.T.);
#6848 = FACE_BOUND('',#6849,.T.);
#6849 = EDGE_LOOP('',(#6850,#6851,#6852));
#6850 = ORIENTED_EDGE('',*,*,#3464,.F.);
#6851 = ORIENTED_EDGE('',*,*,#6836,.F.);
#6852 = ORIENTED_EDGE('',*,*,#6853,.T.);
#6853 = EDGE_CURVE('',#4797,#3388,#6854,.T.);
#6854 = LINE('',#6855,#6856);
#6855 = CARTESIAN_POINT('',(51.504119873047,50.520011901855,
    97.731521606445));
#6856 = VECTOR('',#6857,1.);
#6857 = DIRECTION('',(0.,0.,1.));
#6858 = PLANE('',#6859);
#6859 = AXIS2_PLACEMENT_3D('',#6860,#6861,#6862);
#6860 = CARTESIAN_POINT('',(51.818802865553,50.520011901855,
    97.717296081293));
#6861 = DIRECTION('',(0.,1.,0.));
#6862 = DIRECTION('',(0.,-0.,1.));
#6863 = ADVANCED_FACE('',(#6864),#6881,.T.);
#6864 = FACE_BOUND('',#6865,.T.);
#6865 = EDGE_LOOP('',(#6866,#6874,#6875));
#6866 = ORIENTED_EDGE('',*,*,#6867,.T.);
#6867 = EDGE_CURVE('',#6868,#3388,#6870,.T.);
#6868 = VERTEX_POINT('',#6869);
#6869 = CARTESIAN_POINT('',(50.857074737549,50.519966125488,
    97.768089294434));
#6870 = LINE('',#6871,#6872);
#6871 = CARTESIAN_POINT('',(50.857074737549,50.519966125488,
    97.768089294434));
#6872 = VECTOR('',#6873,1.);
#6873 = DIRECTION('',(0.999999997497,7.074679116119E-05,0.));
#6874 = ORIENTED_EDGE('',*,*,#6853,.F.);
#6875 = ORIENTED_EDGE('',*,*,#6876,.T.);
#6876 = EDGE_CURVE('',#4797,#6868,#6877,.T.);
#6877 = LINE('',#6878,#6879);
#6878 = CARTESIAN_POINT('',(51.504119873047,50.520011901855,
    97.731521606445));
#6879 = VECTOR('',#6880,1.);
#6880 = DIRECTION('',(-0.998406846123,-7.063408081333E-05,
    5.642485822305E-02));
#6881 = PLANE('',#6882);
#6882 = AXIS2_PLACEMENT_3D('',#6883,#6884,#6885);
#6883 = CARTESIAN_POINT('',(51.189481105833,50.519989642172,
    97.758689250997));
#6884 = DIRECTION('',(-7.074679116119E-05,0.999999997497,0.));
#6885 = DIRECTION('',(0.999999997497,7.074679116119E-05,0.));
#6886 = ADVANCED_FACE('',(#6887),#6902,.T.);
#6887 = FACE_BOUND('',#6888,.T.);
#6888 = EDGE_LOOP('',(#6889,#6895,#6896));
#6889 = ORIENTED_EDGE('',*,*,#6890,.T.);
#6890 = EDGE_CURVE('',#2678,#6868,#6891,.T.);
#6891 = LINE('',#6892,#6893);
#6892 = CARTESIAN_POINT('',(44.504119873047,50.520011901855,
    97.76806640625));
#6893 = VECTOR('',#6894,1.);
#6894 = DIRECTION('',(0.999999999968,-7.205523754276E-06,
    3.602761877138E-06));
#6895 = ORIENTED_EDGE('',*,*,#6876,.F.);
#6896 = ORIENTED_EDGE('',*,*,#6897,.T.);
#6897 = EDGE_CURVE('',#4797,#2678,#6898,.T.);
#6898 = LINE('',#6899,#6900);
#6899 = CARTESIAN_POINT('',(51.504119873047,50.520011901855,
    97.731521606445));
#6900 = VECTOR('',#6901,1.);
#6901 = DIRECTION('',(-0.999986372499,0.,5.220614541485E-03));
#6902 = PLANE('',#6903);
#6903 = AXIS2_PLACEMENT_3D('',#6904,#6905,#6906);
#6904 = CARTESIAN_POINT('',(48.004354116517,50.520000456998,
    97.758090755959));
#6905 = DIRECTION('',(7.200547848713E-06,0.99999904883,1.37923412388E-03
    ));
#6906 = DIRECTION('',(1.654361225106E-24,-1.379234123916E-03,
    0.999999048856));
#6907 = ADVANCED_FACE('',(#6908),#6918,.T.);
#6908 = FACE_BOUND('',#6909,.T.);
#6909 = EDGE_LOOP('',(#6910,#6911,#6917));
#6910 = ORIENTED_EDGE('',*,*,#6084,.T.);
#6911 = ORIENTED_EDGE('',*,*,#6912,.T.);
#6912 = EDGE_CURVE('',#4243,#4676,#6913,.T.);
#6913 = LINE('',#6914,#6915);
#6914 = CARTESIAN_POINT('',(44.50414276123,50.520008087158,
    91.731498718262));
#6915 = VECTOR('',#6916,1.);
#6916 = DIRECTION('',(0.999865064634,0.,1.642718856516E-02));
#6917 = ORIENTED_EDGE('',*,*,#5654,.F.);
#6918 = PLANE('',#6919);
#6919 = AXIS2_PLACEMENT_3D('',#6920,#6921,#6922);
#6920 = CARTESIAN_POINT('',(48.005608003492,50.520008087158,
    91.757081123901));
#6921 = DIRECTION('',(0.,1.,0.));
#6922 = DIRECTION('',(0.,-0.,1.));
#6923 = ADVANCED_FACE('',(#6924),#6934,.T.);
#6924 = FACE_BOUND('',#6925,.T.);
#6925 = EDGE_LOOP('',(#6926,#6927,#6928));
#6926 = ORIENTED_EDGE('',*,*,#4683,.F.);
#6927 = ORIENTED_EDGE('',*,*,#6912,.F.);
#6928 = ORIENTED_EDGE('',*,*,#6929,.T.);
#6929 = EDGE_CURVE('',#4243,#4666,#6930,.T.);
#6930 = LINE('',#6931,#6932);
#6931 = CARTESIAN_POINT('',(44.50414276123,50.520008087158,
    91.731498718262));
#6932 = VECTOR('',#6933,1.);
#6933 = DIRECTION('',(0.997340212962,0.,7.288689600122E-02));
#6934 = PLANE('',#6935);
#6935 = AXIS2_PLACEMENT_3D('',#6936,#6937,#6938);
#6936 = CARTESIAN_POINT('',(47.62858309677,50.520008087158,
    91.861184587805));
#6937 = DIRECTION('',(0.,1.,0.));
#6938 = DIRECTION('',(0.,-0.,1.));
#6939 = ADVANCED_FACE('',(#6940),#6950,.T.);
#6940 = FACE_BOUND('',#6941,.T.);
#6941 = EDGE_LOOP('',(#6942,#6943,#6944));
#6942 = ORIENTED_EDGE('',*,*,#6789,.F.);
#6943 = ORIENTED_EDGE('',*,*,#6929,.F.);
#6944 = ORIENTED_EDGE('',*,*,#6945,.T.);
#6945 = EDGE_CURVE('',#4243,#6781,#6946,.T.);
#6946 = LINE('',#6947,#6948);
#6947 = CARTESIAN_POINT('',(44.50414276123,50.520008087158,
    91.731498718262));
#6948 = VECTOR('',#6949,1.);
#6949 = DIRECTION('',(0.984164384513,0.,0.177258185303));
#6950 = PLANE('',#6951);
#6951 = AXIS2_PLACEMENT_3D('',#6952,#6953,#6954);
#6952 = CARTESIAN_POINT('',(47.287051045993,50.520008087158,
    92.068034655318));
#6953 = DIRECTION('',(0.,1.,0.));
#6954 = DIRECTION('',(0.,-0.,1.));
#6955 = ADVANCED_FACE('',(#6956),#6966,.T.);
#6956 = FACE_BOUND('',#6957,.T.);
#6957 = EDGE_LOOP('',(#6958,#6964,#6965));
#6958 = ORIENTED_EDGE('',*,*,#6959,.T.);
#6959 = EDGE_CURVE('',#6099,#6781,#6960,.T.);
#6960 = LINE('',#6961,#6962);
#6961 = CARTESIAN_POINT('',(44.500026702881,50.505138397217,
    96.768058776855));
#6962 = VECTOR('',#6963,1.);
#6963 = DIRECTION('',(0.761361003019,2.318591236504E-03,-0.648324029491)
  );
#6964 = ORIENTED_EDGE('',*,*,#6945,.F.);
#6965 = ORIENTED_EDGE('',*,*,#6107,.T.);
#6966 = PLANE('',#6967);
#6967 = AXIS2_PLACEMENT_3D('',#6968,#6969,#6970);
#6968 = CARTESIAN_POINT('',(46.19322276299,50.514819590391,
    93.793390447582));
#6969 = DIRECTION('',(-5.316681891455E-04,0.99999550179,
    2.951902589101E-03));
#6970 = DIRECTION('',(-2.117582368136E-22,-2.95190300631E-03,
    0.999995643125));
#6971 = ADVANCED_FACE('',(#6972),#6987,.T.);
#6972 = FACE_BOUND('',#6973,.T.);
#6973 = EDGE_LOOP('',(#6974,#6980,#6981));
#6974 = ORIENTED_EDGE('',*,*,#6975,.T.);
#6975 = EDGE_CURVE('',#6742,#6781,#6976,.T.);
#6976 = LINE('',#6977,#6978);
#6977 = CARTESIAN_POINT('',(48.906063079834,50.520008087158,
    93.231513977051));
#6978 = VECTOR('',#6979,1.);
#6979 = DIRECTION('',(0.608765672583,0.,-0.793350084064));
#6980 = ORIENTED_EDGE('',*,*,#6959,.F.);
#6981 = ORIENTED_EDGE('',*,*,#6982,.T.);
#6982 = EDGE_CURVE('',#6099,#6742,#6983,.T.);
#6983 = LINE('',#6984,#6985);
#6984 = CARTESIAN_POINT('',(44.500026702881,50.505138397217,
    96.768058776855));
#6985 = VECTOR('',#6986,1.);
#6986 = DIRECTION('',(0.779853550052,2.631884872679E-03,-0.625956479041)
  );
#6987 = PLANE('',#6988);
#6988 = AXIS2_PLACEMENT_3D('',#6989,#6990,#6991);
#6989 = CARTESIAN_POINT('',(46.970887693843,50.513026498069,
    94.717956936127));
#6990 = DIRECTION('',(-8.786031949047E-03,0.999938674777,
    -6.741834098504E-03));
#6991 = DIRECTION('',(0.999961400322,8.786231628652E-03,
    -6.776263578034E-21));
#6992 = ADVANCED_FACE('',(#6993),#7003,.T.);
#6993 = FACE_BOUND('',#6994,.T.);
#6994 = EDGE_LOOP('',(#6995,#6996,#6997));
#6995 = ORIENTED_EDGE('',*,*,#6741,.F.);
#6996 = ORIENTED_EDGE('',*,*,#6982,.F.);
#6997 = ORIENTED_EDGE('',*,*,#6998,.T.);
#6998 = EDGE_CURVE('',#6099,#4942,#6999,.T.);
#6999 = LINE('',#7000,#7001);
#7000 = CARTESIAN_POINT('',(44.500026702881,50.505138397217,
    96.768058776855));
#7001 = VECTOR('',#7002,1.);
#7002 = DIRECTION('',(0.824984286706,2.988168269652E-03,-0.565147766109)
  );
#7003 = PLANE('',#7004);
#7004 = AXIS2_PLACEMENT_3D('',#7005,#7006,#7007);
#7005 = CARTESIAN_POINT('',(46.778595347519,50.513084496475,
    95.061062561539));
#7006 = DIRECTION('',(-5.06204215981E-03,0.999984978396,
    -2.102072996046E-03));
#7007 = DIRECTION('',(0.999987187726,5.062053343697E-03,
    1.694065894509E-21));
#7008 = ADVANCED_FACE('',(#7009),#7019,.T.);
#7009 = FACE_BOUND('',#7010,.T.);
#7010 = EDGE_LOOP('',(#7011,#7012,#7013));
#7011 = ORIENTED_EDGE('',*,*,#4941,.F.);
#7012 = ORIENTED_EDGE('',*,*,#6998,.F.);
#7013 = ORIENTED_EDGE('',*,*,#7014,.T.);
#7014 = EDGE_CURVE('',#6099,#4944,#7015,.T.);
#7015 = LINE('',#7016,#7017);
#7016 = CARTESIAN_POINT('',(44.500026702881,50.505138397217,
    96.768058776855));
#7017 = VECTOR('',#7018,1.);
#7018 = DIRECTION('',(0.891329928599,3.310902462537E-03,-0.453343133078)
  );
#7019 = PLANE('',#7020);
#7020 = AXIS2_PLACEMENT_3D('',#7021,#7022,#7023);
#7021 = CARTESIAN_POINT('',(46.68372207973,50.513143199344,
    95.453878739681));
#7022 = DIRECTION('',(-3.981120903594E-03,0.999991937943,
    -5.241425832965E-04));
#7023 = DIRECTION('',(0.999992075305,3.981121450451E-03,0.));
#7024 = ADVANCED_FACE('',(#7025),#7035,.T.);
#7025 = FACE_BOUND('',#7026,.T.);
#7026 = EDGE_LOOP('',(#7027,#7028,#7029));
#7027 = ORIENTED_EDGE('',*,*,#5560,.F.);
#7028 = ORIENTED_EDGE('',*,*,#7014,.F.);
#7029 = ORIENTED_EDGE('',*,*,#7030,.T.);
#7030 = EDGE_CURVE('',#6099,#5561,#7031,.T.);
#7031 = LINE('',#7032,#7033);
#7032 = CARTESIAN_POINT('',(44.500026702881,50.505138397217,
    96.768058776855));
#7033 = VECTOR('',#7034,1.);
#7034 = DIRECTION('',(0.955995443349,3.462705835222E-03,-0.293361077793)
  );
#7035 = PLANE('',#7036);
#7036 = AXIS2_PLACEMENT_3D('',#7037,#7038,#7039);
#7037 = CARTESIAN_POINT('',(46.693024034133,50.513183684745,
    95.872467485455));
#7038 = DIRECTION('',(-3.481424814091E-03,0.999993834785,
    4.583369725621E-04));
#7039 = DIRECTION('',(0.999993939821,3.481425179767E-03,0.));
#7040 = ADVANCED_FACE('',(#7041),#7056,.T.);
#7041 = FACE_BOUND('',#7042,.T.);
#7042 = EDGE_LOOP('',(#7043,#7049,#7050));
#7043 = ORIENTED_EDGE('',*,*,#7044,.T.);
#7044 = EDGE_CURVE('',#5523,#5561,#7045,.T.);
#7045 = LINE('',#7046,#7047);
#7046 = CARTESIAN_POINT('',(48.906051635742,50.520011901855,
    96.231513977051));
#7047 = VECTOR('',#7048,1.);
#7048 = DIRECTION('',(-0.382680460496,0.,-0.923880763494));
#7049 = ORIENTED_EDGE('',*,*,#7030,.F.);
#7050 = ORIENTED_EDGE('',*,*,#7051,.T.);
#7051 = EDGE_CURVE('',#6099,#5523,#7052,.T.);
#7052 = LINE('',#7053,#7054);
#7053 = CARTESIAN_POINT('',(44.500026702881,50.505138397217,
    96.768058776855));
#7054 = VECTOR('',#7055,1.);
#7055 = DIRECTION('',(0.992661279199,3.350946117139E-03,-0.120881578166)
  );
#7056 = PLANE('',#7057);
#7057 = AXIS2_PLACEMENT_3D('',#7058,#7059,#7060);
#7058 = CARTESIAN_POINT('',(46.804361227028,50.513187114147,
    96.284663012334));
#7059 = DIRECTION('',(-3.213603389767E-03,0.999993950437,
    1.331105997267E-03));
#7060 = DIRECTION('',(0.999994836354,3.213606236772E-03,0.));
#7061 = ADVANCED_FACE('',(#7062),#7072,.T.);
#7062 = FACE_BOUND('',#7063,.T.);
#7063 = EDGE_LOOP('',(#7064,#7065,#7066));
#7064 = ORIENTED_EDGE('',*,*,#5530,.F.);
#7065 = ORIENTED_EDGE('',*,*,#7051,.F.);
#7066 = ORIENTED_EDGE('',*,*,#7067,.T.);
#7067 = EDGE_CURVE('',#6099,#5515,#7068,.T.);
#7068 = LINE('',#7069,#7070);
#7069 = CARTESIAN_POINT('',(44.500026702881,50.505138397217,
    96.768058776855));
#7070 = VECTOR('',#7071,1.);
#7071 = DIRECTION('',(0.999985176761,1.549386007548E-03,
    -5.219737570835E-03));
#7072 = PLANE('',#7073);
#7073 = AXIS2_PLACEMENT_3D('',#7074,#7075,#7076);
#7074 = CARTESIAN_POINT('',(46.954875204066,50.511011629633,
    96.623158368535));
#7075 = DIRECTION('',(-1.467437829209E-03,0.9998761868,
    1.566708957502E-02));
#7076 = DIRECTION('',(0.,-1.56671064436E-02,0.999877263356));
#7077 = ADVANCED_FACE('',(#7078),#7093,.T.);
#7078 = FACE_BOUND('',#7079,.T.);
#7079 = EDGE_LOOP('',(#7080,#7081,#7087));
#7080 = ORIENTED_EDGE('',*,*,#4552,.F.);
#7081 = ORIENTED_EDGE('',*,*,#7082,.F.);
#7082 = EDGE_CURVE('',#4197,#4516,#7083,.T.);
#7083 = LINE('',#7084,#7085);
#7084 = CARTESIAN_POINT('',(44.504154205322,48.020008087158,
    89.231498718262));
#7085 = VECTOR('',#7086,1.);
#7086 = DIRECTION('',(0.946553258718,-0.322547559904,3.281123452795E-06)
  );
#7087 = ORIENTED_EDGE('',*,*,#7088,.T.);
#7088 = EDGE_CURVE('',#4197,#4492,#7089,.T.);
#7089 = LINE('',#7090,#7091);
#7090 = CARTESIAN_POINT('',(44.504154205322,48.020008087158,
    89.231498718262));
#7091 = VECTOR('',#7092,1.);
#7092 = DIRECTION('',(0.984165055723,-0.177254458542,4.617183876296E-06)
  );
#7093 = PLANE('',#7094);
#7094 = AXIS2_PLACEMENT_3D('',#7095,#7096,#7097);
#7095 = CARTESIAN_POINT('',(47.002692153407,47.385102269453,
    89.231509030086));
#7096 = DIRECTION('',(6.06489488795E-06,7.625612074283E-06,
    -0.999999999953));
#7097 = DIRECTION('',(0.,-0.999999999971,-7.625612074423E-06));
#7098 = ADVANCED_FACE('',(#7099),#7123,.T.);
#7099 = FACE_BOUND('',#7100,.T.);
#7100 = EDGE_LOOP('',(#7101,#7109,#7117));
#7101 = ORIENTED_EDGE('',*,*,#7102,.T.);
#7102 = EDGE_CURVE('',#7103,#4197,#7105,.T.);
#7103 = VERTEX_POINT('',#7104);
#7104 = CARTESIAN_POINT('',(48.504154205322,45.020008087158,
    89.231513977051));
#7105 = LINE('',#7106,#7107);
#7106 = CARTESIAN_POINT('',(48.504154205322,45.020008087158,
    89.231513977051));
#7107 = VECTOR('',#7108,1.);
#7108 = DIRECTION('',(-0.799999999996,0.599999999997,-3.051757812486E-06
    ));
#7109 = ORIENTED_EDGE('',*,*,#7110,.T.);
#7110 = EDGE_CURVE('',#4197,#7111,#7113,.T.);
#7111 = VERTEX_POINT('',#7112);
#7112 = CARTESIAN_POINT('',(48.606376647949,45.796466827393,
    89.231513977051));
#7113 = LINE('',#7114,#7115);
#7114 = CARTESIAN_POINT('',(44.504154205322,48.020008087158,
    89.231498718262));
#7115 = VECTOR('',#7116,1.);
#7116 = DIRECTION('',(0.879156934498,-0.476532354109,3.270146951795E-06)
  );
#7117 = ORIENTED_EDGE('',*,*,#7118,.T.);
#7118 = EDGE_CURVE('',#7111,#7103,#7119,.T.);
#7119 = LINE('',#7120,#7121);
#7120 = CARTESIAN_POINT('',(48.606376647949,45.796466827393,
    89.231513977051));
#7121 = VECTOR('',#7122,1.);
#7122 = DIRECTION('',(-0.130525828486,-0.99144490926,0.));
#7123 = PLANE('',#7124);
#7124 = AXIS2_PLACEMENT_3D('',#7125,#7126,#7127);
#7125 = CARTESIAN_POINT('',(46.680706194148,46.610045115635,
    89.23150691947));
#7126 = DIRECTION('',(3.471886354983E-06,-4.570812141576E-07,
    -0.999999999994));
#7127 = DIRECTION('',(-0.999999999994,0.,-3.471886354984E-06));
#7128 = ADVANCED_FACE('',(#7129),#7139,.T.);
#7129 = FACE_BOUND('',#7130,.T.);
#7130 = EDGE_LOOP('',(#7131,#7137,#7138));
#7131 = ORIENTED_EDGE('',*,*,#7132,.T.);
#7132 = EDGE_CURVE('',#4516,#7111,#7133,.T.);
#7133 = LINE('',#7134,#7135);
#7134 = CARTESIAN_POINT('',(48.906078338623,46.520008087158,
    89.231513977051));
#7135 = VECTOR('',#7136,1.);
#7136 = DIRECTION('',(-0.382684618102,-0.923879041362,0.));
#7137 = ORIENTED_EDGE('',*,*,#7110,.F.);
#7138 = ORIENTED_EDGE('',*,*,#7082,.T.);
#7139 = PLANE('',#7140);
#7140 = AXIS2_PLACEMENT_3D('',#7141,#7142,#7143);
#7141 = CARTESIAN_POINT('',(46.794932894025,47.01666018261,
    89.231506939257));
#7142 = DIRECTION('',(3.03763479589E-06,-1.25823409749E-06,
    -0.999999999995));
#7143 = DIRECTION('',(-0.999999999995,8.077935669463E-28,
    -3.037634795892E-06));
#7144 = ADVANCED_FACE('',(#7145),#7155,.T.);
#7145 = FACE_BOUND('',#7146,.T.);
#7146 = EDGE_LOOP('',(#7147,#7148,#7149));
#7147 = ORIENTED_EDGE('',*,*,#4499,.F.);
#7148 = ORIENTED_EDGE('',*,*,#7088,.F.);
#7149 = ORIENTED_EDGE('',*,*,#7150,.T.);
#7150 = EDGE_CURVE('',#4197,#4438,#7151,.T.);
#7151 = LINE('',#7152,#7153);
#7152 = CARTESIAN_POINT('',(44.504154205322,48.020008087158,
    89.231498718262));
#7153 = VECTOR('',#7154,1.);
#7154 = DIRECTION('',(0.997340514652,-7.288276762857E-02,
    4.150420509969E-06));
#7155 = PLANE('',#7156);
#7156 = AXIS2_PLACEMENT_3D('',#7157,#7158,#7159);
#7157 = CARTESIAN_POINT('',(47.287063094682,47.683483365826,
    89.231510958671));
#7158 = DIRECTION('',(3.79962645302E-06,-4.951775563591E-06,
    -0.999999999981));
#7159 = DIRECTION('',(3.231174267785E-27,-0.999999999988,
    4.951775563627E-06));
#7160 = ADVANCED_FACE('',(#7161),#7171,.T.);
#7161 = FACE_BOUND('',#7162,.T.);
#7162 = EDGE_LOOP('',(#7163,#7164,#7165));
#7163 = ORIENTED_EDGE('',*,*,#4476,.F.);
#7164 = ORIENTED_EDGE('',*,*,#7150,.F.);
#7165 = ORIENTED_EDGE('',*,*,#7166,.T.);
#7166 = EDGE_CURVE('',#4197,#4468,#7167,.T.);
#7167 = LINE('',#7168,#7169);
#7168 = CARTESIAN_POINT('',(44.504154205322,48.020008087158,
    89.231498718262));
#7169 = VECTOR('',#7170,1.);
#7170 = DIRECTION('',(0.999865134917,-1.642290974264E-02,
    3.677182462807E-06));
#7171 = PLANE('',#7172);
#7172 = AXIS2_PLACEMENT_3D('',#7173,#7174,#7175);
#7173 = CARTESIAN_POINT('',(47.628593076378,47.890335447803,
    89.231510878083));
#7174 = DIRECTION('',(3.537407458216E-06,-8.540026060137E-06,
    -0.999999999957));
#7175 = DIRECTION('',(6.462348535571E-27,-0.999999999964,
    8.54002606019E-06));
#7176 = ADVANCED_FACE('',(#7177),#7182,.T.);
#7177 = FACE_BOUND('',#7178,.T.);
#7178 = EDGE_LOOP('',(#7179,#7180,#7181));
#7179 = ORIENTED_EDGE('',*,*,#5964,.F.);
#7180 = ORIENTED_EDGE('',*,*,#7166,.F.);
#7181 = ORIENTED_EDGE('',*,*,#6068,.T.);
#7182 = PLANE('',#7183);
#7183 = AXIS2_PLACEMENT_3D('',#7184,#7185,#7186);
#7184 = CARTESIAN_POINT('',(48.005619340943,47.994438721399,
    89.231512921791));
#7185 = DIRECTION('',(4.359654014058E-06,4.152026650818E-05,
    -0.999999999129));
#7186 = DIRECTION('',(0.,-0.999999999138,-4.152026650857E-05));
#7187 = ADVANCED_FACE('',(#7188),#7203,.T.);
#7188 = FACE_BOUND('',#7189,.T.);
#7189 = EDGE_LOOP('',(#7190,#7191,#7197));
#7190 = ORIENTED_EDGE('',*,*,#4138,.T.);
#7191 = ORIENTED_EDGE('',*,*,#7192,.T.);
#7192 = EDGE_CURVE('',#4062,#5848,#7193,.T.);
#7193 = LINE('',#7194,#7195);
#7194 = CARTESIAN_POINT('',(44.504154205322,42.020008087158,
    89.231498718262));
#7195 = VECTOR('',#7196,1.);
#7196 = DIRECTION('',(0.999865134911,1.642290974255E-02,
    4.902909950383E-06));
#7197 = ORIENTED_EDGE('',*,*,#7198,.T.);
#7198 = EDGE_CURVE('',#5848,#4131,#7199,.T.);
#7199 = LINE('',#7200,#7201);
#7200 = CARTESIAN_POINT('',(50.727695465088,42.122230529785,
    89.23152923584));
#7201 = VECTOR('',#7202,1.);
#7202 = DIRECTION('',(0.99144490926,-0.130525828486,0.));
#7203 = PLANE('',#7204);
#7204 = AXIS2_PLACEMENT_3D('',#7205,#7206,#7207);
#7205 = CARTESIAN_POINT('',(48.005619340934,42.045577452917,
    89.231514830167));
#7206 = DIRECTION('',(4.359654015425E-06,3.311495379765E-05,
    -0.999999999442));
#7207 = DIRECTION('',(0.,-0.999999999452,-3.311495379797E-05));
[truncated: 4,844,558 more chars]
