# Supplementary material for: An Open-Source 3D-Printable Platform for Testing Head-Fixed Cognitive Flexibility in Rodents
Source: eNeuro. 2025 Jan 24;12(1):ENEURO.0364-24.2024. doi: 10.1523/ENEURO.0364-24.2024 (PMC11875048; doi:10.1523/ENEURO.0364-24.2024)
Supplement: FlexRig Repository — Download FlexRig Repository, ZIP file. [file eneuro-12-ENEURO.0364-24.2024-s003.zip › FlexRig-main/3DModels/headbar.step]

ISO-10303-21;
HEADER;
FILE_DESCRIPTION(('FreeCAD Model'),'2;1');
FILE_NAME('Open CASCADE Shape Model','2024-12-02T13:39:52',('Author'),(
    ''),'Open CASCADE STEP processor 7.8','FreeCAD','Unknown');
FILE_SCHEMA(('AUTOMOTIVE_DESIGN { 1 0 10303 214 1 1 1 1 }'));
ENDSEC;
DATA;
#1 = APPLICATION_PROTOCOL_DEFINITION('international standard',
  'automotive_design',2000,#2);
#2 = APPLICATION_CONTEXT(
  'core data for automotive mechanical design processes');
#3 = SHAPE_DEFINITION_REPRESENTATION(#4,#10);
#4 = PRODUCT_DEFINITION_SHAPE('','',#5);
#5 = PRODUCT_DEFINITION('design','',#6,#9);
#6 = PRODUCT_DEFINITION_FORMATION('','',#7);
#7 = PRODUCT('headbar001 (Solid)','headbar001 (Solid)','',(#8));
#8 = PRODUCT_CONTEXT('',#2,'mechanical');
#9 = PRODUCT_DEFINITION_CONTEXT('part definition',#2,'design');
#10 = ADVANCED_BREP_SHAPE_REPRESENTATION('',(#11,#15),#7267);
#11 = AXIS2_PLACEMENT_3D('',#12,#13,#14);
#12 = CARTESIAN_POINT('',(0.,0.,0.));
#13 = DIRECTION('',(0.,0.,1.));
#14 = DIRECTION('',(1.,0.,-0.));
#15 = MANIFOLD_SOLID_BREP('',#16);
#16 = CLOSED_SHELL('',(#17,#49,#72,#95,#118,#141,#164,#187,#210,#233,
    #256,#279,#302,#325,#348,#371,#394,#417,#440,#463,#486,#509,#532,
    #555,#578,#601,#624,#647,#677,#700,#723,#746,#769,#792,#808,#831,
    #854,#877,#900,#923,#944,#967,#990,#1006,#1029,#1052,#1075,#1098,
    #1121,#1144,#1167,#1190,#1213,#1234,#1250,#1273,#1296,#1319,#1335,
    #1358,#1381,#1404,#1427,#1450,#1466,#1487,#1498,#1521,#1544,#1560,
    #1583,#1599,#1622,#1638,#1661,#1677,#1700,#1716,#1739,#1755,#1778,
    #1801,#1817,#1840,#1856,#1879,#1895,#1918,#1934,#1957,#1973,#1996,
    #2012,#2028,#2051,#2067,#2090,#2106,#2129,#2145,#2168,#2184,#2207,
    #2223,#2246,#2269,#2285,#2308,#2324,#2347,#2363,#2386,#2402,#2418,
    #2434,#2455,#2471,#2487,#2503,#2519,#2535,#2551,#2567,#2583,#2599,
    #2615,#2631,#2647,#2663,#2686,#2709,#2732,#2755,#2778,#2801,#2824,
    #2847,#2870,#2893,#2916,#2939,#2962,#2978,#3008,#3031,#3054,#3077,
    #3100,#3123,#3146,#3169,#3192,#3215,#3238,#3261,#3282,#3298,#3314,
    #3330,#3346,#3362,#3373,#3389,#3405,#3421,#3437,#3453,#3469,#3492,
    #3515,#3538,#3561,#3582,#3593,#3616,#3639,#3662,#3685,#3708,#3731,
    #3754,#3777,#3793,#3825,#3848,#3871,#3894,#3917,#3940,#3963,#3986,
    #4009,#4032,#4055,#4078,#4101,#4124,#4147,#4170,#4193,#4216,#4239,
    #4262,#4285,#4308,#4331,#4354,#4377,#4400,#4423,#4446,#4469,#4490,
    #4513,#4536,#4559,#4582,#4605,#4628,#4651,#4674,#4697,#4725,#4748,
    #4771,#4794,#4810,#4833,#4856,#4879,#4902,#4925,#4948,#4971,#4992,
    #5003,#5035,#5058,#5081,#5104,#5127,#5150,#5173,#5196,#5219,#5240,
    #5256,#5272,#5288,#5304,#5320,#5336,#5352,#5368,#5384,#5400,#5416,
    #5432,#5448,#5464,#5480,#5496,#5512,#5528,#5544,#5560,#5576,#5597,
    #5608,#5629,#5640,#5661,#5672,#5693,#5704,#5725,#5736,#5757,#5768,
    #5784,#5800,#5816,#5832,#5848,#5864,#5885,#5896,#5912,#5928,#5944,
    #5960,#5976,#5992,#6013,#6024,#6045,#6056,#6077,#6088,#6109,#6120,
    #6141,#6152,#6173,#6184,#6200,#6216,#6232,#6248,#6264,#6280,#6296,
    #6312,#6328,#6344,#6360,#6376,#6392,#6408,#6424,#6440,#6456,#6472,
    #6488,#6499,#6520,#6536,#6552,#6568,#6584,#6600,#6616,#6632,#6648,
    #6664,#6680,#6696,#6717,#6728,#6749,#6760,#6781,#6792,#6813,#6824,
    #6845,#6856,#6877,#6888,#6904,#6920,#6936,#6952,#6968,#6984,#7000,
    #7016,#7032,#7048,#7064,#7080,#7096,#7112,#7128,#7144,#7160,#7176,
    #7192,#7208,#7224,#7240,#7256));
#17 = ADVANCED_FACE('',(#18),#44,.T.);
#18 = FACE_BOUND('',#19,.T.);
#19 = EDGE_LOOP('',(#20,#30,#38));
#20 = ORIENTED_EDGE('',*,*,#21,.T.);
#21 = EDGE_CURVE('',#22,#24,#26,.T.);
#22 = VERTEX_POINT('',#23);
#23 = CARTESIAN_POINT('',(0.,0.,0.));
#24 = VERTEX_POINT('',#25);
#25 = CARTESIAN_POINT('',(0.,12.199999809265,0.));
#26 = LINE('',#27,#28);
#27 = CARTESIAN_POINT('',(0.,0.,0.));
#28 = VECTOR('',#29,1.);
#29 = DIRECTION('',(0.,1.,0.));
#30 = ORIENTED_EDGE('',*,*,#31,.T.);
#31 = EDGE_CURVE('',#24,#32,#34,.T.);
#32 = VERTEX_POINT('',#33);
#33 = CARTESIAN_POINT('',(3.201923847198,7.599999904633,0.));
#34 = LINE('',#35,#36);
#35 = CARTESIAN_POINT('',(0.,12.199999809265,0.));
#36 = VECTOR('',#37,1.);
#37 = DIRECTION('',(0.571295790004,-0.820744247817,0.));
#38 = ORIENTED_EDGE('',*,*,#39,.T.);
#39 = EDGE_CURVE('',#32,#22,#40,.T.);
#40 = LINE('',#41,#42);
#41 = CARTESIAN_POINT('',(3.201923847198,7.599999904633,0.));
#42 = VECTOR('',#43,1.);
#43 = DIRECTION('',(-0.388255145677,-0.921551920325,0.));
#44 = PLANE('',#45);
#45 = AXIS2_PLACEMENT_3D('',#46,#47,#48);
#46 = CARTESIAN_POINT('',(0.851230042681,6.189427694426,0.));
#47 = DIRECTION('',(-0.,-0.,-1.));
#48 = DIRECTION('',(-1.,0.,0.));
#49 = ADVANCED_FACE('',(#50),#67,.T.);
#50 = FACE_BOUND('',#51,.T.);
#51 = EDGE_LOOP('',(#52,#60,#61));
#52 = ORIENTED_EDGE('',*,*,#53,.T.);
#53 = EDGE_CURVE('',#54,#32,#56,.T.);
#54 = VERTEX_POINT('',#55);
#55 = CARTESIAN_POINT('',(3.678679704666,8.221320152283,0.));
#56 = LINE('',#57,#58);
#57 = CARTESIAN_POINT('',(3.678679704666,8.221320152283,0.));
#58 = VECTOR('',#59,1.);
#59 = DIRECTION('',(-0.608761479856,-0.793353301275,0.));
#60 = ORIENTED_EDGE('',*,*,#31,.F.);
#61 = ORIENTED_EDGE('',*,*,#62,.T.);
#62 = EDGE_CURVE('',#24,#54,#63,.T.);
#63 = LINE('',#64,#65);
#64 = CARTESIAN_POINT('',(0.,12.199999809265,0.));
#65 = VECTOR('',#66,1.);
#66 = DIRECTION('',(0.678882944419,-0.734246517034,0.));
#67 = PLANE('',#68);
#68 = AXIS2_PLACEMENT_3D('',#69,#70,#71);
#69 = CARTESIAN_POINT('',(1.832375519014,9.910622442809,0.));
#70 = DIRECTION('',(-0.,-0.,-1.));
#71 = DIRECTION('',(-1.,0.,0.));
#72 = ADVANCED_FACE('',(#73),#90,.T.);
#73 = FACE_BOUND('',#74,.T.);
#74 = EDGE_LOOP('',(#75,#83,#84));
#75 = ORIENTED_EDGE('',*,*,#76,.T.);
#76 = EDGE_CURVE('',#77,#54,#79,.T.);
#77 = VERTEX_POINT('',#78);
#78 = CARTESIAN_POINT('',(4.300000190735,8.698076248169,0.));
#79 = LINE('',#80,#81);
#80 = CARTESIAN_POINT('',(4.300000190735,8.698076248169,0.));
#81 = VECTOR('',#82,1.);
#82 = DIRECTION('',(-0.793353267065,-0.608761524439,0.));
#83 = ORIENTED_EDGE('',*,*,#62,.F.);
#84 = ORIENTED_EDGE('',*,*,#85,.T.);
#85 = EDGE_CURVE('',#24,#77,#86,.T.);
#86 = LINE('',#87,#88);
#87 = CARTESIAN_POINT('',(0.,12.199999809265,0.));
#88 = VECTOR('',#89,1.);
#89 = DIRECTION('',(0.775392168295,-0.631479995999,0.));
#90 = PLANE('',#91);
#91 = AXIS2_PLACEMENT_3D('',#92,#93,#94);
#92 = CARTESIAN_POINT('',(2.129324169935,10.206460446341,0.));
#93 = DIRECTION('',(-0.,-0.,-1.));
#94 = DIRECTION('',(-1.,0.,0.));
#95 = ADVANCED_FACE('',(#96),#113,.T.);
#96 = FACE_BOUND('',#97,.T.);
#97 = EDGE_LOOP('',(#98,#106,#107));
#98 = ORIENTED_EDGE('',*,*,#99,.T.);
#99 = EDGE_CURVE('',#100,#77,#102,.T.);
#100 = VERTEX_POINT('',#101);
#101 = CARTESIAN_POINT('',(5.023542881012,8.997777938843,0.));
#102 = LINE('',#103,#104);
#103 = CARTESIAN_POINT('',(5.023542881012,8.997777938843,0.));
#104 = VECTOR('',#105,1.);
#105 = DIRECTION('',(-0.923879308862,-0.382683972301,0.));
#106 = ORIENTED_EDGE('',*,*,#85,.F.);
#107 = ORIENTED_EDGE('',*,*,#108,.T.);
#108 = EDGE_CURVE('',#24,#100,#109,.T.);
#109 = LINE('',#110,#111);
#110 = CARTESIAN_POINT('',(0.,12.199999809265,0.));
#111 = VECTOR('',#112,1.);
#112 = DIRECTION('',(0.843249012975,-0.537523117751,0.));
#113 = PLANE('',#114);
#114 = AXIS2_PLACEMENT_3D('',#115,#116,#117);
#115 = CARTESIAN_POINT('',(2.48552679931,10.419638540591,0.));
#116 = DIRECTION('',(-0.,-0.,-1.));
#117 = DIRECTION('',(-1.,0.,0.));
#118 = ADVANCED_FACE('',(#119),#136,.T.);
#119 = FACE_BOUND('',#120,.T.);
#120 = EDGE_LOOP('',(#121,#129,#130));
#121 = ORIENTED_EDGE('',*,*,#122,.T.);
#122 = EDGE_CURVE('',#123,#100,#125,.T.);
#123 = VERTEX_POINT('',#124);
#124 = CARTESIAN_POINT('',(5.800000190735,9.10000038147,0.));
#125 = LINE('',#126,#127);
#126 = CARTESIAN_POINT('',(5.800000190735,9.10000038147,0.));
#127 = VECTOR('',#128,1.);
#128 = DIRECTION('',(-0.99144487814,-0.130526064865,0.));
#129 = ORIENTED_EDGE('',*,*,#108,.F.);
#130 = ORIENTED_EDGE('',*,*,#131,.T.);
#131 = EDGE_CURVE('',#24,#123,#132,.T.);
#132 = LINE('',#133,#134);
#133 = CARTESIAN_POINT('',(0.,12.199999809265,0.));
#134 = VECTOR('',#135,1.);
#135 = DIRECTION('',(0.881931711288,-0.471377191455,0.));
#136 = PLANE('',#137);
#137 = AXIS2_PLACEMENT_3D('',#138,#139,#140);
#138 = CARTESIAN_POINT('',(2.874040190684,10.532975959201,0.));
#139 = DIRECTION('',(-0.,-0.,-1.));
#140 = DIRECTION('',(-1.,0.,0.));
#141 = ADVANCED_FACE('',(#142),#159,.T.);
#142 = FACE_BOUND('',#143,.T.);
#143 = EDGE_LOOP('',(#144,#152,#153));
#144 = ORIENTED_EDGE('',*,*,#145,.T.);
#145 = EDGE_CURVE('',#146,#123,#148,.T.);
#146 = VERTEX_POINT('',#147);
#147 = CARTESIAN_POINT('',(36.459999084473,12.199999809265,0.));
#148 = LINE('',#149,#150);
#149 = CARTESIAN_POINT('',(36.459999084473,12.199999809265,0.));
#150 = VECTOR('',#151,1.);
#151 = DIRECTION('',(-0.994927353313,-0.100596031874,0.));
#152 = ORIENTED_EDGE('',*,*,#131,.F.);
#153 = ORIENTED_EDGE('',*,*,#154,.T.);
#154 = EDGE_CURVE('',#24,#146,#155,.T.);
#155 = LINE('',#156,#157);
#156 = CARTESIAN_POINT('',(0.,12.199999809265,0.));
#157 = VECTOR('',#158,1.);
#158 = DIRECTION('',(1.,0.,0.));
#159 = PLANE('',#160);
#160 = AXIS2_PLACEMENT_3D('',#161,#162,#163);
#161 = CARTESIAN_POINT('',(18.074961385414,11.415211363379,0.));
#162 = DIRECTION('',(-0.,-0.,-1.));
#163 = DIRECTION('',(-1.,0.,0.));
#164 = ADVANCED_FACE('',(#165),#182,.T.);
#165 = FACE_BOUND('',#166,.T.);
#166 = EDGE_LOOP('',(#167,#175,#176));
#167 = ORIENTED_EDGE('',*,*,#168,.T.);
#168 = EDGE_CURVE('',#169,#22,#171,.T.);
#169 = VERTEX_POINT('',#170);
#170 = CARTESIAN_POINT('',(2.902222633362,6.876457214355,0.));
#171 = LINE('',#172,#173);
#172 = CARTESIAN_POINT('',(2.902222633362,6.876457214355,0.));
#173 = VECTOR('',#174,1.);
#174 = DIRECTION('',(-0.388838946897,-0.921305743701,0.));
#175 = ORIENTED_EDGE('',*,*,#39,.F.);
#176 = ORIENTED_EDGE('',*,*,#177,.T.);
#177 = EDGE_CURVE('',#32,#169,#178,.T.);
#178 = LINE('',#179,#180);
#179 = CARTESIAN_POINT('',(3.201923847198,7.599999904633,0.));
#180 = VECTOR('',#181,1.);
#181 = DIRECTION('',(-0.382683452602,-0.923879524129,0.));
#182 = PLANE('',#183);
#183 = AXIS2_PLACEMENT_3D('',#184,#185,#186);
#184 = CARTESIAN_POINT('',(1.6020526568,3.799543886949,0.));
#185 = DIRECTION('',(-0.,-0.,-1.));
#186 = DIRECTION('',(-1.,0.,0.));
#187 = ADVANCED_FACE('',(#188),#205,.T.);
#188 = FACE_BOUND('',#189,.T.);
#189 = EDGE_LOOP('',(#190,#198,#199));
#190 = ORIENTED_EDGE('',*,*,#191,.T.);
#191 = EDGE_CURVE('',#192,#22,#194,.T.);
#192 = VERTEX_POINT('',#193);
#193 = CARTESIAN_POINT('',(2.799999952316,6.099999904633,0.));
#194 = LINE('',#195,#196);
#195 = CARTESIAN_POINT('',(2.799999952316,6.099999904633,0.));
#196 = VECTOR('',#197,1.);
#197 = DIRECTION('',(-0.41716765985,-0.908829545941,0.));
#198 = ORIENTED_EDGE('',*,*,#168,.F.);
#199 = ORIENTED_EDGE('',*,*,#200,.T.);
#200 = EDGE_CURVE('',#169,#192,#201,.T.);
#201 = LINE('',#202,#203);
#202 = CARTESIAN_POINT('',(2.902222633362,6.876457214355,0.));
#203 = VECTOR('',#204,1.);
#204 = DIRECTION('',(-0.130526364111,-0.991444838744,0.));
#205 = PLANE('',#206);
#206 = AXIS2_PLACEMENT_3D('',#207,#208,#209);
#207 = CARTESIAN_POINT('',(1.501473600415,3.423713270836,0.));
#208 = DIRECTION('',(-0.,-0.,-1.));
#209 = DIRECTION('',(-1.,0.,0.));
#210 = ADVANCED_FACE('',(#211),#228,.T.);
#211 = FACE_BOUND('',#212,.T.);
#212 = EDGE_LOOP('',(#213,#221,#222));
#213 = ORIENTED_EDGE('',*,*,#214,.T.);
#214 = EDGE_CURVE('',#215,#123,#217,.T.);
#215 = VERTEX_POINT('',#216);
#216 = CARTESIAN_POINT('',(6.576457023621,8.997777938843,0.));
#217 = LINE('',#218,#219);
#218 = CARTESIAN_POINT('',(6.576457023621,8.997777938843,0.));
#219 = VECTOR('',#220,1.);
#220 = DIRECTION('',(-0.991444867767,0.130526143658,0.));
#221 = ORIENTED_EDGE('',*,*,#145,.F.);
#222 = ORIENTED_EDGE('',*,*,#223,.T.);
#223 = EDGE_CURVE('',#146,#215,#224,.T.);
#224 = LINE('',#225,#226);
#225 = CARTESIAN_POINT('',(36.459999084473,12.199999809265,0.));
#226 = VECTOR('',#227,1.);
#227 = DIRECTION('',(-0.994307695424,-0.106546735381,0.));
#228 = PLANE('',#229);
#229 = AXIS2_PLACEMENT_3D('',#230,#231,#232);
#230 = CARTESIAN_POINT('',(21.129453171438,10.604746827348,0.));
#231 = DIRECTION('',(-0.,-0.,-1.));
#232 = DIRECTION('',(-1.,0.,0.));
#233 = ADVANCED_FACE('',(#234),#251,.T.);
#234 = FACE_BOUND('',#235,.T.);
#235 = EDGE_LOOP('',(#236,#244,#245));
#236 = ORIENTED_EDGE('',*,*,#237,.T.);
#237 = EDGE_CURVE('',#238,#215,#240,.T.);
#238 = VERTEX_POINT('',#239);
#239 = CARTESIAN_POINT('',(7.300000190735,8.698076248169,0.));
#240 = LINE('',#241,#242);
#241 = CARTESIAN_POINT('',(7.300000190735,8.698076248169,0.));
#242 = VECTOR('',#243,1.);
#243 = DIRECTION('',(-0.923879398029,0.382683757035,0.));
#244 = ORIENTED_EDGE('',*,*,#223,.F.);
#245 = ORIENTED_EDGE('',*,*,#246,.T.);
#246 = EDGE_CURVE('',#146,#238,#247,.T.);
#247 = LINE('',#248,#249);
#248 = CARTESIAN_POINT('',(36.459999084473,12.199999809265,0.));
#249 = VECTOR('',#250,1.);
#250 = DIRECTION('',(-0.992865863602,-0.11923664241,0.));
#251 = PLANE('',#252);
#252 = AXIS2_PLACEMENT_3D('',#253,#254,#255);
#253 = CARTESIAN_POINT('',(21.505050621529,10.503014674126,0.));
#254 = DIRECTION('',(-0.,-0.,-1.));
#255 = DIRECTION('',(-1.,0.,0.));
#256 = ADVANCED_FACE('',(#257),#274,.T.);
#257 = FACE_BOUND('',#258,.T.);
#258 = EDGE_LOOP('',(#259,#267,#268));
#259 = ORIENTED_EDGE('',*,*,#260,.T.);
#260 = EDGE_CURVE('',#261,#238,#263,.T.);
#261 = VERTEX_POINT('',#262);
#262 = CARTESIAN_POINT('',(7.921320438385,8.221320152283,0.));
#263 = LINE('',#264,#265);
#264 = CARTESIAN_POINT('',(7.921320438385,8.221320152283,0.));
#265 = VECTOR('',#266,1.);
#266 = DIRECTION('',(-0.793353154245,0.608761671469,0.));
#267 = ORIENTED_EDGE('',*,*,#246,.F.);
#268 = ORIENTED_EDGE('',*,*,#269,.T.);
#269 = EDGE_CURVE('',#146,#261,#270,.T.);
#270 = LINE('',#271,#272);
#271 = CARTESIAN_POINT('',(36.459999084473,12.199999809265,0.));
#272 = VECTOR('',#273,1.);
#273 = DIRECTION('',(-0.990421330748,-0.138078193786,0.));
#274 = PLANE('',#275);
#275 = AXIS2_PLACEMENT_3D('',#276,#277,#278);
#276 = CARTESIAN_POINT('',(21.842291282001,10.306132645834,0.));
#277 = DIRECTION('',(-0.,-0.,-1.));
#278 = DIRECTION('',(-1.,0.,0.));
#279 = ADVANCED_FACE('',(#280),#297,.T.);
#280 = FACE_BOUND('',#281,.T.);
#281 = EDGE_LOOP('',(#282,#290,#291));
#282 = ORIENTED_EDGE('',*,*,#283,.T.);
#283 = EDGE_CURVE('',#284,#261,#286,.T.);
#284 = VERTEX_POINT('',#285);
#285 = CARTESIAN_POINT('',(8.398076057434,7.599999904633,0.));
#286 = LINE('',#287,#288);
#287 = CARTESIAN_POINT('',(8.398076057434,7.599999904633,0.));
#288 = VECTOR('',#289,1.);
#289 = DIRECTION('',(-0.608761288243,0.793353448304,0.));
#290 = ORIENTED_EDGE('',*,*,#269,.F.);
#291 = ORIENTED_EDGE('',*,*,#292,.T.);
#292 = EDGE_CURVE('',#146,#284,#293,.T.);
#293 = LINE('',#294,#295);
#294 = CARTESIAN_POINT('',(36.459999084473,12.199999809265,0.));
#295 = VECTOR('',#296,1.);
#296 = DIRECTION('',(-0.986829435418,-0.161764227791,0.));
#297 = PLANE('',#298);
#298 = AXIS2_PLACEMENT_3D('',#299,#300,#301);
#299 = CARTESIAN_POINT('',(22.118119427263,10.027400544851,0.));
#300 = DIRECTION('',(-0.,-0.,-1.));
#301 = DIRECTION('',(-1.,0.,0.));
#302 = ADVANCED_FACE('',(#303),#320,.T.);
#303 = FACE_BOUND('',#304,.T.);
#304 = EDGE_LOOP('',(#305,#313,#314));
#305 = ORIENTED_EDGE('',*,*,#306,.T.);
#306 = EDGE_CURVE('',#307,#284,#309,.T.);
#307 = VERTEX_POINT('',#308);
#308 = CARTESIAN_POINT('',(8.697777748108,6.876457214355,0.));
#309 = LINE('',#310,#311);
#310 = CARTESIAN_POINT('',(8.697777748108,6.876457214355,0.));
#311 = VECTOR('',#312,1.);
#312 = DIRECTION('',(-0.382683972301,0.923879308862,0.));
#313 = ORIENTED_EDGE('',*,*,#292,.F.);
#314 = ORIENTED_EDGE('',*,*,#315,.T.);
#315 = EDGE_CURVE('',#146,#307,#316,.T.);
#316 = LINE('',#317,#318);
#317 = CARTESIAN_POINT('',(36.459999084473,12.199999809265,0.));
#318 = VECTOR('',#319,1.);
#319 = DIRECTION('',(-0.982106984051,-0.188323848406,0.));
#320 = PLANE('',#321);
#321 = AXIS2_PLACEMENT_3D('',#322,#323,#324);
#322 = CARTESIAN_POINT('',(22.313619615796,9.685846893824,0.));
#323 = DIRECTION('',(-0.,-0.,-1.));
#324 = DIRECTION('',(-1.,0.,0.));
#325 = ADVANCED_FACE('',(#326),#343,.T.);
#326 = FACE_BOUND('',#327,.T.);
#327 = EDGE_LOOP('',(#328,#336,#337));
#328 = ORIENTED_EDGE('',*,*,#329,.T.);
#329 = EDGE_CURVE('',#330,#307,#332,.T.);
#330 = VERTEX_POINT('',#331);
#331 = CARTESIAN_POINT('',(8.800000190735,6.099999904633,0.));
#332 = LINE('',#333,#334);
#333 = CARTESIAN_POINT('',(8.800000190735,6.099999904633,0.));
#334 = VECTOR('',#335,1.);
#335 = DIRECTION('',(-0.130526064865,0.99144487814,0.));
#336 = ORIENTED_EDGE('',*,*,#315,.F.);
#337 = ORIENTED_EDGE('',*,*,#338,.T.);
#338 = EDGE_CURVE('',#146,#330,#339,.T.);
#339 = LINE('',#340,#341);
#340 = CARTESIAN_POINT('',(36.459999084473,12.199999809265,0.));
#341 = VECTOR('',#342,1.);
#342 = DIRECTION('',(-0.976534692412,-0.215360150717,0.));
#343 = PLANE('',#344);
#344 = AXIS2_PLACEMENT_3D('',#345,#346,#347);
#345 = CARTESIAN_POINT('',(22.415346399178,9.304940904268,0.));
#346 = DIRECTION('',(-0.,-0.,-1.));
#347 = DIRECTION('',(-1.,0.,0.));
#348 = ADVANCED_FACE('',(#349),#366,.T.);
#349 = FACE_BOUND('',#350,.T.);
#350 = EDGE_LOOP('',(#351,#359,#360));
#351 = ORIENTED_EDGE('',*,*,#352,.T.);
#352 = EDGE_CURVE('',#353,#330,#355,.T.);
#353 = VERTEX_POINT('',#354);
#354 = CARTESIAN_POINT('',(33.353782653809,6.449999809265,
    7.049916100491E-16));
#355 = LINE('',#356,#357);
#356 = CARTESIAN_POINT('',(33.353782653809,6.449999809265,
    7.049916100491E-16));
#357 = VECTOR('',#358,1.);
#358 = DIRECTION('',(-0.999898421248,-1.425297110966E-02,
    -2.870922225288E-17));
#359 = ORIENTED_EDGE('',*,*,#338,.F.);
#360 = ORIENTED_EDGE('',*,*,#361,.T.);
#361 = EDGE_CURVE('',#146,#353,#362,.T.);
#362 = LINE('',#363,#364);
#363 = CARTESIAN_POINT('',(36.459999084473,12.199999809265,0.));
#364 = VECTOR('',#365,1.);
#365 = DIRECTION('',(-0.475293016679,-0.879827567366,1.078732266579E-16)
  );
#366 = PLANE('',#367);
#367 = AXIS2_PLACEMENT_3D('',#368,#369,#370);
#368 = CARTESIAN_POINT('',(23.338483572744,7.981034210062,
    1.844557262135E-16));
#369 = DIRECTION('',(-0.,-0.,-1.));
#370 = DIRECTION('',(-1.,0.,0.));
#371 = ADVANCED_FACE('',(#372),#389,.T.);
#372 = FACE_BOUND('',#373,.T.);
#373 = EDGE_LOOP('',(#374,#382,#383));
#374 = ORIENTED_EDGE('',*,*,#375,.T.);
#375 = EDGE_CURVE('',#376,#330,#378,.T.);
#376 = VERTEX_POINT('',#377);
#377 = CARTESIAN_POINT('',(33.283851623535,6.281173229218,
    7.049916100491E-16));
#378 = LINE('',#379,#380);
#379 = CARTESIAN_POINT('',(33.283851623535,6.281173229218,
    7.049916100491E-16));
#380 = VECTOR('',#381,1.);
#381 = DIRECTION('',(-0.999972623293,-7.399504328524E-03,
    -2.879335841566E-17));
#382 = ORIENTED_EDGE('',*,*,#352,.F.);
#383 = ORIENTED_EDGE('',*,*,#384,.T.);
#384 = EDGE_CURVE('',#353,#376,#385,.T.);
#385 = LINE('',#386,#387);
#386 = CARTESIAN_POINT('',(33.353782653809,6.449999809265,
    7.049916100491E-16));
#387 = VECTOR('',#388,1.);
#388 = DIRECTION('',(-0.38268703426,-0.923878040549,0.));
#389 = PLANE('',#390);
#390 = AXIS2_PLACEMENT_3D('',#391,#392,#393);
#391 = CARTESIAN_POINT('',(21.104945832461,6.233347718552,
    3.538044062653E-16));
#392 = DIRECTION('',(-0.,-0.,-1.));
#393 = DIRECTION('',(-1.,0.,0.));
#394 = ADVANCED_FACE('',(#395),#412,.T.);
#395 = FACE_BOUND('',#396,.T.);
#396 = EDGE_LOOP('',(#397,#405,#406));
#397 = ORIENTED_EDGE('',*,*,#398,.T.);
#398 = EDGE_CURVE('',#399,#330,#401,.T.);
#399 = VERTEX_POINT('',#400);
#400 = CARTESIAN_POINT('',(33.259998321533,6.099999904633,
    7.049916100491E-16));
#401 = LINE('',#402,#403);
#402 = CARTESIAN_POINT('',(33.259998321533,6.099999904633,
    7.049916100491E-16));
#403 = VECTOR('',#404,1.);
#404 = DIRECTION('',(-1.,0.,-2.882222665264E-17));
#405 = ORIENTED_EDGE('',*,*,#375,.F.);
#406 = ORIENTED_EDGE('',*,*,#407,.T.);
#407 = EDGE_CURVE('',#376,#399,#408,.T.);
#408 = LINE('',#409,#410);
#409 = CARTESIAN_POINT('',(33.283851623535,6.281173229218,
    7.049916100491E-16));
#410 = VECTOR('',#411,1.);
#411 = DIRECTION('',(-0.130533622521,-0.991443883128,0.));
#412 = PLANE('',#413);
#413 = AXIS2_PLACEMENT_3D('',#414,#415,#416);
#414 = CARTESIAN_POINT('',(21.081479215832,6.145484321478,
    3.538069706517E-16));
#415 = DIRECTION('',(-0.,-0.,-1.));
#416 = DIRECTION('',(-1.,0.,0.));
#417 = ADVANCED_FACE('',(#418),#435,.T.);
#418 = FACE_BOUND('',#419,.T.);
#419 = EDGE_LOOP('',(#420,#428,#429));
#420 = ORIENTED_EDGE('',*,*,#421,.T.);
#421 = EDGE_CURVE('',#422,#353,#424,.T.);
#422 = VERTEX_POINT('',#423);
#423 = CARTESIAN_POINT('',(33.465026855469,6.594974517822,
    7.049916100491E-16));
#424 = LINE('',#425,#426);
#425 = CARTESIAN_POINT('',(33.465026855469,6.594974517822,
    7.049916100491E-16));
#426 = VECTOR('',#427,1.);
#427 = DIRECTION('',(-0.60876554571,-0.793350181419,0.));
#428 = ORIENTED_EDGE('',*,*,#361,.F.);
#429 = ORIENTED_EDGE('',*,*,#430,.T.);
#430 = EDGE_CURVE('',#146,#422,#431,.T.);
#431 = LINE('',#432,#433);
#432 = CARTESIAN_POINT('',(36.459999084473,12.199999809265,0.));
#433 = VECTOR('',#434,1.);
#434 = DIRECTION('',(-0.471277255302,-0.881985118148,1.109347551798E-16)
  );
#435 = PLANE('',#436);
#436 = AXIS2_PLACEMENT_3D('',#437,#438,#439);
#437 = CARTESIAN_POINT('',(34.912997478035,9.321063045695,
    3.574230258131E-16));
#438 = DIRECTION('',(5.39825865023E-16,-4.142274055097E-16,-1.));
#439 = DIRECTION('',(-1.,0.,-5.39825865023E-16));
#440 = ADVANCED_FACE('',(#441),#458,.T.);
#441 = FACE_BOUND('',#442,.T.);
#442 = EDGE_LOOP('',(#443,#451,#452));
#443 = ORIENTED_EDGE('',*,*,#444,.T.);
#444 = EDGE_CURVE('',#445,#422,#447,.T.);
#445 = VERTEX_POINT('',#446);
#446 = CARTESIAN_POINT('',(33.610000610352,6.706217765808,
    7.049916100491E-16));
#447 = LINE('',#448,#449);
#448 = CARTESIAN_POINT('',(33.610000610352,6.706217765808,
    7.049916100491E-16));
#449 = VECTOR('',#450,1.);
#450 = DIRECTION('',(-0.793350767856,-0.608764781458,0.));
#451 = ORIENTED_EDGE('',*,*,#430,.F.);
#452 = ORIENTED_EDGE('',*,*,#453,.T.);
#453 = EDGE_CURVE('',#146,#445,#454,.T.);
#454 = LINE('',#455,#456);
#455 = CARTESIAN_POINT('',(36.459999084473,12.199999809265,0.));
#456 = VECTOR('',#457,1.);
#457 = DIRECTION('',(-0.460491705843,-0.887664006733,1.139098115541E-16)
  );
#458 = PLANE('',#459);
#459 = AXIS2_PLACEMENT_3D('',#460,#461,#462);
#460 = CARTESIAN_POINT('',(34.977302650533,9.385095040506,
    3.575570754481E-16));
#461 = DIRECTION('',(-0.,-0.,-1.));
#462 = DIRECTION('',(-1.,0.,0.));
#463 = ADVANCED_FACE('',(#464),#481,.T.);
#464 = FACE_BOUND('',#465,.T.);
#465 = EDGE_LOOP('',(#466,#474,#475));
#466 = ORIENTED_EDGE('',*,*,#467,.T.);
#467 = EDGE_CURVE('',#468,#445,#470,.T.);
#468 = VERTEX_POINT('',#469);
#469 = CARTESIAN_POINT('',(33.778827667236,6.776147842407,
    7.049916100491E-16));
#470 = LINE('',#471,#472);
#471 = CARTESIAN_POINT('',(33.778827667236,6.776147842407,
    7.049916100491E-16));
#472 = VECTOR('',#473,1.);
#473 = DIRECTION('',(-0.923880267833,-0.382681657136,0.));
#474 = ORIENTED_EDGE('',*,*,#453,.F.);
#475 = ORIENTED_EDGE('',*,*,#476,.T.);
#476 = EDGE_CURVE('',#146,#468,#477,.T.);
#477 = LINE('',#478,#479);
#478 = CARTESIAN_POINT('',(36.459999084473,12.199999809265,0.));
#479 = VECTOR('',#480,1.);
#480 = DIRECTION('',(-0.443142495609,-0.896451185835,1.165206146285E-16)
  );
#481 = PLANE('',#482);
#482 = AXIS2_PLACEMENT_3D('',#483,#484,#485);
#483 = CARTESIAN_POINT('',(35.056393736065,9.430244913039,
    3.576812287611E-16));
#484 = DIRECTION('',(-0.,-0.,-1.));
#485 = DIRECTION('',(-1.,0.,0.));
#486 = ADVANCED_FACE('',(#487),#504,.T.);
#487 = FACE_BOUND('',#488,.T.);
#488 = EDGE_LOOP('',(#489,#497,#498));
#489 = ORIENTED_EDGE('',*,*,#490,.T.);
#490 = EDGE_CURVE('',#491,#468,#493,.T.);
#491 = VERTEX_POINT('',#492);
#492 = CARTESIAN_POINT('',(33.959999084473,6.800000190735,
    7.049916100491E-16));
#493 = LINE('',#494,#495);
#494 = CARTESIAN_POINT('',(33.959999084473,6.800000190735,
    7.049916100491E-16));
#495 = VECTOR('',#496,1.);
#496 = DIRECTION('',(-0.991444380684,-0.130529843373,0.));
#497 = ORIENTED_EDGE('',*,*,#476,.F.);
#498 = ORIENTED_EDGE('',*,*,#499,.T.);
#499 = EDGE_CURVE('',#146,#491,#500,.T.);
#500 = LINE('',#501,#502);
#501 = CARTESIAN_POINT('',(36.459999084473,12.199999809265,0.));
#502 = VECTOR('',#503,1.);
#503 = DIRECTION('',(-0.420123592551,-0.907466895805,1.184734431729E-16)
  );
#504 = PLANE('',#505);
#505 = AXIS2_PLACEMENT_3D('',#506,#507,#508);
#506 = CARTESIAN_POINT('',(35.144908329988,9.453403330857,
    3.577826334798E-16));
#507 = DIRECTION('',(-0.,-0.,-1.));
#508 = DIRECTION('',(-1.,0.,0.));
#509 = ADVANCED_FACE('',(#510),#527,.T.);
#510 = FACE_BOUND('',#511,.T.);
#511 = EDGE_LOOP('',(#512,#520,#521));
#512 = ORIENTED_EDGE('',*,*,#513,.T.);
#513 = EDGE_CURVE('',#514,#491,#516,.T.);
#514 = VERTEX_POINT('',#515);
#515 = CARTESIAN_POINT('',(34.141174316406,6.776147842407,
    7.049916100491E-16));
#516 = LINE('',#517,#518);
#517 = CARTESIAN_POINT('',(34.141174316406,6.776147842407,
    7.049916100491E-16));
#518 = VECTOR('',#519,1.);
#519 = DIRECTION('',(-0.991444736352,0.130527141854,0.));
#520 = ORIENTED_EDGE('',*,*,#499,.F.);
#521 = ORIENTED_EDGE('',*,*,#522,.T.);
#522 = EDGE_CURVE('',#146,#514,#523,.T.);
#523 = LINE('',#524,#525);
#524 = CARTESIAN_POINT('',(36.459999084473,12.199999809265,0.));
#525 = VECTOR('',#526,1.);
#526 = DIRECTION('',(-0.393105183823,-0.919493509739,1.195156530491E-16)
  );
#527 = PLANE('',#528);
#528 = AXIS2_PLACEMENT_3D('',#529,#530,#531);
#529 = CARTESIAN_POINT('',(35.236800979279,9.452965597996,
    3.578493637977E-16));
#530 = DIRECTION('',(-0.,-0.,-1.));
#531 = DIRECTION('',(-1.,0.,0.));
#532 = ADVANCED_FACE('',(#533),#550,.T.);
#533 = FACE_BOUND('',#534,.T.);
#534 = EDGE_LOOP('',(#535,#543,#544));
#535 = ORIENTED_EDGE('',*,*,#536,.T.);
#536 = EDGE_CURVE('',#537,#514,#539,.T.);
#537 = VERTEX_POINT('',#538);
#538 = CARTESIAN_POINT('',(34.310001373291,6.706217765808,
    7.049916100491E-16));
#539 = LINE('',#540,#541);
#540 = CARTESIAN_POINT('',(34.310001373291,6.706217765808,
    7.049916100491E-16));
#541 = VECTOR('',#542,1.);
#542 = DIRECTION('',(-0.923880267833,0.382681657136,0.));
#543 = ORIENTED_EDGE('',*,*,#522,.F.);
#544 = ORIENTED_EDGE('',*,*,#545,.T.);
#545 = EDGE_CURVE('',#146,#537,#546,.T.);
#546 = LINE('',#547,#548);
#547 = CARTESIAN_POINT('',(36.459999084473,12.199999809265,0.));
#548 = VECTOR('',#549,1.);
#549 = DIRECTION('',(-0.364437113682,-0.931228001174,1.195001772327E-16)
  );
#550 = PLANE('',#551);
#551 = AXIS2_PLACEMENT_3D('',#552,#553,#554);
#552 = CARTESIAN_POINT('',(35.325756250035,9.428960555679,
    3.578721611659E-16));
#553 = DIRECTION('',(-0.,-0.,-1.));
#554 = DIRECTION('',(-1.,0.,0.));
#555 = ADVANCED_FACE('',(#556),#573,.T.);
#556 = FACE_BOUND('',#557,.T.);
#557 = EDGE_LOOP('',(#558,#566,#567));
#558 = ORIENTED_EDGE('',*,*,#559,.T.);
#559 = EDGE_CURVE('',#560,#537,#562,.T.);
#560 = VERTEX_POINT('',#561);
#561 = CARTESIAN_POINT('',(34.454975128174,6.594974517822,
    7.049916100491E-16));
#562 = LINE('',#563,#564);
#563 = CARTESIAN_POINT('',(34.454975128174,6.594974517822,
    7.049916100491E-16));
#564 = VECTOR('',#565,1.);
#565 = DIRECTION('',(-0.793350767856,0.608764781458,0.));
#566 = ORIENTED_EDGE('',*,*,#545,.F.);
#567 = ORIENTED_EDGE('',*,*,#568,.T.);
#568 = EDGE_CURVE('',#146,#560,#569,.T.);
#569 = LINE('',#570,#571);
#570 = CARTESIAN_POINT('',(36.459999084473,12.199999809265,0.));
#571 = VECTOR('',#572,1.);
#572 = DIRECTION('',(-0.336817452737,-0.941569967412,1.184292474671E-16)
  );
#573 = PLANE('',#574);
#574 = AXIS2_PLACEMENT_3D('',#575,#576,#577);
#575 = CARTESIAN_POINT('',(35.405632274371,9.383044728676,
    3.57847961242E-16));
#576 = DIRECTION('',(-0.,-0.,-1.));
#577 = DIRECTION('',(-1.,0.,0.));
#578 = ADVANCED_FACE('',(#579),#596,.T.);
#579 = FACE_BOUND('',#580,.T.);
#580 = EDGE_LOOP('',(#581,#589,#590));
#581 = ORIENTED_EDGE('',*,*,#582,.T.);
#582 = EDGE_CURVE('',#583,#560,#585,.T.);
#583 = VERTEX_POINT('',#584);
#584 = CARTESIAN_POINT('',(34.566219329834,6.449999809265,
    7.049916100491E-16));
#585 = LINE('',#586,#587);
#586 = CARTESIAN_POINT('',(34.566219329834,6.449999809265,
    7.049916100491E-16));
#587 = VECTOR('',#588,1.);
#588 = DIRECTION('',(-0.60876554571,0.793350181419,0.));
#589 = ORIENTED_EDGE('',*,*,#568,.F.);
#590 = ORIENTED_EDGE('',*,*,#591,.T.);
#591 = EDGE_CURVE('',#146,#583,#592,.T.);
#592 = LINE('',#593,#594);
#593 = CARTESIAN_POINT('',(36.459999084473,12.199999809265,0.));
#594 = VECTOR('',#595,1.);
#595 = DIRECTION('',(-0.312823223561,-0.949811365904,1.164537467986E-16)
  );
#596 = PLANE('',#597);
#597 = AXIS2_PLACEMENT_3D('',#598,#599,#600);
#598 = CARTESIAN_POINT('',(35.470916357195,9.318386095608,
    3.577802353466E-16));
#599 = DIRECTION('',(-0.,-0.,-1.));
#600 = DIRECTION('',(-1.,0.,0.));
#601 = ADVANCED_FACE('',(#602),#619,.T.);
#602 = FACE_BOUND('',#603,.T.);
#603 = EDGE_LOOP('',(#604,#612,#613));
#604 = ORIENTED_EDGE('',*,*,#605,.T.);
#605 = EDGE_CURVE('',#606,#583,#608,.T.);
#606 = VERTEX_POINT('',#607);
#607 = CARTESIAN_POINT('',(34.63614654541,6.281173229218,
    7.049916100491E-16));
#608 = LINE('',#609,#610);
#609 = CARTESIAN_POINT('',(34.63614654541,6.281173229218,
    7.049916100491E-16));
#610 = VECTOR('',#611,1.);
#611 = DIRECTION('',(-0.382669215872,0.923885421047,0.));
#612 = ORIENTED_EDGE('',*,*,#591,.F.);
#613 = ORIENTED_EDGE('',*,*,#614,.T.);
#614 = EDGE_CURVE('',#146,#606,#615,.T.);
#615 = LINE('',#616,#617);
#616 = CARTESIAN_POINT('',(36.459999084473,12.199999809265,0.));
#617 = VECTOR('',#618,1.);
#618 = DIRECTION('',(-0.294480395997,-0.95565752044,1.138283956928E-16)
  );
#619 = PLANE('',#620);
#620 = AXIS2_PLACEMENT_3D('',#621,#622,#623);
#621 = CARTESIAN_POINT('',(35.517124039699,9.23943283849,
    3.576778898775E-16));
#622 = DIRECTION('',(-0.,-0.,-1.));
#623 = DIRECTION('',(-1.,0.,0.));
#624 = ADVANCED_FACE('',(#625),#642,.T.);
#625 = FACE_BOUND('',#626,.T.);
#626 = EDGE_LOOP('',(#627,#635,#636));
#627 = ORIENTED_EDGE('',*,*,#628,.T.);
#628 = EDGE_CURVE('',#629,#606,#631,.T.);
#629 = VERTEX_POINT('',#630);
#630 = CARTESIAN_POINT('',(34.659999847412,6.099999904633,
    7.049916100491E-16));
#631 = LINE('',#632,#633);
#632 = CARTESIAN_POINT('',(34.659999847412,6.099999904633,
    7.049916100491E-16));
#633 = VECTOR('',#634,1.);
#634 = DIRECTION('',(-0.130533622521,0.991443883128,0.));
#635 = ORIENTED_EDGE('',*,*,#614,.F.);
#636 = ORIENTED_EDGE('',*,*,#637,.T.);
#637 = EDGE_CURVE('',#146,#629,#638,.T.);
#638 = LINE('',#639,#640);
#639 = CARTESIAN_POINT('',(36.459999084473,12.199999809265,0.));
#640 = VECTOR('',#641,1.);
#641 = DIRECTION('',(-0.28301736229,-0.959114785958,1.108471947123E-16)
  );
#642 = PLANE('',#643);
#643 = AXIS2_PLACEMENT_3D('',#644,#645,#646);
#644 = CARTESIAN_POINT('',(35.541115557492,9.151589890142,
    3.575533440932E-16));
#645 = DIRECTION('',(-2.70825007576E-16,-0.,-1.));
#646 = DIRECTION('',(-1.,0.,2.70825007576E-16));
#647 = ADVANCED_FACE('',(#648),#672,.T.);
#648 = FACE_BOUND('',#649,.T.);
#649 = EDGE_LOOP('',(#650,#658,#666));
#650 = ORIENTED_EDGE('',*,*,#651,.T.);
#651 = EDGE_CURVE('',#652,#22,#654,.T.);
#652 = VERTEX_POINT('',#653);
#653 = CARTESIAN_POINT('',(36.459999084473,0.,0.));
#654 = LINE('',#655,#656);
#655 = CARTESIAN_POINT('',(36.459999084473,0.,0.));
#656 = VECTOR('',#657,1.);
#657 = DIRECTION('',(-1.,0.,0.));
#658 = ORIENTED_EDGE('',*,*,#659,.T.);
#659 = EDGE_CURVE('',#22,#660,#662,.T.);
#660 = VERTEX_POINT('',#661);
#661 = CARTESIAN_POINT('',(5.800000190735,3.099999904633,0.));
#662 = LINE('',#663,#664);
#663 = CARTESIAN_POINT('',(0.,0.,0.));
#664 = VECTOR('',#665,1.);
#665 = DIRECTION('',(0.881931681146,0.471377247851,0.));
#666 = ORIENTED_EDGE('',*,*,#667,.T.);
#667 = EDGE_CURVE('',#660,#652,#668,.T.);
#668 = LINE('',#669,#670);
#669 = CARTESIAN_POINT('',(5.800000190735,3.099999904633,0.));
#670 = VECTOR('',#671,1.);
#671 = DIRECTION('',(0.994927351765,-0.100596047191,0.));
#672 = PLANE('',#673);
#673 = AXIS2_PLACEMENT_3D('',#674,#675,#676);
#674 = CARTESIAN_POINT('',(18.074961341213,0.784788569427,0.));
#675 = DIRECTION('',(-0.,-0.,-1.));
#676 = DIRECTION('',(-1.,0.,0.));
#677 = ADVANCED_FACE('',(#678),#695,.T.);
#678 = FACE_BOUND('',#679,.T.);
#679 = EDGE_LOOP('',(#680,#688,#689));
#680 = ORIENTED_EDGE('',*,*,#681,.T.);
#681 = EDGE_CURVE('',#682,#660,#684,.T.);
#682 = VERTEX_POINT('',#683);
#683 = CARTESIAN_POINT('',(5.023542881012,3.202222585678,0.));
#684 = LINE('',#685,#686);
#685 = CARTESIAN_POINT('',(5.023542881012,3.202222585678,0.));
#686 = VECTOR('',#687,1.);
#687 = DIRECTION('',(0.991444838744,-0.130526364111,0.));
#688 = ORIENTED_EDGE('',*,*,#659,.F.);
#689 = ORIENTED_EDGE('',*,*,#690,.T.);
#690 = EDGE_CURVE('',#22,#682,#691,.T.);
#691 = LINE('',#692,#693);
#692 = CARTESIAN_POINT('',(0.,0.,0.));
#693 = VECTOR('',#694,1.);
#694 = DIRECTION('',(0.843248958554,0.537523203124,0.));
#695 = PLANE('',#696);
#696 = AXIS2_PLACEMENT_3D('',#697,#698,#699);
#697 = CARTESIAN_POINT('',(2.874040186594,1.667024162433,0.));
#698 = DIRECTION('',(-0.,-0.,-1.));
#699 = DIRECTION('',(-1.,0.,0.));
#700 = ADVANCED_FACE('',(#701),#718,.T.);
#701 = FACE_BOUND('',#702,.T.);
#702 = EDGE_LOOP('',(#703,#711,#712));
#703 = ORIENTED_EDGE('',*,*,#704,.T.);
#704 = EDGE_CURVE('',#705,#682,#707,.T.);
#705 = VERTEX_POINT('',#706);
#706 = CARTESIAN_POINT('',(4.300000190735,3.501923799515,0.));
#707 = LINE('',#708,#709);
#708 = CARTESIAN_POINT('',(4.300000190735,3.501923799515,0.));
#709 = VECTOR('',#710,1.);
#710 = DIRECTION('',(0.923879524129,-0.382683452602,0.));
#711 = ORIENTED_EDGE('',*,*,#690,.F.);
#712 = ORIENTED_EDGE('',*,*,#713,.T.);
#713 = EDGE_CURVE('',#22,#705,#714,.T.);
#714 = LINE('',#715,#716);
#715 = CARTESIAN_POINT('',(0.,0.,0.));
#716 = VECTOR('',#717,1.);
#717 = DIRECTION('',(0.775392147244,0.631480021848,0.));
#718 = PLANE('',#719);
#719 = AXIS2_PLACEMENT_3D('',#720,#721,#722);
#720 = CARTESIAN_POINT('',(2.485526763698,1.780361496972,0.));
#721 = DIRECTION('',(-0.,-0.,-1.));
#722 = DIRECTION('',(-1.,0.,0.));
#723 = ADVANCED_FACE('',(#724),#741,.T.);
#724 = FACE_BOUND('',#725,.T.);
#725 = EDGE_LOOP('',(#726,#734,#735));
#726 = ORIENTED_EDGE('',*,*,#727,.T.);
#727 = EDGE_CURVE('',#728,#705,#730,.T.);
#728 = VERTEX_POINT('',#729);
#729 = CARTESIAN_POINT('',(3.678679704666,3.978679656982,0.));
#730 = LINE('',#731,#732);
#731 = CARTESIAN_POINT('',(3.678679704666,3.978679656982,0.));
#732 = VECTOR('',#733,1.);
#733 = DIRECTION('',(0.793353414095,-0.608761332826,0.));
#734 = ORIENTED_EDGE('',*,*,#713,.F.);
#735 = ORIENTED_EDGE('',*,*,#736,.T.);
#736 = EDGE_CURVE('',#22,#728,#737,.T.);
#737 = LINE('',#738,#739);
#738 = CARTESIAN_POINT('',(0.,0.,0.));
#739 = VECTOR('',#740,1.);
#740 = DIRECTION('',(0.678882944419,0.734246517034,0.));
#741 = PLANE('',#742);
#742 = AXIS2_PLACEMENT_3D('',#743,#744,#745);
#743 = CARTESIAN_POINT('',(2.129324147219,1.993539402456,0.));
#744 = DIRECTION('',(-0.,-0.,-1.));
#745 = DIRECTION('',(-1.,0.,0.));
#746 = ADVANCED_FACE('',(#747),#764,.T.);
#747 = FACE_BOUND('',#748,.T.);
#748 = EDGE_LOOP('',(#749,#757,#758));
#749 = ORIENTED_EDGE('',*,*,#750,.T.);
#750 = EDGE_CURVE('',#751,#728,#753,.T.);
#751 = VERTEX_POINT('',#752);
#752 = CARTESIAN_POINT('',(3.201923847198,4.599999904633,0.));
#753 = LINE('',#754,#755);
#754 = CARTESIAN_POINT('',(3.201923847198,4.599999904633,0.));
#755 = VECTOR('',#756,1.);
#756 = DIRECTION('',(0.608761479856,-0.793353301275,0.));
#757 = ORIENTED_EDGE('',*,*,#736,.F.);
#758 = ORIENTED_EDGE('',*,*,#759,.T.);
#759 = EDGE_CURVE('',#22,#751,#760,.T.);
#760 = LINE('',#761,#762);
#761 = CARTESIAN_POINT('',(0.,0.,0.));
#762 = VECTOR('',#763,1.);
#763 = DIRECTION('',(0.571295790004,0.820744247817,0.));
#764 = PLANE('',#765);
#765 = AXIS2_PLACEMENT_3D('',#766,#767,#768);
#766 = CARTESIAN_POINT('',(1.832375519014,2.289377366456,0.));
#767 = DIRECTION('',(-0.,-0.,-1.));
#768 = DIRECTION('',(-1.,0.,0.));
#769 = ADVANCED_FACE('',(#770),#787,.T.);
#770 = FACE_BOUND('',#771,.T.);
#771 = EDGE_LOOP('',(#772,#780,#781));
#772 = ORIENTED_EDGE('',*,*,#773,.T.);
#773 = EDGE_CURVE('',#774,#751,#776,.T.);
#774 = VERTEX_POINT('',#775);
#775 = CARTESIAN_POINT('',(2.902222633362,5.323543071747,0.));
#776 = LINE('',#777,#778);
#777 = CARTESIAN_POINT('',(2.902222633362,5.323543071747,0.));
#778 = VECTOR('',#779,1.);
#779 = DIRECTION('',(0.382683237336,-0.923879613295,0.));
#780 = ORIENTED_EDGE('',*,*,#759,.F.);
#781 = ORIENTED_EDGE('',*,*,#782,.T.);
#782 = EDGE_CURVE('',#22,#774,#783,.T.);
#783 = LINE('',#784,#785);
#784 = CARTESIAN_POINT('',(0.,0.,0.));
#785 = VECTOR('',#786,1.);
#786 = DIRECTION('',(0.478657877751,0.878001501176,0.));
#787 = PLANE('',#788);
#788 = AXIS2_PLACEMENT_3D('',#789,#790,#791);
#789 = CARTESIAN_POINT('',(1.619262895521,2.643592546564,0.));
#790 = DIRECTION('',(-0.,-0.,-1.));
#791 = DIRECTION('',(-1.,0.,0.));
#792 = ADVANCED_FACE('',(#793),#803,.T.);
#793 = FACE_BOUND('',#794,.T.);
#794 = EDGE_LOOP('',(#795,#801,#802));
#795 = ORIENTED_EDGE('',*,*,#796,.T.);
#796 = EDGE_CURVE('',#192,#774,#797,.T.);
#797 = LINE('',#798,#799);
#798 = CARTESIAN_POINT('',(2.799999952316,6.099999904633,0.));
#799 = VECTOR('',#800,1.);
#800 = DIRECTION('',(0.130526442904,-0.991444828371,0.));
#801 = ORIENTED_EDGE('',*,*,#782,.F.);
#802 = ORIENTED_EDGE('',*,*,#191,.F.);
#803 = PLANE('',#804);
#804 = AXIS2_PLACEMENT_3D('',#805,#806,#807);
#805 = CARTESIAN_POINT('',(1.506675940029,3.030134575184,0.));
#806 = DIRECTION('',(-0.,-0.,-1.));
#807 = DIRECTION('',(-1.,0.,0.));
#808 = ADVANCED_FACE('',(#809),#826,.T.);
#809 = FACE_BOUND('',#810,.T.);
#810 = EDGE_LOOP('',(#811,#819,#820));
#811 = ORIENTED_EDGE('',*,*,#812,.T.);
#812 = EDGE_CURVE('',#813,#652,#815,.T.);
#813 = VERTEX_POINT('',#814);
#814 = CARTESIAN_POINT('',(6.576457023621,3.202222585678,0.));
#815 = LINE('',#816,#817);
#816 = CARTESIAN_POINT('',(6.576457023621,3.202222585678,0.));
#817 = VECTOR('',#818,1.);
#818 = DIRECTION('',(0.994307692903,-0.10654675891,0.));
#819 = ORIENTED_EDGE('',*,*,#667,.F.);
#820 = ORIENTED_EDGE('',*,*,#821,.T.);
#821 = EDGE_CURVE('',#660,#813,#822,.T.);
#822 = LINE('',#823,#824);
#823 = CARTESIAN_POINT('',(5.800000190735,3.099999904633,0.));
#824 = VECTOR('',#825,1.);
#825 = DIRECTION('',(0.991444828371,0.130526442904,0.));
#826 = PLANE('',#827);
#827 = AXIS2_PLACEMENT_3D('',#828,#829,#830);
#828 = CARTESIAN_POINT('',(21.129453164377,1.595253283747,0.));
#829 = DIRECTION('',(-0.,-0.,-1.));
#830 = DIRECTION('',(-1.,0.,0.));
#831 = ADVANCED_FACE('',(#832),#849,.T.);
#832 = FACE_BOUND('',#833,.T.);
#833 = EDGE_LOOP('',(#834,#842,#843));
#834 = ORIENTED_EDGE('',*,*,#835,.T.);
#835 = EDGE_CURVE('',#836,#652,#838,.T.);
#836 = VERTEX_POINT('',#837);
#837 = CARTESIAN_POINT('',(7.300000190735,3.501923799515,0.));
#838 = LINE('',#839,#840);
#839 = CARTESIAN_POINT('',(7.300000190735,3.501923799515,0.));
#840 = VECTOR('',#841,1.);
#841 = DIRECTION('',(0.992865862641,-0.119236650412,0.));
#842 = ORIENTED_EDGE('',*,*,#812,.F.);
#843 = ORIENTED_EDGE('',*,*,#844,.T.);
#844 = EDGE_CURVE('',#813,#836,#845,.T.);
#845 = LINE('',#846,#847);
#846 = CARTESIAN_POINT('',(6.576457023621,3.202222585678,0.));
#847 = VECTOR('',#848,1.);
#848 = DIRECTION('',(0.923879613295,0.382683237336,0.));
#849 = PLANE('',#850);
#850 = AXIS2_PLACEMENT_3D('',#851,#852,#853);
#851 = CARTESIAN_POINT('',(21.505050665872,1.696985372904,0.));
#852 = DIRECTION('',(-0.,-0.,-1.));
#853 = DIRECTION('',(-1.,0.,0.));
#854 = ADVANCED_FACE('',(#855),#872,.T.);
#855 = FACE_BOUND('',#856,.T.);
#856 = EDGE_LOOP('',(#857,#865,#866));
#857 = ORIENTED_EDGE('',*,*,#858,.T.);
#858 = EDGE_CURVE('',#859,#652,#861,.T.);
#859 = VERTEX_POINT('',#860);
#860 = CARTESIAN_POINT('',(7.921320438385,3.978679656982,0.));
#861 = LINE('',#862,#863);
#862 = CARTESIAN_POINT('',(7.921320438385,3.978679656982,0.));
#863 = VECTOR('',#864,1.);
#864 = DIRECTION('',(0.990421330748,-0.138078193786,0.));
#865 = ORIENTED_EDGE('',*,*,#835,.F.);
#866 = ORIENTED_EDGE('',*,*,#867,.T.);
#867 = EDGE_CURVE('',#836,#859,#868,.T.);
#868 = LINE('',#869,#870);
#869 = CARTESIAN_POINT('',(7.300000190735,3.501923799515,0.));
#870 = VECTOR('',#871,1.);
#871 = DIRECTION('',(0.793353301275,0.608761479856,0.));
#872 = PLANE('',#873);
#873 = AXIS2_PLACEMENT_3D('',#874,#875,#876);
#874 = CARTESIAN_POINT('',(21.842291317049,1.893867219774,0.));
#875 = DIRECTION('',(-0.,-0.,-1.));
#876 = DIRECTION('',(-1.,0.,0.));
#877 = ADVANCED_FACE('',(#878),#895,.T.);
#878 = FACE_BOUND('',#879,.T.);
#879 = EDGE_LOOP('',(#880,#888,#889));
#880 = ORIENTED_EDGE('',*,*,#881,.T.);
#881 = EDGE_CURVE('',#882,#652,#884,.T.);
#882 = VERTEX_POINT('',#883);
#883 = CARTESIAN_POINT('',(8.398076057434,4.599999904633,0.));
#884 = LINE('',#885,#886);
#885 = CARTESIAN_POINT('',(8.398076057434,4.599999904633,0.));
#886 = VECTOR('',#887,1.);
#887 = DIRECTION('',(0.986829435418,-0.161764227791,0.));
#888 = ORIENTED_EDGE('',*,*,#858,.F.);
#889 = ORIENTED_EDGE('',*,*,#890,.T.);
#890 = EDGE_CURVE('',#859,#882,#891,.T.);
#891 = LINE('',#892,#893);
#892 = CARTESIAN_POINT('',(7.921320438385,3.978679656982,0.));
#893 = VECTOR('',#894,1.);
#894 = DIRECTION('',(0.608761288243,0.793353448304,0.));
#895 = PLANE('',#896);
#896 = AXIS2_PLACEMENT_3D('',#897,#898,#899);
#897 = CARTESIAN_POINT('',(22.118119427263,2.172599264414,0.));
#898 = DIRECTION('',(-0.,-0.,-1.));
#899 = DIRECTION('',(-1.,0.,0.));
#900 = ADVANCED_FACE('',(#901),#918,.T.);
#901 = FACE_BOUND('',#902,.T.);
#902 = EDGE_LOOP('',(#903,#911,#912));
#903 = ORIENTED_EDGE('',*,*,#904,.T.);
#904 = EDGE_CURVE('',#905,#652,#907,.T.);
#905 = VERTEX_POINT('',#906);
#906 = CARTESIAN_POINT('',(8.697777748108,5.323543071747,0.));
#907 = LINE('',#908,#909);
#908 = CARTESIAN_POINT('',(8.697777748108,5.323543071747,0.));
#909 = VECTOR('',#910,1.);
#910 = DIRECTION('',(0.982106980931,-0.188323864676,0.));
#911 = ORIENTED_EDGE('',*,*,#881,.F.);
#912 = ORIENTED_EDGE('',*,*,#913,.T.);
#913 = EDGE_CURVE('',#882,#905,#914,.T.);
#914 = LINE('',#915,#916);
#915 = CARTESIAN_POINT('',(8.398076057434,4.599999904633,0.));
#916 = VECTOR('',#917,1.);
#917 = DIRECTION('',(0.382683757035,0.923879398029,0.));
#918 = PLANE('',#919);
#919 = AXIS2_PLACEMENT_3D('',#920,#921,#922);
#920 = CARTESIAN_POINT('',(22.313619510721,2.514153054912,0.));
#921 = DIRECTION('',(-0.,-0.,-1.));
#922 = DIRECTION('',(-1.,0.,0.));
#923 = ADVANCED_FACE('',(#924),#939,.T.);
#924 = FACE_BOUND('',#925,.T.);
#925 = EDGE_LOOP('',(#926,#932,#933));
#926 = ORIENTED_EDGE('',*,*,#927,.T.);
#927 = EDGE_CURVE('',#330,#652,#928,.T.);
#928 = LINE('',#929,#930);
#929 = CARTESIAN_POINT('',(8.800000190735,6.099999904633,0.));
#930 = VECTOR('',#931,1.);
#931 = DIRECTION('',(0.976534692412,-0.215360150717,0.));
#932 = ORIENTED_EDGE('',*,*,#904,.F.);
#933 = ORIENTED_EDGE('',*,*,#934,.T.);
#934 = EDGE_CURVE('',#905,#330,#935,.T.);
#935 = LINE('',#936,#937);
#936 = CARTESIAN_POINT('',(8.697777748108,5.323543071747,0.));
#937 = VECTOR('',#938,1.);
#938 = DIRECTION('',(0.130526143658,0.991444867767,0.));
#939 = PLANE('',#940);
#940 = AXIS2_PLACEMENT_3D('',#941,#942,#943);
#941 = CARTESIAN_POINT('',(22.415346512041,2.895059002142,0.));
#942 = DIRECTION('',(-0.,-0.,-1.));
#943 = DIRECTION('',(-1.,0.,0.));
#944 = ADVANCED_FACE('',(#945),#962,.T.);
#945 = FACE_BOUND('',#946,.T.);
#946 = EDGE_LOOP('',(#947,#955,#956));
#947 = ORIENTED_EDGE('',*,*,#948,.T.);
#948 = EDGE_CURVE('',#949,#652,#951,.T.);
#949 = VERTEX_POINT('',#950);
#950 = CARTESIAN_POINT('',(33.353782653809,5.75,7.049916100491E-16));
#951 = LINE('',#952,#953);
#952 = CARTESIAN_POINT('',(33.353782653809,5.75,7.049916100491E-16));
#953 = VECTOR('',#954,1.);
#954 = DIRECTION('',(0.475293016679,-0.879827567366,-1.078732266579E-16)
  );
#955 = ORIENTED_EDGE('',*,*,#927,.F.);
#956 = ORIENTED_EDGE('',*,*,#957,.T.);
#957 = EDGE_CURVE('',#330,#949,#958,.T.);
#958 = LINE('',#959,#960);
#959 = CARTESIAN_POINT('',(8.800000190735,6.099999904633,0.));
#960 = VECTOR('',#961,1.);
#961 = DIRECTION('',(0.999898421248,-1.425297110966E-02,
    2.870922225288E-17));
#962 = PLANE('',#963);
#963 = AXIS2_PLACEMENT_3D('',#964,#965,#966);
#964 = CARTESIAN_POINT('',(23.338483572744,4.218965599203,
    1.844557262135E-16));
#965 = DIRECTION('',(-0.,-0.,-1.));
#966 = DIRECTION('',(-1.,0.,0.));
#967 = ADVANCED_FACE('',(#968),#985,.T.);
#968 = FACE_BOUND('',#969,.T.);
#969 = EDGE_LOOP('',(#970,#978,#979));
#970 = ORIENTED_EDGE('',*,*,#971,.T.);
#971 = EDGE_CURVE('',#972,#949,#974,.T.);
#972 = VERTEX_POINT('',#973);
#973 = CARTESIAN_POINT('',(33.283851623535,5.918826580048,
    7.049916100491E-16));
#974 = LINE('',#975,#976);
#975 = CARTESIAN_POINT('',(33.283851623535,5.918826580048,
    7.049916100491E-16));
#976 = VECTOR('',#977,1.);
#977 = DIRECTION('',(0.38268703426,-0.923878040549,0.));
#978 = ORIENTED_EDGE('',*,*,#957,.F.);
#979 = ORIENTED_EDGE('',*,*,#980,.T.);
#980 = EDGE_CURVE('',#330,#972,#981,.T.);
#981 = LINE('',#982,#983);
#982 = CARTESIAN_POINT('',(8.800000190735,6.099999904633,0.));
#983 = VECTOR('',#984,1.);
#984 = DIRECTION('',(0.999972623293,-7.399504328524E-03,
    2.879335841566E-17));
#985 = PLANE('',#986);
#986 = AXIS2_PLACEMENT_3D('',#987,#988,#989);
#987 = CARTESIAN_POINT('',(21.104945832461,5.966652090713,
    3.538044062653E-16));
#988 = DIRECTION('',(-0.,-0.,-1.));
#989 = DIRECTION('',(-1.,0.,0.));
#990 = ADVANCED_FACE('',(#991),#1001,.T.);
#991 = FACE_BOUND('',#992,.T.);
#992 = EDGE_LOOP('',(#993,#999,#1000));
#993 = ORIENTED_EDGE('',*,*,#994,.T.);
#994 = EDGE_CURVE('',#399,#972,#995,.T.);
#995 = LINE('',#996,#997);
#996 = CARTESIAN_POINT('',(33.259998321533,6.099999904633,
    7.049916100491E-16));
#997 = VECTOR('',#998,1.);
#998 = DIRECTION('',(0.130533622521,-0.991443883128,0.));
#999 = ORIENTED_EDGE('',*,*,#980,.F.);
#1000 = ORIENTED_EDGE('',*,*,#398,.F.);
#1001 = PLANE('',#1002);
#1002 = AXIS2_PLACEMENT_3D('',#1003,#1004,#1005);
#1003 = CARTESIAN_POINT('',(21.081479215832,6.054515487787,
    3.538069706517E-16));
#1004 = DIRECTION('',(-0.,-0.,-1.));
#1005 = DIRECTION('',(-1.,0.,0.));
#1006 = ADVANCED_FACE('',(#1007),#1024,.T.);
#1007 = FACE_BOUND('',#1008,.T.);
#1008 = EDGE_LOOP('',(#1009,#1017,#1018));
#1009 = ORIENTED_EDGE('',*,*,#1010,.T.);
#1010 = EDGE_CURVE('',#1011,#652,#1013,.T.);
#1011 = VERTEX_POINT('',#1012);
#1012 = CARTESIAN_POINT('',(33.465026855469,5.605025291443,
    7.049916100491E-16));
#1013 = LINE('',#1014,#1015);
#1014 = CARTESIAN_POINT('',(33.465026855469,5.605025291443,
    7.049916100491E-16));
#1015 = VECTOR('',#1016,1.);
#1016 = DIRECTION('',(0.471277255302,-0.881985118148,-1.109347551798E-16
    ));
#1017 = ORIENTED_EDGE('',*,*,#948,.F.);
#1018 = ORIENTED_EDGE('',*,*,#1019,.T.);
#1019 = EDGE_CURVE('',#949,#1011,#1020,.T.);
#1020 = LINE('',#1021,#1022);
#1021 = CARTESIAN_POINT('',(33.353782653809,5.75,7.049916100491E-16));
#1022 = VECTOR('',#1023,1.);
#1023 = DIRECTION('',(0.60876554571,-0.793350181419,0.));
#1024 = PLANE('',#1025);
#1025 = AXIS2_PLACEMENT_3D('',#1026,#1027,#1028);
#1026 = CARTESIAN_POINT('',(34.912997478035,2.87893676357,
    3.574230258131E-16));
#1027 = DIRECTION('',(5.398258650302E-16,4.142274055136E-16,-1.));
#1028 = DIRECTION('',(-1.,0.,-5.398258650302E-16));
#1029 = ADVANCED_FACE('',(#1030),#1047,.T.);
#1030 = FACE_BOUND('',#1031,.T.);
#1031 = EDGE_LOOP('',(#1032,#1040,#1041));
#1032 = ORIENTED_EDGE('',*,*,#1033,.T.);
#1033 = EDGE_CURVE('',#1034,#652,#1036,.T.);
#1034 = VERTEX_POINT('',#1035);
#1035 = CARTESIAN_POINT('',(33.610000610352,5.493782043457,
    7.049916100491E-16));
#1036 = LINE('',#1037,#1038);
#1037 = CARTESIAN_POINT('',(33.610000610352,5.493782043457,
    7.049916100491E-16));
#1038 = VECTOR('',#1039,1.);
#1039 = DIRECTION('',(0.460491705843,-0.887664006733,-1.139098115541E-16
    ));
#1040 = ORIENTED_EDGE('',*,*,#1010,.F.);
#1041 = ORIENTED_EDGE('',*,*,#1042,.T.);
#1042 = EDGE_CURVE('',#1011,#1034,#1043,.T.);
#1043 = LINE('',#1044,#1045);
#1044 = CARTESIAN_POINT('',(33.465026855469,5.605025291443,
    7.049916100491E-16));
#1045 = VECTOR('',#1046,1.);
#1046 = DIRECTION('',(0.793350767856,-0.608764781458,0.));
#1047 = PLANE('',#1048);
#1048 = AXIS2_PLACEMENT_3D('',#1049,#1050,#1051);
#1049 = CARTESIAN_POINT('',(34.977302650533,2.81490476876,
    3.575570754481E-16));
#1050 = DIRECTION('',(-0.,-0.,-1.));
#1051 = DIRECTION('',(-1.,0.,0.));
#1052 = ADVANCED_FACE('',(#1053),#1070,.T.);
#1053 = FACE_BOUND('',#1054,.T.);
#1054 = EDGE_LOOP('',(#1055,#1063,#1064));
#1055 = ORIENTED_EDGE('',*,*,#1056,.T.);
#1056 = EDGE_CURVE('',#1057,#652,#1059,.T.);
#1057 = VERTEX_POINT('',#1058);
#1058 = CARTESIAN_POINT('',(33.778827667236,5.423851966858,
    7.049916100491E-16));
#1059 = LINE('',#1060,#1061);
#1060 = CARTESIAN_POINT('',(33.778827667236,5.423851966858,
    7.049916100491E-16));
#1061 = VECTOR('',#1062,1.);
#1062 = DIRECTION('',(0.443142495609,-0.896451185835,-1.165206146285E-16
    ));
#1063 = ORIENTED_EDGE('',*,*,#1033,.F.);
#1064 = ORIENTED_EDGE('',*,*,#1065,.T.);
#1065 = EDGE_CURVE('',#1034,#1057,#1066,.T.);
#1066 = LINE('',#1067,#1068);
#1067 = CARTESIAN_POINT('',(33.610000610352,5.493782043457,
    7.049916100491E-16));
#1068 = VECTOR('',#1069,1.);
#1069 = DIRECTION('',(0.923880267833,-0.382681657136,0.));
#1070 = PLANE('',#1071);
#1071 = AXIS2_PLACEMENT_3D('',#1072,#1073,#1074);
#1072 = CARTESIAN_POINT('',(35.056393736065,2.769754896226,
    3.576812287611E-16));
#1073 = DIRECTION('',(-0.,-0.,-1.));
#1074 = DIRECTION('',(-1.,0.,0.));
#1075 = ADVANCED_FACE('',(#1076),#1093,.T.);
#1076 = FACE_BOUND('',#1077,.T.);
#1077 = EDGE_LOOP('',(#1078,#1086,#1087));
#1078 = ORIENTED_EDGE('',*,*,#1079,.T.);
#1079 = EDGE_CURVE('',#1080,#652,#1082,.T.);
#1080 = VERTEX_POINT('',#1081);
#1081 = CARTESIAN_POINT('',(33.959999084473,5.400000095367,
    7.049916100491E-16));
#1082 = LINE('',#1083,#1084);
#1083 = CARTESIAN_POINT('',(33.959999084473,5.400000095367,
    7.049916100491E-16));
#1084 = VECTOR('',#1085,1.);
#1085 = DIRECTION('',(0.420123562001,-0.907466909949,-1.184734345578E-16
    ));
#1086 = ORIENTED_EDGE('',*,*,#1056,.F.);
#1087 = ORIENTED_EDGE('',*,*,#1088,.T.);
#1088 = EDGE_CURVE('',#1057,#1080,#1089,.T.);
#1089 = LINE('',#1090,#1091);
#1090 = CARTESIAN_POINT('',(33.778827667236,5.423851966858,
    7.049916100491E-16));
#1091 = VECTOR('',#1092,1.);
#1092 = DIRECTION('',(0.991444718377,-0.130527278383,0.));
#1093 = PLANE('',#1094);
#1094 = AXIS2_PLACEMENT_3D('',#1095,#1096,#1097);
#1095 = CARTESIAN_POINT('',(35.144908338816,2.746596583159,
    3.577826315183E-16));
#1096 = DIRECTION('',(-0.,-0.,-1.));
#1097 = DIRECTION('',(-1.,0.,0.));
#1098 = ADVANCED_FACE('',(#1099),#1116,.T.);
#1099 = FACE_BOUND('',#1100,.T.);
#1100 = EDGE_LOOP('',(#1101,#1109,#1110));
#1101 = ORIENTED_EDGE('',*,*,#1102,.T.);
#1102 = EDGE_CURVE('',#1103,#652,#1105,.T.);
#1103 = VERTEX_POINT('',#1104);
#1104 = CARTESIAN_POINT('',(34.141174316406,5.423851966858,
    7.049916100491E-16));
#1105 = LINE('',#1106,#1107);
#1106 = CARTESIAN_POINT('',(34.141174316406,5.423851966858,
    7.049916100491E-16));
#1107 = VECTOR('',#1108,1.);
#1108 = DIRECTION('',(0.393105183823,-0.919493509739,-1.195156530491E-16
    ));
#1109 = ORIENTED_EDGE('',*,*,#1079,.F.);
#1110 = ORIENTED_EDGE('',*,*,#1111,.T.);
#1111 = EDGE_CURVE('',#1080,#1103,#1112,.T.);
#1112 = LINE('',#1113,#1114);
#1113 = CARTESIAN_POINT('',(33.959999084473,5.400000095367,
    7.049916100491E-16));
#1114 = VECTOR('',#1115,1.);
#1115 = DIRECTION('',(0.991445074031,0.130524576915,0.));
#1116 = PLANE('',#1117);
#1117 = AXIS2_PLACEMENT_3D('',#1118,#1119,#1120);
#1118 = CARTESIAN_POINT('',(35.236800984451,2.747034317327,
    3.578493618095E-16));
#1119 = DIRECTION('',(-0.,-0.,-1.));
#1120 = DIRECTION('',(-1.,0.,0.));
#1121 = ADVANCED_FACE('',(#1122),#1139,.T.);
#1122 = FACE_BOUND('',#1123,.T.);
#1123 = EDGE_LOOP('',(#1124,#1132,#1133));
#1124 = ORIENTED_EDGE('',*,*,#1125,.T.);
#1125 = EDGE_CURVE('',#1126,#652,#1128,.T.);
#1126 = VERTEX_POINT('',#1127);
#1127 = CARTESIAN_POINT('',(34.310001373291,5.493782043457,
    7.049916100491E-16));
#1128 = LINE('',#1129,#1130);
#1129 = CARTESIAN_POINT('',(34.310001373291,5.493782043457,
    7.049916100491E-16));
#1130 = VECTOR('',#1131,1.);
#1131 = DIRECTION('',(0.364437113682,-0.931228001174,-1.195001772327E-16
    ));
#1132 = ORIENTED_EDGE('',*,*,#1102,.F.);
#1133 = ORIENTED_EDGE('',*,*,#1134,.T.);
#1134 = EDGE_CURVE('',#1103,#1126,#1135,.T.);
#1135 = LINE('',#1136,#1137);
#1136 = CARTESIAN_POINT('',(34.141174316406,5.423851966858,
    7.049916100491E-16));
#1137 = VECTOR('',#1138,1.);
#1138 = DIRECTION('',(0.923880267833,0.382681657136,0.));
#1139 = PLANE('',#1140);
#1140 = AXIS2_PLACEMENT_3D('',#1141,#1142,#1143);
#1141 = CARTESIAN_POINT('',(35.325756250035,2.771039253587,
    3.578721611659E-16));
#1142 = DIRECTION('',(-0.,-0.,-1.));
#1143 = DIRECTION('',(-1.,0.,0.));
#1144 = ADVANCED_FACE('',(#1145),#1162,.T.);
#1145 = FACE_BOUND('',#1146,.T.);
#1146 = EDGE_LOOP('',(#1147,#1155,#1156));
#1147 = ORIENTED_EDGE('',*,*,#1148,.T.);
#1148 = EDGE_CURVE('',#1149,#652,#1151,.T.);
#1149 = VERTEX_POINT('',#1150);
#1150 = CARTESIAN_POINT('',(34.454975128174,5.605025291443,
    7.049916100491E-16));
#1151 = LINE('',#1152,#1153);
#1152 = CARTESIAN_POINT('',(34.454975128174,5.605025291443,
    7.049916100491E-16));
#1153 = VECTOR('',#1154,1.);
#1154 = DIRECTION('',(0.336817452737,-0.941569967412,-1.184292474671E-16
    ));
#1155 = ORIENTED_EDGE('',*,*,#1125,.F.);
#1156 = ORIENTED_EDGE('',*,*,#1157,.T.);
#1157 = EDGE_CURVE('',#1126,#1149,#1158,.T.);
#1158 = LINE('',#1159,#1160);
#1159 = CARTESIAN_POINT('',(34.310001373291,5.493782043457,
    7.049916100491E-16));
#1160 = VECTOR('',#1161,1.);
#1161 = DIRECTION('',(0.793350767856,0.608764781458,0.));
#1162 = PLANE('',#1163);
#1163 = AXIS2_PLACEMENT_3D('',#1164,#1165,#1166);
#1164 = CARTESIAN_POINT('',(35.405632274371,2.816955080589,
    3.57847961242E-16));
#1165 = DIRECTION('',(-0.,-0.,-1.));
#1166 = DIRECTION('',(-1.,0.,0.));
#1167 = ADVANCED_FACE('',(#1168),#1185,.T.);
#1168 = FACE_BOUND('',#1169,.T.);
#1169 = EDGE_LOOP('',(#1170,#1178,#1179));
#1170 = ORIENTED_EDGE('',*,*,#1171,.T.);
#1171 = EDGE_CURVE('',#1172,#652,#1174,.T.);
#1172 = VERTEX_POINT('',#1173);
#1173 = CARTESIAN_POINT('',(34.566219329834,5.75,7.049916100491E-16));
#1174 = LINE('',#1175,#1176);
#1175 = CARTESIAN_POINT('',(34.566219329834,5.75,7.049916100491E-16));
#1176 = VECTOR('',#1177,1.);
#1177 = DIRECTION('',(0.312823223561,-0.949811365904,-1.164537467986E-16
    ));
#1178 = ORIENTED_EDGE('',*,*,#1148,.F.);
#1179 = ORIENTED_EDGE('',*,*,#1180,.T.);
#1180 = EDGE_CURVE('',#1149,#1172,#1181,.T.);
#1181 = LINE('',#1182,#1183);
#1182 = CARTESIAN_POINT('',(34.454975128174,5.605025291443,
    7.049916100491E-16));
#1183 = VECTOR('',#1184,1.);
#1184 = DIRECTION('',(0.60876554571,0.793350181419,0.));
#1185 = PLANE('',#1186);
#1186 = AXIS2_PLACEMENT_3D('',#1187,#1188,#1189);
#1187 = CARTESIAN_POINT('',(35.470916357195,2.881613713658,
    3.577802353466E-16));
#1188 = DIRECTION('',(-0.,-0.,-1.));
#1189 = DIRECTION('',(-1.,0.,0.));
#1190 = ADVANCED_FACE('',(#1191),#1208,.T.);
#1191 = FACE_BOUND('',#1192,.T.);
#1192 = EDGE_LOOP('',(#1193,#1201,#1202));
#1193 = ORIENTED_EDGE('',*,*,#1194,.T.);
#1194 = EDGE_CURVE('',#1195,#652,#1197,.T.);
#1195 = VERTEX_POINT('',#1196);
#1196 = CARTESIAN_POINT('',(34.63614654541,5.918826580048,
    7.049916100491E-16));
#1197 = LINE('',#1198,#1199);
#1198 = CARTESIAN_POINT('',(34.63614654541,5.918826580048,
    7.049916100491E-16));
#1199 = VECTOR('',#1200,1.);
#1200 = DIRECTION('',(0.294480395997,-0.95565752044,-1.138283956928E-16)
  );
#1201 = ORIENTED_EDGE('',*,*,#1171,.F.);
#1202 = ORIENTED_EDGE('',*,*,#1203,.T.);
#1203 = EDGE_CURVE('',#1172,#1195,#1204,.T.);
#1204 = LINE('',#1205,#1206);
#1205 = CARTESIAN_POINT('',(34.566219329834,5.75,7.049916100491E-16));
#1206 = VECTOR('',#1207,1.);
#1207 = DIRECTION('',(0.382669215872,0.923885421047,0.));
#1208 = PLANE('',#1209);
#1209 = AXIS2_PLACEMENT_3D('',#1210,#1211,#1212);
#1210 = CARTESIAN_POINT('',(35.517124039699,2.960566970775,
    3.576778898775E-16));
#1211 = DIRECTION('',(-0.,-0.,-1.));
#1212 = DIRECTION('',(-1.,0.,0.));
#1213 = ADVANCED_FACE('',(#1214),#1229,.T.);
#1214 = FACE_BOUND('',#1215,.T.);
#1215 = EDGE_LOOP('',(#1216,#1222,#1223));
#1216 = ORIENTED_EDGE('',*,*,#1217,.T.);
#1217 = EDGE_CURVE('',#629,#652,#1218,.T.);
#1218 = LINE('',#1219,#1220);
#1219 = CARTESIAN_POINT('',(34.659999847412,6.099999904633,
    7.049916100491E-16));
#1220 = VECTOR('',#1221,1.);
#1221 = DIRECTION('',(0.28301736229,-0.959114785958,-1.108471947123E-16)
  );
#1222 = ORIENTED_EDGE('',*,*,#1194,.F.);
#1223 = ORIENTED_EDGE('',*,*,#1224,.T.);
#1224 = EDGE_CURVE('',#1195,#629,#1225,.T.);
#1225 = LINE('',#1226,#1227);
#1226 = CARTESIAN_POINT('',(34.63614654541,5.918826580048,
    7.049916100491E-16));
#1227 = VECTOR('',#1228,1.);
#1228 = DIRECTION('',(0.130533622521,0.991443883128,0.));
#1229 = PLANE('',#1230);
#1230 = AXIS2_PLACEMENT_3D('',#1231,#1232,#1233);
#1231 = CARTESIAN_POINT('',(35.541115557492,3.048409919124,
    3.575533440932E-16));
#1232 = DIRECTION('',(-2.70825007576E-16,-0.,-1.));
#1233 = DIRECTION('',(-1.,0.,2.70825007576E-16));
#1234 = ADVANCED_FACE('',(#1235),#1245,.T.);
#1235 = FACE_BOUND('',#1236,.T.);
#1236 = EDGE_LOOP('',(#1237,#1243,#1244));
#1237 = ORIENTED_EDGE('',*,*,#1238,.T.);
#1238 = EDGE_CURVE('',#146,#652,#1239,.T.);
#1239 = LINE('',#1240,#1241);
#1240 = CARTESIAN_POINT('',(36.459999084473,12.199999809265,0.));
#1241 = VECTOR('',#1242,1.);
#1242 = DIRECTION('',(0.,-1.,0.));
#1243 = ORIENTED_EDGE('',*,*,#1217,.F.);
#1244 = ORIENTED_EDGE('',*,*,#637,.F.);
#1245 = PLANE('',#1246);
#1246 = AXIS2_PLACEMENT_3D('',#1247,#1248,#1249);
#1247 = CARTESIAN_POINT('',(36.000608126382,6.099999904633,
    1.799260602549E-16));
#1248 = DIRECTION('',(-3.916621715909E-16,-0.,-1.));
#1249 = DIRECTION('',(-1.,0.,3.916621715909E-16));
#1250 = ADVANCED_FACE('',(#1251),#1268,.T.);
#1251 = FACE_BOUND('',#1252,.T.);
#1252 = EDGE_LOOP('',(#1253,#1261,#1267));
#1253 = ORIENTED_EDGE('',*,*,#1254,.T.);
#1254 = EDGE_CURVE('',#652,#1255,#1257,.T.);
#1255 = VERTEX_POINT('',#1256);
#1256 = CARTESIAN_POINT('',(36.459999084473,0.,2.));
#1257 = LINE('',#1258,#1259);
#1258 = CARTESIAN_POINT('',(36.459999084473,0.,0.));
#1259 = VECTOR('',#1260,1.);
#1260 = DIRECTION('',(0.,0.,1.));
#1261 = ORIENTED_EDGE('',*,*,#1262,.T.);
#1262 = EDGE_CURVE('',#1255,#22,#1263,.T.);
#1263 = LINE('',#1264,#1265);
#1264 = CARTESIAN_POINT('',(36.459999084473,0.,2.));
#1265 = VECTOR('',#1266,1.);
#1266 = DIRECTION('',(-0.998498871281,0.,-5.477229272375E-02));
#1267 = ORIENTED_EDGE('',*,*,#651,.F.);
#1268 = PLANE('',#1269);
#1269 = AXIS2_PLACEMENT_3D('',#1270,#1271,#1272);
#1270 = CARTESIAN_POINT('',(18.716296183803,0.,0.513703358433));
#1271 = DIRECTION('',(-0.,-1.,-0.));
#1272 = DIRECTION('',(0.,0.,-1.));
#1273 = ADVANCED_FACE('',(#1274),#1291,.T.);
#1274 = FACE_BOUND('',#1275,.T.);
#1275 = EDGE_LOOP('',(#1276,#1284,#1285));
#1276 = ORIENTED_EDGE('',*,*,#1277,.T.);
#1277 = EDGE_CURVE('',#1278,#22,#1280,.T.);
#1278 = VERTEX_POINT('',#1279);
#1279 = CARTESIAN_POINT('',(0.,0.,2.));
#1280 = LINE('',#1281,#1282);
#1281 = CARTESIAN_POINT('',(0.,0.,2.));
#1282 = VECTOR('',#1283,1.);
#1283 = DIRECTION('',(0.,0.,-1.));
#1284 = ORIENTED_EDGE('',*,*,#1262,.F.);
#1285 = ORIENTED_EDGE('',*,*,#1286,.T.);
#1286 = EDGE_CURVE('',#1255,#1278,#1287,.T.);
#1287 = LINE('',#1288,#1289);
#1288 = CARTESIAN_POINT('',(36.459999084473,0.,2.));
#1289 = VECTOR('',#1290,1.);
#1290 = DIRECTION('',(-1.,0.,0.));
#1291 = PLANE('',#1292);
#1292 = AXIS2_PLACEMENT_3D('',#1293,#1294,#1295);
#1293 = CARTESIAN_POINT('',(17.74370290067,0.,1.486296641567));
#1294 = DIRECTION('',(-0.,-1.,-0.));
#1295 = DIRECTION('',(0.,0.,-1.));
#1296 = ADVANCED_FACE('',(#1297),#1314,.T.);
#1297 = FACE_BOUND('',#1298,.T.);
#1298 = EDGE_LOOP('',(#1299,#1300,#1308));
#1299 = ORIENTED_EDGE('',*,*,#1254,.F.);
#1300 = ORIENTED_EDGE('',*,*,#1301,.T.);
#1301 = EDGE_CURVE('',#652,#1302,#1304,.T.);
#1302 = VERTEX_POINT('',#1303);
#1303 = CARTESIAN_POINT('',(36.459999084473,3.900000095367,
    0.699999988079));
#1304 = LINE('',#1305,#1306);
#1305 = CARTESIAN_POINT('',(36.459999084473,0.,0.));
#1306 = VECTOR('',#1307,1.);
#1307 = DIRECTION('',(0.,0.984271208268,0.176664055694));
#1308 = ORIENTED_EDGE('',*,*,#1309,.T.);
#1309 = EDGE_CURVE('',#1302,#1255,#1310,.T.);
#1310 = LINE('',#1311,#1312);
#1311 = CARTESIAN_POINT('',(36.459999084473,3.900000095367,
    0.699999988079));
#1312 = VECTOR('',#1313,1.);
#1313 = DIRECTION('',(0.,-0.9486832995,0.316227761667));
#1314 = PLANE('',#1315);
#1315 = AXIS2_PLACEMENT_3D('',#1316,#1317,#1318);
#1316 = CARTESIAN_POINT('',(36.459999084473,1.562837309765,
    0.887159596407));
#1317 = DIRECTION('',(1.,0.,0.));
#1318 = DIRECTION('',(-0.,0.,1.));
#1319 = ADVANCED_FACE('',(#1320),#1330,.T.);
#1320 = FACE_BOUND('',#1321,.T.);
#1321 = EDGE_LOOP('',(#1322,#1328,#1329));
#1322 = ORIENTED_EDGE('',*,*,#1323,.T.);
#1323 = EDGE_CURVE('',#146,#1302,#1324,.T.);
#1324 = LINE('',#1325,#1326);
#1325 = CARTESIAN_POINT('',(36.459999084473,12.199999809265,0.));
#1326 = VECTOR('',#1327,1.);
#1327 = DIRECTION('',(0.,-0.996462465778,8.40390046036E-02));
#1328 = ORIENTED_EDGE('',*,*,#1301,.F.);
#1329 = ORIENTED_EDGE('',*,*,#1238,.F.);
#1330 = PLANE('',#1331);
#1331 = AXIS2_PLACEMENT_3D('',#1332,#1333,#1334);
#1332 = CARTESIAN_POINT('',(36.459999084473,6.091785710025,
    0.175655847675));
#1333 = DIRECTION('',(1.,0.,0.));
#1334 = DIRECTION('',(-0.,0.,1.));
#1335 = ADVANCED_FACE('',(#1336),#1353,.T.);
#1336 = FACE_BOUND('',#1337,.T.);
#1337 = EDGE_LOOP('',(#1338,#1346,#1347));
#1338 = ORIENTED_EDGE('',*,*,#1339,.T.);
#1339 = EDGE_CURVE('',#1340,#1302,#1342,.T.);
#1340 = VERTEX_POINT('',#1341);
#1341 = CARTESIAN_POINT('',(36.459999084473,8.300000190735,
    0.699999988079));
#1342 = LINE('',#1343,#1344);
#1343 = CARTESIAN_POINT('',(36.459999084473,8.300000190735,
    0.699999988079));
#1344 = VECTOR('',#1345,1.);
#1345 = DIRECTION('',(0.,-1.,0.));
#1346 = ORIENTED_EDGE('',*,*,#1323,.F.);
#1347 = ORIENTED_EDGE('',*,*,#1348,.T.);
#1348 = EDGE_CURVE('',#146,#1340,#1349,.T.);
#1349 = LINE('',#1350,#1351);
#1350 = CARTESIAN_POINT('',(36.459999084473,12.199999809265,0.));
#1351 = VECTOR('',#1352,1.);
#1352 = DIRECTION('',(0.,-0.984271204512,0.17666407662));
#1353 = PLANE('',#1354);
#1354 = AXIS2_PLACEMENT_3D('',#1355,#1356,#1357);
#1355 = CARTESIAN_POINT('',(36.459999084473,8.058214148799,
    0.442260932773));
#1356 = DIRECTION('',(1.,0.,0.));
#1357 = DIRECTION('',(-0.,0.,1.));
#1358 = ADVANCED_FACE('',(#1359),#1376,.T.);
#1359 = FACE_BOUND('',#1360,.T.);
#1360 = EDGE_LOOP('',(#1361,#1369,#1370));
#1361 = ORIENTED_EDGE('',*,*,#1362,.T.);
#1362 = EDGE_CURVE('',#1363,#1340,#1365,.T.);
#1363 = VERTEX_POINT('',#1364);
#1364 = CARTESIAN_POINT('',(36.459999084473,8.300000190735,2.));
#1365 = LINE('',#1366,#1367);
#1366 = CARTESIAN_POINT('',(36.459999084473,8.300000190735,2.));
#1367 = VECTOR('',#1368,1.);
#1368 = DIRECTION('',(0.,0.,-1.));
#1369 = ORIENTED_EDGE('',*,*,#1348,.F.);
#1370 = ORIENTED_EDGE('',*,*,#1371,.T.);
#1371 = EDGE_CURVE('',#146,#1363,#1372,.T.);
#1372 = LINE('',#1373,#1374);
#1373 = CARTESIAN_POINT('',(36.459999084473,12.199999809265,0.));
#1374 = VECTOR('',#1375,1.);
#1375 = DIRECTION('',(0.,-0.88981744469,0.456316682936));
#1376 = PLANE('',#1377);
#1377 = AXIS2_PLACEMENT_3D('',#1378,#1379,#1380);
#1378 = CARTESIAN_POINT('',(36.459999084473,9.987176169584,
    0.780149718787));
#1379 = DIRECTION('',(1.,0.,0.));
#1380 = DIRECTION('',(-0.,0.,1.));
#1381 = ADVANCED_FACE('',(#1382),#1399,.T.);
#1382 = FACE_BOUND('',#1383,.T.);
#1383 = EDGE_LOOP('',(#1384,#1392,#1393));
#1384 = ORIENTED_EDGE('',*,*,#1385,.T.);
#1385 = EDGE_CURVE('',#1386,#1363,#1388,.T.);
#1386 = VERTEX_POINT('',#1387);
#1387 = CARTESIAN_POINT('',(36.459999084473,12.199999809265,2.));
#1388 = LINE('',#1389,#1390);
#1389 = CARTESIAN_POINT('',(36.459999084473,12.199999809265,2.));
#1390 = VECTOR('',#1391,1.);
#1391 = DIRECTION('',(0.,-1.,0.));
#1392 = ORIENTED_EDGE('',*,*,#1371,.F.);
#1393 = ORIENTED_EDGE('',*,*,#1394,.T.);
#1394 = EDGE_CURVE('',#146,#1386,#1395,.T.);
#1395 = LINE('',#1396,#1397);
#1396 = CARTESIAN_POINT('',(36.459999084473,12.199999809265,0.));
#1397 = VECTOR('',#1398,1.);
#1398 = DIRECTION('',(0.,0.,1.));
#1399 = PLANE('',#1400);
#1400 = AXIS2_PLACEMENT_3D('',#1401,#1402,#1403);
#1401 = CARTESIAN_POINT('',(36.459999084473,10.629269639452,
    1.379269639452));
#1402 = DIRECTION('',(1.,0.,0.));
#1403 = DIRECTION('',(-0.,0.,1.));
#1404 = ADVANCED_FACE('',(#1405),#1422,.T.);
#1405 = FACE_BOUND('',#1406,.T.);
#1406 = EDGE_LOOP('',(#1407,#1415,#1421));
#1407 = ORIENTED_EDGE('',*,*,#1408,.T.);
#1408 = EDGE_CURVE('',#1302,#1409,#1411,.T.);
#1409 = VERTEX_POINT('',#1410);
#1410 = CARTESIAN_POINT('',(36.459999084473,3.900000095367,2.));
#1411 = LINE('',#1412,#1413);
#1412 = CARTESIAN_POINT('',(36.459999084473,3.900000095367,
    0.699999988079));
#1413 = VECTOR('',#1414,1.);
#1414 = DIRECTION('',(0.,0.,1.));
#1415 = ORIENTED_EDGE('',*,*,#1416,.T.);
#1416 = EDGE_CURVE('',#1409,#1255,#1417,.T.);
#1417 = LINE('',#1418,#1419);
#1418 = CARTESIAN_POINT('',(36.459999084473,3.900000095367,2.));
#1419 = VECTOR('',#1420,1.);
#1420 = DIRECTION('',(0.,-1.,0.));
#1421 = ORIENTED_EDGE('',*,*,#1309,.F.);
#1422 = PLANE('',#1423);
#1423 = AXIS2_PLACEMENT_3D('',#1424,#1425,#1426);
#1424 = CARTESIAN_POINT('',(36.459999084473,2.22225981139,1.622259757746
    ));
#1425 = DIRECTION('',(1.,0.,0.));
#1426 = DIRECTION('',(-0.,0.,1.));
#1427 = ADVANCED_FACE('',(#1428),#1445,.T.);
#1428 = FACE_BOUND('',#1429,.T.);
#1429 = EDGE_LOOP('',(#1430,#1438,#1444));
#1430 = ORIENTED_EDGE('',*,*,#1431,.T.);
#1431 = EDGE_CURVE('',#24,#1432,#1434,.T.);
#1432 = VERTEX_POINT('',#1433);
#1433 = CARTESIAN_POINT('',(0.,12.199999809265,2.));
#1434 = LINE('',#1435,#1436);
#1435 = CARTESIAN_POINT('',(0.,12.199999809265,0.));
#1436 = VECTOR('',#1437,1.);
#1437 = DIRECTION('',(0.,0.,1.));
#1438 = ORIENTED_EDGE('',*,*,#1439,.T.);
#1439 = EDGE_CURVE('',#1432,#146,#1440,.T.);
#1440 = LINE('',#1441,#1442);
#1441 = CARTESIAN_POINT('',(0.,12.199999809265,2.));
#1442 = VECTOR('',#1443,1.);
#1443 = DIRECTION('',(0.998498871281,0.,-5.477229272375E-02));
#1444 = ORIENTED_EDGE('',*,*,#154,.F.);
#1445 = PLANE('',#1446);
#1446 = AXIS2_PLACEMENT_3D('',#1447,#1448,#1449);
#1447 = CARTESIAN_POINT('',(17.74370290067,12.199999809265,
    0.513703358433));
#1448 = DIRECTION('',(0.,1.,0.));
#1449 = DIRECTION('',(0.,-0.,1.));
#1450 = ADVANCED_FACE('',(#1451),#1461,.T.);
#1451 = FACE_BOUND('',#1452,.T.);
#1452 = EDGE_LOOP('',(#1453,#1454,#1455));
#1453 = ORIENTED_EDGE('',*,*,#1394,.F.);
#1454 = ORIENTED_EDGE('',*,*,#1439,.F.);
#1455 = ORIENTED_EDGE('',*,*,#1456,.T.);
#1456 = EDGE_CURVE('',#1432,#1386,#1457,.T.);
#1457 = LINE('',#1458,#1459);
#1458 = CARTESIAN_POINT('',(0.,12.199999809265,2.));
#1459 = VECTOR('',#1460,1.);
#1460 = DIRECTION('',(1.,0.,0.));
#1461 = PLANE('',#1462);
#1462 = AXIS2_PLACEMENT_3D('',#1463,#1464,#1465);
#1463 = CARTESIAN_POINT('',(18.716296183803,12.199999809265,
    1.486296641567));
#1464 = DIRECTION('',(0.,1.,0.));
#1465 = DIRECTION('',(0.,-0.,1.));
#1466 = ADVANCED_FACE('',(#1467),#1482,.T.);
#1467 = FACE_BOUND('',#1468,.T.);
#1468 = EDGE_LOOP('',(#1469,#1475,#1481));
#1469 = ORIENTED_EDGE('',*,*,#1470,.T.);
#1470 = EDGE_CURVE('',#1278,#1432,#1471,.T.);
#1471 = LINE('',#1472,#1473);
#1472 = CARTESIAN_POINT('',(0.,0.,2.));
#1473 = VECTOR('',#1474,1.);
#1474 = DIRECTION('',(0.,1.,0.));
#1475 = ORIENTED_EDGE('',*,*,#1476,.T.);
#1476 = EDGE_CURVE('',#1432,#22,#1477,.T.);
#1477 = LINE('',#1478,#1479);
#1478 = CARTESIAN_POINT('',(0.,12.199999809265,2.));
#1479 = VECTOR('',#1480,1.);
#1480 = DIRECTION('',(0.,-0.986827664702,-0.161775029529));
#1481 = ORIENTED_EDGE('',*,*,#1277,.F.);
#1482 = PLANE('',#1483);
#1483 = AXIS2_PLACEMENT_3D('',#1484,#1485,#1486);
#1484 = CARTESIAN_POINT('',(0.,5.640711797366,1.459288107267));
#1485 = DIRECTION('',(-1.,-0.,-0.));
#1486 = DIRECTION('',(0.,0.,-1.));
#1487 = ADVANCED_FACE('',(#1488),#1493,.T.);
#1488 = FACE_BOUND('',#1489,.T.);
#1489 = EDGE_LOOP('',(#1490,#1491,#1492));
#1490 = ORIENTED_EDGE('',*,*,#21,.F.);
#1491 = ORIENTED_EDGE('',*,*,#1476,.F.);
#1492 = ORIENTED_EDGE('',*,*,#1431,.F.);
#1493 = PLANE('',#1494);
#1494 = AXIS2_PLACEMENT_3D('',#1495,#1496,#1497);
#1495 = CARTESIAN_POINT('',(0.,6.559288011899,0.540711892733));
#1496 = DIRECTION('',(-1.,-0.,-0.));
#1497 = DIRECTION('',(0.,0.,-1.));
#1498 = ADVANCED_FACE('',(#1499),#1516,.T.);
#1499 = FACE_BOUND('',#1500,.T.);
#1500 = EDGE_LOOP('',(#1501,#1502,#1510));
#1501 = ORIENTED_EDGE('',*,*,#750,.F.);
#1502 = ORIENTED_EDGE('',*,*,#1503,.T.);
#1503 = EDGE_CURVE('',#751,#1504,#1506,.T.);
#1504 = VERTEX_POINT('',#1505);
#1505 = CARTESIAN_POINT('',(3.678679704666,3.978679656982,2.));
#1506 = LINE('',#1507,#1508);
#1507 = CARTESIAN_POINT('',(3.201923847198,4.599999904633,0.));
#1508 = VECTOR('',#1509,1.);
#1509 = DIRECTION('',(0.221967065996,-0.289273073953,0.931156114891));
#1510 = ORIENTED_EDGE('',*,*,#1511,.T.);
#1511 = EDGE_CURVE('',#1504,#728,#1512,.T.);
#1512 = LINE('',#1513,#1514);
#1513 = CARTESIAN_POINT('',(3.678679704666,3.978679656982,2.));
#1514 = VECTOR('',#1515,1.);
#1515 = DIRECTION('',(0.,0.,-1.));
#1516 = PLANE('',#1517);
#1517 = AXIS2_PLACEMENT_3D('',#1518,#1519,#1520);
#1518 = CARTESIAN_POINT('',(3.536986723675,4.163337520458,0.841177618916
    ));
#1519 = DIRECTION('',(0.793353301275,0.608761479856,0.));
#1520 = DIRECTION('',(-0.608761479856,0.793353301275,0.));
#1521 = ADVANCED_FACE('',(#1522),#1539,.T.);
#1522 = FACE_BOUND('',#1523,.T.);
#1523 = EDGE_LOOP('',(#1524,#1532,#1533));
#1524 = ORIENTED_EDGE('',*,*,#1525,.T.);
#1525 = EDGE_CURVE('',#1526,#1504,#1528,.T.);
#1526 = VERTEX_POINT('',#1527);
#1527 = CARTESIAN_POINT('',(3.201923847198,4.599999904633,2.));
#1528 = LINE('',#1529,#1530);
#1529 = CARTESIAN_POINT('',(3.201923847198,4.599999904633,2.));
#1530 = VECTOR('',#1531,1.);
#1531 = DIRECTION('',(0.608761479856,-0.793353301275,0.));
#1532 = ORIENTED_EDGE('',*,*,#1503,.F.);
#1533 = ORIENTED_EDGE('',*,*,#1534,.T.);
#1534 = EDGE_CURVE('',#751,#1526,#1535,.T.);
#1535 = LINE('',#1536,#1537);
#1536 = CARTESIAN_POINT('',(3.201923847198,4.599999904633,0.));
#1537 = VECTOR('',#1538,1.);
#1538 = DIRECTION('',(0.,0.,1.));
#1539 = PLANE('',#1540);
#1540 = AXIS2_PLACEMENT_3D('',#1541,#1542,#1543);
#1541 = CARTESIAN_POINT('',(3.343616828189,4.415342041157,1.158822381084
    ));
#1542 = DIRECTION('',(0.793353301275,0.608761479856,0.));
#1543 = DIRECTION('',(-0.608761479856,0.793353301275,0.));
#1544 = ADVANCED_FACE('',(#1545),#1555,.T.);
#1545 = FACE_BOUND('',#1546,.T.);
#1546 = EDGE_LOOP('',(#1547,#1548,#1554));
#1547 = ORIENTED_EDGE('',*,*,#1511,.F.);
#1548 = ORIENTED_EDGE('',*,*,#1549,.T.);
#1549 = EDGE_CURVE('',#1504,#705,#1550,.T.);
#1550 = LINE('',#1551,#1552);
#1551 = CARTESIAN_POINT('',(3.678679704666,3.978679656982,2.));
#1552 = VECTOR('',#1553,1.);
#1553 = DIRECTION('',(0.289273175666,-0.221967058868,-0.931156084992));
#1554 = ORIENTED_EDGE('',*,*,#727,.F.);
#1555 = PLANE('',#1556);
#1556 = AXIS2_PLACEMENT_3D('',#1557,#1558,#1559);
#1557 = CARTESIAN_POINT('',(3.863337645596,3.836986670931,0.84117758887)
  );
#1558 = DIRECTION('',(0.608761332826,0.793353414095,0.));
#1559 = DIRECTION('',(0.793353414095,-0.608761332826,0.));
#1560 = ADVANCED_FACE('',(#1561),#1578,.T.);
#1561 = FACE_BOUND('',#1562,.T.);
#1562 = EDGE_LOOP('',(#1563,#1571,#1572));
#1563 = ORIENTED_EDGE('',*,*,#1564,.T.);
#1564 = EDGE_CURVE('',#1565,#705,#1567,.T.);
#1565 = VERTEX_POINT('',#1566);
#1566 = CARTESIAN_POINT('',(4.300000190735,3.501923799515,2.));
#1567 = LINE('',#1568,#1569);
#1568 = CARTESIAN_POINT('',(4.300000190735,3.501923799515,2.));
#1569 = VECTOR('',#1570,1.);
#1570 = DIRECTION('',(0.,0.,-1.));
#1571 = ORIENTED_EDGE('',*,*,#1549,.F.);
#1572 = ORIENTED_EDGE('',*,*,#1573,.T.);
#1573 = EDGE_CURVE('',#1504,#1565,#1574,.T.);
#1574 = LINE('',#1575,#1576);
#1575 = CARTESIAN_POINT('',(3.678679704666,3.978679656982,2.));
#1576 = VECTOR('',#1577,1.);
#1577 = DIRECTION('',(0.793353414095,-0.608761332826,0.));
#1578 = PLANE('',#1579);
#1579 = AXIS2_PLACEMENT_3D('',#1580,#1581,#1582);
#1580 = CARTESIAN_POINT('',(4.115342249805,3.643616785567,1.15882241113)
  );
#1581 = DIRECTION('',(0.608761332826,0.793353414095,0.));
#1582 = DIRECTION('',(0.793353414095,-0.608761332826,0.));
#1583 = ADVANCED_FACE('',(#1584),#1594,.T.);
#1584 = FACE_BOUND('',#1585,.T.);
#1585 = EDGE_LOOP('',(#1586,#1587,#1593));
#1586 = ORIENTED_EDGE('',*,*,#1564,.F.);
#1587 = ORIENTED_EDGE('',*,*,#1588,.T.);
#1588 = EDGE_CURVE('',#1565,#682,#1589,.T.);
#1589 = LINE('',#1590,#1591);
#1590 = CARTESIAN_POINT('',(4.300000190735,3.501923799515,2.));
#1591 = VECTOR('',#1592,1.);
#1592 = DIRECTION('',(0.336865605897,-0.139534311304,-0.931156130588));
#1593 = ORIENTED_EDGE('',*,*,#704,.F.);
#1594 = PLANE('',#1595);
#1595 = AXIS2_PLACEMENT_3D('',#1596,#1597,#1598);
#1596 = CARTESIAN_POINT('',(4.51503880459,3.412851883704,0.84117763469)
  );
#1597 = DIRECTION('',(0.382683452602,0.923879524129,0.));
#1598 = DIRECTION('',(0.923879524129,-0.382683452602,0.));
#1599 = ADVANCED_FACE('',(#1600),#1617,.T.);
#1600 = FACE_BOUND('',#1601,.T.);
#1601 = EDGE_LOOP('',(#1602,#1610,#1611));
#1602 = ORIENTED_EDGE('',*,*,#1603,.T.);
#1603 = EDGE_CURVE('',#1604,#682,#1606,.T.);
#1604 = VERTEX_POINT('',#1605);
#1605 = CARTESIAN_POINT('',(5.023542881012,3.202222585678,2.));
#1606 = LINE('',#1607,#1608);
#1607 = CARTESIAN_POINT('',(5.023542881012,3.202222585678,2.));
#1608 = VECTOR('',#1609,1.);
#1609 = DIRECTION('',(0.,0.,-1.));
#1610 = ORIENTED_EDGE('',*,*,#1588,.F.);
#1611 = ORIENTED_EDGE('',*,*,#1612,.T.);
#1612 = EDGE_CURVE('',#1565,#1604,#1613,.T.);
#1613 = LINE('',#1614,#1615);
#1614 = CARTESIAN_POINT('',(4.300000190735,3.501923799515,2.));
#1615 = VECTOR('',#1616,1.);
#1616 = DIRECTION('',(0.923879524129,-0.382683452602,0.));
#1617 = PLANE('',#1618);
#1618 = AXIS2_PLACEMENT_3D('',#1619,#1620,#1621);
#1619 = CARTESIAN_POINT('',(4.808504267157,3.291294501489,1.15882236531)
  );
#1620 = DIRECTION('',(0.382683452602,0.923879524129,0.));
#1621 = DIRECTION('',(0.923879524129,-0.382683452602,0.));
#1622 = ADVANCED_FACE('',(#1623),#1633,.T.);
#1623 = FACE_BOUND('',#1624,.T.);
#1624 = EDGE_LOOP('',(#1625,#1626,#1632));
#1625 = ORIENTED_EDGE('',*,*,#1603,.F.);
#1626 = ORIENTED_EDGE('',*,*,#1627,.T.);
#1627 = EDGE_CURVE('',#1604,#660,#1628,.T.);
#1628 = LINE('',#1629,#1630);
#1629 = CARTESIAN_POINT('',(5.023542881012,3.202222585678,2.));
#1630 = VECTOR('',#1631,1.);
#1631 = DIRECTION('',(0.361501469002,-4.759263503678E-02,-0.931156071236
    ));
#1632 = ORIENTED_EDGE('',*,*,#681,.F.);
#1633 = PLANE('',#1634);
#1634 = AXIS2_PLACEMENT_3D('',#1635,#1636,#1637);
#1635 = CARTESIAN_POINT('',(5.254307862377,3.171841758824,0.841177575047
    ));
#1636 = DIRECTION('',(0.130526364111,0.991444838744,0.));
#1637 = DIRECTION('',(0.991444838744,-0.130526364111,0.));
#1638 = ADVANCED_FACE('',(#1639),#1656,.T.);
#1639 = FACE_BOUND('',#1640,.T.);
#1640 = EDGE_LOOP('',(#1641,#1649,#1650));
#1641 = ORIENTED_EDGE('',*,*,#1642,.T.);
#1642 = EDGE_CURVE('',#1643,#660,#1645,.T.);
#1643 = VERTEX_POINT('',#1644);
#1644 = CARTESIAN_POINT('',(5.800000190735,3.099999904633,2.));
#1645 = LINE('',#1646,#1647);
#1646 = CARTESIAN_POINT('',(5.800000190735,3.099999904633,2.));
#1647 = VECTOR('',#1648,1.);
#1648 = DIRECTION('',(0.,0.,-1.));
#1649 = ORIENTED_EDGE('',*,*,#1627,.F.);
#1650 = ORIENTED_EDGE('',*,*,#1651,.T.);
#1651 = EDGE_CURVE('',#1604,#1643,#1652,.T.);
#1652 = LINE('',#1653,#1654);
#1653 = CARTESIAN_POINT('',(5.023542881012,3.202222585678,2.));
#1654 = VECTOR('',#1655,1.);
#1655 = DIRECTION('',(0.991444838744,-0.130526364111,0.));
#1656 = PLANE('',#1657);
#1657 = AXIS2_PLACEMENT_3D('',#1658,#1659,#1660);
#1658 = CARTESIAN_POINT('',(5.56923520937,3.130380731487,1.158822424953)
  );
#1659 = DIRECTION('',(0.130526364111,0.991444838744,0.));
#1660 = DIRECTION('',(0.991444838744,-0.130526364111,0.));
#1661 = ADVANCED_FACE('',(#1662),#1672,.T.);
#1662 = FACE_BOUND('',#1663,.T.);
#1663 = EDGE_LOOP('',(#1664,#1665,#1671));
#1664 = ORIENTED_EDGE('',*,*,#1642,.F.);
#1665 = ORIENTED_EDGE('',*,*,#1666,.T.);
#1666 = EDGE_CURVE('',#1643,#813,#1667,.T.);
#1667 = LINE('',#1668,#1669);
#1668 = CARTESIAN_POINT('',(5.800000190735,3.099999904633,2.));
#1669 = VECTOR('',#1670,1.);
#1670 = DIRECTION('',(0.361501276009,4.759263885633E-02,-0.931156145966)
  );
#1671 = ORIENTED_EDGE('',*,*,#821,.F.);
#1672 = PLANE('',#1673);
#1673 = AXIS2_PLACEMENT_3D('',#1674,#1675,#1676);
#1674 = CARTESIAN_POINT('',(6.030765009782,3.130380728775,0.841177650142
    ));
#1675 = DIRECTION('',(-0.130526442904,0.991444828371,0.));
#1676 = DIRECTION('',(0.991444828371,0.130526442904,0.));
#1677 = ADVANCED_FACE('',(#1678),#1695,.T.);
#1678 = FACE_BOUND('',#1679,.T.);
#1679 = EDGE_LOOP('',(#1680,#1688,#1689));
#1680 = ORIENTED_EDGE('',*,*,#1681,.T.);
#1681 = EDGE_CURVE('',#1682,#813,#1684,.T.);
#1682 = VERTEX_POINT('',#1683);
#1683 = CARTESIAN_POINT('',(6.576457023621,3.202222585678,2.));
#1684 = LINE('',#1685,#1686);
#1685 = CARTESIAN_POINT('',(6.576457023621,3.202222585678,2.));
#1686 = VECTOR('',#1687,1.);
#1687 = DIRECTION('',(0.,0.,-1.));
#1688 = ORIENTED_EDGE('',*,*,#1666,.F.);
#1689 = ORIENTED_EDGE('',*,*,#1690,.T.);
#1690 = EDGE_CURVE('',#1643,#1682,#1691,.T.);
#1691 = LINE('',#1692,#1693);
#1692 = CARTESIAN_POINT('',(5.800000190735,3.099999904633,2.));
#1693 = VECTOR('',#1694,1.);
#1694 = DIRECTION('',(0.991444828371,0.130526442904,0.));
#1695 = PLANE('',#1696);
#1696 = AXIS2_PLACEMENT_3D('',#1697,#1698,#1699);
#1697 = CARTESIAN_POINT('',(6.345692204574,3.171841761536,1.158822349858
    ));
#1698 = DIRECTION('',(-0.130526442904,0.991444828371,0.));
#1699 = DIRECTION('',(0.991444828371,0.130526442904,0.));
#1700 = ADVANCED_FACE('',(#1701),#1711,.T.);
#1701 = FACE_BOUND('',#1702,.T.);
#1702 = EDGE_LOOP('',(#1703,#1704,#1710));
#1703 = ORIENTED_EDGE('',*,*,#1681,.F.);
#1704 = ORIENTED_EDGE('',*,*,#1705,.T.);
#1705 = EDGE_CURVE('',#1682,#836,#1706,.T.);
#1706 = LINE('',#1707,#1708);
#1707 = CARTESIAN_POINT('',(6.576457023621,3.202222585678,2.));
#1708 = VECTOR('',#1709,1.);
#1709 = DIRECTION('',(0.336865802709,0.139534300869,-0.931156060951));
#1710 = ORIENTED_EDGE('',*,*,#844,.F.);
#1711 = PLANE('',#1712);
#1712 = AXIS2_PLACEMENT_3D('',#1713,#1714,#1715);
#1713 = CARTESIAN_POINT('',(6.791495797082,3.291294508899,0.841177564712
    ));
#1714 = DIRECTION('',(-0.382683237336,0.923879613295,0.));
#1715 = DIRECTION('',(0.923879613295,0.382683237336,0.));
#1716 = ADVANCED_FACE('',(#1717),#1734,.T.);
#1717 = FACE_BOUND('',#1718,.T.);
#1718 = EDGE_LOOP('',(#1719,#1727,#1728));
#1719 = ORIENTED_EDGE('',*,*,#1720,.T.);
#1720 = EDGE_CURVE('',#1721,#836,#1723,.T.);
#1721 = VERTEX_POINT('',#1722);
#1722 = CARTESIAN_POINT('',(7.300000190735,3.501923799515,2.));
#1723 = LINE('',#1724,#1725);
#1724 = CARTESIAN_POINT('',(7.300000190735,3.501923799515,2.));
#1725 = VECTOR('',#1726,1.);
#1726 = DIRECTION('',(0.,0.,-1.));
#1727 = ORIENTED_EDGE('',*,*,#1705,.F.);
#1728 = ORIENTED_EDGE('',*,*,#1729,.T.);
#1729 = EDGE_CURVE('',#1682,#1721,#1730,.T.);
#1730 = LINE('',#1731,#1732);
#1731 = CARTESIAN_POINT('',(6.576457023621,3.202222585678,2.));
#1732 = VECTOR('',#1733,1.);
#1733 = DIRECTION('',(0.923879613295,0.382683237336,0.));
#1734 = PLANE('',#1735);
#1735 = AXIS2_PLACEMENT_3D('',#1736,#1737,#1738);
#1736 = CARTESIAN_POINT('',(7.084961417274,3.412851876294,1.158822435288
    ));
#1737 = DIRECTION('',(-0.382683237336,0.923879613295,0.));
#1738 = DIRECTION('',(0.923879613295,0.382683237336,0.));
#1739 = ADVANCED_FACE('',(#1740),#1750,.T.);
#1740 = FACE_BOUND('',#1741,.T.);
#1741 = EDGE_LOOP('',(#1742,#1743,#1749));
#1742 = ORIENTED_EDGE('',*,*,#1720,.F.);
#1743 = ORIENTED_EDGE('',*,*,#1744,.T.);
#1744 = EDGE_CURVE('',#1721,#859,#1745,.T.);
#1745 = LINE('',#1746,#1747);
#1746 = CARTESIAN_POINT('',(7.300000190735,3.501923799515,2.));
#1747 = VECTOR('',#1748,1.);
#1748 = DIRECTION('',(0.289273073953,0.221967065996,-0.931156114891));
#1749 = ORIENTED_EDGE('',*,*,#867,.F.);
#1750 = PLANE('',#1751);
#1751 = AXIS2_PLACEMENT_3D('',#1752,#1753,#1754);
#1752 = CARTESIAN_POINT('',(7.484658054211,3.643616780506,0.841177618916
    ));
#1753 = DIRECTION('',(-0.608761479856,0.793353301275,0.));
#1754 = DIRECTION('',(0.793353301275,0.608761479856,0.));
#1755 = ADVANCED_FACE('',(#1756),#1773,.T.);
#1756 = FACE_BOUND('',#1757,.T.);
#1757 = EDGE_LOOP('',(#1758,#1766,#1767));
#1758 = ORIENTED_EDGE('',*,*,#1759,.T.);
#1759 = EDGE_CURVE('',#1760,#859,#1762,.T.);
#1760 = VERTEX_POINT('',#1761);
#1761 = CARTESIAN_POINT('',(7.921320438385,3.978679656982,2.));
#1762 = LINE('',#1763,#1764);
#1763 = CARTESIAN_POINT('',(7.921320438385,3.978679656982,2.));
#1764 = VECTOR('',#1765,1.);
#1765 = DIRECTION('',(0.,0.,-1.));
#1766 = ORIENTED_EDGE('',*,*,#1744,.F.);
#1767 = ORIENTED_EDGE('',*,*,#1768,.T.);
#1768 = EDGE_CURVE('',#1721,#1760,#1769,.T.);
#1769 = LINE('',#1770,#1771);
#1770 = CARTESIAN_POINT('',(7.300000190735,3.501923799515,2.));
#1771 = VECTOR('',#1772,1.);
#1772 = DIRECTION('',(0.793353301275,0.608761479856,0.));
#1773 = PLANE('',#1774);
#1774 = AXIS2_PLACEMENT_3D('',#1775,#1776,#1777);
#1775 = CARTESIAN_POINT('',(7.736662574909,3.836986675992,1.158822381084
    ));
#1776 = DIRECTION('',(-0.608761479856,0.793353301275,0.));
#1777 = DIRECTION('',(0.793353301275,0.608761479856,0.));
#1778 = ADVANCED_FACE('',(#1779),#1796,.T.);
#1779 = FACE_BOUND('',#1780,.T.);
#1780 = EDGE_LOOP('',(#1781,#1789,#1795));
#1781 = ORIENTED_EDGE('',*,*,#1782,.T.);
#1782 = EDGE_CURVE('',#1760,#1783,#1785,.T.);
#1783 = VERTEX_POINT('',#1784);
#1784 = CARTESIAN_POINT('',(8.398076057434,4.599999904633,2.));
#1785 = LINE('',#1786,#1787);
#1786 = CARTESIAN_POINT('',(7.921320438385,3.978679656982,2.));
#1787 = VECTOR('',#1788,1.);
#1788 = DIRECTION('',(0.608761288243,0.793353448304,0.));
#1789 = ORIENTED_EDGE('',*,*,#1790,.T.);
#1790 = EDGE_CURVE('',#1783,#859,#1791,.T.);
#1791 = LINE('',#1792,#1793);
#1792 = CARTESIAN_POINT('',(8.398076057434,4.599999904633,2.));
#1793 = VECTOR('',#1794,1.);
#1794 = DIRECTION('',(-0.221966960462,-0.28927308108,-0.931156137834));
#1795 = ORIENTED_EDGE('',*,*,#1759,.F.);
#1796 = PLANE('',#1797);
#1797 = AXIS2_PLACEMENT_3D('',#1798,#1799,#1800);
#1798 = CARTESIAN_POINT('',(8.063013344634,4.163337515397,1.158822358029
    ));
#1799 = DIRECTION('',(-0.793353448304,0.608761288243,-0.));
#1800 = DIRECTION('',(-0.608761288243,-0.793353448304,0.));
#1801 = ADVANCED_FACE('',(#1802),#1812,.T.);
#1802 = FACE_BOUND('',#1803,.T.);
#1803 = EDGE_LOOP('',(#1804,#1805,#1806));
#1804 = ORIENTED_EDGE('',*,*,#890,.F.);
#1805 = ORIENTED_EDGE('',*,*,#1790,.F.);
#1806 = ORIENTED_EDGE('',*,*,#1807,.T.);
#1807 = EDGE_CURVE('',#1783,#882,#1808,.T.);
#1808 = LINE('',#1809,#1810);
#1809 = CARTESIAN_POINT('',(8.398076057434,4.599999904633,2.));
#1810 = VECTOR('',#1811,1.);
#1811 = DIRECTION('',(0.,0.,-1.));
#1812 = PLANE('',#1813);
#1813 = AXIS2_PLACEMENT_3D('',#1814,#1815,#1816);
#1814 = CARTESIAN_POINT('',(8.256383151185,4.415342046218,0.841177641971
    ));
#1815 = DIRECTION('',(-0.793353448304,0.608761288243,-0.));
#1816 = DIRECTION('',(-0.608761288243,-0.793353448304,0.));
#1817 = ADVANCED_FACE('',(#1818),#1835,.T.);
#1818 = FACE_BOUND('',#1819,.T.);
#1819 = EDGE_LOOP('',(#1820,#1828,#1834));
#1820 = ORIENTED_EDGE('',*,*,#1821,.T.);
#1821 = EDGE_CURVE('',#1783,#1822,#1824,.T.);
#1822 = VERTEX_POINT('',#1823);
#1823 = CARTESIAN_POINT('',(8.697777748108,5.323543071747,2.));
#1824 = LINE('',#1825,#1826);
#1825 = CARTESIAN_POINT('',(8.398076057434,4.599999904633,2.));
#1826 = VECTOR('',#1827,1.);
#1827 = DIRECTION('',(0.382683757035,0.923879398029,0.));
#1828 = ORIENTED_EDGE('',*,*,#1829,.T.);
#1829 = EDGE_CURVE('',#1822,#882,#1830,.T.);
#1830 = LINE('',#1831,#1832);
#1831 = CARTESIAN_POINT('',(8.697777748108,5.323543071747,2.));
#1832 = VECTOR('',#1833,1.);
#1833 = DIRECTION('',(-0.139534518552,-0.336865792274,-0.931156032106));
#1834 = ORIENTED_EDGE('',*,*,#1807,.F.);
#1835 = PLANE('',#1836);
#1836 = AXIS2_PLACEMENT_3D('',#1837,#1838,#1839);
#1837 = CARTESIAN_POINT('',(8.487148125441,4.815038685503,1.158822464273
    ));
#1838 = DIRECTION('',(-0.923879398029,0.382683757035,-0.));
#1839 = DIRECTION('',(-0.382683757035,-0.923879398029,0.));
#1840 = ADVANCED_FACE('',(#1841),#1851,.T.);
#1841 = FACE_BOUND('',#1842,.T.);
#1842 = EDGE_LOOP('',(#1843,#1844,#1845));
#1843 = ORIENTED_EDGE('',*,*,#913,.F.);
#1844 = ORIENTED_EDGE('',*,*,#1829,.F.);
#1845 = ORIENTED_EDGE('',*,*,#1846,.T.);
#1846 = EDGE_CURVE('',#1822,#905,#1847,.T.);
#1847 = LINE('',#1848,#1849);
#1848 = CARTESIAN_POINT('',(8.697777748108,5.323543071747,2.));
#1849 = VECTOR('',#1850,1.);
#1850 = DIRECTION('',(0.,0.,-1.));
#1851 = PLANE('',#1852);
#1852 = AXIS2_PLACEMENT_3D('',#1853,#1854,#1855);
#1853 = CARTESIAN_POINT('',(8.608705680101,5.108504290876,0.841177535727
    ));
#1854 = DIRECTION('',(-0.923879398029,0.382683757035,-0.));
#1855 = DIRECTION('',(-0.382683757035,-0.923879398029,0.));
#1856 = ADVANCED_FACE('',(#1857),#1874,.T.);
#1857 = FACE_BOUND('',#1858,.T.);
#1858 = EDGE_LOOP('',(#1859,#1867,#1873));
#1859 = ORIENTED_EDGE('',*,*,#1860,.T.);
#1860 = EDGE_CURVE('',#1822,#1861,#1863,.T.);
#1861 = VERTEX_POINT('',#1862);
#1862 = CARTESIAN_POINT('',(8.800000190735,6.099999904633,2.));
#1863 = LINE('',#1864,#1865);
#1864 = CARTESIAN_POINT('',(8.697777748108,5.323543071747,2.));
#1865 = VECTOR('',#1866,1.);
#1866 = DIRECTION('',(0.130526143658,0.991444867767,0.));
#1867 = ORIENTED_EDGE('',*,*,#1868,.T.);
#1868 = EDGE_CURVE('',#1861,#905,#1869,.T.);
#1869 = LINE('',#1870,#1871);
#1870 = CARTESIAN_POINT('',(8.800000190735,6.099999904633,2.));
#1871 = VECTOR('',#1872,1.);
#1872 = DIRECTION('',(-4.75925281053E-02,-0.361501277919,-0.931156150885
    ));
#1873 = ORIENTED_EDGE('',*,*,#1846,.F.);
#1874 = PLANE('',#1875);
#1875 = AXIS2_PLACEMENT_3D('',#1876,#1877,#1878);
#1876 = CARTESIAN_POINT('',(8.728158501213,5.554307889438,1.158822344914
    ));
#1877 = DIRECTION('',(-0.991444867767,0.130526143658,-0.));
#1878 = DIRECTION('',(-0.130526143658,-0.991444867767,0.));
#1879 = ADVANCED_FACE('',(#1880),#1890,.T.);
#1880 = FACE_BOUND('',#1881,.T.);
#1881 = EDGE_LOOP('',(#1882,#1883,#1884));
#1882 = ORIENTED_EDGE('',*,*,#934,.F.);
#1883 = ORIENTED_EDGE('',*,*,#1868,.F.);
#1884 = ORIENTED_EDGE('',*,*,#1885,.T.);
#1885 = EDGE_CURVE('',#1861,#330,#1886,.T.);
#1886 = LINE('',#1887,#1888);
#1887 = CARTESIAN_POINT('',(8.800000190735,6.099999904633,2.));
#1888 = VECTOR('',#1889,1.);
#1889 = DIRECTION('',(0.,0.,-1.));
#1890 = PLANE('',#1891);
#1891 = AXIS2_PLACEMENT_3D('',#1892,#1893,#1894);
#1892 = CARTESIAN_POINT('',(8.76961943763,5.869235086942,0.841177655086)
  );
#1893 = DIRECTION('',(-0.991444867767,0.130526143658,-0.));
#1894 = DIRECTION('',(-0.130526143658,-0.991444867767,0.));
#1895 = ADVANCED_FACE('',(#1896),#1913,.T.);
#1896 = FACE_BOUND('',#1897,.T.);
#1897 = EDGE_LOOP('',(#1898,#1906,#1912));
#1898 = ORIENTED_EDGE('',*,*,#1899,.T.);
#1899 = EDGE_CURVE('',#1861,#1900,#1902,.T.);
#1900 = VERTEX_POINT('',#1901);
#1901 = CARTESIAN_POINT('',(8.697777748108,6.876457214355,2.));
#1902 = LINE('',#1903,#1904);
#1903 = CARTESIAN_POINT('',(8.800000190735,6.099999904633,2.));
#1904 = VECTOR('',#1905,1.);
#1905 = DIRECTION('',(-0.130526064865,0.99144487814,0.));
#1906 = ORIENTED_EDGE('',*,*,#1907,.T.);
#1907 = EDGE_CURVE('',#1900,#330,#1908,.T.);
#1908 = LINE('',#1909,#1910);
#1909 = CARTESIAN_POINT('',(8.697777748108,6.876457214355,2.));
#1910 = VECTOR('',#1911,1.);
#1911 = DIRECTION('',(4.759252428576E-02,-0.361501470912,-0.931156076155
    ));
#1912 = ORIENTED_EDGE('',*,*,#1885,.F.);
#1913 = PLANE('',#1914);
#1914 = AXIS2_PLACEMENT_3D('',#1915,#1916,#1917);
#1915 = CARTESIAN_POINT('',(8.769619434917,6.330764884642,1.158822420009
    ));
#1916 = DIRECTION('',(-0.99144487814,-0.130526064865,-0.));
#1917 = DIRECTION('',(0.130526064865,-0.99144487814,0.));
#1918 = ADVANCED_FACE('',(#1919),#1929,.T.);
#1919 = FACE_BOUND('',#1920,.T.);
#1920 = EDGE_LOOP('',(#1921,#1922,#1923));
#1921 = ORIENTED_EDGE('',*,*,#329,.F.);
#1922 = ORIENTED_EDGE('',*,*,#1907,.F.);
#1923 = ORIENTED_EDGE('',*,*,#1924,.T.);
#1924 = EDGE_CURVE('',#1900,#307,#1925,.T.);
#1925 = LINE('',#1926,#1927);
#1926 = CARTESIAN_POINT('',(8.697777748108,6.876457214355,2.));
#1927 = VECTOR('',#1928,1.);
#1928 = DIRECTION('',(0.,0.,-1.));
#1929 = PLANE('',#1930);
#1930 = AXIS2_PLACEMENT_3D('',#1931,#1932,#1933);
#1931 = CARTESIAN_POINT('',(8.728158503925,6.645692234346,0.841177579991
    ));
#1932 = DIRECTION('',(-0.99144487814,-0.130526064865,-0.));
#1933 = DIRECTION('',(0.130526064865,-0.99144487814,0.));
#1934 = ADVANCED_FACE('',(#1935),#1952,.T.);
#1935 = FACE_BOUND('',#1936,.T.);
#1936 = EDGE_LOOP('',(#1937,#1945,#1951));
#1937 = ORIENTED_EDGE('',*,*,#1938,.T.);
#1938 = EDGE_CURVE('',#1900,#1939,#1941,.T.);
#1939 = VERTEX_POINT('',#1940);
#1940 = CARTESIAN_POINT('',(8.398076057434,7.599999904633,2.));
#1941 = LINE('',#1942,#1943);
#1942 = CARTESIAN_POINT('',(8.697777748108,6.876457214355,2.));
#1943 = VECTOR('',#1944,1.);
#1944 = DIRECTION('',(-0.382683972301,0.923879308862,0.));
#1945 = ORIENTED_EDGE('',*,*,#1946,.T.);
#1946 = EDGE_CURVE('',#1939,#307,#1947,.T.);
#1947 = LINE('',#1948,#1949);
#1948 = CARTESIAN_POINT('',(8.398076057434,7.599999904633,2.));
#1949 = VECTOR('',#1950,1.);
#1950 = DIRECTION('',(0.139534528987,-0.336865595462,-0.931156101744));
#1951 = ORIENTED_EDGE('',*,*,#1924,.F.);
#1952 = PLANE('',#1953);
#1953 = AXIS2_PLACEMENT_3D('',#1954,#1955,#1956);
#1954 = CARTESIAN_POINT('',(8.608705687511,7.09149583562,1.158822394296)
  );
#1955 = DIRECTION('',(-0.923879308862,-0.382683972301,-0.));
#1956 = DIRECTION('',(0.382683972301,-0.923879308862,0.));
#1957 = ADVANCED_FACE('',(#1958),#1968,.T.);
#1958 = FACE_BOUND('',#1959,.T.);
#1959 = EDGE_LOOP('',(#1960,#1961,#1962));
#1960 = ORIENTED_EDGE('',*,*,#306,.F.);
#1961 = ORIENTED_EDGE('',*,*,#1946,.F.);
#1962 = ORIENTED_EDGE('',*,*,#1963,.T.);
#1963 = EDGE_CURVE('',#1939,#284,#1964,.T.);
#1964 = LINE('',#1965,#1966);
#1965 = CARTESIAN_POINT('',(8.398076057434,7.599999904633,2.));
#1966 = VECTOR('',#1967,1.);
#1967 = DIRECTION('',(0.,0.,-1.));
#1968 = PLANE('',#1969);
#1969 = AXIS2_PLACEMENT_3D('',#1970,#1971,#1972);
#1970 = CARTESIAN_POINT('',(8.487148118031,7.384961283368,0.841177605704
    ));
#1971 = DIRECTION('',(-0.923879308862,-0.382683972301,-0.));
#1972 = DIRECTION('',(0.382683972301,-0.923879308862,0.));
#1973 = ADVANCED_FACE('',(#1974),#1991,.T.);
#1974 = FACE_BOUND('',#1975,.T.);
#1975 = EDGE_LOOP('',(#1976,#1984,#1990));
#1976 = ORIENTED_EDGE('',*,*,#1977,.T.);
#1977 = EDGE_CURVE('',#1939,#1978,#1980,.T.);
#1978 = VERTEX_POINT('',#1979);
#1979 = CARTESIAN_POINT('',(7.921320438385,8.221320152283,2.));
#1980 = LINE('',#1981,#1982);
#1981 = CARTESIAN_POINT('',(8.398076057434,7.599999904633,2.));
#1982 = VECTOR('',#1983,1.);
#1983 = DIRECTION('',(-0.608761288243,0.793353448304,0.));
#1984 = ORIENTED_EDGE('',*,*,#1985,.T.);
#1985 = EDGE_CURVE('',#1978,#284,#1986,.T.);
#1986 = LINE('',#1987,#1988);
#1987 = CARTESIAN_POINT('',(7.921320438385,8.221320152283,2.));
#1988 = VECTOR('',#1989,1.);
#1989 = DIRECTION('',(0.221966960462,-0.28927308108,-0.931156137834));
#1990 = ORIENTED_EDGE('',*,*,#1963,.F.);
#1991 = PLANE('',#1992);
#1992 = AXIS2_PLACEMENT_3D('',#1993,#1994,#1995);
#1993 = CARTESIAN_POINT('',(8.256383151185,7.784657763047,1.158822358029
    ));
#1994 = DIRECTION('',(-0.793353448304,-0.608761288243,-0.));
#1995 = DIRECTION('',(0.608761288243,-0.793353448304,0.));
#1996 = ADVANCED_FACE('',(#1997),#2007,.T.);
#1997 = FACE_BOUND('',#1998,.T.);
#1998 = EDGE_LOOP('',(#1999,#2000,#2001));
#1999 = ORIENTED_EDGE('',*,*,#283,.F.);
#2000 = ORIENTED_EDGE('',*,*,#1985,.F.);
#2001 = ORIENTED_EDGE('',*,*,#2002,.T.);
#2002 = EDGE_CURVE('',#1978,#261,#2003,.T.);
#2003 = LINE('',#2004,#2005);
#2004 = CARTESIAN_POINT('',(7.921320438385,8.221320152283,2.));
#2005 = VECTOR('',#2006,1.);
#2006 = DIRECTION('',(0.,0.,-1.));
#2007 = PLANE('',#2008);
#2008 = AXIS2_PLACEMENT_3D('',#2009,#2010,#2011);
#2009 = CARTESIAN_POINT('',(8.063013344634,8.036662293868,0.841177641971
    ));
#2010 = DIRECTION('',(-0.793353448304,-0.608761288243,-0.));
#2011 = DIRECTION('',(0.608761288243,-0.793353448304,0.));
#2012 = ADVANCED_FACE('',(#2013),#2023,.T.);
#2013 = FACE_BOUND('',#2014,.T.);
#2014 = EDGE_LOOP('',(#2015,#2016,#2022));
#2015 = ORIENTED_EDGE('',*,*,#2002,.F.);
#2016 = ORIENTED_EDGE('',*,*,#2017,.T.);
#2017 = EDGE_CURVE('',#1978,#238,#2018,.T.);
#2018 = LINE('',#2019,#2020);
#2019 = CARTESIAN_POINT('',(7.921320438385,8.221320152283,2.));
#2020 = VECTOR('',#2021,1.);
#2021 = DIRECTION('',(-0.289273066825,0.221967171529,-0.931156091949));
#2022 = ORIENTED_EDGE('',*,*,#260,.F.);
#2023 = PLANE('',#2024);
#2024 = AXIS2_PLACEMENT_3D('',#2025,#2026,#2027);
#2025 = CARTESIAN_POINT('',(7.736662569848,8.363013208016,0.841177595861
    ));
#2026 = DIRECTION('',(-0.608761671469,-0.793353154245,-0.));
#2027 = DIRECTION('',(-0.793353154245,0.608761671469,0.));
#2028 = ADVANCED_FACE('',(#2029),#2046,.T.);
#2029 = FACE_BOUND('',#2030,.T.);
#2030 = EDGE_LOOP('',(#2031,#2039,#2040));
#2031 = ORIENTED_EDGE('',*,*,#2032,.T.);
#2032 = EDGE_CURVE('',#2033,#238,#2035,.T.);
#2033 = VERTEX_POINT('',#2034);
#2034 = CARTESIAN_POINT('',(7.300000190735,8.698076248169,2.));
#2035 = LINE('',#2036,#2037);
#2036 = CARTESIAN_POINT('',(7.300000190735,8.698076248169,2.));
#2037 = VECTOR('',#2038,1.);
#2038 = DIRECTION('',(0.,0.,-1.));
#2039 = ORIENTED_EDGE('',*,*,#2017,.F.);
#2040 = ORIENTED_EDGE('',*,*,#2041,.T.);
#2041 = EDGE_CURVE('',#1978,#2033,#2042,.T.);
#2042 = LINE('',#2043,#2044);
#2043 = CARTESIAN_POINT('',(7.921320438385,8.221320152283,2.));
#2044 = VECTOR('',#2045,1.);
#2045 = DIRECTION('',(-0.793353154245,0.608761671469,0.));
#2046 = PLANE('',#2047);
#2047 = AXIS2_PLACEMENT_3D('',#2048,#2049,#2050);
#2048 = CARTESIAN_POINT('',(7.484658059272,8.556383192436,1.158822404139
    ));
#2049 = DIRECTION('',(-0.608761671469,-0.793353154245,-0.));
#2050 = DIRECTION('',(-0.793353154245,0.608761671469,0.));
#2051 = ADVANCED_FACE('',(#2052),#2062,.T.);
#2052 = FACE_BOUND('',#2053,.T.);
#2053 = EDGE_LOOP('',(#2054,#2055,#2061));
#2054 = ORIENTED_EDGE('',*,*,#2032,.F.);
#2055 = ORIENTED_EDGE('',*,*,#2056,.T.);
#2056 = EDGE_CURVE('',#2033,#215,#2057,.T.);
#2057 = LINE('',#2058,#2059);
#2058 = CARTESIAN_POINT('',(7.300000190735,8.698076248169,2.));
#2059 = VECTOR('',#2060,1.);
#2060 = DIRECTION('',(-0.336865792274,0.139534518552,-0.931156032106));
#2061 = ORIENTED_EDGE('',*,*,#237,.F.);
#2062 = PLANE('',#2063);
#2063 = AXIS2_PLACEMENT_3D('',#2064,#2065,#2066);
#2064 = CARTESIAN_POINT('',(7.084961409864,8.787148316176,0.841177535727
    ));
#2065 = DIRECTION('',(-0.382683757035,-0.923879398029,-0.));
#2066 = DIRECTION('',(-0.923879398029,0.382683757035,0.));
#2067 = ADVANCED_FACE('',(#2068),#2085,.T.);
#2068 = FACE_BOUND('',#2069,.T.);
#2069 = EDGE_LOOP('',(#2070,#2078,#2079));
#2070 = ORIENTED_EDGE('',*,*,#2071,.T.);
#2071 = EDGE_CURVE('',#2072,#215,#2074,.T.);
#2072 = VERTEX_POINT('',#2073);
#2073 = CARTESIAN_POINT('',(6.576457023621,8.997777938843,2.));
#2074 = LINE('',#2075,#2076);
#2075 = CARTESIAN_POINT('',(6.576457023621,8.997777938843,2.));
#2076 = VECTOR('',#2077,1.);
#2077 = DIRECTION('',(0.,0.,-1.));
#2078 = ORIENTED_EDGE('',*,*,#2056,.F.);
#2079 = ORIENTED_EDGE('',*,*,#2080,.T.);
#2080 = EDGE_CURVE('',#2033,#2072,#2081,.T.);
#2081 = LINE('',#2082,#2083);
#2082 = CARTESIAN_POINT('',(7.300000190735,8.698076248169,2.));
#2083 = VECTOR('',#2084,1.);
#2084 = DIRECTION('',(-0.923879398029,0.382683757035,0.));
#2085 = PLANE('',#2086);
#2086 = AXIS2_PLACEMENT_3D('',#2087,#2088,#2089);
#2087 = CARTESIAN_POINT('',(6.791495804491,8.908705870835,1.158822464273
    ));
#2088 = DIRECTION('',(-0.382683757035,-0.923879398029,-0.));
#2089 = DIRECTION('',(-0.923879398029,0.382683757035,0.));
#2090 = ADVANCED_FACE('',(#2091),#2101,.T.);
#2091 = FACE_BOUND('',#2092,.T.);
#2092 = EDGE_LOOP('',(#2093,#2094,#2100));
#2093 = ORIENTED_EDGE('',*,*,#2071,.F.);
#2094 = ORIENTED_EDGE('',*,*,#2095,.T.);
#2095 = EDGE_CURVE('',#2072,#123,#2096,.T.);
#2096 = LINE('',#2097,#2098);
#2097 = CARTESIAN_POINT('',(6.576457023621,8.997777938843,2.));
#2098 = VECTOR('',#2099,1.);
#2099 = DIRECTION('',(-0.361501277919,4.75925281053E-02,-0.931156150885)
  );
#2100 = ORIENTED_EDGE('',*,*,#214,.F.);
#2101 = PLANE('',#2102);
#2102 = AXIS2_PLACEMENT_3D('',#2103,#2104,#2105);
#2103 = CARTESIAN_POINT('',(6.34569220593,9.028158691948,0.841177655086)
  );
#2104 = DIRECTION('',(-0.130526143658,-0.991444867767,-0.));
#2105 = DIRECTION('',(-0.991444867767,0.130526143658,0.));
#2106 = ADVANCED_FACE('',(#2107),#2124,.T.);
#2107 = FACE_BOUND('',#2108,.T.);
#2108 = EDGE_LOOP('',(#2109,#2117,#2118));
#2109 = ORIENTED_EDGE('',*,*,#2110,.T.);
#2110 = EDGE_CURVE('',#2111,#123,#2113,.T.);
#2111 = VERTEX_POINT('',#2112);
#2112 = CARTESIAN_POINT('',(5.800000190735,9.10000038147,2.));
#2113 = LINE('',#2114,#2115);
#2114 = CARTESIAN_POINT('',(5.800000190735,9.10000038147,2.));
#2115 = VECTOR('',#2116,1.);
#2116 = DIRECTION('',(0.,0.,-1.));
#2117 = ORIENTED_EDGE('',*,*,#2095,.F.);
#2118 = ORIENTED_EDGE('',*,*,#2119,.T.);
#2119 = EDGE_CURVE('',#2072,#2111,#2120,.T.);
#2120 = LINE('',#2121,#2122);
#2121 = CARTESIAN_POINT('',(6.576457023621,8.997777938843,2.));
#2122 = VECTOR('',#2123,1.);
#2123 = DIRECTION('',(-0.991444867767,0.130526143658,0.));
#2124 = PLANE('',#2125);
#2125 = AXIS2_PLACEMENT_3D('',#2126,#2127,#2128);
#2126 = CARTESIAN_POINT('',(6.030765008426,9.069619628365,1.158822344914
    ));
#2127 = DIRECTION('',(-0.130526143658,-0.991444867767,-0.));
#2128 = DIRECTION('',(-0.991444867767,0.130526143658,0.));
#2129 = ADVANCED_FACE('',(#2130),#2140,.T.);
#2130 = FACE_BOUND('',#2131,.T.);
#2131 = EDGE_LOOP('',(#2132,#2133,#2139));
#2132 = ORIENTED_EDGE('',*,*,#2110,.F.);
#2133 = ORIENTED_EDGE('',*,*,#2134,.T.);
#2134 = EDGE_CURVE('',#2111,#100,#2135,.T.);
#2135 = LINE('',#2136,#2137);
#2136 = CARTESIAN_POINT('',(5.800000190735,9.10000038147,2.));
#2137 = VECTOR('',#2138,1.);
#2138 = DIRECTION('',(-0.361501470912,-4.759252428576E-02,
    -0.931156076155));
#2139 = ORIENTED_EDGE('',*,*,#122,.F.);
#2140 = PLANE('',#2141);
#2141 = AXIS2_PLACEMENT_3D('',#2142,#2143,#2144);
#2142 = CARTESIAN_POINT('',(5.569235210726,9.069619625652,0.841177579991
    ));
#2143 = DIRECTION('',(0.130526064865,-0.99144487814,-0.));
#2144 = DIRECTION('',(-0.99144487814,-0.130526064865,0.));
#2145 = ADVANCED_FACE('',(#2146),#2163,.T.);
#2146 = FACE_BOUND('',#2147,.T.);
#2147 = EDGE_LOOP('',(#2148,#2156,#2157));
#2148 = ORIENTED_EDGE('',*,*,#2149,.T.);
#2149 = EDGE_CURVE('',#2150,#100,#2152,.T.);
#2150 = VERTEX_POINT('',#2151);
#2151 = CARTESIAN_POINT('',(5.023542881012,8.997777938843,2.));
#2152 = LINE('',#2153,#2154);
#2153 = CARTESIAN_POINT('',(5.023542881012,8.997777938843,2.));
#2154 = VECTOR('',#2155,1.);
#2155 = DIRECTION('',(0.,0.,-1.));
#2156 = ORIENTED_EDGE('',*,*,#2134,.F.);
#2157 = ORIENTED_EDGE('',*,*,#2158,.T.);
#2158 = EDGE_CURVE('',#2111,#2150,#2159,.T.);
#2159 = LINE('',#2160,#2161);
#2160 = CARTESIAN_POINT('',(5.800000190735,9.10000038147,2.));
#2161 = VECTOR('',#2162,1.);
#2162 = DIRECTION('',(-0.99144487814,-0.130526064865,0.));
#2163 = PLANE('',#2164);
#2164 = AXIS2_PLACEMENT_3D('',#2165,#2166,#2167);
#2165 = CARTESIAN_POINT('',(5.254307861021,9.02815869466,1.158822420009)
  );
#2166 = DIRECTION('',(0.130526064865,-0.99144487814,-0.));
#2167 = DIRECTION('',(-0.99144487814,-0.130526064865,0.));
#2168 = ADVANCED_FACE('',(#2169),#2179,.T.);
#2169 = FACE_BOUND('',#2170,.T.);
#2170 = EDGE_LOOP('',(#2171,#2172,#2178));
#2171 = ORIENTED_EDGE('',*,*,#2149,.F.);
#2172 = ORIENTED_EDGE('',*,*,#2173,.T.);
#2173 = EDGE_CURVE('',#2150,#77,#2174,.T.);
#2174 = LINE('',#2175,#2176);
#2175 = CARTESIAN_POINT('',(5.023542881012,8.997777938843,2.));
#2176 = VECTOR('',#2177,1.);
#2177 = DIRECTION('',(-0.336865595462,-0.139534528987,-0.931156101744));
#2178 = ORIENTED_EDGE('',*,*,#99,.F.);
#2179 = PLANE('',#2180);
#2180 = AXIS2_PLACEMENT_3D('',#2181,#2182,#2183);
#2181 = CARTESIAN_POINT('',(4.808504259747,8.908705878245,0.841177605704
    ));
#2182 = DIRECTION('',(0.382683972301,-0.923879308862,-0.));
#2183 = DIRECTION('',(-0.923879308862,-0.382683972301,0.));
#2184 = ADVANCED_FACE('',(#2185),#2202,.T.);
#2185 = FACE_BOUND('',#2186,.T.);
#2186 = EDGE_LOOP('',(#2187,#2195,#2196));
#2187 = ORIENTED_EDGE('',*,*,#2188,.T.);
#2188 = EDGE_CURVE('',#2189,#77,#2191,.T.);
#2189 = VERTEX_POINT('',#2190);
#2190 = CARTESIAN_POINT('',(4.300000190735,8.698076248169,2.));
#2191 = LINE('',#2192,#2193);
#2192 = CARTESIAN_POINT('',(4.300000190735,8.698076248169,2.));
#2193 = VECTOR('',#2194,1.);
#2194 = DIRECTION('',(0.,0.,-1.));
#2195 = ORIENTED_EDGE('',*,*,#2173,.F.);
#2196 = ORIENTED_EDGE('',*,*,#2197,.T.);
#2197 = EDGE_CURVE('',#2150,#2189,#2198,.T.);
#2198 = LINE('',#2199,#2200);
#2199 = CARTESIAN_POINT('',(5.023542881012,8.997777938843,2.));
#2200 = VECTOR('',#2201,1.);
#2201 = DIRECTION('',(-0.923879308862,-0.382683972301,0.));
#2202 = PLANE('',#2203);
#2203 = AXIS2_PLACEMENT_3D('',#2204,#2205,#2206);
#2204 = CARTESIAN_POINT('',(4.515038811999,8.787148308766,1.158822394296
    ));
#2205 = DIRECTION('',(0.382683972301,-0.923879308862,-0.));
#2206 = DIRECTION('',(-0.923879308862,-0.382683972301,0.));
#2207 = ADVANCED_FACE('',(#2208),#2218,.T.);
#2208 = FACE_BOUND('',#2209,.T.);
#2209 = EDGE_LOOP('',(#2210,#2211,#2217));
#2210 = ORIENTED_EDGE('',*,*,#2188,.F.);
#2211 = ORIENTED_EDGE('',*,*,#2212,.T.);
#2212 = EDGE_CURVE('',#2189,#54,#2213,.T.);
#2213 = LINE('',#2214,#2215);
#2214 = CARTESIAN_POINT('',(4.300000190735,8.698076248169,2.));
#2215 = VECTOR('',#2216,1.);
#2216 = DIRECTION('',(-0.289273168539,-0.221967164402,-0.931156062049));
#2217 = ORIENTED_EDGE('',*,*,#76,.F.);
#2218 = PLANE('',#2219);
#2219 = AXIS2_PLACEMENT_3D('',#2220,#2221,#2222);
#2220 = CARTESIAN_POINT('',(4.115342244744,8.556383187375,0.841177565816
    ));
#2221 = DIRECTION('',(0.608761524439,-0.793353267065,-0.));
#2222 = DIRECTION('',(-0.793353267065,-0.608761524439,0.));
#2223 = ADVANCED_FACE('',(#2224),#2241,.T.);
#2224 = FACE_BOUND('',#2225,.T.);
#2225 = EDGE_LOOP('',(#2226,#2234,#2235));
#2226 = ORIENTED_EDGE('',*,*,#2227,.T.);
#2227 = EDGE_CURVE('',#2228,#54,#2230,.T.);
#2228 = VERTEX_POINT('',#2229);
#2229 = CARTESIAN_POINT('',(3.678679704666,8.221320152283,2.));
#2230 = LINE('',#2231,#2232);
#2231 = CARTESIAN_POINT('',(3.678679704666,8.221320152283,2.));
#2232 = VECTOR('',#2233,1.);
#2233 = DIRECTION('',(0.,0.,-1.));
#2234 = ORIENTED_EDGE('',*,*,#2212,.F.);
#2235 = ORIENTED_EDGE('',*,*,#2236,.T.);
#2236 = EDGE_CURVE('',#2189,#2228,#2237,.T.);
#2237 = LINE('',#2238,#2239);
#2238 = CARTESIAN_POINT('',(4.300000190735,8.698076248169,2.));
#2239 = VECTOR('',#2240,1.);
#2240 = DIRECTION('',(-0.793353267065,-0.608761524439,0.));
#2241 = PLANE('',#2242);
#2242 = AXIS2_PLACEMENT_3D('',#2243,#2244,#2245);
#2243 = CARTESIAN_POINT('',(3.863337650657,8.363013213077,1.158822434184
    ));
#2244 = DIRECTION('',(0.608761524439,-0.793353267065,-0.));
#2245 = DIRECTION('',(-0.793353267065,-0.608761524439,0.));
#2246 = ADVANCED_FACE('',(#2247),#2264,.T.);
#2247 = FACE_BOUND('',#2248,.T.);
#2248 = EDGE_LOOP('',(#2249,#2250,#2258));
#2249 = ORIENTED_EDGE('',*,*,#53,.F.);
#2250 = ORIENTED_EDGE('',*,*,#2251,.T.);
#2251 = EDGE_CURVE('',#54,#2252,#2254,.T.);
#2252 = VERTEX_POINT('',#2253);
#2253 = CARTESIAN_POINT('',(3.201923847198,7.599999904633,2.));
#2254 = LINE('',#2255,#2256);
#2255 = CARTESIAN_POINT('',(3.678679704666,8.221320152283,0.));
#2256 = VECTOR('',#2257,1.);
#2257 = DIRECTION('',(-0.221967065996,-0.289273073953,0.931156114891));
#2258 = ORIENTED_EDGE('',*,*,#2259,.T.);
#2259 = EDGE_CURVE('',#2252,#32,#2260,.T.);
#2260 = LINE('',#2261,#2262);
#2261 = CARTESIAN_POINT('',(3.201923847198,7.599999904633,2.));
#2262 = VECTOR('',#2263,1.);
#2263 = DIRECTION('',(0.,0.,-1.));
#2264 = PLANE('',#2265);
#2265 = AXIS2_PLACEMENT_3D('',#2266,#2267,#2268);
#2266 = CARTESIAN_POINT('',(3.343616828189,7.784657768108,0.841177618916
    ));
#2267 = DIRECTION('',(0.793353301275,-0.608761479856,0.));
#2268 = DIRECTION('',(0.608761479856,0.793353301275,0.));
#2269 = ADVANCED_FACE('',(#2270),#2280,.T.);
#2270 = FACE_BOUND('',#2271,.T.);
#2271 = EDGE_LOOP('',(#2272,#2278,#2279));
#2272 = ORIENTED_EDGE('',*,*,#2273,.T.);
#2273 = EDGE_CURVE('',#2228,#2252,#2274,.T.);
#2274 = LINE('',#2275,#2276);
#2275 = CARTESIAN_POINT('',(3.678679704666,8.221320152283,2.));
#2276 = VECTOR('',#2277,1.);
#2277 = DIRECTION('',(-0.608761479856,-0.793353301275,0.));
#2278 = ORIENTED_EDGE('',*,*,#2251,.F.);
#2279 = ORIENTED_EDGE('',*,*,#2227,.F.);
#2280 = PLANE('',#2281);
#2281 = AXIS2_PLACEMENT_3D('',#2282,#2283,#2284);
#2282 = CARTESIAN_POINT('',(3.536986723675,8.036662288807,1.158822381084
    ));
#2283 = DIRECTION('',(0.793353301275,-0.608761479856,0.));
#2284 = DIRECTION('',(0.608761479856,0.793353301275,0.));
#2285 = ADVANCED_FACE('',(#2286),#2303,.T.);
#2286 = FACE_BOUND('',#2287,.T.);
#2287 = EDGE_LOOP('',(#2288,#2289,#2297));
#2288 = ORIENTED_EDGE('',*,*,#177,.F.);
#2289 = ORIENTED_EDGE('',*,*,#2290,.T.);
#2290 = EDGE_CURVE('',#32,#2291,#2293,.T.);
#2291 = VERTEX_POINT('',#2292);
#2292 = CARTESIAN_POINT('',(2.902222633362,6.876457214355,2.));
#2293 = LINE('',#2294,#2295);
#2294 = CARTESIAN_POINT('',(3.201923847198,7.599999904633,0.));
#2295 = VECTOR('',#2296,1.);
#2296 = DIRECTION('',(-0.139534311304,-0.336865605897,0.931156130588));
#2297 = ORIENTED_EDGE('',*,*,#2298,.T.);
#2298 = EDGE_CURVE('',#2291,#169,#2299,.T.);
#2299 = LINE('',#2300,#2301);
#2300 = CARTESIAN_POINT('',(2.902222633362,6.876457214355,2.));
#2301 = VECTOR('',#2302,1.);
#2302 = DIRECTION('',(0.,0.,-1.));
#2303 = PLANE('',#2304);
#2304 = AXIS2_PLACEMENT_3D('',#2305,#2306,#2307);
#2305 = CARTESIAN_POINT('',(2.991294549173,7.09149582821,0.84117763469)
  );
#2306 = DIRECTION('',(0.923879524129,-0.382683452602,0.));
#2307 = DIRECTION('',(0.382683452602,0.923879524129,0.));
#2308 = ADVANCED_FACE('',(#2309),#2319,.T.);
#2309 = FACE_BOUND('',#2310,.T.);
#2310 = EDGE_LOOP('',(#2311,#2317,#2318));
#2311 = ORIENTED_EDGE('',*,*,#2312,.T.);
#2312 = EDGE_CURVE('',#2252,#2291,#2313,.T.);
#2313 = LINE('',#2314,#2315);
#2314 = CARTESIAN_POINT('',(3.201923847198,7.599999904633,2.));
#2315 = VECTOR('',#2316,1.);
#2316 = DIRECTION('',(-0.382683452602,-0.923879524129,0.));
#2317 = ORIENTED_EDGE('',*,*,#2290,.F.);
#2318 = ORIENTED_EDGE('',*,*,#2259,.F.);
#2319 = PLANE('',#2320);
#2320 = AXIS2_PLACEMENT_3D('',#2321,#2322,#2323);
#2321 = CARTESIAN_POINT('',(3.112851931388,7.384961290778,1.15882236531)
  );
#2322 = DIRECTION('',(0.923879524129,-0.382683452602,0.));
#2323 = DIRECTION('',(0.382683452602,0.923879524129,0.));
#2324 = ADVANCED_FACE('',(#2325),#2342,.T.);
#2325 = FACE_BOUND('',#2326,.T.);
#2326 = EDGE_LOOP('',(#2327,#2328,#2336));
#2327 = ORIENTED_EDGE('',*,*,#200,.F.);
#2328 = ORIENTED_EDGE('',*,*,#2329,.T.);
#2329 = EDGE_CURVE('',#169,#2330,#2332,.T.);
#2330 = VERTEX_POINT('',#2331);
#2331 = CARTESIAN_POINT('',(2.799999952316,6.099999904633,2.));
#2332 = LINE('',#2333,#2334);
#2333 = CARTESIAN_POINT('',(2.902222633362,6.876457214355,0.));
#2334 = VECTOR('',#2335,1.);
#2335 = DIRECTION('',(-4.759263503678E-02,-0.361501469002,0.931156071236
    ));
#2336 = ORIENTED_EDGE('',*,*,#2337,.T.);
#2337 = EDGE_CURVE('',#2330,#192,#2338,.T.);
#2338 = LINE('',#2339,#2340);
#2339 = CARTESIAN_POINT('',(2.799999952316,6.099999904633,2.));
#2340 = VECTOR('',#2341,1.);
#2341 = DIRECTION('',(0.,0.,-1.));
#2342 = PLANE('',#2343);
#2343 = AXIS2_PLACEMENT_3D('',#2344,#2345,#2346);
#2344 = CARTESIAN_POINT('',(2.830380779171,6.330764885998,0.841177575047
    ));
#2345 = DIRECTION('',(0.991444838744,-0.130526364111,0.));
#2346 = DIRECTION('',(0.130526364111,0.991444838744,0.));
#2347 = ADVANCED_FACE('',(#2348),#2358,.T.);
#2348 = FACE_BOUND('',#2349,.T.);
#2349 = EDGE_LOOP('',(#2350,#2356,#2357));
#2350 = ORIENTED_EDGE('',*,*,#2351,.T.);
#2351 = EDGE_CURVE('',#2291,#2330,#2352,.T.);
#2352 = LINE('',#2353,#2354);
#2353 = CARTESIAN_POINT('',(2.902222633362,6.876457214355,2.));
#2354 = VECTOR('',#2355,1.);
#2355 = DIRECTION('',(-0.130526364111,-0.991444838744,0.));
#2356 = ORIENTED_EDGE('',*,*,#2329,.F.);
#2357 = ORIENTED_EDGE('',*,*,#2298,.F.);
#2358 = PLANE('',#2359);
#2359 = AXIS2_PLACEMENT_3D('',#2360,#2361,#2362);
#2360 = CARTESIAN_POINT('',(2.871841806507,6.64569223299,1.158822424953)
  );
#2361 = DIRECTION('',(0.991444838744,-0.130526364111,0.));
#2362 = DIRECTION('',(0.130526364111,0.991444838744,0.));
#2363 = ADVANCED_FACE('',(#2364),#2381,.T.);
#2364 = FACE_BOUND('',#2365,.T.);
#2365 = EDGE_LOOP('',(#2366,#2367,#2375));
#2366 = ORIENTED_EDGE('',*,*,#796,.F.);
#2367 = ORIENTED_EDGE('',*,*,#2368,.T.);
#2368 = EDGE_CURVE('',#192,#2369,#2371,.T.);
#2369 = VERTEX_POINT('',#2370);
#2370 = CARTESIAN_POINT('',(2.902222633362,5.323543071747,2.));
#2371 = LINE('',#2372,#2373);
#2372 = CARTESIAN_POINT('',(2.799999952316,6.099999904633,0.));
#2373 = VECTOR('',#2374,1.);
#2374 = DIRECTION('',(4.759263885633E-02,-0.361501276009,0.931156145966)
  );
#2375 = ORIENTED_EDGE('',*,*,#2376,.T.);
#2376 = EDGE_CURVE('',#2369,#774,#2377,.T.);
#2377 = LINE('',#2378,#2379);
#2378 = CARTESIAN_POINT('',(2.902222633362,5.323543071747,2.));
#2379 = VECTOR('',#2380,1.);
#2380 = DIRECTION('',(0.,0.,-1.));
#2381 = PLANE('',#2382);
#2382 = AXIS2_PLACEMENT_3D('',#2383,#2384,#2385);
#2383 = CARTESIAN_POINT('',(2.87184180922,5.554307890794,0.841177650142)
  );
#2384 = DIRECTION('',(0.991444828371,0.130526442904,0.));
#2385 = DIRECTION('',(-0.130526442904,0.991444828371,0.));
#2386 = ADVANCED_FACE('',(#2387),#2397,.T.);
#2387 = FACE_BOUND('',#2388,.T.);
#2388 = EDGE_LOOP('',(#2389,#2395,#2396));
#2389 = ORIENTED_EDGE('',*,*,#2390,.T.);
#2390 = EDGE_CURVE('',#2330,#2369,#2391,.T.);
#2391 = LINE('',#2392,#2393);
#2392 = CARTESIAN_POINT('',(2.799999952316,6.099999904633,2.));
#2393 = VECTOR('',#2394,1.);
#2394 = DIRECTION('',(0.130526442904,-0.991444828371,0.));
#2395 = ORIENTED_EDGE('',*,*,#2368,.F.);
#2396 = ORIENTED_EDGE('',*,*,#2337,.F.);
#2397 = PLANE('',#2398);
#2398 = AXIS2_PLACEMENT_3D('',#2399,#2400,#2401);
#2399 = CARTESIAN_POINT('',(2.830380776459,5.869235085586,1.158822349858
    ));
#2400 = DIRECTION('',(0.991444828371,0.130526442904,0.));
#2401 = DIRECTION('',(-0.130526442904,0.991444828371,0.));
#2402 = ADVANCED_FACE('',(#2403),#2413,.T.);
#2403 = FACE_BOUND('',#2404,.T.);
#2404 = EDGE_LOOP('',(#2405,#2406,#2412));
#2405 = ORIENTED_EDGE('',*,*,#773,.F.);
#2406 = ORIENTED_EDGE('',*,*,#2407,.T.);
#2407 = EDGE_CURVE('',#774,#1526,#2408,.T.);
#2408 = LINE('',#2409,#2410);
#2409 = CARTESIAN_POINT('',(2.902222633362,5.323543071747,0.));
#2410 = VECTOR('',#2411,1.);
#2411 = DIRECTION('',(0.139534300869,-0.336865802709,0.931156060951));
#2412 = ORIENTED_EDGE('',*,*,#1534,.F.);
#2413 = PLANE('',#2414);
#2414 = AXIS2_PLACEMENT_3D('',#2415,#2416,#2417);
#2415 = CARTESIAN_POINT('',(3.112851923978,4.815038678093,0.841177564712
    ));
#2416 = DIRECTION('',(0.923879613295,0.382683237336,0.));
#2417 = DIRECTION('',(-0.382683237336,0.923879613295,0.));
#2418 = ADVANCED_FACE('',(#2419),#2429,.T.);
#2419 = FACE_BOUND('',#2420,.T.);
#2420 = EDGE_LOOP('',(#2421,#2427,#2428));
#2421 = ORIENTED_EDGE('',*,*,#2422,.T.);
#2422 = EDGE_CURVE('',#2369,#1526,#2423,.T.);
#2423 = LINE('',#2424,#2425);
#2424 = CARTESIAN_POINT('',(2.902222633362,5.323543071747,2.));
#2425 = VECTOR('',#2426,1.);
#2426 = DIRECTION('',(0.382683237336,-0.923879613295,0.));
#2427 = ORIENTED_EDGE('',*,*,#2407,.F.);
#2428 = ORIENTED_EDGE('',*,*,#2376,.F.);
#2429 = PLANE('',#2430);
#2430 = AXIS2_PLACEMENT_3D('',#2431,#2432,#2433);
#2431 = CARTESIAN_POINT('',(2.991294556583,5.108504298286,1.158822435288
    ));
#2432 = DIRECTION('',(0.923879613295,0.382683237336,0.));
#2433 = DIRECTION('',(-0.382683237336,0.923879613295,0.));
#2434 = ADVANCED_FACE('',(#2435),#2450,.T.);
#2435 = FACE_BOUND('',#2436,.T.);
#2436 = EDGE_LOOP('',(#2437,#2438,#2444));
#2437 = ORIENTED_EDGE('',*,*,#1470,.F.);
#2438 = ORIENTED_EDGE('',*,*,#2439,.T.);
#2439 = EDGE_CURVE('',#1278,#1526,#2440,.T.);
#2440 = LINE('',#2441,#2442);
#2441 = CARTESIAN_POINT('',(0.,0.,2.));
#2442 = VECTOR('',#2443,1.);
#2443 = DIRECTION('',(0.571295790004,0.820744247817,0.));
#2444 = ORIENTED_EDGE('',*,*,#2445,.T.);
#2445 = EDGE_CURVE('',#1526,#1432,#2446,.T.);
#2446 = LINE('',#2447,#2448);
#2447 = CARTESIAN_POINT('',(3.201923847198,4.599999904633,2.));
#2448 = VECTOR('',#2449,1.);
#2449 = DIRECTION('',(-0.388255145677,0.921551920325,0.));
#2450 = PLANE('',#2451);
#2451 = AXIS2_PLACEMENT_3D('',#2452,#2453,#2454);
#2452 = CARTESIAN_POINT('',(0.851230042681,6.010572114839,2.));
#2453 = DIRECTION('',(0.,0.,1.));
#2454 = DIRECTION('',(1.,0.,-0.));
#2455 = ADVANCED_FACE('',(#2456),#2466,.T.);
#2456 = FACE_BOUND('',#2457,.T.);
#2457 = EDGE_LOOP('',(#2458,#2459,#2460));
#2458 = ORIENTED_EDGE('',*,*,#1525,.F.);
#2459 = ORIENTED_EDGE('',*,*,#2439,.F.);
#2460 = ORIENTED_EDGE('',*,*,#2461,.T.);
#2461 = EDGE_CURVE('',#1278,#1504,#2462,.T.);
#2462 = LINE('',#2463,#2464);
#2463 = CARTESIAN_POINT('',(0.,0.,2.));
#2464 = VECTOR('',#2465,1.);
#2465 = DIRECTION('',(0.678882944419,0.734246517034,0.));
#2466 = PLANE('',#2467);
#2467 = AXIS2_PLACEMENT_3D('',#2468,#2469,#2470);
#2468 = CARTESIAN_POINT('',(1.832375519014,2.289377366456,2.));
#2469 = DIRECTION('',(0.,0.,1.));
#2470 = DIRECTION('',(1.,0.,-0.));
#2471 = ADVANCED_FACE('',(#2472),#2482,.T.);
#2472 = FACE_BOUND('',#2473,.T.);
#2473 = EDGE_LOOP('',(#2474,#2475,#2476));
#2474 = ORIENTED_EDGE('',*,*,#1573,.F.);
#2475 = ORIENTED_EDGE('',*,*,#2461,.F.);
#2476 = ORIENTED_EDGE('',*,*,#2477,.T.);
#2477 = EDGE_CURVE('',#1278,#1565,#2478,.T.);
#2478 = LINE('',#2479,#2480);
#2479 = CARTESIAN_POINT('',(0.,0.,2.));
#2480 = VECTOR('',#2481,1.);
#2481 = DIRECTION('',(0.775392147244,0.631480021848,0.));
#2482 = PLANE('',#2483);
#2483 = AXIS2_PLACEMENT_3D('',#2484,#2485,#2486);
#2484 = CARTESIAN_POINT('',(2.129324147219,1.993539402456,2.));
#2485 = DIRECTION('',(0.,0.,1.));
#2486 = DIRECTION('',(1.,0.,-0.));
#2487 = ADVANCED_FACE('',(#2488),#2498,.T.);
#2488 = FACE_BOUND('',#2489,.T.);
#2489 = EDGE_LOOP('',(#2490,#2491,#2492));
#2490 = ORIENTED_EDGE('',*,*,#1612,.F.);
#2491 = ORIENTED_EDGE('',*,*,#2477,.F.);
#2492 = ORIENTED_EDGE('',*,*,#2493,.T.);
#2493 = EDGE_CURVE('',#1278,#1604,#2494,.T.);
#2494 = LINE('',#2495,#2496);
#2495 = CARTESIAN_POINT('',(0.,0.,2.));
#2496 = VECTOR('',#2497,1.);
#2497 = DIRECTION('',(0.843248958554,0.537523203124,0.));
#2498 = PLANE('',#2499);
#2499 = AXIS2_PLACEMENT_3D('',#2500,#2501,#2502);
#2500 = CARTESIAN_POINT('',(2.485526763698,1.780361496972,2.));
#2501 = DIRECTION('',(0.,0.,1.));
#2502 = DIRECTION('',(1.,0.,-0.));
#2503 = ADVANCED_FACE('',(#2504),#2514,.T.);
#2504 = FACE_BOUND('',#2505,.T.);
#2505 = EDGE_LOOP('',(#2506,#2507,#2508));
#2506 = ORIENTED_EDGE('',*,*,#1651,.F.);
#2507 = ORIENTED_EDGE('',*,*,#2493,.F.);
#2508 = ORIENTED_EDGE('',*,*,#2509,.T.);
#2509 = EDGE_CURVE('',#1278,#1643,#2510,.T.);
#2510 = LINE('',#2511,#2512);
#2511 = CARTESIAN_POINT('',(0.,0.,2.));
#2512 = VECTOR('',#2513,1.);
#2513 = DIRECTION('',(0.881931681146,0.471377247851,0.));
#2514 = PLANE('',#2515);
#2515 = AXIS2_PLACEMENT_3D('',#2516,#2517,#2518);
#2516 = CARTESIAN_POINT('',(2.874040186594,1.667024162433,2.));
#2517 = DIRECTION('',(0.,0.,1.));
#2518 = DIRECTION('',(1.,0.,-0.));
#2519 = ADVANCED_FACE('',(#2520),#2530,.T.);
#2520 = FACE_BOUND('',#2521,.T.);
#2521 = EDGE_LOOP('',(#2522,#2528,#2529));
#2522 = ORIENTED_EDGE('',*,*,#2523,.T.);
#2523 = EDGE_CURVE('',#1255,#1643,#2524,.T.);
#2524 = LINE('',#2525,#2526);
#2525 = CARTESIAN_POINT('',(36.459999084473,0.,2.));
#2526 = VECTOR('',#2527,1.);
#2527 = DIRECTION('',(-0.994927351765,0.100596047191,0.));
#2528 = ORIENTED_EDGE('',*,*,#2509,.F.);
#2529 = ORIENTED_EDGE('',*,*,#1286,.F.);
#2530 = PLANE('',#2531);
#2531 = AXIS2_PLACEMENT_3D('',#2532,#2533,#2534);
#2532 = CARTESIAN_POINT('',(18.074961341213,0.784788569427,2.));
#2533 = DIRECTION('',(0.,0.,1.));
#2534 = DIRECTION('',(1.,0.,-0.));
#2535 = ADVANCED_FACE('',(#2536),#2546,.T.);
#2536 = FACE_BOUND('',#2537,.T.);
#2537 = EDGE_LOOP('',(#2538,#2544,#2545));
#2538 = ORIENTED_EDGE('',*,*,#2539,.T.);
#2539 = EDGE_CURVE('',#2369,#1432,#2540,.T.);
#2540 = LINE('',#2541,#2542);
#2541 = CARTESIAN_POINT('',(2.902222633362,5.323543071747,2.));
#2542 = VECTOR('',#2543,1.);
#2543 = DIRECTION('',(-0.388838969784,0.921305734041,0.));
#2544 = ORIENTED_EDGE('',*,*,#2445,.F.);
#2545 = ORIENTED_EDGE('',*,*,#2422,.F.);
#2546 = PLANE('',#2547);
#2547 = AXIS2_PLACEMENT_3D('',#2548,#2549,#2550);
#2548 = CARTESIAN_POINT('',(1.602052699549,8.400455940057,2.));
#2549 = DIRECTION('',(0.,0.,1.));
#2550 = DIRECTION('',(1.,0.,-0.));
#2551 = ADVANCED_FACE('',(#2552),#2562,.T.);
#2552 = FACE_BOUND('',#2553,.T.);
#2553 = EDGE_LOOP('',(#2554,#2560,#2561));
#2554 = ORIENTED_EDGE('',*,*,#2555,.T.);
#2555 = EDGE_CURVE('',#2330,#1432,#2556,.T.);
#2556 = LINE('',#2557,#2558);
#2557 = CARTESIAN_POINT('',(2.799999952316,6.099999904633,2.));
#2558 = VECTOR('',#2559,1.);
#2559 = DIRECTION('',(-0.41716765985,0.908829545941,0.));
#2560 = ORIENTED_EDGE('',*,*,#2539,.F.);
#2561 = ORIENTED_EDGE('',*,*,#2390,.F.);
#2562 = PLANE('',#2563);
#2563 = AXIS2_PLACEMENT_3D('',#2564,#2565,#2566);
#2564 = CARTESIAN_POINT('',(1.501473559241,8.776286767147,2.));
#2565 = DIRECTION('',(0.,0.,1.));
#2566 = DIRECTION('',(1.,0.,-0.));
#2567 = ADVANCED_FACE('',(#2568),#2578,.T.);
#2568 = FACE_BOUND('',#2569,.T.);
#2569 = EDGE_LOOP('',(#2570,#2571,#2572));
#2570 = ORIENTED_EDGE('',*,*,#1690,.F.);
#2571 = ORIENTED_EDGE('',*,*,#2523,.F.);
#2572 = ORIENTED_EDGE('',*,*,#2573,.T.);
#2573 = EDGE_CURVE('',#1255,#1682,#2574,.T.);
#2574 = LINE('',#2575,#2576);
#2575 = CARTESIAN_POINT('',(36.459999084473,0.,2.));
#2576 = VECTOR('',#2577,1.);
#2577 = DIRECTION('',(-0.994307692903,0.10654675891,0.));
#2578 = PLANE('',#2579);
#2579 = AXIS2_PLACEMENT_3D('',#2580,#2581,#2582);
#2580 = CARTESIAN_POINT('',(21.129453164377,1.595253283747,2.));
#2581 = DIRECTION('',(0.,0.,1.));
#2582 = DIRECTION('',(1.,0.,-0.));
#2583 = ADVANCED_FACE('',(#2584),#2594,.T.);
#2584 = FACE_BOUND('',#2585,.T.);
#2585 = EDGE_LOOP('',(#2586,#2587,#2588));
#2586 = ORIENTED_EDGE('',*,*,#1729,.F.);
#2587 = ORIENTED_EDGE('',*,*,#2573,.F.);
#2588 = ORIENTED_EDGE('',*,*,#2589,.T.);
#2589 = EDGE_CURVE('',#1255,#1721,#2590,.T.);
#2590 = LINE('',#2591,#2592);
#2591 = CARTESIAN_POINT('',(36.459999084473,0.,2.));
#2592 = VECTOR('',#2593,1.);
#2593 = DIRECTION('',(-0.992865862641,0.119236650412,0.));
#2594 = PLANE('',#2595);
#2595 = AXIS2_PLACEMENT_3D('',#2596,#2597,#2598);
#2596 = CARTESIAN_POINT('',(21.505050665872,1.696985372904,2.));
#2597 = DIRECTION('',(0.,0.,1.));
#2598 = DIRECTION('',(1.,0.,-0.));
#2599 = ADVANCED_FACE('',(#2600),#2610,.T.);
#2600 = FACE_BOUND('',#2601,.T.);
#2601 = EDGE_LOOP('',(#2602,#2603,#2604));
#2602 = ORIENTED_EDGE('',*,*,#1768,.F.);
#2603 = ORIENTED_EDGE('',*,*,#2589,.F.);
#2604 = ORIENTED_EDGE('',*,*,#2605,.T.);
#2605 = EDGE_CURVE('',#1255,#1760,#2606,.T.);
#2606 = LINE('',#2607,#2608);
#2607 = CARTESIAN_POINT('',(36.459999084473,0.,2.));
#2608 = VECTOR('',#2609,1.);
#2609 = DIRECTION('',(-0.990421330748,0.138078193786,0.));
#2610 = PLANE('',#2611);
#2611 = AXIS2_PLACEMENT_3D('',#2612,#2613,#2614);
#2612 = CARTESIAN_POINT('',(21.842291317049,1.893867219774,2.));
#2613 = DIRECTION('',(0.,0.,1.));
#2614 = DIRECTION('',(1.,0.,-0.));
#2615 = ADVANCED_FACE('',(#2616),#2626,.T.);
#2616 = FACE_BOUND('',#2617,.T.);
#2617 = EDGE_LOOP('',(#2618,#2619,#2620));
#2618 = ORIENTED_EDGE('',*,*,#1782,.F.);
#2619 = ORIENTED_EDGE('',*,*,#2605,.F.);
#2620 = ORIENTED_EDGE('',*,*,#2621,.T.);
#2621 = EDGE_CURVE('',#1255,#1783,#2622,.T.);
#2622 = LINE('',#2623,#2624);
#2623 = CARTESIAN_POINT('',(36.459999084473,0.,2.));
#2624 = VECTOR('',#2625,1.);
#2625 = DIRECTION('',(-0.986829435418,0.161764227791,0.));
#2626 = PLANE('',#2627);
#2627 = AXIS2_PLACEMENT_3D('',#2628,#2629,#2630);
#2628 = CARTESIAN_POINT('',(22.118119427263,2.172599264414,2.));
#2629 = DIRECTION('',(0.,0.,1.));
#2630 = DIRECTION('',(1.,0.,-0.));
#2631 = ADVANCED_FACE('',(#2632),#2642,.T.);
#2632 = FACE_BOUND('',#2633,.T.);
#2633 = EDGE_LOOP('',(#2634,#2635,#2636));
#2634 = ORIENTED_EDGE('',*,*,#1821,.F.);
#2635 = ORIENTED_EDGE('',*,*,#2621,.F.);
#2636 = ORIENTED_EDGE('',*,*,#2637,.T.);
#2637 = EDGE_CURVE('',#1255,#1822,#2638,.T.);
#2638 = LINE('',#2639,#2640);
#2639 = CARTESIAN_POINT('',(36.459999084473,0.,2.));
#2640 = VECTOR('',#2641,1.);
#2641 = DIRECTION('',(-0.982106980931,0.188323864676,0.));
#2642 = PLANE('',#2643);
#2643 = AXIS2_PLACEMENT_3D('',#2644,#2645,#2646);
#2644 = CARTESIAN_POINT('',(22.313619510721,2.514153054912,2.));
#2645 = DIRECTION('',(0.,0.,1.));
#2646 = DIRECTION('',(1.,0.,-0.));
#2647 = ADVANCED_FACE('',(#2648),#2658,.T.);
#2648 = FACE_BOUND('',#2649,.T.);
#2649 = EDGE_LOOP('',(#2650,#2651,#2652));
#2650 = ORIENTED_EDGE('',*,*,#1860,.F.);
#2651 = ORIENTED_EDGE('',*,*,#2637,.F.);
#2652 = ORIENTED_EDGE('',*,*,#2653,.T.);
#2653 = EDGE_CURVE('',#1255,#1861,#2654,.T.);
#2654 = LINE('',#2655,#2656);
#2655 = CARTESIAN_POINT('',(36.459999084473,0.,2.));
#2656 = VECTOR('',#2657,1.);
#2657 = DIRECTION('',(-0.976534692412,0.215360150717,0.));
#2658 = PLANE('',#2659);
#2659 = AXIS2_PLACEMENT_3D('',#2660,#2661,#2662);
#2660 = CARTESIAN_POINT('',(22.415346512041,2.895059002142,2.));
#2661 = DIRECTION('',(0.,0.,1.));
#2662 = DIRECTION('',(1.,0.,-0.));
#2663 = ADVANCED_FACE('',(#2664),#2681,.T.);
#2664 = FACE_BOUND('',#2665,.T.);
#2665 = EDGE_LOOP('',(#2666,#2674,#2675));
#2666 = ORIENTED_EDGE('',*,*,#2667,.T.);
#2667 = EDGE_CURVE('',#2668,#1861,#2670,.T.);
#2668 = VERTEX_POINT('',#2669);
#2669 = CARTESIAN_POINT('',(30.729999542236,2.774167060852,2.));
#2670 = LINE('',#2671,#2672);
#2671 = CARTESIAN_POINT('',(30.729999542236,2.774167060852,2.));
#2672 = VECTOR('',#2673,1.);
#2673 = DIRECTION('',(-0.988694756239,0.149942252167,0.));
#2674 = ORIENTED_EDGE('',*,*,#2653,.F.);
#2675 = ORIENTED_EDGE('',*,*,#2676,.T.);
#2676 = EDGE_CURVE('',#1255,#2668,#2677,.T.);
#2677 = LINE('',#2678,#2679);
#2678 = CARTESIAN_POINT('',(36.459999084473,0.,2.));
#2679 = VECTOR('',#2680,1.);
#2680 = DIRECTION('',(-0.900061513254,0.435762862528,0.));
#2681 = PLANE('',#2682);
#2682 = AXIS2_PLACEMENT_3D('',#2683,#2684,#2685);
#2683 = CARTESIAN_POINT('',(22.740034350968,3.40483508951,2.));
#2684 = DIRECTION('',(0.,0.,1.));
#2685 = DIRECTION('',(1.,0.,-0.));
#2686 = ADVANCED_FACE('',(#2687),#2704,.T.);
#2687 = FACE_BOUND('',#2688,.T.);
#2688 = EDGE_LOOP('',(#2689,#2697,#2698));
#2689 = ORIENTED_EDGE('',*,*,#2690,.T.);
#2690 = EDGE_CURVE('',#2691,#1861,#2693,.T.);
#2691 = VERTEX_POINT('',#2692);
#2692 = CARTESIAN_POINT('',(30.460762023926,2.980761289597,2.));
#2693 = LINE('',#2694,#2695);
#2694 = CARTESIAN_POINT('',(30.460762023926,2.980761289597,2.));
#2695 = VECTOR('',#2696,1.);
#2696 = DIRECTION('',(-0.989789933317,0.142533813194,0.));
#2697 = ORIENTED_EDGE('',*,*,#2667,.F.);
#2698 = ORIENTED_EDGE('',*,*,#2699,.T.);
#2699 = EDGE_CURVE('',#2668,#2691,#2700,.T.);
#2700 = LINE('',#2701,#2702);
#2701 = CARTESIAN_POINT('',(30.729999542236,2.774167060852,2.));
#2702 = VECTOR('',#2703,1.);
#2703 = DIRECTION('',(-0.793351896143,0.608763311054,0.));
#2704 = PLANE('',#2705);
#2705 = AXIS2_PLACEMENT_3D('',#2706,#2707,#2708);
#2706 = CARTESIAN_POINT('',(19.781427337683,4.476072732268,2.));
#2707 = DIRECTION('',(0.,0.,1.));
#2708 = DIRECTION('',(1.,0.,-0.));
#2709 = ADVANCED_FACE('',(#2710),#2727,.T.);
#2710 = FACE_BOUND('',#2711,.T.);
#2711 = EDGE_LOOP('',(#2712,#2720,#2721));
#2712 = ORIENTED_EDGE('',*,*,#2713,.T.);
#2713 = EDGE_CURVE('',#2714,#1861,#2716,.T.);
#2714 = VERTEX_POINT('',#2715);
#2715 = CARTESIAN_POINT('',(30.254167556763,3.25,2.));
#2716 = LINE('',#2717,#2718);
#2717 = CARTESIAN_POINT('',(30.254167556763,3.25,2.));
#2718 = VECTOR('',#2719,1.);
#2719 = DIRECTION('',(-0.991291679485,0.131684494849,0.));
#2720 = ORIENTED_EDGE('',*,*,#2690,.F.);
#2721 = ORIENTED_EDGE('',*,*,#2722,.T.);
#2722 = EDGE_CURVE('',#2691,#2714,#2723,.T.);
#2723 = LINE('',#2724,#2725);
#2724 = CARTESIAN_POINT('',(30.460762023926,2.980761289597,2.));
#2725 = VECTOR('',#2726,1.);
#2726 = DIRECTION('',(-0.608762056737,0.793352858618,0.));
#2727 = PLANE('',#2728);
#2728 = AXIS2_PLACEMENT_3D('',#2729,#2730,#2731);
#2729 = CARTESIAN_POINT('',(19.662405898134,4.595774453357,2.));
#2730 = DIRECTION('',(0.,0.,1.));
#2731 = DIRECTION('',(1.,0.,-0.));
#2732 = ADVANCED_FACE('',(#2733),#2750,.T.);
#2733 = FACE_BOUND('',#2734,.T.);
#2734 = EDGE_LOOP('',(#2735,#2743,#2744));
#2735 = ORIENTED_EDGE('',*,*,#2736,.T.);
#2736 = EDGE_CURVE('',#2737,#1861,#2739,.T.);
#2737 = VERTEX_POINT('',#2738);
#2738 = CARTESIAN_POINT('',(30.124296188354,3.56353521347,2.));
#2739 = LINE('',#2740,#2741);
#2740 = CARTESIAN_POINT('',(30.124296188354,3.56353521347,2.));
#2741 = VECTOR('',#2742,1.);
#2742 = DIRECTION('',(-0.992999977735,0.118114538559,0.));
#2743 = ORIENTED_EDGE('',*,*,#2713,.F.);
#2744 = ORIENTED_EDGE('',*,*,#2745,.T.);
#2745 = EDGE_CURVE('',#2714,#2737,#2746,.T.);
#2746 = LINE('',#2747,#2748);
#2747 = CARTESIAN_POINT('',(30.254167556763,3.25,2.));
#2748 = VECTOR('',#2749,1.);
#2749 = DIRECTION('',(-0.382685521695,0.92387866708,0.));
#2750 = PLANE('',#2751);
#2751 = AXIS2_PLACEMENT_3D('',#2752,#2753,#2754);
#2752 = CARTESIAN_POINT('',(19.578259658287,4.742564485684,2.));
#2753 = DIRECTION('',(0.,0.,1.));
#2754 = DIRECTION('',(1.,0.,-0.));
#2755 = ADVANCED_FACE('',(#2756),#2773,.T.);
#2756 = FACE_BOUND('',#2757,.T.);
#2757 = EDGE_LOOP('',(#2758,#2766,#2767));
#2758 = ORIENTED_EDGE('',*,*,#2759,.T.);
#2759 = EDGE_CURVE('',#2760,#1861,#2762,.T.);
#2760 = VERTEX_POINT('',#2761);
#2761 = CARTESIAN_POINT('',(30.079999923706,3.900000095367,2.));
#2762 = LINE('',#2763,#2764);
#2763 = CARTESIAN_POINT('',(30.079999923706,3.900000095367,2.));
#2764 = VECTOR('',#2765,1.);
#2765 = DIRECTION('',(-0.994698391622,0.102835352411,0.));
#2766 = ORIENTED_EDGE('',*,*,#2736,.F.);
#2767 = ORIENTED_EDGE('',*,*,#2768,.T.);
#2768 = EDGE_CURVE('',#2737,#2760,#2769,.T.);
#2769 = LINE('',#2770,#2771);
#2770 = CARTESIAN_POINT('',(30.124296188354,3.56353521347,2.));
#2771 = VECTOR('',#2772,1.);
#2772 = DIRECTION('',(-0.130525678379,0.991444929022,0.));
#2773 = PLANE('',#2774);
#2774 = AXIS2_PLACEMENT_3D('',#2775,#2776,#2777);
#2775 = CARTESIAN_POINT('',(19.534752717395,4.906425179877,2.));
#2776 = DIRECTION('',(0.,0.,1.));
#2777 = DIRECTION('',(1.,0.,-0.));
#2778 = ADVANCED_FACE('',(#2779),#2796,.T.);
#2779 = FACE_BOUND('',#2780,.T.);
#2780 = EDGE_LOOP('',(#2781,#2789,#2790));
#2781 = ORIENTED_EDGE('',*,*,#2782,.T.);
#2782 = EDGE_CURVE('',#2783,#2668,#2785,.T.);
#2783 = VERTEX_POINT('',#2784);
#2784 = CARTESIAN_POINT('',(31.043535232544,2.6442964077,2.));
#2785 = LINE('',#2786,#2787);
#2786 = CARTESIAN_POINT('',(31.043535232544,2.6442964077,2.));
#2787 = VECTOR('',#2788,1.);
#2788 = DIRECTION('',(-0.923879618002,0.382683225972,0.));
#2789 = ORIENTED_EDGE('',*,*,#2676,.F.);
#2790 = ORIENTED_EDGE('',*,*,#2791,.T.);
#2791 = EDGE_CURVE('',#1255,#2783,#2792,.T.);
#2792 = LINE('',#2793,#2794);
#2793 = CARTESIAN_POINT('',(36.459999084473,0.,2.));
#2794 = VECTOR('',#2795,1.);
#2795 = DIRECTION('',(-0.898629878027,0.438707581787,0.));
#2796 = PLANE('',#2797);
#2797 = AXIS2_PLACEMENT_3D('',#2798,#2799,#2800);
#2798 = CARTESIAN_POINT('',(33.597027465002,1.391583611997,2.));
#2799 = DIRECTION('',(0.,0.,1.));
#2800 = DIRECTION('',(1.,0.,-0.));
#2801 = ADVANCED_FACE('',(#2802),#2819,.T.);
#2802 = FACE_BOUND('',#2803,.T.);
#2803 = EDGE_LOOP('',(#2804,#2812,#2813));
#2804 = ORIENTED_EDGE('',*,*,#2805,.T.);
#2805 = EDGE_CURVE('',#2806,#2783,#2808,.T.);
#2806 = VERTEX_POINT('',#2807);
#2807 = CARTESIAN_POINT('',(31.379999160767,2.599999904633,2.));
#2808 = LINE('',#2809,#2810);
#2809 = CARTESIAN_POINT('',(31.379999160767,2.599999904633,2.));
#2810 = VECTOR('',#2811,1.);
#2811 = DIRECTION('',(-0.99144479023,0.130526732608,0.));
#2812 = ORIENTED_EDGE('',*,*,#2791,.F.);
#2813 = ORIENTED_EDGE('',*,*,#2814,.T.);
#2814 = EDGE_CURVE('',#1255,#2806,#2815,.T.);
#2815 = LINE('',#2816,#2817);
#2816 = CARTESIAN_POINT('',(36.459999084473,0.,2.));
#2817 = VECTOR('',#2818,1.);
#2818 = DIRECTION('',(-0.890182060407,0.455604981678,0.));
#2819 = PLANE('',#2820);
#2820 = AXIS2_PLACEMENT_3D('',#2821,#2822,#2823);
#2821 = CARTESIAN_POINT('',(33.759888729878,1.348220443904,2.));
#2822 = DIRECTION('',(0.,0.,1.));
#2823 = DIRECTION('',(1.,0.,-0.));
#2824 = ADVANCED_FACE('',(#2825),#2842,.T.);
#2825 = FACE_BOUND('',#2826,.T.);
#2826 = EDGE_LOOP('',(#2827,#2835,#2836));
#2827 = ORIENTED_EDGE('',*,*,#2828,.T.);
#2828 = EDGE_CURVE('',#2829,#2806,#2831,.T.);
#2829 = VERTEX_POINT('',#2830);
#2830 = CARTESIAN_POINT('',(31.716464996338,2.6442964077,2.));
#2831 = LINE('',#2832,#2833);
#2832 = CARTESIAN_POINT('',(31.716464996338,2.6442964077,2.));
#2833 = VECTOR('',#2834,1.);
#2834 = DIRECTION('',(-0.991444885984,-0.130526005287,0.));
#2835 = ORIENTED_EDGE('',*,*,#2814,.F.);
#2836 = ORIENTED_EDGE('',*,*,#2837,.T.);
#2837 = EDGE_CURVE('',#1255,#2829,#2838,.T.);
#2838 = LINE('',#2839,#2840);
#2839 = CARTESIAN_POINT('',(36.459999084473,0.,2.));
#2840 = VECTOR('',#2841,1.);
#2841 = DIRECTION('',(-0.873452846542,0.48690874388,0.));
#2842 = PLANE('',#2843);
#2843 = AXIS2_PLACEMENT_3D('',#2844,#2845,#2846);
#2844 = CARTESIAN_POINT('',(33.929473156107,1.34957615693,2.));
#2845 = DIRECTION('',(0.,0.,1.));
#2846 = DIRECTION('',(1.,0.,-0.));
#2847 = ADVANCED_FACE('',(#2848),#2865,.T.);
#2848 = FACE_BOUND('',#2849,.T.);
#2849 = EDGE_LOOP('',(#2850,#2858,#2859));
#2850 = ORIENTED_EDGE('',*,*,#2851,.T.);
#2851 = EDGE_CURVE('',#2852,#2829,#2854,.T.);
#2852 = VERTEX_POINT('',#2853);
#2853 = CARTESIAN_POINT('',(32.029998779297,2.774167060852,2.));
#2854 = LINE('',#2855,#2856);
#2855 = CARTESIAN_POINT('',(32.029998779297,2.774167060852,2.));
#2856 = VECTOR('',#2857,1.);
#2857 = DIRECTION('',(-0.923878794925,-0.382685213052,0.));
#2858 = ORIENTED_EDGE('',*,*,#2837,.F.);
#2859 = ORIENTED_EDGE('',*,*,#2860,.T.);
#2860 = EDGE_CURVE('',#1255,#2852,#2861,.T.);
#2861 = LINE('',#2862,#2863);
#2862 = CARTESIAN_POINT('',(36.459999084473,0.,2.));
#2863 = VECTOR('',#2864,1.);
#2864 = DIRECTION('',(-0.847532207244,0.530743966225,0.));
#2865 = PLANE('',#2866);
#2866 = AXIS2_PLACEMENT_3D('',#2867,#2868,#2869);
#2867 = CARTESIAN_POINT('',(34.094389459062,1.395817061107,2.));
#2868 = DIRECTION('',(0.,0.,1.));
#2869 = DIRECTION('',(1.,0.,-0.));
#2870 = ADVANCED_FACE('',(#2871),#2888,.T.);
#2871 = FACE_BOUND('',#2872,.T.);
#2872 = EDGE_LOOP('',(#2873,#2881,#2882));
#2873 = ORIENTED_EDGE('',*,*,#2874,.T.);
#2874 = EDGE_CURVE('',#2875,#2852,#2877,.T.);
#2875 = VERTEX_POINT('',#2876);
#2876 = CARTESIAN_POINT('',(32.299240112305,2.980761289597,2.));
#2877 = LINE('',#2878,#2879);
#2878 = CARTESIAN_POINT('',(32.299240112305,2.980761289597,2.));
#2879 = VECTOR('',#2880,1.);
#2880 = DIRECTION('',(-0.793356061781,-0.608757882278,0.));
#2881 = ORIENTED_EDGE('',*,*,#2860,.F.);
#2882 = ORIENTED_EDGE('',*,*,#2883,.T.);
#2883 = EDGE_CURVE('',#1255,#2875,#2884,.T.);
#2884 = LINE('',#2885,#2886);
#2885 = CARTESIAN_POINT('',(36.459999084473,0.,2.));
#2886 = VECTOR('',#2887,1.);
#2887 = DIRECTION('',(-0.812920351086,0.582374881662,0.));
#2888 = PLANE('',#2889);
#2889 = AXIS2_PLACEMENT_3D('',#2890,#2891,#2892);
#2890 = CARTESIAN_POINT('',(34.243408650044,1.483904670967,2.));
#2891 = DIRECTION('',(0.,0.,1.));
#2892 = DIRECTION('',(1.,0.,-0.));
#2893 = ADVANCED_FACE('',(#2894),#2911,.T.);
#2894 = FACE_BOUND('',#2895,.T.);
#2895 = EDGE_LOOP('',(#2896,#2904,#2905));
#2896 = ORIENTED_EDGE('',*,*,#2897,.T.);
#2897 = EDGE_CURVE('',#2898,#2875,#2900,.T.);
#2898 = VERTEX_POINT('',#2899);
#2899 = CARTESIAN_POINT('',(32.505832672119,3.25,2.));
#2900 = LINE('',#2901,#2902);
#2901 = CARTESIAN_POINT('',(32.505832672119,3.25,2.));
#2902 = VECTOR('',#2903,1.);
#2903 = DIRECTION('',(-0.608758519257,-0.793355573014,0.));
#2904 = ORIENTED_EDGE('',*,*,#2883,.F.);
#2905 = ORIENTED_EDGE('',*,*,#2906,.T.);
#2906 = EDGE_CURVE('',#1255,#2898,#2907,.T.);
#2907 = LINE('',#2908,#2909);
#2908 = CARTESIAN_POINT('',(36.459999084473,0.,2.));
#2909 = VECTOR('',#2910,1.);
#2910 = DIRECTION('',(-0.772540822041,0.634965100049,0.));
#2911 = PLANE('',#2912);
#2912 = AXIS2_PLACEMENT_3D('',#2913,#2914,#2915);
#2913 = CARTESIAN_POINT('',(34.366169767317,1.607674585857,2.));
#2914 = DIRECTION('',(0.,0.,1.));
#2915 = DIRECTION('',(1.,0.,-0.));
#2916 = ADVANCED_FACE('',(#2917),#2934,.T.);
#2917 = FACE_BOUND('',#2918,.T.);
#2918 = EDGE_LOOP('',(#2919,#2927,#2928));
#2919 = ORIENTED_EDGE('',*,*,#2920,.T.);
#2920 = EDGE_CURVE('',#2921,#2898,#2923,.T.);
#2921 = VERTEX_POINT('',#2922);
#2922 = CARTESIAN_POINT('',(32.635704040527,3.56353521347,2.));
#2923 = LINE('',#2924,#2925);
#2924 = CARTESIAN_POINT('',(32.635704040527,3.56353521347,2.));
#2925 = VECTOR('',#2926,1.);
#2926 = DIRECTION('',(-0.382685521695,-0.92387866708,0.));
#2927 = ORIENTED_EDGE('',*,*,#2906,.F.);
#2928 = ORIENTED_EDGE('',*,*,#2929,.T.);
#2929 = EDGE_CURVE('',#1255,#2921,#2930,.T.);
#2930 = LINE('',#2931,#2932);
#2931 = CARTESIAN_POINT('',(36.459999084473,0.,2.));
#2932 = VECTOR('',#2933,1.);
#2933 = DIRECTION('',(-0.731609147215,0.681724325304,0.));
#2934 = PLANE('',#2935);
#2935 = AXIS2_PLACEMENT_3D('',#2936,#2937,#2938);
#2936 = CARTESIAN_POINT('',(34.45395114112,1.758283805631,2.));
#2937 = DIRECTION('',(0.,0.,1.));
#2938 = DIRECTION('',(1.,0.,-0.));
#2939 = ADVANCED_FACE('',(#2940),#2957,.T.);
#2940 = FACE_BOUND('',#2941,.T.);
#2941 = EDGE_LOOP('',(#2942,#2950,#2951));
#2942 = ORIENTED_EDGE('',*,*,#2943,.T.);
#2943 = EDGE_CURVE('',#2944,#2921,#2946,.T.);
#2944 = VERTEX_POINT('',#2945);
#2945 = CARTESIAN_POINT('',(32.680000305176,3.900000095367,2.));
#2946 = LINE('',#2947,#2948);
#2947 = CARTESIAN_POINT('',(32.680000305176,3.900000095367,2.));
#2948 = VECTOR('',#2949,1.);
#2949 = DIRECTION('',(-0.130525678379,-0.991444929022,0.));
#2950 = ORIENTED_EDGE('',*,*,#2929,.F.);
#2951 = ORIENTED_EDGE('',*,*,#2952,.T.);
#2952 = EDGE_CURVE('',#1255,#2944,#2953,.T.);
#2953 = LINE('',#2954,#2955);
#2954 = CARTESIAN_POINT('',(36.459999084473,0.,2.));
#2955 = VECTOR('',#2956,1.);
#2956 = DIRECTION('',(-0.695973160575,0.718067796075,0.));
#2957 = PLANE('',#2958);
#2958 = AXIS2_PLACEMENT_3D('',#2959,#2960,#2961);
#2959 = CARTESIAN_POINT('',(34.500468309822,1.925021005078,2.));
#2960 = DIRECTION('',(0.,0.,1.));
#2961 = DIRECTION('',(1.,0.,-0.));
#2962 = ADVANCED_FACE('',(#2963),#2973,.T.);
#2963 = FACE_BOUND('',#2964,.T.);
#2964 = EDGE_LOOP('',(#2965,#2971,#2972));
#2965 = ORIENTED_EDGE('',*,*,#2966,.T.);
#2966 = EDGE_CURVE('',#1409,#2944,#2967,.T.);
#2967 = LINE('',#2968,#2969);
#2968 = CARTESIAN_POINT('',(36.459999084473,3.900000095367,2.));
#2969 = VECTOR('',#2970,1.);
#2970 = DIRECTION('',(-1.,0.,0.));
#2971 = ORIENTED_EDGE('',*,*,#2952,.F.);
#2972 = ORIENTED_EDGE('',*,*,#1416,.F.);
#2973 = PLANE('',#2974);
#2974 = AXIS2_PLACEMENT_3D('',#2975,#2976,#2977);
#2975 = CARTESIAN_POINT('',(35.132188870848,2.512189223708,2.));
#2976 = DIRECTION('',(0.,0.,1.));
#2977 = DIRECTION('',(1.,0.,-0.));
#2978 = ADVANCED_FACE('',(#2979),#3003,.T.);
#2979 = FACE_BOUND('',#2980,.T.);
#2980 = EDGE_LOOP('',(#2981,#2989,#2997));
#2981 = ORIENTED_EDGE('',*,*,#2982,.T.);
#2982 = EDGE_CURVE('',#2760,#2983,#2985,.T.);
#2983 = VERTEX_POINT('',#2984);
#2984 = CARTESIAN_POINT('',(30.124296188354,4.236464977264,2.));
#2985 = LINE('',#2986,#2987);
#2986 = CARTESIAN_POINT('',(30.079999923706,3.900000095367,2.));
#2987 = VECTOR('',#2988,1.);
#2988 = DIRECTION('',(0.130525678379,0.991444929022,0.));
#2989 = ORIENTED_EDGE('',*,*,#2990,.T.);
#2990 = EDGE_CURVE('',#2983,#2991,#2993,.T.);
#2991 = VERTEX_POINT('',#2992);
#2992 = CARTESIAN_POINT('',(30.079999923706,8.300000190735,2.));
#2993 = LINE('',#2994,#2995);
#2994 = CARTESIAN_POINT('',(30.124296188354,4.236464977264,2.));
#2995 = VECTOR('',#2996,1.);
#2996 = DIRECTION('',(-1.090027050171E-02,0.999940590287,0.));
#2997 = ORIENTED_EDGE('',*,*,#2998,.T.);
#2998 = EDGE_CURVE('',#2991,#2760,#2999,.T.);
#2999 = LINE('',#3000,#3001);
#3000 = CARTESIAN_POINT('',(30.079999923706,8.300000190735,2.));
#3001 = VECTOR('',#3002,1.);
#3002 = DIRECTION('',(0.,-1.,0.));
#3003 = PLANE('',#3004);
#3004 = AXIS2_PLACEMENT_3D('',#3005,#3006,#3007);
#3005 = CARTESIAN_POINT('',(30.091077945856,6.099334670241,2.));
#3006 = DIRECTION('',(0.,0.,1.));
#3007 = DIRECTION('',(1.,0.,-0.));
#3008 = ADVANCED_FACE('',(#3009),#3026,.T.);
#3009 = FACE_BOUND('',#3010,.T.);
#3010 = EDGE_LOOP('',(#3011,#3019,#3020));
#3011 = ORIENTED_EDGE('',*,*,#3012,.T.);
#3012 = EDGE_CURVE('',#3013,#2991,#3015,.T.);
#3013 = VERTEX_POINT('',#3014);
#3014 = CARTESIAN_POINT('',(30.124296188354,7.963535308838,2.));
#3015 = LINE('',#3016,#3017);
#3016 = CARTESIAN_POINT('',(30.124296188354,7.963535308838,2.));
#3017 = VECTOR('',#3018,1.);
#3018 = DIRECTION('',(-0.130525678379,0.991444929022,0.));
#3019 = ORIENTED_EDGE('',*,*,#2990,.F.);
#3020 = ORIENTED_EDGE('',*,*,#3021,.T.);
#3021 = EDGE_CURVE('',#2983,#3013,#3022,.T.);
#3022 = LINE('',#3023,#3024);
#3023 = CARTESIAN_POINT('',(30.124296188354,4.236464977264,2.));
#3024 = VECTOR('',#3025,1.);
#3025 = DIRECTION('',(0.,1.,0.));
#3026 = PLANE('',#3027);
#3027 = AXIS2_PLACEMENT_3D('',#3028,#3029,#3030);
#3028 = CARTESIAN_POINT('',(30.112301249411,6.26889805681,2.));
#3029 = DIRECTION('',(0.,0.,1.));
#3030 = DIRECTION('',(1.,0.,-0.));
#3031 = ADVANCED_FACE('',(#3032),#3049,.T.);
#3032 = FACE_BOUND('',#3033,.T.);
#3033 = EDGE_LOOP('',(#3034,#3042,#3043));
#3034 = ORIENTED_EDGE('',*,*,#3035,.T.);
#3035 = EDGE_CURVE('',#3036,#3013,#3038,.T.);
#3036 = VERTEX_POINT('',#3037);
#3037 = CARTESIAN_POINT('',(30.254167556763,4.550000190735,2.));
#3038 = LINE('',#3039,#3040);
#3039 = CARTESIAN_POINT('',(30.254167556763,4.550000190735,2.));
#3040 = VECTOR('',#3041,1.);
#3041 = DIRECTION('',(-3.801849740539E-02,0.999277035589,0.));
#3042 = ORIENTED_EDGE('',*,*,#3021,.F.);
#3043 = ORIENTED_EDGE('',*,*,#3044,.T.);
#3044 = EDGE_CURVE('',#2983,#3036,#3045,.T.);
#3045 = LINE('',#3046,#3047);
#3046 = CARTESIAN_POINT('',(30.124296188354,4.236464977264,2.));
#3047 = VECTOR('',#3048,1.);
#3048 = DIRECTION('',(0.382685521695,0.92387866708,0.));
#3049 = PLANE('',#3050);
#3050 = AXIS2_PLACEMENT_3D('',#3051,#3052,#3053);
#3051 = CARTESIAN_POINT('',(30.156886842158,6.094159262019,2.));
#3052 = DIRECTION('',(0.,0.,1.));
#3053 = DIRECTION('',(1.,0.,-0.));
#3054 = ADVANCED_FACE('',(#3055),#3072,.T.);
#3055 = FACE_BOUND('',#3056,.T.);
#3056 = EDGE_LOOP('',(#3057,#3065,#3066));
#3057 = ORIENTED_EDGE('',*,*,#3058,.T.);
#3058 = EDGE_CURVE('',#3059,#3013,#3061,.T.);
#3059 = VERTEX_POINT('',#3060);
#3060 = CARTESIAN_POINT('',(30.254167556763,7.650000095367,2.));
#3061 = LINE('',#3062,#3063);
#3062 = CARTESIAN_POINT('',(30.254167556763,7.650000095367,2.));
#3063 = VECTOR('',#3064,1.);
#3064 = DIRECTION('',(-0.382685521695,0.92387866708,0.));
#3065 = ORIENTED_EDGE('',*,*,#3035,.F.);
#3066 = ORIENTED_EDGE('',*,*,#3067,.T.);
#3067 = EDGE_CURVE('',#3036,#3059,#3068,.T.);
#3068 = LINE('',#3069,#3070);
#3069 = CARTESIAN_POINT('',(30.254167556763,4.550000190735,2.));
#3070 = VECTOR('',#3071,1.);
#3071 = DIRECTION('',(0.,1.,0.));
#3072 = PLANE('',#3073);
#3073 = AXIS2_PLACEMENT_3D('',#3074,#3075,#3076);
#3074 = CARTESIAN_POINT('',(30.218595790915,6.262608630819,2.));
#3075 = DIRECTION('',(0.,0.,1.));
#3076 = DIRECTION('',(1.,0.,-0.));
#3077 = ADVANCED_FACE('',(#3078),#3095,.T.);
#3078 = FACE_BOUND('',#3079,.T.);
#3079 = EDGE_LOOP('',(#3080,#3088,#3089));
#3080 = ORIENTED_EDGE('',*,*,#3081,.T.);
#3081 = EDGE_CURVE('',#3082,#3059,#3084,.T.);
#3082 = VERTEX_POINT('',#3083);
#3083 = CARTESIAN_POINT('',(30.460762023926,4.81923866272,2.));
#3084 = LINE('',#3085,#3086);
#3085 = CARTESIAN_POINT('',(30.460762023926,4.81923866272,2.));
#3086 = VECTOR('',#3087,1.);
#3087 = DIRECTION('',(-7.278835098599E-02,0.997347409863,0.));
#3088 = ORIENTED_EDGE('',*,*,#3067,.F.);
#3089 = ORIENTED_EDGE('',*,*,#3090,.T.);
#3090 = EDGE_CURVE('',#3036,#3082,#3091,.T.);
#3091 = LINE('',#3092,#3093);
#3092 = CARTESIAN_POINT('',(30.254167556763,4.550000190735,2.));
#3093 = VECTOR('',#3094,1.);
#3094 = DIRECTION('',(0.608762396037,0.793352598264,0.));
#3095 = PLANE('',#3096);
#3096 = AXIS2_PLACEMENT_3D('',#3097,#3098,#3099);
#3097 = CARTESIAN_POINT('',(30.306455097398,6.084349970195,2.));
#3098 = DIRECTION('',(0.,0.,1.));
#3099 = DIRECTION('',(1.,0.,-0.));
#3100 = ADVANCED_FACE('',(#3101),#3118,.T.);
#3101 = FACE_BOUND('',#3102,.T.);
#3102 = EDGE_LOOP('',(#3103,#3111,#3112));
#3103 = ORIENTED_EDGE('',*,*,#3104,.T.);
#3104 = EDGE_CURVE('',#3105,#3059,#3107,.T.);
#3105 = VERTEX_POINT('',#3106);
#3106 = CARTESIAN_POINT('',(30.460762023926,7.380761146545,2.));
#3107 = LINE('',#3108,#3109);
#3108 = CARTESIAN_POINT('',(30.460762023926,7.380761146545,2.));
#3109 = VECTOR('',#3110,1.);
#3110 = DIRECTION('',(-0.608761717438,0.793353118972,0.));
#3111 = ORIENTED_EDGE('',*,*,#3081,.F.);
#3112 = ORIENTED_EDGE('',*,*,#3113,.T.);
#3113 = EDGE_CURVE('',#3082,#3105,#3114,.T.);
#3114 = LINE('',#3115,#3116);
#3115 = CARTESIAN_POINT('',(30.460762023926,4.81923866272,2.));
#3116 = VECTOR('',#3117,1.);
#3117 = DIRECTION('',(0.,1.,0.));
#3118 = PLANE('',#3119);
#3119 = AXIS2_PLACEMENT_3D('',#3120,#3121,#3122);
#3120 = CARTESIAN_POINT('',(30.403568612779,6.250269527265,2.));
#3121 = DIRECTION('',(0.,0.,1.));
#3122 = DIRECTION('',(1.,0.,-0.));
#3123 = ADVANCED_FACE('',(#3124),#3141,.T.);
#3124 = FACE_BOUND('',#3125,.T.);
#3125 = EDGE_LOOP('',(#3126,#3134,#3135));
#3126 = ORIENTED_EDGE('',*,*,#3127,.T.);
#3127 = EDGE_CURVE('',#3128,#3105,#3130,.T.);
#3128 = VERTEX_POINT('',#3129);
#3129 = CARTESIAN_POINT('',(30.729999542236,5.025833129883,2.));
#3130 = LINE('',#3131,#3132);
#3131 = CARTESIAN_POINT('',(30.729999542236,5.025833129883,2.));
#3132 = VECTOR('',#3133,1.);
#3133 = DIRECTION('',(-0.113589439071,0.993527774816,0.));
#3134 = ORIENTED_EDGE('',*,*,#3113,.F.);
#3135 = ORIENTED_EDGE('',*,*,#3136,.T.);
#3136 = EDGE_CURVE('',#3082,#3128,#3137,.T.);
#3137 = LINE('',#3138,#3139);
#3138 = CARTESIAN_POINT('',(30.460762023926,4.81923866272,2.));
#3139 = VECTOR('',#3140,1.);
#3140 = DIRECTION('',(0.793351556843,0.608763753237,0.));
#3141 = PLANE('',#3142);
#3142 = AXIS2_PLACEMENT_3D('',#3143,#3144,#3145);
#3143 = CARTESIAN_POINT('',(30.529962721945,6.070641943105,2.));
#3144 = DIRECTION('',(0.,0.,1.));
#3145 = DIRECTION('',(1.,0.,-0.));
#3146 = ADVANCED_FACE('',(#3147),#3164,.T.);
#3147 = FACE_BOUND('',#3148,.T.);
#3148 = EDGE_LOOP('',(#3149,#3157,#3158));
#3149 = ORIENTED_EDGE('',*,*,#3150,.T.);
#3150 = EDGE_CURVE('',#3151,#3105,#3153,.T.);
#3151 = VERTEX_POINT('',#3152);
#3152 = CARTESIAN_POINT('',(30.729999542236,7.174167156219,2.));
#3153 = LINE('',#3154,#3155);
#3154 = CARTESIAN_POINT('',(30.729999542236,7.174167156219,2.));
#3155 = VECTOR('',#3156,1.);
#3156 = DIRECTION('',(-0.793352235444,0.608762868871,0.));
#3157 = ORIENTED_EDGE('',*,*,#3127,.F.);
#3158 = ORIENTED_EDGE('',*,*,#3159,.T.);
#3159 = EDGE_CURVE('',#3128,#3151,#3160,.T.);
#3160 = LINE('',#3161,#3162);
#3161 = CARTESIAN_POINT('',(30.729999542236,5.025833129883,2.));
#3162 = VECTOR('',#3163,1.);
#3163 = DIRECTION('',(0.,1.,0.));
#3164 = PLANE('',#3165);
#3165 = AXIS2_PLACEMENT_3D('',#3166,#3167,#3168);
#3166 = CARTESIAN_POINT('',(30.654913070674,6.232655146381,2.));
#3167 = DIRECTION('',(0.,0.,1.));
#3168 = DIRECTION('',(1.,0.,-0.));
#3169 = ADVANCED_FACE('',(#3170),#3187,.T.);
#3170 = FACE_BOUND('',#3171,.T.);
#3171 = EDGE_LOOP('',(#3172,#3180,#3181));
#3172 = ORIENTED_EDGE('',*,*,#3173,.T.);
#3173 = EDGE_CURVE('',#3174,#3151,#3176,.T.);
#3174 = VERTEX_POINT('',#3175);
#3175 = CARTESIAN_POINT('',(31.043535232544,5.155703544617,2.));
#3176 = LINE('',#3177,#3178);
#3177 = CARTESIAN_POINT('',(31.043535232544,5.155703544617,2.));
#3178 = VECTOR('',#3179,1.);
#3179 = DIRECTION('',(-0.153493084261,0.988149721998,0.));
#3180 = ORIENTED_EDGE('',*,*,#3159,.F.);
#3181 = ORIENTED_EDGE('',*,*,#3182,.T.);
#3182 = EDGE_CURVE('',#3128,#3174,#3183,.T.);
#3183 = LINE('',#3184,#3185);
#3184 = CARTESIAN_POINT('',(30.729999542236,5.025833129883,2.));
#3185 = VECTOR('',#3186,1.);
#3186 = DIRECTION('',(0.923879866386,0.38268262632,0.));
#3187 = PLANE('',#3188);
#3188 = AXIS2_PLACEMENT_3D('',#3189,#3190,#3191);
#3189 = CARTESIAN_POINT('',(30.812426985936,6.053677182269,2.));
#3190 = DIRECTION('',(0.,0.,1.));
#3191 = DIRECTION('',(1.,0.,-0.));
#3192 = ADVANCED_FACE('',(#3193),#3210,.T.);
#3193 = FACE_BOUND('',#3194,.T.);
#3194 = EDGE_LOOP('',(#3195,#3203,#3204));
#3195 = ORIENTED_EDGE('',*,*,#3196,.T.);
#3196 = EDGE_CURVE('',#3197,#3151,#3199,.T.);
#3197 = VERTEX_POINT('',#3198);
#3198 = CARTESIAN_POINT('',(31.043535232544,7.044296264648,2.));
#3199 = LINE('',#3200,#3201);
#3200 = CARTESIAN_POINT('',(31.043535232544,7.044296264648,2.));
#3201 = VECTOR('',#3202,1.);
#3202 = DIRECTION('',(-0.923879369618,0.382683825623,0.));
#3203 = ORIENTED_EDGE('',*,*,#3173,.F.);
#3204 = ORIENTED_EDGE('',*,*,#3205,.T.);
#3205 = EDGE_CURVE('',#3174,#3197,#3206,.T.);
#3206 = LINE('',#3207,#3208);
#3207 = CARTESIAN_POINT('',(31.043535232544,5.155703544617,2.));
#3208 = VECTOR('',#3209,1.);
#3209 = DIRECTION('',(0.,1.,0.));
#3210 = PLANE('',#3211);
#3211 = AXIS2_PLACEMENT_3D('',#3212,#3213,#3214);
#3212 = CARTESIAN_POINT('',(30.956094519247,6.211258237611,2.));
#3213 = DIRECTION('',(0.,0.,1.));
#3214 = DIRECTION('',(1.,0.,-0.));
#3215 = ADVANCED_FACE('',(#3216),#3233,.T.);
#3216 = FACE_BOUND('',#3217,.T.);
#3217 = EDGE_LOOP('',(#3218,#3226,#3227));
#3218 = ORIENTED_EDGE('',*,*,#3219,.T.);
#3219 = EDGE_CURVE('',#3220,#3197,#3222,.T.);
#3220 = VERTEX_POINT('',#3221);
#3221 = CARTESIAN_POINT('',(31.379999160767,5.199999809265,2.));
#3222 = LINE('',#3223,#3224);
#3223 = CARTESIAN_POINT('',(31.379999160767,5.199999809265,2.));
#3224 = VECTOR('',#3225,1.);
#3225 = DIRECTION('',(-0.17947263889,0.983762965297,0.));
#3226 = ORIENTED_EDGE('',*,*,#3205,.F.);
#3227 = ORIENTED_EDGE('',*,*,#3228,.T.);
#3228 = EDGE_CURVE('',#3174,#3220,#3229,.T.);
#3229 = LINE('',#3230,#3231);
#3230 = CARTESIAN_POINT('',(31.043535232544,5.155703544617,2.));
#3231 = VECTOR('',#3232,1.);
#3232 = DIRECTION('',(0.991444881146,0.130526042038,0.));
#3233 = PLANE('',#3234);
#3234 = AXIS2_PLACEMENT_3D('',#3235,#3236,#3237);
#3235 = CARTESIAN_POINT('',(31.134325042358,6.033842197823,2.));
#3236 = DIRECTION('',(0.,0.,1.));
#3237 = DIRECTION('',(1.,0.,-0.));
#3238 = ADVANCED_FACE('',(#3239),#3256,.T.);
#3239 = FACE_BOUND('',#3240,.T.);
#3240 = EDGE_LOOP('',(#3241,#3249,#3250));
#3241 = ORIENTED_EDGE('',*,*,#3242,.T.);
#3242 = EDGE_CURVE('',#3243,#3197,#3245,.T.);
#3243 = VERTEX_POINT('',#3244);
#3244 = CARTESIAN_POINT('',(31.379999160767,7.,2.));
#3245 = LINE('',#3246,#3247);
#3246 = CARTESIAN_POINT('',(31.379999160767,7.,2.));
#3247 = VECTOR('',#3248,1.);
#3248 = DIRECTION('',(-0.991444881146,0.130526042038,0.));
#3249 = ORIENTED_EDGE('',*,*,#3219,.F.);
#3250 = ORIENTED_EDGE('',*,*,#3251,.T.);
#3251 = EDGE_CURVE('',#3220,#3243,#3252,.T.);
#3252 = LINE('',#3253,#3254);
#3253 = CARTESIAN_POINT('',(31.379999160767,5.199999809265,2.));
#3254 = VECTOR('',#3255,1.);
#3255 = DIRECTION('',(0.,1.,0.));
#3256 = PLANE('',#3257);
#3257 = AXIS2_PLACEMENT_3D('',#3258,#3259,#3260);
#3258 = CARTESIAN_POINT('',(31.287205591519,6.188305743767,2.));
#3259 = DIRECTION('',(0.,0.,1.));
#3260 = DIRECTION('',(1.,0.,-0.));
#3261 = ADVANCED_FACE('',(#3262),#3277,.T.);
#3262 = FACE_BOUND('',#3263,.T.);
#3263 = EDGE_LOOP('',(#3264,#3265,#3271));
#3264 = ORIENTED_EDGE('',*,*,#1456,.F.);
#3265 = ORIENTED_EDGE('',*,*,#3266,.T.);
#3266 = EDGE_CURVE('',#1432,#2111,#3267,.T.);
#3267 = LINE('',#3268,#3269);
#3268 = CARTESIAN_POINT('',(0.,12.199999809265,2.));
#3269 = VECTOR('',#3270,1.);
#3270 = DIRECTION('',(0.881931711288,-0.471377191455,0.));
#3271 = ORIENTED_EDGE('',*,*,#3272,.T.);
#3272 = EDGE_CURVE('',#2111,#1386,#3273,.T.);
#3273 = LINE('',#3274,#3275);
#3274 = CARTESIAN_POINT('',(5.800000190735,9.10000038147,2.));
#3275 = VECTOR('',#3276,1.);
#3276 = DIRECTION('',(0.994927353313,0.100596031874,0.));
#3277 = PLANE('',#3278);
#3278 = AXIS2_PLACEMENT_3D('',#3279,#3280,#3281);
#3279 = CARTESIAN_POINT('',(18.074961385414,11.415211363379,2.));
#3280 = DIRECTION('',(0.,0.,1.));
#3281 = DIRECTION('',(1.,0.,-0.));
#3282 = ADVANCED_FACE('',(#3283),#3293,.T.);
#3283 = FACE_BOUND('',#3284,.T.);
#3284 = EDGE_LOOP('',(#3285,#3286,#3287));
#3285 = ORIENTED_EDGE('',*,*,#2158,.F.);
#3286 = ORIENTED_EDGE('',*,*,#3266,.F.);
#3287 = ORIENTED_EDGE('',*,*,#3288,.T.);
#3288 = EDGE_CURVE('',#1432,#2150,#3289,.T.);
#3289 = LINE('',#3290,#3291);
#3290 = CARTESIAN_POINT('',(0.,12.199999809265,2.));
#3291 = VECTOR('',#3292,1.);
#3292 = DIRECTION('',(0.843249012975,-0.537523117751,0.));
#3293 = PLANE('',#3294);
#3294 = AXIS2_PLACEMENT_3D('',#3295,#3296,#3297);
#3295 = CARTESIAN_POINT('',(2.874040190684,10.532975959201,2.));
#3296 = DIRECTION('',(0.,0.,1.));
#3297 = DIRECTION('',(1.,0.,-0.));
#3298 = ADVANCED_FACE('',(#3299),#3309,.T.);
#3299 = FACE_BOUND('',#3300,.T.);
#3300 = EDGE_LOOP('',(#3301,#3302,#3303));
#3301 = ORIENTED_EDGE('',*,*,#2197,.F.);
#3302 = ORIENTED_EDGE('',*,*,#3288,.F.);
#3303 = ORIENTED_EDGE('',*,*,#3304,.T.);
#3304 = EDGE_CURVE('',#1432,#2189,#3305,.T.);
#3305 = LINE('',#3306,#3307);
#3306 = CARTESIAN_POINT('',(0.,12.199999809265,2.));
#3307 = VECTOR('',#3308,1.);
#3308 = DIRECTION('',(0.775392168295,-0.631479995999,0.));
#3309 = PLANE('',#3310);
#3310 = AXIS2_PLACEMENT_3D('',#3311,#3312,#3313);
#3311 = CARTESIAN_POINT('',(2.48552679931,10.419638540591,2.));
#3312 = DIRECTION('',(0.,0.,1.));
#3313 = DIRECTION('',(1.,0.,-0.));
#3314 = ADVANCED_FACE('',(#3315),#3325,.T.);
#3315 = FACE_BOUND('',#3316,.T.);
#3316 = EDGE_LOOP('',(#3317,#3318,#3319));
#3317 = ORIENTED_EDGE('',*,*,#2236,.F.);
#3318 = ORIENTED_EDGE('',*,*,#3304,.F.);
#3319 = ORIENTED_EDGE('',*,*,#3320,.T.);
#3320 = EDGE_CURVE('',#1432,#2228,#3321,.T.);
#3321 = LINE('',#3322,#3323);
#3322 = CARTESIAN_POINT('',(0.,12.199999809265,2.));
#3323 = VECTOR('',#3324,1.);
#3324 = DIRECTION('',(0.678882944419,-0.734246517034,0.));
#3325 = PLANE('',#3326);
#3326 = AXIS2_PLACEMENT_3D('',#3327,#3328,#3329);
#3327 = CARTESIAN_POINT('',(2.129324169935,10.206460446341,2.));
#3328 = DIRECTION('',(0.,0.,1.));
#3329 = DIRECTION('',(1.,0.,-0.));
#3330 = ADVANCED_FACE('',(#3331),#3341,.T.);
#3331 = FACE_BOUND('',#3332,.T.);
#3332 = EDGE_LOOP('',(#3333,#3334,#3335));
#3333 = ORIENTED_EDGE('',*,*,#2273,.F.);
#3334 = ORIENTED_EDGE('',*,*,#3320,.F.);
#3335 = ORIENTED_EDGE('',*,*,#3336,.T.);
#3336 = EDGE_CURVE('',#1432,#2252,#3337,.T.);
#3337 = LINE('',#3338,#3339);
#3338 = CARTESIAN_POINT('',(0.,12.199999809265,2.));
#3339 = VECTOR('',#3340,1.);
#3340 = DIRECTION('',(0.571295790004,-0.820744247817,0.));
#3341 = PLANE('',#3342);
#3342 = AXIS2_PLACEMENT_3D('',#3343,#3344,#3345);
#3343 = CARTESIAN_POINT('',(1.832375519014,9.910622442809,2.));
#3344 = DIRECTION('',(0.,0.,1.));
#3345 = DIRECTION('',(1.,0.,-0.));
#3346 = ADVANCED_FACE('',(#3347),#3357,.T.);
#3347 = FACE_BOUND('',#3348,.T.);
#3348 = EDGE_LOOP('',(#3349,#3350,#3351));
#3349 = ORIENTED_EDGE('',*,*,#2312,.F.);
#3350 = ORIENTED_EDGE('',*,*,#3336,.F.);
#3351 = ORIENTED_EDGE('',*,*,#3352,.T.);
#3352 = EDGE_CURVE('',#1432,#2291,#3353,.T.);
#3353 = LINE('',#3354,#3355);
#3354 = CARTESIAN_POINT('',(0.,12.199999809265,2.));
#3355 = VECTOR('',#3356,1.);
#3356 = DIRECTION('',(0.478657910802,-0.878001483157,0.));
#3357 = PLANE('',#3358);
#3358 = AXIS2_PLACEMENT_3D('',#3359,#3360,#3361);
#3359 = CARTESIAN_POINT('',(1.61926285048,9.556407476431,2.));
#3360 = DIRECTION('',(0.,0.,1.));
#3361 = DIRECTION('',(1.,0.,-0.));
#3362 = ADVANCED_FACE('',(#3363),#3368,.T.);
#3363 = FACE_BOUND('',#3364,.T.);
#3364 = EDGE_LOOP('',(#3365,#3366,#3367));
#3365 = ORIENTED_EDGE('',*,*,#2351,.F.);
#3366 = ORIENTED_EDGE('',*,*,#3352,.F.);
#3367 = ORIENTED_EDGE('',*,*,#2555,.F.);
#3368 = PLANE('',#3369);
#3369 = AXIS2_PLACEMENT_3D('',#3370,#3371,#3372);
#3370 = CARTESIAN_POINT('',(1.506675988623,9.169865249594,2.));
#3371 = DIRECTION('',(0.,0.,1.));
#3372 = DIRECTION('',(1.,0.,-0.));
#3373 = ADVANCED_FACE('',(#3374),#3384,.T.);
#3374 = FACE_BOUND('',#3375,.T.);
#3375 = EDGE_LOOP('',(#3376,#3382,#3383));
#3376 = ORIENTED_EDGE('',*,*,#3377,.T.);
#3377 = EDGE_CURVE('',#2072,#1386,#3378,.T.);
#3378 = LINE('',#3379,#3380);
#3379 = CARTESIAN_POINT('',(6.576457023621,8.997777938843,2.));
#3380 = VECTOR('',#3381,1.);
#3381 = DIRECTION('',(0.994307695424,0.106546735381,0.));
#3382 = ORIENTED_EDGE('',*,*,#3272,.F.);
#3383 = ORIENTED_EDGE('',*,*,#2119,.F.);
#3384 = PLANE('',#3385);
#3385 = AXIS2_PLACEMENT_3D('',#3386,#3387,#3388);
#3386 = CARTESIAN_POINT('',(21.129453171438,10.604746827348,2.));
#3387 = DIRECTION('',(0.,0.,1.));
#3388 = DIRECTION('',(1.,0.,-0.));
#3389 = ADVANCED_FACE('',(#3390),#3400,.T.);
#3390 = FACE_BOUND('',#3391,.T.);
#3391 = EDGE_LOOP('',(#3392,#3398,#3399));
#3392 = ORIENTED_EDGE('',*,*,#3393,.T.);
#3393 = EDGE_CURVE('',#2033,#1386,#3394,.T.);
#3394 = LINE('',#3395,#3396);
#3395 = CARTESIAN_POINT('',(7.300000190735,8.698076248169,2.));
#3396 = VECTOR('',#3397,1.);
#3397 = DIRECTION('',(0.992865863602,0.11923664241,0.));
#3398 = ORIENTED_EDGE('',*,*,#3377,.F.);
#3399 = ORIENTED_EDGE('',*,*,#2080,.F.);
#3400 = PLANE('',#3401);
#3401 = AXIS2_PLACEMENT_3D('',#3402,#3403,#3404);
#3402 = CARTESIAN_POINT('',(21.505050621529,10.503014674126,2.));
#3403 = DIRECTION('',(0.,0.,1.));
#3404 = DIRECTION('',(1.,0.,-0.));
#3405 = ADVANCED_FACE('',(#3406),#3416,.T.);
#3406 = FACE_BOUND('',#3407,.T.);
#3407 = EDGE_LOOP('',(#3408,#3414,#3415));
#3408 = ORIENTED_EDGE('',*,*,#3409,.T.);
#3409 = EDGE_CURVE('',#1978,#1386,#3410,.T.);
#3410 = LINE('',#3411,#3412);
#3411 = CARTESIAN_POINT('',(7.921320438385,8.221320152283,2.));
#3412 = VECTOR('',#3413,1.);
#3413 = DIRECTION('',(0.990421330748,0.138078193786,0.));
#3414 = ORIENTED_EDGE('',*,*,#3393,.F.);
#3415 = ORIENTED_EDGE('',*,*,#2041,.F.);
#3416 = PLANE('',#3417);
#3417 = AXIS2_PLACEMENT_3D('',#3418,#3419,#3420);
#3418 = CARTESIAN_POINT('',(21.842291282001,10.306132645834,2.));
#3419 = DIRECTION('',(0.,0.,1.));
#3420 = DIRECTION('',(1.,0.,-0.));
#3421 = ADVANCED_FACE('',(#3422),#3432,.T.);
#3422 = FACE_BOUND('',#3423,.T.);
#3423 = EDGE_LOOP('',(#3424,#3430,#3431));
#3424 = ORIENTED_EDGE('',*,*,#3425,.T.);
#3425 = EDGE_CURVE('',#1939,#1386,#3426,.T.);
#3426 = LINE('',#3427,#3428);
#3427 = CARTESIAN_POINT('',(8.398076057434,7.599999904633,2.));
#3428 = VECTOR('',#3429,1.);
#3429 = DIRECTION('',(0.986829435418,0.161764227791,0.));
#3430 = ORIENTED_EDGE('',*,*,#3409,.F.);
#3431 = ORIENTED_EDGE('',*,*,#1977,.F.);
#3432 = PLANE('',#3433);
#3433 = AXIS2_PLACEMENT_3D('',#3434,#3435,#3436);
#3434 = CARTESIAN_POINT('',(22.118119427263,10.027400544851,2.));
#3435 = DIRECTION('',(0.,0.,1.));
#3436 = DIRECTION('',(1.,0.,-0.));
#3437 = ADVANCED_FACE('',(#3438),#3448,.T.);
#3438 = FACE_BOUND('',#3439,.T.);
#3439 = EDGE_LOOP('',(#3440,#3446,#3447));
#3440 = ORIENTED_EDGE('',*,*,#3441,.T.);
#3441 = EDGE_CURVE('',#1900,#1386,#3442,.T.);
#3442 = LINE('',#3443,#3444);
#3443 = CARTESIAN_POINT('',(8.697777748108,6.876457214355,2.));
#3444 = VECTOR('',#3445,1.);
#3445 = DIRECTION('',(0.982106984051,0.188323848406,0.));
#3446 = ORIENTED_EDGE('',*,*,#3425,.F.);
#3447 = ORIENTED_EDGE('',*,*,#1938,.F.);
#3448 = PLANE('',#3449);
#3449 = AXIS2_PLACEMENT_3D('',#3450,#3451,#3452);
#3450 = CARTESIAN_POINT('',(22.313619615796,9.685846893824,2.));
#3451 = DIRECTION('',(0.,0.,1.));
#3452 = DIRECTION('',(1.,0.,-0.));
#3453 = ADVANCED_FACE('',(#3454),#3464,.T.);
#3454 = FACE_BOUND('',#3455,.T.);
#3455 = EDGE_LOOP('',(#3456,#3462,#3463));
#3456 = ORIENTED_EDGE('',*,*,#3457,.T.);
#3457 = EDGE_CURVE('',#1861,#1386,#3458,.T.);
#3458 = LINE('',#3459,#3460);
#3459 = CARTESIAN_POINT('',(8.800000190735,6.099999904633,2.));
#3460 = VECTOR('',#3461,1.);
#3461 = DIRECTION('',(0.976534692412,0.215360150717,0.));
#3462 = ORIENTED_EDGE('',*,*,#3441,.F.);
#3463 = ORIENTED_EDGE('',*,*,#1899,.F.);
#3464 = PLANE('',#3465);
#3465 = AXIS2_PLACEMENT_3D('',#3466,#3467,#3468);
#3466 = CARTESIAN_POINT('',(22.415346399178,9.304940904268,2.));
#3467 = DIRECTION('',(0.,0.,1.));
#3468 = DIRECTION('',(1.,0.,-0.));
#3469 = ADVANCED_FACE('',(#3470),#3487,.T.);
#3470 = FACE_BOUND('',#3471,.T.);
#3471 = EDGE_LOOP('',(#3472,#3480,#3481));
#3472 = ORIENTED_EDGE('',*,*,#3473,.T.);
#3473 = EDGE_CURVE('',#3474,#1386,#3476,.T.);
#3474 = VERTEX_POINT('',#3475);
#3475 = CARTESIAN_POINT('',(30.729999542236,9.425832748413,2.));
#3476 = LINE('',#3477,#3478);
#3477 = CARTESIAN_POINT('',(30.729999542236,9.425832748413,2.));
#3478 = VECTOR('',#3479,1.);
#3479 = DIRECTION('',(0.900061513254,0.435762862528,0.));
#3480 = ORIENTED_EDGE('',*,*,#3457,.F.);
#3481 = ORIENTED_EDGE('',*,*,#3482,.T.);
#3482 = EDGE_CURVE('',#1861,#3474,#3483,.T.);
#3483 = LINE('',#3484,#3485);
#3484 = CARTESIAN_POINT('',(8.800000190735,6.099999904633,2.));
#3485 = VECTOR('',#3486,1.);
#3486 = DIRECTION('',(0.988694756239,0.149942252167,0.));
#3487 = PLANE('',#3488);
#3488 = AXIS2_PLACEMENT_3D('',#3489,#3490,#3491);
#3489 = CARTESIAN_POINT('',(22.740034350968,8.795164719755,2.));
#3490 = DIRECTION('',(0.,0.,1.));
#3491 = DIRECTION('',(1.,0.,-0.));
#3492 = ADVANCED_FACE('',(#3493),#3510,.T.);
#3493 = FACE_BOUND('',#3494,.T.);
#3494 = EDGE_LOOP('',(#3495,#3503,#3504));
#3495 = ORIENTED_EDGE('',*,*,#3496,.T.);
#3496 = EDGE_CURVE('',#3497,#3474,#3499,.T.);
#3497 = VERTEX_POINT('',#3498);
#3498 = CARTESIAN_POINT('',(30.460762023926,9.219239234924,2.));
#3499 = LINE('',#3500,#3501);
#3500 = CARTESIAN_POINT('',(30.460762023926,9.219239234924,2.));
#3501 = VECTOR('',#3502,1.);
#3502 = DIRECTION('',(0.793352914046,0.608761984502,0.));
#3503 = ORIENTED_EDGE('',*,*,#3482,.F.);
#3504 = ORIENTED_EDGE('',*,*,#3505,.T.);
#3505 = EDGE_CURVE('',#1861,#3497,#3506,.T.);
#3506 = LINE('',#3507,#3508);
#3507 = CARTESIAN_POINT('',(8.800000190735,6.099999904633,2.));
#3508 = VECTOR('',#3509,1.);
#3509 = DIRECTION('',(0.989789928706,0.142533845214,0.));
#3510 = PLANE('',#3511);
#3511 = AXIS2_PLACEMENT_3D('',#3512,#3513,#3514);
#3512 = CARTESIAN_POINT('',(19.781427231297,7.723927240161,2.));
#3513 = DIRECTION('',(0.,0.,1.));
#3514 = DIRECTION('',(1.,0.,-0.));
#3515 = ADVANCED_FACE('',(#3516),#3533,.T.);
#3516 = FACE_BOUND('',#3517,.T.);
#3517 = EDGE_LOOP('',(#3518,#3526,#3527));
#3518 = ORIENTED_EDGE('',*,*,#3519,.T.);
#3519 = EDGE_CURVE('',#3520,#3497,#3522,.T.);
#3520 = VERTEX_POINT('',#3521);
#3521 = CARTESIAN_POINT('',(30.254167556763,8.949999809265,2.));
#3522 = LINE('',#3523,#3524);
#3523 = CARTESIAN_POINT('',(30.254167556763,8.949999809265,2.));
#3524 = VECTOR('',#3525,1.);
#3525 = DIRECTION('',(0.608761038841,0.793353639678,0.));
#3526 = ORIENTED_EDGE('',*,*,#3505,.F.);
#3527 = ORIENTED_EDGE('',*,*,#3528,.T.);
#3528 = EDGE_CURVE('',#1861,#3520,#3529,.T.);
#3529 = LINE('',#3530,#3531);
#3530 = CARTESIAN_POINT('',(8.800000190735,6.099999904633,2.));
#3531 = VECTOR('',#3532,1.);
#3532 = DIRECTION('',(0.991291679485,0.131684494849,0.));
#3533 = PLANE('',#3534);
#3534 = AXIS2_PLACEMENT_3D('',#3535,#3536,#3537);
#3535 = CARTESIAN_POINT('',(19.66240603641,7.604225556369,2.));
#3536 = DIRECTION('',(0.,0.,1.));
#3537 = DIRECTION('',(1.,0.,-0.));
#3538 = ADVANCED_FACE('',(#3539),#3556,.T.);
#3539 = FACE_BOUND('',#3540,.T.);
#3540 = EDGE_LOOP('',(#3541,#3549,#3550));
#3541 = ORIENTED_EDGE('',*,*,#3542,.T.);
#3542 = EDGE_CURVE('',#3543,#3520,#3545,.T.);
#3543 = VERTEX_POINT('',#3544);
#3544 = CARTESIAN_POINT('',(30.124296188354,8.636465072632,2.));
#3545 = LINE('',#3546,#3547);
#3546 = CARTESIAN_POINT('',(30.124296188354,8.636465072632,2.));
#3547 = VECTOR('',#3548,1.);
#3548 = DIRECTION('',(0.382686018466,0.923878461309,0.));
#3549 = ORIENTED_EDGE('',*,*,#3528,.F.);
#3550 = ORIENTED_EDGE('',*,*,#3551,.T.);
#3551 = EDGE_CURVE('',#1861,#3543,#3552,.T.);
#3552 = LINE('',#3553,#3554);
#3553 = CARTESIAN_POINT('',(8.800000190735,6.099999904633,2.));
#3554 = VECTOR('',#3555,1.);
#3555 = DIRECTION('',(0.99299997513,0.118114560454,0.));
#3556 = PLANE('',#3557);
#3557 = AXIS2_PLACEMENT_3D('',#3558,#3559,#3560);
#3558 = CARTESIAN_POINT('',(19.578259550568,7.457435429603,2.));
#3559 = DIRECTION('',(0.,0.,1.));
#3560 = DIRECTION('',(1.,0.,-0.));
#3561 = ADVANCED_FACE('',(#3562),#3577,.T.);
#3562 = FACE_BOUND('',#3563,.T.);
#3563 = EDGE_LOOP('',(#3564,#3570,#3571));
#3564 = ORIENTED_EDGE('',*,*,#3565,.T.);
#3565 = EDGE_CURVE('',#2991,#3543,#3566,.T.);
#3566 = LINE('',#3567,#3568);
#3567 = CARTESIAN_POINT('',(30.079999923706,8.300000190735,2.));
#3568 = VECTOR('',#3569,1.);
#3569 = DIRECTION('',(0.130525678379,0.991444929022,0.));
#3570 = ORIENTED_EDGE('',*,*,#3551,.F.);
#3571 = ORIENTED_EDGE('',*,*,#3572,.T.);
#3572 = EDGE_CURVE('',#1861,#2991,#3573,.T.);
#3573 = LINE('',#3574,#3575);
#3574 = CARTESIAN_POINT('',(8.800000190735,6.099999904633,2.));
#3575 = VECTOR('',#3576,1.);
#3576 = DIRECTION('',(0.994698389342,0.102835374464,0.));
#3577 = PLANE('',#3578);
#3578 = AXIS2_PLACEMENT_3D('',#3579,#3580,#3581);
#3579 = CARTESIAN_POINT('',(19.534752717192,7.293574869671,2.));
#3580 = DIRECTION('',(0.,0.,1.));
#3581 = DIRECTION('',(1.,0.,-0.));
#3582 = ADVANCED_FACE('',(#3583),#3588,.T.);
#3583 = FACE_BOUND('',#3584,.T.);
#3584 = EDGE_LOOP('',(#3585,#3586,#3587));
#3585 = ORIENTED_EDGE('',*,*,#2998,.F.);
#3586 = ORIENTED_EDGE('',*,*,#3572,.F.);
#3587 = ORIENTED_EDGE('',*,*,#2759,.F.);
#3588 = PLANE('',#3589);
#3589 = AXIS2_PLACEMENT_3D('',#3590,#3591,#3592);
#3590 = CARTESIAN_POINT('',(20.432141123349,6.100000036101,2.));
#3591 = DIRECTION('',(0.,0.,1.));
#3592 = DIRECTION('',(1.,0.,-0.));
#3593 = ADVANCED_FACE('',(#3594),#3611,.T.);
#3594 = FACE_BOUND('',#3595,.T.);
#3595 = EDGE_LOOP('',(#3596,#3604,#3605));
#3596 = ORIENTED_EDGE('',*,*,#3597,.T.);
#3597 = EDGE_CURVE('',#3598,#1386,#3600,.T.);
#3598 = VERTEX_POINT('',#3599);
#3599 = CARTESIAN_POINT('',(31.043535232544,9.555703163147,2.));
#3600 = LINE('',#3601,#3602);
#3601 = CARTESIAN_POINT('',(31.043535232544,9.555703163147,2.));
#3602 = VECTOR('',#3603,1.);
#3603 = DIRECTION('',(0.898629862433,0.43870761373,0.));
#3604 = ORIENTED_EDGE('',*,*,#3473,.F.);
#3605 = ORIENTED_EDGE('',*,*,#3606,.T.);
#3606 = EDGE_CURVE('',#3474,#3598,#3607,.T.);
#3607 = LINE('',#3608,#3609);
#3608 = CARTESIAN_POINT('',(30.729999542236,9.425832748413,2.));
#3609 = VECTOR('',#3610,1.);
#3610 = DIRECTION('',(0.923879866386,0.38268262632,0.));
#3611 = PLANE('',#3612);
#3612 = AXIS2_PLACEMENT_3D('',#3613,#3614,#3615);
#3613 = CARTESIAN_POINT('',(33.597027485693,10.808416147672,2.));
#3614 = DIRECTION('',(0.,0.,1.));
#3615 = DIRECTION('',(1.,0.,-0.));
#3616 = ADVANCED_FACE('',(#3617),#3634,.T.);
#3617 = FACE_BOUND('',#3618,.T.);
#3618 = EDGE_LOOP('',(#3619,#3627,#3628));
#3619 = ORIENTED_EDGE('',*,*,#3620,.T.);
#3620 = EDGE_CURVE('',#3621,#1386,#3623,.T.);
#3621 = VERTEX_POINT('',#3622);
#3622 = CARTESIAN_POINT('',(31.379999160767,9.60000038147,2.));
#3623 = LINE('',#3624,#3625);
#3624 = CARTESIAN_POINT('',(31.379999160767,9.60000038147,2.));
#3625 = VECTOR('',#3626,1.);
#3626 = DIRECTION('',(0.890182094295,0.455604915465,0.));
#3627 = ORIENTED_EDGE('',*,*,#3597,.F.);
#3628 = ORIENTED_EDGE('',*,*,#3629,.T.);
#3629 = EDGE_CURVE('',#3598,#3621,#3630,.T.);
#3630 = LINE('',#3631,#3632);
#3631 = CARTESIAN_POINT('',(31.043535232544,9.555703163147,2.));
#3632 = VECTOR('',#3633,1.);
#3633 = DIRECTION('',(0.991444517482,0.130528804314,0.));
#3634 = PLANE('',#3635);
#3635 = AXIS2_PLACEMENT_3D('',#3636,#3637,#3638);
#3636 = CARTESIAN_POINT('',(33.759888707223,10.851779411398,2.));
#3637 = DIRECTION('',(0.,0.,1.));
#3638 = DIRECTION('',(1.,0.,-0.));
#3639 = ADVANCED_FACE('',(#3640),#3657,.T.);
#3640 = FACE_BOUND('',#3641,.T.);
#3641 = EDGE_LOOP('',(#3642,#3650,#3651));
#3642 = ORIENTED_EDGE('',*,*,#3643,.T.);
#3643 = EDGE_CURVE('',#3644,#1386,#3646,.T.);
#3644 = VERTEX_POINT('',#3645);
#3645 = CARTESIAN_POINT('',(31.716464996338,9.555703163147,2.));
#3646 = LINE('',#3647,#3648);
#3647 = CARTESIAN_POINT('',(31.716464996338,9.555703163147,2.));
#3648 = VECTOR('',#3649,1.);
#3649 = DIRECTION('',(0.873452827871,0.486908777373,0.));
#3650 = ORIENTED_EDGE('',*,*,#3620,.F.);
#3651 = ORIENTED_EDGE('',*,*,#3652,.T.);
#3652 = EDGE_CURVE('',#3621,#3644,#3653,.T.);
#3653 = LINE('',#3654,#3655);
#3654 = CARTESIAN_POINT('',(31.379999160767,9.60000038147,2.));
#3655 = VECTOR('',#3656,1.);
#3656 = DIRECTION('',(0.991444613238,-0.130528076983,0.));
#3657 = PLANE('',#3658);
#3658 = AXIS2_PLACEMENT_3D('',#3659,#3660,#3661);
#3659 = CARTESIAN_POINT('',(33.929473138522,10.850423706988,2.));
#3660 = DIRECTION('',(0.,0.,1.));
#3661 = DIRECTION('',(1.,0.,-0.));
#3662 = ADVANCED_FACE('',(#3663),#3680,.T.);
#3663 = FACE_BOUND('',#3664,.T.);
#3664 = EDGE_LOOP('',(#3665,#3673,#3674));
#3665 = ORIENTED_EDGE('',*,*,#3666,.T.);
#3666 = EDGE_CURVE('',#3667,#1386,#3669,.T.);
#3667 = VERTEX_POINT('',#3668);
#3668 = CARTESIAN_POINT('',(32.029998779297,9.425832748413,2.));
#3669 = LINE('',#3670,#3671);
#3670 = CARTESIAN_POINT('',(32.029998779297,9.425832748413,2.));
#3671 = VECTOR('',#3672,1.);
#3672 = DIRECTION('',(0.847532207244,0.530743966225,0.));
#3673 = ORIENTED_EDGE('',*,*,#3643,.F.);
#3674 = ORIENTED_EDGE('',*,*,#3675,.T.);
#3675 = EDGE_CURVE('',#3644,#3667,#3676,.T.);
#3676 = LINE('',#3677,#3678);
#3677 = CARTESIAN_POINT('',(31.716464996338,9.555703163147,2.));
#3678 = VECTOR('',#3679,1.);
#3679 = DIRECTION('',(0.923879043311,-0.382684613398,0.));
#3680 = PLANE('',#3681);
#3681 = AXIS2_PLACEMENT_3D('',#3682,#3683,#3684);
#3682 = CARTESIAN_POINT('',(34.094389477425,10.804182697284,2.));
#3683 = DIRECTION('',(0.,0.,1.));
#3684 = DIRECTION('',(1.,0.,-0.));
#3685 = ADVANCED_FACE('',(#3686),#3703,.T.);
#3686 = FACE_BOUND('',#3687,.T.);
#3687 = EDGE_LOOP('',(#3688,#3696,#3697));
#3688 = ORIENTED_EDGE('',*,*,#3689,.T.);
#3689 = EDGE_CURVE('',#3690,#1386,#3692,.T.);
#3690 = VERTEX_POINT('',#3691);
#3691 = CARTESIAN_POINT('',(32.299240112305,9.219239234924,2.));
#3692 = LINE('',#3693,#3694);
#3693 = CARTESIAN_POINT('',(32.299240112305,9.219239234924,2.));
#3694 = VECTOR('',#3695,1.);
#3695 = DIRECTION('',(0.812920417244,0.582374789313,0.));
#3696 = ORIENTED_EDGE('',*,*,#3666,.F.);
#3697 = ORIENTED_EDGE('',*,*,#3698,.T.);
#3698 = EDGE_CURVE('',#3667,#3690,#3699,.T.);
#3699 = LINE('',#3700,#3701);
#3700 = CARTESIAN_POINT('',(32.029998779297,9.425832748413,2.));
#3701 = VECTOR('',#3702,1.);
#3702 = DIRECTION('',(0.793357079671,-0.608756555724,0.));
#3703 = PLANE('',#3704);
#3704 = AXIS2_PLACEMENT_3D('',#3705,#3706,#3707);
#3705 = CARTESIAN_POINT('',(34.243408729448,10.716095378015,2.));
#3706 = DIRECTION('',(0.,0.,1.));
#3707 = DIRECTION('',(1.,0.,-0.));
#3708 = ADVANCED_FACE('',(#3709),#3726,.T.);
#3709 = FACE_BOUND('',#3710,.T.);
#3710 = EDGE_LOOP('',(#3711,#3719,#3720));
#3711 = ORIENTED_EDGE('',*,*,#3712,.T.);
#3712 = EDGE_CURVE('',#3713,#1386,#3715,.T.);
#3713 = VERTEX_POINT('',#3714);
#3714 = CARTESIAN_POINT('',(32.505832672119,8.949999809265,2.));
#3715 = LINE('',#3716,#3717);
#3716 = CARTESIAN_POINT('',(32.505832672119,8.949999809265,2.));
#3717 = VECTOR('',#3718,1.);
#3718 = DIRECTION('',(0.772540822041,0.634965100049,0.));
#3719 = ORIENTED_EDGE('',*,*,#3689,.F.);
#3720 = ORIENTED_EDGE('',*,*,#3721,.T.);
#3721 = EDGE_CURVE('',#3690,#3713,#3722,.T.);
#3722 = LINE('',#3723,#3724);
#3723 = CARTESIAN_POINT('',(32.299240112305,9.219239234924,2.));
#3724 = VECTOR('',#3725,1.);
#3725 = DIRECTION('',(0.60875750136,-0.793356354067,0.));
#3726 = PLANE('',#3727);
#3727 = AXIS2_PLACEMENT_3D('',#3728,#3729,#3730);
#3728 = CARTESIAN_POINT('',(34.366169661429,10.592325322443,2.));
#3729 = DIRECTION('',(0.,0.,1.));
#3730 = DIRECTION('',(1.,0.,-0.));
#3731 = ADVANCED_FACE('',(#3732),#3749,.T.);
#3732 = FACE_BOUND('',#3733,.T.);
#3733 = EDGE_LOOP('',(#3734,#3742,#3743));
#3734 = ORIENTED_EDGE('',*,*,#3735,.T.);
#3735 = EDGE_CURVE('',#3736,#1386,#3738,.T.);
#3736 = VERTEX_POINT('',#3737);
#3737 = CARTESIAN_POINT('',(32.635704040527,8.636465072632,2.));
#3738 = LINE('',#3739,#3740);
#3739 = CARTESIAN_POINT('',(32.635704040527,8.636465072632,2.));
#3740 = VECTOR('',#3741,1.);
#3741 = DIRECTION('',(0.731609192712,0.681724276478,0.));
#3742 = ORIENTED_EDGE('',*,*,#3712,.F.);
#3743 = ORIENTED_EDGE('',*,*,#3744,.T.);
#3744 = EDGE_CURVE('',#3713,#3736,#3745,.T.);
#3745 = LINE('',#3746,#3747);
#3746 = CARTESIAN_POINT('',(32.505832672119,8.949999809265,2.));
#3747 = VECTOR('',#3748,1.);
#3748 = DIRECTION('',(0.382686018466,-0.923878461309,0.));
#3749 = PLANE('',#3750);
#3750 = AXIS2_PLACEMENT_3D('',#3751,#3752,#3753);
#3751 = CARTESIAN_POINT('',(34.453951215906,10.441716196525,2.));
#3752 = DIRECTION('',(0.,0.,1.));
#3753 = DIRECTION('',(1.,0.,-0.));
#3754 = ADVANCED_FACE('',(#3755),#3772,.T.);
#3755 = FACE_BOUND('',#3756,.T.);
#3756 = EDGE_LOOP('',(#3757,#3765,#3766));
#3757 = ORIENTED_EDGE('',*,*,#3758,.T.);
#3758 = EDGE_CURVE('',#3759,#1386,#3761,.T.);
#3759 = VERTEX_POINT('',#3760);
#3760 = CARTESIAN_POINT('',(32.680000305176,8.300000190735,2.));
#3761 = LINE('',#3762,#3763);
#3762 = CARTESIAN_POINT('',(32.680000305176,8.300000190735,2.));
#3763 = VECTOR('',#3764,1.);
#3764 = DIRECTION('',(0.695973204451,0.718067753549,0.));
#3765 = ORIENTED_EDGE('',*,*,#3735,.F.);
#3766 = ORIENTED_EDGE('',*,*,#3767,.T.);
#3767 = EDGE_CURVE('',#3736,#3759,#3768,.T.);
#3768 = LINE('',#3769,#3770);
#3769 = CARTESIAN_POINT('',(32.635704040527,8.636465072632,2.));
#3770 = VECTOR('',#3771,1.);
#3771 = DIRECTION('',(0.130525678379,-0.991444929022,0.));
#3772 = PLANE('',#3773);
#3773 = AXIS2_PLACEMENT_3D('',#3774,#3775,#3776);
#3774 = CARTESIAN_POINT('',(34.500468306257,10.274979046506,2.));
#3775 = DIRECTION('',(0.,0.,1.));
#3776 = DIRECTION('',(1.,0.,-0.));
#3777 = ADVANCED_FACE('',(#3778),#3788,.T.);
#3778 = FACE_BOUND('',#3779,.T.);
#3779 = EDGE_LOOP('',(#3780,#3781,#3782));
#3780 = ORIENTED_EDGE('',*,*,#1385,.F.);
#3781 = ORIENTED_EDGE('',*,*,#3758,.F.);
#3782 = ORIENTED_EDGE('',*,*,#3783,.T.);
#3783 = EDGE_CURVE('',#3759,#1363,#3784,.T.);
#3784 = LINE('',#3785,#3786);
#3785 = CARTESIAN_POINT('',(32.680000305176,8.300000190735,2.));
#3786 = VECTOR('',#3787,1.);
#3787 = DIRECTION('',(1.,0.,0.));
#3788 = PLANE('',#3789);
#3789 = AXIS2_PLACEMENT_3D('',#3790,#3791,#3792);
#3790 = CARTESIAN_POINT('',(35.132188837239,9.687810857585,2.));
#3791 = DIRECTION('',(0.,0.,1.));
#3792 = DIRECTION('',(1.,0.,-0.));
#3793 = ADVANCED_FACE('',(#3794),#3820,.T.);
#3794 = FACE_BOUND('',#3795,.T.);
#3795 = EDGE_LOOP('',(#3796,#3806,#3814));
#3796 = ORIENTED_EDGE('',*,*,#3797,.T.);
#3797 = EDGE_CURVE('',#3798,#3800,#3802,.T.);
#3798 = VERTEX_POINT('',#3799);
#3799 = CARTESIAN_POINT('',(30.079999923706,3.900000095367,
    0.699999988079));
#3800 = VERTEX_POINT('',#3801);
#3801 = CARTESIAN_POINT('',(30.124296188354,3.56353521347,0.699999988079
    ));
#3802 = LINE('',#3803,#3804);
#3803 = CARTESIAN_POINT('',(30.079999923706,3.900000095367,
    0.699999988079));
#3804 = VECTOR('',#3805,1.);
#3805 = DIRECTION('',(0.130525678379,-0.991444929022,0.));
#3806 = ORIENTED_EDGE('',*,*,#3807,.T.);
#3807 = EDGE_CURVE('',#3800,#3808,#3810,.T.);
#3808 = VERTEX_POINT('',#3809);
#3809 = CARTESIAN_POINT('',(30.124296188354,4.236464977264,
    0.699999988079));
#3810 = LINE('',#3811,#3812);
#3811 = CARTESIAN_POINT('',(30.124296188354,3.56353521347,0.699999988079
    ));
#3812 = VECTOR('',#3813,1.);
#3813 = DIRECTION('',(0.,1.,0.));
#3814 = ORIENTED_EDGE('',*,*,#3815,.T.);
#3815 = EDGE_CURVE('',#3808,#3798,#3816,.T.);
#3816 = LINE('',#3817,#3818);
#3817 = CARTESIAN_POINT('',(30.124296188354,4.236464977264,
    0.699999988079));
#3818 = VECTOR('',#3819,1.);
#3819 = DIRECTION('',(-0.130525678379,-0.991444929022,0.));
#3820 = PLANE('',#3821);
#3821 = AXIS2_PLACEMENT_3D('',#3822,#3823,#3824);
#3822 = CARTESIAN_POINT('',(30.113174548985,3.900000095367,
    0.699999988079));
#3823 = DIRECTION('',(0.,0.,1.));
#3824 = DIRECTION('',(1.,0.,-0.));
#3825 = ADVANCED_FACE('',(#3826),#3843,.T.);
#3826 = FACE_BOUND('',#3827,.T.);
#3827 = EDGE_LOOP('',(#3828,#3836,#3837));
#3828 = ORIENTED_EDGE('',*,*,#3829,.T.);
#3829 = EDGE_CURVE('',#3830,#3808,#3832,.T.);
#3830 = VERTEX_POINT('',#3831);
#3831 = CARTESIAN_POINT('',(30.254167556763,3.25,0.699999988079));
#3832 = LINE('',#3833,#3834);
#3833 = CARTESIAN_POINT('',(30.254167556763,3.25,0.699999988079));
#3834 = VECTOR('',#3835,1.);
#3835 = DIRECTION('',(-0.130526973045,0.991444758576,0.));
#3836 = ORIENTED_EDGE('',*,*,#3807,.F.);
#3837 = ORIENTED_EDGE('',*,*,#3838,.T.);
#3838 = EDGE_CURVE('',#3800,#3830,#3839,.T.);
#3839 = LINE('',#3840,#3841);
#3840 = CARTESIAN_POINT('',(30.124296188354,3.56353521347,0.699999988079
    ));
#3841 = VECTOR('',#3842,1.);
#3842 = DIRECTION('',(0.382685521695,-0.92387866708,0.));
#3843 = PLANE('',#3844);
#3844 = AXIS2_PLACEMENT_3D('',#3845,#3846,#3847);
#3845 = CARTESIAN_POINT('',(30.167462485731,3.738902262772,
    0.699999988079));
#3846 = DIRECTION('',(0.,0.,1.));
#3847 = DIRECTION('',(1.,0.,-0.));
#3848 = ADVANCED_FACE('',(#3849),#3866,.T.);
#3849 = FACE_BOUND('',#3850,.T.);
#3850 = EDGE_LOOP('',(#3851,#3859,#3860));
#3851 = ORIENTED_EDGE('',*,*,#3852,.T.);
#3852 = EDGE_CURVE('',#3853,#3808,#3855,.T.);
#3853 = VERTEX_POINT('',#3854);
#3854 = CARTESIAN_POINT('',(30.254167556763,4.550000190735,
    0.699999988079));
#3855 = LINE('',#3856,#3857);
#3856 = CARTESIAN_POINT('',(30.254167556763,4.550000190735,
    0.699999988079));
#3857 = VECTOR('',#3858,1.);
#3858 = DIRECTION('',(-0.382685521695,-0.92387866708,0.));
#3859 = ORIENTED_EDGE('',*,*,#3829,.F.);
#3860 = ORIENTED_EDGE('',*,*,#3861,.T.);
#3861 = EDGE_CURVE('',#3830,#3853,#3862,.T.);
#3862 = LINE('',#3863,#3864);
#3863 = CARTESIAN_POINT('',(30.254167556763,3.25,0.699999988079));
#3864 = VECTOR('',#3865,1.);
#3865 = DIRECTION('',(0.,1.,0.));
#3866 = PLANE('',#3867);
#3867 = AXIS2_PLACEMENT_3D('',#3868,#3869,#3870);
#3868 = CARTESIAN_POINT('',(30.221276413187,3.904330321227,
    0.699999988079));
#3869 = DIRECTION('',(0.,0.,1.));
#3870 = DIRECTION('',(1.,0.,-0.));
#3871 = ADVANCED_FACE('',(#3872),#3889,.T.);
#3872 = FACE_BOUND('',#3873,.T.);
#3873 = EDGE_LOOP('',(#3874,#3882,#3883));
#3874 = ORIENTED_EDGE('',*,*,#3875,.T.);
#3875 = EDGE_CURVE('',#3876,#3853,#3878,.T.);
#3876 = VERTEX_POINT('',#3877);
#3877 = CARTESIAN_POINT('',(30.460762023926,2.980761289597,
    0.699999988079));
#3878 = LINE('',#3879,#3880);
#3879 = CARTESIAN_POINT('',(30.460762023926,2.980761289597,
    0.699999988079));
#3880 = VECTOR('',#3881,1.);
#3881 = DIRECTION('',(-0.130526345316,0.991444841218,0.));
#3882 = ORIENTED_EDGE('',*,*,#3861,.F.);
#3883 = ORIENTED_EDGE('',*,*,#3884,.T.);
#3884 = EDGE_CURVE('',#3830,#3876,#3885,.T.);
#3885 = LINE('',#3886,#3887);
#3886 = CARTESIAN_POINT('',(30.254167556763,3.25,0.699999988079));
#3887 = VECTOR('',#3888,1.);
#3888 = DIRECTION('',(0.608762056737,-0.793352858618,0.));
#3889 = PLANE('',#3890);
#3890 = AXIS2_PLACEMENT_3D('',#3891,#3892,#3893);
#3891 = CARTESIAN_POINT('',(30.315788736014,3.751233607643,
    0.699999988079));
#3892 = DIRECTION('',(0.,0.,1.));
#3893 = DIRECTION('',(1.,0.,-0.));
#3894 = ADVANCED_FACE('',(#3895),#3912,.T.);
#3895 = FACE_BOUND('',#3896,.T.);
#3896 = EDGE_LOOP('',(#3897,#3905,#3906));
#3897 = ORIENTED_EDGE('',*,*,#3898,.T.);
#3898 = EDGE_CURVE('',#3899,#3853,#3901,.T.);
#3899 = VERTEX_POINT('',#3900);
#3900 = CARTESIAN_POINT('',(30.460762023926,4.81923866272,0.699999988079
    ));
#3901 = LINE('',#3902,#3903);
#3902 = CARTESIAN_POINT('',(30.460762023926,4.81923866272,0.699999988079
    ));
#3903 = VECTOR('',#3904,1.);
#3904 = DIRECTION('',(-0.608762396037,-0.793352598264,0.));
#3905 = ORIENTED_EDGE('',*,*,#3875,.F.);
#3906 = ORIENTED_EDGE('',*,*,#3907,.T.);
#3907 = EDGE_CURVE('',#3876,#3899,#3908,.T.);
#3908 = LINE('',#3909,#3910);
#3909 = CARTESIAN_POINT('',(30.460762023926,2.980761289597,
    0.699999988079));
#3910 = VECTOR('',#3911,1.);
#3911 = DIRECTION('',(0.,1.,0.));
#3912 = PLANE('',#3913);
#3913 = AXIS2_PLACEMENT_3D('',#3914,#3915,#3916);
#3914 = CARTESIAN_POINT('',(30.407964273008,3.914147120998,
    0.699999988079));
#3915 = DIRECTION('',(0.,0.,1.));
#3916 = DIRECTION('',(1.,0.,-0.));
#3917 = ADVANCED_FACE('',(#3918),#3935,.T.);
#3918 = FACE_BOUND('',#3919,.T.);
#3919 = EDGE_LOOP('',(#3920,#3928,#3929));
#3920 = ORIENTED_EDGE('',*,*,#3921,.T.);
#3921 = EDGE_CURVE('',#3922,#3899,#3924,.T.);
#3922 = VERTEX_POINT('',#3923);
#3923 = CARTESIAN_POINT('',(30.729999542236,2.774167060852,
    0.699999988079));
#3924 = LINE('',#3925,#3926);
#3925 = CARTESIAN_POINT('',(30.729999542236,2.774167060852,
    0.699999988079));
#3926 = VECTOR('',#3927,1.);
#3927 = DIRECTION('',(-0.130525589009,0.991444940788,0.));
#3928 = ORIENTED_EDGE('',*,*,#3907,.F.);
#3929 = ORIENTED_EDGE('',*,*,#3930,.T.);
#3930 = EDGE_CURVE('',#3876,#3922,#3931,.T.);
#3931 = LINE('',#3932,#3933);
#3932 = CARTESIAN_POINT('',(30.460762023926,2.980761289597,
    0.699999988079));
#3933 = VECTOR('',#3934,1.);
#3934 = DIRECTION('',(0.793351896143,-0.608763311054,0.));
#3935 = PLANE('',#3936);
#3936 = AXIS2_PLACEMENT_3D('',#3937,#3938,#3939);
#3937 = CARTESIAN_POINT('',(30.537017410527,3.767921317626,
    0.699999988079));
#3938 = DIRECTION('',(0.,0.,1.));
#3939 = DIRECTION('',(1.,0.,-0.));
#3940 = ADVANCED_FACE('',(#3941),#3958,.T.);
#3941 = FACE_BOUND('',#3942,.T.);
#3942 = EDGE_LOOP('',(#3943,#3951,#3952));
#3943 = ORIENTED_EDGE('',*,*,#3944,.T.);
#3944 = EDGE_CURVE('',#3945,#3899,#3947,.T.);
#3945 = VERTEX_POINT('',#3946);
#3946 = CARTESIAN_POINT('',(30.729999542236,5.025833129883,
    0.699999988079));
#3947 = LINE('',#3948,#3949);
#3948 = CARTESIAN_POINT('',(30.729999542236,5.025833129883,
    0.699999988079));
#3949 = VECTOR('',#3950,1.);
#3950 = DIRECTION('',(-0.793351556843,-0.608763753237,0.));
#3951 = ORIENTED_EDGE('',*,*,#3921,.F.);
#3952 = ORIENTED_EDGE('',*,*,#3953,.T.);
#3953 = EDGE_CURVE('',#3922,#3945,#3954,.T.);
#3954 = LINE('',#3955,#3956);
#3955 = CARTESIAN_POINT('',(30.729999542236,2.774167060852,
    0.699999988079));
#3956 = VECTOR('',#3957,1.);
#3957 = DIRECTION('',(0.,1.,0.));
#3958 = PLANE('',#3959);
#3959 = AXIS2_PLACEMENT_3D('',#3960,#3961,#3962);
#3960 = CARTESIAN_POINT('',(30.660514576179,3.928781616208,
    0.699999988079));
#3961 = DIRECTION('',(0.,0.,1.));
#3962 = DIRECTION('',(1.,0.,-0.));
#3963 = ADVANCED_FACE('',(#3964),#3981,.T.);
#3964 = FACE_BOUND('',#3965,.T.);
#3965 = EDGE_LOOP('',(#3966,#3974,#3975));
#3966 = ORIENTED_EDGE('',*,*,#3967,.T.);
#3967 = EDGE_CURVE('',#3968,#3945,#3970,.T.);
#3968 = VERTEX_POINT('',#3969);
#3969 = CARTESIAN_POINT('',(31.043535232544,2.6442964077,0.699999988079)
  );
#3970 = LINE('',#3971,#3972);
#3971 = CARTESIAN_POINT('',(31.043535232544,2.6442964077,0.699999988079)
  );
#3972 = VECTOR('',#3973,1.);
#3973 = DIRECTION('',(-0.130526369301,0.991444838061,0.));
#3974 = ORIENTED_EDGE('',*,*,#3953,.F.);
#3975 = ORIENTED_EDGE('',*,*,#3976,.T.);
#3976 = EDGE_CURVE('',#3922,#3968,#3977,.T.);
#3977 = LINE('',#3978,#3979);
#3978 = CARTESIAN_POINT('',(30.729999542236,2.774167060852,
    0.699999988079));
#3979 = VECTOR('',#3980,1.);
#3980 = DIRECTION('',(0.923879618002,-0.382683225972,0.));
#3981 = PLANE('',#3982);
#3982 = AXIS2_PLACEMENT_3D('',#3983,#3984,#3985);
#3983 = CARTESIAN_POINT('',(30.816072365971,3.787827854249,
    0.699999988079));
#3984 = DIRECTION('',(0.,0.,1.));
#3985 = DIRECTION('',(1.,0.,-0.));
#3986 = ADVANCED_FACE('',(#3987),#4004,.T.);
#3987 = FACE_BOUND('',#3988,.T.);
#3988 = EDGE_LOOP('',(#3989,#3997,#3998));
#3989 = ORIENTED_EDGE('',*,*,#3990,.T.);
#3990 = EDGE_CURVE('',#3991,#3945,#3993,.T.);
#3991 = VERTEX_POINT('',#3992);
#3992 = CARTESIAN_POINT('',(31.043535232544,5.155703544617,
    0.699999988079));
#3993 = LINE('',#3994,#3995);
#3994 = CARTESIAN_POINT('',(31.043535232544,5.155703544617,
    0.699999988079));
#3995 = VECTOR('',#3996,1.);
#3996 = DIRECTION('',(-0.923879866386,-0.38268262632,0.));
#3997 = ORIENTED_EDGE('',*,*,#3967,.F.);
#3998 = ORIENTED_EDGE('',*,*,#3999,.T.);
#3999 = EDGE_CURVE('',#3968,#3991,#4000,.T.);
#4000 = LINE('',#4001,#4002);
#4001 = CARTESIAN_POINT('',(31.043535232544,2.6442964077,0.699999988079)
  );
#4002 = VECTOR('',#4003,1.);
#4003 = DIRECTION('',(0.,1.,0.));
#4004 = PLANE('',#4005);
#4005 = AXIS2_PLACEMENT_3D('',#4006,#4007,#4008);
#4006 = CARTESIAN_POINT('',(30.961718498385,3.947236927495,
    0.699999988079));
#4007 = DIRECTION('',(0.,0.,1.));
#4008 = DIRECTION('',(1.,0.,-0.));
#4009 = ADVANCED_FACE('',(#4010),#4027,.T.);
#4010 = FACE_BOUND('',#4011,.T.);
#4011 = EDGE_LOOP('',(#4012,#4020,#4021));
#4012 = ORIENTED_EDGE('',*,*,#4013,.T.);
#4013 = EDGE_CURVE('',#4014,#3991,#4016,.T.);
#4014 = VERTEX_POINT('',#4015);
#4015 = CARTESIAN_POINT('',(31.379999160767,2.599999904633,
    0.699999988079));
#4016 = LINE('',#4017,#4018);
#4017 = CARTESIAN_POINT('',(31.379999160767,2.599999904633,
    0.699999988079));
#4018 = VECTOR('',#4019,1.);
#4019 = DIRECTION('',(-0.13052587226,0.991444903497,0.));
#4020 = ORIENTED_EDGE('',*,*,#3999,.F.);
#4021 = ORIENTED_EDGE('',*,*,#4022,.T.);
#4022 = EDGE_CURVE('',#3968,#4014,#4023,.T.);
#4023 = LINE('',#4024,#4025);
#4024 = CARTESIAN_POINT('',(31.043535232544,2.6442964077,0.699999988079)
  );
#4025 = VECTOR('',#4026,1.);
#4026 = DIRECTION('',(0.99144479023,-0.130526732608,0.));
#4027 = PLANE('',#4028);
#4028 = AXIS2_PLACEMENT_3D('',#4029,#4030,#4031);
#4029 = CARTESIAN_POINT('',(31.133937862388,3.809597267865,
    0.699999988079));
#4030 = DIRECTION('',(0.,0.,1.));
#4031 = DIRECTION('',(1.,0.,-0.));
#4032 = ADVANCED_FACE('',(#4033),#4050,.T.);
#4033 = FACE_BOUND('',#4034,.T.);
#4034 = EDGE_LOOP('',(#4035,#4043,#4044));
#4035 = ORIENTED_EDGE('',*,*,#4036,.T.);
#4036 = EDGE_CURVE('',#4037,#3991,#4039,.T.);
#4037 = VERTEX_POINT('',#4038);
#4038 = CARTESIAN_POINT('',(31.379999160767,5.199999809265,
    0.699999988079));
#4039 = LINE('',#4040,#4041);
#4040 = CARTESIAN_POINT('',(31.379999160767,5.199999809265,
    0.699999988079));
#4041 = VECTOR('',#4042,1.);
#4042 = DIRECTION('',(-0.991444881146,-0.130526042038,0.));
#4043 = ORIENTED_EDGE('',*,*,#4013,.F.);
#4044 = ORIENTED_EDGE('',*,*,#4045,.T.);
#4045 = EDGE_CURVE('',#4014,#4037,#4046,.T.);
#4046 = LINE('',#4047,#4048);
#4047 = CARTESIAN_POINT('',(31.379999160767,2.599999904633,
    0.699999988079));
#4048 = VECTOR('',#4049,1.);
#4049 = DIRECTION('',(0.,1.,0.));
#4050 = PLANE('',#4051);
#4051 = AXIS2_PLACEMENT_3D('',#4052,#4053,#4054);
#4052 = CARTESIAN_POINT('',(31.291048197037,3.968254365533,
    0.699999988079));
#4053 = DIRECTION('',(0.,0.,1.));
#4054 = DIRECTION('',(1.,0.,-0.));
#4055 = ADVANCED_FACE('',(#4056),#4073,.T.);
#4056 = FACE_BOUND('',#4057,.T.);
#4057 = EDGE_LOOP('',(#4058,#4066,#4067));
#4058 = ORIENTED_EDGE('',*,*,#4059,.T.);
#4059 = EDGE_CURVE('',#4060,#4037,#4062,.T.);
#4060 = VERTEX_POINT('',#4061);
#4061 = CARTESIAN_POINT('',(31.716464996338,2.6442964077,0.699999988079)
  );
#4062 = LINE('',#4063,#4064);
#4063 = CARTESIAN_POINT('',(31.716464996338,2.6442964077,0.699999988079)
  );
#4064 = VECTOR('',#4065,1.);
#4065 = DIRECTION('',(-0.130526611549,0.991444806168,0.));
#4066 = ORIENTED_EDGE('',*,*,#4045,.F.);
#4067 = ORIENTED_EDGE('',*,*,#4068,.T.);
#4068 = EDGE_CURVE('',#4014,#4060,#4069,.T.);
#4069 = LINE('',#4070,#4071);
#4070 = CARTESIAN_POINT('',(31.379999160767,2.599999904633,
    0.699999988079));
#4071 = VECTOR('',#4072,1.);
#4072 = DIRECTION('',(0.991444885984,0.130526005287,0.));
#4073 = PLANE('',#4074);
#4074 = AXIS2_PLACEMENT_3D('',#4075,#4076,#4077);
#4075 = CARTESIAN_POINT('',(31.468950656544,3.831744990181,
    0.699999988079));
#4076 = DIRECTION('',(0.,0.,1.));
#4077 = DIRECTION('',(1.,0.,-0.));
#4078 = ADVANCED_FACE('',(#4079),#4096,.T.);
#4079 = FACE_BOUND('',#4080,.T.);
#4080 = EDGE_LOOP('',(#4081,#4089,#4090));
#4081 = ORIENTED_EDGE('',*,*,#4082,.T.);
#4082 = EDGE_CURVE('',#4083,#4037,#4085,.T.);
#4083 = VERTEX_POINT('',#4084);
#4084 = CARTESIAN_POINT('',(31.379999160767,7.,0.699999988079));
#4085 = LINE('',#4086,#4087);
#4086 = CARTESIAN_POINT('',(31.379999160767,7.,0.699999988079));
#4087 = VECTOR('',#4088,1.);
#4088 = DIRECTION('',(0.,-1.,0.));
#4089 = ORIENTED_EDGE('',*,*,#4059,.F.);
#4090 = ORIENTED_EDGE('',*,*,#4091,.T.);
#4091 = EDGE_CURVE('',#4060,#4083,#4092,.T.);
#4092 = LINE('',#4093,#4094);
#4093 = CARTESIAN_POINT('',(31.716464996338,2.6442964077,0.699999988079)
  );
#4094 = VECTOR('',#4095,1.);
#4095 = DIRECTION('',(-7.701773815399E-02,0.997029722731,0.));
#4096 = PLANE('',#4097);
#4097 = AXIS2_PLACEMENT_3D('',#4098,#4099,#4100);
#4098 = CARTESIAN_POINT('',(31.513610060631,4.819878949552,
    0.699999988079));
#4099 = DIRECTION('',(0.,0.,1.));
#4100 = DIRECTION('',(1.,0.,-0.));
#4101 = ADVANCED_FACE('',(#4102),#4119,.T.);
#4102 = FACE_BOUND('',#4103,.T.);
#4103 = EDGE_LOOP('',(#4104,#4112,#4113));
#4104 = ORIENTED_EDGE('',*,*,#4105,.T.);
#4105 = EDGE_CURVE('',#4106,#4083,#4108,.T.);
#4106 = VERTEX_POINT('',#4107);
#4107 = CARTESIAN_POINT('',(31.379999160767,9.60000038147,0.699999988079
    ));
#4108 = LINE('',#4109,#4110);
#4109 = CARTESIAN_POINT('',(31.379999160767,9.60000038147,0.699999988079
    ));
#4110 = VECTOR('',#4111,1.);
#4111 = DIRECTION('',(0.,-1.,0.));
#4112 = ORIENTED_EDGE('',*,*,#4091,.F.);
#4113 = ORIENTED_EDGE('',*,*,#4114,.T.);
#4114 = EDGE_CURVE('',#4060,#4106,#4115,.T.);
#4115 = LINE('',#4116,#4117);
#4116 = CARTESIAN_POINT('',(31.716464996338,2.6442964077,0.699999988079)
  );
#4117 = VECTOR('',#4118,1.);
#4118 = DIRECTION('',(-4.83161554725E-02,0.998832092556,0.));
#4119 = PLANE('',#4120);
#4120 = AXIS2_PLACEMENT_3D('',#4121,#4122,#4123);
#4121 = CARTESIAN_POINT('',(31.516837489734,6.120937626315,
    0.699999988079));
#4122 = DIRECTION('',(0.,0.,1.));
#4123 = DIRECTION('',(1.,0.,-0.));
#4124 = ADVANCED_FACE('',(#4125),#4142,.T.);
#4125 = FACE_BOUND('',#4126,.T.);
#4126 = EDGE_LOOP('',(#4127,#4135,#4136));
#4127 = ORIENTED_EDGE('',*,*,#4128,.T.);
#4128 = EDGE_CURVE('',#4129,#4106,#4131,.T.);
#4129 = VERTEX_POINT('',#4130);
#4130 = CARTESIAN_POINT('',(31.716464996338,9.555703163147,
    0.699999988079));
#4131 = LINE('',#4132,#4133);
#4132 = CARTESIAN_POINT('',(31.716464996338,9.555703163147,
    0.699999988079));
#4133 = VECTOR('',#4134,1.);
#4134 = DIRECTION('',(-0.991444613238,0.130528076983,0.));
#4135 = ORIENTED_EDGE('',*,*,#4114,.F.);
#4136 = ORIENTED_EDGE('',*,*,#4137,.T.);
#4137 = EDGE_CURVE('',#4060,#4129,#4138,.T.);
#4138 = LINE('',#4139,#4140);
#4139 = CARTESIAN_POINT('',(31.716464996338,2.6442964077,0.699999988079)
  );
#4140 = VECTOR('',#4141,1.);
#4141 = DIRECTION('',(0.,1.,0.));
#4142 = PLANE('',#4143);
#4143 = AXIS2_PLACEMENT_3D('',#4144,#4145,#4146);
#4144 = CARTESIAN_POINT('',(31.630030022321,6.193883128445,
    0.699999988079));
#4145 = DIRECTION('',(0.,0.,1.));
#4146 = DIRECTION('',(1.,0.,-0.));
#4147 = ADVANCED_FACE('',(#4148),#4165,.T.);
#4148 = FACE_BOUND('',#4149,.T.);
#4149 = EDGE_LOOP('',(#4150,#4158,#4159));
#4150 = ORIENTED_EDGE('',*,*,#4151,.T.);
#4151 = EDGE_CURVE('',#4152,#4129,#4154,.T.);
#4152 = VERTEX_POINT('',#4153);
#4153 = CARTESIAN_POINT('',(32.029998779297,2.774167060852,
    0.699999988079));
#4154 = LINE('',#4155,#4156);
#4155 = CARTESIAN_POINT('',(32.029998779297,2.774167060852,
    0.699999988079));
#4156 = VECTOR('',#4157,1.);
#4157 = DIRECTION('',(-4.618411231799E-02,0.998932944581,0.));
#4158 = ORIENTED_EDGE('',*,*,#4137,.F.);
#4159 = ORIENTED_EDGE('',*,*,#4160,.T.);
#4160 = EDGE_CURVE('',#4060,#4152,#4161,.T.);
#4161 = LINE('',#4162,#4163);
#4162 = CARTESIAN_POINT('',(31.716464996338,2.6442964077,0.699999988079)
  );
#4163 = VECTOR('',#4164,1.);
#4164 = DIRECTION('',(0.923878794925,0.382685213052,0.));
#4165 = PLANE('',#4166);
#4166 = AXIS2_PLACEMENT_3D('',#4167,#4168,#4169);
#4167 = CARTESIAN_POINT('',(31.796058511835,6.049436751827,
    0.699999988079));
#4168 = DIRECTION('',(0.,0.,1.));
#4169 = DIRECTION('',(1.,0.,-0.));
#4170 = ADVANCED_FACE('',(#4171),#4188,.T.);
#4171 = FACE_BOUND('',#4172,.T.);
#4172 = EDGE_LOOP('',(#4173,#4181,#4182));
#4173 = ORIENTED_EDGE('',*,*,#4174,.T.);
#4174 = EDGE_CURVE('',#4175,#4129,#4177,.T.);
#4175 = VERTEX_POINT('',#4176);
#4176 = CARTESIAN_POINT('',(32.029998779297,9.425832748413,
    0.699999988079));
#4177 = LINE('',#4178,#4179);
#4178 = CARTESIAN_POINT('',(32.029998779297,9.425832748413,
    0.699999988079));
#4179 = VECTOR('',#4180,1.);
#4180 = DIRECTION('',(-0.923879043311,0.382684613398,0.));
#4181 = ORIENTED_EDGE('',*,*,#4151,.F.);
#4182 = ORIENTED_EDGE('',*,*,#4183,.T.);
#4183 = EDGE_CURVE('',#4152,#4175,#4184,.T.);
#4184 = LINE('',#4185,#4186);
#4185 = CARTESIAN_POINT('',(32.029998779297,2.774167060852,
    0.699999988079));
#4186 = VECTOR('',#4187,1.);
#4187 = DIRECTION('',(0.,1.,0.));
#4188 = PLANE('',#4189);
#4189 = AXIS2_PLACEMENT_3D('',#4190,#4191,#4192);
#4190 = CARTESIAN_POINT('',(31.948904975049,6.215498182391,
    0.699999988079));
#4191 = DIRECTION('',(0.,0.,1.));
#4192 = DIRECTION('',(1.,0.,-0.));
#4193 = ADVANCED_FACE('',(#4194),#4211,.T.);
#4194 = FACE_BOUND('',#4195,.T.);
#4195 = EDGE_LOOP('',(#4196,#4204,#4205));
#4196 = ORIENTED_EDGE('',*,*,#4197,.T.);
#4197 = EDGE_CURVE('',#4198,#4175,#4200,.T.);
#4198 = VERTEX_POINT('',#4199);
#4199 = CARTESIAN_POINT('',(32.299240112305,2.980761289597,
    0.699999988079));
#4200 = LINE('',#4201,#4202);
#4201 = CARTESIAN_POINT('',(32.299240112305,2.980761289597,
    0.699999988079));
#4202 = VECTOR('',#4203,1.);
#4203 = DIRECTION('',(-4.173835947261E-02,0.999128574983,0.));
#4204 = ORIENTED_EDGE('',*,*,#4183,.F.);
#4205 = ORIENTED_EDGE('',*,*,#4206,.T.);
#4206 = EDGE_CURVE('',#4152,#4198,#4207,.T.);
#4207 = LINE('',#4208,#4209);
#4208 = CARTESIAN_POINT('',(32.029998779297,2.774167060852,
    0.699999988079));
#4209 = VECTOR('',#4210,1.);
#4210 = DIRECTION('',(0.793356061781,0.608757882278,0.));
#4211 = PLANE('',#4212);
#4212 = AXIS2_PLACEMENT_3D('',#4213,#4214,#4215);
#4213 = CARTESIAN_POINT('',(32.098002145438,6.068211258377,
    0.699999988079));
#4214 = DIRECTION('',(0.,0.,1.));
#4215 = DIRECTION('',(1.,0.,-0.));
#4216 = ADVANCED_FACE('',(#4217),#4234,.T.);
#4217 = FACE_BOUND('',#4218,.T.);
#4218 = EDGE_LOOP('',(#4219,#4227,#4228));
#4219 = ORIENTED_EDGE('',*,*,#4220,.T.);
#4220 = EDGE_CURVE('',#4221,#4175,#4223,.T.);
#4221 = VERTEX_POINT('',#4222);
#4222 = CARTESIAN_POINT('',(32.299240112305,9.219239234924,
    0.699999988079));
#4223 = LINE('',#4224,#4225);
#4224 = CARTESIAN_POINT('',(32.299240112305,9.219239234924,
    0.699999988079));
#4225 = VECTOR('',#4226,1.);
#4226 = DIRECTION('',(-0.793357079671,0.608756555724,0.));
#4227 = ORIENTED_EDGE('',*,*,#4197,.F.);
#4228 = ORIENTED_EDGE('',*,*,#4229,.T.);
#4229 = EDGE_CURVE('',#4198,#4221,#4230,.T.);
#4230 = LINE('',#4231,#4232);
#4231 = CARTESIAN_POINT('',(32.299240112305,2.980761289597,
    0.699999988079));
#4232 = VECTOR('',#4233,1.);
#4233 = DIRECTION('',(0.,1.,0.));
#4234 = PLANE('',#4235);
#4235 = AXIS2_PLACEMENT_3D('',#4236,#4237,#4238);
#4236 = CARTESIAN_POINT('',(32.229080086437,6.23508573522,0.699999988079
    ));
#4237 = DIRECTION('',(0.,0.,1.));
#4238 = DIRECTION('',(1.,0.,-0.));
#4239 = ADVANCED_FACE('',(#4240),#4257,.T.);
#4240 = FACE_BOUND('',#4241,.T.);
#4241 = EDGE_LOOP('',(#4242,#4250,#4251));
#4242 = ORIENTED_EDGE('',*,*,#4243,.T.);
#4243 = EDGE_CURVE('',#4244,#4221,#4246,.T.);
#4244 = VERTEX_POINT('',#4245);
#4245 = CARTESIAN_POINT('',(32.505832672119,3.25,0.699999988079));
#4246 = LINE('',#4247,#4248);
#4247 = CARTESIAN_POINT('',(32.505832672119,3.25,0.699999988079));
#4248 = VECTOR('',#4249,1.);
#4249 = DIRECTION('',(-3.458881985342E-02,0.999401627746,0.));
#4250 = ORIENTED_EDGE('',*,*,#4229,.F.);
#4251 = ORIENTED_EDGE('',*,*,#4252,.T.);
#4252 = EDGE_CURVE('',#4198,#4244,#4253,.T.);
#4253 = LINE('',#4254,#4255);
#4254 = CARTESIAN_POINT('',(32.299240112305,2.980761289597,
    0.699999988079));
#4255 = VECTOR('',#4256,1.);
#4256 = DIRECTION('',(0.608758519257,0.793355573014,0.));
#4257 = PLANE('',#4258);
#4258 = AXIS2_PLACEMENT_3D('',#4259,#4260,#4261);
#4259 = CARTESIAN_POINT('',(32.3511915499,6.083361678243,0.699999988079)
  );
#4260 = DIRECTION('',(0.,0.,1.));
#4261 = DIRECTION('',(1.,0.,-0.));
#4262 = ADVANCED_FACE('',(#4263),#4280,.T.);
#4263 = FACE_BOUND('',#4264,.T.);
#4264 = EDGE_LOOP('',(#4265,#4273,#4274));
#4265 = ORIENTED_EDGE('',*,*,#4266,.T.);
#4266 = EDGE_CURVE('',#4267,#4221,#4269,.T.);
#4267 = VERTEX_POINT('',#4268);
#4268 = CARTESIAN_POINT('',(32.505832672119,8.949999809265,
    0.699999988079));
#4269 = LINE('',#4270,#4271);
#4270 = CARTESIAN_POINT('',(32.505832672119,8.949999809265,
    0.699999988079));
#4271 = VECTOR('',#4272,1.);
#4272 = DIRECTION('',(-0.60875750136,0.793356354067,0.));
#4273 = ORIENTED_EDGE('',*,*,#4243,.F.);
#4274 = ORIENTED_EDGE('',*,*,#4275,.T.);
#4275 = EDGE_CURVE('',#4244,#4267,#4276,.T.);
#4276 = LINE('',#4277,#4278);
#4277 = CARTESIAN_POINT('',(32.505832672119,3.25,0.699999988079));
#4278 = VECTOR('',#4279,1.);
#4279 = DIRECTION('',(0.,1.,0.));
#4280 = PLANE('',#4281);
#4281 = AXIS2_PLACEMENT_3D('',#4282,#4283,#4284);
#4282 = CARTESIAN_POINT('',(32.451552369901,6.251258164529,
    0.699999988079));
#4283 = DIRECTION('',(0.,0.,1.));
#4284 = DIRECTION('',(1.,0.,-0.));
#4285 = ADVANCED_FACE('',(#4286),#4303,.T.);
#4286 = FACE_BOUND('',#4287,.T.);
#4287 = EDGE_LOOP('',(#4288,#4296,#4297));
#4288 = ORIENTED_EDGE('',*,*,#4289,.T.);
#4289 = EDGE_CURVE('',#4290,#4267,#4292,.T.);
#4290 = VERTEX_POINT('',#4291);
#4291 = CARTESIAN_POINT('',(32.635704040527,3.56353521347,0.699999988079
    ));
#4292 = LINE('',#4293,#4294);
#4293 = CARTESIAN_POINT('',(32.635704040527,3.56353521347,0.699999988079
    ));
#4294 = VECTOR('',#4295,1.);
#4295 = DIRECTION('',(-2.410368318482E-02,0.999709464023,0.));
#4296 = ORIENTED_EDGE('',*,*,#4275,.F.);
#4297 = ORIENTED_EDGE('',*,*,#4298,.T.);
#4298 = EDGE_CURVE('',#4244,#4290,#4299,.T.);
#4299 = LINE('',#4300,#4301);
#4300 = CARTESIAN_POINT('',(32.505832672119,3.25,0.699999988079));
#4301 = VECTOR('',#4302,1.);
#4302 = DIRECTION('',(0.382685521695,0.92387866708,0.));
#4303 = PLANE('',#4304);
#4304 = AXIS2_PLACEMENT_3D('',#4305,#4306,#4307);
#4305 = CARTESIAN_POINT('',(32.53837835986,6.093932965272,0.699999988079
    ));
#4306 = DIRECTION('',(0.,0.,1.));
#4307 = DIRECTION('',(1.,0.,-0.));
#4308 = ADVANCED_FACE('',(#4309),#4326,.T.);
#4309 = FACE_BOUND('',#4310,.T.);
#4310 = EDGE_LOOP('',(#4311,#4319,#4320));
#4311 = ORIENTED_EDGE('',*,*,#4312,.T.);
#4312 = EDGE_CURVE('',#4313,#4267,#4315,.T.);
#4313 = VERTEX_POINT('',#4314);
#4314 = CARTESIAN_POINT('',(32.635704040527,8.636465072632,
    0.699999988079));
#4315 = LINE('',#4316,#4317);
#4316 = CARTESIAN_POINT('',(32.635704040527,8.636465072632,
    0.699999988079));
#4317 = VECTOR('',#4318,1.);
#4318 = DIRECTION('',(-0.382686018466,0.923878461309,0.));
#4319 = ORIENTED_EDGE('',*,*,#4289,.F.);
#4320 = ORIENTED_EDGE('',*,*,#4321,.T.);
#4321 = EDGE_CURVE('',#4290,#4313,#4322,.T.);
#4322 = LINE('',#4323,#4324);
#4323 = CARTESIAN_POINT('',(32.635704040527,3.56353521347,0.699999988079
    ));
#4324 = VECTOR('',#4325,1.);
#4325 = DIRECTION('',(0.,1.,0.));
#4326 = PLANE('',#4327);
#4327 = AXIS2_PLACEMENT_3D('',#4328,#4329,#4330);
#4328 = CARTESIAN_POINT('',(32.601268742688,6.262834459803,
    0.699999988079));
#4329 = DIRECTION('',(0.,0.,1.));
#4330 = DIRECTION('',(1.,0.,-0.));
#4331 = ADVANCED_FACE('',(#4332),#4349,.T.);
#4332 = FACE_BOUND('',#4333,.T.);
#4333 = EDGE_LOOP('',(#4334,#4342,#4343));
#4334 = ORIENTED_EDGE('',*,*,#4335,.T.);
#4335 = EDGE_CURVE('',#4336,#4313,#4338,.T.);
#4336 = VERTEX_POINT('',#4337);
#4337 = CARTESIAN_POINT('',(32.680000305176,3.900000095367,
    0.699999988079));
#4338 = LINE('',#4339,#4340);
#4339 = CARTESIAN_POINT('',(32.680000305176,3.900000095367,
    0.699999988079));
#4340 = VECTOR('',#4341,1.);
#4341 = DIRECTION('',(-9.351769271125E-03,0.99995627125,0.));
#4342 = ORIENTED_EDGE('',*,*,#4321,.F.);
#4343 = ORIENTED_EDGE('',*,*,#4344,.T.);
#4344 = EDGE_CURVE('',#4290,#4336,#4345,.T.);
#4345 = LINE('',#4346,#4347);
#4346 = CARTESIAN_POINT('',(32.635704040527,3.56353521347,0.699999988079
    ));
#4347 = VECTOR('',#4348,1.);
#4348 = DIRECTION('',(0.130525678379,0.991444929022,0.));
#4349 = PLANE('',#4350);
#4350 = AXIS2_PLACEMENT_3D('',#4351,#4352,#4353);
#4351 = CARTESIAN_POINT('',(32.64678150066,6.099326095477,0.699999988079
    ));
#4352 = DIRECTION('',(0.,0.,1.));
#4353 = DIRECTION('',(1.,0.,-0.));
#4354 = ADVANCED_FACE('',(#4355),#4372,.T.);
#4355 = FACE_BOUND('',#4356,.T.);
#4356 = EDGE_LOOP('',(#4357,#4365,#4366));
#4357 = ORIENTED_EDGE('',*,*,#4358,.T.);
#4358 = EDGE_CURVE('',#4359,#4313,#4361,.T.);
#4359 = VERTEX_POINT('',#4360);
#4360 = CARTESIAN_POINT('',(32.680000305176,8.300000190735,
    0.699999988079));
#4361 = LINE('',#4362,#4363);
#4362 = CARTESIAN_POINT('',(32.680000305176,8.300000190735,
    0.699999988079));
#4363 = VECTOR('',#4364,1.);
#4364 = DIRECTION('',(-0.130525678379,0.991444929022,0.));
#4365 = ORIENTED_EDGE('',*,*,#4335,.F.);
#4366 = ORIENTED_EDGE('',*,*,#4367,.T.);
#4367 = EDGE_CURVE('',#4336,#4359,#4368,.T.);
#4368 = LINE('',#4369,#4370);
#4369 = CARTESIAN_POINT('',(32.680000305176,3.900000095367,
    0.699999988079));
#4370 = VECTOR('',#4371,1.);
#4371 = DIRECTION('',(0.,1.,0.));
#4372 = PLANE('',#4373);
#4373 = AXIS2_PLACEMENT_3D('',#4374,#4375,#4376);
#4374 = CARTESIAN_POINT('',(32.668136192358,6.268906631573,
    0.699999988079));
#4375 = DIRECTION('',(0.,0.,1.));
#4376 = DIRECTION('',(1.,0.,-0.));
#4377 = ADVANCED_FACE('',(#4378),#4395,.T.);
#4378 = FACE_BOUND('',#4379,.T.);
#4379 = EDGE_LOOP('',(#4380,#4388,#4389));
#4380 = ORIENTED_EDGE('',*,*,#4381,.T.);
#4381 = EDGE_CURVE('',#4382,#4359,#4384,.T.);
#4382 = VERTEX_POINT('',#4383);
#4383 = CARTESIAN_POINT('',(33.283851623535,5.918826580048,
    0.699999988079));
#4384 = LINE('',#4385,#4386);
#4385 = CARTESIAN_POINT('',(33.283851623535,5.918826580048,
    0.699999988079));
#4386 = VECTOR('',#4387,1.);
#4387 = DIRECTION('',(-0.245813032497,0.9693172613,0.));
#4388 = ORIENTED_EDGE('',*,*,#4367,.F.);
#4389 = ORIENTED_EDGE('',*,*,#4390,.T.);
#4390 = EDGE_CURVE('',#4336,#4382,#4391,.T.);
#4391 = LINE('',#4392,#4393);
#4392 = CARTESIAN_POINT('',(32.680000305176,3.900000095367,
    0.699999988079));
#4393 = VECTOR('',#4394,1.);
#4394 = DIRECTION('',(0.286565576016,0.958060629941,0.));
#4395 = PLANE('',#4396);
#4396 = AXIS2_PLACEMENT_3D('',#4397,#4398,#4399);
#4397 = CARTESIAN_POINT('',(32.833720898958,6.096749869601,
    0.699999988079));
#4398 = DIRECTION('',(0.,0.,1.));
#4399 = DIRECTION('',(1.,0.,-0.));
#4400 = ADVANCED_FACE('',(#4401),#4418,.T.);
#4401 = FACE_BOUND('',#4402,.T.);
#4402 = EDGE_LOOP('',(#4403,#4411,#4412));
#4403 = ORIENTED_EDGE('',*,*,#4404,.T.);
#4404 = EDGE_CURVE('',#4405,#4382,#4407,.T.);
#4405 = VERTEX_POINT('',#4406);
#4406 = CARTESIAN_POINT('',(33.353782653809,5.75,0.699999988079));
#4407 = LINE('',#4408,#4409);
#4408 = CARTESIAN_POINT('',(33.353782653809,5.75,0.699999988079));
#4409 = VECTOR('',#4410,1.);
#4410 = DIRECTION('',(-0.38268703426,0.923878040549,0.));
#4411 = ORIENTED_EDGE('',*,*,#4390,.F.);
#4412 = ORIENTED_EDGE('',*,*,#4413,.T.);
#4413 = EDGE_CURVE('',#4336,#4405,#4414,.T.);
#4414 = LINE('',#4415,#4416);
#4415 = CARTESIAN_POINT('',(32.680000305176,3.900000095367,
    0.699999988079));
#4416 = VECTOR('',#4417,1.);
#4417 = DIRECTION('',(0.342216327785,0.939621192288,0.));
#4418 = PLANE('',#4419);
#4419 = AXIS2_PLACEMENT_3D('',#4420,#4421,#4422);
#4420 = CARTESIAN_POINT('',(33.012546040998,4.910078331882,
    0.699999988079));
#4421 = DIRECTION('',(0.,0.,1.));
#4422 = DIRECTION('',(1.,0.,-0.));
#4423 = ADVANCED_FACE('',(#4424),#4441,.T.);
#4424 = FACE_BOUND('',#4425,.T.);
#4425 = EDGE_LOOP('',(#4426,#4434,#4435));
#4426 = ORIENTED_EDGE('',*,*,#4427,.T.);
#4427 = EDGE_CURVE('',#4428,#4405,#4430,.T.);
#4428 = VERTEX_POINT('',#4429);
#4429 = CARTESIAN_POINT('',(33.465026855469,5.605025291443,
    0.699999988079));
#4430 = LINE('',#4431,#4432);
#4431 = CARTESIAN_POINT('',(33.465026855469,5.605025291443,
    0.699999988079));
#4432 = VECTOR('',#4433,1.);
#4433 = DIRECTION('',(-0.60876554571,0.793350181419,0.));
#4434 = ORIENTED_EDGE('',*,*,#4413,.F.);
#4435 = ORIENTED_EDGE('',*,*,#4436,.T.);
#4436 = EDGE_CURVE('',#4336,#4428,#4437,.T.);
#4437 = LINE('',#4438,#4439);
#4438 = CARTESIAN_POINT('',(32.680000305176,3.900000095367,
    0.699999988079));
#4439 = VECTOR('',#4440,1.);
#4440 = DIRECTION('',(0.418219954551,0.90834578747,0.));
#4441 = PLANE('',#4442);
#4442 = AXIS2_PLACEMENT_3D('',#4443,#4444,#4445);
#4443 = CARTESIAN_POINT('',(33.060611286981,4.829895526498,
    0.699999988079));
#4444 = DIRECTION('',(0.,0.,1.));
#4445 = DIRECTION('',(1.,0.,-0.));
#4446 = ADVANCED_FACE('',(#4447),#4464,.T.);
#4447 = FACE_BOUND('',#4448,.T.);
#4448 = EDGE_LOOP('',(#4449,#4457,#4458));
#4449 = ORIENTED_EDGE('',*,*,#4450,.T.);
#4450 = EDGE_CURVE('',#4451,#4428,#4453,.T.);
#4451 = VERTEX_POINT('',#4452);
#4452 = CARTESIAN_POINT('',(33.610000610352,5.493782043457,
    0.699999988079));
#4453 = LINE('',#4454,#4455);
#4454 = CARTESIAN_POINT('',(33.610000610352,5.493782043457,
    0.699999988079));
#4455 = VECTOR('',#4456,1.);
#4456 = DIRECTION('',(-0.793350767856,0.608764781458,0.));
#4457 = ORIENTED_EDGE('',*,*,#4436,.F.);
#4458 = ORIENTED_EDGE('',*,*,#4459,.T.);
#4459 = EDGE_CURVE('',#4336,#4451,#4460,.T.);
#4460 = LINE('',#4461,#4462);
#4461 = CARTESIAN_POINT('',(32.680000305176,3.900000095367,
    0.699999988079));
#4462 = VECTOR('',#4463,1.);
#4463 = DIRECTION('',(0.503989964209,0.863709509023,0.));
#4464 = PLANE('',#4465);
#4465 = AXIS2_PLACEMENT_3D('',#4466,#4467,#4468);
#4466 = CARTESIAN_POINT('',(33.128525405475,4.763519762829,
    0.699999988079));
#4467 = DIRECTION('',(0.,0.,1.));
#4468 = DIRECTION('',(1.,0.,-0.));
#4469 = ADVANCED_FACE('',(#4470),#4485,.T.);
#4470 = FACE_BOUND('',#4471,.T.);
#4471 = EDGE_LOOP('',(#4472,#4478,#4479));
#4472 = ORIENTED_EDGE('',*,*,#4473,.T.);
#4473 = EDGE_CURVE('',#1302,#4451,#4474,.T.);
#4474 = LINE('',#4475,#4476);
#4475 = CARTESIAN_POINT('',(36.459999084473,3.900000095367,
    0.699999988079));
#4476 = VECTOR('',#4477,1.);
#4477 = DIRECTION('',(-0.872795328486,0.488086380238,0.));
#4478 = ORIENTED_EDGE('',*,*,#4459,.F.);
#4479 = ORIENTED_EDGE('',*,*,#4480,.T.);
#4480 = EDGE_CURVE('',#4336,#1302,#4481,.T.);
#4481 = LINE('',#4482,#4483);
#4482 = CARTESIAN_POINT('',(32.680000305176,3.900000095367,
    0.699999988079));
#4483 = VECTOR('',#4484,1.);
#4484 = DIRECTION('',(1.,0.,0.));
#4485 = PLANE('',#4486);
#4486 = AXIS2_PLACEMENT_3D('',#4487,#4488,#4489);
#4487 = CARTESIAN_POINT('',(34.445023445573,4.358080146139,
    0.699999988079));
#4488 = DIRECTION('',(0.,0.,1.));
#4489 = DIRECTION('',(1.,0.,-0.));
#4490 = ADVANCED_FACE('',(#4491),#4508,.T.);
#4491 = FACE_BOUND('',#4492,.T.);
#4492 = EDGE_LOOP('',(#4493,#4501,#4502));
#4493 = ORIENTED_EDGE('',*,*,#4494,.T.);
#4494 = EDGE_CURVE('',#4495,#4359,#4497,.T.);
#4495 = VERTEX_POINT('',#4496);
#4496 = CARTESIAN_POINT('',(33.259998321533,6.099999904633,
    0.699999988079));
#4497 = LINE('',#4498,#4499);
#4498 = CARTESIAN_POINT('',(33.259998321533,6.099999904633,
    0.699999988079));
#4499 = VECTOR('',#4500,1.);
#4500 = DIRECTION('',(-0.254925123102,0.966960796316,0.));
#4501 = ORIENTED_EDGE('',*,*,#4381,.F.);
#4502 = ORIENTED_EDGE('',*,*,#4503,.T.);
#4503 = EDGE_CURVE('',#4382,#4495,#4504,.T.);
#4504 = LINE('',#4505,#4506);
#4505 = CARTESIAN_POINT('',(33.283851623535,5.918826580048,
    0.699999988079));
#4506 = VECTOR('',#4507,1.);
#4507 = DIRECTION('',(-0.130533622521,0.991443883128,0.));
#4508 = PLANE('',#4509);
#4509 = AXIS2_PLACEMENT_3D('',#4510,#4511,#4512);
#4510 = CARTESIAN_POINT('',(32.987187656215,7.110449006458,
    0.699999988079));
#4511 = DIRECTION('',(0.,0.,1.));
#4512 = DIRECTION('',(1.,0.,-0.));
#4513 = ADVANCED_FACE('',(#4514),#4531,.T.);
#4514 = FACE_BOUND('',#4515,.T.);
#4515 = EDGE_LOOP('',(#4516,#4524,#4525));
#4516 = ORIENTED_EDGE('',*,*,#4517,.T.);
#4517 = EDGE_CURVE('',#4518,#4451,#4520,.T.);
#4518 = VERTEX_POINT('',#4519);
#4519 = CARTESIAN_POINT('',(33.778827667236,5.423851966858,
    0.699999988079));
#4520 = LINE('',#4521,#4522);
#4521 = CARTESIAN_POINT('',(33.778827667236,5.423851966858,
    0.699999988079));
#4522 = VECTOR('',#4523,1.);
#4523 = DIRECTION('',(-0.923880267833,0.382681657136,0.));
#4524 = ORIENTED_EDGE('',*,*,#4473,.F.);
#4525 = ORIENTED_EDGE('',*,*,#4526,.T.);
#4526 = EDGE_CURVE('',#1302,#4518,#4527,.T.);
#4527 = LINE('',#4528,#4529);
#4528 = CARTESIAN_POINT('',(36.459999084473,3.900000095367,
    0.699999988079));
#4529 = VECTOR('',#4530,1.);
#4530 = DIRECTION('',(-0.8693926198,0.494121920823,0.));
#4531 = PLANE('',#4532);
#4532 = AXIS2_PLACEMENT_3D('',#4533,#4534,#4535);
#4533 = CARTESIAN_POINT('',(35.037350305819,4.701698318654,
    0.699999988079));
#4534 = DIRECTION('',(0.,0.,1.));
#4535 = DIRECTION('',(1.,0.,-0.));
#4536 = ADVANCED_FACE('',(#4537),#4554,.T.);
#4537 = FACE_BOUND('',#4538,.T.);
#4538 = EDGE_LOOP('',(#4539,#4547,#4548));
#4539 = ORIENTED_EDGE('',*,*,#4540,.T.);
#4540 = EDGE_CURVE('',#4541,#4518,#4543,.T.);
#4541 = VERTEX_POINT('',#4542);
#4542 = CARTESIAN_POINT('',(33.959999084473,5.400000095367,
    0.699999988079));
#4543 = LINE('',#4544,#4545);
#4544 = CARTESIAN_POINT('',(33.959999084473,5.400000095367,
    0.699999988079));
#4545 = VECTOR('',#4546,1.);
#4546 = DIRECTION('',(-0.991444718377,0.130527278383,0.));
#4547 = ORIENTED_EDGE('',*,*,#4526,.F.);
#4548 = ORIENTED_EDGE('',*,*,#4549,.T.);
#4549 = EDGE_CURVE('',#1302,#4541,#4550,.T.);
#4550 = LINE('',#4551,#4552);
#4551 = CARTESIAN_POINT('',(36.459999084473,3.900000095367,
    0.699999988079));
#4552 = VECTOR('',#4553,1.);
#4553 = DIRECTION('',(-0.857492925713,0.514495755428,0.));
#4554 = PLANE('',#4555);
#4555 = AXIS2_PLACEMENT_3D('',#4556,#4557,#4558);
#4556 = CARTESIAN_POINT('',(35.125185135459,4.678470593162,
    0.699999988079));
#4557 = DIRECTION('',(0.,0.,1.));
#4558 = DIRECTION('',(1.,0.,-0.));
#4559 = ADVANCED_FACE('',(#4560),#4577,.T.);
#4560 = FACE_BOUND('',#4561,.T.);
#4561 = EDGE_LOOP('',(#4562,#4570,#4571));
#4562 = ORIENTED_EDGE('',*,*,#4563,.T.);
#4563 = EDGE_CURVE('',#4564,#4541,#4566,.T.);
#4564 = VERTEX_POINT('',#4565);
#4565 = CARTESIAN_POINT('',(34.141174316406,5.423851966858,
    0.699999988079));
#4566 = LINE('',#4567,#4568);
#4567 = CARTESIAN_POINT('',(34.141174316406,5.423851966858,
    0.699999988079));
#4568 = VECTOR('',#4569,1.);
#4569 = DIRECTION('',(-0.991445074031,-0.130524576915,0.));
#4570 = ORIENTED_EDGE('',*,*,#4549,.F.);
#4571 = ORIENTED_EDGE('',*,*,#4572,.T.);
#4572 = EDGE_CURVE('',#1302,#4564,#4573,.T.);
#4573 = LINE('',#4574,#4575);
#4574 = CARTESIAN_POINT('',(36.459999084473,3.900000095367,
    0.699999988079));
#4575 = VECTOR('',#4576,1.);
#4576 = DIRECTION('',(-0.835696756467,0.549191160918,0.));
#4577 = PLANE('',#4578);
#4578 = AXIS2_PLACEMENT_3D('',#4579,#4580,#4581);
#4579 = CARTESIAN_POINT('',(35.216722463092,4.679342218164,
    0.699999988079));
#4580 = DIRECTION('',(0.,0.,1.));
#4581 = DIRECTION('',(1.,0.,-0.));
#4582 = ADVANCED_FACE('',(#4583),#4600,.T.);
#4583 = FACE_BOUND('',#4584,.T.);
#4584 = EDGE_LOOP('',(#4585,#4593,#4594));
#4585 = ORIENTED_EDGE('',*,*,#4586,.T.);
#4586 = EDGE_CURVE('',#4587,#4564,#4589,.T.);
#4587 = VERTEX_POINT('',#4588);
#4588 = CARTESIAN_POINT('',(34.310001373291,5.493782043457,
    0.699999988079));
#4589 = LINE('',#4590,#4591);
#4590 = CARTESIAN_POINT('',(34.310001373291,5.493782043457,
    0.699999988079));
#4591 = VECTOR('',#4592,1.);
#4592 = DIRECTION('',(-0.923880267833,-0.382681657136,0.));
#4593 = ORIENTED_EDGE('',*,*,#4572,.F.);
#4594 = ORIENTED_EDGE('',*,*,#4595,.T.);
#4595 = EDGE_CURVE('',#1302,#4587,#4596,.T.);
#4596 = LINE('',#4597,#4598);
#4597 = CARTESIAN_POINT('',(36.459999084473,3.900000095367,
    0.699999988079));
#4598 = VECTOR('',#4599,1.);
#4599 = DIRECTION('',(-0.803344282062,0.595514873431,0.));
#4600 = PLANE('',#4601);
#4601 = AXIS2_PLACEMENT_3D('',#4602,#4603,#4604);
#4602 = CARTESIAN_POINT('',(35.305818493234,4.704384069906,
    0.699999988079));
#4603 = DIRECTION('',(0.,0.,1.));
#4604 = DIRECTION('',(1.,0.,-0.));
#4605 = ADVANCED_FACE('',(#4606),#4623,.T.);
#4606 = FACE_BOUND('',#4607,.T.);
#4607 = EDGE_LOOP('',(#4608,#4616,#4617));
#4608 = ORIENTED_EDGE('',*,*,#4609,.T.);
#4609 = EDGE_CURVE('',#4610,#4587,#4612,.T.);
#4610 = VERTEX_POINT('',#4611);
#4611 = CARTESIAN_POINT('',(34.454975128174,5.605025291443,
    0.699999988079));
#4612 = LINE('',#4613,#4614);
#4613 = CARTESIAN_POINT('',(34.454975128174,5.605025291443,
    0.699999988079));
#4614 = VECTOR('',#4615,1.);
#4615 = DIRECTION('',(-0.793350767856,-0.608764781458,0.));
#4616 = ORIENTED_EDGE('',*,*,#4595,.F.);
#4617 = ORIENTED_EDGE('',*,*,#4618,.T.);
#4618 = EDGE_CURVE('',#1302,#4610,#4619,.T.);
#4619 = LINE('',#4620,#4621);
#4620 = CARTESIAN_POINT('',(36.459999084473,3.900000095367,
    0.699999988079));
#4621 = VECTOR('',#4622,1.);
#4622 = DIRECTION('',(-0.761797775327,0.64781490374,0.));
#4623 = PLANE('',#4624);
#4624 = AXIS2_PLACEMENT_3D('',#4625,#4626,#4627);
#4625 = CARTESIAN_POINT('',(35.38638208374,4.751922640214,0.699999988079
    ));
#4626 = DIRECTION('',(0.,0.,1.));
#4627 = DIRECTION('',(1.,0.,-0.));
#4628 = ADVANCED_FACE('',(#4629),#4646,.T.);
#4629 = FACE_BOUND('',#4630,.T.);
#4630 = EDGE_LOOP('',(#4631,#4639,#4640));
#4631 = ORIENTED_EDGE('',*,*,#4632,.T.);
#4632 = EDGE_CURVE('',#4633,#4610,#4635,.T.);
#4633 = VERTEX_POINT('',#4634);
#4634 = CARTESIAN_POINT('',(34.566219329834,5.75,0.699999988079));
#4635 = LINE('',#4636,#4637);
#4636 = CARTESIAN_POINT('',(34.566219329834,5.75,0.699999988079));
#4637 = VECTOR('',#4638,1.);
#4638 = DIRECTION('',(-0.60876554571,-0.793350181419,0.));
#4639 = ORIENTED_EDGE('',*,*,#4618,.F.);
#4640 = ORIENTED_EDGE('',*,*,#4641,.T.);
#4641 = EDGE_CURVE('',#1302,#4633,#4642,.T.);
#4642 = LINE('',#4643,#4644);
#4643 = CARTESIAN_POINT('',(36.459999084473,3.900000095367,
    0.699999988079));
#4644 = VECTOR('',#4645,1.);
#4645 = DIRECTION('',(-0.715326796141,0.698790079153,0.));
#4646 = PLANE('',#4647);
#4647 = AXIS2_PLACEMENT_3D('',#4648,#4649,#4650);
#4648 = CARTESIAN_POINT('',(35.452768005371,4.818592628616,
    0.699999988079));
#4649 = DIRECTION('',(0.,0.,1.));
#4650 = DIRECTION('',(1.,0.,-0.));
#4651 = ADVANCED_FACE('',(#4652),#4669,.T.);
#4652 = FACE_BOUND('',#4653,.T.);
#4653 = EDGE_LOOP('',(#4654,#4662,#4663));
#4654 = ORIENTED_EDGE('',*,*,#4655,.T.);
#4655 = EDGE_CURVE('',#4656,#4633,#4658,.T.);
#4656 = VERTEX_POINT('',#4657);
#4657 = CARTESIAN_POINT('',(34.63614654541,5.918826580048,0.699999988079
    ));
#4658 = LINE('',#4659,#4660);
#4659 = CARTESIAN_POINT('',(34.63614654541,5.918826580048,0.699999988079
    ));
#4660 = VECTOR('',#4661,1.);
#4661 = DIRECTION('',(-0.382669215872,-0.923885421047,0.));
#4662 = ORIENTED_EDGE('',*,*,#4641,.F.);
#4663 = ORIENTED_EDGE('',*,*,#4664,.T.);
#4664 = EDGE_CURVE('',#1302,#4656,#4665,.T.);
#4665 = LINE('',#4666,#4667);
#4666 = CARTESIAN_POINT('',(36.459999084473,3.900000095367,
    0.699999988079));
#4667 = VECTOR('',#4668,1.);
#4668 = DIRECTION('',(-0.670366484577,0.742030172133,0.));
#4669 = PLANE('',#4670);
#4670 = AXIS2_PLACEMENT_3D('',#4671,#4672,#4673);
#4671 = CARTESIAN_POINT('',(35.500225331269,4.899604335145,
    0.699999988079));
#4672 = DIRECTION('',(0.,0.,1.));
#4673 = DIRECTION('',(1.,0.,-0.));
#4674 = ADVANCED_FACE('',(#4675),#4692,.T.);
#4675 = FACE_BOUND('',#4676,.T.);
#4676 = EDGE_LOOP('',(#4677,#4685,#4686));
#4677 = ORIENTED_EDGE('',*,*,#4678,.T.);
#4678 = EDGE_CURVE('',#4679,#4656,#4681,.T.);
#4679 = VERTEX_POINT('',#4680);
#4680 = CARTESIAN_POINT('',(34.659999847412,6.099999904633,
    0.699999988079));
#4681 = LINE('',#4682,#4683);
#4682 = CARTESIAN_POINT('',(34.659999847412,6.099999904633,
    0.699999988079));
#4683 = VECTOR('',#4684,1.);
#4684 = DIRECTION('',(-0.130533622521,-0.991443883128,0.));
#4685 = ORIENTED_EDGE('',*,*,#4664,.F.);
#4686 = ORIENTED_EDGE('',*,*,#4687,.T.);
#4687 = EDGE_CURVE('',#1302,#4679,#4688,.T.);
#4688 = LINE('',#4689,#4690);
#4689 = CARTESIAN_POINT('',(36.459999084473,3.900000095367,
    0.699999988079));
#4690 = VECTOR('',#4691,1.);
#4691 = DIRECTION('',(-0.633237662368,0.77395740384,0.));
#4692 = PLANE('',#4693);
#4693 = AXIS2_PLACEMENT_3D('',#4694,#4695,#4696);
#4694 = CARTESIAN_POINT('',(35.525350517952,4.989209737115,
    0.699999988079));
#4695 = DIRECTION('',(0.,0.,1.));
#4696 = DIRECTION('',(1.,0.,-0.));
#4697 = ADVANCED_FACE('',(#4698),#4720,.T.);
#4698 = FACE_BOUND('',#4699,.T.);
#4699 = EDGE_LOOP('',(#4700,#4706,#4714));
#4700 = ORIENTED_EDGE('',*,*,#4701,.T.);
#4701 = EDGE_CURVE('',#1340,#4359,#4702,.T.);
#4702 = LINE('',#4703,#4704);
#4703 = CARTESIAN_POINT('',(36.459999084473,8.300000190735,
    0.699999988079));
#4704 = VECTOR('',#4705,1.);
#4705 = DIRECTION('',(-1.,0.,0.));
#4706 = ORIENTED_EDGE('',*,*,#4707,.T.);
#4707 = EDGE_CURVE('',#4359,#4708,#4710,.T.);
#4708 = VERTEX_POINT('',#4709);
#4709 = CARTESIAN_POINT('',(33.610000610352,6.706217765808,
    0.699999988079));
#4710 = LINE('',#4711,#4712);
#4711 = CARTESIAN_POINT('',(32.680000305176,8.300000190735,
    0.699999988079));
#4712 = VECTOR('',#4713,1.);
#4713 = DIRECTION('',(0.503989851723,-0.863709574661,0.));
#4714 = ORIENTED_EDGE('',*,*,#4715,.T.);
#4715 = EDGE_CURVE('',#4708,#1340,#4716,.T.);
#4716 = LINE('',#4717,#4718);
#4717 = CARTESIAN_POINT('',(33.610000610352,6.706217765808,
    0.699999988079));
#4718 = VECTOR('',#4719,1.);
#4719 = DIRECTION('',(0.872795266277,0.488086491478,0.));
#4720 = PLANE('',#4721);
#4721 = AXIS2_PLACEMENT_3D('',#4722,#4723,#4724);
#4722 = CARTESIAN_POINT('',(34.445023400796,7.841919978348,
    0.699999988079));
#4723 = DIRECTION('',(0.,0.,1.));
#4724 = DIRECTION('',(1.,0.,-0.));
#4725 = ADVANCED_FACE('',(#4726),#4743,.T.);
#4726 = FACE_BOUND('',#4727,.T.);
#4727 = EDGE_LOOP('',(#4728,#4736,#4737));
#4728 = ORIENTED_EDGE('',*,*,#4729,.T.);
#4729 = EDGE_CURVE('',#4730,#4708,#4732,.T.);
#4730 = VERTEX_POINT('',#4731);
#4731 = CARTESIAN_POINT('',(33.465026855469,6.594974517822,
    0.699999988079));
#4732 = LINE('',#4733,#4734);
#4733 = CARTESIAN_POINT('',(33.465026855469,6.594974517822,
    0.699999988079));
#4734 = VECTOR('',#4735,1.);
#4735 = DIRECTION('',(0.793350767856,0.608764781458,0.));
#4736 = ORIENTED_EDGE('',*,*,#4707,.F.);
#4737 = ORIENTED_EDGE('',*,*,#4738,.T.);
#4738 = EDGE_CURVE('',#4359,#4730,#4739,.T.);
#4739 = LINE('',#4740,#4741);
#4740 = CARTESIAN_POINT('',(32.680000305176,8.300000190735,
    0.699999988079));
#4741 = VECTOR('',#4742,1.);
#4742 = DIRECTION('',(0.418219858047,-0.908345831903,0.));
#4743 = PLANE('',#4744);
#4744 = AXIS2_PLACEMENT_3D('',#4745,#4746,#4747);
#4745 = CARTESIAN_POINT('',(33.128525401,7.436480281946,0.699999988079)
  );
#4746 = DIRECTION('',(0.,0.,1.));
#4747 = DIRECTION('',(1.,0.,-0.));
#4748 = ADVANCED_FACE('',(#4749),#4766,.T.);
#4749 = FACE_BOUND('',#4750,.T.);
#4750 = EDGE_LOOP('',(#4751,#4759,#4760));
#4751 = ORIENTED_EDGE('',*,*,#4752,.T.);
#4752 = EDGE_CURVE('',#4753,#4730,#4755,.T.);
#4753 = VERTEX_POINT('',#4754);
#4754 = CARTESIAN_POINT('',(33.353782653809,6.449999809265,
    0.699999988079));
#4755 = LINE('',#4756,#4757);
#4756 = CARTESIAN_POINT('',(33.353782653809,6.449999809265,
    0.699999988079));
#4757 = VECTOR('',#4758,1.);
#4758 = DIRECTION('',(0.60876554571,0.793350181419,0.));
#4759 = ORIENTED_EDGE('',*,*,#4738,.F.);
#4760 = ORIENTED_EDGE('',*,*,#4761,.T.);
#4761 = EDGE_CURVE('',#4359,#4753,#4762,.T.);
#4762 = LINE('',#4763,#4764);
#4763 = CARTESIAN_POINT('',(32.680000305176,8.300000190735,
    0.699999988079));
#4764 = VECTOR('',#4765,1.);
#4765 = DIRECTION('',(0.342216249908,-0.939621220651,0.));
#4766 = PLANE('',#4767);
#4767 = AXIS2_PLACEMENT_3D('',#4768,#4769,#4770);
#4768 = CARTESIAN_POINT('',(33.060611283399,7.370104519236,
    0.699999988079));
#4769 = DIRECTION('',(0.,0.,1.));
#4770 = DIRECTION('',(1.,0.,-0.));
#4771 = ADVANCED_FACE('',(#4772),#4789,.T.);
#4772 = FACE_BOUND('',#4773,.T.);
#4773 = EDGE_LOOP('',(#4774,#4782,#4783));
#4774 = ORIENTED_EDGE('',*,*,#4775,.T.);
#4775 = EDGE_CURVE('',#4776,#4753,#4778,.T.);
#4776 = VERTEX_POINT('',#4777);
#4777 = CARTESIAN_POINT('',(33.283851623535,6.281173229218,
    0.699999988079));
#4778 = LINE('',#4779,#4780);
#4779 = CARTESIAN_POINT('',(33.283851623535,6.281173229218,
    0.699999988079));
#4780 = VECTOR('',#4781,1.);
#4781 = DIRECTION('',(0.38268703426,0.923878040549,0.));
#4782 = ORIENTED_EDGE('',*,*,#4761,.F.);
#4783 = ORIENTED_EDGE('',*,*,#4784,.T.);
#4784 = EDGE_CURVE('',#4359,#4776,#4785,.T.);
#4785 = LINE('',#4786,#4787);
#4786 = CARTESIAN_POINT('',(32.680000305176,8.300000190735,
    0.699999988079));
#4787 = VECTOR('',#4788,1.);
#4788 = DIRECTION('',(0.286565513889,-0.958060648524,0.));
#4789 = PLANE('',#4790);
#4790 = AXIS2_PLACEMENT_3D('',#4791,#4792,#4793);
#4791 = CARTESIAN_POINT('',(33.012546038171,7.289921714594,
    0.699999988079));
#4792 = DIRECTION('',(0.,0.,1.));
#4793 = DIRECTION('',(1.,0.,-0.));
#4794 = ADVANCED_FACE('',(#4795),#4805,.T.);
#4795 = FACE_BOUND('',#4796,.T.);
#4796 = EDGE_LOOP('',(#4797,#4803,#4804));
#4797 = ORIENTED_EDGE('',*,*,#4798,.T.);
#4798 = EDGE_CURVE('',#4495,#4776,#4799,.T.);
#4799 = LINE('',#4800,#4801);
#4800 = CARTESIAN_POINT('',(33.259998321533,6.099999904633,
    0.699999988079));
#4801 = VECTOR('',#4802,1.);
#4802 = DIRECTION('',(0.130533622521,0.991443883128,0.));
#4803 = ORIENTED_EDGE('',*,*,#4784,.F.);
#4804 = ORIENTED_EDGE('',*,*,#4494,.F.);
#4805 = PLANE('',#4806);
#4806 = AXIS2_PLACEMENT_3D('',#4807,#4808,#4809);
#4807 = CARTESIAN_POINT('',(32.987590307925,7.201407972677,
    0.699999988079));
#4808 = DIRECTION('',(0.,0.,1.));
#4809 = DIRECTION('',(1.,0.,-0.));
#4810 = ADVANCED_FACE('',(#4811),#4828,.T.);
#4811 = FACE_BOUND('',#4812,.T.);
#4812 = EDGE_LOOP('',(#4813,#4821,#4822));
#4813 = ORIENTED_EDGE('',*,*,#4814,.T.);
#4814 = EDGE_CURVE('',#4815,#1340,#4817,.T.);
#4815 = VERTEX_POINT('',#4816);
#4816 = CARTESIAN_POINT('',(33.778827667236,6.776147842407,
    0.699999988079));
#4817 = LINE('',#4818,#4819);
#4818 = CARTESIAN_POINT('',(33.778827667236,6.776147842407,
    0.699999988079));
#4819 = VECTOR('',#4820,1.);
#4820 = DIRECTION('',(0.869392553378,0.494122037691,0.));
#4821 = ORIENTED_EDGE('',*,*,#4715,.F.);
#4822 = ORIENTED_EDGE('',*,*,#4823,.T.);
#4823 = EDGE_CURVE('',#4708,#4815,#4824,.T.);
#4824 = LINE('',#4825,#4826);
#4825 = CARTESIAN_POINT('',(33.610000610352,6.706217765808,
    0.699999988079));
#4826 = VECTOR('',#4827,1.);
#4827 = DIRECTION('',(0.923880267833,0.382681657136,0.));
#4828 = PLANE('',#4829);
#4829 = AXIS2_PLACEMENT_3D('',#4830,#4831,#4832);
#4830 = CARTESIAN_POINT('',(35.037350308696,7.498301723966,
    0.699999988079));
#4831 = DIRECTION('',(0.,0.,1.));
#4832 = DIRECTION('',(1.,0.,-0.));
#4833 = ADVANCED_FACE('',(#4834),#4851,.T.);
#4834 = FACE_BOUND('',#4835,.T.);
#4835 = EDGE_LOOP('',(#4836,#4844,#4845));
#4836 = ORIENTED_EDGE('',*,*,#4837,.T.);
#4837 = EDGE_CURVE('',#4838,#1340,#4840,.T.);
#4838 = VERTEX_POINT('',#4839);
#4839 = CARTESIAN_POINT('',(33.959999084473,6.800000190735,
    0.699999988079));
#4840 = LINE('',#4841,#4842);
#4841 = CARTESIAN_POINT('',(33.959999084473,6.800000190735,
    0.699999988079));
#4842 = VECTOR('',#4843,1.);
#4843 = DIRECTION('',(0.857492925713,0.514495755428,0.));
#4844 = ORIENTED_EDGE('',*,*,#4814,.F.);
#4845 = ORIENTED_EDGE('',*,*,#4846,.T.);
#4846 = EDGE_CURVE('',#4815,#4838,#4847,.T.);
#4847 = LINE('',#4848,#4849);
#4848 = CARTESIAN_POINT('',(33.778827667236,6.776147842407,
    0.699999988079));
#4849 = VECTOR('',#4850,1.);
#4850 = DIRECTION('',(0.991444380684,0.130529843373,0.));
#4851 = PLANE('',#4852);
#4852 = AXIS2_PLACEMENT_3D('',#4853,#4854,#4855);
#4853 = CARTESIAN_POINT('',(35.125185122597,7.521529560205,
    0.699999988079));
#4854 = DIRECTION('',(0.,0.,1.));
#4855 = DIRECTION('',(1.,0.,-0.));
#4856 = ADVANCED_FACE('',(#4857),#4874,.T.);
#4857 = FACE_BOUND('',#4858,.T.);
#4858 = EDGE_LOOP('',(#4859,#4867,#4868));
#4859 = ORIENTED_EDGE('',*,*,#4860,.T.);
#4860 = EDGE_CURVE('',#4861,#1340,#4863,.T.);
#4861 = VERTEX_POINT('',#4862);
#4862 = CARTESIAN_POINT('',(34.141174316406,6.776147842407,
    0.699999988079));
#4863 = LINE('',#4864,#4865);
#4864 = CARTESIAN_POINT('',(34.141174316406,6.776147842407,
    0.699999988079));
#4865 = VECTOR('',#4866,1.);
#4866 = DIRECTION('',(0.835696677595,0.549191280937,0.));
#4867 = ORIENTED_EDGE('',*,*,#4837,.F.);
#4868 = ORIENTED_EDGE('',*,*,#4869,.T.);
#4869 = EDGE_CURVE('',#4838,#4861,#4870,.T.);
#4870 = LINE('',#4871,#4872);
#4871 = CARTESIAN_POINT('',(33.959999084473,6.800000190735,
    0.699999988079));
#4872 = VECTOR('',#4873,1.);
#4873 = DIRECTION('',(0.991444736352,-0.130527141854,0.));
#4874 = PLANE('',#4875);
#4875 = AXIS2_PLACEMENT_3D('',#4876,#4877,#4878);
#4876 = CARTESIAN_POINT('',(35.216722454474,7.52065794089,0.699999988079
    ));
#4877 = DIRECTION('',(0.,0.,1.));
#4878 = DIRECTION('',(1.,0.,-0.));
#4879 = ADVANCED_FACE('',(#4880),#4897,.T.);
#4880 = FACE_BOUND('',#4881,.T.);
#4881 = EDGE_LOOP('',(#4882,#4890,#4891));
#4882 = ORIENTED_EDGE('',*,*,#4883,.T.);
#4883 = EDGE_CURVE('',#4884,#1340,#4886,.T.);
#4884 = VERTEX_POINT('',#4885);
#4885 = CARTESIAN_POINT('',(34.310001373291,6.706217765808,
    0.699999988079));
#4886 = LINE('',#4887,#4888);
#4887 = CARTESIAN_POINT('',(34.310001373291,6.706217765808,
    0.699999988079));
#4888 = VECTOR('',#4889,1.);
#4889 = DIRECTION('',(0.803344196825,0.595514988415,0.));
#4890 = ORIENTED_EDGE('',*,*,#4860,.F.);
#4891 = ORIENTED_EDGE('',*,*,#4892,.T.);
#4892 = EDGE_CURVE('',#4861,#4884,#4893,.T.);
#4893 = LINE('',#4894,#4895);
#4894 = CARTESIAN_POINT('',(34.141174316406,6.776147842407,
    0.699999988079));
#4895 = VECTOR('',#4896,1.);
#4896 = DIRECTION('',(0.923880267833,-0.382681657136,0.));
#4897 = PLANE('',#4898);
#4898 = AXIS2_PLACEMENT_3D('',#4899,#4900,#4901);
#4899 = CARTESIAN_POINT('',(35.305818496981,7.495615972396,
    0.699999988079));
#4900 = DIRECTION('',(0.,0.,1.));
#4901 = DIRECTION('',(1.,0.,-0.));
#4902 = ADVANCED_FACE('',(#4903),#4920,.T.);
#4903 = FACE_BOUND('',#4904,.T.);
#4904 = EDGE_LOOP('',(#4905,#4913,#4914));
#4905 = ORIENTED_EDGE('',*,*,#4906,.T.);
#4906 = EDGE_CURVE('',#4907,#1340,#4909,.T.);
#4907 = VERTEX_POINT('',#4908);
#4908 = CARTESIAN_POINT('',(34.454975128174,6.594974517822,
    0.699999988079));
#4909 = LINE('',#4910,#4911);
#4910 = CARTESIAN_POINT('',(34.454975128174,6.594974517822,
    0.699999988079));
#4911 = VECTOR('',#4912,1.);
#4912 = DIRECTION('',(0.761797685918,0.64781500888,0.));
#4913 = ORIENTED_EDGE('',*,*,#4883,.F.);
#4914 = ORIENTED_EDGE('',*,*,#4915,.T.);
#4915 = EDGE_CURVE('',#4884,#4907,#4916,.T.);
#4916 = LINE('',#4917,#4918);
#4917 = CARTESIAN_POINT('',(34.310001373291,6.706217765808,
    0.699999988079));
#4918 = VECTOR('',#4919,1.);
#4919 = DIRECTION('',(0.793350767856,-0.608764781458,0.));
#4920 = PLANE('',#4921);
#4921 = AXIS2_PLACEMENT_3D('',#4922,#4923,#4924);
#4922 = CARTESIAN_POINT('',(35.386382087668,7.448077402348,
    0.699999988079));
#4923 = DIRECTION('',(0.,0.,1.));
#4924 = DIRECTION('',(1.,0.,-0.));
#4925 = ADVANCED_FACE('',(#4926),#4943,.T.);
#4926 = FACE_BOUND('',#4927,.T.);
#4927 = EDGE_LOOP('',(#4928,#4936,#4937));
#4928 = ORIENTED_EDGE('',*,*,#4929,.T.);
#4929 = EDGE_CURVE('',#4930,#1340,#4932,.T.);
#4930 = VERTEX_POINT('',#4931);
#4931 = CARTESIAN_POINT('',(34.566219329834,6.449999809265,
    0.699999988079));
#4932 = LINE('',#4933,#4934);
#4933 = CARTESIAN_POINT('',(34.566219329834,6.449999809265,
    0.699999988079));
#4934 = VECTOR('',#4935,1.);
#4935 = DIRECTION('',(0.715326706109,0.698790171315,0.));
#4936 = ORIENTED_EDGE('',*,*,#4906,.F.);
#4937 = ORIENTED_EDGE('',*,*,#4938,.T.);
#4938 = EDGE_CURVE('',#4907,#4930,#4939,.T.);
#4939 = LINE('',#4940,#4941);
#4940 = CARTESIAN_POINT('',(34.454975128174,6.594974517822,
    0.699999988079));
#4941 = VECTOR('',#4942,1.);
#4942 = DIRECTION('',(0.60876554571,-0.793350181419,0.));
#4943 = PLANE('',#4944);
#4944 = AXIS2_PLACEMENT_3D('',#4945,#4946,#4947);
#4945 = CARTESIAN_POINT('',(35.452768009319,7.381407414438,
    0.699999988079));
#4946 = DIRECTION('',(0.,0.,1.));
#4947 = DIRECTION('',(1.,0.,-0.));
#4948 = ADVANCED_FACE('',(#4949),#4966,.T.);
#4949 = FACE_BOUND('',#4950,.T.);
#4950 = EDGE_LOOP('',(#4951,#4959,#4960));
#4951 = ORIENTED_EDGE('',*,*,#4952,.T.);
#4952 = EDGE_CURVE('',#4953,#1340,#4955,.T.);
#4953 = VERTEX_POINT('',#4954);
#4954 = CARTESIAN_POINT('',(34.63614654541,6.281173229218,0.699999988079
    ));
#4955 = LINE('',#4956,#4957);
#4956 = CARTESIAN_POINT('',(34.63614654541,6.281173229218,0.699999988079
    ));
#4957 = VECTOR('',#4958,1.);
#4958 = DIRECTION('',(0.670366397395,0.742030250895,0.));
#4959 = ORIENTED_EDGE('',*,*,#4929,.F.);
#4960 = ORIENTED_EDGE('',*,*,#4961,.T.);
#4961 = EDGE_CURVE('',#4930,#4953,#4962,.T.);
#4962 = LINE('',#4963,#4964);
#4963 = CARTESIAN_POINT('',(34.566219329834,6.449999809265,
    0.699999988079));
#4964 = VECTOR('',#4965,1.);
#4965 = DIRECTION('',(0.382669215872,-0.923885421047,0.));
#4966 = PLANE('',#4967);
#4967 = AXIS2_PLACEMENT_3D('',#4968,#4969,#4970);
#4968 = CARTESIAN_POINT('',(35.500225335092,7.300395708544,
    0.699999988079));
#4969 = DIRECTION('',(0.,0.,1.));
#4970 = DIRECTION('',(1.,0.,-0.));
#4971 = ADVANCED_FACE('',(#4972),#4987,.T.);
#4972 = FACE_BOUND('',#4973,.T.);
#4973 = EDGE_LOOP('',(#4974,#4980,#4981));
#4974 = ORIENTED_EDGE('',*,*,#4975,.T.);
#4975 = EDGE_CURVE('',#4679,#1340,#4976,.T.);
#4976 = LINE('',#4977,#4978);
#4977 = CARTESIAN_POINT('',(34.659999847412,6.099999904633,
    0.699999988079));
#4978 = VECTOR('',#4979,1.);
#4979 = DIRECTION('',(0.633237580154,0.773957471106,0.));
#4980 = ORIENTED_EDGE('',*,*,#4952,.F.);
#4981 = ORIENTED_EDGE('',*,*,#4982,.T.);
#4982 = EDGE_CURVE('',#4953,#4679,#4983,.T.);
#4983 = LINE('',#4984,#4985);
#4984 = CARTESIAN_POINT('',(34.63614654541,6.281173229218,0.699999988079
    ));
#4985 = VECTOR('',#4986,1.);
#4986 = DIRECTION('',(0.130533622521,-0.991443883128,0.));
#4987 = PLANE('',#4988);
#4988 = AXIS2_PLACEMENT_3D('',#4989,#4990,#4991);
#4989 = CARTESIAN_POINT('',(35.525350521577,7.210790307207,
    0.699999988079));
#4990 = DIRECTION('',(0.,0.,1.));
#4991 = DIRECTION('',(1.,0.,-0.));
#4992 = ADVANCED_FACE('',(#4993),#4998,.T.);
#4993 = FACE_BOUND('',#4994,.T.);
#4994 = EDGE_LOOP('',(#4995,#4996,#4997));
#4995 = ORIENTED_EDGE('',*,*,#1339,.F.);
#4996 = ORIENTED_EDGE('',*,*,#4975,.F.);
#4997 = ORIENTED_EDGE('',*,*,#4687,.F.);
#4998 = PLANE('',#4999);
#4999 = AXIS2_PLACEMENT_3D('',#5000,#5001,#5002);
#5000 = CARTESIAN_POINT('',(35.952659055045,6.100000116105,
    0.699999988079));
#5001 = DIRECTION('',(0.,0.,1.));
#5002 = DIRECTION('',(1.,0.,-0.));
#5003 = ADVANCED_FACE('',(#5004),#5030,.T.);
#5004 = FACE_BOUND('',#5005,.T.);
#5005 = EDGE_LOOP('',(#5006,#5016,#5024));
#5006 = ORIENTED_EDGE('',*,*,#5007,.T.);
#5007 = EDGE_CURVE('',#5008,#5010,#5012,.T.);
#5008 = VERTEX_POINT('',#5009);
#5009 = CARTESIAN_POINT('',(30.079999923706,8.300000190735,
    0.699999988079));
#5010 = VERTEX_POINT('',#5011);
#5011 = CARTESIAN_POINT('',(30.124296188354,7.963535308838,
    0.699999988079));
#5012 = LINE('',#5013,#5014);
#5013 = CARTESIAN_POINT('',(30.079999923706,8.300000190735,
    0.699999988079));
#5014 = VECTOR('',#5015,1.);
#5015 = DIRECTION('',(0.130525678379,-0.991444929022,0.));
#5016 = ORIENTED_EDGE('',*,*,#5017,.T.);
#5017 = EDGE_CURVE('',#5010,#5018,#5020,.T.);
#5018 = VERTEX_POINT('',#5019);
#5019 = CARTESIAN_POINT('',(30.124296188354,8.636465072632,
    0.699999988079));
#5020 = LINE('',#5021,#5022);
#5021 = CARTESIAN_POINT('',(30.124296188354,7.963535308838,
    0.699999988079));
#5022 = VECTOR('',#5023,1.);
#5023 = DIRECTION('',(0.,1.,0.));
#5024 = ORIENTED_EDGE('',*,*,#5025,.T.);
#5025 = EDGE_CURVE('',#5018,#5008,#5026,.T.);
#5026 = LINE('',#5027,#5028);
#5027 = CARTESIAN_POINT('',(30.124296188354,8.636465072632,
    0.699999988079));
#5028 = VECTOR('',#5029,1.);
#5029 = DIRECTION('',(-0.130525678379,-0.991444929022,0.));
#5030 = PLANE('',#5031);
#5031 = AXIS2_PLACEMENT_3D('',#5032,#5033,#5034);
#5032 = CARTESIAN_POINT('',(30.113174548985,8.300000190735,
    0.699999988079));
#5033 = DIRECTION('',(0.,0.,1.));
#5034 = DIRECTION('',(1.,0.,-0.));
#5035 = ADVANCED_FACE('',(#5036),#5053,.T.);
#5036 = FACE_BOUND('',#5037,.T.);
#5037 = EDGE_LOOP('',(#5038,#5046,#5047));
#5038 = ORIENTED_EDGE('',*,*,#5039,.T.);
#5039 = EDGE_CURVE('',#5040,#5018,#5042,.T.);
#5040 = VERTEX_POINT('',#5041);
#5041 = CARTESIAN_POINT('',(30.254167556763,7.650000095367,
    0.699999988079));
#5042 = LINE('',#5043,#5044);
#5043 = CARTESIAN_POINT('',(30.254167556763,7.650000095367,
    0.699999988079));
#5044 = VECTOR('',#5045,1.);
#5045 = DIRECTION('',(-0.130526973045,0.991444758576,0.));
#5046 = ORIENTED_EDGE('',*,*,#5017,.F.);
#5047 = ORIENTED_EDGE('',*,*,#5048,.T.);
#5048 = EDGE_CURVE('',#5010,#5040,#5049,.T.);
#5049 = LINE('',#5050,#5051);
#5050 = CARTESIAN_POINT('',(30.124296188354,7.963535308838,
    0.699999988079));
#5051 = VECTOR('',#5052,1.);
#5052 = DIRECTION('',(0.382685521695,-0.92387866708,0.));
#5053 = PLANE('',#5054);
#5054 = AXIS2_PLACEMENT_3D('',#5055,#5056,#5057);
#5055 = CARTESIAN_POINT('',(30.167462485731,8.13890235814,0.699999988079
    ));
#5056 = DIRECTION('',(0.,0.,1.));
#5057 = DIRECTION('',(1.,0.,-0.));
#5058 = ADVANCED_FACE('',(#5059),#5076,.T.);
#5059 = FACE_BOUND('',#5060,.T.);
#5060 = EDGE_LOOP('',(#5061,#5069,#5070));
#5061 = ORIENTED_EDGE('',*,*,#5062,.T.);
#5062 = EDGE_CURVE('',#5063,#5018,#5065,.T.);
#5063 = VERTEX_POINT('',#5064);
#5064 = CARTESIAN_POINT('',(30.254167556763,8.949999809265,
    0.699999988079));
#5065 = LINE('',#5066,#5067);
#5066 = CARTESIAN_POINT('',(30.254167556763,8.949999809265,
    0.699999988079));
#5067 = VECTOR('',#5068,1.);
#5068 = DIRECTION('',(-0.382686018466,-0.923878461309,0.));
#5069 = ORIENTED_EDGE('',*,*,#5039,.F.);
#5070 = ORIENTED_EDGE('',*,*,#5071,.T.);
#5071 = EDGE_CURVE('',#5040,#5063,#5072,.T.);
#5072 = LINE('',#5073,#5074);
#5073 = CARTESIAN_POINT('',(30.254167556763,7.650000095367,
    0.699999988079));
#5074 = VECTOR('',#5075,1.);
#5075 = DIRECTION('',(0.,1.,0.));
#5076 = PLANE('',#5077);
#5077 = AXIS2_PLACEMENT_3D('',#5078,#5079,#5080);
#5078 = CARTESIAN_POINT('',(30.221276412592,8.30433018725,0.699999988079
    ));
#5079 = DIRECTION('',(0.,0.,1.));
#5080 = DIRECTION('',(1.,0.,-0.));
#5081 = ADVANCED_FACE('',(#5082),#5099,.T.);
#5082 = FACE_BOUND('',#5083,.T.);
#5083 = EDGE_LOOP('',(#5084,#5092,#5093));
#5084 = ORIENTED_EDGE('',*,*,#5085,.T.);
#5085 = EDGE_CURVE('',#5086,#5063,#5088,.T.);
#5086 = VERTEX_POINT('',#5087);
#5087 = CARTESIAN_POINT('',(30.460762023926,7.380761146545,
    0.699999988079));
#5088 = LINE('',#5089,#5090);
#5089 = CARTESIAN_POINT('',(30.460762023926,7.380761146545,
    0.699999988079));
#5090 = VECTOR('',#5091,1.);
#5091 = DIRECTION('',(-0.130526364809,0.991444838652,0.));
#5092 = ORIENTED_EDGE('',*,*,#5071,.F.);
#5093 = ORIENTED_EDGE('',*,*,#5094,.T.);
#5094 = EDGE_CURVE('',#5040,#5086,#5095,.T.);
#5095 = LINE('',#5096,#5097);
#5096 = CARTESIAN_POINT('',(30.254167556763,7.650000095367,
    0.699999988079));
#5097 = VECTOR('',#5098,1.);
#5098 = DIRECTION('',(0.608761717438,-0.793353118972,0.));
#5099 = PLANE('',#5100);
#5100 = AXIS2_PLACEMENT_3D('',#5101,#5102,#5103);
#5101 = CARTESIAN_POINT('',(30.315788744522,8.15123335821,0.699999988079
    ));
#5102 = DIRECTION('',(0.,0.,1.));
#5103 = DIRECTION('',(1.,0.,-0.));
#5104 = ADVANCED_FACE('',(#5105),#5122,.T.);
#5105 = FACE_BOUND('',#5106,.T.);
#5106 = EDGE_LOOP('',(#5107,#5115,#5116));
#5107 = ORIENTED_EDGE('',*,*,#5108,.T.);
#5108 = EDGE_CURVE('',#5109,#5063,#5111,.T.);
#5109 = VERTEX_POINT('',#5110);
#5110 = CARTESIAN_POINT('',(30.460762023926,9.219239234924,
    0.699999988079));
#5111 = LINE('',#5112,#5113);
#5112 = CARTESIAN_POINT('',(30.460762023926,9.219239234924,
    0.699999988079));
#5113 = VECTOR('',#5114,1.);
#5114 = DIRECTION('',(-0.608761038841,-0.793353639678,0.));
#5115 = ORIENTED_EDGE('',*,*,#5085,.F.);
#5116 = ORIENTED_EDGE('',*,*,#5117,.T.);
#5117 = EDGE_CURVE('',#5086,#5109,#5118,.T.);
#5118 = LINE('',#5119,#5120);
#5119 = CARTESIAN_POINT('',(30.460762023926,7.380761146545,
    0.699999988079));
#5120 = VECTOR('',#5121,1.);
#5121 = DIRECTION('',(0.,1.,0.));
#5122 = PLANE('',#5123);
#5123 = AXIS2_PLACEMENT_3D('',#5124,#5125,#5126);
#5124 = CARTESIAN_POINT('',(30.407964276064,8.314147285796,
    0.699999988079));
#5125 = DIRECTION('',(0.,0.,1.));
#5126 = DIRECTION('',(1.,0.,-0.));
#5127 = ADVANCED_FACE('',(#5128),#5145,.T.);
#5128 = FACE_BOUND('',#5129,.T.);
#5129 = EDGE_LOOP('',(#5130,#5138,#5139));
#5130 = ORIENTED_EDGE('',*,*,#5131,.T.);
#5131 = EDGE_CURVE('',#5132,#5109,#5134,.T.);
#5132 = VERTEX_POINT('',#5133);
#5133 = CARTESIAN_POINT('',(30.729999542236,7.174167156219,
    0.699999988079));
#5134 = LINE('',#5135,#5136);
#5135 = CARTESIAN_POINT('',(30.729999542236,7.174167156219,
    0.699999988079));
#5136 = VECTOR('',#5137,1.);
#5137 = DIRECTION('',(-0.130525559094,0.991444944726,0.));
#5138 = ORIENTED_EDGE('',*,*,#5117,.F.);
#5139 = ORIENTED_EDGE('',*,*,#5140,.T.);
#5140 = EDGE_CURVE('',#5086,#5132,#5141,.T.);
#5141 = LINE('',#5142,#5143);
#5142 = CARTESIAN_POINT('',(30.460762023926,7.380761146545,
    0.699999988079));
#5143 = VECTOR('',#5144,1.);
#5144 = DIRECTION('',(0.793352235444,-0.608762868871,0.));
#5145 = PLANE('',#5146);
#5146 = AXIS2_PLACEMENT_3D('',#5147,#5148,#5149);
#5147 = CARTESIAN_POINT('',(30.537017402175,8.167921627072,
    0.699999988079));
#5148 = DIRECTION('',(0.,0.,1.));
#5149 = DIRECTION('',(1.,0.,-0.));
#5150 = ADVANCED_FACE('',(#5151),#5168,.T.);
#5151 = FACE_BOUND('',#5152,.T.);
#5152 = EDGE_LOOP('',(#5153,#5161,#5162));
#5153 = ORIENTED_EDGE('',*,*,#5154,.T.);
#5154 = EDGE_CURVE('',#5155,#5109,#5157,.T.);
#5155 = VERTEX_POINT('',#5156);
#5156 = CARTESIAN_POINT('',(30.729999542236,9.425832748413,
    0.699999988079));
#5157 = LINE('',#5158,#5159);
#5158 = CARTESIAN_POINT('',(30.729999542236,9.425832748413,
    0.699999988079));
#5159 = VECTOR('',#5160,1.);
#5160 = DIRECTION('',(-0.793352914046,-0.608761984502,0.));
#5161 = ORIENTED_EDGE('',*,*,#5131,.F.);
#5162 = ORIENTED_EDGE('',*,*,#5163,.T.);
#5163 = EDGE_CURVE('',#5132,#5155,#5164,.T.);
#5164 = LINE('',#5165,#5166);
#5165 = CARTESIAN_POINT('',(30.729999542236,7.174167156219,
    0.699999988079));
#5166 = VECTOR('',#5167,1.);
#5167 = DIRECTION('',(0.,1.,0.));
#5168 = PLANE('',#5169);
#5169 = AXIS2_PLACEMENT_3D('',#5170,#5171,#5172);
#5170 = CARTESIAN_POINT('',(30.660514570568,8.328781567455,
    0.699999988079));
#5171 = DIRECTION('',(0.,0.,1.));
#5172 = DIRECTION('',(1.,0.,-0.));
#5173 = ADVANCED_FACE('',(#5174),#5191,.T.);
#5174 = FACE_BOUND('',#5175,.T.);
#5175 = EDGE_LOOP('',(#5176,#5184,#5185));
#5176 = ORIENTED_EDGE('',*,*,#5177,.T.);
#5177 = EDGE_CURVE('',#5178,#5155,#5180,.T.);
#5178 = VERTEX_POINT('',#5179);
#5179 = CARTESIAN_POINT('',(31.043535232544,7.044296264648,
    0.699999988079));
#5180 = LINE('',#5181,#5182);
#5181 = CARTESIAN_POINT('',(31.043535232544,7.044296264648,
    0.699999988079));
#5182 = VECTOR('',#5183,1.);
#5183 = DIRECTION('',(-0.130526382145,0.99144483637,0.));
#5184 = ORIENTED_EDGE('',*,*,#5163,.F.);
#5185 = ORIENTED_EDGE('',*,*,#5186,.T.);
#5186 = EDGE_CURVE('',#5132,#5178,#5187,.T.);
#5187 = LINE('',#5188,#5189);
#5188 = CARTESIAN_POINT('',(30.729999542236,7.174167156219,
    0.699999988079));
#5189 = VECTOR('',#5190,1.);
#5190 = DIRECTION('',(0.923879369618,-0.382683825623,0.));
#5191 = PLANE('',#5192);
#5192 = AXIS2_PLACEMENT_3D('',#5193,#5194,#5195);
#5193 = CARTESIAN_POINT('',(30.816072372136,8.187827629294,
    0.699999988079));
#5194 = DIRECTION('',(0.,0.,1.));
#5195 = DIRECTION('',(1.,0.,-0.));
#5196 = ADVANCED_FACE('',(#5197),#5214,.T.);
#5197 = FACE_BOUND('',#5198,.T.);
#5198 = EDGE_LOOP('',(#5199,#5207,#5208));
#5199 = ORIENTED_EDGE('',*,*,#5200,.T.);
#5200 = EDGE_CURVE('',#5201,#5155,#5203,.T.);
#5201 = VERTEX_POINT('',#5202);
#5202 = CARTESIAN_POINT('',(31.043535232544,9.555703163147,
    0.699999988079));
#5203 = LINE('',#5204,#5205);
#5204 = CARTESIAN_POINT('',(31.043535232544,9.555703163147,
    0.699999988079));
#5205 = VECTOR('',#5206,1.);
#5206 = DIRECTION('',(-0.923879866386,-0.38268262632,0.));
#5207 = ORIENTED_EDGE('',*,*,#5177,.F.);
#5208 = ORIENTED_EDGE('',*,*,#5209,.T.);
#5209 = EDGE_CURVE('',#5178,#5201,#5210,.T.);
#5210 = LINE('',#5211,#5212);
#5211 = CARTESIAN_POINT('',(31.043535232544,7.044296264648,
    0.699999988079));
#5212 = VECTOR('',#5213,1.);
#5213 = DIRECTION('',(0.,1.,0.));
#5214 = PLANE('',#5215);
#5215 = AXIS2_PLACEMENT_3D('',#5216,#5217,#5218);
#5216 = CARTESIAN_POINT('',(30.961718498044,8.347236664725,
    0.699999988079));
#5217 = DIRECTION('',(0.,0.,1.));
#5218 = DIRECTION('',(1.,0.,-0.));
#5219 = ADVANCED_FACE('',(#5220),#5235,.T.);
#5220 = FACE_BOUND('',#5221,.T.);
#5221 = EDGE_LOOP('',(#5222,#5228,#5229));
#5222 = ORIENTED_EDGE('',*,*,#5223,.T.);
#5223 = EDGE_CURVE('',#4083,#5201,#5224,.T.);
#5224 = LINE('',#5225,#5226);
#5225 = CARTESIAN_POINT('',(31.379999160767,7.,0.699999988079));
#5226 = VECTOR('',#5227,1.);
#5227 = DIRECTION('',(-0.130525896198,0.991444900346,0.));
#5228 = ORIENTED_EDGE('',*,*,#5209,.F.);
#5229 = ORIENTED_EDGE('',*,*,#5230,.T.);
#5230 = EDGE_CURVE('',#5178,#4083,#5231,.T.);
#5231 = LINE('',#5232,#5233);
#5232 = CARTESIAN_POINT('',(31.043535232544,7.044296264648,
    0.699999988079));
#5233 = VECTOR('',#5234,1.);
#5234 = DIRECTION('',(0.991444881146,-0.130526042038,0.));
#5235 = PLANE('',#5236);
#5236 = AXIS2_PLACEMENT_3D('',#5237,#5238,#5239);
#5237 = CARTESIAN_POINT('',(31.133937859134,8.209597074009,
    0.699999988079));
#5238 = DIRECTION('',(0.,0.,1.));
#5239 = DIRECTION('',(1.,0.,-0.));
#5240 = ADVANCED_FACE('',(#5241),#5251,.T.);
#5241 = FACE_BOUND('',#5242,.T.);
#5242 = EDGE_LOOP('',(#5243,#5249,#5250));
#5243 = ORIENTED_EDGE('',*,*,#5244,.T.);
#5244 = EDGE_CURVE('',#4106,#5201,#5245,.T.);
#5245 = LINE('',#5246,#5247);
#5246 = CARTESIAN_POINT('',(31.379999160767,9.60000038147,0.699999988079
    ));
#5247 = VECTOR('',#5248,1.);
#5248 = DIRECTION('',(-0.991444517482,-0.130528804314,0.));
#5249 = ORIENTED_EDGE('',*,*,#5223,.F.);
#5250 = ORIENTED_EDGE('',*,*,#4105,.F.);
#5251 = PLANE('',#5252);
#5252 = AXIS2_PLACEMENT_3D('',#5253,#5254,#5255);
#5253 = CARTESIAN_POINT('',(31.29104820973,8.368254491001,0.699999988079
    ));
#5254 = DIRECTION('',(0.,0.,1.));
#5255 = DIRECTION('',(1.,0.,-0.));
#5256 = ADVANCED_FACE('',(#5257),#5267,.T.);
#5257 = FACE_BOUND('',#5258,.T.);
#5258 = EDGE_LOOP('',(#5259,#5260,#5266));
#5259 = ORIENTED_EDGE('',*,*,#1362,.F.);
#5260 = ORIENTED_EDGE('',*,*,#5261,.T.);
#5261 = EDGE_CURVE('',#1363,#4359,#5262,.T.);
#5262 = LINE('',#5263,#5264);
#5263 = CARTESIAN_POINT('',(36.459999084473,8.300000190735,2.));
#5264 = VECTOR('',#5265,1.);
#5265 = DIRECTION('',(-0.945638488359,0.,-0.325219693951));
#5266 = ORIENTED_EDGE('',*,*,#4701,.F.);
#5267 = PLANE('',#5268);
#5268 = AXIS2_PLACEMENT_3D('',#5269,#5270,#5271);
#5269 = CARTESIAN_POINT('',(34.840674908212,8.300000190735,
    1.079324780652));
#5270 = DIRECTION('',(-0.,-1.,-0.));
#5271 = DIRECTION('',(0.,0.,-1.));
#5272 = ADVANCED_FACE('',(#5273),#5283,.T.);
#5273 = FACE_BOUND('',#5274,.T.);
#5274 = EDGE_LOOP('',(#5275,#5281,#5282));
#5275 = ORIENTED_EDGE('',*,*,#5276,.T.);
#5276 = EDGE_CURVE('',#3759,#4359,#5277,.T.);
#5277 = LINE('',#5278,#5279);
#5278 = CARTESIAN_POINT('',(32.680000305176,8.300000190735,2.));
#5279 = VECTOR('',#5280,1.);
#5280 = DIRECTION('',(0.,0.,-1.));
#5281 = ORIENTED_EDGE('',*,*,#5261,.F.);
#5282 = ORIENTED_EDGE('',*,*,#3783,.F.);
#5283 = PLANE('',#5284);
#5284 = AXIS2_PLACEMENT_3D('',#5285,#5286,#5287);
#5285 = CARTESIAN_POINT('',(34.299324481437,8.300000190735,
    1.620675207427));
#5286 = DIRECTION('',(-0.,-1.,-0.));
#5287 = DIRECTION('',(0.,0.,-1.));
#5288 = ADVANCED_FACE('',(#5289),#5299,.T.);
#5289 = FACE_BOUND('',#5290,.T.);
#5290 = EDGE_LOOP('',(#5291,#5292,#5298));
#5291 = ORIENTED_EDGE('',*,*,#3767,.F.);
#5292 = ORIENTED_EDGE('',*,*,#5293,.T.);
#5293 = EDGE_CURVE('',#3736,#4359,#5294,.T.);
#5294 = LINE('',#5295,#5296);
#5295 = CARTESIAN_POINT('',(32.635704040527,8.636465072632,2.));
#5296 = VECTOR('',#5297,1.);
#5297 = DIRECTION('',(3.296916548729E-02,-0.250426677282,-0.967574035117
    ));
#5298 = ORIENTED_EDGE('',*,*,#5276,.F.);
#5299 = PLANE('',#5300);
#5300 = AXIS2_PLACEMENT_3D('',#5301,#5302,#5303);
#5301 = CARTESIAN_POINT('',(32.667504604277,8.394914842351,1.42395043464
    ));
#5302 = DIRECTION('',(-0.991444929022,-0.130525678379,-0.));
#5303 = DIRECTION('',(0.130525678379,-0.991444929022,0.));
#5304 = ADVANCED_FACE('',(#5305),#5315,.T.);
#5305 = FACE_BOUND('',#5306,.T.);
#5306 = EDGE_LOOP('',(#5307,#5308,#5309));
#5307 = ORIENTED_EDGE('',*,*,#4358,.F.);
#5308 = ORIENTED_EDGE('',*,*,#5293,.F.);
#5309 = ORIENTED_EDGE('',*,*,#5310,.T.);
#5310 = EDGE_CURVE('',#3736,#4313,#5311,.T.);
#5311 = LINE('',#5312,#5313);
#5312 = CARTESIAN_POINT('',(32.635704040527,8.636465072632,2.));
#5313 = VECTOR('',#5314,1.);
#5314 = DIRECTION('',(0.,0.,-1.));
#5315 = PLANE('',#5316);
#5316 = AXIS2_PLACEMENT_3D('',#5317,#5318,#5319);
#5317 = CARTESIAN_POINT('',(32.648199741426,8.541550421016,
    1.276049553439));
#5318 = DIRECTION('',(-0.991444929022,-0.130525678379,-0.));
#5319 = DIRECTION('',(0.130525678379,-0.991444929022,0.));
#5320 = ADVANCED_FACE('',(#5321),#5331,.T.);
#5321 = FACE_BOUND('',#5322,.T.);
#5322 = EDGE_LOOP('',(#5323,#5324,#5330));
#5323 = ORIENTED_EDGE('',*,*,#3744,.F.);
#5324 = ORIENTED_EDGE('',*,*,#5325,.T.);
#5325 = EDGE_CURVE('',#3713,#4313,#5326,.T.);
#5326 = LINE('',#5327,#5328);
#5327 = CARTESIAN_POINT('',(32.505832672119,8.949999809265,2.));
#5328 = VECTOR('',#5329,1.);
#5329 = DIRECTION('',(9.666166832708E-02,-0.23336006306,-0.967574081321)
  );
#5330 = ORIENTED_EDGE('',*,*,#5310,.F.);
#5331 = PLANE('',#5332);
#5332 = AXIS2_PLACEMENT_3D('',#5333,#5334,#5335);
#5333 = CARTESIAN_POINT('',(32.599068137837,8.724911265522,
    1.423950387178));
#5334 = DIRECTION('',(-0.923878461309,-0.382686018466,-0.));
#5335 = DIRECTION('',(0.382686018466,-0.923878461309,0.));
#5336 = ADVANCED_FACE('',(#5337),#5347,.T.);
#5337 = FACE_BOUND('',#5338,.T.);
#5338 = EDGE_LOOP('',(#5339,#5340,#5341));
#5339 = ORIENTED_EDGE('',*,*,#4312,.F.);
#5340 = ORIENTED_EDGE('',*,*,#5325,.F.);
#5341 = ORIENTED_EDGE('',*,*,#5342,.T.);
#5342 = EDGE_CURVE('',#3713,#4267,#5343,.T.);
#5343 = LINE('',#5344,#5345);
#5344 = CARTESIAN_POINT('',(32.505832672119,8.949999809265,2.));
#5345 = VECTOR('',#5346,1.);
#5346 = DIRECTION('',(0.,0.,-1.));
#5347 = PLANE('',#5348);
#5348 = AXIS2_PLACEMENT_3D('',#5349,#5350,#5351);
#5349 = CARTESIAN_POINT('',(32.542468574809,8.861553616375,
    1.276049600901));
#5350 = DIRECTION('',(-0.923878461309,-0.382686018466,-0.));
#5351 = DIRECTION('',(0.382686018466,-0.923878461309,0.));
#5352 = ADVANCED_FACE('',(#5353),#5363,.T.);
#5353 = FACE_BOUND('',#5354,.T.);
#5354 = EDGE_LOOP('',(#5355,#5356,#5362));
#5355 = ORIENTED_EDGE('',*,*,#3721,.F.);
#5356 = ORIENTED_EDGE('',*,*,#5357,.T.);
#5357 = EDGE_CURVE('',#3690,#4267,#5358,.T.);
#5358 = LINE('',#5359,#5360);
#5359 = CARTESIAN_POINT('',(32.299240112305,9.219239234924,2.));
#5360 = VECTOR('',#5361,1.);
#5361 = DIRECTION('',(0.153764321724,-0.200391619645,-0.967574148136));
#5362 = ORIENTED_EDGE('',*,*,#5342,.F.);
#5363 = PLANE('',#5364);
#5364 = AXIS2_PLACEMENT_3D('',#5365,#5366,#5367);
#5365 = CARTESIAN_POINT('',(32.447554206982,9.025950562263,
    1.423950318545));
#5366 = DIRECTION('',(-0.793356354067,-0.60875750136,-0.));
#5367 = DIRECTION('',(0.60875750136,-0.793356354067,0.));
#5368 = ADVANCED_FACE('',(#5369),#5379,.T.);
#5369 = FACE_BOUND('',#5370,.T.);
#5370 = EDGE_LOOP('',(#5371,#5372,#5373));
#5371 = ORIENTED_EDGE('',*,*,#4266,.F.);
#5372 = ORIENTED_EDGE('',*,*,#5357,.F.);
#5373 = ORIENTED_EDGE('',*,*,#5374,.T.);
#5374 = EDGE_CURVE('',#3690,#4221,#5375,.T.);
#5375 = LINE('',#5376,#5377);
#5376 = CARTESIAN_POINT('',(32.299240112305,9.219239234924,2.));
#5377 = VECTOR('',#5378,1.);
#5378 = DIRECTION('',(0.,0.,-1.));
#5379 = PLANE('',#5380);
#5380 = AXIS2_PLACEMENT_3D('',#5381,#5382,#5383);
#5381 = CARTESIAN_POINT('',(32.357518577441,9.143288481926,
    1.276049669534));
#5382 = DIRECTION('',(-0.793356354067,-0.60875750136,-0.));
#5383 = DIRECTION('',(0.60875750136,-0.793356354067,0.));
#5384 = ADVANCED_FACE('',(#5385),#5395,.T.);
#5385 = FACE_BOUND('',#5386,.T.);
#5386 = EDGE_LOOP('',(#5387,#5388,#5394));
#5387 = ORIENTED_EDGE('',*,*,#5374,.F.);
#5388 = ORIENTED_EDGE('',*,*,#5389,.T.);
#5389 = EDGE_CURVE('',#3690,#4175,#5390,.T.);
#5390 = LINE('',#5391,#5392);
#5391 = CARTESIAN_POINT('',(32.299240112305,9.219239234924,2.));
#5392 = VECTOR('',#5393,1.);
#5393 = DIRECTION('',(-0.200392960382,0.153764971006,-0.967573767276));
#5394 = ORIENTED_EDGE('',*,*,#4220,.F.);
#5395 = PLANE('',#5396);
#5396 = AXIS2_PLACEMENT_3D('',#5397,#5398,#5399);
#5397 = CARTESIAN_POINT('',(32.223288769673,9.277518008667,
    1.276049278308));
#5398 = DIRECTION('',(-0.608756555724,-0.793357079671,-0.));
#5399 = DIRECTION('',(-0.793357079671,0.608756555724,0.));
#5400 = ADVANCED_FACE('',(#5401),#5411,.T.);
#5401 = FACE_BOUND('',#5402,.T.);
#5402 = EDGE_LOOP('',(#5403,#5409,#5410));
#5403 = ORIENTED_EDGE('',*,*,#5404,.T.);
#5404 = EDGE_CURVE('',#3667,#4175,#5405,.T.);
#5405 = LINE('',#5406,#5407);
#5406 = CARTESIAN_POINT('',(32.029998779297,9.425832748413,2.));
#5407 = VECTOR('',#5408,1.);
#5408 = DIRECTION('',(0.,0.,-1.));
#5409 = ORIENTED_EDGE('',*,*,#5389,.F.);
#5410 = ORIENTED_EDGE('',*,*,#3698,.F.);
#5411 = PLANE('',#5412);
#5412 = AXIS2_PLACEMENT_3D('',#5413,#5414,#5415);
#5413 = CARTESIAN_POINT('',(32.105950121929,9.367553974671,
    1.423950709771));
#5414 = DIRECTION('',(-0.608756555724,-0.793357079671,-0.));
#5415 = DIRECTION('',(-0.793357079671,0.608756555724,0.));
#5416 = ADVANCED_FACE('',(#5417),#5427,.T.);
#5417 = FACE_BOUND('',#5418,.T.);
#5418 = EDGE_LOOP('',(#5419,#5420,#5426));
#5419 = ORIENTED_EDGE('',*,*,#5404,.F.);
#5420 = ORIENTED_EDGE('',*,*,#5421,.T.);
#5421 = EDGE_CURVE('',#3667,#4129,#5422,.T.);
#5422 = LINE('',#5423,#5424);
#5423 = CARTESIAN_POINT('',(32.029998779297,9.425832748413,2.));
#5424 = VECTOR('',#5425,1.);
#5425 = DIRECTION('',(-0.233359407917,9.666098116197E-02,-0.967574307977
    ));
#5426 = ORIENTED_EDGE('',*,*,#4174,.F.);
#5427 = PLANE('',#5428);
#5428 = AXIS2_PLACEMENT_3D('',#5429,#5430,#5431);
#5429 = CARTESIAN_POINT('',(31.94155289118,9.46246836727,1.276049833727)
  );
#5430 = DIRECTION('',(-0.382684613398,-0.923879043311,-0.));
#5431 = DIRECTION('',(-0.923879043311,0.382684613398,0.));
#5432 = ADVANCED_FACE('',(#5433),#5443,.T.);
#5433 = FACE_BOUND('',#5434,.T.);
#5434 = EDGE_LOOP('',(#5435,#5441,#5442));
#5435 = ORIENTED_EDGE('',*,*,#5436,.T.);
#5436 = EDGE_CURVE('',#3644,#4129,#5437,.T.);
#5437 = LINE('',#5438,#5439);
#5438 = CARTESIAN_POINT('',(31.716464996338,9.555703163147,2.));
#5439 = VECTOR('',#5440,1.);
#5440 = DIRECTION('',(0.,0.,-1.));
#5441 = ORIENTED_EDGE('',*,*,#5421,.F.);
#5442 = ORIENTED_EDGE('',*,*,#3675,.F.);
#5443 = PLANE('',#5444);
#5444 = AXIS2_PLACEMENT_3D('',#5445,#5446,#5447);
#5445 = CARTESIAN_POINT('',(31.804910884455,9.51906754429,1.423950154352
    ));
#5446 = DIRECTION('',(-0.382684613398,-0.923879043311,-0.));
#5447 = DIRECTION('',(-0.923879043311,0.382684613398,0.));
#5448 = ADVANCED_FACE('',(#5449),#5459,.T.);
#5449 = FACE_BOUND('',#5450,.T.);
#5450 = EDGE_LOOP('',(#5451,#5452,#5458));
#5451 = ORIENTED_EDGE('',*,*,#5436,.F.);
#5452 = ORIENTED_EDGE('',*,*,#5453,.T.);
#5453 = EDGE_CURVE('',#3644,#4106,#5454,.T.);
#5454 = LINE('',#5455,#5456);
#5455 = CARTESIAN_POINT('',(31.716464996338,9.555703163147,2.));
#5456 = VECTOR('',#5457,1.);
#5457 = DIRECTION('',(-0.250427336715,3.296986866324E-02,-0.967573840483
    ));
#5458 = ORIENTED_EDGE('',*,*,#4128,.F.);
#5459 = PLANE('',#5460);
#5460 = AXIS2_PLACEMENT_3D('',#5461,#5462,#5463);
#5461 = CARTESIAN_POINT('',(31.621550042754,9.568199137408,
    1.276049353507));
#5462 = DIRECTION('',(-0.130528076983,-0.991444613238,-0.));
#5463 = DIRECTION('',(-0.991444613238,0.130528076983,0.));
#5464 = ADVANCED_FACE('',(#5465),#5475,.T.);
#5465 = FACE_BOUND('',#5466,.T.);
#5466 = EDGE_LOOP('',(#5467,#5473,#5474));
#5467 = ORIENTED_EDGE('',*,*,#5468,.T.);
#5468 = EDGE_CURVE('',#3621,#4106,#5469,.T.);
#5469 = LINE('',#5470,#5471);
#5470 = CARTESIAN_POINT('',(31.379999160767,9.60000038147,2.));
#5471 = VECTOR('',#5472,1.);
#5472 = DIRECTION('',(0.,0.,-1.));
#5473 = ORIENTED_EDGE('',*,*,#5453,.F.);
#5474 = ORIENTED_EDGE('',*,*,#3652,.F.);
#5475 = PLANE('',#5476);
#5476 = AXIS2_PLACEMENT_3D('',#5477,#5478,#5479);
#5477 = CARTESIAN_POINT('',(31.474914114351,9.587504407209,
    1.423950634572));
#5478 = DIRECTION('',(-0.130528076983,-0.991444613238,-0.));
#5479 = DIRECTION('',(-0.991444613238,0.130528076983,0.));
#5480 = ADVANCED_FACE('',(#5481),#5491,.T.);
#5481 = FACE_BOUND('',#5482,.T.);
#5482 = EDGE_LOOP('',(#5483,#5484,#5490));
#5483 = ORIENTED_EDGE('',*,*,#5468,.F.);
#5484 = ORIENTED_EDGE('',*,*,#5485,.T.);
#5485 = EDGE_CURVE('',#3621,#5201,#5486,.T.);
#5486 = LINE('',#5487,#5488);
#5487 = CARTESIAN_POINT('',(31.379999160767,9.60000038147,2.));
#5488 = VECTOR('',#5489,1.);
#5489 = DIRECTION('',(-0.250426006128,-3.296988038435E-02,
    -0.967574184465));
#5490 = ORIENTED_EDGE('',*,*,#5244,.F.);
#5491 = PLANE('',#5492);
#5492 = AXIS2_PLACEMENT_3D('',#5493,#5494,#5495);
#5493 = CARTESIAN_POINT('',(31.285084803454,9.587504414874,
    1.276049706852));
#5494 = DIRECTION('',(0.130528804314,-0.991444517482,-0.));
#5495 = DIRECTION('',(-0.991444517482,-0.130528804314,0.));
#5496 = ADVANCED_FACE('',(#5497),#5507,.T.);
#5497 = FACE_BOUND('',#5498,.T.);
#5498 = EDGE_LOOP('',(#5499,#5505,#5506));
#5499 = ORIENTED_EDGE('',*,*,#5500,.T.);
#5500 = EDGE_CURVE('',#3598,#5201,#5501,.T.);
#5501 = LINE('',#5502,#5503);
#5502 = CARTESIAN_POINT('',(31.043535232544,9.555703163147,2.));
#5503 = VECTOR('',#5504,1.);
#5504 = DIRECTION('',(0.,0.,-1.));
#5505 = ORIENTED_EDGE('',*,*,#5485,.F.);
#5506 = ORIENTED_EDGE('',*,*,#3629,.F.);
#5507 = PLANE('',#5508);
#5508 = AXIS2_PLACEMENT_3D('',#5509,#5510,#5511);
#5509 = CARTESIAN_POINT('',(31.138449589857,9.568199129743,
    1.423950281227));
#5510 = DIRECTION('',(0.130528804314,-0.991444517482,-0.));
#5511 = DIRECTION('',(-0.991444517482,-0.130528804314,0.));
#5512 = ADVANCED_FACE('',(#5513),#5523,.T.);
#5513 = FACE_BOUND('',#5514,.T.);
#5514 = EDGE_LOOP('',(#5515,#5516,#5522));
#5515 = ORIENTED_EDGE('',*,*,#5500,.F.);
#5516 = ORIENTED_EDGE('',*,*,#5517,.T.);
#5517 = EDGE_CURVE('',#3598,#5155,#5518,.T.);
#5518 = LINE('',#5519,#5520);
#5519 = CARTESIAN_POINT('',(31.043535232544,9.555703163147,2.));
#5520 = VECTOR('',#5521,1.);
#5521 = DIRECTION('',(-0.233360750225,-9.666094913995E-02,
    -0.967573987437));
#5522 = ORIENTED_EDGE('',*,*,#5200,.F.);
#5523 = PLANE('',#5524);
#5524 = AXIS2_PLACEMENT_3D('',#5525,#5526,#5527);
#5525 = CARTESIAN_POINT('',(30.955088755821,9.519067523349,
    1.276049504462));
#5526 = DIRECTION('',(0.38268262632,-0.923879866386,-0.));
#5527 = DIRECTION('',(-0.923879866386,-0.38268262632,0.));
#5528 = ADVANCED_FACE('',(#5529),#5539,.T.);
#5529 = FACE_BOUND('',#5530,.T.);
#5530 = EDGE_LOOP('',(#5531,#5537,#5538));
#5531 = ORIENTED_EDGE('',*,*,#5532,.T.);
#5532 = EDGE_CURVE('',#3474,#5155,#5533,.T.);
#5533 = LINE('',#5534,#5535);
#5534 = CARTESIAN_POINT('',(30.729999542236,9.425832748413,2.));
#5535 = VECTOR('',#5536,1.);
#5536 = DIRECTION('',(0.,0.,-1.));
#5537 = ORIENTED_EDGE('',*,*,#5517,.F.);
#5538 = ORIENTED_EDGE('',*,*,#3606,.F.);
#5539 = PLANE('',#5540);
#5540 = AXIS2_PLACEMENT_3D('',#5541,#5542,#5543);
#5541 = CARTESIAN_POINT('',(30.81844601896,9.462468388211,1.423950483618
    ));
#5542 = DIRECTION('',(0.38268262632,-0.923879866386,-0.));
#5543 = DIRECTION('',(-0.923879866386,-0.38268262632,0.));
#5544 = ADVANCED_FACE('',(#5545),#5555,.T.);
#5545 = FACE_BOUND('',#5546,.T.);
#5546 = EDGE_LOOP('',(#5547,#5548,#5554));
#5547 = ORIENTED_EDGE('',*,*,#5532,.F.);
#5548 = ORIENTED_EDGE('',*,*,#5549,.T.);
#5549 = EDGE_CURVE('',#3474,#5109,#5550,.T.);
#5550 = LINE('',#5551,#5552);
#5551 = CARTESIAN_POINT('',(30.729999542236,9.425832748413,2.));
#5552 = VECTOR('',#5553,1.);
#5553 = DIRECTION('',(-0.200390235164,-0.153765058492,-0.967574317785));
#5554 = ORIENTED_EDGE('',*,*,#5154,.F.);
#5555 = PLANE('',#5556);
#5556 = AXIS2_PLACEMENT_3D('',#5557,#5558,#5559);
#5557 = CARTESIAN_POINT('',(30.654049350266,9.367554031881,
    1.276049843802));
#5558 = DIRECTION('',(0.608761984502,-0.793352914046,-0.));
#5559 = DIRECTION('',(-0.793352914046,-0.608761984502,0.));
#5560 = ADVANCED_FACE('',(#5561),#5571,.T.);
#5561 = FACE_BOUND('',#5562,.T.);
#5562 = EDGE_LOOP('',(#5563,#5569,#5570));
#5563 = ORIENTED_EDGE('',*,*,#5564,.T.);
#5564 = EDGE_CURVE('',#3497,#5109,#5565,.T.);
#5565 = LINE('',#5566,#5567);
#5566 = CARTESIAN_POINT('',(30.460762023926,9.219239234924,2.));
#5567 = VECTOR('',#5568,1.);
#5568 = DIRECTION('',(0.,0.,-1.));
#5569 = ORIENTED_EDGE('',*,*,#5549,.F.);
#5570 = ORIENTED_EDGE('',*,*,#3496,.F.);
#5571 = PLANE('',#5572);
#5572 = AXIS2_PLACEMENT_3D('',#5573,#5574,#5575);
#5573 = CARTESIAN_POINT('',(30.536712215896,9.277517951456,
    1.423950144277));
#5574 = DIRECTION('',(0.608761984502,-0.793352914046,-0.));
#5575 = DIRECTION('',(-0.793352914046,-0.608761984502,0.));
#5576 = ADVANCED_FACE('',(#5577),#5592,.T.);
#5577 = FACE_BOUND('',#5578,.T.);
#5578 = EDGE_LOOP('',(#5579,#5580,#5586));
#5579 = ORIENTED_EDGE('',*,*,#5108,.F.);
#5580 = ORIENTED_EDGE('',*,*,#5581,.T.);
#5581 = EDGE_CURVE('',#5109,#3520,#5582,.T.);
#5582 = LINE('',#5583,#5584);
#5583 = CARTESIAN_POINT('',(30.460762023926,9.219239234924,
    0.699999988079));
#5584 = VECTOR('',#5585,1.);
#5585 = DIRECTION('',(-0.153765707775,-0.200391575902,0.967573936927));
#5586 = ORIENTED_EDGE('',*,*,#5587,.T.);
#5587 = EDGE_CURVE('',#3520,#5063,#5588,.T.);
#5588 = LINE('',#5589,#5590);
#5589 = CARTESIAN_POINT('',(30.254167556763,8.949999809265,2.));
#5590 = VECTOR('',#5591,1.);
#5591 = DIRECTION('',(0.,0.,-1.));
#5592 = PLANE('',#5593);
#5593 = AXIS2_PLACEMENT_3D('',#5594,#5595,#5596);
#5594 = CARTESIAN_POINT('',(30.3124465819,9.025950590869,1.276049452576)
  );
#5595 = DIRECTION('',(0.793353639678,-0.608761038841,0.));
#5596 = DIRECTION('',(0.608761038841,0.793353639678,0.));
#5597 = ADVANCED_FACE('',(#5598),#5603,.T.);
#5598 = FACE_BOUND('',#5599,.T.);
#5599 = EDGE_LOOP('',(#5600,#5601,#5602));
#5600 = ORIENTED_EDGE('',*,*,#3519,.F.);
#5601 = ORIENTED_EDGE('',*,*,#5581,.F.);
#5602 = ORIENTED_EDGE('',*,*,#5564,.F.);
#5603 = PLANE('',#5604);
#5604 = AXIS2_PLACEMENT_3D('',#5605,#5606,#5607);
#5605 = CARTESIAN_POINT('',(30.402482998788,9.143288453321,
    1.423950535503));
#5606 = DIRECTION('',(0.793353639678,-0.608761038841,0.));
#5607 = DIRECTION('',(0.608761038841,0.793353639678,0.));
#5608 = ADVANCED_FACE('',(#5609),#5624,.T.);
#5609 = FACE_BOUND('',#5610,.T.);
#5610 = EDGE_LOOP('',(#5611,#5612,#5618));
#5611 = ORIENTED_EDGE('',*,*,#5062,.F.);
#5612 = ORIENTED_EDGE('',*,*,#5613,.T.);
#5613 = EDGE_CURVE('',#5063,#3543,#5614,.T.);
#5614 = LINE('',#5615,#5616);
#5615 = CARTESIAN_POINT('',(30.254167556763,8.949999809265,
    0.699999988079));
#5616 = VECTOR('',#5617,1.);
#5617 = DIRECTION('',(-9.666166832708E-02,-0.23336006306,0.967574081321)
  );
#5618 = ORIENTED_EDGE('',*,*,#5619,.T.);
#5619 = EDGE_CURVE('',#3543,#5018,#5620,.T.);
#5620 = LINE('',#5621,#5622);
#5621 = CARTESIAN_POINT('',(30.124296188354,8.636465072632,2.));
#5622 = VECTOR('',#5623,1.);
#5623 = DIRECTION('',(0.,0.,-1.));
#5624 = PLANE('',#5625);
#5625 = AXIS2_PLACEMENT_3D('',#5626,#5627,#5628);
#5626 = CARTESIAN_POINT('',(30.160932091044,8.724911265522,
    1.276049600901));
#5627 = DIRECTION('',(0.923878461309,-0.382686018466,0.));
#5628 = DIRECTION('',(0.382686018466,0.923878461309,0.));
#5629 = ADVANCED_FACE('',(#5630),#5635,.T.);
#5630 = FACE_BOUND('',#5631,.T.);
#5631 = EDGE_LOOP('',(#5632,#5633,#5634));
#5632 = ORIENTED_EDGE('',*,*,#3542,.F.);
#5633 = ORIENTED_EDGE('',*,*,#5613,.F.);
#5634 = ORIENTED_EDGE('',*,*,#5587,.F.);
#5635 = PLANE('',#5636);
#5636 = AXIS2_PLACEMENT_3D('',#5637,#5638,#5639);
#5637 = CARTESIAN_POINT('',(30.217531654073,8.861553616375,
    1.423950387178));
#5638 = DIRECTION('',(0.923878461309,-0.382686018466,0.));
#5639 = DIRECTION('',(0.382686018466,0.923878461309,0.));
#5640 = ADVANCED_FACE('',(#5641),#5656,.T.);
#5641 = FACE_BOUND('',#5642,.T.);
#5642 = EDGE_LOOP('',(#5643,#5644,#5650));
#5643 = ORIENTED_EDGE('',*,*,#5025,.F.);
#5644 = ORIENTED_EDGE('',*,*,#5645,.T.);
#5645 = EDGE_CURVE('',#5018,#2991,#5646,.T.);
#5646 = LINE('',#5647,#5648);
#5647 = CARTESIAN_POINT('',(30.124296188354,8.636465072632,
    0.699999988079));
#5648 = VECTOR('',#5649,1.);
#5649 = DIRECTION('',(-3.296916548729E-02,-0.250426677282,0.967574035117
    ));
#5650 = ORIENTED_EDGE('',*,*,#5651,.T.);
#5651 = EDGE_CURVE('',#2991,#5008,#5652,.T.);
#5652 = LINE('',#5653,#5654);
#5653 = CARTESIAN_POINT('',(30.079999923706,8.300000190735,2.));
#5654 = VECTOR('',#5655,1.);
#5655 = DIRECTION('',(0.,0.,-1.));
#5656 = PLANE('',#5657);
#5657 = AXIS2_PLACEMENT_3D('',#5658,#5659,#5660);
#5658 = CARTESIAN_POINT('',(30.092495624604,8.394914842351,
    1.276049553439));
#5659 = DIRECTION('',(0.991444929022,-0.130525678379,0.));
#5660 = DIRECTION('',(0.130525678379,0.991444929022,0.));
#5661 = ADVANCED_FACE('',(#5662),#5667,.T.);
#5662 = FACE_BOUND('',#5663,.T.);
#5663 = EDGE_LOOP('',(#5664,#5665,#5666));
#5664 = ORIENTED_EDGE('',*,*,#3565,.F.);
#5665 = ORIENTED_EDGE('',*,*,#5645,.F.);
#5666 = ORIENTED_EDGE('',*,*,#5619,.F.);
#5667 = PLANE('',#5668);
#5668 = AXIS2_PLACEMENT_3D('',#5669,#5670,#5671);
#5669 = CARTESIAN_POINT('',(30.111800487456,8.541550421016,1.42395043464
    ));
#5670 = DIRECTION('',(0.991444929022,-0.130525678379,0.));
#5671 = DIRECTION('',(0.130525678379,0.991444929022,0.));
#5672 = ADVANCED_FACE('',(#5673),#5688,.T.);
#5673 = FACE_BOUND('',#5674,.T.);
#5674 = EDGE_LOOP('',(#5675,#5676,#5682));
#5675 = ORIENTED_EDGE('',*,*,#5007,.F.);
#5676 = ORIENTED_EDGE('',*,*,#5677,.T.);
#5677 = EDGE_CURVE('',#5008,#3013,#5678,.T.);
#5678 = LINE('',#5679,#5680);
#5679 = CARTESIAN_POINT('',(30.079999923706,8.300000190735,
    0.699999988079));
#5680 = VECTOR('',#5681,1.);
#5681 = DIRECTION('',(3.296916548729E-02,-0.250426677282,0.967574035117)
  );
#5682 = ORIENTED_EDGE('',*,*,#5683,.T.);
#5683 = EDGE_CURVE('',#3013,#5010,#5684,.T.);
#5684 = LINE('',#5685,#5686);
#5685 = CARTESIAN_POINT('',(30.124296188354,7.963535308838,2.));
#5686 = VECTOR('',#5687,1.);
#5687 = DIRECTION('',(0.,0.,-1.));
#5688 = PLANE('',#5689);
#5689 = AXIS2_PLACEMENT_3D('',#5690,#5691,#5692);
#5690 = CARTESIAN_POINT('',(30.111800487456,8.058449960454,
    1.276049553439));
#5691 = DIRECTION('',(0.991444929022,0.130525678379,0.));
#5692 = DIRECTION('',(-0.130525678379,0.991444929022,0.));
#5693 = ADVANCED_FACE('',(#5694),#5699,.T.);
#5694 = FACE_BOUND('',#5695,.T.);
#5695 = EDGE_LOOP('',(#5696,#5697,#5698));
#5696 = ORIENTED_EDGE('',*,*,#3012,.F.);
#5697 = ORIENTED_EDGE('',*,*,#5677,.F.);
#5698 = ORIENTED_EDGE('',*,*,#5651,.F.);
#5699 = PLANE('',#5700);
#5700 = AXIS2_PLACEMENT_3D('',#5701,#5702,#5703);
#5701 = CARTESIAN_POINT('',(30.092495624604,8.205085539119,1.42395043464
    ));
#5702 = DIRECTION('',(0.991444929022,0.130525678379,0.));
#5703 = DIRECTION('',(-0.130525678379,0.991444929022,0.));
#5704 = ADVANCED_FACE('',(#5705),#5720,.T.);
#5705 = FACE_BOUND('',#5706,.T.);
#5706 = EDGE_LOOP('',(#5707,#5708,#5714));
#5707 = ORIENTED_EDGE('',*,*,#5048,.F.);
#5708 = ORIENTED_EDGE('',*,*,#5709,.T.);
#5709 = EDGE_CURVE('',#5010,#3059,#5710,.T.);
#5710 = LINE('',#5711,#5712);
#5711 = CARTESIAN_POINT('',(30.124296188354,7.963535308838,
    0.699999988079));
#5712 = VECTOR('',#5713,1.);
#5713 = DIRECTION('',(9.666166032152E-02,-0.233360398637,0.967574001186)
  );
#5714 = ORIENTED_EDGE('',*,*,#5715,.T.);
#5715 = EDGE_CURVE('',#3059,#5040,#5716,.T.);
#5716 = LINE('',#5717,#5718);
#5717 = CARTESIAN_POINT('',(30.254167556763,7.650000095367,2.));
#5718 = VECTOR('',#5719,1.);
#5719 = DIRECTION('',(0.,0.,-1.));
#5720 = PLANE('',#5721);
#5721 = AXIS2_PLACEMENT_3D('',#5722,#5723,#5724);
#5722 = CARTESIAN_POINT('',(30.217531648838,7.738446435409,
    1.276049518585));
#5723 = DIRECTION('',(0.92387866708,0.382685521695,0.));
#5724 = DIRECTION('',(-0.382685521695,0.92387866708,0.));
#5725 = ADVANCED_FACE('',(#5726),#5731,.T.);
#5726 = FACE_BOUND('',#5727,.T.);
#5727 = EDGE_LOOP('',(#5728,#5729,#5730));
#5728 = ORIENTED_EDGE('',*,*,#3058,.F.);
#5729 = ORIENTED_EDGE('',*,*,#5709,.F.);
#5730 = ORIENTED_EDGE('',*,*,#5683,.F.);
#5731 = PLANE('',#5732);
#5732 = AXIS2_PLACEMENT_3D('',#5733,#5734,#5735);
#5733 = CARTESIAN_POINT('',(30.16093209628,7.875088968796,1.423950469494
    ));
#5734 = DIRECTION('',(0.92387866708,0.382685521695,0.));
#5735 = DIRECTION('',(-0.382685521695,0.92387866708,0.));
#5736 = ADVANCED_FACE('',(#5737),#5752,.T.);
#5737 = FACE_BOUND('',#5738,.T.);
#5738 = EDGE_LOOP('',(#5739,#5740,#5746));
#5739 = ORIENTED_EDGE('',*,*,#5094,.F.);
#5740 = ORIENTED_EDGE('',*,*,#5741,.T.);
#5741 = EDGE_CURVE('',#5040,#3105,#5742,.T.);
#5742 = LINE('',#5743,#5744);
#5743 = CARTESIAN_POINT('',(30.254167556763,7.650000095367,
    0.699999988079));
#5744 = VECTOR('',#5745,1.);
#5745 = DIRECTION('',(0.153765718711,-0.200391235249,0.96757400574));
#5746 = ORIENTED_EDGE('',*,*,#5747,.T.);
#5747 = EDGE_CURVE('',#3105,#5086,#5748,.T.);
#5748 = LINE('',#5749,#5750);
#5749 = CARTESIAN_POINT('',(30.460762023926,7.380761146545,2.));
#5750 = VECTOR('',#5751,1.);
#5751 = DIRECTION('',(0.,0.,-1.));
#5752 = PLANE('',#5753);
#5753 = AXIS2_PLACEMENT_3D('',#5754,#5755,#5756);
#5754 = CARTESIAN_POINT('',(30.40248300594,7.456711784316,1.276049523263
    ));
#5755 = DIRECTION('',(0.793353118972,0.608761717438,0.));
#5756 = DIRECTION('',(-0.608761717438,0.793353118972,0.));
#5757 = ADVANCED_FACE('',(#5758),#5763,.T.);
#5758 = FACE_BOUND('',#5759,.T.);
#5759 = EDGE_LOOP('',(#5760,#5761,#5762));
#5760 = ORIENTED_EDGE('',*,*,#3104,.F.);
#5761 = ORIENTED_EDGE('',*,*,#5741,.F.);
#5762 = ORIENTED_EDGE('',*,*,#5715,.F.);
#5763 = PLANE('',#5764);
#5764 = AXIS2_PLACEMENT_3D('',#5765,#5766,#5767);
#5765 = CARTESIAN_POINT('',(30.312446574749,7.574049457597,
    1.423950464816));
#5766 = DIRECTION('',(0.793353118972,0.608761717438,0.));
#5767 = DIRECTION('',(-0.608761717438,0.793353118972,0.));
#5768 = ADVANCED_FACE('',(#5769),#5779,.T.);
#5769 = FACE_BOUND('',#5770,.T.);
#5770 = EDGE_LOOP('',(#5771,#5772,#5778));
#5771 = ORIENTED_EDGE('',*,*,#5747,.F.);
#5772 = ORIENTED_EDGE('',*,*,#5773,.T.);
#5773 = EDGE_CURVE('',#3105,#5132,#5774,.T.);
#5774 = LINE('',#5775,#5776);
#5775 = CARTESIAN_POINT('',(30.460762023926,7.380761146545,2.));
#5776 = VECTOR('',#5777,1.);
#5777 = DIRECTION('',(0.200390224228,-0.153765405005,-0.967574264983));
#5778 = ORIENTED_EDGE('',*,*,#5140,.F.);
#5779 = PLANE('',#5780);
#5780 = AXIS2_PLACEMENT_3D('',#5781,#5782,#5783);
#5781 = CARTESIAN_POINT('',(30.536712223047,7.322482290014,
    1.276049789562));
#5782 = DIRECTION('',(0.608762868871,0.793352235444,0.));
#5783 = DIRECTION('',(0.793352235444,-0.608762868871,0.));
#5784 = ADVANCED_FACE('',(#5785),#5795,.T.);
#5785 = FACE_BOUND('',#5786,.T.);
#5786 = EDGE_LOOP('',(#5787,#5793,#5794));
#5787 = ORIENTED_EDGE('',*,*,#5788,.T.);
#5788 = EDGE_CURVE('',#3151,#5132,#5789,.T.);
#5789 = LINE('',#5790,#5791);
#5790 = CARTESIAN_POINT('',(30.729999542236,7.174167156219,2.));
#5791 = VECTOR('',#5792,1.);
#5792 = DIRECTION('',(0.,0.,-1.));
#5793 = ORIENTED_EDGE('',*,*,#5773,.F.);
#5794 = ORIENTED_EDGE('',*,*,#3150,.F.);
#5795 = PLANE('',#5796);
#5796 = AXIS2_PLACEMENT_3D('',#5797,#5798,#5799);
#5797 = CARTESIAN_POINT('',(30.654049343115,7.232446012751,
    1.423950198517));
#5798 = DIRECTION('',(0.608762868871,0.793352235444,0.));
#5799 = DIRECTION('',(0.793352235444,-0.608762868871,0.));
#5800 = ADVANCED_FACE('',(#5801),#5811,.T.);
#5801 = FACE_BOUND('',#5802,.T.);
#5802 = EDGE_LOOP('',(#5803,#5804,#5810));
#5803 = ORIENTED_EDGE('',*,*,#5788,.F.);
#5804 = ORIENTED_EDGE('',*,*,#5805,.T.);
#5805 = EDGE_CURVE('',#3151,#5178,#5806,.T.);
#5806 = LINE('',#5807,#5808);
#5807 = CARTESIAN_POINT('',(30.729999542236,7.174167156219,2.));
#5808 = VECTOR('',#5809,1.);
#5809 = DIRECTION('',(0.23336074222,-9.666130072796E-02,-0.967573954244)
  );
#5810 = ORIENTED_EDGE('',*,*,#5186,.F.);
#5811 = PLANE('',#5812);
#5812 = AXIS2_PLACEMENT_3D('',#5813,#5814,#5815);
#5813 = CARTESIAN_POINT('',(30.818446024195,7.137531379741,
    1.276049470365));
#5814 = DIRECTION('',(0.382683825623,0.923879369618,0.));
#5815 = DIRECTION('',(0.923879369618,-0.382683825623,0.));
#5816 = ADVANCED_FACE('',(#5817),#5827,.T.);
#5817 = FACE_BOUND('',#5818,.T.);
#5818 = EDGE_LOOP('',(#5819,#5825,#5826));
#5819 = ORIENTED_EDGE('',*,*,#5820,.T.);
#5820 = EDGE_CURVE('',#3197,#5178,#5821,.T.);
#5821 = LINE('',#5822,#5823);
#5822 = CARTESIAN_POINT('',(31.043535232544,7.044296264648,2.));
#5823 = VECTOR('',#5824,1.);
#5824 = DIRECTION('',(0.,0.,-1.));
#5825 = ORIENTED_EDGE('',*,*,#5805,.F.);
#5826 = ORIENTED_EDGE('',*,*,#3196,.F.);
#5827 = PLANE('',#5828);
#5828 = AXIS2_PLACEMENT_3D('',#5829,#5830,#5831);
#5829 = CARTESIAN_POINT('',(30.955088750585,7.080932041127,
    1.423950517714));
#5830 = DIRECTION('',(0.382683825623,0.923879369618,0.));
#5831 = DIRECTION('',(0.923879369618,-0.382683825623,0.));
#5832 = ADVANCED_FACE('',(#5833),#5843,.T.);
#5833 = FACE_BOUND('',#5834,.T.);
#5834 = EDGE_LOOP('',(#5835,#5836,#5842));
#5835 = ORIENTED_EDGE('',*,*,#5820,.F.);
#5836 = ORIENTED_EDGE('',*,*,#5837,.T.);
#5837 = EDGE_CURVE('',#3197,#4083,#5838,.T.);
#5838 = LINE('',#5839,#5840);
#5839 = CARTESIAN_POINT('',(31.043535232544,7.044296264648,2.));
#5840 = VECTOR('',#5841,1.);
#5841 = DIRECTION('',(0.250426011989,-3.296917134771E-02,-0.967574207108
    ));
#5842 = ORIENTED_EDGE('',*,*,#5230,.F.);
#5843 = PLANE('',#5844);
#5844 = AXIS2_PLACEMENT_3D('',#5845,#5846,#5847);
#5845 = CARTESIAN_POINT('',(31.138449586024,7.031800567582,
    1.276049730111));
#5846 = DIRECTION('',(0.130526042038,0.991444881146,0.));
#5847 = DIRECTION('',(0.991444881146,-0.130526042038,0.));
#5848 = ADVANCED_FACE('',(#5849),#5859,.T.);
#5849 = FACE_BOUND('',#5850,.T.);
#5850 = EDGE_LOOP('',(#5851,#5857,#5858));
#5851 = ORIENTED_EDGE('',*,*,#5852,.T.);
#5852 = EDGE_CURVE('',#3243,#4083,#5853,.T.);
#5853 = LINE('',#5854,#5855);
#5854 = CARTESIAN_POINT('',(31.379999160767,7.,2.));
#5855 = VECTOR('',#5856,1.);
#5856 = DIRECTION('',(0.,0.,-1.));
#5857 = ORIENTED_EDGE('',*,*,#5837,.F.);
#5858 = ORIENTED_EDGE('',*,*,#3242,.F.);
#5859 = PLANE('',#5860);
#5860 = AXIS2_PLACEMENT_3D('',#5861,#5862,#5863);
#5861 = CARTESIAN_POINT('',(31.285084807286,7.012495697066,
    1.423950257968));
#5862 = DIRECTION('',(0.130526042038,0.991444881146,0.));
#5863 = DIRECTION('',(0.991444881146,-0.130526042038,0.));
#5864 = ADVANCED_FACE('',(#5865),#5880,.T.);
#5865 = FACE_BOUND('',#5866,.T.);
#5866 = EDGE_LOOP('',(#5867,#5868,#5874));
#5867 = ORIENTED_EDGE('',*,*,#4082,.F.);
#5868 = ORIENTED_EDGE('',*,*,#5869,.T.);
#5869 = EDGE_CURVE('',#4083,#3220,#5870,.T.);
#5870 = LINE('',#5871,#5872);
#5871 = CARTESIAN_POINT('',(31.379999160767,7.,0.699999988079));
#5872 = VECTOR('',#5873,1.);
#5873 = DIRECTION('',(0.,-0.810679255299,0.5854905166));
#5874 = ORIENTED_EDGE('',*,*,#5875,.T.);
#5875 = EDGE_CURVE('',#3220,#4037,#5876,.T.);
#5876 = LINE('',#5877,#5878);
#5877 = CARTESIAN_POINT('',(31.379999160767,5.199999809265,2.));
#5878 = VECTOR('',#5879,1.);
#5879 = DIRECTION('',(0.,0.,-1.));
#5880 = PLANE('',#5881);
#5881 = AXIS2_PLACEMENT_3D('',#5882,#5883,#5884);
#5882 = CARTESIAN_POINT('',(31.379999160767,5.880089977149,
    1.130090066556));
#5883 = DIRECTION('',(1.,0.,0.));
#5884 = DIRECTION('',(-0.,0.,1.));
#5885 = ADVANCED_FACE('',(#5886),#5891,.T.);
#5886 = FACE_BOUND('',#5887,.T.);
#5887 = EDGE_LOOP('',(#5888,#5889,#5890));
#5888 = ORIENTED_EDGE('',*,*,#3251,.F.);
#5889 = ORIENTED_EDGE('',*,*,#5869,.F.);
#5890 = ORIENTED_EDGE('',*,*,#5852,.F.);
#5891 = PLANE('',#5892);
#5892 = AXIS2_PLACEMENT_3D('',#5893,#5894,#5895);
#5893 = CARTESIAN_POINT('',(31.379999160767,6.319909832116,
    1.569909921523));
#5894 = DIRECTION('',(1.,0.,0.));
#5895 = DIRECTION('',(-0.,0.,1.));
#5896 = ADVANCED_FACE('',(#5897),#5907,.T.);
#5897 = FACE_BOUND('',#5898,.T.);
#5898 = EDGE_LOOP('',(#5899,#5900,#5906));
#5899 = ORIENTED_EDGE('',*,*,#5875,.F.);
#5900 = ORIENTED_EDGE('',*,*,#5901,.T.);
#5901 = EDGE_CURVE('',#3220,#3991,#5902,.T.);
#5902 = LINE('',#5903,#5904);
#5903 = CARTESIAN_POINT('',(31.379999160767,5.199999809265,2.));
#5904 = VECTOR('',#5905,1.);
#5905 = DIRECTION('',(-0.250426011989,-3.296917134771E-02,
    -0.967574207108));
#5906 = ORIENTED_EDGE('',*,*,#4036,.F.);
#5907 = PLANE('',#5908);
#5908 = AXIS2_PLACEMENT_3D('',#5909,#5910,#5911);
#5909 = CARTESIAN_POINT('',(31.285084807286,5.187504112199,
    1.276049730111));
#5910 = DIRECTION('',(0.130526042038,-0.991444881146,-0.));
#5911 = DIRECTION('',(-0.991444881146,-0.130526042038,0.));
#5912 = ADVANCED_FACE('',(#5913),#5923,.T.);
#5913 = FACE_BOUND('',#5914,.T.);
#5914 = EDGE_LOOP('',(#5915,#5921,#5922));
#5915 = ORIENTED_EDGE('',*,*,#5916,.T.);
#5916 = EDGE_CURVE('',#3174,#3991,#5917,.T.);
#5917 = LINE('',#5918,#5919);
#5918 = CARTESIAN_POINT('',(31.043535232544,5.155703544617,2.));
#5919 = VECTOR('',#5920,1.);
#5920 = DIRECTION('',(0.,0.,-1.));
#5921 = ORIENTED_EDGE('',*,*,#5901,.F.);
#5922 = ORIENTED_EDGE('',*,*,#3228,.F.);
#5923 = PLANE('',#5924);
#5924 = AXIS2_PLACEMENT_3D('',#5925,#5926,#5927);
#5925 = CARTESIAN_POINT('',(31.138449586024,5.168199241683,
    1.423950257968));
#5926 = DIRECTION('',(0.130526042038,-0.991444881146,-0.));
#5927 = DIRECTION('',(-0.991444881146,-0.130526042038,0.));
#5928 = ADVANCED_FACE('',(#5929),#5939,.T.);
#5929 = FACE_BOUND('',#5930,.T.);
#5930 = EDGE_LOOP('',(#5931,#5932,#5938));
#5931 = ORIENTED_EDGE('',*,*,#5916,.F.);
#5932 = ORIENTED_EDGE('',*,*,#5933,.T.);
#5933 = EDGE_CURVE('',#3174,#3945,#5934,.T.);
#5934 = LINE('',#5935,#5936);
#5935 = CARTESIAN_POINT('',(31.043535232544,5.155703544617,2.));
#5936 = VECTOR('',#5937,1.);
#5937 = DIRECTION('',(-0.233360750225,-9.666094913995E-02,
    -0.967573987437));
#5938 = ORIENTED_EDGE('',*,*,#3990,.F.);
#5939 = PLANE('',#5940);
#5940 = AXIS2_PLACEMENT_3D('',#5941,#5942,#5943);
#5941 = CARTESIAN_POINT('',(30.955088755821,5.119067904819,
    1.276049504462));
#5942 = DIRECTION('',(0.38268262632,-0.923879866386,-0.));
#5943 = DIRECTION('',(-0.923879866386,-0.38268262632,0.));
#5944 = ADVANCED_FACE('',(#5945),#5955,.T.);
#5945 = FACE_BOUND('',#5946,.T.);
#5946 = EDGE_LOOP('',(#5947,#5953,#5954));
#5947 = ORIENTED_EDGE('',*,*,#5948,.T.);
#5948 = EDGE_CURVE('',#3128,#3945,#5949,.T.);
#5949 = LINE('',#5950,#5951);
#5950 = CARTESIAN_POINT('',(30.729999542236,5.025833129883,2.));
#5951 = VECTOR('',#5952,1.);
#5952 = DIRECTION('',(0.,0.,-1.));
#5953 = ORIENTED_EDGE('',*,*,#5933,.F.);
#5954 = ORIENTED_EDGE('',*,*,#3182,.F.);
#5955 = PLANE('',#5956);
#5956 = AXIS2_PLACEMENT_3D('',#5957,#5958,#5959);
#5957 = CARTESIAN_POINT('',(30.81844601896,5.06246876968,1.423950483618)
  );
#5958 = DIRECTION('',(0.38268262632,-0.923879866386,-0.));
#5959 = DIRECTION('',(-0.923879866386,-0.38268262632,0.));
#5960 = ADVANCED_FACE('',(#5961),#5971,.T.);
#5961 = FACE_BOUND('',#5962,.T.);
#5962 = EDGE_LOOP('',(#5963,#5964,#5970));
#5963 = ORIENTED_EDGE('',*,*,#5948,.F.);
#5964 = ORIENTED_EDGE('',*,*,#5965,.T.);
#5965 = EDGE_CURVE('',#3128,#3899,#5966,.T.);
#5966 = LINE('',#5967,#5968);
#5967 = CARTESIAN_POINT('',(30.729999542236,5.025833129883,2.));
#5968 = VECTOR('',#5969,1.);
#5969 = DIRECTION('',(-0.200390213292,-0.153765751518,-0.967574212181));
#5970 = ORIENTED_EDGE('',*,*,#3944,.F.);
#5971 = PLANE('',#5972);
#5972 = AXIS2_PLACEMENT_3D('',#5973,#5974,#5975);
#5973 = CARTESIAN_POINT('',(30.654049335963,4.967554133351,
    1.276049735322));
#5974 = DIRECTION('',(0.608763753237,-0.793351556843,-0.));
#5975 = DIRECTION('',(-0.793351556843,-0.608763753237,0.));
#5976 = ADVANCED_FACE('',(#5977),#5987,.T.);
#5977 = FACE_BOUND('',#5978,.T.);
#5978 = EDGE_LOOP('',(#5979,#5985,#5986));
#5979 = ORIENTED_EDGE('',*,*,#5980,.T.);
#5980 = EDGE_CURVE('',#3082,#3899,#5981,.T.);
#5981 = LINE('',#5982,#5983);
#5982 = CARTESIAN_POINT('',(30.460762023926,4.81923866272,2.));
#5983 = VECTOR('',#5984,1.);
#5984 = DIRECTION('',(0.,0.,-1.));
#5985 = ORIENTED_EDGE('',*,*,#5965,.F.);
#5986 = ORIENTED_EDGE('',*,*,#3136,.F.);
#5987 = PLANE('',#5988);
#5988 = AXIS2_PLACEMENT_3D('',#5989,#5990,#5991);
#5989 = CARTESIAN_POINT('',(30.536712230199,4.877517659252,
    1.423950252757));
#5990 = DIRECTION('',(0.608763753237,-0.793351556843,-0.));
#5991 = DIRECTION('',(-0.793351556843,-0.608763753237,0.));
#5992 = ADVANCED_FACE('',(#5993),#6008,.T.);
#5993 = FACE_BOUND('',#5994,.T.);
#5994 = EDGE_LOOP('',(#5995,#5996,#6002));
#5995 = ORIENTED_EDGE('',*,*,#3898,.F.);
#5996 = ORIENTED_EDGE('',*,*,#5997,.T.);
#5997 = EDGE_CURVE('',#3899,#3036,#5998,.T.);
#5998 = LINE('',#5999,#6000);
#5999 = CARTESIAN_POINT('',(30.460762023926,4.81923866272,0.699999988079
    ));
#6000 = VECTOR('',#6001,1.);
#6001 = DIRECTION('',(-0.153765729646,-0.200390894597,0.967574074554));
#6002 = ORIENTED_EDGE('',*,*,#6003,.T.);
#6003 = EDGE_CURVE('',#3036,#3853,#6004,.T.);
#6004 = LINE('',#6005,#6006);
#6005 = CARTESIAN_POINT('',(30.254167556763,4.550000190735,2.));
#6006 = VECTOR('',#6007,1.);
#6007 = DIRECTION('',(0.,0.,-1.));
#6008 = PLANE('',#6009);
#6009 = AXIS2_PLACEMENT_3D('',#6010,#6011,#6012);
#6010 = CARTESIAN_POINT('',(30.312446567597,4.625950684673,
    1.276049593949));
#6011 = DIRECTION('',(0.793352598264,-0.608762396037,0.));
#6012 = DIRECTION('',(0.608762396037,0.793352598264,0.));
#6013 = ADVANCED_FACE('',(#6014),#6019,.T.);
#6014 = FACE_BOUND('',#6015,.T.);
#6015 = EDGE_LOOP('',(#6016,#6017,#6018));
#6016 = ORIENTED_EDGE('',*,*,#3090,.F.);
#6017 = ORIENTED_EDGE('',*,*,#5997,.F.);
#6018 = ORIENTED_EDGE('',*,*,#5980,.F.);
#6019 = PLANE('',#6020);
#6020 = AXIS2_PLACEMENT_3D('',#6021,#6022,#6023);
#6021 = CARTESIAN_POINT('',(30.402483013091,4.743288168782,1.42395039413
    ));
#6022 = DIRECTION('',(0.793352598264,-0.608762396037,0.));
#6023 = DIRECTION('',(0.608762396037,0.793352598264,0.));
#6024 = ADVANCED_FACE('',(#6025),#6040,.T.);
#6025 = FACE_BOUND('',#6026,.T.);
#6026 = EDGE_LOOP('',(#6027,#6028,#6034));
#6027 = ORIENTED_EDGE('',*,*,#3852,.F.);
#6028 = ORIENTED_EDGE('',*,*,#6029,.T.);
#6029 = EDGE_CURVE('',#3853,#2983,#6030,.T.);
#6030 = LINE('',#6031,#6032);
#6031 = CARTESIAN_POINT('',(30.254167556763,4.550000190735,
    0.699999988079));
#6032 = VECTOR('',#6033,1.);
#6033 = DIRECTION('',(-9.666166032152E-02,-0.233360398637,0.967574001186
    ));
#6034 = ORIENTED_EDGE('',*,*,#6035,.T.);
#6035 = EDGE_CURVE('',#2983,#3808,#6036,.T.);
#6036 = LINE('',#6037,#6038);
#6037 = CARTESIAN_POINT('',(30.124296188354,4.236464977264,2.));
#6038 = VECTOR('',#6039,1.);
#6039 = DIRECTION('',(0.,0.,-1.));
#6040 = PLANE('',#6041);
#6041 = AXIS2_PLACEMENT_3D('',#6042,#6043,#6044);
#6042 = CARTESIAN_POINT('',(30.16093209628,4.324911317306,1.276049518585
    ));
#6043 = DIRECTION('',(0.92387866708,-0.382685521695,0.));
#6044 = DIRECTION('',(0.382685521695,0.92387866708,0.));
#6045 = ADVANCED_FACE('',(#6046),#6051,.T.);
#6046 = FACE_BOUND('',#6047,.T.);
#6047 = EDGE_LOOP('',(#6048,#6049,#6050));
#6048 = ORIENTED_EDGE('',*,*,#3044,.F.);
#6049 = ORIENTED_EDGE('',*,*,#6029,.F.);
#6050 = ORIENTED_EDGE('',*,*,#6003,.F.);
#6051 = PLANE('',#6052);
#6052 = AXIS2_PLACEMENT_3D('',#6053,#6054,#6055);
#6053 = CARTESIAN_POINT('',(30.217531648838,4.461553850693,
    1.423950469494));
#6054 = DIRECTION('',(0.92387866708,-0.382685521695,0.));
#6055 = DIRECTION('',(0.382685521695,0.92387866708,0.));
#6056 = ADVANCED_FACE('',(#6057),#6072,.T.);
#6057 = FACE_BOUND('',#6058,.T.);
#6058 = EDGE_LOOP('',(#6059,#6060,#6066));
#6059 = ORIENTED_EDGE('',*,*,#3815,.F.);
#6060 = ORIENTED_EDGE('',*,*,#6061,.T.);
#6061 = EDGE_CURVE('',#3808,#2760,#6062,.T.);
#6062 = LINE('',#6063,#6064);
#6063 = CARTESIAN_POINT('',(30.124296188354,4.236464977264,
    0.699999988079));
#6064 = VECTOR('',#6065,1.);
#6065 = DIRECTION('',(-3.296916548729E-02,-0.250426677282,0.967574035117
    ));
#6066 = ORIENTED_EDGE('',*,*,#6067,.T.);
#6067 = EDGE_CURVE('',#2760,#3798,#6068,.T.);
#6068 = LINE('',#6069,#6070);
#6069 = CARTESIAN_POINT('',(30.079999923706,3.900000095367,2.));
#6070 = VECTOR('',#6071,1.);
#6071 = DIRECTION('',(0.,0.,-1.));
#6072 = PLANE('',#6073);
#6073 = AXIS2_PLACEMENT_3D('',#6074,#6075,#6076);
#6074 = CARTESIAN_POINT('',(30.092495624604,3.994914746983,
    1.276049553439));
#6075 = DIRECTION('',(0.991444929022,-0.130525678379,0.));
#6076 = DIRECTION('',(0.130525678379,0.991444929022,0.));
#6077 = ADVANCED_FACE('',(#6078),#6083,.T.);
#6078 = FACE_BOUND('',#6079,.T.);
#6079 = EDGE_LOOP('',(#6080,#6081,#6082));
#6080 = ORIENTED_EDGE('',*,*,#2982,.F.);
#6081 = ORIENTED_EDGE('',*,*,#6061,.F.);
#6082 = ORIENTED_EDGE('',*,*,#6035,.F.);
#6083 = PLANE('',#6084);
#6084 = AXIS2_PLACEMENT_3D('',#6085,#6086,#6087);
#6085 = CARTESIAN_POINT('',(30.111800487456,4.141550325648,1.42395043464
    ));
#6086 = DIRECTION('',(0.991444929022,-0.130525678379,0.));
#6087 = DIRECTION('',(0.130525678379,0.991444929022,0.));
#6088 = ADVANCED_FACE('',(#6089),#6104,.T.);
#6089 = FACE_BOUND('',#6090,.T.);
#6090 = EDGE_LOOP('',(#6091,#6092,#6098));
#6091 = ORIENTED_EDGE('',*,*,#3797,.F.);
#6092 = ORIENTED_EDGE('',*,*,#6093,.T.);
#6093 = EDGE_CURVE('',#3798,#2737,#6094,.T.);
#6094 = LINE('',#6095,#6096);
#6095 = CARTESIAN_POINT('',(30.079999923706,3.900000095367,
    0.699999988079));
#6096 = VECTOR('',#6097,1.);
#6097 = DIRECTION('',(3.296916548729E-02,-0.250426677282,0.967574035117)
  );
#6098 = ORIENTED_EDGE('',*,*,#6099,.T.);
#6099 = EDGE_CURVE('',#2737,#3800,#6100,.T.);
#6100 = LINE('',#6101,#6102);
#6101 = CARTESIAN_POINT('',(30.124296188354,3.56353521347,2.));
#6102 = VECTOR('',#6103,1.);
#6103 = DIRECTION('',(0.,0.,-1.));
#6104 = PLANE('',#6105);
#6105 = AXIS2_PLACEMENT_3D('',#6106,#6107,#6108);
#6106 = CARTESIAN_POINT('',(30.111800487456,3.658449865086,
    1.276049553439));
#6107 = DIRECTION('',(0.991444929022,0.130525678379,0.));
#6108 = DIRECTION('',(-0.130525678379,0.991444929022,0.));
#6109 = ADVANCED_FACE('',(#6110),#6115,.T.);
#6110 = FACE_BOUND('',#6111,.T.);
#6111 = EDGE_LOOP('',(#6112,#6113,#6114));
#6112 = ORIENTED_EDGE('',*,*,#2768,.F.);
#6113 = ORIENTED_EDGE('',*,*,#6093,.F.);
#6114 = ORIENTED_EDGE('',*,*,#6067,.F.);
#6115 = PLANE('',#6116);
#6116 = AXIS2_PLACEMENT_3D('',#6117,#6118,#6119);
#6117 = CARTESIAN_POINT('',(30.092495624604,3.805085443751,1.42395043464
    ));
#6118 = DIRECTION('',(0.991444929022,0.130525678379,0.));
#6119 = DIRECTION('',(-0.130525678379,0.991444929022,0.));
#6120 = ADVANCED_FACE('',(#6121),#6136,.T.);
#6121 = FACE_BOUND('',#6122,.T.);
#6122 = EDGE_LOOP('',(#6123,#6124,#6130));
#6123 = ORIENTED_EDGE('',*,*,#3838,.F.);
#6124 = ORIENTED_EDGE('',*,*,#6125,.T.);
#6125 = EDGE_CURVE('',#3800,#2714,#6126,.T.);
#6126 = LINE('',#6127,#6128);
#6127 = CARTESIAN_POINT('',(30.124296188354,3.56353521347,0.699999988079
    ));
#6128 = VECTOR('',#6129,1.);
#6129 = DIRECTION('',(9.666166032152E-02,-0.233360398637,0.967574001186)
  );
#6130 = ORIENTED_EDGE('',*,*,#6131,.T.);
#6131 = EDGE_CURVE('',#2714,#3830,#6132,.T.);
#6132 = LINE('',#6133,#6134);
#6133 = CARTESIAN_POINT('',(30.254167556763,3.25,2.));
#6134 = VECTOR('',#6135,1.);
#6135 = DIRECTION('',(0.,0.,-1.));
#6136 = PLANE('',#6137);
#6137 = AXIS2_PLACEMENT_3D('',#6138,#6139,#6140);
#6138 = CARTESIAN_POINT('',(30.217531648838,3.338446340042,
    1.276049518585));
#6139 = DIRECTION('',(0.92387866708,0.382685521695,0.));
#6140 = DIRECTION('',(-0.382685521695,0.92387866708,0.));
#6141 = ADVANCED_FACE('',(#6142),#6147,.T.);
#6142 = FACE_BOUND('',#6143,.T.);
#6143 = EDGE_LOOP('',(#6144,#6145,#6146));
#6144 = ORIENTED_EDGE('',*,*,#2745,.F.);
#6145 = ORIENTED_EDGE('',*,*,#6125,.F.);
#6146 = ORIENTED_EDGE('',*,*,#6099,.F.);
#6147 = PLANE('',#6148);
#6148 = AXIS2_PLACEMENT_3D('',#6149,#6150,#6151);
#6149 = CARTESIAN_POINT('',(30.16093209628,3.475088873428,1.423950469494
    ));
#6150 = DIRECTION('',(0.92387866708,0.382685521695,0.));
#6151 = DIRECTION('',(-0.382685521695,0.92387866708,0.));
#6152 = ADVANCED_FACE('',(#6153),#6168,.T.);
#6153 = FACE_BOUND('',#6154,.T.);
#6154 = EDGE_LOOP('',(#6155,#6156,#6162));
#6155 = ORIENTED_EDGE('',*,*,#3884,.F.);
#6156 = ORIENTED_EDGE('',*,*,#6157,.T.);
#6157 = EDGE_CURVE('',#3830,#2691,#6158,.T.);
#6158 = LINE('',#6159,#6160);
#6159 = CARTESIAN_POINT('',(30.254167556763,3.25,0.699999988079));
#6160 = VECTOR('',#6161,1.);
#6161 = DIRECTION('',(0.153765724178,-0.200391064923,0.967574040147));
#6162 = ORIENTED_EDGE('',*,*,#6163,.T.);
#6163 = EDGE_CURVE('',#2691,#3876,#6164,.T.);
#6164 = LINE('',#6165,#6166);
#6165 = CARTESIAN_POINT('',(30.460762023926,2.980761289597,2.));
#6166 = VECTOR('',#6167,1.);
#6167 = DIRECTION('',(0.,0.,-1.));
#6168 = PLANE('',#6169);
#6169 = AXIS2_PLACEMENT_3D('',#6170,#6171,#6172);
#6170 = CARTESIAN_POINT('',(30.402483009515,3.056711855451,
    1.276049558606));
#6171 = DIRECTION('',(0.793352858618,0.608762056737,0.));
#6172 = DIRECTION('',(-0.608762056737,0.793352858618,0.));
#6173 = ADVANCED_FACE('',(#6174),#6179,.T.);
#6174 = FACE_BOUND('',#6175,.T.);
#6175 = EDGE_LOOP('',(#6176,#6177,#6178));
#6176 = ORIENTED_EDGE('',*,*,#2722,.F.);
#6177 = ORIENTED_EDGE('',*,*,#6157,.F.);
#6178 = ORIENTED_EDGE('',*,*,#6131,.F.);
#6179 = PLANE('',#6180);
#6180 = AXIS2_PLACEMENT_3D('',#6181,#6182,#6183);
#6181 = CARTESIAN_POINT('',(30.312446571173,3.174049434146,
    1.423950429473));
#6182 = DIRECTION('',(0.793352858618,0.608762056737,0.));
#6183 = DIRECTION('',(-0.608762056737,0.793352858618,0.));
#6184 = ADVANCED_FACE('',(#6185),#6195,.T.);
#6185 = FACE_BOUND('',#6186,.T.);
#6186 = EDGE_LOOP('',(#6187,#6188,#6194));
#6187 = ORIENTED_EDGE('',*,*,#6163,.F.);
#6188 = ORIENTED_EDGE('',*,*,#6189,.T.);
#6189 = EDGE_CURVE('',#2691,#3922,#6190,.T.);
#6190 = LINE('',#6191,#6192);
#6191 = CARTESIAN_POINT('',(30.460762023926,2.980761289597,2.));
#6192 = VECTOR('',#6193,1.);
#6193 = DIRECTION('',(0.20039021876,-0.153765578261,-0.967574238582));
#6194 = ORIENTED_EDGE('',*,*,#3930,.F.);
#6195 = PLANE('',#6196);
#6196 = AXIS2_PLACEMENT_3D('',#6197,#6198,#6199);
#6197 = CARTESIAN_POINT('',(30.536712226623,2.922482363065,
    1.276049762442));
#6198 = DIRECTION('',(0.608763311054,0.793351896143,0.));
#6199 = DIRECTION('',(0.793351896143,-0.608763311054,0.));
#6200 = ADVANCED_FACE('',(#6201),#6211,.T.);
#6201 = FACE_BOUND('',#6202,.T.);
#6202 = EDGE_LOOP('',(#6203,#6209,#6210));
#6203 = ORIENTED_EDGE('',*,*,#6204,.T.);
#6204 = EDGE_CURVE('',#2668,#3922,#6205,.T.);
#6205 = LINE('',#6206,#6207);
#6206 = CARTESIAN_POINT('',(30.729999542236,2.774167060852,2.));
#6207 = VECTOR('',#6208,1.);
#6208 = DIRECTION('',(0.,0.,-1.));
#6209 = ORIENTED_EDGE('',*,*,#6189,.F.);
#6210 = ORIENTED_EDGE('',*,*,#2699,.F.);
#6211 = PLANE('',#6212);
#6212 = AXIS2_PLACEMENT_3D('',#6213,#6214,#6215);
#6213 = CARTESIAN_POINT('',(30.654049339539,2.832445987384,
    1.423950225637));
#6214 = DIRECTION('',(0.608763311054,0.793351896143,0.));
#6215 = DIRECTION('',(0.793351896143,-0.608763311054,0.));
#6216 = ADVANCED_FACE('',(#6217),#6227,.T.);
#6217 = FACE_BOUND('',#6218,.T.);
#6218 = EDGE_LOOP('',(#6219,#6220,#6226));
#6219 = ORIENTED_EDGE('',*,*,#6204,.F.);
#6220 = ORIENTED_EDGE('',*,*,#6221,.T.);
#6221 = EDGE_CURVE('',#2668,#3968,#6222,.T.);
#6222 = LINE('',#6223,#6224);
#6223 = CARTESIAN_POINT('',(30.729999542236,2.774167060852,2.));
#6224 = VECTOR('',#6225,1.);
#6225 = DIRECTION('',(0.233360746223,-9.666112493396E-02,-0.967573970841
    ));
#6226 = ORIENTED_EDGE('',*,*,#3976,.F.);
#6227 = PLANE('',#6228);
#6228 = AXIS2_PLACEMENT_3D('',#6229,#6230,#6231);
#6229 = CARTESIAN_POINT('',(30.818446021577,2.737531352714,
    1.276049487413));
#6230 = DIRECTION('',(0.382683225972,0.923879618002,0.));
#6231 = DIRECTION('',(0.923879618002,-0.382683225972,0.));
#6232 = ADVANCED_FACE('',(#6233),#6243,.T.);
#6233 = FACE_BOUND('',#6234,.T.);
#6234 = EDGE_LOOP('',(#6235,#6241,#6242));
#6235 = ORIENTED_EDGE('',*,*,#6236,.T.);
#6236 = EDGE_CURVE('',#2783,#3968,#6237,.T.);
#6237 = LINE('',#6238,#6239);
#6238 = CARTESIAN_POINT('',(31.043535232544,2.6442964077,2.));
#6239 = VECTOR('',#6240,1.);
#6240 = DIRECTION('',(0.,0.,-1.));
#6241 = ORIENTED_EDGE('',*,*,#6221,.F.);
#6242 = ORIENTED_EDGE('',*,*,#2782,.F.);
#6243 = PLANE('',#6244);
#6244 = AXIS2_PLACEMENT_3D('',#6245,#6246,#6247);
#6245 = CARTESIAN_POINT('',(30.955088753203,2.680932115838,
    1.423950500666));
#6246 = DIRECTION('',(0.382683225972,0.923879618002,0.));
#6247 = DIRECTION('',(0.923879618002,-0.382683225972,0.));
#6248 = ADVANCED_FACE('',(#6249),#6259,.T.);
#6249 = FACE_BOUND('',#6250,.T.);
#6250 = EDGE_LOOP('',(#6251,#6252,#6258));
#6251 = ORIENTED_EDGE('',*,*,#6236,.F.);
#6252 = ORIENTED_EDGE('',*,*,#6253,.T.);
#6253 = EDGE_CURVE('',#2783,#4014,#6254,.T.);
#6254 = LINE('',#6255,#6256);
#6255 = CARTESIAN_POINT('',(31.043535232544,2.6442964077,2.));
#6256 = VECTOR('',#6257,1.);
#6257 = DIRECTION('',(0.250426010523,-3.296934860687E-02,-0.967574201447
    ));
#6258 = ORIENTED_EDGE('',*,*,#4022,.F.);
#6259 = PLANE('',#6260);
#6260 = AXIS2_PLACEMENT_3D('',#6261,#6262,#6263);
#6261 = CARTESIAN_POINT('',(31.138449586982,2.631800643251,
    1.276049724297));
#6262 = DIRECTION('',(0.130526732608,0.99144479023,0.));
#6263 = DIRECTION('',(0.99144479023,-0.130526732608,0.));
#6264 = ADVANCED_FACE('',(#6265),#6275,.T.);
#6265 = FACE_BOUND('',#6266,.T.);
#6266 = EDGE_LOOP('',(#6267,#6273,#6274));
#6267 = ORIENTED_EDGE('',*,*,#6268,.T.);
#6268 = EDGE_CURVE('',#2806,#4014,#6269,.T.);
#6269 = LINE('',#6270,#6271);
#6270 = CARTESIAN_POINT('',(31.379999160767,2.599999904633,2.));
#6271 = VECTOR('',#6272,1.);
#6272 = DIRECTION('',(0.,0.,-1.));
#6273 = ORIENTED_EDGE('',*,*,#6253,.F.);
#6274 = ORIENTED_EDGE('',*,*,#2805,.F.);
#6275 = PLANE('',#6276);
#6276 = AXIS2_PLACEMENT_3D('',#6277,#6278,#6279);
#6277 = CARTESIAN_POINT('',(31.285084806328,2.612495669081,
    1.423950263783));
#6278 = DIRECTION('',(0.130526732608,0.99144479023,0.));
#6279 = DIRECTION('',(0.99144479023,-0.130526732608,0.));
#6280 = ADVANCED_FACE('',(#6281),#6291,.T.);
#6281 = FACE_BOUND('',#6282,.T.);
#6282 = EDGE_LOOP('',(#6283,#6284,#6290));
#6283 = ORIENTED_EDGE('',*,*,#6268,.F.);
#6284 = ORIENTED_EDGE('',*,*,#6285,.T.);
#6285 = EDGE_CURVE('',#2806,#4060,#6286,.T.);
#6286 = LINE('',#6287,#6288);
#6287 = CARTESIAN_POINT('',(31.379999160767,2.599999904633,2.));
#6288 = VECTOR('',#6289,1.);
#6289 = DIRECTION('',(0.25042734111,3.296933688595E-02,-0.967573857465)
  );
#6290 = ORIENTED_EDGE('',*,*,#4068,.F.);
#6291 = PLANE('',#6292);
#6292 = AXIS2_PLACEMENT_3D('',#6293,#6294,#6295);
#6293 = CARTESIAN_POINT('',(31.474914111476,2.612495676746,
    1.276049370952));
#6294 = DIRECTION('',(-0.130526005287,0.991444885984,0.));
#6295 = DIRECTION('',(0.991444885984,0.130526005287,0.));
#6296 = ADVANCED_FACE('',(#6297),#6307,.T.);
#6297 = FACE_BOUND('',#6298,.T.);
#6298 = EDGE_LOOP('',(#6299,#6305,#6306));
#6299 = ORIENTED_EDGE('',*,*,#6300,.T.);
#6300 = EDGE_CURVE('',#2829,#4060,#6301,.T.);
#6301 = LINE('',#6302,#6303);
#6302 = CARTESIAN_POINT('',(31.716464996338,2.6442964077,2.));
#6303 = VECTOR('',#6304,1.);
#6304 = DIRECTION('',(0.,0.,-1.));
#6305 = ORIENTED_EDGE('',*,*,#6285,.F.);
#6306 = ORIENTED_EDGE('',*,*,#2828,.F.);
#6307 = PLANE('',#6308);
#6308 = AXIS2_PLACEMENT_3D('',#6309,#6310,#6311);
#6309 = CARTESIAN_POINT('',(31.621550045628,2.631800635586,
    1.423950617128));
#6310 = DIRECTION('',(-0.130526005287,0.991444885984,0.));
#6311 = DIRECTION('',(0.991444885984,0.130526005287,0.));
#6312 = ADVANCED_FACE('',(#6313),#6323,.T.);
#6313 = FACE_BOUND('',#6314,.T.);
#6314 = EDGE_LOOP('',(#6315,#6316,#6322));
#6315 = ORIENTED_EDGE('',*,*,#6300,.F.);
#6316 = ORIENTED_EDGE('',*,*,#6317,.T.);
#6317 = EDGE_CURVE('',#2829,#4152,#6318,.T.);
#6318 = LINE('',#6319,#6320);
#6319 = CARTESIAN_POINT('',(31.716464996338,2.6442964077,2.));
#6320 = VECTOR('',#6321,1.);
#6321 = DIRECTION('',(0.233359403914,9.666115695603E-02,-0.967574291381)
  );
#6322 = ORIENTED_EDGE('',*,*,#4160,.F.);
#6323 = PLANE('',#6324);
#6324 = AXIS2_PLACEMENT_3D('',#6325,#6326,#6327);
#6325 = CARTESIAN_POINT('',(31.804910887073,2.680932094897,
    1.276049816678));
#6326 = DIRECTION('',(-0.382685213052,0.923878794925,0.));
#6327 = DIRECTION('',(0.923878794925,0.382685213052,0.));
#6328 = ADVANCED_FACE('',(#6329),#6339,.T.);
#6329 = FACE_BOUND('',#6330,.T.);
#6330 = EDGE_LOOP('',(#6331,#6337,#6338));
#6331 = ORIENTED_EDGE('',*,*,#6332,.T.);
#6332 = EDGE_CURVE('',#2852,#4152,#6333,.T.);
#6333 = LINE('',#6334,#6335);
#6334 = CARTESIAN_POINT('',(32.029998779297,2.774167060852,2.));
#6335 = VECTOR('',#6336,1.);
#6336 = DIRECTION('',(0.,0.,-1.));
#6337 = ORIENTED_EDGE('',*,*,#6317,.F.);
#6338 = ORIENTED_EDGE('',*,*,#2851,.F.);
#6339 = PLANE('',#6340);
#6340 = AXIS2_PLACEMENT_3D('',#6341,#6342,#6343);
#6341 = CARTESIAN_POINT('',(31.941552888562,2.737531373654,
    1.423950171401));
#6342 = DIRECTION('',(-0.382685213052,0.923878794925,0.));
#6343 = DIRECTION('',(0.923878794925,0.382685213052,0.));
#6344 = ADVANCED_FACE('',(#6345),#6355,.T.);
#6345 = FACE_BOUND('',#6346,.T.);
#6346 = EDGE_LOOP('',(#6347,#6348,#6354));
#6347 = ORIENTED_EDGE('',*,*,#6332,.F.);
#6348 = ORIENTED_EDGE('',*,*,#6349,.T.);
#6349 = EDGE_CURVE('',#2852,#4198,#6350,.T.);
#6350 = LINE('',#6351,#6352);
#6351 = CARTESIAN_POINT('',(32.029998779297,2.774167060852,2.));
#6352 = VECTOR('',#6353,1.);
#6353 = DIRECTION('',(0.200392943978,0.153765490775,-0.967573688073));
#6354 = ORIENTED_EDGE('',*,*,#4206,.F.);
#6355 = PLANE('',#6356);
#6356 = AXIS2_PLACEMENT_3D('',#6357,#6358,#6359);
#6357 = CARTESIAN_POINT('',(32.105950132656,2.832446044595,
    1.276049196949));
#6358 = DIRECTION('',(-0.608757882278,0.793356061781,0.));
#6359 = DIRECTION('',(0.793356061781,0.608757882278,0.));
#6360 = ADVANCED_FACE('',(#6361),#6371,.T.);
#6361 = FACE_BOUND('',#6362,.T.);
#6362 = EDGE_LOOP('',(#6363,#6369,#6370));
#6363 = ORIENTED_EDGE('',*,*,#6364,.T.);
#6364 = EDGE_CURVE('',#2875,#4198,#6365,.T.);
#6365 = LINE('',#6366,#6367);
#6366 = CARTESIAN_POINT('',(32.299240112305,2.980761289597,2.));
#6367 = VECTOR('',#6368,1.);
#6368 = DIRECTION('',(0.,0.,-1.));
#6369 = ORIENTED_EDGE('',*,*,#6349,.F.);
#6370 = ORIENTED_EDGE('',*,*,#2874,.F.);
#6371 = PLANE('',#6372);
#6372 = AXIS2_PLACEMENT_3D('',#6373,#6374,#6375);
#6373 = CARTESIAN_POINT('',(32.223288758946,2.922482305854,1.42395079113
    ));
#6374 = DIRECTION('',(-0.608757882278,0.793356061781,0.));
#6375 = DIRECTION('',(0.793356061781,0.608757882278,0.));
#6376 = ADVANCED_FACE('',(#6377),#6387,.T.);
#6377 = FACE_BOUND('',#6378,.T.);
#6378 = EDGE_LOOP('',(#6379,#6380,#6386));
#6379 = ORIENTED_EDGE('',*,*,#2897,.F.);
#6380 = ORIENTED_EDGE('',*,*,#6381,.T.);
#6381 = EDGE_CURVE('',#2898,#4198,#6382,.T.);
#6382 = LINE('',#6383,#6384);
#6383 = CARTESIAN_POINT('',(32.505832672119,3.25,2.));
#6384 = VECTOR('',#6385,1.);
#6385 = DIRECTION('',(-0.153764338127,-0.200391108666,-0.967574251356));
#6386 = ORIENTED_EDGE('',*,*,#6364,.F.);
#6387 = PLANE('',#6388);
#6388 = AXIS2_PLACEMENT_3D('',#6389,#6390,#6391);
#6389 = CARTESIAN_POINT('',(32.357518566714,3.056711826846,
    1.423950212514));
#6390 = DIRECTION('',(-0.793355573014,0.608758519257,-0.));
#6391 = DIRECTION('',(-0.608758519257,-0.793355573014,0.));
#6392 = ADVANCED_FACE('',(#6393),#6403,.T.);
#6393 = FACE_BOUND('',#6394,.T.);
#6394 = EDGE_LOOP('',(#6395,#6396,#6397));
#6395 = ORIENTED_EDGE('',*,*,#4252,.F.);
#6396 = ORIENTED_EDGE('',*,*,#6381,.F.);
#6397 = ORIENTED_EDGE('',*,*,#6398,.T.);
#6398 = EDGE_CURVE('',#2898,#4244,#6399,.T.);
#6399 = LINE('',#6400,#6401);
#6400 = CARTESIAN_POINT('',(32.505832672119,3.25,2.));
#6401 = VECTOR('',#6402,1.);
#6402 = DIRECTION('',(0.,0.,-1.));
#6403 = PLANE('',#6404);
#6404 = AXIS2_PLACEMENT_3D('',#6405,#6406,#6407);
#6405 = CARTESIAN_POINT('',(32.447554217709,3.174049462751,
    1.276049775565));
#6406 = DIRECTION('',(-0.793355573014,0.608758519257,-0.));
#6407 = DIRECTION('',(-0.608758519257,-0.793355573014,0.));
#6408 = ADVANCED_FACE('',(#6409),#6419,.T.);
#6409 = FACE_BOUND('',#6410,.T.);
#6410 = EDGE_LOOP('',(#6411,#6412,#6418));
#6411 = ORIENTED_EDGE('',*,*,#2920,.F.);
#6412 = ORIENTED_EDGE('',*,*,#6413,.T.);
#6413 = EDGE_CURVE('',#2921,#4244,#6414,.T.);
#6414 = LINE('',#6415,#6416);
#6415 = CARTESIAN_POINT('',(32.635704040527,3.56353521347,2.));
#6416 = VECTOR('',#6417,1.);
#6417 = DIRECTION('',(-9.666166032152E-02,-0.233360398637,
    -0.967574001186));
#6418 = ORIENTED_EDGE('',*,*,#6398,.F.);
#6419 = PLANE('',#6420);
#6420 = AXIS2_PLACEMENT_3D('',#6421,#6422,#6423);
#6421 = CARTESIAN_POINT('',(32.542468580044,3.338446340042,
    1.423950469494));
#6422 = DIRECTION('',(-0.92387866708,0.382685521695,-0.));
#6423 = DIRECTION('',(-0.382685521695,-0.92387866708,0.));
#6424 = ADVANCED_FACE('',(#6425),#6435,.T.);
#6425 = FACE_BOUND('',#6426,.T.);
#6426 = EDGE_LOOP('',(#6427,#6428,#6429));
#6427 = ORIENTED_EDGE('',*,*,#4298,.F.);
#6428 = ORIENTED_EDGE('',*,*,#6413,.F.);
#6429 = ORIENTED_EDGE('',*,*,#6430,.T.);
#6430 = EDGE_CURVE('',#2921,#4290,#6431,.T.);
#6431 = LINE('',#6432,#6433);
#6432 = CARTESIAN_POINT('',(32.635704040527,3.56353521347,2.));
#6433 = VECTOR('',#6434,1.);
#6434 = DIRECTION('',(0.,0.,-1.));
#6435 = PLANE('',#6436);
#6436 = AXIS2_PLACEMENT_3D('',#6437,#6438,#6439);
#6437 = CARTESIAN_POINT('',(32.599068132602,3.475088873428,
    1.276049518585));
#6438 = DIRECTION('',(-0.92387866708,0.382685521695,-0.));
#6439 = DIRECTION('',(-0.382685521695,-0.92387866708,0.));
#6440 = ADVANCED_FACE('',(#6441),#6451,.T.);
#6441 = FACE_BOUND('',#6442,.T.);
#6442 = EDGE_LOOP('',(#6443,#6444,#6450));
#6443 = ORIENTED_EDGE('',*,*,#2943,.F.);
#6444 = ORIENTED_EDGE('',*,*,#6445,.T.);
#6445 = EDGE_CURVE('',#2944,#4290,#6446,.T.);
#6446 = LINE('',#6447,#6448);
#6447 = CARTESIAN_POINT('',(32.680000305176,3.900000095367,2.));
#6448 = VECTOR('',#6449,1.);
#6449 = DIRECTION('',(-3.296916548729E-02,-0.250426677282,
    -0.967574035117));
#6450 = ORIENTED_EDGE('',*,*,#6430,.F.);
#6451 = PLANE('',#6452);
#6452 = AXIS2_PLACEMENT_3D('',#6453,#6454,#6455);
#6453 = CARTESIAN_POINT('',(32.648199741426,3.658449865086,1.42395043464
    ));
#6454 = DIRECTION('',(-0.991444929022,0.130525678379,-0.));
#6455 = DIRECTION('',(-0.130525678379,-0.991444929022,0.));
#6456 = ADVANCED_FACE('',(#6457),#6467,.T.);
#6457 = FACE_BOUND('',#6458,.T.);
#6458 = EDGE_LOOP('',(#6459,#6460,#6461));
#6459 = ORIENTED_EDGE('',*,*,#4344,.F.);
#6460 = ORIENTED_EDGE('',*,*,#6445,.F.);
#6461 = ORIENTED_EDGE('',*,*,#6462,.T.);
#6462 = EDGE_CURVE('',#2944,#4336,#6463,.T.);
#6463 = LINE('',#6464,#6465);
#6464 = CARTESIAN_POINT('',(32.680000305176,3.900000095367,2.));
#6465 = VECTOR('',#6466,1.);
#6466 = DIRECTION('',(0.,0.,-1.));
#6467 = PLANE('',#6468);
#6468 = AXIS2_PLACEMENT_3D('',#6469,#6470,#6471);
#6469 = CARTESIAN_POINT('',(32.667504604277,3.805085443751,
    1.276049553439));
#6470 = DIRECTION('',(-0.991444929022,0.130525678379,-0.));
#6471 = DIRECTION('',(-0.130525678379,-0.991444929022,0.));
#6472 = ADVANCED_FACE('',(#6473),#6483,.T.);
#6473 = FACE_BOUND('',#6474,.T.);
#6474 = EDGE_LOOP('',(#6475,#6476,#6482));
#6475 = ORIENTED_EDGE('',*,*,#6462,.F.);
#6476 = ORIENTED_EDGE('',*,*,#6477,.T.);
#6477 = EDGE_CURVE('',#2944,#1302,#6478,.T.);
#6478 = LINE('',#6479,#6480);
#6479 = CARTESIAN_POINT('',(32.680000305176,3.900000095367,2.));
#6480 = VECTOR('',#6481,1.);
#6481 = DIRECTION('',(0.945638488359,0.,-0.325219693951));
#6482 = ORIENTED_EDGE('',*,*,#4480,.F.);
#6483 = PLANE('',#6484);
#6484 = AXIS2_PLACEMENT_3D('',#6485,#6486,#6487);
#6485 = CARTESIAN_POINT('',(34.299324481437,3.900000095367,
    1.079324780652));
#6486 = DIRECTION('',(0.,1.,0.));
#6487 = DIRECTION('',(0.,-0.,1.));
#6488 = ADVANCED_FACE('',(#6489),#6494,.T.);
#6489 = FACE_BOUND('',#6490,.T.);
#6490 = EDGE_LOOP('',(#6491,#6492,#6493));
#6491 = ORIENTED_EDGE('',*,*,#1408,.F.);
#6492 = ORIENTED_EDGE('',*,*,#6477,.F.);
#6493 = ORIENTED_EDGE('',*,*,#2966,.F.);
#6494 = PLANE('',#6495);
#6495 = AXIS2_PLACEMENT_3D('',#6496,#6497,#6498);
#6496 = CARTESIAN_POINT('',(34.840674908212,3.900000095367,
    1.620675207427));
#6497 = DIRECTION('',(0.,1.,0.));
#6498 = DIRECTION('',(0.,-0.,1.));
#6499 = ADVANCED_FACE('',(#6500),#6515,.T.);
#6500 = FACE_BOUND('',#6501,.T.);
#6501 = EDGE_LOOP('',(#6502,#6508,#6514));
#6502 = ORIENTED_EDGE('',*,*,#6503,.T.);
#6503 = EDGE_CURVE('',#560,#4907,#6504,.T.);
#6504 = LINE('',#6505,#6506);
#6505 = CARTESIAN_POINT('',(34.454975128174,6.594974517822,
    7.049916100491E-16));
#6506 = VECTOR('',#6507,1.);
#6507 = DIRECTION('',(0.,0.,1.));
#6508 = ORIENTED_EDGE('',*,*,#6509,.T.);
#6509 = EDGE_CURVE('',#4907,#537,#6510,.T.);
#6510 = LINE('',#6511,#6512);
#6511 = CARTESIAN_POINT('',(34.454975128174,6.594974517822,
    0.699999988079));
#6512 = VECTOR('',#6513,1.);
#6513 = DIRECTION('',(-0.200389825766,0.153765866791,-0.96757427412));
#6514 = ORIENTED_EDGE('',*,*,#559,.F.);
#6515 = PLANE('',#6516);
#6516 = AXIS2_PLACEMENT_3D('',#6517,#6518,#6519);
#6517 = CARTESIAN_POINT('',(34.414078950552,6.626355533183,
    0.310180659264));
#6518 = DIRECTION('',(-0.608764781458,-0.793350767856,-0.));
#6519 = DIRECTION('',(-0.793350767856,0.608764781458,0.));
#6520 = ADVANCED_FACE('',(#6521),#6531,.T.);
#6521 = FACE_BOUND('',#6522,.T.);
#6522 = EDGE_LOOP('',(#6523,#6529,#6530));
#6523 = ORIENTED_EDGE('',*,*,#6524,.T.);
#6524 = EDGE_CURVE('',#4884,#537,#6525,.T.);
#6525 = LINE('',#6526,#6527);
#6526 = CARTESIAN_POINT('',(34.310001373291,6.706217765808,
    0.699999988079));
#6527 = VECTOR('',#6528,1.);
#6528 = DIRECTION('',(0.,0.,-1.));
#6529 = ORIENTED_EDGE('',*,*,#6509,.F.);
#6530 = ORIENTED_EDGE('',*,*,#4915,.F.);
#6531 = PLANE('',#6532);
#6532 = AXIS2_PLACEMENT_3D('',#6533,#6534,#6535);
#6533 = CARTESIAN_POINT('',(34.350897550913,6.674836750447,
    0.389819328815));
#6534 = DIRECTION('',(-0.608764781458,-0.793350767856,-0.));
#6535 = DIRECTION('',(-0.793350767856,0.608764781458,0.));
#6536 = ADVANCED_FACE('',(#6537),#6547,.T.);
#6537 = FACE_BOUND('',#6538,.T.);
#6538 = EDGE_LOOP('',(#6539,#6540,#6546));
#6539 = ORIENTED_EDGE('',*,*,#6524,.F.);
#6540 = ORIENTED_EDGE('',*,*,#6541,.T.);
#6541 = EDGE_CURVE('',#4884,#514,#6542,.T.);
#6542 = LINE('',#6543,#6544);
#6543 = CARTESIAN_POINT('',(34.310001373291,6.706217765808,
    0.699999988079));
#6544 = VECTOR('',#6545,1.);
#6545 = DIRECTION('',(-0.233360952282,9.666074602884E-02,-0.967573958996
    ));
#6546 = ORIENTED_EDGE('',*,*,#536,.F.);
#6547 = PLANE('',#6548);
#6548 = AXIS2_PLACEMENT_3D('',#6549,#6550,#6551);
#6549 = CARTESIAN_POINT('',(34.262376303559,6.725944608388,
    0.310180484963));
#6550 = DIRECTION('',(-0.382681657136,-0.923880267833,-0.));
#6551 = DIRECTION('',(-0.923880267833,0.382681657136,0.));
#6552 = ADVANCED_FACE('',(#6553),#6563,.T.);
#6553 = FACE_BOUND('',#6554,.T.);
#6554 = EDGE_LOOP('',(#6555,#6561,#6562));
#6555 = ORIENTED_EDGE('',*,*,#6556,.T.);
#6556 = EDGE_CURVE('',#4861,#514,#6557,.T.);
#6557 = LINE('',#6558,#6559);
#6558 = CARTESIAN_POINT('',(34.141174316406,6.776147842407,
    0.699999988079));
#6559 = VECTOR('',#6560,1.);
#6560 = DIRECTION('',(0.,0.,-1.));
#6561 = ORIENTED_EDGE('',*,*,#6541,.F.);
#6562 = ORIENTED_EDGE('',*,*,#4892,.F.);
#6563 = PLANE('',#6564);
#6564 = AXIS2_PLACEMENT_3D('',#6565,#6566,#6567);
#6565 = CARTESIAN_POINT('',(34.188799386138,6.756420999827,
    0.389819503116));
#6566 = DIRECTION('',(-0.382681657136,-0.923880267833,-0.));
#6567 = DIRECTION('',(-0.923880267833,0.382681657136,0.));
#6568 = ADVANCED_FACE('',(#6569),#6579,.T.);
#6569 = FACE_BOUND('',#6570,.T.);
#6570 = EDGE_LOOP('',(#6571,#6572,#6578));
#6571 = ORIENTED_EDGE('',*,*,#6556,.F.);
#6572 = ORIENTED_EDGE('',*,*,#6573,.T.);
#6573 = EDGE_CURVE('',#4861,#491,#6574,.T.);
#6574 = LINE('',#6575,#6576);
#6575 = CARTESIAN_POINT('',(34.141174316406,6.776147842407,
    0.699999988079));
#6576 = VECTOR('',#6577,1.);
#6577 = DIRECTION('',(-0.25042905361,3.296985440185E-02,-0.9675733966));
#6578 = ORIENTED_EDGE('',*,*,#513,.F.);
#6579 = PLANE('',#6580);
#6580 = AXIS2_PLACEMENT_3D('',#6581,#6582,#6583);
#6581 = CARTESIAN_POINT('',(34.090065851525,6.782876449258,
    0.310180173894));
#6582 = DIRECTION('',(-0.130527141854,-0.991444736352,-0.));
#6583 = DIRECTION('',(-0.991444736352,0.130527141854,0.));
#6584 = ADVANCED_FACE('',(#6585),#6595,.T.);
#6585 = FACE_BOUND('',#6586,.T.);
#6586 = EDGE_LOOP('',(#6587,#6593,#6594));
#6587 = ORIENTED_EDGE('',*,*,#6588,.T.);
#6588 = EDGE_CURVE('',#4838,#491,#6589,.T.);
#6589 = LINE('',#6590,#6591);
#6590 = CARTESIAN_POINT('',(33.959999084473,6.800000190735,
    0.699999988079));
#6591 = VECTOR('',#6592,1.);
#6592 = DIRECTION('',(0.,0.,-1.));
#6593 = ORIENTED_EDGE('',*,*,#6573,.F.);
#6594 = ORIENTED_EDGE('',*,*,#4869,.F.);
#6595 = PLANE('',#6596);
#6596 = AXIS2_PLACEMENT_3D('',#6597,#6598,#6599);
#6597 = CARTESIAN_POINT('',(34.011107549354,6.793271583884,
    0.389819814185));
#6598 = DIRECTION('',(-0.130527141854,-0.991444736352,-0.));
#6599 = DIRECTION('',(-0.991444736352,0.130527141854,0.));
#6600 = ADVANCED_FACE('',(#6601),#6611,.T.);
#6601 = FACE_BOUND('',#6602,.T.);
#6602 = EDGE_LOOP('',(#6603,#6604,#6610));
#6603 = ORIENTED_EDGE('',*,*,#6588,.F.);
#6604 = ORIENTED_EDGE('',*,*,#6605,.T.);
#6605 = EDGE_CURVE('',#4838,#468,#6606,.T.);
#6606 = LINE('',#6607,#6608);
#6607 = CARTESIAN_POINT('',(33.959999084473,6.800000190735,
    0.699999988079));
#6608 = VECTOR('',#6609,1.);
#6609 = DIRECTION('',(-0.250424111429,-3.29698979374E-02,-0.967574674247
    ));
#6610 = ORIENTED_EDGE('',*,*,#490,.F.);
#6611 = PLANE('',#6612);
#6612 = AXIS2_PLACEMENT_3D('',#6613,#6614,#6615);
#6613 = CARTESIAN_POINT('',(33.908891812134,6.793271599214,
    0.310180880584));
#6614 = DIRECTION('',(0.130529843373,-0.991444380684,-0.));
#6615 = DIRECTION('',(-0.991444380684,-0.130529843373,0.));
#6616 = ADVANCED_FACE('',(#6617),#6627,.T.);
#6617 = FACE_BOUND('',#6618,.T.);
#6618 = EDGE_LOOP('',(#6619,#6625,#6626));
#6619 = ORIENTED_EDGE('',*,*,#6620,.T.);
#6620 = EDGE_CURVE('',#4815,#468,#6621,.T.);
#6621 = LINE('',#6622,#6623);
#6622 = CARTESIAN_POINT('',(33.778827667236,6.776147842407,
    0.699999988079));
#6623 = VECTOR('',#6624,1.);
#6624 = DIRECTION('',(0.,0.,-1.));
#6625 = ORIENTED_EDGE('',*,*,#6605,.F.);
#6626 = ORIENTED_EDGE('',*,*,#4846,.F.);
#6627 = PLANE('',#6628);
#6628 = AXIS2_PLACEMENT_3D('',#6629,#6630,#6631);
#6629 = CARTESIAN_POINT('',(33.829934939575,6.782876433928,
    0.389819107495));
#6630 = DIRECTION('',(0.130529843373,-0.991444380684,-0.));
#6631 = DIRECTION('',(-0.991444380684,-0.130529843373,0.));
#6632 = ADVANCED_FACE('',(#6633),#6643,.T.);
#6633 = FACE_BOUND('',#6634,.T.);
#6634 = EDGE_LOOP('',(#6635,#6636,#6642));
#6635 = ORIENTED_EDGE('',*,*,#6620,.F.);
#6636 = ORIENTED_EDGE('',*,*,#6637,.T.);
#6637 = EDGE_CURVE('',#4815,#445,#6638,.T.);
#6638 = LINE('',#6639,#6640);
#6639 = CARTESIAN_POINT('',(33.778827667236,6.776147842407,
    0.699999988079));
#6640 = VECTOR('',#6641,1.);
#6641 = DIRECTION('',(-0.233360952282,-9.666074602884E-02,
    -0.967573958996));
#6642 = ORIENTED_EDGE('',*,*,#467,.F.);
#6643 = PLANE('',#6644);
#6644 = AXIS2_PLACEMENT_3D('',#6645,#6646,#6647);
#6645 = CARTESIAN_POINT('',(33.731202597504,6.756420999827,
    0.310180484963));
#6646 = DIRECTION('',(0.382681657136,-0.923880267833,-0.));
#6647 = DIRECTION('',(-0.923880267833,-0.382681657136,0.));
#6648 = ADVANCED_FACE('',(#6649),#6659,.T.);
#6649 = FACE_BOUND('',#6650,.T.);
#6650 = EDGE_LOOP('',(#6651,#6657,#6658));
#6651 = ORIENTED_EDGE('',*,*,#6652,.T.);
#6652 = EDGE_CURVE('',#4708,#445,#6653,.T.);
#6653 = LINE('',#6654,#6655);
#6654 = CARTESIAN_POINT('',(33.610000610352,6.706217765808,
    0.699999988079));
#6655 = VECTOR('',#6656,1.);
#6656 = DIRECTION('',(0.,0.,-1.));
#6657 = ORIENTED_EDGE('',*,*,#6637,.F.);
#6658 = ORIENTED_EDGE('',*,*,#4823,.F.);
#6659 = PLANE('',#6660);
#6660 = AXIS2_PLACEMENT_3D('',#6661,#6662,#6663);
#6661 = CARTESIAN_POINT('',(33.657625680083,6.725944608388,
    0.389819503116));
#6662 = DIRECTION('',(0.382681657136,-0.923880267833,-0.));
#6663 = DIRECTION('',(-0.923880267833,-0.382681657136,0.));
#6664 = ADVANCED_FACE('',(#6665),#6675,.T.);
#6665 = FACE_BOUND('',#6666,.T.);
#6666 = EDGE_LOOP('',(#6667,#6668,#6674));
#6667 = ORIENTED_EDGE('',*,*,#6652,.F.);
#6668 = ORIENTED_EDGE('',*,*,#6669,.T.);
#6669 = EDGE_CURVE('',#4708,#422,#6670,.T.);
#6670 = LINE('',#6671,#6672);
#6671 = CARTESIAN_POINT('',(33.610000610352,6.706217765808,
    0.699999988079));
#6672 = VECTOR('',#6673,1.);
#6673 = DIRECTION('',(-0.200389825766,-0.153765866791,-0.96757427412));
#6674 = ORIENTED_EDGE('',*,*,#444,.F.);
#6675 = PLANE('',#6676);
#6676 = AXIS2_PLACEMENT_3D('',#6677,#6678,#6679);
#6677 = CARTESIAN_POINT('',(33.569104432729,6.674836750447,
    0.310180659264));
#6678 = DIRECTION('',(0.608764781458,-0.793350767856,-0.));
#6679 = DIRECTION('',(-0.793350767856,-0.608764781458,0.));
#6680 = ADVANCED_FACE('',(#6681),#6691,.T.);
#6681 = FACE_BOUND('',#6682,.T.);
#6682 = EDGE_LOOP('',(#6683,#6689,#6690));
#6683 = ORIENTED_EDGE('',*,*,#6684,.T.);
#6684 = EDGE_CURVE('',#4730,#422,#6685,.T.);
#6685 = LINE('',#6686,#6687);
#6686 = CARTESIAN_POINT('',(33.465026855469,6.594974517822,
    0.699999988079));
#6687 = VECTOR('',#6688,1.);
#6688 = DIRECTION('',(0.,0.,-1.));
#6689 = ORIENTED_EDGE('',*,*,#6669,.F.);
#6690 = ORIENTED_EDGE('',*,*,#4729,.F.);
#6691 = PLANE('',#6692);
#6692 = AXIS2_PLACEMENT_3D('',#6693,#6694,#6695);
#6693 = CARTESIAN_POINT('',(33.505923033091,6.626355533183,
    0.389819328815));
#6694 = DIRECTION('',(0.608764781458,-0.793350767856,-0.));
#6695 = DIRECTION('',(-0.793350767856,-0.608764781458,0.));
#6696 = ADVANCED_FACE('',(#6697),#6712,.T.);
#6697 = FACE_BOUND('',#6698,.T.);
#6698 = EDGE_LOOP('',(#6699,#6700,#6706));
#6699 = ORIENTED_EDGE('',*,*,#421,.F.);
#6700 = ORIENTED_EDGE('',*,*,#6701,.T.);
#6701 = EDGE_CURVE('',#422,#4753,#6702,.T.);
#6702 = LINE('',#6703,#6704);
#6703 = CARTESIAN_POINT('',(33.465026855469,6.594974517822,
    7.049916100491E-16));
#6704 = VECTOR('',#6705,1.);
#6705 = DIRECTION('',(-0.153767113219,-0.200391050428,0.967573822404));
#6706 = ORIENTED_EDGE('',*,*,#6707,.T.);
#6707 = EDGE_CURVE('',#4753,#353,#6708,.T.);
#6708 = LINE('',#6709,#6710);
#6709 = CARTESIAN_POINT('',(33.353782653809,6.449999809265,
    0.699999988079));
#6710 = VECTOR('',#6711,1.);
#6711 = DIRECTION('',(0.,0.,-1.));
#6712 = PLANE('',#6713);
#6713 = AXIS2_PLACEMENT_3D('',#6714,#6715,#6716);
#6714 = CARTESIAN_POINT('',(33.385163963473,6.490896288855,
    0.310180409412));
#6715 = DIRECTION('',(0.793350181419,-0.60876554571,0.));
#6716 = DIRECTION('',(0.60876554571,0.793350181419,0.));
#6717 = ADVANCED_FACE('',(#6718),#6723,.T.);
#6718 = FACE_BOUND('',#6719,.T.);
#6719 = EDGE_LOOP('',(#6720,#6721,#6722));
#6720 = ORIENTED_EDGE('',*,*,#4752,.F.);
#6721 = ORIENTED_EDGE('',*,*,#6701,.F.);
#6722 = ORIENTED_EDGE('',*,*,#6684,.F.);
#6723 = PLANE('',#6724);
#6724 = AXIS2_PLACEMENT_3D('',#6725,#6726,#6727);
#6725 = CARTESIAN_POINT('',(33.433645545805,6.554078038232,
    0.389819578667));
#6726 = DIRECTION('',(0.793350181419,-0.60876554571,0.));
#6727 = DIRECTION('',(0.60876554571,0.793350181419,0.));
#6728 = ADVANCED_FACE('',(#6729),#6744,.T.);
#6729 = FACE_BOUND('',#6730,.T.);
#6730 = EDGE_LOOP('',(#6731,#6732,#6738));
#6731 = ORIENTED_EDGE('',*,*,#384,.F.);
#6732 = ORIENTED_EDGE('',*,*,#6733,.T.);
#6733 = EDGE_CURVE('',#353,#4776,#6734,.T.);
#6734 = LINE('',#6735,#6736);
#6735 = CARTESIAN_POINT('',(33.353782653809,6.449999809265,
    7.049916100491E-16));
#6736 = VECTOR('',#6737,1.);
#6737 = DIRECTION('',(-9.666206679461E-02,-0.233360299333,0.967573984529
    ));
#6738 = ORIENTED_EDGE('',*,*,#6739,.T.);
#6739 = EDGE_CURVE('',#4776,#376,#6740,.T.);
#6740 = LINE('',#6741,#6742);
#6741 = CARTESIAN_POINT('',(33.283851623535,6.281173229218,
    0.699999988079));
#6742 = VECTOR('',#6743,1.);
#6743 = DIRECTION('',(0.,0.,-1.));
#6744 = PLANE('',#6745);
#6745 = AXIS2_PLACEMENT_3D('',#6746,#6747,#6748);
#6746 = CARTESIAN_POINT('',(33.303578734242,6.328798162268,
    0.310180499086));
#6747 = DIRECTION('',(0.923878040549,-0.38268703426,0.));
#6748 = DIRECTION('',(0.38268703426,0.923878040549,0.));
#6749 = ADVANCED_FACE('',(#6750),#6755,.T.);
#6750 = FACE_BOUND('',#6751,.T.);
#6751 = EDGE_LOOP('',(#6752,#6753,#6754));
#6752 = ORIENTED_EDGE('',*,*,#4775,.F.);
#6753 = ORIENTED_EDGE('',*,*,#6733,.F.);
#6754 = ORIENTED_EDGE('',*,*,#6707,.F.);
#6755 = PLANE('',#6756);
#6756 = AXIS2_PLACEMENT_3D('',#6757,#6758,#6759);
#6757 = CARTESIAN_POINT('',(33.334055543101,6.402374876214,
    0.389819488993));
#6758 = DIRECTION('',(0.923878040549,-0.38268703426,0.));
#6759 = DIRECTION('',(0.38268703426,0.923878040549,0.));
#6760 = ADVANCED_FACE('',(#6761),#6776,.T.);
#6761 = FACE_BOUND('',#6762,.T.);
#6762 = EDGE_LOOP('',(#6763,#6764,#6770));
#6763 = ORIENTED_EDGE('',*,*,#407,.F.);
#6764 = ORIENTED_EDGE('',*,*,#6765,.T.);
#6765 = EDGE_CURVE('',#376,#4495,#6766,.T.);
#6766 = LINE('',#6767,#6768);
#6767 = CARTESIAN_POINT('',(33.283851623535,6.281173229218,
    7.049916100491E-16));
#6768 = VECTOR('',#6769,1.);
#6769 = DIRECTION('',(-3.297119295175E-02,-0.250426571638,0.967573993374
    ));
#6770 = ORIENTED_EDGE('',*,*,#6771,.T.);
#6771 = EDGE_CURVE('',#4495,#399,#6772,.T.);
#6772 = LINE('',#6773,#6774);
#6773 = CARTESIAN_POINT('',(33.259998321533,6.099999904633,
    0.699999988079));
#6774 = VECTOR('',#6775,1.);
#6775 = DIRECTION('',(0.,0.,-1.));
#6776 = PLANE('',#6777);
#6777 = AXIS2_PLACEMENT_3D('',#6778,#6779,#6780);
#6778 = CARTESIAN_POINT('',(33.26672719025,6.151107777074,0.310180503978
    ));
#6779 = DIRECTION('',(0.991443883128,-0.130533622521,0.));
#6780 = DIRECTION('',(0.130533622521,0.991443883128,0.));
#6781 = ADVANCED_FACE('',(#6782),#6787,.T.);
#6782 = FACE_BOUND('',#6783,.T.);
#6783 = EDGE_LOOP('',(#6784,#6785,#6786));
#6784 = ORIENTED_EDGE('',*,*,#4798,.F.);
#6785 = ORIENTED_EDGE('',*,*,#6765,.F.);
#6786 = ORIENTED_EDGE('',*,*,#6739,.F.);
#6787 = PLANE('',#6788);
#6788 = AXIS2_PLACEMENT_3D('',#6789,#6790,#6791);
#6789 = CARTESIAN_POINT('',(33.277122754819,6.230065356776,
    0.389819484101));
#6790 = DIRECTION('',(0.991443883128,-0.130533622521,0.));
#6791 = DIRECTION('',(0.130533622521,0.991443883128,0.));
#6792 = ADVANCED_FACE('',(#6793),#6808,.T.);
#6793 = FACE_BOUND('',#6794,.T.);
#6794 = EDGE_LOOP('',(#6795,#6796,#6802));
#6795 = ORIENTED_EDGE('',*,*,#994,.F.);
#6796 = ORIENTED_EDGE('',*,*,#6797,.T.);
#6797 = EDGE_CURVE('',#399,#4382,#6798,.T.);
#6798 = LINE('',#6799,#6800);
#6799 = CARTESIAN_POINT('',(33.259998321533,6.099999904633,
    7.049916100491E-16));
#6800 = VECTOR('',#6801,1.);
#6801 = DIRECTION('',(3.297119295175E-02,-0.250426571638,0.967573993374)
  );
#6802 = ORIENTED_EDGE('',*,*,#6803,.T.);
#6803 = EDGE_CURVE('',#4382,#972,#6804,.T.);
#6804 = LINE('',#6805,#6806);
#6805 = CARTESIAN_POINT('',(33.283851623535,5.918826580048,
    0.699999988079));
#6806 = VECTOR('',#6807,1.);
#6807 = DIRECTION('',(0.,0.,-1.));
#6808 = PLANE('',#6809);
#6809 = AXIS2_PLACEMENT_3D('',#6810,#6811,#6812);
#6810 = CARTESIAN_POINT('',(33.277122754819,5.969934452489,
    0.310180503978));
#6811 = DIRECTION('',(0.991443883128,0.130533622521,0.));
#6812 = DIRECTION('',(-0.130533622521,0.991443883128,0.));
#6813 = ADVANCED_FACE('',(#6814),#6819,.T.);
#6814 = FACE_BOUND('',#6815,.T.);
#6815 = EDGE_LOOP('',(#6816,#6817,#6818));
#6816 = ORIENTED_EDGE('',*,*,#4503,.F.);
#6817 = ORIENTED_EDGE('',*,*,#6797,.F.);
#6818 = ORIENTED_EDGE('',*,*,#6771,.F.);
#6819 = PLANE('',#6820);
#6820 = AXIS2_PLACEMENT_3D('',#6821,#6822,#6823);
#6821 = CARTESIAN_POINT('',(33.26672719025,6.048892032191,0.389819484101
    ));
#6822 = DIRECTION('',(0.991443883128,0.130533622521,0.));
#6823 = DIRECTION('',(-0.130533622521,0.991443883128,0.));
#6824 = ADVANCED_FACE('',(#6825),#6840,.T.);
#6825 = FACE_BOUND('',#6826,.T.);
#6826 = EDGE_LOOP('',(#6827,#6828,#6834));
#6827 = ORIENTED_EDGE('',*,*,#971,.F.);
#6828 = ORIENTED_EDGE('',*,*,#6829,.T.);
#6829 = EDGE_CURVE('',#972,#4405,#6830,.T.);
#6830 = LINE('',#6831,#6832);
#6831 = CARTESIAN_POINT('',(33.283851623535,5.918826580048,
    7.049916100491E-16));
#6832 = VECTOR('',#6833,1.);
#6833 = DIRECTION('',(9.666206679461E-02,-0.233360299333,0.967573984529)
  );
#6834 = ORIENTED_EDGE('',*,*,#6835,.T.);
#6835 = EDGE_CURVE('',#4405,#949,#6836,.T.);
#6836 = LINE('',#6837,#6838);
#6837 = CARTESIAN_POINT('',(33.353782653809,5.75,0.699999988079));
#6838 = VECTOR('',#6839,1.);
#6839 = DIRECTION('',(0.,0.,-1.));
#6840 = PLANE('',#6841);
#6841 = AXIS2_PLACEMENT_3D('',#6842,#6843,#6844);
#6842 = CARTESIAN_POINT('',(33.334055543101,5.797624933051,
    0.310180499086));
#6843 = DIRECTION('',(0.923878040549,0.38268703426,0.));
#6844 = DIRECTION('',(-0.38268703426,0.923878040549,0.));
#6845 = ADVANCED_FACE('',(#6846),#6851,.T.);
#6846 = FACE_BOUND('',#6847,.T.);
#6847 = EDGE_LOOP('',(#6848,#6849,#6850));
#6848 = ORIENTED_EDGE('',*,*,#4404,.F.);
#6849 = ORIENTED_EDGE('',*,*,#6829,.F.);
#6850 = ORIENTED_EDGE('',*,*,#6803,.F.);
#6851 = PLANE('',#6852);
#6852 = AXIS2_PLACEMENT_3D('',#6853,#6854,#6855);
#6853 = CARTESIAN_POINT('',(33.303578734242,5.871201646997,
    0.389819488993));
#6854 = DIRECTION('',(0.923878040549,0.38268703426,0.));
#6855 = DIRECTION('',(-0.38268703426,0.923878040549,0.));
#6856 = ADVANCED_FACE('',(#6857),#6872,.T.);
#6857 = FACE_BOUND('',#6858,.T.);
#6858 = EDGE_LOOP('',(#6859,#6860,#6866));
#6859 = ORIENTED_EDGE('',*,*,#1019,.F.);
#6860 = ORIENTED_EDGE('',*,*,#6861,.T.);
#6861 = EDGE_CURVE('',#949,#4428,#6862,.T.);
#6862 = LINE('',#6863,#6864);
#6863 = CARTESIAN_POINT('',(33.353782653809,5.75,7.049916100491E-16));
#6864 = VECTOR('',#6865,1.);
#6865 = DIRECTION('',(0.153767113219,-0.200391050428,0.967573822404));
#6866 = ORIENTED_EDGE('',*,*,#6867,.T.);
#6867 = EDGE_CURVE('',#4428,#1011,#6868,.T.);
#6868 = LINE('',#6869,#6870);
#6869 = CARTESIAN_POINT('',(33.465026855469,5.605025291443,
    0.699999988079));
#6870 = VECTOR('',#6871,1.);
#6871 = DIRECTION('',(0.,0.,-1.));
#6872 = PLANE('',#6873);
#6873 = AXIS2_PLACEMENT_3D('',#6874,#6875,#6876);
#6874 = CARTESIAN_POINT('',(33.433645545805,5.645921771033,
    0.310180409412));
#6875 = DIRECTION('',(0.793350181419,0.60876554571,0.));
#6876 = DIRECTION('',(-0.60876554571,0.793350181419,0.));
#6877 = ADVANCED_FACE('',(#6878),#6883,.T.);
#6878 = FACE_BOUND('',#6879,.T.);
#6879 = EDGE_LOOP('',(#6880,#6881,#6882));
#6880 = ORIENTED_EDGE('',*,*,#4427,.F.);
#6881 = ORIENTED_EDGE('',*,*,#6861,.F.);
#6882 = ORIENTED_EDGE('',*,*,#6835,.F.);
#6883 = PLANE('',#6884);
#6884 = AXIS2_PLACEMENT_3D('',#6885,#6886,#6887);
#6885 = CARTESIAN_POINT('',(33.385163963473,5.70910352041,0.389819578667
    ));
#6886 = DIRECTION('',(0.793350181419,0.60876554571,0.));
#6887 = DIRECTION('',(-0.60876554571,0.793350181419,0.));
#6888 = ADVANCED_FACE('',(#6889),#6899,.T.);
#6889 = FACE_BOUND('',#6890,.T.);
#6890 = EDGE_LOOP('',(#6891,#6892,#6898));
#6891 = ORIENTED_EDGE('',*,*,#6867,.F.);
#6892 = ORIENTED_EDGE('',*,*,#6893,.T.);
#6893 = EDGE_CURVE('',#4428,#1034,#6894,.T.);
#6894 = LINE('',#6895,#6896);
#6895 = CARTESIAN_POINT('',(33.465026855469,5.605025291443,
    0.699999988079));
#6896 = VECTOR('',#6897,1.);
#6897 = DIRECTION('',(0.200389825766,-0.153765866791,-0.96757427412));
#6898 = ORIENTED_EDGE('',*,*,#1042,.F.);
#6899 = PLANE('',#6900);
#6900 = AXIS2_PLACEMENT_3D('',#6901,#6902,#6903);
#6901 = CARTESIAN_POINT('',(33.505923033091,5.573644276082,
    0.310180659264));
#6902 = DIRECTION('',(0.608764781458,0.793350767856,0.));
#6903 = DIRECTION('',(0.793350767856,-0.608764781458,0.));
#6904 = ADVANCED_FACE('',(#6905),#6915,.T.);
#6905 = FACE_BOUND('',#6906,.T.);
#6906 = EDGE_LOOP('',(#6907,#6913,#6914));
#6907 = ORIENTED_EDGE('',*,*,#6908,.T.);
#6908 = EDGE_CURVE('',#4451,#1034,#6909,.T.);
#6909 = LINE('',#6910,#6911);
#6910 = CARTESIAN_POINT('',(33.610000610352,5.493782043457,
    0.699999988079));
#6911 = VECTOR('',#6912,1.);
#6912 = DIRECTION('',(0.,0.,-1.));
#6913 = ORIENTED_EDGE('',*,*,#6893,.F.);
#6914 = ORIENTED_EDGE('',*,*,#4450,.F.);
#6915 = PLANE('',#6916);
#6916 = AXIS2_PLACEMENT_3D('',#6917,#6918,#6919);
#6917 = CARTESIAN_POINT('',(33.569104432729,5.525163058818,
    0.389819328815));
#6918 = DIRECTION('',(0.608764781458,0.793350767856,0.));
#6919 = DIRECTION('',(0.793350767856,-0.608764781458,0.));
#6920 = ADVANCED_FACE('',(#6921),#6931,.T.);
#6921 = FACE_BOUND('',#6922,.T.);
#6922 = EDGE_LOOP('',(#6923,#6924,#6930));
#6923 = ORIENTED_EDGE('',*,*,#6908,.F.);
#6924 = ORIENTED_EDGE('',*,*,#6925,.T.);
#6925 = EDGE_CURVE('',#4451,#1057,#6926,.T.);
#6926 = LINE('',#6927,#6928);
#6927 = CARTESIAN_POINT('',(33.610000610352,5.493782043457,
    0.699999988079));
#6928 = VECTOR('',#6929,1.);
#6929 = DIRECTION('',(0.233360952282,-9.666074602884E-02,-0.967573958996
    ));
#6930 = ORIENTED_EDGE('',*,*,#1065,.F.);
#6931 = PLANE('',#6932);
#6932 = AXIS2_PLACEMENT_3D('',#6933,#6934,#6935);
#6933 = CARTESIAN_POINT('',(33.657625680083,5.474055200877,
    0.310180484963));
#6934 = DIRECTION('',(0.382681657136,0.923880267833,0.));
#6935 = DIRECTION('',(0.923880267833,-0.382681657136,0.));
#6936 = ADVANCED_FACE('',(#6937),#6947,.T.);
#6937 = FACE_BOUND('',#6938,.T.);
#6938 = EDGE_LOOP('',(#6939,#6945,#6946));
#6939 = ORIENTED_EDGE('',*,*,#6940,.T.);
#6940 = EDGE_CURVE('',#4518,#1057,#6941,.T.);
#6941 = LINE('',#6942,#6943);
#6942 = CARTESIAN_POINT('',(33.778827667236,5.423851966858,
    0.699999988079));
#6943 = VECTOR('',#6944,1.);
#6944 = DIRECTION('',(0.,0.,-1.));
#6945 = ORIENTED_EDGE('',*,*,#6925,.F.);
#6946 = ORIENTED_EDGE('',*,*,#4517,.F.);
#6947 = PLANE('',#6948);
#6948 = AXIS2_PLACEMENT_3D('',#6949,#6950,#6951);
#6949 = CARTESIAN_POINT('',(33.731202597504,5.443578809438,
    0.389819503116));
#6950 = DIRECTION('',(0.382681657136,0.923880267833,0.));
#6951 = DIRECTION('',(0.923880267833,-0.382681657136,0.));
#6952 = ADVANCED_FACE('',(#6953),#6963,.T.);
#6953 = FACE_BOUND('',#6954,.T.);
#6954 = EDGE_LOOP('',(#6955,#6956,#6962));
#6955 = ORIENTED_EDGE('',*,*,#6940,.F.);
#6956 = ORIENTED_EDGE('',*,*,#6957,.T.);
#6957 = EDGE_CURVE('',#4518,#1080,#6958,.T.);
#6958 = LINE('',#6959,#6960);
#6959 = CARTESIAN_POINT('',(33.778827667236,5.423851966858,
    0.699999988079));
#6960 = VECTOR('',#6961,1.);
#6961 = DIRECTION('',(0.250424116871,-3.296923954588E-02,-0.967574695273
    ));
#6962 = ORIENTED_EDGE('',*,*,#1088,.F.);
#6963 = PLANE('',#6964);
#6964 = AXIS2_PLACEMENT_3D('',#6965,#6966,#6967);
#6965 = CARTESIAN_POINT('',(33.829934937659,5.417123510102,
    0.310180892214));
#6966 = DIRECTION('',(0.130527278383,0.991444718377,0.));
#6967 = DIRECTION('',(0.991444718377,-0.130527278383,0.));
#6968 = ADVANCED_FACE('',(#6969),#6979,.T.);
#6969 = FACE_BOUND('',#6970,.T.);
#6970 = EDGE_LOOP('',(#6971,#6977,#6978));
#6971 = ORIENTED_EDGE('',*,*,#6972,.T.);
#6972 = EDGE_CURVE('',#4541,#1080,#6973,.T.);
#6973 = LINE('',#6974,#6975);
#6974 = CARTESIAN_POINT('',(33.959999084473,5.400000095367,
    0.699999988079));
#6975 = VECTOR('',#6976,1.);
#6976 = DIRECTION('',(0.,0.,-1.));
#6977 = ORIENTED_EDGE('',*,*,#6957,.F.);
#6978 = ORIENTED_EDGE('',*,*,#4540,.F.);
#6979 = PLANE('',#6980);
#6980 = AXIS2_PLACEMENT_3D('',#6981,#6982,#6983);
#6981 = CARTESIAN_POINT('',(33.90889181405,5.406728552124,0.389819095865
    ));
#6982 = DIRECTION('',(0.130527278383,0.991444718377,0.));
#6983 = DIRECTION('',(0.991444718377,-0.130527278383,0.));
#6984 = ADVANCED_FACE('',(#6985),#6995,.T.);
#6985 = FACE_BOUND('',#6986,.T.);
#6986 = EDGE_LOOP('',(#6987,#6988,#6994));
#6987 = ORIENTED_EDGE('',*,*,#6972,.F.);
#6988 = ORIENTED_EDGE('',*,*,#6989,.T.);
#6989 = EDGE_CURVE('',#4541,#1103,#6990,.T.);
#6990 = LINE('',#6991,#6992);
#6991 = CARTESIAN_POINT('',(33.959999084473,5.400000095367,
    0.699999988079));
#6992 = VECTOR('',#6993,1.);
#6993 = DIRECTION('',(0.250429059052,3.296919601121E-02,-0.967573417626)
  );
#6994 = ORIENTED_EDGE('',*,*,#1111,.F.);
#6995 = PLANE('',#6996);
#6996 = AXIS2_PLACEMENT_3D('',#6997,#6998,#6999);
#6997 = CARTESIAN_POINT('',(34.011107547437,5.406728567453,
    0.310180185524));
#6998 = DIRECTION('',(-0.130524576915,0.991445074031,0.));
#6999 = DIRECTION('',(0.991445074031,0.130524576915,0.));
#7000 = ADVANCED_FACE('',(#7001),#7011,.T.);
#7001 = FACE_BOUND('',#7002,.T.);
#7002 = EDGE_LOOP('',(#7003,#7009,#7010));
#7003 = ORIENTED_EDGE('',*,*,#7004,.T.);
#7004 = EDGE_CURVE('',#4564,#1103,#7005,.T.);
#7005 = LINE('',#7006,#7007);
#7006 = CARTESIAN_POINT('',(34.141174316406,5.423851966858,
    0.699999988079));
#7007 = VECTOR('',#7008,1.);
#7008 = DIRECTION('',(0.,0.,-1.));
#7009 = ORIENTED_EDGE('',*,*,#6989,.F.);
#7010 = ORIENTED_EDGE('',*,*,#4563,.F.);
#7011 = PLANE('',#7012);
#7012 = AXIS2_PLACEMENT_3D('',#7013,#7014,#7015);
#7013 = CARTESIAN_POINT('',(34.090065853442,5.417123494772,
    0.389819802556));
#7014 = DIRECTION('',(-0.130524576915,0.991445074031,0.));
#7015 = DIRECTION('',(0.991445074031,0.130524576915,0.));
#7016 = ADVANCED_FACE('',(#7017),#7027,.T.);
#7017 = FACE_BOUND('',#7018,.T.);
#7018 = EDGE_LOOP('',(#7019,#7020,#7026));
#7019 = ORIENTED_EDGE('',*,*,#7004,.F.);
#7020 = ORIENTED_EDGE('',*,*,#7021,.T.);
#7021 = EDGE_CURVE('',#4564,#1126,#7022,.T.);
#7022 = LINE('',#7023,#7024);
#7023 = CARTESIAN_POINT('',(34.141174316406,5.423851966858,
    0.699999988079));
#7024 = VECTOR('',#7025,1.);
#7025 = DIRECTION('',(0.233360952282,9.666074602884E-02,-0.967573958996)
  );
#7026 = ORIENTED_EDGE('',*,*,#1134,.F.);
#7027 = PLANE('',#7028);
#7028 = AXIS2_PLACEMENT_3D('',#7029,#7030,#7031);
#7029 = CARTESIAN_POINT('',(34.188799386138,5.443578809438,
    0.310180484963));
#7030 = DIRECTION('',(-0.382681657136,0.923880267833,0.));
#7031 = DIRECTION('',(0.923880267833,0.382681657136,0.));
#7032 = ADVANCED_FACE('',(#7033),#7043,.T.);
#7033 = FACE_BOUND('',#7034,.T.);
#7034 = EDGE_LOOP('',(#7035,#7041,#7042));
#7035 = ORIENTED_EDGE('',*,*,#7036,.T.);
#7036 = EDGE_CURVE('',#4587,#1126,#7037,.T.);
#7037 = LINE('',#7038,#7039);
#7038 = CARTESIAN_POINT('',(34.310001373291,5.493782043457,
    0.699999988079));
#7039 = VECTOR('',#7040,1.);
#7040 = DIRECTION('',(0.,0.,-1.));
#7041 = ORIENTED_EDGE('',*,*,#7021,.F.);
#7042 = ORIENTED_EDGE('',*,*,#4586,.F.);
#7043 = PLANE('',#7044);
#7044 = AXIS2_PLACEMENT_3D('',#7045,#7046,#7047);
#7045 = CARTESIAN_POINT('',(34.262376303559,5.474055200877,
    0.389819503116));
#7046 = DIRECTION('',(-0.382681657136,0.923880267833,0.));
#7047 = DIRECTION('',(0.923880267833,0.382681657136,0.));
#7048 = ADVANCED_FACE('',(#7049),#7059,.T.);
#7049 = FACE_BOUND('',#7050,.T.);
#7050 = EDGE_LOOP('',(#7051,#7052,#7058));
#7051 = ORIENTED_EDGE('',*,*,#7036,.F.);
#7052 = ORIENTED_EDGE('',*,*,#7053,.T.);
#7053 = EDGE_CURVE('',#4587,#1149,#7054,.T.);
#7054 = LINE('',#7055,#7056);
#7055 = CARTESIAN_POINT('',(34.310001373291,5.493782043457,
    0.699999988079));
#7056 = VECTOR('',#7057,1.);
#7057 = DIRECTION('',(0.200389825766,0.153765866791,-0.96757427412));
#7058 = ORIENTED_EDGE('',*,*,#1157,.F.);
#7059 = PLANE('',#7060);
#7060 = AXIS2_PLACEMENT_3D('',#7061,#7062,#7063);
#7061 = CARTESIAN_POINT('',(34.350897550913,5.525163058818,
    0.310180659264));
#7062 = DIRECTION('',(-0.608764781458,0.793350767856,0.));
#7063 = DIRECTION('',(0.793350767856,0.608764781458,0.));
#7064 = ADVANCED_FACE('',(#7065),#7075,.T.);
#7065 = FACE_BOUND('',#7066,.T.);
#7066 = EDGE_LOOP('',(#7067,#7073,#7074));
#7067 = ORIENTED_EDGE('',*,*,#7068,.T.);
#7068 = EDGE_CURVE('',#4610,#1149,#7069,.T.);
#7069 = LINE('',#7070,#7071);
#7070 = CARTESIAN_POINT('',(34.454975128174,5.605025291443,
    0.699999988079));
#7071 = VECTOR('',#7072,1.);
#7072 = DIRECTION('',(0.,0.,-1.));
#7073 = ORIENTED_EDGE('',*,*,#7053,.F.);
#7074 = ORIENTED_EDGE('',*,*,#4609,.F.);
#7075 = PLANE('',#7076);
#7076 = AXIS2_PLACEMENT_3D('',#7077,#7078,#7079);
#7077 = CARTESIAN_POINT('',(34.414078950552,5.573644276082,
    0.389819328815));
#7078 = DIRECTION('',(-0.608764781458,0.793350767856,0.));
#7079 = DIRECTION('',(0.793350767856,0.608764781458,0.));
#7080 = ADVANCED_FACE('',(#7081),#7091,.T.);
#7081 = FACE_BOUND('',#7082,.T.);
#7082 = EDGE_LOOP('',(#7083,#7084,#7090));
#7083 = ORIENTED_EDGE('',*,*,#4632,.F.);
#7084 = ORIENTED_EDGE('',*,*,#7085,.T.);
#7085 = EDGE_CURVE('',#4633,#1149,#7086,.T.);
#7086 = LINE('',#7087,#7088);
#7087 = CARTESIAN_POINT('',(34.566219329834,5.75,0.699999988079));
#7088 = VECTOR('',#7089,1.);
#7089 = DIRECTION('',(-0.153767113219,-0.200391050428,-0.967573822404));
#7090 = ORIENTED_EDGE('',*,*,#7068,.F.);
#7091 = PLANE('',#7092);
#7092 = AXIS2_PLACEMENT_3D('',#7093,#7094,#7095);
#7093 = CARTESIAN_POINT('',(34.486356437838,5.645921771033,
    0.389819578667));
#7094 = DIRECTION('',(-0.793350181419,0.60876554571,-0.));
#7095 = DIRECTION('',(-0.60876554571,-0.793350181419,0.));
#7096 = ADVANCED_FACE('',(#7097),#7107,.T.);
#7097 = FACE_BOUND('',#7098,.T.);
#7098 = EDGE_LOOP('',(#7099,#7100,#7101));
#7099 = ORIENTED_EDGE('',*,*,#1180,.F.);
#7100 = ORIENTED_EDGE('',*,*,#7085,.F.);
#7101 = ORIENTED_EDGE('',*,*,#7102,.T.);
#7102 = EDGE_CURVE('',#4633,#1172,#7103,.T.);
#7103 = LINE('',#7104,#7105);
#7104 = CARTESIAN_POINT('',(34.566219329834,5.75,0.699999988079));
#7105 = VECTOR('',#7106,1.);
#7106 = DIRECTION('',(0.,0.,-1.));
#7107 = PLANE('',#7108);
#7108 = AXIS2_PLACEMENT_3D('',#7109,#7110,#7111);
#7109 = CARTESIAN_POINT('',(34.53483802017,5.70910352041,0.310180409412)
  );
#7110 = DIRECTION('',(-0.793350181419,0.60876554571,-0.));
#7111 = DIRECTION('',(-0.60876554571,-0.793350181419,0.));
#7112 = ADVANCED_FACE('',(#7113),#7123,.T.);
#7113 = FACE_BOUND('',#7114,.T.);
#7114 = EDGE_LOOP('',(#7115,#7116,#7122));
#7115 = ORIENTED_EDGE('',*,*,#4655,.F.);
#7116 = ORIENTED_EDGE('',*,*,#7117,.T.);
#7117 = EDGE_CURVE('',#4656,#1172,#7118,.T.);
#7118 = LINE('',#7119,#7120);
#7119 = CARTESIAN_POINT('',(34.63614654541,5.918826580048,0.699999988079
    ));
#7120 = VECTOR('',#7121,1.);
#7121 = DIRECTION('',(-9.665684319802E-02,-0.23336041827,-0.967574477675
    ));
#7122 = ORIENTED_EDGE('',*,*,#7102,.F.);
#7123 = PLANE('',#7124);
#7124 = AXIS2_PLACEMENT_3D('',#7125,#7126,#7127);
#7125 = CARTESIAN_POINT('',(34.585945347092,5.79762489117,0.389819216224
    ));
#7126 = DIRECTION('',(-0.923885421047,0.382669215872,-0.));
#7127 = DIRECTION('',(-0.382669215872,-0.923885421047,0.));
#7128 = ADVANCED_FACE('',(#7129),#7139,.T.);
#7129 = FACE_BOUND('',#7130,.T.);
#7130 = EDGE_LOOP('',(#7131,#7132,#7133));
#7131 = ORIENTED_EDGE('',*,*,#1203,.F.);
#7132 = ORIENTED_EDGE('',*,*,#7117,.F.);
#7133 = ORIENTED_EDGE('',*,*,#7134,.T.);
#7134 = EDGE_CURVE('',#4656,#1195,#7135,.T.);
#7135 = LINE('',#7136,#7137);
#7136 = CARTESIAN_POINT('',(34.63614654541,5.918826580048,0.699999988079
    ));
#7137 = VECTOR('',#7138,1.);
#7138 = DIRECTION('',(0.,0.,-1.));
#7139 = PLANE('',#7140);
#7140 = AXIS2_PLACEMENT_3D('',#7141,#7142,#7143);
#7141 = CARTESIAN_POINT('',(34.616420528152,5.871201688878,
    0.310180771855));
#7142 = DIRECTION('',(-0.923885421047,0.382669215872,-0.));
#7143 = DIRECTION('',(-0.382669215872,-0.923885421047,0.));
#7144 = ADVANCED_FACE('',(#7145),#7155,.T.);
#7145 = FACE_BOUND('',#7146,.T.);
#7146 = EDGE_LOOP('',(#7147,#7148,#7154));
#7147 = ORIENTED_EDGE('',*,*,#4678,.F.);
#7148 = ORIENTED_EDGE('',*,*,#7149,.T.);
#7149 = EDGE_CURVE('',#4679,#1195,#7150,.T.);
#7150 = LINE('',#7151,#7152);
#7151 = CARTESIAN_POINT('',(34.659999847412,6.099999904633,
    0.699999988079));
#7152 = VECTOR('',#7153,1.);
#7153 = DIRECTION('',(-3.297119295175E-02,-0.250426571638,
    -0.967573993374));
#7154 = ORIENTED_EDGE('',*,*,#7134,.F.);
#7155 = PLANE('',#7156);
#7156 = AXIS2_PLACEMENT_3D('',#7157,#7158,#7159);
#7157 = CARTESIAN_POINT('',(34.642875414126,5.969934452489,
    0.389819484101));
#7158 = DIRECTION('',(-0.991443883128,0.130533622521,-0.));
#7159 = DIRECTION('',(-0.130533622521,-0.991443883128,0.));
#7160 = ADVANCED_FACE('',(#7161),#7171,.T.);
#7161 = FACE_BOUND('',#7162,.T.);
#7162 = EDGE_LOOP('',(#7163,#7164,#7165));
#7163 = ORIENTED_EDGE('',*,*,#1224,.F.);
#7164 = ORIENTED_EDGE('',*,*,#7149,.F.);
#7165 = ORIENTED_EDGE('',*,*,#7166,.T.);
#7166 = EDGE_CURVE('',#4679,#629,#7167,.T.);
#7167 = LINE('',#7168,#7169);
#7168 = CARTESIAN_POINT('',(34.659999847412,6.099999904633,
    0.699999988079));
#7169 = VECTOR('',#7170,1.);
#7170 = DIRECTION('',(0.,0.,-1.));
#7171 = PLANE('',#7172);
#7172 = AXIS2_PLACEMENT_3D('',#7173,#7174,#7175);
#7173 = CARTESIAN_POINT('',(34.653270978696,6.048892032191,
    0.310180503978));
#7174 = DIRECTION('',(-0.991443883128,0.130533622521,-0.));
#7175 = DIRECTION('',(-0.130533622521,-0.991443883128,0.));
#7176 = ADVANCED_FACE('',(#7177),#7187,.T.);
#7177 = FACE_BOUND('',#7178,.T.);
#7178 = EDGE_LOOP('',(#7179,#7180,#7186));
#7179 = ORIENTED_EDGE('',*,*,#4982,.F.);
#7180 = ORIENTED_EDGE('',*,*,#7181,.T.);
#7181 = EDGE_CURVE('',#4953,#629,#7182,.T.);
#7182 = LINE('',#7183,#7184);
#7183 = CARTESIAN_POINT('',(34.63614654541,6.281173229218,0.699999988079
    ));
#7184 = VECTOR('',#7185,1.);
#7185 = DIRECTION('',(3.297119295175E-02,-0.250426571638,-0.967573993374
    ));
#7186 = ORIENTED_EDGE('',*,*,#7166,.F.);
#7187 = PLANE('',#7188);
#7188 = AXIS2_PLACEMENT_3D('',#7189,#7190,#7191);
#7189 = CARTESIAN_POINT('',(34.653270978696,6.151107777074,
    0.389819484101));
#7190 = DIRECTION('',(-0.991443883128,-0.130533622521,-0.));
#7191 = DIRECTION('',(0.130533622521,-0.991443883128,0.));
#7192 = ADVANCED_FACE('',(#7193),#7203,.T.);
#7193 = FACE_BOUND('',#7194,.T.);
#7194 = EDGE_LOOP('',(#7195,#7196,#7197));
#7195 = ORIENTED_EDGE('',*,*,#628,.F.);
#7196 = ORIENTED_EDGE('',*,*,#7181,.F.);
#7197 = ORIENTED_EDGE('',*,*,#7198,.T.);
#7198 = EDGE_CURVE('',#4953,#606,#7199,.T.);
#7199 = LINE('',#7200,#7201);
#7200 = CARTESIAN_POINT('',(34.63614654541,6.281173229218,0.699999988079
    ));
#7201 = VECTOR('',#7202,1.);
#7202 = DIRECTION('',(0.,0.,-1.));
#7203 = PLANE('',#7204);
#7204 = AXIS2_PLACEMENT_3D('',#7205,#7206,#7207);
#7205 = CARTESIAN_POINT('',(34.642875414126,6.230065356776,
    0.310180503978));
#7206 = DIRECTION('',(-0.991443883128,-0.130533622521,-0.));
#7207 = DIRECTION('',(0.130533622521,-0.991443883128,0.));
#7208 = ADVANCED_FACE('',(#7209),#7219,.T.);
#7209 = FACE_BOUND('',#7210,.T.);
#7210 = EDGE_LOOP('',(#7211,#7212,#7218));
#7211 = ORIENTED_EDGE('',*,*,#4961,.F.);
#7212 = ORIENTED_EDGE('',*,*,#7213,.T.);
#7213 = EDGE_CURVE('',#4930,#606,#7214,.T.);
#7214 = LINE('',#7215,#7216);
#7215 = CARTESIAN_POINT('',(34.566219329834,6.449999809265,
    0.699999988079));
#7216 = VECTOR('',#7217,1.);
#7217 = DIRECTION('',(9.665684319802E-02,-0.23336041827,-0.967574477675)
  );
#7218 = ORIENTED_EDGE('',*,*,#7198,.F.);
#7219 = PLANE('',#7220);
#7220 = AXIS2_PLACEMENT_3D('',#7221,#7222,#7223);
#7221 = CARTESIAN_POINT('',(34.616420528152,6.328798120387,
    0.389819216224));
#7222 = DIRECTION('',(-0.923885421047,-0.382669215872,-0.));
#7223 = DIRECTION('',(0.382669215872,-0.923885421047,0.));
#7224 = ADVANCED_FACE('',(#7225),#7235,.T.);
#7225 = FACE_BOUND('',#7226,.T.);
#7226 = EDGE_LOOP('',(#7227,#7228,#7229));
#7227 = ORIENTED_EDGE('',*,*,#605,.F.);
#7228 = ORIENTED_EDGE('',*,*,#7213,.F.);
#7229 = ORIENTED_EDGE('',*,*,#7230,.T.);
#7230 = EDGE_CURVE('',#4930,#583,#7231,.T.);
#7231 = LINE('',#7232,#7233);
#7232 = CARTESIAN_POINT('',(34.566219329834,6.449999809265,
    0.699999988079));
#7233 = VECTOR('',#7234,1.);
#7234 = DIRECTION('',(0.,0.,-1.));
#7235 = PLANE('',#7236);
#7236 = AXIS2_PLACEMENT_3D('',#7237,#7238,#7239);
#7237 = CARTESIAN_POINT('',(34.585945347092,6.402374918095,
    0.310180771855));
#7238 = DIRECTION('',(-0.923885421047,-0.382669215872,-0.));
#7239 = DIRECTION('',(0.382669215872,-0.923885421047,0.));
#7240 = ADVANCED_FACE('',(#7241),#7251,.T.);
#7241 = FACE_BOUND('',#7242,.T.);
#7242 = EDGE_LOOP('',(#7243,#7244,#7250));
#7243 = ORIENTED_EDGE('',*,*,#4938,.F.);
#7244 = ORIENTED_EDGE('',*,*,#7245,.T.);
#7245 = EDGE_CURVE('',#4907,#583,#7246,.T.);
#7246 = LINE('',#7247,#7248);
#7247 = CARTESIAN_POINT('',(34.454975128174,6.594974517822,
    0.699999988079));
#7248 = VECTOR('',#7249,1.);
#7249 = DIRECTION('',(0.153767113219,-0.200391050428,-0.967573822404));
#7250 = ORIENTED_EDGE('',*,*,#7230,.F.);
#7251 = PLANE('',#7252);
#7252 = AXIS2_PLACEMENT_3D('',#7253,#7254,#7255);
#7253 = CARTESIAN_POINT('',(34.53483802017,6.490896288855,0.389819578667
    ));
#7254 = DIRECTION('',(-0.793350181419,-0.60876554571,-0.));
#7255 = DIRECTION('',(0.60876554571,-0.793350181419,0.));
#7256 = ADVANCED_FACE('',(#7257),#7262,.T.);
#7257 = FACE_BOUND('',#7258,.T.);
#7258 = EDGE_LOOP('',(#7259,#7260,#7261));
#7259 = ORIENTED_EDGE('',*,*,#582,.F.);
#7260 = ORIENTED_EDGE('',*,*,#7245,.F.);
#7261 = ORIENTED_EDGE('',*,*,#6503,.F.);
#7262 = PLANE('',#7263);
#7263 = AXIS2_PLACEMENT_3D('',#7264,#7265,#7266);
#7264 = CARTESIAN_POINT('',(34.486356437838,6.554078038232,
    0.310180409412));
#7265 = DIRECTION('',(-0.793350181419,-0.60876554571,-0.));
#7266 = DIRECTION('',(0.60876554571,-0.793350181419,0.));
#7267 = ( GEOMETRIC_REPRESENTATION_CONTEXT(3) 
GLOBAL_UNCERTAINTY_ASSIGNED_CONTEXT((#7271)) 
GLOBAL_UNIT_ASSIGNED_CONTEXT((#7268,#7269,#7270)) REPRESENTATION_CONTEXT
('Context #1','3D Context with UNIT and UNCERTAINTY') );
#7268 = ( LENGTH_UNIT() NAMED_UNIT(*) SI_UNIT(.MILLI.,.METRE.) );
#7269 = ( NAMED_UNIT(*) PLANE_ANGLE_UNIT() SI_UNIT($,.RADIAN.) );
#7270 = ( NAMED_UNIT(*) SI_UNIT($,.STERADIAN.) SOLID_ANGLE_UNIT() );
#7271 = UNCERTAINTY_MEASURE_WITH_UNIT(LENGTH_MEASURE(1.E-07),#7268,
  'distance_accuracy_value','confusion accuracy');
#7272 = PRODUCT_RELATED_PRODUCT_CATEGORY('part',$,(#7));
#7273 = MECHANICAL_DESIGN_GEOMETRIC_PRESENTATION_REPRESENTATION('',(
    #7274),#7267);
#7274 = STYLED_ITEM('color',(#7275),#15);
#7275 = PRESENTATION_STYLE_ASSIGNMENT((#7276,#7282));
#7276 = SURFACE_STYLE_USAGE(.BOTH.,#7277);
#7277 = SURFACE_SIDE_STYLE('',(#7278));
#7278 = SURFACE_STYLE_FILL_AREA(#7279);
#7279 = FILL_AREA_STYLE('',(#7280));
#7280 = FILL_AREA_STYLE_COLOUR('',#7281);
#7281 = COLOUR_RGB('',0.678430976034,0.709803998361,0.741176010593);
#7282 = CURVE_STYLE('',#7283,POSITIVE_LENGTH_MEASURE(0.1),#7284);
#7283 = DRAUGHTING_PRE_DEFINED_CURVE_FONT('continuous');
#7284 = COLOUR_RGB('',9.803921802644E-02,9.803921802644E-02,
  9.803921802644E-02);
ENDSEC;
END-ISO-10303-21;
