# Supplementary material for: An Open-Source 3D-Printable Platform for Testing Head-Fixed Cognitive Flexibility in Rodents
Source: eNeuro. 2025 Jan 24;12(1):ENEURO.0364-24.2024. doi: 10.1523/ENEURO.0364-24.2024 (PMC11875048; doi:10.1523/ENEURO.0364-24.2024)
Supplement: FlexRig Repository — Download FlexRig Repository, ZIP file. [file eneuro-12-ENEURO.0364-24.2024-s003.zip › FlexRig-main/3DModels/headplate.step]

ISO-10303-21;
HEADER;
FILE_DESCRIPTION(('FreeCAD Model'),'2;1');
FILE_NAME('Open CASCADE Shape Model','2024-12-02T13:50:09',('Author'),(
    ''),'Open CASCADE STEP processor 7.8','FreeCAD','Unknown');
FILE_SCHEMA(('AUTOMOTIVE_DESIGN { 1 0 10303 214 1 1 1 1 }'));
ENDSEC;
DATA;
#1 = APPLICATION_PROTOCOL_DEFINITION('international standard',
  'automotive_design',2000,#2);
#2 = APPLICATION_CONTEXT(
  'core data for automotive mechanical design processes');
#3 = SHAPE_DEFINITION_REPRESENTATION(#4,#10);
#4 = PRODUCT_DEFINITION_SHAPE('','',#5);
#5 = PRODUCT_DEFINITION('design','',#6,#9);
#6 = PRODUCT_DEFINITION_FORMATION('','',#7);
#7 = PRODUCT('headplate001','headplate001','',(#8));
#8 = PRODUCT_CONTEXT('',#2,'mechanical');
#9 = PRODUCT_DEFINITION_CONTEXT('part definition',#2,'design');
#10 = SHAPE_REPRESENTATION('',(#11,#15,#49,#83,#117,#151,#185,#219,#253,
    #287,#321,#355,#389,#423,#457,#491,#525,#559,#593,#627,#661,#695,
    #729,#763,#797,#831,#865,#899,#933,#967,#1001,#1035,#1069,#1103,
    #1137,#1171,#1205,#1239,#1273,#1307,#1341,#1375,#1409,#1443,#1477,
    #1511,#1545,#1579,#1613,#1647,#1681,#1715,#1749,#1783,#1817,#1851,
    #1885,#1919,#1953,#1987,#2021,#2055,#2089,#2123,#2157,#2191,#2225,
    #2259,#2293,#2327,#2361,#2395,#2429,#2463,#2497,#2531,#2565,#2599,
    #2633,#2667,#2701,#2735,#2769,#2803,#2837,#2871,#2905,#2939,#2973,
    #3007,#3041,#3075,#3109,#3143,#3177,#3211,#3245,#3279,#3313,#3347,
    #3381,#3415,#3449,#3483,#3517,#3551,#3585,#3619,#3653,#3687,#3721,
    #3755,#3789,#3823,#3857,#3891,#3925,#3959,#3993,#4027,#4061,#4095,
    #4129,#4163,#4197,#4231,#4265,#4299,#4333,#4367,#4401,#4435,#4469,
    #4503,#4537,#4571,#4605,#4639,#4673,#4707,#4741,#4775,#4809,#4843,
    #4877,#4911,#4945,#4979,#5013,#5047,#5081,#5115,#5149,#5183,#5217,
    #5251,#5285,#5319,#5353,#5387,#5421,#5455,#5489,#5523,#5557,#5591,
    #5625,#5659,#5693,#5727,#5761,#5795,#5829,#5863,#5897,#5931,#5965,
    #5999,#6033,#6067,#6101,#6135,#6169,#6203,#6237,#6271,#6305,#6339,
    #6373,#6407,#6441,#6475,#6509,#6543,#6577,#6611,#6645,#6679,#6713,
    #6747,#6781,#6815,#6849,#6883,#6917,#6951,#6985,#7019,#7053,#7087,
    #7121,#7155,#7189,#7223,#7257,#7291,#7325,#7359,#7393,#7427,#7461,
    #7495,#7529,#7563,#7597,#7631,#7665,#7699,#7733,#7767,#7801,#7835,
    #7869,#7903,#7937,#7971,#8005,#8039,#8073,#8107,#8141,#8175,#8209,
    #8243,#8277,#8311,#8345,#8379,#8413,#8447,#8481,#8515,#8549,#8583,
    #8617,#8651,#8685,#8719,#8753,#8787,#8821,#8855,#8889,#8923,#8957,
    #8991,#9025,#9059,#9093,#9127,#9161,#9195,#9229,#9263,#9297,#9331,
    #9365,#9399,#9433,#9467,#9501,#9535,#9569,#9603,#9637,#9671,#9705,
    #9739,#9773,#9807,#9841,#9875,#9909,#9943,#9977,#10011,#10045,#10079
    ,#10113,#10147,#10181,#10215,#10249,#10283,#10317,#10351,#10385,
    #10419,#10453,#10487,#10521,#10555,#10589,#10623,#10657,#10691,
    #10725,#10759,#10793,#10827,#10861,#10895,#10929,#10963,#10997,
    #11031,#11065,#11099,#11133,#11167,#11201,#11235,#11269,#11303,
    #11337,#11371,#11405,#11439,#11473,#11507,#11541,#11575,#11609,
    #11643,#11677,#11711,#11745,#11779,#11813,#11847,#11881,#11915,
    #11949,#11983,#12017,#12051,#12085,#12119,#12153,#12187,#12221,
    #12255,#12289,#12323,#12357,#12391,#12425,#12459,#12493,#12527,
    #12561,#12595,#12629,#12663,#12697,#12731,#12765,#12799,#12833,
    #12867,#12901,#12935,#12969,#13003,#13037,#13071,#13105,#13139,
    #13173,#13207,#13241,#13275,#13309,#13343,#13377,#13411,#13445,
    #13479,#13513,#13547,#13581,#13615,#13649,#13683,#13717,#13751,
    #13785,#13819,#13853,#13887,#13921,#13955,#13989,#14023,#14057,
    #14091,#14125),#14159);
#11 = AXIS2_PLACEMENT_3D('',#12,#13,#14);
#12 = CARTESIAN_POINT('',(0.,0.,0.));
#13 = DIRECTION('',(0.,0.,1.));
#14 = DIRECTION('',(1.,0.,-0.));
#15 = SHELL_BASED_SURFACE_MODEL('',(#16));
#16 = OPEN_SHELL('',(#17));
#17 = ADVANCED_FACE('',(#18),#44,.T.);
#18 = FACE_BOUND('',#19,.T.);
#19 = EDGE_LOOP('',(#20,#30,#38));
#20 = ORIENTED_EDGE('',*,*,#21,.T.);
#21 = EDGE_CURVE('',#22,#24,#26,.T.);
#22 = VERTEX_POINT('',#23);
#23 = CARTESIAN_POINT('',(25.563697814941,2.138186693192,0.319711983204)
  );
#24 = VERTEX_POINT('',#25);
#25 = CARTESIAN_POINT('',(25.563697814941,2.138186693192,1.319711923599)
  );
#26 = LINE('',#27,#28);
#27 = CARTESIAN_POINT('',(25.563697814941,2.138186693192,0.319711983204)
  );
#28 = VECTOR('',#29,1.);
#29 = DIRECTION('',(0.,0.,1.));
#30 = ORIENTED_EDGE('',*,*,#31,.T.);
#31 = EDGE_CURVE('',#24,#32,#34,.T.);
#32 = VERTEX_POINT('',#33);
#33 = CARTESIAN_POINT('',(17.606225967407,2.138186693192,0.319711983204)
  );
#34 = LINE('',#35,#36);
#35 = CARTESIAN_POINT('',(25.563697814941,2.138186693192,1.319711923599)
  );
#36 = VECTOR('',#37,1.);
#37 = DIRECTION('',(-0.992196082656,0.,-0.124687343232));
#38 = ORIENTED_EDGE('',*,*,#39,.T.);
#39 = EDGE_CURVE('',#32,#22,#40,.T.);
#40 = LINE('',#41,#42);
#41 = CARTESIAN_POINT('',(17.606225967407,2.138186693192,0.319711983204)
  );
#42 = VECTOR('',#43,1.);
#43 = DIRECTION('',(1.,0.,0.));
#44 = PLANE('',#45);
#45 = AXIS2_PLACEMENT_3D('',#46,#47,#48);
#46 = CARTESIAN_POINT('',(21.819314905465,2.138186693192,0.585358939111)
  );
#47 = DIRECTION('',(-0.,-1.,-0.));
#48 = DIRECTION('',(0.,0.,-1.));
#49 = SHELL_BASED_SURFACE_MODEL('',(#50));
#50 = OPEN_SHELL('',(#51));
#51 = ADVANCED_FACE('',(#52),#78,.T.);
#52 = FACE_BOUND('',#53,.T.);
#53 = EDGE_LOOP('',(#54,#64,#72));
#54 = ORIENTED_EDGE('',*,*,#55,.T.);
#55 = EDGE_CURVE('',#56,#58,#60,.T.);
#56 = VERTEX_POINT('',#57);
#57 = CARTESIAN_POINT('',(17.606225967407,2.138186693192,1.319711923599)
  );
#58 = VERTEX_POINT('',#59);
#59 = CARTESIAN_POINT('',(17.606225967407,2.138186693192,0.319711983204)
  );
#60 = LINE('',#61,#62);
#61 = CARTESIAN_POINT('',(17.606225967407,2.138186693192,1.319711923599)
  );
#62 = VECTOR('',#63,1.);
#63 = DIRECTION('',(0.,0.,-1.));
#64 = ORIENTED_EDGE('',*,*,#65,.F.);
#65 = EDGE_CURVE('',#66,#58,#68,.T.);
#66 = VERTEX_POINT('',#67);
#67 = CARTESIAN_POINT('',(25.563697814941,2.138186693192,1.319711923599)
  );
#68 = LINE('',#69,#70);
#69 = CARTESIAN_POINT('',(25.563697814941,2.138186693192,1.319711923599)
  );
#70 = VECTOR('',#71,1.);
#71 = DIRECTION('',(-0.992196082656,0.,-0.124687343232));
#72 = ORIENTED_EDGE('',*,*,#73,.T.);
#73 = EDGE_CURVE('',#66,#56,#74,.T.);
#74 = LINE('',#75,#76);
#75 = CARTESIAN_POINT('',(25.563697814941,2.138186693192,1.319711923599)
  );
#76 = VECTOR('',#77,1.);
#77 = DIRECTION('',(-1.,0.,0.));
#78 = PLANE('',#79);
#79 = AXIS2_PLACEMENT_3D('',#80,#81,#82);
#80 = CARTESIAN_POINT('',(21.350608876884,2.138186693192,1.054064967692)
  );
#81 = DIRECTION('',(-0.,-1.,-0.));
#82 = DIRECTION('',(0.,0.,-1.));
#83 = SHELL_BASED_SURFACE_MODEL('',(#84));
#84 = OPEN_SHELL('',(#85));
#85 = ADVANCED_FACE('',(#86),#112,.T.);
#86 = FACE_BOUND('',#87,.T.);
#87 = EDGE_LOOP('',(#88,#98,#106));
#88 = ORIENTED_EDGE('',*,*,#89,.T.);
#89 = EDGE_CURVE('',#90,#92,#94,.T.);
#90 = VERTEX_POINT('',#91);
#91 = CARTESIAN_POINT('',(25.563697814941,2.138186693192,0.319711983204)
  );
#92 = VERTEX_POINT('',#93);
#93 = CARTESIAN_POINT('',(25.563697814941,6.13818693161,0.319711983204)
  );
#94 = LINE('',#95,#96);
#95 = CARTESIAN_POINT('',(25.563697814941,2.138186693192,0.319711983204)
  );
#96 = VECTOR('',#97,1.);
#97 = DIRECTION('',(0.,1.,0.));
#98 = ORIENTED_EDGE('',*,*,#99,.T.);
#99 = EDGE_CURVE('',#92,#100,#102,.T.);
#100 = VERTEX_POINT('',#101);
#101 = CARTESIAN_POINT('',(25.563697814941,2.138186693192,1.319711923599
    ));
#102 = LINE('',#103,#104);
#103 = CARTESIAN_POINT('',(25.563697814941,6.13818693161,0.319711983204)
  );
#104 = VECTOR('',#105,1.);
#105 = DIRECTION('',(0.,-0.970142506948,0.242535597825));
#106 = ORIENTED_EDGE('',*,*,#107,.F.);
#107 = EDGE_CURVE('',#90,#100,#108,.T.);
#108 = LINE('',#109,#110);
#109 = CARTESIAN_POINT('',(25.563697814941,2.138186693192,0.319711983204
    ));
#110 = VECTOR('',#111,1.);
#111 = DIRECTION('',(0.,0.,1.));
#112 = PLANE('',#113);
#113 = AXIS2_PLACEMENT_3D('',#114,#115,#116);
#114 = CARTESIAN_POINT('',(25.563697814941,3.918963228313,0.600488369313
    ));
#115 = DIRECTION('',(1.,0.,0.));
#116 = DIRECTION('',(-0.,0.,1.));
#117 = SHELL_BASED_SURFACE_MODEL('',(#118));
#118 = OPEN_SHELL('',(#119));
#119 = ADVANCED_FACE('',(#120),#146,.T.);
#120 = FACE_BOUND('',#121,.T.);
#121 = EDGE_LOOP('',(#122,#132,#140));
#122 = ORIENTED_EDGE('',*,*,#123,.T.);
#123 = EDGE_CURVE('',#124,#126,#128,.T.);
#124 = VERTEX_POINT('',#125);
#125 = CARTESIAN_POINT('',(25.563697814941,6.13818693161,1.319711923599)
  );
#126 = VERTEX_POINT('',#127);
#127 = CARTESIAN_POINT('',(25.563697814941,2.138186693192,1.319711923599
    ));
#128 = LINE('',#129,#130);
#129 = CARTESIAN_POINT('',(25.563697814941,6.13818693161,1.319711923599)
  );
#130 = VECTOR('',#131,1.);
#131 = DIRECTION('',(0.,-1.,0.));
#132 = ORIENTED_EDGE('',*,*,#133,.F.);
#133 = EDGE_CURVE('',#134,#126,#136,.T.);
#134 = VERTEX_POINT('',#135);
#135 = CARTESIAN_POINT('',(25.563697814941,6.13818693161,0.319711983204)
  );
#136 = LINE('',#137,#138);
#137 = CARTESIAN_POINT('',(25.563697814941,6.13818693161,0.319711983204)
  );
#138 = VECTOR('',#139,1.);
#139 = DIRECTION('',(0.,-0.970142506948,0.242535597825));
#140 = ORIENTED_EDGE('',*,*,#141,.T.);
#141 = EDGE_CURVE('',#134,#124,#142,.T.);
#142 = LINE('',#143,#144);
#143 = CARTESIAN_POINT('',(25.563697814941,6.13818693161,0.319711983204)
  );
#144 = VECTOR('',#145,1.);
#145 = DIRECTION('',(0.,0.,1.));
#146 = PLANE('',#147);
#147 = AXIS2_PLACEMENT_3D('',#148,#149,#150);
#148 = CARTESIAN_POINT('',(25.563697814941,4.357410396489,1.03893553749)
  );
#149 = DIRECTION('',(1.,0.,0.));
#150 = DIRECTION('',(-0.,0.,1.));
#151 = SHELL_BASED_SURFACE_MODEL('',(#152));
#152 = OPEN_SHELL('',(#153));
#153 = ADVANCED_FACE('',(#154),#180,.T.);
#154 = FACE_BOUND('',#155,.T.);
#155 = EDGE_LOOP('',(#156,#166,#174));
#156 = ORIENTED_EDGE('',*,*,#157,.T.);
#157 = EDGE_CURVE('',#158,#160,#162,.T.);
#158 = VERTEX_POINT('',#159);
#159 = CARTESIAN_POINT('',(17.622728347778,6.13818693161,0.319711983204)
  );
#160 = VERTEX_POINT('',#161);
#161 = CARTESIAN_POINT('',(17.622728347778,6.13818693161,1.319711923599)
  );
#162 = LINE('',#163,#164);
#163 = CARTESIAN_POINT('',(17.622728347778,6.13818693161,0.319711983204)
  );
#164 = VECTOR('',#165,1.);
#165 = DIRECTION('',(0.,0.,1.));
#166 = ORIENTED_EDGE('',*,*,#167,.T.);
#167 = EDGE_CURVE('',#160,#168,#170,.T.);
#168 = VERTEX_POINT('',#169);
#169 = CARTESIAN_POINT('',(25.563697814941,6.13818693161,0.319711983204)
  );
#170 = LINE('',#171,#172);
#171 = CARTESIAN_POINT('',(17.622728347778,6.13818693161,1.319711923599)
  );
#172 = VECTOR('',#173,1.);
#173 = DIRECTION('',(0.992163994462,0.,-0.124942419112));
#174 = ORIENTED_EDGE('',*,*,#175,.T.);
#175 = EDGE_CURVE('',#168,#158,#176,.T.);
#176 = LINE('',#177,#178);
#177 = CARTESIAN_POINT('',(25.563697814941,6.13818693161,0.319711983204)
  );
#178 = VECTOR('',#179,1.);
#179 = DIRECTION('',(-1.,0.,0.));
#180 = PLANE('',#181);
#181 = AXIS2_PLACEMENT_3D('',#182,#183,#184);
#182 = CARTESIAN_POINT('',(21.358892328996,6.13818693161,0.585391201038)
  );
#183 = DIRECTION('',(0.,1.,0.));
#184 = DIRECTION('',(0.,-0.,1.));
#185 = SHELL_BASED_SURFACE_MODEL('',(#186));
#186 = OPEN_SHELL('',(#187));
#187 = ADVANCED_FACE('',(#188),#214,.T.);
#188 = FACE_BOUND('',#189,.T.);
#189 = EDGE_LOOP('',(#190,#200,#208));
#190 = ORIENTED_EDGE('',*,*,#191,.F.);
#191 = EDGE_CURVE('',#192,#194,#196,.T.);
#192 = VERTEX_POINT('',#193);
#193 = CARTESIAN_POINT('',(25.563697814941,6.13818693161,0.319711983204)
  );
#194 = VERTEX_POINT('',#195);
#195 = CARTESIAN_POINT('',(25.563697814941,6.13818693161,1.319711923599)
  );
#196 = LINE('',#197,#198);
#197 = CARTESIAN_POINT('',(25.563697814941,6.13818693161,0.319711983204)
  );
#198 = VECTOR('',#199,1.);
#199 = DIRECTION('',(0.,0.,1.));
#200 = ORIENTED_EDGE('',*,*,#201,.F.);
#201 = EDGE_CURVE('',#202,#192,#204,.T.);
#202 = VERTEX_POINT('',#203);
#203 = CARTESIAN_POINT('',(17.622728347778,6.13818693161,1.319711923599)
  );
#204 = LINE('',#205,#206);
#205 = CARTESIAN_POINT('',(17.622728347778,6.13818693161,1.319711923599)
  );
#206 = VECTOR('',#207,1.);
#207 = DIRECTION('',(0.992163994462,0.,-0.124942419112));
#208 = ORIENTED_EDGE('',*,*,#209,.T.);
#209 = EDGE_CURVE('',#202,#194,#210,.T.);
#210 = LINE('',#211,#212);
#211 = CARTESIAN_POINT('',(17.622728347778,6.13818693161,1.319711923599)
  );
#212 = VECTOR('',#213,1.);
#213 = DIRECTION('',(1.,0.,0.));
#214 = PLANE('',#215);
#215 = AXIS2_PLACEMENT_3D('',#216,#217,#218);
#216 = CARTESIAN_POINT('',(21.827533833723,6.13818693161,1.054032705765)
  );
#217 = DIRECTION('',(0.,1.,0.));
#218 = DIRECTION('',(0.,-0.,1.));
#219 = SHELL_BASED_SURFACE_MODEL('',(#220));
#220 = OPEN_SHELL('',(#221));
#221 = ADVANCED_FACE('',(#222),#248,.T.);
#222 = FACE_BOUND('',#223,.T.);
#223 = EDGE_LOOP('',(#224,#234,#242));
#224 = ORIENTED_EDGE('',*,*,#225,.T.);
#225 = EDGE_CURVE('',#226,#228,#230,.T.);
#226 = VERTEX_POINT('',#227);
#227 = CARTESIAN_POINT('',(0.563697755337,6.13818693161,0.319711983204)
  );
#228 = VERTEX_POINT('',#229);
#229 = CARTESIAN_POINT('',(0.563697755337,6.13818693161,1.319711923599)
  );
#230 = LINE('',#231,#232);
#231 = CARTESIAN_POINT('',(0.563697755337,6.13818693161,0.319711983204)
  );
#232 = VECTOR('',#233,1.);
#233 = DIRECTION('',(0.,0.,1.));
#234 = ORIENTED_EDGE('',*,*,#235,.T.);
#235 = EDGE_CURVE('',#228,#236,#238,.T.);
#236 = VERTEX_POINT('',#237);
#237 = CARTESIAN_POINT('',(8.521168708801,6.13818693161,0.319711983204)
  );
#238 = LINE('',#239,#240);
#239 = CARTESIAN_POINT('',(0.563697755337,6.13818693161,1.319711923599)
  );
#240 = VECTOR('',#241,1.);
#241 = DIRECTION('',(0.992196080923,0.,-0.124687357024));
#242 = ORIENTED_EDGE('',*,*,#243,.T.);
#243 = EDGE_CURVE('',#236,#226,#244,.T.);
#244 = LINE('',#245,#246);
#245 = CARTESIAN_POINT('',(8.521168708801,6.13818693161,0.319711983204)
  );
#246 = VECTOR('',#247,1.);
#247 = DIRECTION('',(-1.,0.,0.));
#248 = PLANE('',#249);
#249 = AXIS2_PLACEMENT_3D('',#250,#251,#252);
#250 = CARTESIAN_POINT('',(4.308080219523,6.13818693161,0.585358940856)
  );
#251 = DIRECTION('',(0.,1.,0.));
#252 = DIRECTION('',(0.,-0.,1.));
#253 = SHELL_BASED_SURFACE_MODEL('',(#254));
#254 = OPEN_SHELL('',(#255));
#255 = ADVANCED_FACE('',(#256),#282,.T.);
#256 = FACE_BOUND('',#257,.T.);
#257 = EDGE_LOOP('',(#258,#268,#276));
#258 = ORIENTED_EDGE('',*,*,#259,.T.);
#259 = EDGE_CURVE('',#260,#262,#264,.T.);
#260 = VERTEX_POINT('',#261);
#261 = CARTESIAN_POINT('',(8.521168708801,6.13818693161,1.319711923599)
  );
#262 = VERTEX_POINT('',#263);
#263 = CARTESIAN_POINT('',(8.521168708801,6.13818693161,0.319711983204)
  );
#264 = LINE('',#265,#266);
#265 = CARTESIAN_POINT('',(8.521168708801,6.13818693161,1.319711923599)
  );
#266 = VECTOR('',#267,1.);
#267 = DIRECTION('',(0.,0.,-1.));
#268 = ORIENTED_EDGE('',*,*,#269,.F.);
#269 = EDGE_CURVE('',#270,#262,#272,.T.);
#270 = VERTEX_POINT('',#271);
#271 = CARTESIAN_POINT('',(0.563697755337,6.13818693161,1.319711923599)
  );
#272 = LINE('',#273,#274);
#273 = CARTESIAN_POINT('',(0.563697755337,6.13818693161,1.319711923599)
  );
#274 = VECTOR('',#275,1.);
#275 = DIRECTION('',(0.992196080923,0.,-0.124687357024));
#276 = ORIENTED_EDGE('',*,*,#277,.T.);
#277 = EDGE_CURVE('',#270,#260,#278,.T.);
#278 = LINE('',#279,#280);
#279 = CARTESIAN_POINT('',(0.563697755337,6.13818693161,1.319711923599)
  );
#280 = VECTOR('',#281,1.);
#281 = DIRECTION('',(1.,0.,0.));
#282 = PLANE('',#283);
#283 = AXIS2_PLACEMENT_3D('',#284,#285,#286);
#284 = CARTESIAN_POINT('',(4.776786244615,6.13818693161,1.054064965948)
  );
#285 = DIRECTION('',(0.,1.,0.));
#286 = DIRECTION('',(0.,-0.,1.));
#287 = SHELL_BASED_SURFACE_MODEL('',(#288));
#288 = OPEN_SHELL('',(#289));
#289 = ADVANCED_FACE('',(#290),#316,.T.);
#290 = FACE_BOUND('',#291,.T.);
#291 = EDGE_LOOP('',(#292,#302,#310));
#292 = ORIENTED_EDGE('',*,*,#293,.T.);
#293 = EDGE_CURVE('',#294,#296,#298,.T.);
#294 = VERTEX_POINT('',#295);
#295 = CARTESIAN_POINT('',(0.563697755337,2.138186693192,1.319711923599)
  );
#296 = VERTEX_POINT('',#297);
#297 = CARTESIAN_POINT('',(0.563697755337,6.13818693161,1.319711923599)
  );
#298 = LINE('',#299,#300);
#299 = CARTESIAN_POINT('',(0.563697755337,2.138186693192,1.319711923599)
  );
#300 = VECTOR('',#301,1.);
#301 = DIRECTION('',(0.,1.,0.));
#302 = ORIENTED_EDGE('',*,*,#303,.T.);
#303 = EDGE_CURVE('',#296,#304,#306,.T.);
#304 = VERTEX_POINT('',#305);
#305 = CARTESIAN_POINT('',(0.563697755337,2.138186693192,0.319711983204)
  );
#306 = LINE('',#307,#308);
#307 = CARTESIAN_POINT('',(0.563697755337,6.13818693161,1.319711923599)
  );
#308 = VECTOR('',#309,1.);
#309 = DIRECTION('',(0.,-0.970142506948,-0.242535597825));
#310 = ORIENTED_EDGE('',*,*,#311,.T.);
#311 = EDGE_CURVE('',#304,#294,#312,.T.);
#312 = LINE('',#313,#314);
#313 = CARTESIAN_POINT('',(0.563697755337,2.138186693192,0.319711983204)
  );
#314 = VECTOR('',#315,1.);
#315 = DIRECTION('',(0.,0.,1.));
#316 = PLANE('',#317);
#317 = AXIS2_PLACEMENT_3D('',#318,#319,#320);
#318 = CARTESIAN_POINT('',(0.563697755337,3.918963228313,1.03893553749)
  );
#319 = DIRECTION('',(-1.,-0.,-0.));
#320 = DIRECTION('',(0.,0.,-1.));
#321 = SHELL_BASED_SURFACE_MODEL('',(#322));
#322 = OPEN_SHELL('',(#323));
#323 = ADVANCED_FACE('',(#324),#350,.T.);
#324 = FACE_BOUND('',#325,.T.);
#325 = EDGE_LOOP('',(#326,#336,#344));
#326 = ORIENTED_EDGE('',*,*,#327,.T.);
#327 = EDGE_CURVE('',#328,#330,#332,.T.);
#328 = VERTEX_POINT('',#329);
#329 = CARTESIAN_POINT('',(0.563697755337,6.13818693161,0.319711983204)
  );
#330 = VERTEX_POINT('',#331);
#331 = CARTESIAN_POINT('',(0.563697755337,2.138186693192,0.319711983204)
  );
#332 = LINE('',#333,#334);
#333 = CARTESIAN_POINT('',(0.563697755337,6.13818693161,0.319711983204)
  );
#334 = VECTOR('',#335,1.);
#335 = DIRECTION('',(0.,-1.,0.));
#336 = ORIENTED_EDGE('',*,*,#337,.F.);
#337 = EDGE_CURVE('',#338,#330,#340,.T.);
#338 = VERTEX_POINT('',#339);
#339 = CARTESIAN_POINT('',(0.563697755337,6.13818693161,1.319711923599)
  );
#340 = LINE('',#341,#342);
#341 = CARTESIAN_POINT('',(0.563697755337,6.13818693161,1.319711923599)
  );
#342 = VECTOR('',#343,1.);
#343 = DIRECTION('',(0.,-0.970142506948,-0.242535597825));
#344 = ORIENTED_EDGE('',*,*,#345,.F.);
#345 = EDGE_CURVE('',#328,#338,#346,.T.);
#346 = LINE('',#347,#348);
#347 = CARTESIAN_POINT('',(0.563697755337,6.13818693161,0.319711983204)
  );
#348 = VECTOR('',#349,1.);
#349 = DIRECTION('',(0.,0.,1.));
#350 = PLANE('',#351);
#351 = AXIS2_PLACEMENT_3D('',#352,#353,#354);
#352 = CARTESIAN_POINT('',(0.563697755337,4.357410396489,0.600488369313)
  );
#353 = DIRECTION('',(-1.,-0.,-0.));
#354 = DIRECTION('',(0.,0.,-1.));
#355 = SHELL_BASED_SURFACE_MODEL('',(#356));
#356 = OPEN_SHELL('',(#357));
#357 = ADVANCED_FACE('',(#358),#384,.T.);
#358 = FACE_BOUND('',#359,.T.);
#359 = EDGE_LOOP('',(#360,#370,#378));
#360 = ORIENTED_EDGE('',*,*,#361,.T.);
#361 = EDGE_CURVE('',#362,#364,#366,.T.);
#362 = VERTEX_POINT('',#363);
#363 = CARTESIAN_POINT('',(8.50466632843,2.138186693192,0.319711983204)
  );
#364 = VERTEX_POINT('',#365);
#365 = CARTESIAN_POINT('',(8.50466632843,2.138186693192,1.319711923599)
  );
#366 = LINE('',#367,#368);
#367 = CARTESIAN_POINT('',(8.50466632843,2.138186693192,0.319711983204)
  );
#368 = VECTOR('',#369,1.);
#369 = DIRECTION('',(0.,0.,1.));
#370 = ORIENTED_EDGE('',*,*,#371,.T.);
#371 = EDGE_CURVE('',#364,#372,#374,.T.);
#372 = VERTEX_POINT('',#373);
#373 = CARTESIAN_POINT('',(0.563697755337,2.138186693192,0.319711983204)
  );
#374 = LINE('',#375,#376);
#375 = CARTESIAN_POINT('',(8.50466632843,2.138186693192,1.319711923599)
  );
#376 = VECTOR('',#377,1.);
#377 = DIRECTION('',(-0.992163992718,0.,-0.12494243296));
#378 = ORIENTED_EDGE('',*,*,#379,.T.);
#379 = EDGE_CURVE('',#372,#362,#380,.T.);
#380 = LINE('',#381,#382);
#381 = CARTESIAN_POINT('',(0.563697755337,2.138186693192,0.319711983204)
  );
#382 = VECTOR('',#383,1.);
#383 = DIRECTION('',(1.,0.,0.));
#384 = PLANE('',#385);
#385 = AXIS2_PLACEMENT_3D('',#386,#387,#388);
#386 = CARTESIAN_POINT('',(4.768502792495,2.138186693192,0.58539120279)
  );
#387 = DIRECTION('',(-0.,-1.,-0.));
#388 = DIRECTION('',(0.,0.,-1.));
#389 = SHELL_BASED_SURFACE_MODEL('',(#390));
#390 = OPEN_SHELL('',(#391));
#391 = ADVANCED_FACE('',(#392),#418,.T.);
#392 = FACE_BOUND('',#393,.T.);
#393 = EDGE_LOOP('',(#394,#404,#412));
#394 = ORIENTED_EDGE('',*,*,#395,.F.);
#395 = EDGE_CURVE('',#396,#398,#400,.T.);
#396 = VERTEX_POINT('',#397);
#397 = CARTESIAN_POINT('',(0.563697755337,2.138186693192,0.319711983204)
  );
#398 = VERTEX_POINT('',#399);
#399 = CARTESIAN_POINT('',(0.563697755337,2.138186693192,1.319711923599)
  );
#400 = LINE('',#401,#402);
#401 = CARTESIAN_POINT('',(0.563697755337,2.138186693192,0.319711983204)
  );
#402 = VECTOR('',#403,1.);
#403 = DIRECTION('',(0.,0.,1.));
#404 = ORIENTED_EDGE('',*,*,#405,.F.);
#405 = EDGE_CURVE('',#406,#396,#408,.T.);
#406 = VERTEX_POINT('',#407);
#407 = CARTESIAN_POINT('',(8.50466632843,2.138186693192,1.319711923599)
  );
#408 = LINE('',#409,#410);
#409 = CARTESIAN_POINT('',(8.50466632843,2.138186693192,1.319711923599)
  );
#410 = VECTOR('',#411,1.);
#411 = DIRECTION('',(-0.992163992718,0.,-0.12494243296));
#412 = ORIENTED_EDGE('',*,*,#413,.T.);
#413 = EDGE_CURVE('',#406,#398,#414,.T.);
#414 = LINE('',#415,#416);
#415 = CARTESIAN_POINT('',(8.50466632843,2.138186693192,1.319711923599)
  );
#416 = VECTOR('',#417,1.);
#417 = DIRECTION('',(-1.,0.,0.));
#418 = PLANE('',#419);
#419 = AXIS2_PLACEMENT_3D('',#420,#421,#422);
#420 = CARTESIAN_POINT('',(4.299861291272,2.138186693192,1.054032704014)
  );
#421 = DIRECTION('',(-0.,-1.,-0.));
#422 = DIRECTION('',(0.,0.,-1.));
#423 = SHELL_BASED_SURFACE_MODEL('',(#424));
#424 = OPEN_SHELL('',(#425));
#425 = ADVANCED_FACE('',(#426),#452,.T.);
#426 = FACE_BOUND('',#427,.T.);
#427 = EDGE_LOOP('',(#428,#438,#446));
#428 = ORIENTED_EDGE('',*,*,#429,.T.);
#429 = EDGE_CURVE('',#430,#432,#434,.T.);
#430 = VERTEX_POINT('',#431);
#431 = CARTESIAN_POINT('',(8.590155601501,4.625447750092,1.319711923599)
  );
#432 = VERTEX_POINT('',#433);
#433 = CARTESIAN_POINT('',(8.565771102905,1.954460978508,1.319711923599)
  );
#434 = LINE('',#435,#436);
#435 = CARTESIAN_POINT('',(8.590155601501,4.625447750092,1.319711923599)
  );
#436 = VECTOR('',#437,1.);
#437 = DIRECTION('',(-9.129016566184E-03,-0.99995832966,0.));
#438 = ORIENTED_EDGE('',*,*,#439,.T.);
#439 = EDGE_CURVE('',#432,#440,#442,.T.);
#440 = VERTEX_POINT('',#441);
#441 = CARTESIAN_POINT('',(8.61647605896,3.451007127762,1.319711923599)
  );
#442 = LINE('',#443,#444);
#443 = CARTESIAN_POINT('',(8.565771102905,1.954460978508,1.319711923599)
  );
#444 = VECTOR('',#445,1.);
#445 = DIRECTION('',(3.386188785084E-02,0.999426521837,0.));
#446 = ORIENTED_EDGE('',*,*,#447,.T.);
#447 = EDGE_CURVE('',#440,#430,#448,.T.);
#448 = LINE('',#449,#450);
#449 = CARTESIAN_POINT('',(8.61647605896,3.451007127762,1.319711923599)
  );
#450 = VECTOR('',#451,1.);
#451 = DIRECTION('',(-2.240543255163E-02,0.999748966787,0.));
#452 = PLANE('',#453);
#453 = AXIS2_PLACEMENT_3D('',#454,#455,#456);
#454 = CARTESIAN_POINT('',(8.587225272176,3.289901288033,1.319711923599)
  );
#455 = DIRECTION('',(0.,0.,1.));
#456 = DIRECTION('',(1.,0.,-0.));
#457 = SHELL_BASED_SURFACE_MODEL('',(#458));
#458 = OPEN_SHELL('',(#459));
#459 = ADVANCED_FACE('',(#460),#486,.T.);
#460 = FACE_BOUND('',#461,.T.);
#461 = EDGE_LOOP('',(#462,#472,#480));
#462 = ORIENTED_EDGE('',*,*,#463,.T.);
#463 = EDGE_CURVE('',#464,#466,#468,.T.);
#464 = VERTEX_POINT('',#465);
#465 = CARTESIAN_POINT('',(9.284224510193,0.864720582962,1.319711923599)
  );
#466 = VERTEX_POINT('',#467);
#467 = CARTESIAN_POINT('',(8.61647605896,3.451007127762,1.319711923599)
  );
#468 = LINE('',#469,#470);
#469 = CARTESIAN_POINT('',(9.284224510193,0.864720582962,1.319711923599)
  );
#470 = VECTOR('',#471,1.);
#471 = DIRECTION('',(-0.249990220582,0.968248361534,0.));
#472 = ORIENTED_EDGE('',*,*,#473,.F.);
#473 = EDGE_CURVE('',#474,#466,#476,.T.);
#474 = VERTEX_POINT('',#475);
#475 = CARTESIAN_POINT('',(8.565771102905,1.954460978508,1.319711923599)
  );
#476 = LINE('',#477,#478);
#477 = CARTESIAN_POINT('',(8.565771102905,1.954460978508,1.319711923599)
  );
#478 = VECTOR('',#479,1.);
#479 = DIRECTION('',(3.386188785084E-02,0.999426521837,0.));
#480 = ORIENTED_EDGE('',*,*,#481,.T.);
#481 = EDGE_CURVE('',#474,#464,#482,.T.);
#482 = LINE('',#483,#484);
#483 = CARTESIAN_POINT('',(8.565771102905,1.954460978508,1.319711923599)
  );
#484 = VECTOR('',#485,1.);
#485 = DIRECTION('',(0.550428414784,-0.83488236309,0.));
#486 = PLANE('',#487);
#487 = AXIS2_PLACEMENT_3D('',#488,#489,#490);
#488 = CARTESIAN_POINT('',(8.846034624236,2.128487135438,1.319711923599)
  );
#489 = DIRECTION('',(0.,0.,1.));
#490 = DIRECTION('',(1.,0.,-0.));
#491 = SHELL_BASED_SURFACE_MODEL('',(#492));
#492 = OPEN_SHELL('',(#493));
#493 = ADVANCED_FACE('',(#494),#520,.T.);
#494 = FACE_BOUND('',#495,.T.);
#495 = EDGE_LOOP('',(#496,#506,#514));
#496 = ORIENTED_EDGE('',*,*,#497,.T.);
#497 = EDGE_CURVE('',#498,#500,#502,.T.);
#498 = VERTEX_POINT('',#499);
#499 = CARTESIAN_POINT('',(8.945866584778,2.323396444321,1.319711923599)
  );
#500 = VERTEX_POINT('',#501);
#501 = CARTESIAN_POINT('',(8.61647605896,3.451007127762,1.319711923599)
  );
#502 = LINE('',#503,#504);
#503 = CARTESIAN_POINT('',(8.945866584778,2.323396444321,1.319711923599)
  );
#504 = VECTOR('',#505,1.);
#505 = DIRECTION('',(-0.280395432756,0.959884577066,0.));
#506 = ORIENTED_EDGE('',*,*,#507,.F.);
#507 = EDGE_CURVE('',#508,#500,#510,.T.);
#508 = VERTEX_POINT('',#509);
#509 = CARTESIAN_POINT('',(9.284224510193,0.864720582962,1.319711923599)
  );
#510 = LINE('',#511,#512);
#511 = CARTESIAN_POINT('',(9.284224510193,0.864720582962,1.319711923599)
  );
#512 = VECTOR('',#513,1.);
#513 = DIRECTION('',(-0.249990220582,0.968248361534,0.));
#514 = ORIENTED_EDGE('',*,*,#515,.T.);
#515 = EDGE_CURVE('',#508,#498,#516,.T.);
#516 = LINE('',#517,#518);
#517 = CARTESIAN_POINT('',(9.284224510193,0.864720582962,1.319711923599)
  );
#518 = VECTOR('',#519,1.);
#519 = DIRECTION('',(-0.225962885174,0.974135911731,0.));
#520 = PLANE('',#521);
#521 = AXIS2_PLACEMENT_3D('',#522,#523,#524);
#522 = CARTESIAN_POINT('',(8.959310191247,2.160209706038,1.319711923599)
  );
#523 = DIRECTION('',(0.,0.,1.));
#524 = DIRECTION('',(1.,0.,-0.));
#525 = SHELL_BASED_SURFACE_MODEL('',(#526));
#526 = OPEN_SHELL('',(#527));
#527 = ADVANCED_FACE('',(#528),#554,.T.);
#528 = FACE_BOUND('',#529,.T.);
#529 = EDGE_LOOP('',(#530,#540,#548));
#530 = ORIENTED_EDGE('',*,*,#531,.T.);
#531 = EDGE_CURVE('',#532,#534,#536,.T.);
#532 = VERTEX_POINT('',#533);
#533 = CARTESIAN_POINT('',(9.058403968811,2.138186693192,1.319711923599)
  );
#534 = VERTEX_POINT('',#535);
#535 = CARTESIAN_POINT('',(8.945866584778,2.323396444321,1.319711923599)
  );
#536 = LINE('',#537,#538);
#537 = CARTESIAN_POINT('',(9.058403968811,2.138186693192,1.319711923599)
  );
#538 = VECTOR('',#539,1.);
#539 = DIRECTION('',(-0.519276836347,0.854606088929,0.));
#540 = ORIENTED_EDGE('',*,*,#541,.F.);
#541 = EDGE_CURVE('',#542,#534,#544,.T.);
#542 = VERTEX_POINT('',#543);
#543 = CARTESIAN_POINT('',(9.284224510193,0.864720582962,1.319711923599)
  );
#544 = LINE('',#545,#546);
#545 = CARTESIAN_POINT('',(9.284224510193,0.864720582962,1.319711923599)
  );
#546 = VECTOR('',#547,1.);
#547 = DIRECTION('',(-0.225962885174,0.974135911731,0.));
#548 = ORIENTED_EDGE('',*,*,#549,.T.);
#549 = EDGE_CURVE('',#542,#532,#550,.T.);
#550 = LINE('',#551,#552);
#551 = CARTESIAN_POINT('',(9.284224510193,0.864720582962,1.319711923599)
  );
#552 = VECTOR('',#553,1.);
#553 = DIRECTION('',(-0.174603524963,0.984638821635,0.));
#554 = PLANE('',#555);
#555 = AXIS2_PLACEMENT_3D('',#556,#557,#558);
#556 = CARTESIAN_POINT('',(9.13110706066,1.600117939714,1.319711923599)
  );
#557 = DIRECTION('',(0.,0.,1.));
#558 = DIRECTION('',(1.,0.,-0.));
#559 = SHELL_BASED_SURFACE_MODEL('',(#560));
#560 = OPEN_SHELL('',(#561));
#561 = ADVANCED_FACE('',(#562),#588,.T.);
#562 = FACE_BOUND('',#563,.T.);
#563 = EDGE_LOOP('',(#564,#574,#582));
#564 = ORIENTED_EDGE('',*,*,#565,.T.);
#565 = EDGE_CURVE('',#566,#568,#570,.T.);
#566 = VERTEX_POINT('',#567);
#567 = CARTESIAN_POINT('',(9.55588054657,1.319460630417,1.319711923599)
  );
#568 = VERTEX_POINT('',#569);
#569 = CARTESIAN_POINT('',(9.058403968811,2.138186693192,1.319711923599)
  );
#570 = LINE('',#571,#572);
#571 = CARTESIAN_POINT('',(9.55588054657,1.319460630417,1.319711923599)
  );
#572 = VECTOR('',#573,1.);
#573 = DIRECTION('',(-0.51927775761,0.854605529149,0.));
#574 = ORIENTED_EDGE('',*,*,#575,.F.);
#575 = EDGE_CURVE('',#576,#568,#578,.T.);
#576 = VERTEX_POINT('',#577);
#577 = CARTESIAN_POINT('',(9.284224510193,0.864720582962,1.319711923599)
  );
#578 = LINE('',#579,#580);
#579 = CARTESIAN_POINT('',(9.284224510193,0.864720582962,1.319711923599)
  );
#580 = VECTOR('',#581,1.);
#581 = DIRECTION('',(-0.174603524963,0.984638821635,0.));
#582 = ORIENTED_EDGE('',*,*,#583,.T.);
#583 = EDGE_CURVE('',#576,#566,#584,.T.);
#584 = LINE('',#585,#586);
#585 = CARTESIAN_POINT('',(9.284224510193,0.864720582962,1.319711923599)
  );
#586 = VECTOR('',#587,1.);
#587 = DIRECTION('',(0.512845722876,0.858480788677,0.));
#588 = PLANE('',#589);
#589 = AXIS2_PLACEMENT_3D('',#590,#591,#592);
#590 = CARTESIAN_POINT('',(9.265481072964,1.501807201314,1.319711923599)
  );
#591 = DIRECTION('',(0.,0.,1.));
#592 = DIRECTION('',(1.,0.,-0.));
#593 = SHELL_BASED_SURFACE_MODEL('',(#594));
#594 = OPEN_SHELL('',(#595));
#595 = ADVANCED_FACE('',(#596),#622,.T.);
#596 = FACE_BOUND('',#597,.T.);
#597 = EDGE_LOOP('',(#598,#608,#616));
#598 = ORIENTED_EDGE('',*,*,#599,.T.);
#599 = EDGE_CURVE('',#600,#602,#604,.T.);
#600 = VERTEX_POINT('',#601);
#601 = CARTESIAN_POINT('',(10.260242462158,-1.938461908139E-03,
    1.319711923599));
#602 = VERTEX_POINT('',#603);
#603 = CARTESIAN_POINT('',(9.55588054657,1.319460630417,1.319711923599)
  );
#604 = LINE('',#605,#606);
#605 = CARTESIAN_POINT('',(10.260242462158,-1.938461908139E-03,
    1.319711923599));
#606 = VECTOR('',#607,1.);
#607 = DIRECTION('',(-0.470388431037,0.882459474393,0.));
#608 = ORIENTED_EDGE('',*,*,#609,.F.);
#609 = EDGE_CURVE('',#610,#602,#612,.T.);
#610 = VERTEX_POINT('',#611);
#611 = CARTESIAN_POINT('',(9.284224510193,0.864720582962,1.319711923599)
  );
#612 = LINE('',#613,#614);
#613 = CARTESIAN_POINT('',(9.284224510193,0.864720582962,1.319711923599)
  );
#614 = VECTOR('',#615,1.);
#615 = DIRECTION('',(0.512845722876,0.858480788677,0.));
#616 = ORIENTED_EDGE('',*,*,#617,.T.);
#617 = EDGE_CURVE('',#610,#600,#618,.T.);
#618 = LINE('',#619,#620);
#619 = CARTESIAN_POINT('',(9.284224510193,0.864720582962,1.319711923599)
  );
#620 = VECTOR('',#621,1.);
#621 = DIRECTION('',(0.747756340494,-0.663973233836,0.));
#622 = PLANE('',#623);
#623 = AXIS2_PLACEMENT_3D('',#624,#625,#626);
#624 = CARTESIAN_POINT('',(9.777286388703,0.638582830767,1.319711923599)
  );
#625 = DIRECTION('',(0.,0.,1.));
#626 = DIRECTION('',(1.,0.,-0.));
#627 = SHELL_BASED_SURFACE_MODEL('',(#628));
#628 = OPEN_SHELL('',(#629));
#629 = ADVANCED_FACE('',(#630),#656,.T.);
#630 = FACE_BOUND('',#631,.T.);
#631 = EDGE_LOOP('',(#632,#642,#650));
#632 = ORIENTED_EDGE('',*,*,#633,.T.);
#633 = EDGE_CURVE('',#634,#636,#638,.T.);
#634 = VERTEX_POINT('',#635);
#635 = CARTESIAN_POINT('',(10.404946327209,0.507616460323,1.319711923599
    ));
#636 = VERTEX_POINT('',#637);
#637 = CARTESIAN_POINT('',(9.55588054657,1.319460630417,1.319711923599)
  );
#638 = LINE('',#639,#640);
#639 = CARTESIAN_POINT('',(10.404946327209,0.507616460323,1.319711923599
    ));
#640 = VECTOR('',#641,1.);
#641 = DIRECTION('',(-0.722771833307,0.691086736219,0.));
#642 = ORIENTED_EDGE('',*,*,#643,.F.);
#643 = EDGE_CURVE('',#644,#636,#646,.T.);
#644 = VERTEX_POINT('',#645);
#645 = CARTESIAN_POINT('',(10.260242462158,-1.938461908139E-03,
    1.319711923599));
#646 = LINE('',#647,#648);
#647 = CARTESIAN_POINT('',(10.260242462158,-1.938461908139E-03,
    1.319711923599));
#648 = VECTOR('',#649,1.);
#649 = DIRECTION('',(-0.470388431037,0.882459474393,0.));
#650 = ORIENTED_EDGE('',*,*,#651,.T.);
#651 = EDGE_CURVE('',#644,#634,#652,.T.);
#652 = LINE('',#653,#654);
#653 = CARTESIAN_POINT('',(10.260242462158,-1.938461908139E-03,
    1.319711923599));
#654 = VECTOR('',#655,1.);
#655 = DIRECTION('',(0.273179166476,0.961963171334,0.));
#656 = PLANE('',#657);
#657 = AXIS2_PLACEMENT_3D('',#658,#659,#660);
#658 = CARTESIAN_POINT('',(10.0048403731,0.685082775747,1.319711923599)
  );
#659 = DIRECTION('',(0.,0.,1.));
#660 = DIRECTION('',(1.,0.,-0.));
#661 = SHELL_BASED_SURFACE_MODEL('',(#662));
#662 = OPEN_SHELL('',(#663));
#663 = ADVANCED_FACE('',(#664),#690,.T.);
#664 = FACE_BOUND('',#665,.T.);
#665 = EDGE_LOOP('',(#666,#676,#684));
#666 = ORIENTED_EDGE('',*,*,#667,.T.);
#667 = EDGE_CURVE('',#668,#670,#672,.T.);
#668 = VERTEX_POINT('',#669);
#669 = CARTESIAN_POINT('',(11.427310943604,-0.586454808712,
    1.319711923599));
#670 = VERTEX_POINT('',#671);
#671 = CARTESIAN_POINT('',(10.404946327209,0.507616460323,1.319711923599
    ));
#672 = LINE('',#673,#674);
#673 = CARTESIAN_POINT('',(11.427310943604,-0.586454808712,
    1.319711923599));
#674 = VECTOR('',#675,1.);
#675 = DIRECTION('',(-0.682757639925,0.730644924108,0.));
#676 = ORIENTED_EDGE('',*,*,#677,.F.);
#677 = EDGE_CURVE('',#678,#670,#680,.T.);
#678 = VERTEX_POINT('',#679);
#679 = CARTESIAN_POINT('',(10.260242462158,-1.938461908139E-03,
    1.319711923599));
#680 = LINE('',#681,#682);
#681 = CARTESIAN_POINT('',(10.260242462158,-1.938461908139E-03,
    1.319711923599));
#682 = VECTOR('',#683,1.);
#683 = DIRECTION('',(0.273179166476,0.961963171334,0.));
#684 = ORIENTED_EDGE('',*,*,#685,.T.);
#685 = EDGE_CURVE('',#678,#668,#686,.T.);
#686 = LINE('',#687,#688);
#687 = CARTESIAN_POINT('',(10.260242462158,-1.938461908139E-03,
    1.319711923599));
#688 = VECTOR('',#689,1.);
#689 = DIRECTION('',(0.894126020132,-0.447815430867,0.));
#690 = PLANE('',#691);
#691 = AXIS2_PLACEMENT_3D('',#692,#693,#694);
#692 = CARTESIAN_POINT('',(10.795032189368,-9.275695151566E-02,
    1.319711923599));
#693 = DIRECTION('',(0.,0.,1.));
#694 = DIRECTION('',(1.,0.,-0.));
#695 = SHELL_BASED_SURFACE_MODEL('',(#696));
#696 = OPEN_SHELL('',(#697));
#697 = ADVANCED_FACE('',(#698),#724,.T.);
#698 = FACE_BOUND('',#699,.T.);
#699 = EDGE_LOOP('',(#700,#710,#718));
#700 = ORIENTED_EDGE('',*,*,#701,.T.);
#701 = EDGE_CURVE('',#702,#704,#706,.T.);
#702 = VERTEX_POINT('',#703);
#703 = CARTESIAN_POINT('',(11.435201644897,-5.681038275361E-02,
    1.319711923599));
#704 = VERTEX_POINT('',#705);
#705 = CARTESIAN_POINT('',(10.404946327209,0.507616460323,1.319711923599
    ));
#706 = LINE('',#707,#708);
#707 = CARTESIAN_POINT('',(11.435201644897,-5.681038275361E-02,
    1.319711923599));
#708 = VECTOR('',#709,1.);
#709 = DIRECTION('',(-0.877010397927,0.480471395536,0.));
#710 = ORIENTED_EDGE('',*,*,#711,.F.);
#711 = EDGE_CURVE('',#712,#704,#714,.T.);
#712 = VERTEX_POINT('',#713);
#713 = CARTESIAN_POINT('',(11.427310943604,-0.586454808712,
    1.319711923599));
#714 = LINE('',#715,#716);
#715 = CARTESIAN_POINT('',(11.427310943604,-0.586454808712,
    1.319711923599));
#716 = VECTOR('',#717,1.);
#717 = DIRECTION('',(-0.682757639925,0.730644924108,0.));
#718 = ORIENTED_EDGE('',*,*,#719,.T.);
#719 = EDGE_CURVE('',#712,#702,#720,.T.);
#720 = LINE('',#721,#722);
#721 = CARTESIAN_POINT('',(11.427310943604,-0.586454808712,
    1.319711923599));
#722 = VECTOR('',#723,1.);
#723 = DIRECTION('',(1.489645763802E-02,0.999889041619,0.));
#724 = PLANE('',#725);
#725 = AXIS2_PLACEMENT_3D('',#726,#727,#728);
#726 = CARTESIAN_POINT('',(11.002797300005,1.105384714624E-02,
    1.319711923599));
#727 = DIRECTION('',(0.,0.,1.));
#728 = DIRECTION('',(1.,0.,-0.));
#729 = SHELL_BASED_SURFACE_MODEL('',(#730));
#730 = OPEN_SHELL('',(#731));
#731 = ADVANCED_FACE('',(#732),#758,.T.);
#732 = FACE_BOUND('',#733,.T.);
#733 = EDGE_LOOP('',(#734,#744,#752));
#734 = ORIENTED_EDGE('',*,*,#735,.T.);
#735 = EDGE_CURVE('',#736,#738,#740,.T.);
#736 = VERTEX_POINT('',#737);
#737 = CARTESIAN_POINT('',(12.705896377563,-0.848994672298,
    1.319711923599));
#738 = VERTEX_POINT('',#739);
#739 = CARTESIAN_POINT('',(11.435201644897,-5.681038275361E-02,
    1.319711923599));
#740 = LINE('',#741,#742);
#741 = CARTESIAN_POINT('',(12.705896377563,-0.848994672298,
    1.319711923599));
#742 = VECTOR('',#743,1.);
#743 = DIRECTION('',(-0.848598025155,0.529038176035,0.));
#744 = ORIENTED_EDGE('',*,*,#745,.F.);
#745 = EDGE_CURVE('',#746,#738,#748,.T.);
#746 = VERTEX_POINT('',#747);
#747 = CARTESIAN_POINT('',(11.427310943604,-0.586454808712,
    1.319711923599));
#748 = LINE('',#749,#750);
#749 = CARTESIAN_POINT('',(11.427310943604,-0.586454808712,
    1.319711923599));
#750 = VECTOR('',#751,1.);
#751 = DIRECTION('',(1.489645763802E-02,0.999889041619,0.));
#752 = ORIENTED_EDGE('',*,*,#753,.T.);
#753 = EDGE_CURVE('',#746,#736,#754,.T.);
#754 = LINE('',#755,#756);
#755 = CARTESIAN_POINT('',(11.427310943604,-0.586454808712,
    1.319711923599));
#756 = VECTOR('',#757,1.);
#757 = DIRECTION('',(0.979562576687,-0.201139648886,0.));
#758 = PLANE('',#759);
#759 = AXIS2_PLACEMENT_3D('',#760,#761,#762);
#760 = CARTESIAN_POINT('',(11.967383649805,-0.535764935072,
    1.319711923599));
#761 = DIRECTION('',(0.,0.,1.));
#762 = DIRECTION('',(1.,0.,-0.));
#763 = SHELL_BASED_SURFACE_MODEL('',(#764));
#764 = OPEN_SHELL('',(#765));
#765 = ADVANCED_FACE('',(#766),#792,.T.);
#766 = FACE_BOUND('',#767,.T.);
#767 = EDGE_LOOP('',(#768,#778,#786));
#768 = ORIENTED_EDGE('',*,*,#769,.T.);
#769 = EDGE_CURVE('',#770,#772,#774,.T.);
#770 = VERTEX_POINT('',#771);
#771 = CARTESIAN_POINT('',(12.57643699646,-0.335355103016,1.319711923599
    ));
#772 = VERTEX_POINT('',#773);
#773 = CARTESIAN_POINT('',(11.435201644897,-5.681038275361E-02,
    1.319711923599));
#774 = LINE('',#775,#776);
#775 = CARTESIAN_POINT('',(12.57643699646,-0.335355103016,1.319711923599
    ));
#776 = VECTOR('',#777,1.);
#777 = DIRECTION('',(-0.971482184552,0.237112557866,0.));
#778 = ORIENTED_EDGE('',*,*,#779,.F.);
#779 = EDGE_CURVE('',#780,#772,#782,.T.);
#780 = VERTEX_POINT('',#781);
#781 = CARTESIAN_POINT('',(12.705896377563,-0.848994672298,
    1.319711923599));
#782 = LINE('',#783,#784);
#783 = CARTESIAN_POINT('',(12.705896377563,-0.848994672298,
    1.319711923599));
#784 = VECTOR('',#785,1.);
#785 = DIRECTION('',(-0.848598025155,0.529038176035,0.));
#786 = ORIENTED_EDGE('',*,*,#787,.T.);
#787 = EDGE_CURVE('',#780,#770,#788,.T.);
#788 = LINE('',#789,#790);
#789 = CARTESIAN_POINT('',(12.705896377563,-0.848994672298,
    1.319711923599));
#790 = VECTOR('',#791,1.);
#791 = DIRECTION('',(-0.244399908799,0.969674525075,0.));
#792 = PLANE('',#793);
#793 = AXIS2_PLACEMENT_3D('',#794,#795,#796);
#794 = CARTESIAN_POINT('',(12.141201301139,-0.381717763148,
    1.319711923599));
#795 = DIRECTION('',(0.,0.,1.));
#796 = DIRECTION('',(1.,0.,-0.));
#797 = SHELL_BASED_SURFACE_MODEL('',(#798));
#798 = OPEN_SHELL('',(#799));
#799 = ADVANCED_FACE('',(#800),#826,.T.);
#800 = FACE_BOUND('',#801,.T.);
#801 = EDGE_LOOP('',(#802,#812,#820));
#802 = ORIENTED_EDGE('',*,*,#803,.T.);
#803 = EDGE_CURVE('',#804,#806,#808,.T.);
#804 = VERTEX_POINT('',#805);
#805 = CARTESIAN_POINT('',(13.750877380371,-0.309035331011,
    1.319711923599));
#806 = VERTEX_POINT('',#807);
#807 = CARTESIAN_POINT('',(12.57643699646,-0.335355103016,1.319711923599
    ));
#808 = LINE('',#809,#810);
#809 = CARTESIAN_POINT('',(13.750877380371,-0.309035331011,
    1.319711923599));
#810 = VECTOR('',#811,1.);
#811 = DIRECTION('',(-0.999748979755,-2.240485389462E-02,0.));
#812 = ORIENTED_EDGE('',*,*,#813,.F.);
#813 = EDGE_CURVE('',#814,#806,#816,.T.);
#814 = VERTEX_POINT('',#815);
#815 = CARTESIAN_POINT('',(12.705896377563,-0.848994672298,
    1.319711923599));
#816 = LINE('',#817,#818);
#817 = CARTESIAN_POINT('',(12.705896377563,-0.848994672298,
    1.319711923599));
#818 = VECTOR('',#819,1.);
#819 = DIRECTION('',(-0.244399908799,0.969674525075,0.));
#820 = ORIENTED_EDGE('',*,*,#821,.T.);
#821 = EDGE_CURVE('',#814,#804,#822,.T.);
#822 = LINE('',#823,#824);
#823 = CARTESIAN_POINT('',(12.705896377563,-0.848994672298,
    1.319711923599));
#824 = VECTOR('',#825,1.);
#825 = DIRECTION('',(0.888407707809,0.459055274129,0.));
#826 = PLANE('',#827);
#827 = AXIS2_PLACEMENT_3D('',#828,#829,#830);
#828 = CARTESIAN_POINT('',(13.094011397438,-0.476704241766,
    1.319711923599));
#829 = DIRECTION('',(0.,0.,1.));
#830 = DIRECTION('',(1.,0.,-0.));
#831 = SHELL_BASED_SURFACE_MODEL('',(#832));
#832 = OPEN_SHELL('',(#833));
#833 = ADVANCED_FACE('',(#834),#860,.T.);
#834 = FACE_BOUND('',#835,.T.);
#835 = EDGE_LOOP('',(#836,#846,#854));
#836 = ORIENTED_EDGE('',*,*,#837,.T.);
#837 = EDGE_CURVE('',#838,#840,#842,.T.);
#838 = VERTEX_POINT('',#839);
#839 = CARTESIAN_POINT('',(14.00886631012,-0.77166634798,1.319711923599)
  );
#840 = VERTEX_POINT('',#841);
#841 = CARTESIAN_POINT('',(13.750877380371,-0.309035331011,
    1.319711923599));
#842 = LINE('',#843,#844);
#843 = CARTESIAN_POINT('',(14.00886631012,-0.77166634798,1.319711923599)
  );
#844 = VECTOR('',#845,1.);
#845 = DIRECTION('',(-0.487044079822,0.873377389397,0.));
#846 = ORIENTED_EDGE('',*,*,#847,.F.);
#847 = EDGE_CURVE('',#848,#840,#850,.T.);
#848 = VERTEX_POINT('',#849);
#849 = CARTESIAN_POINT('',(12.705896377563,-0.848994672298,
    1.319711923599));
#850 = LINE('',#851,#852);
#851 = CARTESIAN_POINT('',(12.705896377563,-0.848994672298,
    1.319711923599));
#852 = VECTOR('',#853,1.);
#853 = DIRECTION('',(0.888407707809,0.459055274129,0.));
#854 = ORIENTED_EDGE('',*,*,#855,.T.);
#855 = EDGE_CURVE('',#848,#838,#856,.T.);
#856 = LINE('',#857,#858);
#857 = CARTESIAN_POINT('',(12.705896377563,-0.848994672298,
    1.319711923599));
#858 = VECTOR('',#859,1.);
#859 = DIRECTION('',(0.998243561195,5.924350203302E-02,0.));
#860 = PLANE('',#861);
#861 = AXIS2_PLACEMENT_3D('',#862,#863,#864);
#862 = CARTESIAN_POINT('',(13.398905075796,-0.672481505123,
    1.319711923599));
#863 = DIRECTION('',(0.,0.,1.));
#864 = DIRECTION('',(1.,0.,-0.));
#865 = SHELL_BASED_SURFACE_MODEL('',(#866));
#866 = OPEN_SHELL('',(#867));
#867 = ADVANCED_FACE('',(#868),#894,.T.);
#868 = FACE_BOUND('',#869,.T.);
#869 = EDGE_LOOP('',(#870,#880,#888));
#870 = ORIENTED_EDGE('',*,*,#871,.T.);
#871 = EDGE_CURVE('',#872,#874,#876,.T.);
#872 = VERTEX_POINT('',#873);
#873 = CARTESIAN_POINT('',(14.878488540649,2.035526745021E-02,
    1.319711923599));
#874 = VERTEX_POINT('',#875);
#875 = CARTESIAN_POINT('',(13.750877380371,-0.309035331011,
    1.319711923599));
#876 = LINE('',#877,#878);
#877 = CARTESIAN_POINT('',(14.878488540649,2.035526745021E-02,
    1.319711923599));
#878 = VECTOR('',#879,1.);
#879 = DIRECTION('',(-0.959884592336,-0.280395380483,0.));
#880 = ORIENTED_EDGE('',*,*,#881,.F.);
#881 = EDGE_CURVE('',#882,#874,#884,.T.);
#882 = VERTEX_POINT('',#883);
#883 = CARTESIAN_POINT('',(14.00886631012,-0.77166634798,1.319711923599)
  );
#884 = LINE('',#885,#886);
#885 = CARTESIAN_POINT('',(14.00886631012,-0.77166634798,1.319711923599)
  );
#886 = VECTOR('',#887,1.);
#887 = DIRECTION('',(-0.487044079822,0.873377389397,0.));
#888 = ORIENTED_EDGE('',*,*,#889,.T.);
#889 = EDGE_CURVE('',#882,#872,#890,.T.);
#890 = LINE('',#891,#892);
#891 = CARTESIAN_POINT('',(14.00886631012,-0.77166634798,1.319711923599)
  );
#892 = VECTOR('',#893,1.);
#893 = DIRECTION('',(0.739323662999,0.673350221898,0.));
#894 = PLANE('',#895);
#895 = AXIS2_PLACEMENT_3D('',#896,#897,#898);
#896 = CARTESIAN_POINT('',(14.287400348784,-0.311609885069,
    1.319711923599));
#897 = DIRECTION('',(0.,0.,1.));
#898 = DIRECTION('',(1.,0.,-0.));
#899 = SHELL_BASED_SURFACE_MODEL('',(#900));
#900 = OPEN_SHELL('',(#901));
#901 = ADVANCED_FACE('',(#902),#928,.T.);
#902 = FACE_BOUND('',#903,.T.);
#903 = EDGE_LOOP('',(#904,#914,#922));
#904 = ORIENTED_EDGE('',*,*,#905,.T.);
#905 = EDGE_CURVE('',#906,#908,#910,.T.);
#906 = VERTEX_POINT('',#907);
#907 = CARTESIAN_POINT('',(15.247423171997,-0.359739631414,
    1.319711923599));
#908 = VERTEX_POINT('',#909);
#909 = CARTESIAN_POINT('',(14.878488540649,2.035526745021E-02,
    1.319711923599));
#910 = LINE('',#911,#912);
#911 = CARTESIAN_POINT('',(15.247423171997,-0.359739631414,
    1.319711923599));
#912 = VECTOR('',#913,1.);
#913 = DIRECTION('',(-0.696493841146,0.717562770248,0.));
#914 = ORIENTED_EDGE('',*,*,#915,.F.);
#915 = EDGE_CURVE('',#916,#908,#918,.T.);
#916 = VERTEX_POINT('',#917);
#917 = CARTESIAN_POINT('',(14.00886631012,-0.77166634798,1.319711923599)
  );
#918 = LINE('',#919,#920);
#919 = CARTESIAN_POINT('',(14.00886631012,-0.77166634798,1.319711923599)
  );
#920 = VECTOR('',#921,1.);
#921 = DIRECTION('',(0.739323662999,0.673350221898,0.));
#922 = ORIENTED_EDGE('',*,*,#923,.T.);
#923 = EDGE_CURVE('',#916,#906,#924,.T.);
#924 = LINE('',#925,#926);
#925 = CARTESIAN_POINT('',(14.00886631012,-0.77166634798,1.319711923599)
  );
#926 = VECTOR('',#927,1.);
#927 = DIRECTION('',(0.948895815693,0.315589497546,0.));
#928 = PLANE('',#929);
#929 = AXIS2_PLACEMENT_3D('',#930,#931,#932);
#930 = CARTESIAN_POINT('',(14.632575766646,-0.421803930787,
    1.319711923599));
#931 = DIRECTION('',(0.,0.,1.));
#932 = DIRECTION('',(1.,0.,-0.));
#933 = SHELL_BASED_SURFACE_MODEL('',(#934));
#934 = OPEN_SHELL('',(#935));
#935 = ADVANCED_FACE('',(#936),#962,.T.);
#936 = FACE_BOUND('',#937,.T.);
#937 = EDGE_LOOP('',(#938,#948,#956));
#938 = ORIENTED_EDGE('',*,*,#939,.T.);
#939 = EDGE_CURVE('',#940,#942,#944,.T.);
#940 = VERTEX_POINT('',#941);
#941 = CARTESIAN_POINT('',(15.882423400879,0.630369305611,1.319711923599
    ));
#942 = VERTEX_POINT('',#943);
#943 = CARTESIAN_POINT('',(14.878488540649,2.035526745021E-02,
    1.319711923599));
#944 = LINE('',#945,#946);
#945 = CARTESIAN_POINT('',(15.882423400879,0.630369305611,1.319711923599
    ));
#946 = VECTOR('',#947,1.);
#947 = DIRECTION('',(-0.854605384662,-0.519277995399,0.));
#948 = ORIENTED_EDGE('',*,*,#949,.F.);
#949 = EDGE_CURVE('',#950,#942,#952,.T.);
#950 = VERTEX_POINT('',#951);
#951 = CARTESIAN_POINT('',(15.247423171997,-0.359739631414,
    1.319711923599));
#952 = LINE('',#953,#954);
#953 = CARTESIAN_POINT('',(15.247423171997,-0.359739631414,
    1.319711923599));
#954 = VECTOR('',#955,1.);
#955 = DIRECTION('',(-0.696493841146,0.717562770248,0.));
#956 = ORIENTED_EDGE('',*,*,#957,.T.);
#957 = EDGE_CURVE('',#950,#940,#958,.T.);
#958 = LINE('',#959,#960);
#959 = CARTESIAN_POINT('',(15.247423171997,-0.359739631414,
    1.319711923599));
#960 = VECTOR('',#961,1.);
#961 = DIRECTION('',(0.539855916531,0.841757440945,0.));
#962 = PLANE('',#963);
#963 = AXIS2_PLACEMENT_3D('',#964,#965,#966);
#964 = CARTESIAN_POINT('',(15.397395463132,0.156730756965,1.319711923599
    ));
#965 = DIRECTION('',(0.,0.,1.));
#966 = DIRECTION('',(1.,0.,-0.));
#967 = SHELL_BASED_SURFACE_MODEL('',(#968));
#968 = OPEN_SHELL('',(#969));
#969 = ADVANCED_FACE('',(#970),#996,.T.);
#970 = FACE_BOUND('',#971,.T.);
#971 = EDGE_LOOP('',(#972,#982,#990));
#972 = ORIENTED_EDGE('',*,*,#973,.T.);
#973 = EDGE_CURVE('',#974,#976,#978,.T.);
#974 = VERTEX_POINT('',#975);
#975 = CARTESIAN_POINT('',(16.337163925171,0.358713299036,1.319711923599
    ));
#976 = VERTEX_POINT('',#977);
#977 = CARTESIAN_POINT('',(15.882423400879,0.630369305611,1.319711923599
    ));
#978 = LINE('',#979,#980);
#979 = CARTESIAN_POINT('',(16.337163925171,0.358713299036,1.319711923599
    ));
#980 = VECTOR('',#981,1.);
#981 = DIRECTION('',(-0.858481050209,0.512845285084,0.));
#982 = ORIENTED_EDGE('',*,*,#983,.F.);
#983 = EDGE_CURVE('',#984,#976,#986,.T.);
#984 = VERTEX_POINT('',#985);
#985 = CARTESIAN_POINT('',(15.247423171997,-0.359739631414,
    1.319711923599));
#986 = LINE('',#987,#988);
#987 = CARTESIAN_POINT('',(15.247423171997,-0.359739631414,
    1.319711923599));
#988 = VECTOR('',#989,1.);
#989 = DIRECTION('',(0.539855916531,0.841757440945,0.));
#990 = ORIENTED_EDGE('',*,*,#991,.T.);
#991 = EDGE_CURVE('',#984,#974,#992,.T.);
#992 = LINE('',#993,#994);
#993 = CARTESIAN_POINT('',(15.247423171997,-0.359739631414,
    1.319711923599));
#994 = VECTOR('',#995,1.);
#995 = DIRECTION('',(0.834882613981,0.550428034236,0.));
#996 = PLANE('',#997);
#997 = AXIS2_PLACEMENT_3D('',#998,#999,#1000);
#998 = CARTESIAN_POINT('',(15.759329653725,0.139629519106,1.319711923599
    ));
#999 = DIRECTION('',(0.,0.,1.));
#1000 = DIRECTION('',(1.,0.,-0.));
#1001 = SHELL_BASED_SURFACE_MODEL('',(#1002));
#1002 = OPEN_SHELL('',(#1003));
#1003 = ADVANCED_FACE('',(#1004),#1030,.T.);
#1004 = FACE_BOUND('',#1005,.T.);
#1005 = EDGE_LOOP('',(#1006,#1016,#1024));
#1006 = ORIENTED_EDGE('',*,*,#1007,.T.);
#1007 = EDGE_CURVE('',#1008,#1010,#1012,.T.);
#1008 = VERTEX_POINT('',#1009);
#1009 = CARTESIAN_POINT('',(16.694267272949,1.47943520546,1.319711923599
    ));
#1010 = VERTEX_POINT('',#1011);
#1011 = CARTESIAN_POINT('',(15.882423400879,0.630369305611,
    1.319711923599));
#1012 = LINE('',#1013,#1014);
#1013 = CARTESIAN_POINT('',(16.694267272949,1.47943520546,1.319711923599
    ));
#1014 = VECTOR('',#1015,1.);
#1015 = DIRECTION('',(-0.691086553002,-0.722772008492,0.));
#1016 = ORIENTED_EDGE('',*,*,#1017,.F.);
#1017 = EDGE_CURVE('',#1018,#1010,#1020,.T.);
#1018 = VERTEX_POINT('',#1019);
#1019 = CARTESIAN_POINT('',(16.337163925171,0.358713299036,
    1.319711923599));
#1020 = LINE('',#1021,#1022);
#1021 = CARTESIAN_POINT('',(16.337163925171,0.358713299036,
    1.319711923599));
#1022 = VECTOR('',#1023,1.);
#1023 = DIRECTION('',(-0.858481050209,0.512845285084,0.));
#1024 = ORIENTED_EDGE('',*,*,#1025,.T.);
#1025 = EDGE_CURVE('',#1018,#1008,#1026,.T.);
#1026 = LINE('',#1027,#1028);
#1027 = CARTESIAN_POINT('',(16.337163925171,0.358713299036,
    1.319711923599));
#1028 = VECTOR('',#1029,1.);
#1029 = DIRECTION('',(0.303597366609,0.952800419284,0.));
#1030 = PLANE('',#1031);
#1031 = AXIS2_PLACEMENT_3D('',#1032,#1033,#1034);
#1032 = CARTESIAN_POINT('',(16.348352895369,0.896400892316,
    1.319711923599));
#1033 = DIRECTION('',(0.,0.,1.));
#1034 = DIRECTION('',(1.,0.,-0.));
#1035 = SHELL_BASED_SURFACE_MODEL('',(#1036));
#1036 = OPEN_SHELL('',(#1037));
#1037 = ADVANCED_FACE('',(#1038),#1064,.T.);
#1038 = FACE_BOUND('',#1039,.T.);
#1039 = EDGE_LOOP('',(#1040,#1050,#1058));
#1040 = ORIENTED_EDGE('',*,*,#1041,.T.);
#1041 = EDGE_CURVE('',#1042,#1044,#1046,.T.);
#1042 = VERTEX_POINT('',#1043);
#1043 = CARTESIAN_POINT('',(17.2038230896,1.33473110199,1.319711923599)
  );
#1044 = VERTEX_POINT('',#1045);
#1045 = CARTESIAN_POINT('',(16.694267272949,1.47943520546,1.319711923599
    ));
#1046 = LINE('',#1047,#1048);
#1047 = CARTESIAN_POINT('',(17.2038230896,1.33473110199,1.319711923599)
  );
#1048 = VECTOR('',#1049,1.);
#1049 = DIRECTION('',(-0.961963179063,0.27317913926,0.));
#1050 = ORIENTED_EDGE('',*,*,#1051,.F.);
#1051 = EDGE_CURVE('',#1052,#1044,#1054,.T.);
#1052 = VERTEX_POINT('',#1053);
#1053 = CARTESIAN_POINT('',(16.337163925171,0.358713299036,
    1.319711923599));
#1054 = LINE('',#1055,#1056);
#1055 = CARTESIAN_POINT('',(16.337163925171,0.358713299036,
    1.319711923599));
#1056 = VECTOR('',#1057,1.);
#1057 = DIRECTION('',(0.303597366609,0.952800419284,0.));
#1058 = ORIENTED_EDGE('',*,*,#1059,.T.);
#1059 = EDGE_CURVE('',#1052,#1042,#1060,.T.);
#1060 = LINE('',#1061,#1062);
#1061 = CARTESIAN_POINT('',(16.337163925171,0.358713299036,
    1.319711923599));
#1062 = VECTOR('',#1063,1.);
#1063 = DIRECTION('',(0.663973341732,0.747756244687,0.));
#1064 = PLANE('',#1065);
#1065 = AXIS2_PLACEMENT_3D('',#1066,#1067,#1068);
#1066 = CARTESIAN_POINT('',(16.702381129286,0.973558044133,
    1.319711923599));
#1067 = DIRECTION('',(0.,0.,1.));
#1068 = DIRECTION('',(1.,0.,-0.));
#1069 = SHELL_BASED_SURFACE_MODEL('',(#1070));
#1070 = OPEN_SHELL('',(#1071));
#1071 = ADVANCED_FACE('',(#1072),#1098,.T.);
#1072 = FACE_BOUND('',#1073,.T.);
#1073 = EDGE_LOOP('',(#1074,#1084,#1092));
#1074 = ORIENTED_EDGE('',*,*,#1075,.T.);
#1075 = EDGE_CURVE('',#1076,#1078,#1080,.T.);
#1076 = VERTEX_POINT('',#1077);
#1077 = CARTESIAN_POINT('',(17.055166244507,2.138186693192,
    1.319711923599));
#1078 = VERTEX_POINT('',#1079);
#1079 = CARTESIAN_POINT('',(16.694267272949,1.47943520546,1.319711923599
    ));
#1080 = LINE('',#1081,#1082);
#1081 = CARTESIAN_POINT('',(17.055166244507,2.138186693192,
    1.319711923599));
#1082 = VECTOR('',#1083,1.);
#1083 = DIRECTION('',(-0.480472451071,-0.877009819649,0.));
#1084 = ORIENTED_EDGE('',*,*,#1085,.F.);
#1085 = EDGE_CURVE('',#1086,#1078,#1088,.T.);
#1086 = VERTEX_POINT('',#1087);
#1087 = CARTESIAN_POINT('',(17.2038230896,1.33473110199,1.319711923599)
  );
#1088 = LINE('',#1089,#1090);
#1089 = CARTESIAN_POINT('',(17.2038230896,1.33473110199,1.319711923599)
  );
#1090 = VECTOR('',#1091,1.);
#1091 = DIRECTION('',(-0.961963179063,0.27317913926,0.));
#1092 = ORIENTED_EDGE('',*,*,#1093,.T.);
#1093 = EDGE_CURVE('',#1086,#1076,#1094,.T.);
#1094 = LINE('',#1095,#1096);
#1095 = CARTESIAN_POINT('',(17.2038230896,1.33473110199,1.319711923599)
  );
#1096 = VECTOR('',#1097,1.);
#1097 = DIRECTION('',(-0.181933980081,0.983310747878,0.));
#1098 = PLANE('',#1099);
#1099 = AXIS2_PLACEMENT_3D('',#1100,#1101,#1102);
#1100 = CARTESIAN_POINT('',(16.992713612248,1.679199775823,
    1.319711923599));
#1101 = DIRECTION('',(0.,0.,1.));
#1102 = DIRECTION('',(1.,0.,-0.));
#1103 = SHELL_BASED_SURFACE_MODEL('',(#1104));
#1104 = OPEN_SHELL('',(#1105));
#1105 = ADVANCED_FACE('',(#1106),#1132,.T.);
#1106 = FACE_BOUND('',#1107,.T.);
#1107 = EDGE_LOOP('',(#1108,#1118,#1126));
#1108 = ORIENTED_EDGE('',*,*,#1109,.T.);
#1109 = EDGE_CURVE('',#1110,#1112,#1114,.T.);
#1110 = VERTEX_POINT('',#1111);
#1111 = CARTESIAN_POINT('',(17.258695602417,2.509690761566,
    1.319711923599));
#1112 = VERTEX_POINT('',#1113);
#1113 = CARTESIAN_POINT('',(17.055166244507,2.138186693192,
    1.319711923599));
#1114 = LINE('',#1115,#1116);
#1115 = CARTESIAN_POINT('',(17.258695602417,2.509690761566,
    1.319711923599));
#1116 = VECTOR('',#1117,1.);
#1117 = DIRECTION('',(-0.48047198557,-0.877010074675,0.));
#1118 = ORIENTED_EDGE('',*,*,#1119,.F.);
#1119 = EDGE_CURVE('',#1120,#1112,#1122,.T.);
#1120 = VERTEX_POINT('',#1121);
#1121 = CARTESIAN_POINT('',(17.2038230896,1.33473110199,1.319711923599)
  );
#1122 = LINE('',#1123,#1124);
#1123 = CARTESIAN_POINT('',(17.2038230896,1.33473110199,1.319711923599)
  );
#1124 = VECTOR('',#1125,1.);
#1125 = DIRECTION('',(-0.181933980081,0.983310747878,0.));
#1126 = ORIENTED_EDGE('',*,*,#1127,.T.);
#1127 = EDGE_CURVE('',#1120,#1110,#1128,.T.);
#1128 = LINE('',#1129,#1130);
#1129 = CARTESIAN_POINT('',(17.2038230896,1.33473110199,1.319711923599)
  );
#1130 = VECTOR('',#1131,1.);
#1131 = DIRECTION('',(4.66507683762E-02,0.998911260228,0.));
#1132 = PLANE('',#1133);
#1133 = AXIS2_PLACEMENT_3D('',#1134,#1135,#1136);
#1134 = CARTESIAN_POINT('',(17.183828675662,1.929822445638,
    1.319711923599));
#1135 = DIRECTION('',(0.,0.,1.));
#1136 = DIRECTION('',(1.,0.,-0.));
#1137 = SHELL_BASED_SURFACE_MODEL('',(#1138));
#1138 = OPEN_SHELL('',(#1139));
#1139 = ADVANCED_FACE('',(#1140),#1166,.T.);
#1140 = FACE_BOUND('',#1141,.T.);
#1141 = EDGE_LOOP('',(#1142,#1152,#1160));
#1142 = ORIENTED_EDGE('',*,*,#1143,.T.);
#1143 = EDGE_CURVE('',#1144,#1146,#1148,.T.);
#1144 = VERTEX_POINT('',#1145);
#1145 = CARTESIAN_POINT('',(17.606225967407,2.138186693192,
    1.319711923599));
#1146 = VERTEX_POINT('',#1147);
#1147 = CARTESIAN_POINT('',(17.258695602417,2.509690761566,
    1.319711923599));
#1148 = LINE('',#1149,#1150);
#1149 = CARTESIAN_POINT('',(17.606225967407,2.138186693192,
    1.319711923599));
#1150 = VECTOR('',#1151,1.);
#1151 = DIRECTION('',(-0.683151154422,0.730277002384,0.));
#1152 = ORIENTED_EDGE('',*,*,#1153,.F.);
#1153 = EDGE_CURVE('',#1154,#1146,#1156,.T.);
#1154 = VERTEX_POINT('',#1155);
#1155 = CARTESIAN_POINT('',(17.2038230896,1.33473110199,1.319711923599)
  );
#1156 = LINE('',#1157,#1158);
#1157 = CARTESIAN_POINT('',(17.2038230896,1.33473110199,1.319711923599)
  );
#1158 = VECTOR('',#1159,1.);
#1159 = DIRECTION('',(4.66507683762E-02,0.998911260228,0.));
#1160 = ORIENTED_EDGE('',*,*,#1161,.T.);
#1161 = EDGE_CURVE('',#1154,#1144,#1162,.T.);
#1162 = LINE('',#1163,#1164);
#1163 = CARTESIAN_POINT('',(17.2038230896,1.33473110199,1.319711923599)
  );
#1164 = VECTOR('',#1165,1.);
#1165 = DIRECTION('',(0.447814507348,0.894126482668,0.));
#1166 = PLANE('',#1167);
#1167 = AXIS2_PLACEMENT_3D('',#1168,#1169,#1170);
#1168 = CARTESIAN_POINT('',(17.331314962643,1.93670656267,1.319711923599
    ));
#1169 = DIRECTION('',(0.,0.,1.));
#1170 = DIRECTION('',(1.,0.,-0.));
#1171 = SHELL_BASED_SURFACE_MODEL('',(#1172));
#1172 = OPEN_SHELL('',(#1173));
#1173 = ADVANCED_FACE('',(#1174),#1200,.T.);
#1174 = FACE_BOUND('',#1175,.T.);
#1175 = EDGE_LOOP('',(#1176,#1186,#1194));
#1176 = ORIENTED_EDGE('',*,*,#1177,.T.);
#1177 = EDGE_CURVE('',#1178,#1180,#1182,.T.);
#1178 = VERTEX_POINT('',#1179);
#1179 = CARTESIAN_POINT('',(17.537239074707,3.650925636292,
    1.319711923599));
#1180 = VERTEX_POINT('',#1181);
#1181 = CARTESIAN_POINT('',(17.258695602417,2.509690761566,
    1.319711923599));
#1182 = LINE('',#1183,#1184);
#1183 = CARTESIAN_POINT('',(17.537239074707,3.650925636292,
    1.319711923599));
#1184 = VECTOR('',#1185,1.);
#1185 = DIRECTION('',(-0.237111648752,-0.971482406442,0.));
#1186 = ORIENTED_EDGE('',*,*,#1187,.F.);
#1187 = EDGE_CURVE('',#1188,#1180,#1190,.T.);
#1188 = VERTEX_POINT('',#1189);
#1189 = CARTESIAN_POINT('',(17.606225967407,2.138186693192,
    1.319711923599));
#1190 = LINE('',#1191,#1192);
#1191 = CARTESIAN_POINT('',(17.606225967407,2.138186693192,
    1.319711923599));
#1192 = VECTOR('',#1193,1.);
#1193 = DIRECTION('',(-0.683151154422,0.730277002384,0.));
#1194 = ORIENTED_EDGE('',*,*,#1195,.T.);
#1195 = EDGE_CURVE('',#1188,#1178,#1196,.T.);
#1196 = LINE('',#1197,#1198);
#1197 = CARTESIAN_POINT('',(17.606225967407,2.138186693192,
    1.319711923599));
#1198 = VECTOR('',#1199,1.);
#1199 = DIRECTION('',(-4.555661632921E-02,0.998961758381,0.));
#1200 = PLANE('',#1201);
#1201 = AXIS2_PLACEMENT_3D('',#1202,#1203,#1204);
#1202 = CARTESIAN_POINT('',(17.485741797904,2.872017573535,
    1.319711923599));
#1203 = DIRECTION('',(0.,0.,1.));
#1204 = DIRECTION('',(1.,0.,-0.));
#1205 = SHELL_BASED_SURFACE_MODEL('',(#1206));
#1206 = OPEN_SHELL('',(#1207));
#1207 = ADVANCED_FACE('',(#1208),#1234,.T.);
#1208 = FACE_BOUND('',#1209,.T.);
#1209 = EDGE_LOOP('',(#1210,#1220,#1228));
#1210 = ORIENTED_EDGE('',*,*,#1211,.T.);
#1211 = EDGE_CURVE('',#1212,#1214,#1216,.T.);
#1212 = VERTEX_POINT('',#1213);
#1213 = CARTESIAN_POINT('',(17.561624526978,6.321912288666,
    1.319711923599));
#1214 = VERTEX_POINT('',#1215);
#1215 = CARTESIAN_POINT('',(17.537239074707,3.650925636292,
    1.319711923599));
#1216 = LINE('',#1217,#1218);
#1217 = CARTESIAN_POINT('',(17.561624526978,6.321912288666,
    1.319711923599));
#1218 = VECTOR('',#1219,1.);
#1219 = DIRECTION('',(-9.129373978405E-03,-0.999958326397,0.));
#1220 = ORIENTED_EDGE('',*,*,#1221,.F.);
#1221 = EDGE_CURVE('',#1222,#1214,#1224,.T.);
#1222 = VERTEX_POINT('',#1223);
#1223 = CARTESIAN_POINT('',(17.606225967407,2.138186693192,
    1.319711923599));
#1224 = LINE('',#1225,#1226);
#1225 = CARTESIAN_POINT('',(17.606225967407,2.138186693192,
    1.319711923599));
#1226 = VECTOR('',#1227,1.);
#1227 = DIRECTION('',(-4.555661632921E-02,0.998961758381,0.));
#1228 = ORIENTED_EDGE('',*,*,#1229,.T.);
#1229 = EDGE_CURVE('',#1222,#1212,#1230,.T.);
#1230 = LINE('',#1231,#1232);
#1231 = CARTESIAN_POINT('',(17.606225967407,2.138186693192,
    1.319711923599));
#1232 = VECTOR('',#1233,1.);
#1233 = DIRECTION('',(-1.066009353141E-02,0.999943179589,0.));
#1234 = PLANE('',#1235);
#1235 = AXIS2_PLACEMENT_3D('',#1236,#1237,#1238);
#1236 = CARTESIAN_POINT('',(17.570710522166,4.229808672902,
    1.319711923599));
#1237 = DIRECTION('',(0.,0.,1.));
#1238 = DIRECTION('',(1.,0.,-0.));
#1239 = SHELL_BASED_SURFACE_MODEL('',(#1240));
#1240 = OPEN_SHELL('',(#1241));
#1241 = ADVANCED_FACE('',(#1242),#1268,.T.);
#1242 = FACE_BOUND('',#1243,.T.);
#1243 = EDGE_LOOP('',(#1244,#1254,#1262));
#1244 = ORIENTED_EDGE('',*,*,#1245,.T.);
#1245 = EDGE_CURVE('',#1246,#1248,#1250,.T.);
#1246 = VERTEX_POINT('',#1247);
#1247 = CARTESIAN_POINT('',(17.622728347778,6.13818693161,1.319711923599
    ));
#1248 = VERTEX_POINT('',#1249);
#1249 = CARTESIAN_POINT('',(17.561624526978,6.321912288666,
    1.319711923599));
#1250 = LINE('',#1251,#1252);
#1251 = CARTESIAN_POINT('',(17.622728347778,6.13818693161,1.319711923599
    ));
#1252 = VECTOR('',#1253,1.);
#1253 = DIRECTION('',(-0.315586394156,0.948896847831,0.));
#1254 = ORIENTED_EDGE('',*,*,#1255,.F.);
#1255 = EDGE_CURVE('',#1256,#1248,#1258,.T.);
#1256 = VERTEX_POINT('',#1257);
#1257 = CARTESIAN_POINT('',(17.606225967407,2.138186693192,
    1.319711923599));
#1258 = LINE('',#1259,#1260);
#1259 = CARTESIAN_POINT('',(17.606225967407,2.138186693192,
    1.319711923599));
#1260 = VECTOR('',#1261,1.);
#1261 = DIRECTION('',(-1.066009353141E-02,0.999943179589,0.));
#1262 = ORIENTED_EDGE('',*,*,#1263,.T.);
#1263 = EDGE_CURVE('',#1256,#1246,#1264,.T.);
#1264 = LINE('',#1265,#1266);
#1265 = CARTESIAN_POINT('',(17.606225967407,2.138186693192,
    1.319711923599));
#1266 = VECTOR('',#1267,1.);
#1267 = DIRECTION('',(4.125559737406E-03,0.999991489842,0.));
#1268 = PLANE('',#1269);
#1269 = AXIS2_PLACEMENT_3D('',#1270,#1271,#1272);
#1270 = CARTESIAN_POINT('',(17.598703468217,4.232411266595,
    1.319711923599));
#1271 = DIRECTION('',(0.,0.,1.));
#1272 = DIRECTION('',(1.,0.,-0.));
#1273 = SHELL_BASED_SURFACE_MODEL('',(#1274));
#1274 = OPEN_SHELL('',(#1275));
#1275 = ADVANCED_FACE('',(#1276),#1302,.T.);
#1276 = FACE_BOUND('',#1277,.T.);
#1277 = EDGE_LOOP('',(#1278,#1288,#1296));
#1278 = ORIENTED_EDGE('',*,*,#1279,.T.);
#1279 = EDGE_CURVE('',#1280,#1282,#1284,.T.);
#1280 = VERTEX_POINT('',#1281);
#1281 = CARTESIAN_POINT('',(22.313694000244,2.839148521423,
    1.319711923599));
#1282 = VERTEX_POINT('',#1283);
#1283 = CARTESIAN_POINT('',(17.622728347778,6.13818693161,1.319711923599
    ));
#1284 = LINE('',#1285,#1286);
#1285 = CARTESIAN_POINT('',(22.313694000244,2.839148521423,
    1.319711923599));
#1286 = VECTOR('',#1287,1.);
#1287 = DIRECTION('',(-0.817971462204,0.575258800036,0.));
#1288 = ORIENTED_EDGE('',*,*,#1289,.F.);
#1289 = EDGE_CURVE('',#1290,#1282,#1292,.T.);
#1290 = VERTEX_POINT('',#1291);
#1291 = CARTESIAN_POINT('',(17.606225967407,2.138186693192,
    1.319711923599));
#1292 = LINE('',#1293,#1294);
#1293 = CARTESIAN_POINT('',(17.606225967407,2.138186693192,
    1.319711923599));
#1294 = VECTOR('',#1295,1.);
#1295 = DIRECTION('',(4.125559737406E-03,0.999991489842,0.));
#1296 = ORIENTED_EDGE('',*,*,#1297,.T.);
#1297 = EDGE_CURVE('',#1290,#1280,#1298,.T.);
#1298 = LINE('',#1299,#1300);
#1299 = CARTESIAN_POINT('',(17.606225967407,2.138186693192,
    1.319711923599));
#1300 = VECTOR('',#1301,1.);
#1301 = DIRECTION('',(0.989094782749,0.14728038138,0.));
#1302 = PLANE('',#1303);
#1303 = AXIS2_PLACEMENT_3D('',#1304,#1305,#1306);
#1304 = CARTESIAN_POINT('',(19.315934107273,3.735220481327,
    1.319711923599));
#1305 = DIRECTION('',(0.,0.,1.));
#1306 = DIRECTION('',(1.,0.,-0.));
#1307 = SHELL_BASED_SURFACE_MODEL('',(#1308));
#1308 = OPEN_SHELL('',(#1309));
#1309 = ADVANCED_FACE('',(#1310),#1336,.T.);
#1310 = FACE_BOUND('',#1311,.T.);
#1311 = EDGE_LOOP('',(#1312,#1322,#1330));
#1312 = ORIENTED_EDGE('',*,*,#1313,.T.);
#1313 = EDGE_CURVE('',#1314,#1316,#1318,.T.);
#1314 = VERTEX_POINT('',#1315);
#1315 = CARTESIAN_POINT('',(22.675466537476,2.689297914505,
    1.319711923599));
#1316 = VERTEX_POINT('',#1317);
#1317 = CARTESIAN_POINT('',(22.313694000244,2.839148521423,
    1.319711923599));
#1318 = LINE('',#1319,#1320);
#1319 = CARTESIAN_POINT('',(22.675466537476,2.689297914505,
    1.319711923599));
#1320 = VECTOR('',#1321,1.);
#1321 = DIRECTION('',(-0.923879969958,0.382682376273,0.));
#1322 = ORIENTED_EDGE('',*,*,#1323,.F.);
#1323 = EDGE_CURVE('',#1324,#1316,#1326,.T.);
#1324 = VERTEX_POINT('',#1325);
#1325 = CARTESIAN_POINT('',(17.606225967407,2.138186693192,
    1.319711923599));
#1326 = LINE('',#1327,#1328);
#1327 = CARTESIAN_POINT('',(17.606225967407,2.138186693192,
    1.319711923599));
#1328 = VECTOR('',#1329,1.);
#1329 = DIRECTION('',(0.989094782749,0.14728038138,0.));
#1330 = ORIENTED_EDGE('',*,*,#1331,.T.);
#1331 = EDGE_CURVE('',#1324,#1314,#1332,.T.);
#1332 = LINE('',#1333,#1334);
#1333 = CARTESIAN_POINT('',(17.606225967407,2.138186693192,
    1.319711923599));
#1334 = VECTOR('',#1335,1.);
#1335 = DIRECTION('',(0.994142212583,0.108079883241,0.));
#1336 = PLANE('',#1337);
#1337 = AXIS2_PLACEMENT_3D('',#1338,#1339,#1340);
#1338 = CARTESIAN_POINT('',(20.146774951087,2.461921380797,
    1.319711923599));
#1339 = DIRECTION('',(0.,0.,1.));
#1340 = DIRECTION('',(1.,0.,-0.));
#1341 = SHELL_BASED_SURFACE_MODEL('',(#1342));
#1342 = OPEN_SHELL('',(#1343));
#1343 = ADVANCED_FACE('',(#1344),#1370,.T.);
#1344 = FACE_BOUND('',#1345,.T.);
#1345 = EDGE_LOOP('',(#1346,#1356,#1364));
#1346 = ORIENTED_EDGE('',*,*,#1347,.T.);
#1347 = EDGE_CURVE('',#1348,#1350,#1352,.T.);
#1348 = VERTEX_POINT('',#1349);
#1349 = CARTESIAN_POINT('',(25.563697814941,2.138186693192,
    1.319711923599));
#1350 = VERTEX_POINT('',#1351);
#1351 = CARTESIAN_POINT('',(22.675466537476,2.689297914505,
    1.319711923599));
#1352 = LINE('',#1353,#1354);
#1353 = CARTESIAN_POINT('',(25.563697814941,2.138186693192,
    1.319711923599));
#1354 = VECTOR('',#1355,1.);
#1355 = DIRECTION('',(-0.982277757039,0.187431075404,0.));
#1356 = ORIENTED_EDGE('',*,*,#1357,.F.);
#1357 = EDGE_CURVE('',#1358,#1350,#1360,.T.);
#1358 = VERTEX_POINT('',#1359);
#1359 = CARTESIAN_POINT('',(17.606225967407,2.138186693192,
    1.319711923599));
#1360 = LINE('',#1361,#1362);
#1361 = CARTESIAN_POINT('',(17.606225967407,2.138186693192,
    1.319711923599));
#1362 = VECTOR('',#1363,1.);
#1363 = DIRECTION('',(0.994142212583,0.108079883241,0.));
#1364 = ORIENTED_EDGE('',*,*,#1365,.F.);
#1365 = EDGE_CURVE('',#1348,#1358,#1366,.T.);
#1366 = LINE('',#1367,#1368);
#1367 = CARTESIAN_POINT('',(25.563697814941,2.138186693192,
    1.319711923599));
#1368 = VECTOR('',#1369,1.);
#1369 = DIRECTION('',(-1.,0.,0.));
#1370 = PLANE('',#1371);
#1371 = AXIS2_PLACEMENT_3D('',#1372,#1373,#1374);
#1372 = CARTESIAN_POINT('',(21.590521873581,2.276670564183,
    1.319711923599));
#1373 = DIRECTION('',(0.,0.,1.));
#1374 = DIRECTION('',(1.,0.,-0.));
#1375 = SHELL_BASED_SURFACE_MODEL('',(#1376));
#1376 = OPEN_SHELL('',(#1377));
#1377 = ADVANCED_FACE('',(#1378),#1404,.T.);
#1378 = FACE_BOUND('',#1379,.T.);
#1379 = EDGE_LOOP('',(#1380,#1390,#1398));
#1380 = ORIENTED_EDGE('',*,*,#1381,.T.);
#1381 = EDGE_CURVE('',#1382,#1384,#1386,.T.);
#1382 = VERTEX_POINT('',#1383);
#1383 = CARTESIAN_POINT('',(22.003034591675,3.077526569366,
    1.319711923599));
#1384 = VERTEX_POINT('',#1385);
#1385 = CARTESIAN_POINT('',(17.622728347778,6.13818693161,1.319711923599
    ));
#1386 = LINE('',#1387,#1388);
#1387 = CARTESIAN_POINT('',(22.003034591675,3.077526569366,
    1.319711923599));
#1388 = VECTOR('',#1389,1.);
#1389 = DIRECTION('',(-0.819719915217,0.572764576939,0.));
#1390 = ORIENTED_EDGE('',*,*,#1391,.F.);
#1391 = EDGE_CURVE('',#1392,#1384,#1394,.T.);
#1392 = VERTEX_POINT('',#1393);
#1393 = CARTESIAN_POINT('',(22.313694000244,2.839148521423,
    1.319711923599));
#1394 = LINE('',#1395,#1396);
#1395 = CARTESIAN_POINT('',(22.313694000244,2.839148521423,
    1.319711923599));
#1396 = VECTOR('',#1397,1.);
#1397 = DIRECTION('',(-0.817971462204,0.575258800036,0.));
#1398 = ORIENTED_EDGE('',*,*,#1399,.T.);
#1399 = EDGE_CURVE('',#1392,#1382,#1400,.T.);
#1400 = LINE('',#1401,#1402);
#1401 = CARTESIAN_POINT('',(22.313694000244,2.839148521423,
    1.319711923599));
#1402 = VECTOR('',#1403,1.);
#1403 = DIRECTION('',(-0.793352477324,0.608762553648,0.));
#1404 = PLANE('',#1405);
#1405 = AXIS2_PLACEMENT_3D('',#1406,#1407,#1408);
#1406 = CARTESIAN_POINT('',(19.970616242252,4.491951230619,
    1.319711923599));
#1407 = DIRECTION('',(0.,0.,1.));
#1408 = DIRECTION('',(1.,0.,-0.));
#1409 = SHELL_BASED_SURFACE_MODEL('',(#1410));
#1410 = OPEN_SHELL('',(#1411));
#1411 = ADVANCED_FACE('',(#1412),#1438,.T.);
#1412 = FACE_BOUND('',#1413,.T.);
#1413 = EDGE_LOOP('',(#1414,#1424,#1432));
#1414 = ORIENTED_EDGE('',*,*,#1415,.T.);
#1415 = EDGE_CURVE('',#1416,#1418,#1420,.T.);
#1416 = VERTEX_POINT('',#1417);
#1417 = CARTESIAN_POINT('',(21.764656066895,3.388186693192,
    1.319711923599));
#1418 = VERTEX_POINT('',#1419);
#1419 = CARTESIAN_POINT('',(17.622728347778,6.13818693161,1.319711923599
    ));
#1420 = LINE('',#1421,#1422);
#1421 = CARTESIAN_POINT('',(21.764656066895,3.388186693192,
    1.319711923599));
#1422 = VECTOR('',#1423,1.);
#1423 = DIRECTION('',(-0.833096418097,0.553127795499,0.));
#1424 = ORIENTED_EDGE('',*,*,#1425,.F.);
#1425 = EDGE_CURVE('',#1426,#1418,#1428,.T.);
#1426 = VERTEX_POINT('',#1427);
#1427 = CARTESIAN_POINT('',(22.003034591675,3.077526569366,
    1.319711923599));
#1428 = LINE('',#1429,#1430);
#1429 = CARTESIAN_POINT('',(22.003034591675,3.077526569366,
    1.319711923599));
#1430 = VECTOR('',#1431,1.);
#1431 = DIRECTION('',(-0.819719915217,0.572764576939,0.));
#1432 = ORIENTED_EDGE('',*,*,#1433,.T.);
#1433 = EDGE_CURVE('',#1426,#1416,#1434,.T.);
#1434 = LINE('',#1435,#1436);
#1435 = CARTESIAN_POINT('',(22.003034591675,3.077526569366,
    1.319711923599));
#1436 = VECTOR('',#1437,1.);
#1437 = DIRECTION('',(-0.608762437919,0.793352566126,0.));
#1438 = PLANE('',#1439);
#1439 = AXIS2_PLACEMENT_3D('',#1440,#1441,#1442);
#1440 = CARTESIAN_POINT('',(19.833276535097,4.629696508766,
    1.319711923599));
#1441 = DIRECTION('',(0.,0.,1.));
#1442 = DIRECTION('',(1.,0.,-0.));
#1443 = SHELL_BASED_SURFACE_MODEL('',(#1444));
#1444 = OPEN_SHELL('',(#1445));
#1445 = ADVANCED_FACE('',(#1446),#1472,.T.);
#1446 = FACE_BOUND('',#1447,.T.);
#1447 = EDGE_LOOP('',(#1448,#1458,#1466));
#1448 = ORIENTED_EDGE('',*,*,#1449,.T.);
#1449 = EDGE_CURVE('',#1450,#1452,#1454,.T.);
#1450 = VERTEX_POINT('',#1451);
#1451 = CARTESIAN_POINT('',(21.614805221558,3.749958276749,
    1.319711923599));
#1452 = VERTEX_POINT('',#1453);
#1453 = CARTESIAN_POINT('',(17.622728347778,6.13818693161,1.319711923599
    ));
#1454 = LINE('',#1455,#1456);
#1455 = CARTESIAN_POINT('',(21.614805221558,3.749958276749,
    1.319711923599));
#1456 = VECTOR('',#1457,1.);
#1457 = DIRECTION('',(-0.858157728287,0.513386125038,0.));
#1458 = ORIENTED_EDGE('',*,*,#1459,.F.);
#1459 = EDGE_CURVE('',#1460,#1452,#1462,.T.);
#1460 = VERTEX_POINT('',#1461);
#1461 = CARTESIAN_POINT('',(21.764656066895,3.388186693192,
    1.319711923599));
#1462 = LINE('',#1463,#1464);
#1463 = CARTESIAN_POINT('',(21.764656066895,3.388186693192,
    1.319711923599));
#1464 = VECTOR('',#1465,1.);
#1465 = DIRECTION('',(-0.833096418097,0.553127795499,0.));
#1466 = ORIENTED_EDGE('',*,*,#1467,.T.);
#1467 = EDGE_CURVE('',#1460,#1450,#1468,.T.);
#1468 = LINE('',#1469,#1470);
#1469 = CARTESIAN_POINT('',(21.764656066895,3.388186693192,
    1.319711923599));
#1470 = VECTOR('',#1471,1.);
#1471 = DIRECTION('',(-0.382683757035,0.923879398029,0.));
#1472 = PLANE('',#1473);
#1473 = AXIS2_PLACEMENT_3D('',#1474,#1475,#1476);
#1474 = CARTESIAN_POINT('',(19.736932356006,4.800517541789,
    1.319711923599));
#1475 = DIRECTION('',(0.,0.,1.));
#1476 = DIRECTION('',(1.,0.,-0.));
#1477 = SHELL_BASED_SURFACE_MODEL('',(#1478));
#1478 = OPEN_SHELL('',(#1479));
#1479 = ADVANCED_FACE('',(#1480),#1506,.T.);
#1480 = FACE_BOUND('',#1481,.T.);
#1481 = EDGE_LOOP('',(#1482,#1492,#1500));
#1482 = ORIENTED_EDGE('',*,*,#1483,.T.);
#1483 = EDGE_CURVE('',#1484,#1486,#1488,.T.);
#1484 = VERTEX_POINT('',#1485);
#1485 = CARTESIAN_POINT('',(21.563694000244,4.13818693161,1.319711923599
    ));
#1486 = VERTEX_POINT('',#1487);
#1487 = CARTESIAN_POINT('',(17.622728347778,6.13818693161,1.319711923599
    ));
#1488 = LINE('',#1489,#1490);
#1489 = CARTESIAN_POINT('',(21.563694000244,4.13818693161,1.319711923599
    ));
#1490 = VECTOR('',#1491,1.);
#1491 = DIRECTION('',(-0.891739638819,0.452548800196,0.));
#1492 = ORIENTED_EDGE('',*,*,#1493,.F.);
#1493 = EDGE_CURVE('',#1494,#1486,#1496,.T.);
#1494 = VERTEX_POINT('',#1495);
#1495 = CARTESIAN_POINT('',(21.614805221558,3.749958276749,
    1.319711923599));
#1496 = LINE('',#1497,#1498);
#1497 = CARTESIAN_POINT('',(21.614805221558,3.749958276749,
    1.319711923599));
#1498 = VECTOR('',#1499,1.);
#1499 = DIRECTION('',(-0.858157728287,0.513386125038,0.));
#1500 = ORIENTED_EDGE('',*,*,#1501,.T.);
#1501 = EDGE_CURVE('',#1494,#1484,#1502,.T.);
#1502 = LINE('',#1503,#1504);
#1503 = CARTESIAN_POINT('',(21.614805221558,3.749958276749,
    1.319711923599));
#1504 = VECTOR('',#1505,1.);
#1505 = DIRECTION('',(-0.130526064865,0.99144487814,0.));
#1506 = PLANE('',#1507);
#1507 = AXIS2_PLACEMENT_3D('',#1508,#1509,#1510);
#1508 = CARTESIAN_POINT('',(19.688371003744,4.993348447323,
    1.319711923599));
#1509 = DIRECTION('',(0.,0.,1.));
#1510 = DIRECTION('',(1.,0.,-0.));
#1511 = SHELL_BASED_SURFACE_MODEL('',(#1512));
#1512 = OPEN_SHELL('',(#1513));
#1513 = ADVANCED_FACE('',(#1514),#1540,.T.);
#1514 = FACE_BOUND('',#1515,.T.);
#1515 = EDGE_LOOP('',(#1516,#1526,#1534));
#1516 = ORIENTED_EDGE('',*,*,#1517,.T.);
#1517 = EDGE_CURVE('',#1518,#1520,#1522,.T.);
#1518 = VERTEX_POINT('',#1519);
#1519 = CARTESIAN_POINT('',(23.063694000244,2.638186693192,
    1.319711923599));
#1520 = VERTEX_POINT('',#1521);
#1521 = CARTESIAN_POINT('',(22.675466537476,2.689297914505,
    1.319711923599));
#1522 = LINE('',#1523,#1524);
#1523 = CARTESIAN_POINT('',(23.063694000244,2.638186693192,
    1.319711923599));
#1524 = VECTOR('',#1525,1.);
#1525 = DIRECTION('',(-0.991444826274,0.13052645883,0.));
#1526 = ORIENTED_EDGE('',*,*,#1527,.F.);
#1527 = EDGE_CURVE('',#1528,#1520,#1530,.T.);
#1528 = VERTEX_POINT('',#1529);
#1529 = CARTESIAN_POINT('',(25.563697814941,2.138186693192,
    1.319711923599));
#1530 = LINE('',#1531,#1532);
#1531 = CARTESIAN_POINT('',(25.563697814941,2.138186693192,
    1.319711923599));
#1532 = VECTOR('',#1533,1.);
#1533 = DIRECTION('',(-0.982277757039,0.187431075404,0.));
#1534 = ORIENTED_EDGE('',*,*,#1535,.T.);
#1535 = EDGE_CURVE('',#1528,#1518,#1536,.T.);
#1536 = LINE('',#1537,#1538);
#1537 = CARTESIAN_POINT('',(25.563697814941,2.138186693192,
    1.319711923599));
#1538 = VECTOR('',#1539,1.);
#1539 = DIRECTION('',(-0.980580733239,0.196115847399,0.));
#1540 = PLANE('',#1541);
#1541 = AXIS2_PLACEMENT_3D('',#1542,#1543,#1544);
#1542 = CARTESIAN_POINT('',(24.120504228267,2.419308974769,
    1.319711923599));
#1543 = DIRECTION('',(0.,0.,1.));
#1544 = DIRECTION('',(1.,0.,-0.));
#1545 = SHELL_BASED_SURFACE_MODEL('',(#1546));
#1546 = OPEN_SHELL('',(#1547));
#1547 = ADVANCED_FACE('',(#1548),#1574,.T.);
#1548 = FACE_BOUND('',#1549,.T.);
#1549 = EDGE_LOOP('',(#1550,#1560,#1568));
#1550 = ORIENTED_EDGE('',*,*,#1551,.T.);
#1551 = EDGE_CURVE('',#1552,#1554,#1556,.T.);
#1552 = VERTEX_POINT('',#1553);
#1553 = CARTESIAN_POINT('',(23.451923370361,2.689297914505,
    1.319711923599));
#1554 = VERTEX_POINT('',#1555);
#1555 = CARTESIAN_POINT('',(23.063694000244,2.638186693192,
    1.319711923599));
#1556 = LINE('',#1557,#1558);
#1557 = CARTESIAN_POINT('',(23.451923370361,2.689297914505,
    1.319711923599));
#1558 = VECTOR('',#1559,1.);
#1559 = DIRECTION('',(-0.99144490926,-0.130525828486,0.));
#1560 = ORIENTED_EDGE('',*,*,#1561,.F.);
#1561 = EDGE_CURVE('',#1562,#1554,#1564,.T.);
#1562 = VERTEX_POINT('',#1563);
#1563 = CARTESIAN_POINT('',(25.563697814941,2.138186693192,
    1.319711923599));
#1564 = LINE('',#1565,#1566);
#1565 = CARTESIAN_POINT('',(25.563697814941,2.138186693192,
    1.319711923599));
#1566 = VECTOR('',#1567,1.);
#1567 = DIRECTION('',(-0.980580733239,0.196115847399,0.));
#1568 = ORIENTED_EDGE('',*,*,#1569,.T.);
#1569 = EDGE_CURVE('',#1562,#1552,#1570,.T.);
#1570 = LINE('',#1571,#1572);
#1571 = CARTESIAN_POINT('',(25.563697814941,2.138186693192,
    1.319711923599));
#1572 = VECTOR('',#1573,1.);
#1573 = DIRECTION('',(-0.967593370395,0.252513503732,0.));
#1574 = PLANE('',#1575);
#1575 = AXIS2_PLACEMENT_3D('',#1576,#1577,#1578);
#1576 = CARTESIAN_POINT('',(24.315685142515,2.420132439776,
    1.319711923599));
#1577 = DIRECTION('',(0.,0.,1.));
#1578 = DIRECTION('',(1.,0.,-0.));
#1579 = SHELL_BASED_SURFACE_MODEL('',(#1580));
#1580 = OPEN_SHELL('',(#1581));
#1581 = ADVANCED_FACE('',(#1582),#1608,.T.);
#1582 = FACE_BOUND('',#1583,.T.);
#1583 = EDGE_LOOP('',(#1584,#1594,#1602));
#1584 = ORIENTED_EDGE('',*,*,#1585,.T.);
#1585 = EDGE_CURVE('',#1586,#1588,#1590,.T.);
#1586 = VERTEX_POINT('',#1587);
#1587 = CARTESIAN_POINT('',(23.813694000244,2.839148521423,
    1.319711923599));
#1588 = VERTEX_POINT('',#1589);
#1589 = CARTESIAN_POINT('',(23.451923370361,2.689297914505,
    1.319711923599));
#1590 = LINE('',#1591,#1592);
#1591 = CARTESIAN_POINT('',(23.813694000244,2.839148521423,
    1.319711923599));
#1592 = VECTOR('',#1593,1.);
#1593 = DIRECTION('',(-0.923879256629,-0.382684098402,0.));
#1594 = ORIENTED_EDGE('',*,*,#1595,.F.);
#1595 = EDGE_CURVE('',#1596,#1588,#1598,.T.);
#1596 = VERTEX_POINT('',#1597);
#1597 = CARTESIAN_POINT('',(25.563697814941,2.138186693192,
    1.319711923599));
#1598 = LINE('',#1599,#1600);
#1599 = CARTESIAN_POINT('',(25.563697814941,2.138186693192,
    1.319711923599));
#1600 = VECTOR('',#1601,1.);
#1601 = DIRECTION('',(-0.967593370395,0.252513503732,0.));
#1602 = ORIENTED_EDGE('',*,*,#1603,.T.);
#1603 = EDGE_CURVE('',#1596,#1586,#1604,.T.);
#1604 = LINE('',#1605,#1606);
#1605 = CARTESIAN_POINT('',(25.563697814941,2.138186693192,
    1.319711923599));
#1606 = VECTOR('',#1607,1.);
#1607 = DIRECTION('',(-0.928300932332,0.371829771577,0.));
#1608 = PLANE('',#1609);
#1609 = AXIS2_PLACEMENT_3D('',#1610,#1611,#1612);
#1610 = CARTESIAN_POINT('',(24.507444607454,2.476193945682,
    1.319711923599));
#1611 = DIRECTION('',(0.,0.,1.));
#1612 = DIRECTION('',(1.,0.,-0.));
#1613 = SHELL_BASED_SURFACE_MODEL('',(#1614));
#1614 = OPEN_SHELL('',(#1615));
#1615 = ADVANCED_FACE('',(#1616),#1642,.T.);
#1616 = FACE_BOUND('',#1617,.T.);
#1617 = EDGE_LOOP('',(#1618,#1628,#1636));
#1618 = ORIENTED_EDGE('',*,*,#1619,.T.);
#1619 = EDGE_CURVE('',#1620,#1622,#1624,.T.);
#1620 = VERTEX_POINT('',#1621);
#1621 = CARTESIAN_POINT('',(24.124355316162,3.077526569366,
    1.319711923599));
#1622 = VERTEX_POINT('',#1623);
#1623 = CARTESIAN_POINT('',(23.813694000244,2.839148521423,
    1.319711923599));
#1624 = LINE('',#1625,#1626);
#1625 = CARTESIAN_POINT('',(24.124355316162,3.077526569366,
    1.319711923599));
#1626 = VECTOR('',#1627,1.);
#1627 = DIRECTION('',(-0.79335428244,-0.608760201175,0.));
#1628 = ORIENTED_EDGE('',*,*,#1629,.F.);
#1629 = EDGE_CURVE('',#1630,#1622,#1632,.T.);
#1630 = VERTEX_POINT('',#1631);
#1631 = CARTESIAN_POINT('',(25.563697814941,2.138186693192,
    1.319711923599));
#1632 = LINE('',#1633,#1634);
#1633 = CARTESIAN_POINT('',(25.563697814941,2.138186693192,
    1.319711923599));
#1634 = VECTOR('',#1635,1.);
#1635 = DIRECTION('',(-0.928300932332,0.371829771577,0.));
#1636 = ORIENTED_EDGE('',*,*,#1637,.T.);
#1637 = EDGE_CURVE('',#1630,#1620,#1638,.T.);
#1638 = LINE('',#1639,#1640);
#1639 = CARTESIAN_POINT('',(25.563697814941,2.138186693192,
    1.319711923599));
#1640 = VECTOR('',#1641,1.);
#1641 = DIRECTION('',(-0.837440643518,0.546528287085,0.));
#1642 = PLANE('',#1643);
#1643 = AXIS2_PLACEMENT_3D('',#1644,#1645,#1646);
#1644 = CARTESIAN_POINT('',(24.684982825455,2.585969379207,
    1.319711923599));
#1645 = DIRECTION('',(0.,0.,1.));
#1646 = DIRECTION('',(1.,0.,-0.));
#1647 = SHELL_BASED_SURFACE_MODEL('',(#1648));
#1648 = OPEN_SHELL('',(#1649));
#1649 = ADVANCED_FACE('',(#1650),#1676,.T.);
#1650 = FACE_BOUND('',#1651,.T.);
#1651 = EDGE_LOOP('',(#1652,#1662,#1670));
#1652 = ORIENTED_EDGE('',*,*,#1653,.T.);
#1653 = EDGE_CURVE('',#1654,#1656,#1658,.T.);
#1654 = VERTEX_POINT('',#1655);
#1655 = CARTESIAN_POINT('',(24.362731933594,3.388186693192,
    1.319711923599));
#1656 = VERTEX_POINT('',#1657);
#1657 = CARTESIAN_POINT('',(24.124355316162,3.077526569366,
    1.319711923599));
#1658 = LINE('',#1659,#1660);
#1659 = CARTESIAN_POINT('',(24.362731933594,3.388186693192,
    1.319711923599));
#1660 = VECTOR('',#1661,1.);
#1661 = DIRECTION('',(-0.608759372109,-0.793354918602,0.));
#1662 = ORIENTED_EDGE('',*,*,#1663,.F.);
#1663 = EDGE_CURVE('',#1664,#1656,#1666,.T.);
#1664 = VERTEX_POINT('',#1665);
#1665 = CARTESIAN_POINT('',(25.563697814941,2.138186693192,
    1.319711923599));
#1666 = LINE('',#1667,#1668);
#1667 = CARTESIAN_POINT('',(25.563697814941,2.138186693192,
    1.319711923599));
#1668 = VECTOR('',#1669,1.);
#1669 = DIRECTION('',(-0.837440643518,0.546528287085,0.));
#1670 = ORIENTED_EDGE('',*,*,#1671,.T.);
#1671 = EDGE_CURVE('',#1664,#1654,#1672,.T.);
#1672 = LINE('',#1673,#1674);
#1673 = CARTESIAN_POINT('',(25.563697814941,2.138186693192,
    1.319711923599));
#1674 = VECTOR('',#1675,1.);
#1675 = DIRECTION('',(-0.692821741281,0.721108892477,0.));
#1676 = PLANE('',#1677);
#1677 = AXIS2_PLACEMENT_3D('',#1678,#1679,#1680);
#1678 = CARTESIAN_POINT('',(24.836604194668,2.741577726782,
    1.319711923599));
#1679 = DIRECTION('',(0.,0.,1.));
#1680 = DIRECTION('',(1.,0.,-0.));
#1681 = SHELL_BASED_SURFACE_MODEL('',(#1682));
#1682 = OPEN_SHELL('',(#1683));
#1683 = ADVANCED_FACE('',(#1684),#1710,.T.);
#1684 = FACE_BOUND('',#1685,.T.);
#1685 = EDGE_LOOP('',(#1686,#1696,#1704));
#1686 = ORIENTED_EDGE('',*,*,#1687,.T.);
#1687 = EDGE_CURVE('',#1688,#1690,#1692,.T.);
#1688 = VERTEX_POINT('',#1689);
#1689 = CARTESIAN_POINT('',(24.512582778931,3.749958276749,
    1.319711923599));
#1690 = VERTEX_POINT('',#1691);
#1691 = CARTESIAN_POINT('',(24.362731933594,3.388186693192,
    1.319711923599));
#1692 = LINE('',#1693,#1694);
#1693 = CARTESIAN_POINT('',(24.512582778931,3.749958276749,
    1.319711923599));
#1694 = VECTOR('',#1695,1.);
#1695 = DIRECTION('',(-0.382683757035,-0.923879398029,0.));
#1696 = ORIENTED_EDGE('',*,*,#1697,.F.);
#1697 = EDGE_CURVE('',#1698,#1690,#1700,.T.);
#1698 = VERTEX_POINT('',#1699);
#1699 = CARTESIAN_POINT('',(25.563697814941,2.138186693192,
    1.319711923599));
#1700 = LINE('',#1701,#1702);
#1701 = CARTESIAN_POINT('',(25.563697814941,2.138186693192,
    1.319711923599));
#1702 = VECTOR('',#1703,1.);
#1703 = DIRECTION('',(-0.692821741281,0.721108892477,0.));
#1704 = ORIENTED_EDGE('',*,*,#1705,.T.);
#1705 = EDGE_CURVE('',#1698,#1688,#1706,.T.);
#1706 = LINE('',#1707,#1708);
#1707 = CARTESIAN_POINT('',(25.563697814941,2.138186693192,
    1.319711923599));
#1708 = VECTOR('',#1709,1.);
#1709 = DIRECTION('',(-0.54625307045,0.837620190196,0.));
#1710 = PLANE('',#1711);
#1711 = AXIS2_PLACEMENT_3D('',#1712,#1713,#1714);
#1712 = CARTESIAN_POINT('',(24.947996332297,2.927077186191,
    1.319711923599));
#1713 = DIRECTION('',(0.,0.,1.));
#1714 = DIRECTION('',(1.,0.,-0.));
#1715 = SHELL_BASED_SURFACE_MODEL('',(#1716));
#1716 = OPEN_SHELL('',(#1717));
#1717 = ADVANCED_FACE('',(#1718),#1744,.T.);
#1718 = FACE_BOUND('',#1719,.T.);
#1719 = EDGE_LOOP('',(#1720,#1730,#1738));
#1720 = ORIENTED_EDGE('',*,*,#1721,.T.);
#1721 = EDGE_CURVE('',#1722,#1724,#1726,.T.);
#1722 = VERTEX_POINT('',#1723);
#1723 = CARTESIAN_POINT('',(24.563694000244,4.13818693161,1.319711923599
    ));
#1724 = VERTEX_POINT('',#1725);
#1725 = CARTESIAN_POINT('',(24.512582778931,3.749958276749,
    1.319711923599));
#1726 = LINE('',#1727,#1728);
#1727 = CARTESIAN_POINT('',(24.563694000244,4.13818693161,1.319711923599
    ));
#1728 = VECTOR('',#1729,1.);
#1729 = DIRECTION('',(-0.130526064865,-0.99144487814,0.));
#1730 = ORIENTED_EDGE('',*,*,#1731,.F.);
#1731 = EDGE_CURVE('',#1732,#1724,#1734,.T.);
#1732 = VERTEX_POINT('',#1733);
#1733 = CARTESIAN_POINT('',(25.563697814941,2.138186693192,
    1.319711923599));
#1734 = LINE('',#1735,#1736);
#1735 = CARTESIAN_POINT('',(25.563697814941,2.138186693192,
    1.319711923599));
#1736 = VECTOR('',#1737,1.);
#1737 = DIRECTION('',(-0.54625307045,0.837620190196,0.));
#1738 = ORIENTED_EDGE('',*,*,#1739,.T.);
#1739 = EDGE_CURVE('',#1732,#1722,#1740,.T.);
#1740 = LINE('',#1741,#1742);
#1741 = CARTESIAN_POINT('',(25.563697814941,2.138186693192,
    1.319711923599));
#1742 = VECTOR('',#1743,1.);
#1743 = DIRECTION('',(-0.447214917636,0.894426529931,0.));
#1744 = PLANE('',#1745);
#1745 = AXIS2_PLACEMENT_3D('',#1746,#1747,#1748);
#1746 = CARTESIAN_POINT('',(25.007681217962,3.125455270154,
    1.319711923599));
#1747 = DIRECTION('',(0.,0.,1.));
#1748 = DIRECTION('',(1.,0.,-0.));
#1749 = SHELL_BASED_SURFACE_MODEL('',(#1750));
#1750 = OPEN_SHELL('',(#1751));
#1751 = ADVANCED_FACE('',(#1752),#1778,.T.);
#1752 = FACE_BOUND('',#1753,.T.);
#1753 = EDGE_LOOP('',(#1754,#1764,#1772));
#1754 = ORIENTED_EDGE('',*,*,#1755,.F.);
#1755 = EDGE_CURVE('',#1756,#1758,#1760,.T.);
#1756 = VERTEX_POINT('',#1757);
#1757 = CARTESIAN_POINT('',(17.622728347778,6.13818693161,1.319711923599
    ));
#1758 = VERTEX_POINT('',#1759);
#1759 = CARTESIAN_POINT('',(25.563697814941,6.13818693161,1.319711923599
    ));
#1760 = LINE('',#1761,#1762);
#1761 = CARTESIAN_POINT('',(17.622728347778,6.13818693161,1.319711923599
    ));
#1762 = VECTOR('',#1763,1.);
#1763 = DIRECTION('',(1.,0.,0.));
#1764 = ORIENTED_EDGE('',*,*,#1765,.T.);
#1765 = EDGE_CURVE('',#1756,#1766,#1768,.T.);
#1766 = VERTEX_POINT('',#1767);
#1767 = CARTESIAN_POINT('',(22.675466537476,5.587075710297,
    1.319711923599));
#1768 = LINE('',#1769,#1770);
#1769 = CARTESIAN_POINT('',(17.622728347778,6.13818693161,1.319711923599
    ));
#1770 = VECTOR('',#1771,1.);
#1771 = DIRECTION('',(0.994104224989,-0.108428731705,0.));
#1772 = ORIENTED_EDGE('',*,*,#1773,.T.);
#1773 = EDGE_CURVE('',#1766,#1758,#1774,.T.);
#1774 = LINE('',#1775,#1776);
#1775 = CARTESIAN_POINT('',(22.675466537476,5.587075710297,
    1.319711923599));
#1776 = VECTOR('',#1777,1.);
#1777 = DIRECTION('',(0.982277757039,0.187431075404,0.));
#1778 = PLANE('',#1779);
#1779 = AXIS2_PLACEMENT_3D('',#1780,#1781,#1782);
#1780 = CARTESIAN_POINT('',(21.598748818673,5.999700768163,
    1.319711923599));
#1781 = DIRECTION('',(0.,0.,1.));
#1782 = DIRECTION('',(1.,0.,-0.));
#1783 = SHELL_BASED_SURFACE_MODEL('',(#1784));
#1784 = OPEN_SHELL('',(#1785));
#1785 = ADVANCED_FACE('',(#1786),#1812,.T.);
#1786 = FACE_BOUND('',#1787,.T.);
#1787 = EDGE_LOOP('',(#1788,#1798,#1806));
#1788 = ORIENTED_EDGE('',*,*,#1789,.T.);
#1789 = EDGE_CURVE('',#1790,#1792,#1794,.T.);
#1790 = VERTEX_POINT('',#1791);
#1791 = CARTESIAN_POINT('',(22.313694000244,5.43722486496,1.319711923599
    ));
#1792 = VERTEX_POINT('',#1793);
#1793 = CARTESIAN_POINT('',(22.675466537476,5.587075710297,
    1.319711923599));
#1794 = LINE('',#1795,#1796);
#1795 = CARTESIAN_POINT('',(22.313694000244,5.43722486496,1.319711923599
    ));
#1796 = VECTOR('',#1797,1.);
#1797 = DIRECTION('',(0.923879754693,0.382682895971,0.));
#1798 = ORIENTED_EDGE('',*,*,#1799,.F.);
#1799 = EDGE_CURVE('',#1800,#1792,#1802,.T.);
#1800 = VERTEX_POINT('',#1801);
#1801 = CARTESIAN_POINT('',(17.622728347778,6.13818693161,1.319711923599
    ));
#1802 = LINE('',#1803,#1804);
#1803 = CARTESIAN_POINT('',(17.622728347778,6.13818693161,1.319711923599
    ));
#1804 = VECTOR('',#1805,1.);
#1805 = DIRECTION('',(0.994104224989,-0.108428731705,0.));
#1806 = ORIENTED_EDGE('',*,*,#1807,.T.);
#1807 = EDGE_CURVE('',#1800,#1790,#1808,.T.);
#1808 = LINE('',#1809,#1810);
#1809 = CARTESIAN_POINT('',(17.622728347778,6.13818693161,1.319711923599
    ));
#1810 = VECTOR('',#1811,1.);
#1811 = DIRECTION('',(0.989019174758,-0.147787252361,0.));
#1812 = PLANE('',#1813);
#1813 = AXIS2_PLACEMENT_3D('',#1814,#1815,#1816);
#1814 = CARTESIAN_POINT('',(20.155017883502,5.814417548921,
    1.319711923599));
#1815 = DIRECTION('',(0.,0.,1.));
#1816 = DIRECTION('',(1.,0.,-0.));
#1817 = SHELL_BASED_SURFACE_MODEL('',(#1818));
#1818 = OPEN_SHELL('',(#1819));
#1819 = ADVANCED_FACE('',(#1820),#1846,.T.);
#1820 = FACE_BOUND('',#1821,.T.);
#1821 = EDGE_LOOP('',(#1822,#1832,#1840));
#1822 = ORIENTED_EDGE('',*,*,#1823,.T.);
#1823 = EDGE_CURVE('',#1824,#1826,#1828,.T.);
#1824 = VERTEX_POINT('',#1825);
#1825 = CARTESIAN_POINT('',(22.003034591675,5.198846817017,
    1.319711923599));
#1826 = VERTEX_POINT('',#1827);
#1827 = CARTESIAN_POINT('',(22.313694000244,5.43722486496,1.319711923599
    ));
#1828 = LINE('',#1829,#1830);
#1829 = CARTESIAN_POINT('',(22.003034591675,5.198846817017,
    1.319711923599));
#1830 = VECTOR('',#1831,1.);
#1831 = DIRECTION('',(0.793352477324,0.608762553648,0.));
#1832 = ORIENTED_EDGE('',*,*,#1833,.F.);
#1833 = EDGE_CURVE('',#1834,#1826,#1836,.T.);
#1834 = VERTEX_POINT('',#1835);
#1835 = CARTESIAN_POINT('',(17.622728347778,6.13818693161,1.319711923599
    ));
#1836 = LINE('',#1837,#1838);
#1837 = CARTESIAN_POINT('',(17.622728347778,6.13818693161,1.319711923599
    ));
#1838 = VECTOR('',#1839,1.);
#1839 = DIRECTION('',(0.989019174758,-0.147787252361,0.));
#1840 = ORIENTED_EDGE('',*,*,#1841,.T.);
#1841 = EDGE_CURVE('',#1834,#1824,#1842,.T.);
#1842 = LINE('',#1843,#1844);
#1843 = CARTESIAN_POINT('',(17.622728347778,6.13818693161,1.319711923599
    ));
#1844 = VECTOR('',#1845,1.);
#1845 = DIRECTION('',(0.977770249557,-0.209679133632,0.));
#1846 = PLANE('',#1847);
#1847 = AXIS2_PLACEMENT_3D('',#1848,#1849,#1850);
#1848 = CARTESIAN_POINT('',(19.98503524837,5.713041056397,1.319711923599
    ));
#1849 = DIRECTION('',(0.,0.,1.));
#1850 = DIRECTION('',(1.,0.,-0.));
#1851 = SHELL_BASED_SURFACE_MODEL('',(#1852));
#1852 = OPEN_SHELL('',(#1853));
#1853 = ADVANCED_FACE('',(#1854),#1880,.T.);
#1854 = FACE_BOUND('',#1855,.T.);
#1855 = EDGE_LOOP('',(#1856,#1866,#1874));
#1856 = ORIENTED_EDGE('',*,*,#1857,.T.);
#1857 = EDGE_CURVE('',#1858,#1860,#1862,.T.);
#1858 = VERTEX_POINT('',#1859);
#1859 = CARTESIAN_POINT('',(21.764656066895,4.88818693161,1.319711923599
    ));
#1860 = VERTEX_POINT('',#1861);
#1861 = CARTESIAN_POINT('',(22.003034591675,5.198846817017,
    1.319711923599));
#1862 = LINE('',#1863,#1864);
#1863 = CARTESIAN_POINT('',(21.764656066895,4.88818693161,1.319711923599
    ));
#1864 = VECTOR('',#1865,1.);
#1865 = DIRECTION('',(0.608762731978,0.793352340486,0.));
#1866 = ORIENTED_EDGE('',*,*,#1867,.F.);
#1867 = EDGE_CURVE('',#1868,#1860,#1870,.T.);
#1868 = VERTEX_POINT('',#1869);
#1869 = CARTESIAN_POINT('',(17.622728347778,6.13818693161,1.319711923599
    ));
#1870 = LINE('',#1871,#1872);
#1871 = CARTESIAN_POINT('',(17.622728347778,6.13818693161,1.319711923599
    ));
#1872 = VECTOR('',#1873,1.);
#1873 = DIRECTION('',(0.977770249557,-0.209679133632,0.));
#1874 = ORIENTED_EDGE('',*,*,#1875,.T.);
#1875 = EDGE_CURVE('',#1868,#1858,#1876,.T.);
#1876 = LINE('',#1877,#1878);
#1877 = CARTESIAN_POINT('',(17.622728347778,6.13818693161,1.319711923599
    ));
#1878 = VECTOR('',#1879,1.);
#1879 = DIRECTION('',(0.957352856687,-0.288921283038,0.));
#1880 = PLANE('',#1881);
#1881 = AXIS2_PLACEMENT_3D('',#1882,#1883,#1884);
#1882 = CARTESIAN_POINT('',(19.844984459946,5.568846180602,
    1.319711923599));
#1883 = DIRECTION('',(0.,0.,1.));
#1884 = DIRECTION('',(1.,0.,-0.));
#1885 = SHELL_BASED_SURFACE_MODEL('',(#1886));
#1886 = OPEN_SHELL('',(#1887));
#1887 = ADVANCED_FACE('',(#1888),#1914,.T.);
#1888 = FACE_BOUND('',#1889,.T.);
#1889 = EDGE_LOOP('',(#1890,#1900,#1908));
#1890 = ORIENTED_EDGE('',*,*,#1891,.T.);
#1891 = EDGE_CURVE('',#1892,#1894,#1896,.T.);
#1892 = VERTEX_POINT('',#1893);
#1893 = CARTESIAN_POINT('',(21.614805221558,4.526415348053,
    1.319711923599));
#1894 = VERTEX_POINT('',#1895);
#1895 = CARTESIAN_POINT('',(21.764656066895,4.88818693161,1.319711923599
    ));
#1896 = LINE('',#1897,#1898);
#1897 = CARTESIAN_POINT('',(21.614805221558,4.526415348053,
    1.319711923599));
#1898 = VECTOR('',#1899,1.);
#1899 = DIRECTION('',(0.382683757035,0.923879398029,0.));
#1900 = ORIENTED_EDGE('',*,*,#1901,.F.);
#1901 = EDGE_CURVE('',#1902,#1894,#1904,.T.);
#1902 = VERTEX_POINT('',#1903);
#1903 = CARTESIAN_POINT('',(17.622728347778,6.13818693161,1.319711923599
    ));
#1904 = LINE('',#1905,#1906);
#1905 = CARTESIAN_POINT('',(17.622728347778,6.13818693161,1.319711923599
    ));
#1906 = VECTOR('',#1907,1.);
#1907 = DIRECTION('',(0.957352856687,-0.288921283038,0.));
#1908 = ORIENTED_EDGE('',*,*,#1909,.T.);
#1909 = EDGE_CURVE('',#1902,#1892,#1910,.T.);
#1910 = LINE('',#1911,#1912);
#1911 = CARTESIAN_POINT('',(17.622728347778,6.13818693161,1.319711923599
    ));
#1912 = VECTOR('',#1913,1.);
#1913 = DIRECTION('',(0.927275167271,-0.374380507189,0.));
#1914 = PLANE('',#1915);
#1915 = AXIS2_PLACEMENT_3D('',#1916,#1917,#1918);
#1916 = CARTESIAN_POINT('',(19.744565552938,5.391909174382,
    1.319711923599));
#1917 = DIRECTION('',(0.,0.,1.));
#1918 = DIRECTION('',(1.,0.,-0.));
#1919 = SHELL_BASED_SURFACE_MODEL('',(#1920));
#1920 = OPEN_SHELL('',(#1921));
#1921 = ADVANCED_FACE('',(#1922),#1948,.T.);
#1922 = FACE_BOUND('',#1923,.T.);
#1923 = EDGE_LOOP('',(#1924,#1934,#1942));
#1924 = ORIENTED_EDGE('',*,*,#1925,.T.);
#1925 = EDGE_CURVE('',#1926,#1928,#1930,.T.);
#1926 = VERTEX_POINT('',#1927);
#1927 = CARTESIAN_POINT('',(21.563694000244,4.13818693161,1.319711923599
    ));
#1928 = VERTEX_POINT('',#1929);
#1929 = CARTESIAN_POINT('',(21.614805221558,4.526415348053,
    1.319711923599));
#1930 = LINE('',#1931,#1932);
#1931 = CARTESIAN_POINT('',(21.563694000244,4.13818693161,1.319711923599
    ));
#1932 = VECTOR('',#1933,1.);
#1933 = DIRECTION('',(0.130526143658,0.991444867767,0.));
#1934 = ORIENTED_EDGE('',*,*,#1935,.F.);
#1935 = EDGE_CURVE('',#1936,#1928,#1938,.T.);
#1936 = VERTEX_POINT('',#1937);
#1937 = CARTESIAN_POINT('',(17.622728347778,6.13818693161,1.319711923599
    ));
#1938 = LINE('',#1939,#1940);
#1939 = CARTESIAN_POINT('',(17.622728347778,6.13818693161,1.319711923599
    ));
#1940 = VECTOR('',#1941,1.);
#1941 = DIRECTION('',(0.927275167271,-0.374380507189,0.));
#1942 = ORIENTED_EDGE('',*,*,#1943,.F.);
#1943 = EDGE_CURVE('',#1926,#1936,#1944,.T.);
#1944 = LINE('',#1945,#1946);
#1945 = CARTESIAN_POINT('',(21.563694000244,4.13818693161,1.319711923599
    ));
#1946 = VECTOR('',#1947,1.);
#1947 = DIRECTION('',(-0.891739638819,0.452548800196,0.));
#1948 = PLANE('',#1949);
#1949 = AXIS2_PLACEMENT_3D('',#1950,#1951,#1952);
#1950 = CARTESIAN_POINT('',(19.6910184447,5.195242429957,1.319711923599)
  );
#1951 = DIRECTION('',(0.,0.,1.));
#1952 = DIRECTION('',(1.,0.,-0.));
#1953 = SHELL_BASED_SURFACE_MODEL('',(#1954));
#1954 = OPEN_SHELL('',(#1955));
#1955 = ADVANCED_FACE('',(#1956),#1982,.T.);
#1956 = FACE_BOUND('',#1957,.T.);
#1957 = EDGE_LOOP('',(#1958,#1968,#1976));
#1958 = ORIENTED_EDGE('',*,*,#1959,.T.);
#1959 = EDGE_CURVE('',#1960,#1962,#1964,.T.);
#1960 = VERTEX_POINT('',#1961);
#1961 = CARTESIAN_POINT('',(23.063694000244,5.63818693161,1.319711923599
    ));
#1962 = VERTEX_POINT('',#1963);
#1963 = CARTESIAN_POINT('',(25.563697814941,6.13818693161,1.319711923599
    ));
#1964 = LINE('',#1965,#1966);
#1965 = CARTESIAN_POINT('',(23.063694000244,5.63818693161,1.319711923599
    ));
#1966 = VECTOR('',#1967,1.);
#1967 = DIRECTION('',(0.980580733239,0.196115847399,0.));
#1968 = ORIENTED_EDGE('',*,*,#1969,.F.);
#1969 = EDGE_CURVE('',#1970,#1962,#1972,.T.);
#1970 = VERTEX_POINT('',#1971);
#1971 = CARTESIAN_POINT('',(22.675466537476,5.587075710297,
    1.319711923599));
#1972 = LINE('',#1973,#1974);
#1973 = CARTESIAN_POINT('',(22.675466537476,5.587075710297,
    1.319711923599));
#1974 = VECTOR('',#1975,1.);
#1975 = DIRECTION('',(0.982277757039,0.187431075404,0.));
#1976 = ORIENTED_EDGE('',*,*,#1977,.T.);
#1977 = EDGE_CURVE('',#1970,#1960,#1978,.T.);
#1978 = LINE('',#1979,#1980);
#1979 = CARTESIAN_POINT('',(22.675466537476,5.587075710297,
    1.319711923599));
#1980 = VECTOR('',#1981,1.);
#1981 = DIRECTION('',(0.991444826274,0.13052645883,0.));
#1982 = PLANE('',#1983);
#1983 = AXIS2_PLACEMENT_3D('',#1984,#1985,#1986);
#1984 = CARTESIAN_POINT('',(24.120504228267,5.857064650033,
    1.319711923599));
#1985 = DIRECTION('',(0.,0.,1.));
#1986 = DIRECTION('',(1.,0.,-0.));
#1987 = SHELL_BASED_SURFACE_MODEL('',(#1988));
#1988 = OPEN_SHELL('',(#1989));
#1989 = ADVANCED_FACE('',(#1990),#2016,.T.);
#1990 = FACE_BOUND('',#1991,.T.);
#1991 = EDGE_LOOP('',(#1992,#2002,#2010));
#1992 = ORIENTED_EDGE('',*,*,#1993,.T.);
#1993 = EDGE_CURVE('',#1994,#1996,#1998,.T.);
#1994 = VERTEX_POINT('',#1995);
#1995 = CARTESIAN_POINT('',(23.451923370361,5.587075710297,
    1.319711923599));
#1996 = VERTEX_POINT('',#1997);
#1997 = CARTESIAN_POINT('',(25.563697814941,6.13818693161,1.319711923599
    ));
#1998 = LINE('',#1999,#2000);
#1999 = CARTESIAN_POINT('',(23.451923370361,5.587075710297,
    1.319711923599));
#2000 = VECTOR('',#2001,1.);
#2001 = DIRECTION('',(0.967593370395,0.252513503732,0.));
#2002 = ORIENTED_EDGE('',*,*,#2003,.F.);
#2003 = EDGE_CURVE('',#2004,#1996,#2006,.T.);
#2004 = VERTEX_POINT('',#2005);
#2005 = CARTESIAN_POINT('',(23.063694000244,5.63818693161,1.319711923599
    ));
#2006 = LINE('',#2007,#2008);
#2007 = CARTESIAN_POINT('',(23.063694000244,5.63818693161,1.319711923599
    ));
#2008 = VECTOR('',#2009,1.);
#2009 = DIRECTION('',(0.980580733239,0.196115847399,0.));
#2010 = ORIENTED_EDGE('',*,*,#2011,.T.);
#2011 = EDGE_CURVE('',#2004,#1994,#2012,.T.);
#2012 = LINE('',#2013,#2014);
#2013 = CARTESIAN_POINT('',(23.063694000244,5.63818693161,1.319711923599
    ));
#2014 = VECTOR('',#2015,1.);
#2015 = DIRECTION('',(0.99144490926,-0.130525828486,0.));
#2016 = PLANE('',#2017);
#2017 = AXIS2_PLACEMENT_3D('',#2018,#2019,#2020);
#2018 = CARTESIAN_POINT('',(24.315685142515,5.856241185026,
    1.319711923599));
#2019 = DIRECTION('',(0.,0.,1.));
#2020 = DIRECTION('',(1.,0.,-0.));
#2021 = SHELL_BASED_SURFACE_MODEL('',(#2022));
#2022 = OPEN_SHELL('',(#2023));
#2023 = ADVANCED_FACE('',(#2024),#2050,.T.);
#2024 = FACE_BOUND('',#2025,.T.);
#2025 = EDGE_LOOP('',(#2026,#2036,#2044));
#2026 = ORIENTED_EDGE('',*,*,#2027,.T.);
#2027 = EDGE_CURVE('',#2028,#2030,#2032,.T.);
#2028 = VERTEX_POINT('',#2029);
#2029 = CARTESIAN_POINT('',(23.813694000244,5.43722486496,1.319711923599
    ));
#2030 = VERTEX_POINT('',#2031);
#2031 = CARTESIAN_POINT('',(25.563697814941,6.13818693161,1.319711923599
    ));
#2032 = LINE('',#2033,#2034);
#2033 = CARTESIAN_POINT('',(23.813694000244,5.43722486496,1.319711923599
    ));
#2034 = VECTOR('',#2035,1.);
#2035 = DIRECTION('',(0.928300888679,0.371829880562,0.));
#2036 = ORIENTED_EDGE('',*,*,#2037,.F.);
#2037 = EDGE_CURVE('',#2038,#2030,#2040,.T.);
#2038 = VERTEX_POINT('',#2039);
#2039 = CARTESIAN_POINT('',(23.451923370361,5.587075710297,
    1.319711923599));
#2040 = LINE('',#2041,#2042);
#2041 = CARTESIAN_POINT('',(23.451923370361,5.587075710297,
    1.319711923599));
#2042 = VECTOR('',#2043,1.);
#2043 = DIRECTION('',(0.967593370395,0.252513503732,0.));
#2044 = ORIENTED_EDGE('',*,*,#2045,.T.);
#2045 = EDGE_CURVE('',#2038,#2028,#2046,.T.);
#2046 = LINE('',#2047,#2048);
#2047 = CARTESIAN_POINT('',(23.451923370361,5.587075710297,
    1.319711923599));
#2048 = VECTOR('',#2049,1.);
#2049 = DIRECTION('',(0.923879041362,-0.382684618102,0.));
#2050 = PLANE('',#2051);
#2051 = AXIS2_PLACEMENT_3D('',#2052,#2053,#2054);
#2052 = CARTESIAN_POINT('',(24.507444593162,5.800179612114,
    1.319711923599));
#2053 = DIRECTION('',(0.,0.,1.));
#2054 = DIRECTION('',(1.,0.,-0.));
#2055 = SHELL_BASED_SURFACE_MODEL('',(#2056));
#2056 = OPEN_SHELL('',(#2057));
#2057 = ADVANCED_FACE('',(#2058),#2084,.T.);
#2058 = FACE_BOUND('',#2059,.T.);
#2059 = EDGE_LOOP('',(#2060,#2070,#2078));
#2060 = ORIENTED_EDGE('',*,*,#2061,.T.);
#2061 = EDGE_CURVE('',#2062,#2064,#2066,.T.);
#2062 = VERTEX_POINT('',#2063);
#2063 = CARTESIAN_POINT('',(24.124355316162,5.198846817017,
    1.319711923599));
#2064 = VERTEX_POINT('',#2065);
#2065 = CARTESIAN_POINT('',(25.563697814941,6.13818693161,1.319711923599
    ));
#2066 = LINE('',#2067,#2068);
#2067 = CARTESIAN_POINT('',(24.124355316162,5.198846817017,
    1.319711923599));
#2068 = VECTOR('',#2069,1.);
#2069 = DIRECTION('',(0.837440580029,0.546528384368,0.));
#2070 = ORIENTED_EDGE('',*,*,#2071,.F.);
#2071 = EDGE_CURVE('',#2072,#2064,#2074,.T.);
#2072 = VERTEX_POINT('',#2073);
#2073 = CARTESIAN_POINT('',(23.813694000244,5.43722486496,1.319711923599
    ));
#2074 = LINE('',#2075,#2076);
#2075 = CARTESIAN_POINT('',(23.813694000244,5.43722486496,1.319711923599
    ));
#2076 = VECTOR('',#2077,1.);
#2077 = DIRECTION('',(0.928300888679,0.371829880562,0.));
#2078 = ORIENTED_EDGE('',*,*,#2079,.T.);
#2079 = EDGE_CURVE('',#2072,#2062,#2080,.T.);
#2080 = LINE('',#2081,#2082);
#2081 = CARTESIAN_POINT('',(23.813694000244,5.43722486496,1.319711923599
    ));
#2082 = VECTOR('',#2083,1.);
#2083 = DIRECTION('',(0.79335428244,-0.608760201175,0.));
#2084 = PLANE('',#2085);
#2085 = AXIS2_PLACEMENT_3D('',#2086,#2087,#2088);
#2086 = CARTESIAN_POINT('',(24.684982830724,5.690404116147,
    1.319711923599));
#2087 = DIRECTION('',(0.,0.,1.));
#2088 = DIRECTION('',(1.,0.,-0.));
#2089 = SHELL_BASED_SURFACE_MODEL('',(#2090));
#2090 = OPEN_SHELL('',(#2091));
#2091 = ADVANCED_FACE('',(#2092),#2118,.T.);
#2092 = FACE_BOUND('',#2093,.T.);
#2093 = EDGE_LOOP('',(#2094,#2104,#2112));
#2094 = ORIENTED_EDGE('',*,*,#2095,.T.);
#2095 = EDGE_CURVE('',#2096,#2098,#2100,.T.);
#2096 = VERTEX_POINT('',#2097);
#2097 = CARTESIAN_POINT('',(24.362731933594,4.88818693161,1.319711923599
    ));
#2098 = VERTEX_POINT('',#2099);
#2099 = CARTESIAN_POINT('',(25.563697814941,6.13818693161,1.319711923599
    ));
#2100 = LINE('',#2101,#2102);
#2101 = CARTESIAN_POINT('',(24.362731933594,4.88818693161,1.319711923599
    ));
#2102 = VECTOR('',#2103,1.);
#2103 = DIRECTION('',(0.692821741281,0.721108892477,0.));
#2104 = ORIENTED_EDGE('',*,*,#2105,.F.);
#2105 = EDGE_CURVE('',#2106,#2098,#2108,.T.);
#2106 = VERTEX_POINT('',#2107);
#2107 = CARTESIAN_POINT('',(24.124355316162,5.198846817017,
    1.319711923599));
#2108 = LINE('',#2109,#2110);
#2109 = CARTESIAN_POINT('',(24.124355316162,5.198846817017,
    1.319711923599));
#2110 = VECTOR('',#2111,1.);
#2111 = DIRECTION('',(0.837440580029,0.546528384368,0.));
#2112 = ORIENTED_EDGE('',*,*,#2113,.T.);
#2113 = EDGE_CURVE('',#2106,#2096,#2114,.T.);
#2114 = LINE('',#2115,#2116);
#2115 = CARTESIAN_POINT('',(24.124355316162,5.198846817017,
    1.319711923599));
#2116 = VECTOR('',#2117,1.);
#2117 = DIRECTION('',(0.608759666169,-0.793354692963,0.));
#2118 = PLANE('',#2119);
#2119 = AXIS2_PLACEMENT_3D('',#2120,#2121,#2122);
#2120 = CARTESIAN_POINT('',(24.836604224104,5.53479586128,1.319711923599
    ));
#2121 = DIRECTION('',(0.,0.,1.));
#2122 = DIRECTION('',(1.,0.,-0.));
#2123 = SHELL_BASED_SURFACE_MODEL('',(#2124));
#2124 = OPEN_SHELL('',(#2125));
#2125 = ADVANCED_FACE('',(#2126),#2152,.T.);
#2126 = FACE_BOUND('',#2127,.T.);
#2127 = EDGE_LOOP('',(#2128,#2138,#2146));
#2128 = ORIENTED_EDGE('',*,*,#2129,.T.);
#2129 = EDGE_CURVE('',#2130,#2132,#2134,.T.);
#2130 = VERTEX_POINT('',#2131);
#2131 = CARTESIAN_POINT('',(24.512582778931,4.526415348053,
    1.319711923599));
#2132 = VERTEX_POINT('',#2133);
#2133 = CARTESIAN_POINT('',(25.563697814941,6.13818693161,1.319711923599
    ));
#2134 = LINE('',#2135,#2136);
#2135 = CARTESIAN_POINT('',(24.512582778931,4.526415348053,
    1.319711923599));
#2136 = VECTOR('',#2137,1.);
#2137 = DIRECTION('',(0.54625307045,0.837620190196,0.));
#2138 = ORIENTED_EDGE('',*,*,#2139,.F.);
#2139 = EDGE_CURVE('',#2140,#2132,#2142,.T.);
#2140 = VERTEX_POINT('',#2141);
#2141 = CARTESIAN_POINT('',(24.362731933594,4.88818693161,1.319711923599
    ));
#2142 = LINE('',#2143,#2144);
#2143 = CARTESIAN_POINT('',(24.362731933594,4.88818693161,1.319711923599
    ));
#2144 = VECTOR('',#2145,1.);
#2145 = DIRECTION('',(0.692821741281,0.721108892477,0.));
#2146 = ORIENTED_EDGE('',*,*,#2147,.T.);
#2147 = EDGE_CURVE('',#2140,#2130,#2148,.T.);
#2148 = LINE('',#2149,#2150);
#2149 = CARTESIAN_POINT('',(24.362731933594,4.88818693161,1.319711923599
    ));
#2150 = VECTOR('',#2151,1.);
#2151 = DIRECTION('',(0.382683757035,-0.923879398029,0.));
#2152 = PLANE('',#2153);
#2153 = AXIS2_PLACEMENT_3D('',#2154,#2155,#2156);
#2154 = CARTESIAN_POINT('',(24.947996332297,5.349296438611,
    1.319711923599));
#2155 = DIRECTION('',(0.,0.,1.));
#2156 = DIRECTION('',(1.,0.,-0.));
#2157 = SHELL_BASED_SURFACE_MODEL('',(#2158));
#2158 = OPEN_SHELL('',(#2159));
#2159 = ADVANCED_FACE('',(#2160),#2186,.T.);
#2160 = FACE_BOUND('',#2161,.T.);
#2161 = EDGE_LOOP('',(#2162,#2172,#2180));
#2162 = ORIENTED_EDGE('',*,*,#2163,.T.);
#2163 = EDGE_CURVE('',#2164,#2166,#2168,.T.);
#2164 = VERTEX_POINT('',#2165);
#2165 = CARTESIAN_POINT('',(24.563694000244,4.13818693161,1.319711923599
    ));
#2166 = VERTEX_POINT('',#2167);
#2167 = CARTESIAN_POINT('',(25.563697814941,6.13818693161,1.319711923599
    ));
#2168 = LINE('',#2169,#2170);
#2169 = CARTESIAN_POINT('',(24.563694000244,4.13818693161,1.319711923599
    ));
#2170 = VECTOR('',#2171,1.);
#2171 = DIRECTION('',(0.447214960286,0.894426508606,0.));
#2172 = ORIENTED_EDGE('',*,*,#2173,.F.);
#2173 = EDGE_CURVE('',#2174,#2166,#2176,.T.);
#2174 = VERTEX_POINT('',#2175);
#2175 = CARTESIAN_POINT('',(24.512582778931,4.526415348053,
    1.319711923599));
#2176 = LINE('',#2177,#2178);
#2177 = CARTESIAN_POINT('',(24.512582778931,4.526415348053,
    1.319711923599));
#2178 = VECTOR('',#2179,1.);
#2179 = DIRECTION('',(0.54625307045,0.837620190196,0.));
#2180 = ORIENTED_EDGE('',*,*,#2181,.T.);
#2181 = EDGE_CURVE('',#2174,#2164,#2182,.T.);
#2182 = LINE('',#2183,#2184);
#2183 = CARTESIAN_POINT('',(24.512582778931,4.526415348053,
    1.319711923599));
#2184 = VECTOR('',#2185,1.);
#2185 = DIRECTION('',(0.130526143658,-0.991444867767,0.));
#2186 = PLANE('',#2187);
#2187 = AXIS2_PLACEMENT_3D('',#2188,#2189,#2190);
#2188 = CARTESIAN_POINT('',(25.007681239722,5.15091846657,1.319711923599
    ));
#2189 = DIRECTION('',(0.,0.,1.));
#2190 = DIRECTION('',(1.,0.,-0.));
#2191 = SHELL_BASED_SURFACE_MODEL('',(#2192));
#2192 = OPEN_SHELL('',(#2193));
#2193 = ADVANCED_FACE('',(#2194),#2220,.T.);
#2194 = FACE_BOUND('',#2195,.T.);
#2195 = EDGE_LOOP('',(#2196,#2206,#2214));
#2196 = ORIENTED_EDGE('',*,*,#2197,.F.);
#2197 = EDGE_CURVE('',#2198,#2200,#2202,.T.);
#2198 = VERTEX_POINT('',#2199);
#2199 = CARTESIAN_POINT('',(25.563697814941,6.13818693161,1.319711923599
    ));
#2200 = VERTEX_POINT('',#2201);
#2201 = CARTESIAN_POINT('',(25.563697814941,2.138186693192,
    1.319711923599));
#2202 = LINE('',#2203,#2204);
#2203 = CARTESIAN_POINT('',(25.563697814941,6.13818693161,1.319711923599
    ));
#2204 = VECTOR('',#2205,1.);
#2205 = DIRECTION('',(0.,-1.,0.));
#2206 = ORIENTED_EDGE('',*,*,#2207,.F.);
#2207 = EDGE_CURVE('',#2208,#2198,#2210,.T.);
#2208 = VERTEX_POINT('',#2209);
#2209 = CARTESIAN_POINT('',(24.563694000244,4.13818693161,1.319711923599
    ));
#2210 = LINE('',#2211,#2212);
#2211 = CARTESIAN_POINT('',(24.563694000244,4.13818693161,1.319711923599
    ));
#2212 = VECTOR('',#2213,1.);
#2213 = DIRECTION('',(0.447214960286,0.894426508606,0.));
#2214 = ORIENTED_EDGE('',*,*,#2215,.F.);
#2215 = EDGE_CURVE('',#2200,#2208,#2216,.T.);
#2216 = LINE('',#2217,#2218);
#2217 = CARTESIAN_POINT('',(25.563697814941,2.138186693192,
    1.319711923599));
#2218 = VECTOR('',#2219,1.);
#2219 = DIRECTION('',(-0.447214917636,0.894426529931,0.));
#2220 = PLANE('',#2221);
#2221 = AXIS2_PLACEMENT_3D('',#2222,#2223,#2224);
#2222 = CARTESIAN_POINT('',(25.299764692034,4.138186818693,
    1.319711923599));
#2223 = DIRECTION('',(0.,0.,1.));
#2224 = DIRECTION('',(1.,0.,-0.));
#2225 = SHELL_BASED_SURFACE_MODEL('',(#2226));
#2226 = OPEN_SHELL('',(#2227));
#2227 = ADVANCED_FACE('',(#2228),#2254,.T.);
#2228 = FACE_BOUND('',#2229,.T.);
#2229 = EDGE_LOOP('',(#2230,#2240,#2248));
#2230 = ORIENTED_EDGE('',*,*,#2231,.F.);
#2231 = EDGE_CURVE('',#2232,#2234,#2236,.T.);
#2232 = VERTEX_POINT('',#2233);
#2233 = CARTESIAN_POINT('',(0.563697755337,2.138186693192,1.319711923599
    ));
#2234 = VERTEX_POINT('',#2235);
#2235 = CARTESIAN_POINT('',(0.563697755337,6.13818693161,1.319711923599)
  );
#2236 = LINE('',#2237,#2238);
#2237 = CARTESIAN_POINT('',(0.563697755337,2.138186693192,1.319711923599
    ));
#2238 = VECTOR('',#2239,1.);
#2239 = DIRECTION('',(0.,1.,0.));
#2240 = ORIENTED_EDGE('',*,*,#2241,.T.);
#2241 = EDGE_CURVE('',#2232,#2242,#2244,.T.);
#2242 = VERTEX_POINT('',#2243);
#2243 = CARTESIAN_POINT('',(1.764659643173,3.388186693192,1.319711923599
    ));
#2244 = LINE('',#2245,#2246);
#2245 = CARTESIAN_POINT('',(0.563697755337,2.138186693192,1.319711923599
    ));
#2246 = VECTOR('',#2247,1.);
#2247 = DIRECTION('',(0.692820543304,0.721110043458,0.));
#2248 = ORIENTED_EDGE('',*,*,#2249,.T.);
#2249 = EDGE_CURVE('',#2242,#2234,#2250,.T.);
#2250 = LINE('',#2251,#2252);
#2251 = CARTESIAN_POINT('',(1.764659643173,3.388186693192,1.319711923599
    ));
#2252 = VECTOR('',#2253,1.);
#2253 = DIRECTION('',(-0.400213680519,0.91642185151,0.));
#2254 = PLANE('',#2255);
#2255 = AXIS2_PLACEMENT_3D('',#2256,#2257,#2258);
#2256 = CARTESIAN_POINT('',(0.88917780986,4.080027519171,1.319711923599)
  );
#2257 = DIRECTION('',(0.,0.,1.));
#2258 = DIRECTION('',(1.,0.,-0.));
#2259 = SHELL_BASED_SURFACE_MODEL('',(#2260));
#2260 = OPEN_SHELL('',(#2261));
#2261 = ADVANCED_FACE('',(#2262),#2288,.T.);
#2262 = FACE_BOUND('',#2263,.T.);
#2263 = EDGE_LOOP('',(#2264,#2274,#2282));
#2264 = ORIENTED_EDGE('',*,*,#2265,.T.);
#2265 = EDGE_CURVE('',#2266,#2268,#2270,.T.);
#2266 = VERTEX_POINT('',#2267);
#2267 = CARTESIAN_POINT('',(2.003037691116,3.077526569366,1.319711923599
    ));
#2268 = VERTEX_POINT('',#2269);
#2269 = CARTESIAN_POINT('',(1.764659643173,3.388186693192,1.319711923599
    ));
#2270 = LINE('',#2271,#2272);
#2271 = CARTESIAN_POINT('',(2.003037691116,3.077526569366,1.319711923599
    ));
#2272 = VECTOR('',#2273,1.);
#2273 = DIRECTION('',(-0.608761671469,0.793353154245,0.));
#2274 = ORIENTED_EDGE('',*,*,#2275,.F.);
#2275 = EDGE_CURVE('',#2276,#2268,#2278,.T.);
#2276 = VERTEX_POINT('',#2277);
#2277 = CARTESIAN_POINT('',(0.563697755337,2.138186693192,1.319711923599
    ));
#2278 = LINE('',#2279,#2280);
#2279 = CARTESIAN_POINT('',(0.563697755337,2.138186693192,1.319711923599
    ));
#2280 = VECTOR('',#2281,1.);
#2281 = DIRECTION('',(0.692820543304,0.721110043458,0.));
#2282 = ORIENTED_EDGE('',*,*,#2283,.T.);
#2283 = EDGE_CURVE('',#2276,#2266,#2284,.T.);
#2284 = LINE('',#2285,#2286);
#2285 = CARTESIAN_POINT('',(0.563697755337,2.138186693192,1.319711923599
    ));
#2286 = VECTOR('',#2287,1.);
#2287 = DIRECTION('',(0.837440198103,0.546528969589,0.));
#2288 = PLANE('',#2289);
#2289 = AXIS2_PLACEMENT_3D('',#2290,#2291,#2292);
#2290 = CARTESIAN_POINT('',(1.290789797775,2.741577897201,1.319711923599
    ));
#2291 = DIRECTION('',(0.,0.,1.));
#2292 = DIRECTION('',(1.,0.,-0.));
#2293 = SHELL_BASED_SURFACE_MODEL('',(#2294));
#2294 = OPEN_SHELL('',(#2295));
#2295 = ADVANCED_FACE('',(#2296),#2322,.T.);
#2296 = FACE_BOUND('',#2297,.T.);
#2297 = EDGE_LOOP('',(#2298,#2308,#2316));
#2298 = ORIENTED_EDGE('',*,*,#2299,.T.);
#2299 = EDGE_CURVE('',#2300,#2302,#2304,.T.);
#2300 = VERTEX_POINT('',#2301);
#2301 = CARTESIAN_POINT('',(2.313697814941,2.839148521423,1.319711923599
    ));
#2302 = VERTEX_POINT('',#2303);
#2303 = CARTESIAN_POINT('',(2.003037691116,3.077526569366,1.319711923599
    ));
#2304 = LINE('',#2305,#2306);
#2305 = CARTESIAN_POINT('',(2.313697814941,2.839148521423,1.319711923599
    ));
#2306 = VECTOR('',#2307,1.);
#2307 = DIRECTION('',(-0.793353154245,0.608761671469,0.));
#2308 = ORIENTED_EDGE('',*,*,#2309,.F.);
#2309 = EDGE_CURVE('',#2310,#2302,#2312,.T.);
#2310 = VERTEX_POINT('',#2311);
#2311 = CARTESIAN_POINT('',(0.563697755337,2.138186693192,1.319711923599
    ));
#2312 = LINE('',#2313,#2314);
#2313 = CARTESIAN_POINT('',(0.563697755337,2.138186693192,1.319711923599
    ));
#2314 = VECTOR('',#2315,1.);
#2315 = DIRECTION('',(0.837440198103,0.546528969589,0.));
#2316 = ORIENTED_EDGE('',*,*,#2317,.T.);
#2317 = EDGE_CURVE('',#2310,#2300,#2318,.T.);
#2318 = LINE('',#2319,#2320);
#2319 = CARTESIAN_POINT('',(0.563697755337,2.138186693192,1.319711923599
    ));
#2320 = VECTOR('',#2321,1.);
#2321 = DIRECTION('',(0.928300656935,0.371830459126,0.));
#2322 = PLANE('',#2323);
#2323 = AXIS2_PLACEMENT_3D('',#2324,#2325,#2326);
#2324 = CARTESIAN_POINT('',(1.442410917291,2.585969364199,1.319711923599
    ));
#2325 = DIRECTION('',(0.,0.,1.));
#2326 = DIRECTION('',(1.,0.,-0.));
#2327 = SHELL_BASED_SURFACE_MODEL('',(#2328));
#2328 = OPEN_SHELL('',(#2329));
#2329 = ADVANCED_FACE('',(#2330),#2356,.T.);
#2330 = FACE_BOUND('',#2331,.T.);
#2331 = EDGE_LOOP('',(#2332,#2342,#2350));
#2332 = ORIENTED_EDGE('',*,*,#2333,.T.);
#2333 = EDGE_CURVE('',#2334,#2336,#2338,.T.);
#2334 = VERTEX_POINT('',#2335);
#2335 = CARTESIAN_POINT('',(2.67546916008,2.689297914505,1.319711923599)
  );
#2336 = VERTEX_POINT('',#2337);
#2337 = CARTESIAN_POINT('',(2.313697814941,2.839148521423,1.319711923599
    ));
#2338 = LINE('',#2339,#2340);
#2339 = CARTESIAN_POINT('',(2.67546916008,2.689297914505,1.319711923599)
  );
#2340 = VECTOR('',#2341,1.);
#2341 = DIRECTION('',(-0.923879524129,0.382683452602,0.));
#2342 = ORIENTED_EDGE('',*,*,#2343,.F.);
#2343 = EDGE_CURVE('',#2344,#2336,#2346,.T.);
#2344 = VERTEX_POINT('',#2345);
#2345 = CARTESIAN_POINT('',(0.563697755337,2.138186693192,1.319711923599
    ));
#2346 = LINE('',#2347,#2348);
#2347 = CARTESIAN_POINT('',(0.563697755337,2.138186693192,1.319711923599
    ));
#2348 = VECTOR('',#2349,1.);
#2349 = DIRECTION('',(0.928300656935,0.371830459126,0.));
#2350 = ORIENTED_EDGE('',*,*,#2351,.T.);
#2351 = EDGE_CURVE('',#2344,#2334,#2352,.T.);
#2352 = LINE('',#2353,#2354);
#2353 = CARTESIAN_POINT('',(0.563697755337,2.138186693192,1.319711923599
    ));
#2354 = VECTOR('',#2355,1.);
#2355 = DIRECTION('',(0.967593281584,0.252513844042,0.));
#2356 = PLANE('',#2357);
#2357 = AXIS2_PLACEMENT_3D('',#2358,#2359,#2360);
#2358 = CARTESIAN_POINT('',(1.619949398383,2.476194019807,1.319711923599
    ));
#2359 = DIRECTION('',(0.,0.,1.));
#2360 = DIRECTION('',(1.,0.,-0.));
#2361 = SHELL_BASED_SURFACE_MODEL('',(#2362));
#2362 = OPEN_SHELL('',(#2363));
#2363 = ADVANCED_FACE('',(#2364),#2390,.T.);
#2364 = FACE_BOUND('',#2365,.T.);
#2365 = EDGE_LOOP('',(#2366,#2376,#2384));
#2366 = ORIENTED_EDGE('',*,*,#2367,.T.);
#2367 = EDGE_CURVE('',#2368,#2370,#2372,.T.);
#2368 = VERTEX_POINT('',#2369);
#2369 = CARTESIAN_POINT('',(3.063697814941,2.638186693192,1.319711923599
    ));
#2370 = VERTEX_POINT('',#2371);
#2371 = CARTESIAN_POINT('',(2.67546916008,2.689297914505,1.319711923599)
  );
#2372 = LINE('',#2373,#2374);
#2373 = CARTESIAN_POINT('',(3.063697814941,2.638186693192,1.319711923599
    ));
#2374 = VECTOR('',#2375,1.);
#2375 = DIRECTION('',(-0.99144487814,0.130526064865,0.));
#2376 = ORIENTED_EDGE('',*,*,#2377,.F.);
#2377 = EDGE_CURVE('',#2378,#2370,#2380,.T.);
#2378 = VERTEX_POINT('',#2379);
#2379 = CARTESIAN_POINT('',(0.563697755337,2.138186693192,1.319711923599
    ));
#2380 = LINE('',#2381,#2382);
#2381 = CARTESIAN_POINT('',(0.563697755337,2.138186693192,1.319711923599
    ));
#2382 = VECTOR('',#2383,1.);
#2383 = DIRECTION('',(0.967593281584,0.252513844042,0.));
#2384 = ORIENTED_EDGE('',*,*,#2385,.T.);
#2385 = EDGE_CURVE('',#2378,#2368,#2386,.T.);
#2386 = LINE('',#2387,#2388);
#2387 = CARTESIAN_POINT('',(0.563697755337,2.138186693192,1.319711923599
    ));
#2388 = VECTOR('',#2389,1.);
#2389 = DIRECTION('',(0.98058067659,0.196116130642,0.));
#2390 = PLANE('',#2391);
#2391 = AXIS2_PLACEMENT_3D('',#2392,#2393,#2394);
#2392 = CARTESIAN_POINT('',(1.811708548842,2.420132432685,1.319711923599
    ));
#2393 = DIRECTION('',(0.,0.,1.));
#2394 = DIRECTION('',(1.,0.,-0.));
#2395 = SHELL_BASED_SURFACE_MODEL('',(#2396));
#2396 = OPEN_SHELL('',(#2397));
#2397 = ADVANCED_FACE('',(#2398),#2424,.T.);
#2398 = FACE_BOUND('',#2399,.T.);
#2399 = EDGE_LOOP('',(#2400,#2410,#2418));
#2400 = ORIENTED_EDGE('',*,*,#2401,.T.);
#2401 = EDGE_CURVE('',#2402,#2404,#2406,.T.);
#2402 = VERTEX_POINT('',#2403);
#2403 = CARTESIAN_POINT('',(8.50466632843,2.138186693192,1.319711923599)
  );
#2404 = VERTEX_POINT('',#2405);
#2405 = CARTESIAN_POINT('',(3.063697814941,2.638186693192,1.319711923599
    ));
#2406 = LINE('',#2407,#2408);
#2407 = CARTESIAN_POINT('',(8.50466632843,2.138186693192,1.319711923599)
  );
#2408 = VECTOR('',#2409,1.);
#2409 = DIRECTION('',(-0.995804173313,9.150982686666E-02,0.));
#2410 = ORIENTED_EDGE('',*,*,#2411,.F.);
#2411 = EDGE_CURVE('',#2412,#2404,#2414,.T.);
#2412 = VERTEX_POINT('',#2413);
#2413 = CARTESIAN_POINT('',(0.563697755337,2.138186693192,1.319711923599
    ));
#2414 = LINE('',#2415,#2416);
#2415 = CARTESIAN_POINT('',(0.563697755337,2.138186693192,1.319711923599
    ));
#2416 = VECTOR('',#2417,1.);
#2417 = DIRECTION('',(0.98058067659,0.196116130642,0.));
#2418 = ORIENTED_EDGE('',*,*,#2419,.F.);
#2419 = EDGE_CURVE('',#2402,#2412,#2420,.T.);
#2420 = LINE('',#2421,#2422);
#2421 = CARTESIAN_POINT('',(8.50466632843,2.138186693192,1.319711923599)
  );
#2422 = VECTOR('',#2423,1.);
#2423 = DIRECTION('',(-1.,0.,0.));
#2424 = PLANE('',#2425);
#2425 = AXIS2_PLACEMENT_3D('',#2426,#2427,#2428);
#2426 = CARTESIAN_POINT('',(4.527535991109,2.263754212444,1.319711923599
    ));
#2427 = DIRECTION('',(0.,0.,1.));
#2428 = DIRECTION('',(1.,0.,-0.));
#2429 = SHELL_BASED_SURFACE_MODEL('',(#2430));
#2430 = OPEN_SHELL('',(#2431));
#2431 = ADVANCED_FACE('',(#2432),#2458,.T.);
#2432 = FACE_BOUND('',#2433,.T.);
#2433 = EDGE_LOOP('',(#2434,#2444,#2452));
#2434 = ORIENTED_EDGE('',*,*,#2435,.T.);
#2435 = EDGE_CURVE('',#2436,#2438,#2440,.T.);
#2436 = VERTEX_POINT('',#2437);
#2437 = CARTESIAN_POINT('',(1.614809036255,3.749958276749,1.319711923599
    ));
#2438 = VERTEX_POINT('',#2439);
#2439 = CARTESIAN_POINT('',(0.563697755337,6.13818693161,1.319711923599)
  );
#2440 = LINE('',#2441,#2442);
#2441 = CARTESIAN_POINT('',(1.614809036255,3.749958276749,1.319711923599
    ));
#2442 = VECTOR('',#2443,1.);
#2443 = DIRECTION('',(-0.402831942063,0.915273962513,0.));
#2444 = ORIENTED_EDGE('',*,*,#2445,.F.);
#2445 = EDGE_CURVE('',#2446,#2438,#2448,.T.);
#2446 = VERTEX_POINT('',#2447);
#2447 = CARTESIAN_POINT('',(1.764659643173,3.388186693192,1.319711923599
    ));
#2448 = LINE('',#2449,#2450);
#2449 = CARTESIAN_POINT('',(1.764659643173,3.388186693192,1.319711923599
    ));
#2450 = VECTOR('',#2451,1.);
#2451 = DIRECTION('',(-0.400213680519,0.91642185151,0.));
#2452 = ORIENTED_EDGE('',*,*,#2453,.T.);
#2453 = EDGE_CURVE('',#2446,#2436,#2454,.T.);
#2454 = LINE('',#2455,#2456);
#2455 = CARTESIAN_POINT('',(1.764659643173,3.388186693192,1.319711923599
    ));
#2456 = VECTOR('',#2457,1.);
#2457 = DIRECTION('',(-0.382683237336,0.923879613295,0.));
#2458 = PLANE('',#2459);
#2459 = AXIS2_PLACEMENT_3D('',#2460,#2461,#2462);
#2460 = CARTESIAN_POINT('',(1.165893792736,4.763919340658,1.319711923599
    ));
#2461 = DIRECTION('',(0.,0.,1.));
#2462 = DIRECTION('',(1.,0.,-0.));
#2463 = SHELL_BASED_SURFACE_MODEL('',(#2464));
#2464 = OPEN_SHELL('',(#2465));
#2465 = ADVANCED_FACE('',(#2466),#2492,.T.);
#2466 = FACE_BOUND('',#2467,.T.);
#2467 = EDGE_LOOP('',(#2468,#2478,#2486));
#2468 = ORIENTED_EDGE('',*,*,#2469,.T.);
#2469 = EDGE_CURVE('',#2470,#2472,#2474,.T.);
#2470 = VERTEX_POINT('',#2471);
#2471 = CARTESIAN_POINT('',(1.563697695732,4.13818693161,1.319711923599)
  );
#2472 = VERTEX_POINT('',#2473);
#2473 = CARTESIAN_POINT('',(0.563697755337,6.13818693161,1.319711923599)
  );
#2474 = LINE('',#2475,#2476);
#2475 = CARTESIAN_POINT('',(1.563697695732,4.13818693161,1.319711923599)
  );
#2476 = VECTOR('',#2477,1.);
#2477 = DIRECTION('',(-0.447213574175,0.894427201662,0.));
#2478 = ORIENTED_EDGE('',*,*,#2479,.F.);
#2479 = EDGE_CURVE('',#2480,#2472,#2482,.T.);
#2480 = VERTEX_POINT('',#2481);
#2481 = CARTESIAN_POINT('',(1.614809036255,3.749958276749,1.319711923599
    ));
#2482 = LINE('',#2483,#2484);
#2483 = CARTESIAN_POINT('',(1.614809036255,3.749958276749,1.319711923599
    ));
#2484 = VECTOR('',#2485,1.);
#2485 = DIRECTION('',(-0.402831942063,0.915273962513,0.));
#2486 = ORIENTED_EDGE('',*,*,#2487,.T.);
#2487 = EDGE_CURVE('',#2480,#2470,#2488,.T.);
#2488 = LINE('',#2489,#2490);
#2489 = CARTESIAN_POINT('',(1.614809036255,3.749958276749,1.319711923599
    ));
#2490 = VECTOR('',#2491,1.);
#2491 = DIRECTION('',(-0.130526364111,0.991444838744,0.));
#2492 = PLANE('',#2493);
#2493 = AXIS2_PLACEMENT_3D('',#2494,#2495,#2496);
#2494 = CARTESIAN_POINT('',(1.115727789238,4.952183077268,1.319711923599
    ));
#2495 = DIRECTION('',(0.,0.,1.));
#2496 = DIRECTION('',(1.,0.,-0.));
#2497 = SHELL_BASED_SURFACE_MODEL('',(#2498));
#2498 = OPEN_SHELL('',(#2499));
#2499 = ADVANCED_FACE('',(#2500),#2526,.T.);
#2500 = FACE_BOUND('',#2501,.T.);
#2501 = EDGE_LOOP('',(#2502,#2512,#2520));
#2502 = ORIENTED_EDGE('',*,*,#2503,.T.);
#2503 = EDGE_CURVE('',#2504,#2506,#2508,.T.);
#2504 = VERTEX_POINT('',#2505);
#2505 = CARTESIAN_POINT('',(3.451926231384,2.689297914505,1.319711923599
    ));
#2506 = VERTEX_POINT('',#2507);
#2507 = CARTESIAN_POINT('',(3.063697814941,2.638186693192,1.319711923599
    ));
#2508 = LINE('',#2509,#2510);
#2509 = CARTESIAN_POINT('',(3.451926231384,2.689297914505,1.319711923599
    ));
#2510 = VECTOR('',#2511,1.);
#2511 = DIRECTION('',(-0.991444867767,-0.130526143658,0.));
#2512 = ORIENTED_EDGE('',*,*,#2513,.F.);
#2513 = EDGE_CURVE('',#2514,#2506,#2516,.T.);
#2514 = VERTEX_POINT('',#2515);
#2515 = CARTESIAN_POINT('',(8.50466632843,2.138186693192,1.319711923599)
  );
#2516 = LINE('',#2517,#2518);
#2517 = CARTESIAN_POINT('',(8.50466632843,2.138186693192,1.319711923599)
  );
#2518 = VECTOR('',#2519,1.);
#2519 = DIRECTION('',(-0.995804173313,9.150982686666E-02,0.));
#2520 = ORIENTED_EDGE('',*,*,#2521,.T.);
#2521 = EDGE_CURVE('',#2514,#2504,#2522,.T.);
#2522 = LINE('',#2523,#2524);
#2523 = CARTESIAN_POINT('',(8.50466632843,2.138186693192,1.319711923599)
  );
#2524 = VECTOR('',#2525,1.);
#2525 = DIRECTION('',(-0.994104229401,0.108428691256,0.));
#2526 = PLANE('',#2527);
#2527 = AXIS2_PLACEMENT_3D('',#2528,#2529,#2530);
#2528 = CARTESIAN_POINT('',(5.783940126957,2.409926445304,1.319711923599
    ));
#2529 = DIRECTION('',(0.,0.,1.));
#2530 = DIRECTION('',(1.,0.,-0.));
#2531 = SHELL_BASED_SURFACE_MODEL('',(#2532));
#2532 = OPEN_SHELL('',(#2533));
#2533 = ADVANCED_FACE('',(#2534),#2560,.T.);
#2534 = FACE_BOUND('',#2535,.T.);
#2535 = EDGE_LOOP('',(#2536,#2546,#2554));
#2536 = ORIENTED_EDGE('',*,*,#2537,.T.);
#2537 = EDGE_CURVE('',#2538,#2540,#2542,.T.);
#2538 = VERTEX_POINT('',#2539);
#2539 = CARTESIAN_POINT('',(3.813697814941,2.839148521423,1.319711923599
    ));
#2540 = VERTEX_POINT('',#2541);
#2541 = CARTESIAN_POINT('',(3.451926231384,2.689297914505,1.319711923599
    ));
#2542 = LINE('',#2543,#2544);
#2543 = CARTESIAN_POINT('',(3.813697814941,2.839148521423,1.319711923599
    ));
#2544 = VECTOR('',#2545,1.);
#2545 = DIRECTION('',(-0.923879613295,-0.382683237336,0.));
#2546 = ORIENTED_EDGE('',*,*,#2547,.F.);
#2547 = EDGE_CURVE('',#2548,#2540,#2550,.T.);
#2548 = VERTEX_POINT('',#2549);
#2549 = CARTESIAN_POINT('',(8.50466632843,2.138186693192,1.319711923599)
  );
#2550 = LINE('',#2551,#2552);
#2551 = CARTESIAN_POINT('',(8.50466632843,2.138186693192,1.319711923599)
  );
#2552 = VECTOR('',#2553,1.);
#2553 = DIRECTION('',(-0.994104229401,0.108428691256,0.));
#2554 = ORIENTED_EDGE('',*,*,#2555,.T.);
#2555 = EDGE_CURVE('',#2548,#2538,#2556,.T.);
#2556 = LINE('',#2557,#2558);
#2557 = CARTESIAN_POINT('',(8.50466632843,2.138186693192,1.319711923599)
  );
#2558 = VECTOR('',#2559,1.);
#2559 = DIRECTION('',(-0.98901919528,0.147787115025,0.));
#2560 = PLANE('',#2561);
#2561 = AXIS2_PLACEMENT_3D('',#2562,#2563,#2564);
#2562 = CARTESIAN_POINT('',(5.972375837682,2.461955985566,1.319711923599
    ));
#2563 = DIRECTION('',(0.,0.,1.));
#2564 = DIRECTION('',(1.,0.,-0.));
#2565 = SHELL_BASED_SURFACE_MODEL('',(#2566));
#2566 = OPEN_SHELL('',(#2567));
#2567 = ADVANCED_FACE('',(#2568),#2594,.T.);
#2568 = FACE_BOUND('',#2569,.T.);
#2569 = EDGE_LOOP('',(#2570,#2580,#2588));
#2570 = ORIENTED_EDGE('',*,*,#2571,.T.);
#2571 = EDGE_CURVE('',#2572,#2574,#2576,.T.);
#2572 = VERTEX_POINT('',#2573);
#2573 = CARTESIAN_POINT('',(4.124357700348,3.077526569366,1.319711923599
    ));
#2574 = VERTEX_POINT('',#2575);
#2575 = CARTESIAN_POINT('',(3.813697814941,2.839148521423,1.319711923599
    ));
#2576 = LINE('',#2577,#2578);
#2577 = CARTESIAN_POINT('',(4.124357700348,3.077526569366,1.319711923599
    ));
#2578 = VECTOR('',#2579,1.);
#2579 = DIRECTION('',(-0.793352928605,-0.608761965528,0.));
#2580 = ORIENTED_EDGE('',*,*,#2581,.F.);
#2581 = EDGE_CURVE('',#2582,#2574,#2584,.T.);
#2582 = VERTEX_POINT('',#2583);
#2583 = CARTESIAN_POINT('',(8.50466632843,2.138186693192,1.319711923599)
  );
#2584 = LINE('',#2585,#2586);
#2585 = CARTESIAN_POINT('',(8.50466632843,2.138186693192,1.319711923599)
  );
#2586 = VECTOR('',#2587,1.);
#2587 = DIRECTION('',(-0.98901919528,0.147787115025,0.));
#2588 = ORIENTED_EDGE('',*,*,#2589,.T.);
#2589 = EDGE_CURVE('',#2582,#2572,#2590,.T.);
#2590 = LINE('',#2591,#2592);
#2591 = CARTESIAN_POINT('',(8.50466632843,2.138186693192,1.319711923599)
  );
#2592 = VECTOR('',#2593,1.);
#2593 = DIRECTION('',(-0.977770283866,0.209678973643,0.));
#2594 = PLANE('',#2595);
#2595 = AXIS2_PLACEMENT_3D('',#2596,#2597,#2598);
#2596 = CARTESIAN_POINT('',(6.14235802009,2.563332448746,1.319711923599)
  );
#2597 = DIRECTION('',(0.,0.,1.));
#2598 = DIRECTION('',(1.,0.,-0.));
#2599 = SHELL_BASED_SURFACE_MODEL('',(#2600));
#2600 = OPEN_SHELL('',(#2601));
#2601 = ADVANCED_FACE('',(#2602),#2628,.T.);
#2602 = FACE_BOUND('',#2603,.T.);
#2603 = EDGE_LOOP('',(#2604,#2614,#2622));
#2604 = ORIENTED_EDGE('',*,*,#2605,.T.);
#2605 = EDGE_CURVE('',#2606,#2608,#2610,.T.);
#2606 = VERTEX_POINT('',#2607);
#2607 = CARTESIAN_POINT('',(4.362735748291,3.388186693192,1.319711923599
    ));
#2608 = VERTEX_POINT('',#2609);
#2609 = CARTESIAN_POINT('',(4.124357700348,3.077526569366,1.319711923599
    ));
#2610 = LINE('',#2611,#2612);
#2611 = CARTESIAN_POINT('',(4.362735748291,3.388186693192,1.319711923599
    ));
#2612 = VECTOR('',#2613,1.);
#2613 = DIRECTION('',(-0.608761671469,-0.793353154245,0.));
#2614 = ORIENTED_EDGE('',*,*,#2615,.F.);
#2615 = EDGE_CURVE('',#2616,#2608,#2618,.T.);
#2616 = VERTEX_POINT('',#2617);
#2617 = CARTESIAN_POINT('',(8.50466632843,2.138186693192,1.319711923599)
  );
#2618 = LINE('',#2619,#2620);
#2619 = CARTESIAN_POINT('',(8.50466632843,2.138186693192,1.319711923599)
  );
#2620 = VECTOR('',#2621,1.);
#2621 = DIRECTION('',(-0.977770283866,0.209678973643,0.));
#2622 = ORIENTED_EDGE('',*,*,#2623,.T.);
#2623 = EDGE_CURVE('',#2616,#2606,#2624,.T.);
#2624 = LINE('',#2625,#2626);
#2625 = CARTESIAN_POINT('',(8.50466632843,2.138186693192,1.319711923599)
  );
#2626 = VECTOR('',#2627,1.);
#2627 = DIRECTION('',(-0.957352911889,0.288921100126,0.));
#2628 = PLANE('',#2629);
#2629 = AXIS2_PLACEMENT_3D('',#2630,#2631,#2632);
#2630 = CARTESIAN_POINT('',(6.282408926555,2.707527367142,1.319711923599
    ));
#2631 = DIRECTION('',(0.,0.,1.));
#2632 = DIRECTION('',(1.,0.,-0.));
#2633 = SHELL_BASED_SURFACE_MODEL('',(#2634));
#2634 = OPEN_SHELL('',(#2635));
#2635 = ADVANCED_FACE('',(#2636),#2662,.T.);
#2636 = FACE_BOUND('',#2637,.T.);
#2637 = EDGE_LOOP('',(#2638,#2648,#2656));
#2638 = ORIENTED_EDGE('',*,*,#2639,.T.);
#2639 = EDGE_CURVE('',#2640,#2642,#2644,.T.);
#2640 = VERTEX_POINT('',#2641);
#2641 = CARTESIAN_POINT('',(4.512586593628,3.749958276749,1.319711923599
    ));
#2642 = VERTEX_POINT('',#2643);
#2643 = CARTESIAN_POINT('',(4.362735748291,3.388186693192,1.319711923599
    ));
#2644 = LINE('',#2645,#2646);
#2645 = CARTESIAN_POINT('',(4.512586593628,3.749958276749,1.319711923599
    ));
#2646 = VECTOR('',#2647,1.);
#2647 = DIRECTION('',(-0.382683757035,-0.923879398029,0.));
#2648 = ORIENTED_EDGE('',*,*,#2649,.F.);
#2649 = EDGE_CURVE('',#2650,#2642,#2652,.T.);
#2650 = VERTEX_POINT('',#2651);
#2651 = CARTESIAN_POINT('',(8.50466632843,2.138186693192,1.319711923599)
  );
#2652 = LINE('',#2653,#2654);
#2653 = CARTESIAN_POINT('',(8.50466632843,2.138186693192,1.319711923599)
  );
#2654 = VECTOR('',#2655,1.);
#2655 = DIRECTION('',(-0.957352911889,0.288921100126,0.));
#2656 = ORIENTED_EDGE('',*,*,#2657,.T.);
#2657 = EDGE_CURVE('',#2650,#2640,#2658,.T.);
#2658 = LINE('',#2659,#2660);
#2659 = CARTESIAN_POINT('',(8.50466632843,2.138186693192,1.319711923599)
  );
#2660 = VECTOR('',#2661,1.);
#2661 = DIRECTION('',(-0.927275260415,0.374380276487,0.));
#2662 = PLANE('',#2663);
#2663 = AXIS2_PLACEMENT_3D('',#2664,#2665,#2666);
#2664 = CARTESIAN_POINT('',(6.382827683108,2.884464431132,1.319711923599
    ));
#2665 = DIRECTION('',(0.,0.,1.));
#2666 = DIRECTION('',(1.,0.,-0.));
#2667 = SHELL_BASED_SURFACE_MODEL('',(#2668));
#2668 = OPEN_SHELL('',(#2669));
#2669 = ADVANCED_FACE('',(#2670),#2696,.T.);
#2670 = FACE_BOUND('',#2671,.T.);
#2671 = EDGE_LOOP('',(#2672,#2682,#2690));
#2672 = ORIENTED_EDGE('',*,*,#2673,.T.);
#2673 = EDGE_CURVE('',#2674,#2676,#2678,.T.);
#2674 = VERTEX_POINT('',#2675);
#2675 = CARTESIAN_POINT('',(4.563697814941,4.13818693161,1.319711923599)
  );
#2676 = VERTEX_POINT('',#2677);
#2677 = CARTESIAN_POINT('',(4.512586593628,3.749958276749,1.319711923599
    ));
#2678 = LINE('',#2679,#2680);
#2679 = CARTESIAN_POINT('',(4.563697814941,4.13818693161,1.319711923599)
  );
#2680 = VECTOR('',#2681,1.);
#2681 = DIRECTION('',(-0.130526064865,-0.99144487814,0.));
#2682 = ORIENTED_EDGE('',*,*,#2683,.F.);
#2683 = EDGE_CURVE('',#2684,#2676,#2686,.T.);
#2684 = VERTEX_POINT('',#2685);
#2685 = CARTESIAN_POINT('',(8.50466632843,2.138186693192,1.319711923599)
  );
#2686 = LINE('',#2687,#2688);
#2687 = CARTESIAN_POINT('',(8.50466632843,2.138186693192,1.319711923599)
  );
#2688 = VECTOR('',#2689,1.);
#2689 = DIRECTION('',(-0.927275260415,0.374380276487,0.));
#2690 = ORIENTED_EDGE('',*,*,#2691,.T.);
#2691 = EDGE_CURVE('',#2684,#2674,#2692,.T.);
#2692 = LINE('',#2693,#2694);
#2693 = CARTESIAN_POINT('',(8.50466632843,2.138186693192,1.319711923599)
  );
#2694 = VECTOR('',#2695,1.);
#2695 = DIRECTION('',(-0.891739749631,0.452548581843,0.));
#2696 = PLANE('',#2697);
#2697 = AXIS2_PLACEMENT_3D('',#2698,#2699,#2700);
#2698 = CARTESIAN_POINT('',(6.436374739887,3.081131256889,1.319711923599
    ));
#2699 = DIRECTION('',(0.,0.,1.));
#2700 = DIRECTION('',(1.,0.,-0.));
#2701 = SHELL_BASED_SURFACE_MODEL('',(#2702));
#2702 = OPEN_SHELL('',(#2703));
#2703 = ADVANCED_FACE('',(#2704),#2730,.T.);
#2704 = FACE_BOUND('',#2705,.T.);
#2705 = EDGE_LOOP('',(#2706,#2716,#2724));
#2706 = ORIENTED_EDGE('',*,*,#2707,.F.);
#2707 = EDGE_CURVE('',#2708,#2710,#2712,.T.);
#2708 = VERTEX_POINT('',#2709);
#2709 = CARTESIAN_POINT('',(0.563697755337,6.13818693161,1.319711923599)
  );
#2710 = VERTEX_POINT('',#2711);
#2711 = CARTESIAN_POINT('',(8.521168708801,6.13818693161,1.319711923599)
  );
#2712 = LINE('',#2713,#2714);
#2713 = CARTESIAN_POINT('',(0.563697755337,6.13818693161,1.319711923599)
  );
#2714 = VECTOR('',#2715,1.);
#2715 = DIRECTION('',(1.,0.,0.));
#2716 = ORIENTED_EDGE('',*,*,#2717,.T.);
#2717 = EDGE_CURVE('',#2708,#2718,#2720,.T.);
#2718 = VERTEX_POINT('',#2719);
#2719 = CARTESIAN_POINT('',(3.063697814941,5.63818693161,1.319711923599)
  );
#2720 = LINE('',#2721,#2722);
#2721 = CARTESIAN_POINT('',(0.563697755337,6.13818693161,1.319711923599)
  );
#2722 = VECTOR('',#2723,1.);
#2723 = DIRECTION('',(0.98058067659,-0.196116130642,0.));
#2724 = ORIENTED_EDGE('',*,*,#2725,.T.);
#2725 = EDGE_CURVE('',#2718,#2710,#2726,.T.);
#2726 = LINE('',#2727,#2728);
#2727 = CARTESIAN_POINT('',(3.063697814941,5.63818693161,1.319711923599)
  );
#2728 = VECTOR('',#2729,1.);
#2729 = DIRECTION('',(0.99582935147,9.123542487326E-02,0.));
#2730 = PLANE('',#2731);
#2731 = AXIS2_PLACEMENT_3D('',#2732,#2733,#2734);
#2732 = CARTESIAN_POINT('',(4.535769923028,6.012621121263,1.319711923599
    ));
#2733 = DIRECTION('',(0.,0.,1.));
#2734 = DIRECTION('',(1.,0.,-0.));
#2735 = SHELL_BASED_SURFACE_MODEL('',(#2736));
#2736 = OPEN_SHELL('',(#2737));
#2737 = ADVANCED_FACE('',(#2738),#2764,.T.);
#2738 = FACE_BOUND('',#2739,.T.);
#2739 = EDGE_LOOP('',(#2740,#2750,#2758));
#2740 = ORIENTED_EDGE('',*,*,#2741,.T.);
#2741 = EDGE_CURVE('',#2742,#2744,#2746,.T.);
#2742 = VERTEX_POINT('',#2743);
#2743 = CARTESIAN_POINT('',(2.67546916008,5.587075710297,1.319711923599)
  );
#2744 = VERTEX_POINT('',#2745);
#2745 = CARTESIAN_POINT('',(3.063697814941,5.63818693161,1.319711923599)
  );
#2746 = LINE('',#2747,#2748);
#2747 = CARTESIAN_POINT('',(2.67546916008,5.587075710297,1.319711923599)
  );
#2748 = VECTOR('',#2749,1.);
#2749 = DIRECTION('',(0.99144487814,0.130526064865,0.));
#2750 = ORIENTED_EDGE('',*,*,#2751,.F.);
#2751 = EDGE_CURVE('',#2752,#2744,#2754,.T.);
#2752 = VERTEX_POINT('',#2753);
#2753 = CARTESIAN_POINT('',(0.563697755337,6.13818693161,1.319711923599)
  );
#2754 = LINE('',#2755,#2756);
#2755 = CARTESIAN_POINT('',(0.563697755337,6.13818693161,1.319711923599)
  );
#2756 = VECTOR('',#2757,1.);
#2757 = DIRECTION('',(0.98058067659,-0.196116130642,0.));
#2758 = ORIENTED_EDGE('',*,*,#2759,.T.);
#2759 = EDGE_CURVE('',#2752,#2742,#2760,.T.);
#2760 = LINE('',#2761,#2762);
#2761 = CARTESIAN_POINT('',(0.563697755337,6.13818693161,1.319711923599)
  );
#2762 = VECTOR('',#2763,1.);
#2763 = DIRECTION('',(0.967593281584,-0.252513844042,0.));
#2764 = PLANE('',#2765);
#2765 = AXIS2_PLACEMENT_3D('',#2766,#2767,#2768);
#2766 = CARTESIAN_POINT('',(1.811708548842,5.856241192116,1.319711923599
    ));
#2767 = DIRECTION('',(0.,0.,1.));
#2768 = DIRECTION('',(1.,0.,-0.));
#2769 = SHELL_BASED_SURFACE_MODEL('',(#2770));
#2770 = OPEN_SHELL('',(#2771));
#2771 = ADVANCED_FACE('',(#2772),#2798,.T.);
#2772 = FACE_BOUND('',#2773,.T.);
#2773 = EDGE_LOOP('',(#2774,#2784,#2792));
#2774 = ORIENTED_EDGE('',*,*,#2775,.T.);
#2775 = EDGE_CURVE('',#2776,#2778,#2780,.T.);
#2776 = VERTEX_POINT('',#2777);
#2777 = CARTESIAN_POINT('',(2.313697814941,5.43722486496,1.319711923599)
  );
#2778 = VERTEX_POINT('',#2779);
#2779 = CARTESIAN_POINT('',(2.67546916008,5.587075710297,1.319711923599)
  );
#2780 = LINE('',#2781,#2782);
#2781 = CARTESIAN_POINT('',(2.313697814941,5.43722486496,1.319711923599)
  );
#2782 = VECTOR('',#2783,1.);
#2783 = DIRECTION('',(0.923879308862,0.382683972301,0.));
#2784 = ORIENTED_EDGE('',*,*,#2785,.F.);
#2785 = EDGE_CURVE('',#2786,#2778,#2788,.T.);
#2786 = VERTEX_POINT('',#2787);
#2787 = CARTESIAN_POINT('',(0.563697755337,6.13818693161,1.319711923599)
  );
#2788 = LINE('',#2789,#2790);
#2789 = CARTESIAN_POINT('',(0.563697755337,6.13818693161,1.319711923599)
  );
#2790 = VECTOR('',#2791,1.);
#2791 = DIRECTION('',(0.967593281584,-0.252513844042,0.));
#2792 = ORIENTED_EDGE('',*,*,#2793,.T.);
#2793 = EDGE_CURVE('',#2786,#2776,#2794,.T.);
#2794 = LINE('',#2795,#2796);
#2795 = CARTESIAN_POINT('',(0.563697755337,6.13818693161,1.319711923599)
  );
#2796 = VECTOR('',#2797,1.);
#2797 = DIRECTION('',(0.928300613281,-0.371830568112,0.));
#2798 = PLANE('',#2799);
#2799 = AXIS2_PLACEMENT_3D('',#2800,#2801,#2802);
#2800 = CARTESIAN_POINT('',(1.619949412676,5.800179537989,1.319711923599
    ));
#2801 = DIRECTION('',(0.,0.,1.));
#2802 = DIRECTION('',(1.,0.,-0.));
#2803 = SHELL_BASED_SURFACE_MODEL('',(#2804));
#2804 = OPEN_SHELL('',(#2805));
#2805 = ADVANCED_FACE('',(#2806),#2832,.T.);
#2806 = FACE_BOUND('',#2807,.T.);
#2807 = EDGE_LOOP('',(#2808,#2818,#2826));
#2808 = ORIENTED_EDGE('',*,*,#2809,.T.);
#2809 = EDGE_CURVE('',#2810,#2812,#2814,.T.);
#2810 = VERTEX_POINT('',#2811);
#2811 = CARTESIAN_POINT('',(2.003037691116,5.198846817017,1.319711923599
    ));
#2812 = VERTEX_POINT('',#2813);
#2813 = CARTESIAN_POINT('',(2.313697814941,5.43722486496,1.319711923599)
  );
#2814 = LINE('',#2815,#2816);
#2815 = CARTESIAN_POINT('',(2.003037691116,5.198846817017,1.319711923599
    ));
#2816 = VECTOR('',#2817,1.);
#2817 = DIRECTION('',(0.793353154245,0.608761671469,0.));
#2818 = ORIENTED_EDGE('',*,*,#2819,.F.);
#2819 = EDGE_CURVE('',#2820,#2812,#2822,.T.);
#2820 = VERTEX_POINT('',#2821);
#2821 = CARTESIAN_POINT('',(0.563697755337,6.13818693161,1.319711923599)
  );
#2822 = LINE('',#2823,#2824);
#2823 = CARTESIAN_POINT('',(0.563697755337,6.13818693161,1.319711923599)
  );
#2824 = VECTOR('',#2825,1.);
#2825 = DIRECTION('',(0.928300613281,-0.371830568112,0.));
#2826 = ORIENTED_EDGE('',*,*,#2827,.T.);
#2827 = EDGE_CURVE('',#2820,#2810,#2828,.T.);
#2828 = LINE('',#2829,#2830);
#2829 = CARTESIAN_POINT('',(0.563697755337,6.13818693161,1.319711923599)
  );
#2830 = VECTOR('',#2831,1.);
#2831 = DIRECTION('',(0.837440134615,-0.546529066873,0.));
#2832 = PLANE('',#2833);
#2833 = AXIS2_PLACEMENT_3D('',#2834,#2835,#2836);
#2834 = CARTESIAN_POINT('',(1.442410912021,5.690404131155,1.319711923599
    ));
#2835 = DIRECTION('',(0.,0.,1.));
#2836 = DIRECTION('',(1.,0.,-0.));
#2837 = SHELL_BASED_SURFACE_MODEL('',(#2838));
#2838 = OPEN_SHELL('',(#2839));
#2839 = ADVANCED_FACE('',(#2840),#2866,.T.);
#2840 = FACE_BOUND('',#2841,.T.);
#2841 = EDGE_LOOP('',(#2842,#2852,#2860));
#2842 = ORIENTED_EDGE('',*,*,#2843,.T.);
#2843 = EDGE_CURVE('',#2844,#2846,#2848,.T.);
#2844 = VERTEX_POINT('',#2845);
#2845 = CARTESIAN_POINT('',(1.764659643173,4.88818693161,1.319711923599)
  );
#2846 = VERTEX_POINT('',#2847);
#2847 = CARTESIAN_POINT('',(2.003037691116,5.198846817017,1.319711923599
    ));
#2848 = LINE('',#2849,#2850);
#2849 = CARTESIAN_POINT('',(1.764659643173,4.88818693161,1.319711923599)
  );
#2850 = VECTOR('',#2851,1.);
#2851 = DIRECTION('',(0.608761965528,0.793352928605,0.));
#2852 = ORIENTED_EDGE('',*,*,#2853,.F.);
#2853 = EDGE_CURVE('',#2854,#2846,#2856,.T.);
#2854 = VERTEX_POINT('',#2855);
#2855 = CARTESIAN_POINT('',(0.563697755337,6.13818693161,1.319711923599)
  );
#2856 = LINE('',#2857,#2858);
#2857 = CARTESIAN_POINT('',(0.563697755337,6.13818693161,1.319711923599)
  );
#2858 = VECTOR('',#2859,1.);
#2859 = DIRECTION('',(0.837440134615,-0.546529066873,0.));
#2860 = ORIENTED_EDGE('',*,*,#2861,.T.);
#2861 = EDGE_CURVE('',#2854,#2844,#2862,.T.);
#2862 = LINE('',#2863,#2864);
#2863 = CARTESIAN_POINT('',(0.563697755337,6.13818693161,1.319711923599)
  );
#2864 = VECTOR('',#2865,1.);
#2865 = DIRECTION('',(0.692820543304,-0.721110043458,0.));
#2866 = PLANE('',#2867);
#2867 = AXIS2_PLACEMENT_3D('',#2868,#2869,#2870);
#2868 = CARTESIAN_POINT('',(1.290789768339,5.53479569086,1.319711923599)
  );
#2869 = DIRECTION('',(0.,0.,1.));
#2870 = DIRECTION('',(1.,0.,-0.));
#2871 = SHELL_BASED_SURFACE_MODEL('',(#2872));
#2872 = OPEN_SHELL('',(#2873));
#2873 = ADVANCED_FACE('',(#2874),#2900,.T.);
#2874 = FACE_BOUND('',#2875,.T.);
#2875 = EDGE_LOOP('',(#2876,#2886,#2894));
#2876 = ORIENTED_EDGE('',*,*,#2877,.T.);
#2877 = EDGE_CURVE('',#2878,#2880,#2882,.T.);
#2878 = VERTEX_POINT('',#2879);
#2879 = CARTESIAN_POINT('',(1.614809036255,4.526415348053,1.319711923599
    ));
#2880 = VERTEX_POINT('',#2881);
#2881 = CARTESIAN_POINT('',(1.764659643173,4.88818693161,1.319711923599)
  );
#2882 = LINE('',#2883,#2884);
#2883 = CARTESIAN_POINT('',(1.614809036255,4.526415348053,1.319711923599
    ));
#2884 = VECTOR('',#2885,1.);
#2885 = DIRECTION('',(0.382683237336,0.923879613295,0.));
#2886 = ORIENTED_EDGE('',*,*,#2887,.F.);
#2887 = EDGE_CURVE('',#2888,#2880,#2890,.T.);
#2888 = VERTEX_POINT('',#2889);
#2889 = CARTESIAN_POINT('',(0.563697755337,6.13818693161,1.319711923599)
  );
#2890 = LINE('',#2891,#2892);
#2891 = CARTESIAN_POINT('',(0.563697755337,6.13818693161,1.319711923599)
  );
#2892 = VECTOR('',#2893,1.);
#2893 = DIRECTION('',(0.692820543304,-0.721110043458,0.));
#2894 = ORIENTED_EDGE('',*,*,#2895,.T.);
#2895 = EDGE_CURVE('',#2888,#2878,#2896,.T.);
#2896 = LINE('',#2897,#2898);
#2897 = CARTESIAN_POINT('',(0.563697755337,6.13818693161,1.319711923599)
  );
#2898 = VECTOR('',#2899,1.);
#2899 = DIRECTION('',(0.546251701274,-0.837621083101,0.));
#2900 = PLANE('',#2901);
#2901 = AXIS2_PLACEMENT_3D('',#2902,#2903,#2904);
#2902 = CARTESIAN_POINT('',(1.179397160872,5.349296349702,1.319711923599
    ));
#2903 = DIRECTION('',(0.,0.,1.));
#2904 = DIRECTION('',(1.,0.,-0.));
#2905 = SHELL_BASED_SURFACE_MODEL('',(#2906));
#2906 = OPEN_SHELL('',(#2907));
#2907 = ADVANCED_FACE('',(#2908),#2934,.T.);
#2908 = FACE_BOUND('',#2909,.T.);
#2909 = EDGE_LOOP('',(#2910,#2920,#2928));
#2910 = ORIENTED_EDGE('',*,*,#2911,.T.);
#2911 = EDGE_CURVE('',#2912,#2914,#2916,.T.);
#2912 = VERTEX_POINT('',#2913);
#2913 = CARTESIAN_POINT('',(1.563697695732,4.13818693161,1.319711923599)
  );
#2914 = VERTEX_POINT('',#2915);
#2915 = CARTESIAN_POINT('',(1.614809036255,4.526415348053,1.319711923599
    ));
#2916 = LINE('',#2917,#2918);
#2917 = CARTESIAN_POINT('',(1.563697695732,4.13818693161,1.319711923599)
  );
#2918 = VECTOR('',#2919,1.);
#2919 = DIRECTION('',(0.130526442904,0.991444828371,0.));
#2920 = ORIENTED_EDGE('',*,*,#2921,.F.);
#2921 = EDGE_CURVE('',#2922,#2914,#2924,.T.);
#2922 = VERTEX_POINT('',#2923);
#2923 = CARTESIAN_POINT('',(0.563697755337,6.13818693161,1.319711923599)
  );
#2924 = LINE('',#2925,#2926);
#2925 = CARTESIAN_POINT('',(0.563697755337,6.13818693161,1.319711923599)
  );
#2926 = VECTOR('',#2927,1.);
#2927 = DIRECTION('',(0.546251701274,-0.837621083101,0.));
#2928 = ORIENTED_EDGE('',*,*,#2929,.F.);
#2929 = EDGE_CURVE('',#2912,#2922,#2930,.T.);
#2930 = LINE('',#2931,#2932);
#2931 = CARTESIAN_POINT('',(1.563697695732,4.13818693161,1.319711923599)
  );
#2932 = VECTOR('',#2933,1.);
#2933 = DIRECTION('',(-0.447213574175,0.894427201662,0.));
#2934 = PLANE('',#2935);
#2935 = AXIS2_PLACEMENT_3D('',#2936,#2937,#2938);
#2936 = CARTESIAN_POINT('',(1.119712293738,5.150918386881,1.319711923599
    ));
#2937 = DIRECTION('',(0.,0.,1.));
#2938 = DIRECTION('',(1.,0.,-0.));
#2939 = SHELL_BASED_SURFACE_MODEL('',(#2940));
#2940 = OPEN_SHELL('',(#2941));
#2941 = ADVANCED_FACE('',(#2942),#2968,.T.);
#2942 = FACE_BOUND('',#2943,.T.);
#2943 = EDGE_LOOP('',(#2944,#2954,#2962));
#2944 = ORIENTED_EDGE('',*,*,#2945,.T.);
#2945 = EDGE_CURVE('',#2946,#2948,#2950,.T.);
#2946 = VERTEX_POINT('',#2947);
#2947 = CARTESIAN_POINT('',(3.451926231384,5.587075710297,1.319711923599
    ));
#2948 = VERTEX_POINT('',#2949);
#2949 = CARTESIAN_POINT('',(8.521168708801,6.13818693161,1.319711923599)
  );
#2950 = LINE('',#2951,#2952);
#2951 = CARTESIAN_POINT('',(3.451926231384,5.587075710297,1.319711923599
    ));
#2952 = VECTOR('',#2953,1.);
#2953 = DIRECTION('',(0.994142216952,0.10807984305,0.));
#2954 = ORIENTED_EDGE('',*,*,#2955,.F.);
#2955 = EDGE_CURVE('',#2956,#2948,#2958,.T.);
#2956 = VERTEX_POINT('',#2957);
#2957 = CARTESIAN_POINT('',(3.063697814941,5.63818693161,1.319711923599)
  );
#2958 = LINE('',#2959,#2960);
#2959 = CARTESIAN_POINT('',(3.063697814941,5.63818693161,1.319711923599)
  );
#2960 = VECTOR('',#2961,1.);
#2961 = DIRECTION('',(0.99582935147,9.123542487326E-02,0.));
#2962 = ORIENTED_EDGE('',*,*,#2963,.T.);
#2963 = EDGE_CURVE('',#2956,#2946,#2964,.T.);
#2964 = LINE('',#2965,#2966);
#2965 = CARTESIAN_POINT('',(3.063697814941,5.63818693161,1.319711923599)
  );
#2966 = VECTOR('',#2967,1.);
#2967 = DIRECTION('',(0.991444867767,-0.130526143658,0.));
#2968 = PLANE('',#2969);
#2969 = AXIS2_PLACEMENT_3D('',#2970,#2971,#2972);
#2970 = CARTESIAN_POINT('',(5.792187805926,5.866474037189,1.319711923599
    ));
#2971 = DIRECTION('',(0.,0.,1.));
#2972 = DIRECTION('',(1.,0.,-0.));
#2973 = SHELL_BASED_SURFACE_MODEL('',(#2974));
#2974 = OPEN_SHELL('',(#2975));
#2975 = ADVANCED_FACE('',(#2976),#3002,.T.);
#2976 = FACE_BOUND('',#2977,.T.);
#2977 = EDGE_LOOP('',(#2978,#2988,#2996));
#2978 = ORIENTED_EDGE('',*,*,#2979,.T.);
#2979 = EDGE_CURVE('',#2980,#2982,#2984,.T.);
#2980 = VERTEX_POINT('',#2981);
#2981 = CARTESIAN_POINT('',(3.813697814941,5.43722486496,1.319711923599)
  );
#2982 = VERTEX_POINT('',#2983);
#2983 = CARTESIAN_POINT('',(8.521168708801,6.13818693161,1.319711923599)
  );
#2984 = LINE('',#2985,#2986);
#2985 = CARTESIAN_POINT('',(3.813697814941,5.43722486496,1.319711923599)
  );
#2986 = VECTOR('',#2987,1.);
#2987 = DIRECTION('',(0.989094788491,0.147280342818,0.));
#2988 = ORIENTED_EDGE('',*,*,#2989,.F.);
#2989 = EDGE_CURVE('',#2990,#2982,#2992,.T.);
#2990 = VERTEX_POINT('',#2991);
#2991 = CARTESIAN_POINT('',(3.451926231384,5.587075710297,1.319711923599
    ));
#2992 = LINE('',#2993,#2994);
#2993 = CARTESIAN_POINT('',(3.451926231384,5.587075710297,1.319711923599
    ));
#2994 = VECTOR('',#2995,1.);
#2995 = DIRECTION('',(0.994142216952,0.10807984305,0.));
#2996 = ORIENTED_EDGE('',*,*,#2997,.T.);
#2997 = EDGE_CURVE('',#2990,#2980,#2998,.T.);
#2998 = LINE('',#2999,#3000);
#2999 = CARTESIAN_POINT('',(3.451926231384,5.587075710297,1.319711923599
    ));
#3000 = VECTOR('',#3001,1.);
#3001 = DIRECTION('',(0.923879398029,-0.382683757035,0.));
#3002 = PLANE('',#3003);
#3003 = AXIS2_PLACEMENT_3D('',#3004,#3005,#3006);
#3004 = CARTESIAN_POINT('',(5.980618729617,5.81445220883,1.319711923599)
  );
#3005 = DIRECTION('',(0.,0.,1.));
#3006 = DIRECTION('',(1.,0.,-0.));
#3007 = SHELL_BASED_SURFACE_MODEL('',(#3008));
#3008 = OPEN_SHELL('',(#3009));
#3009 = ADVANCED_FACE('',(#3010),#3036,.T.);
#3010 = FACE_BOUND('',#3011,.T.);
#3011 = EDGE_LOOP('',(#3012,#3022,#3030));
#3012 = ORIENTED_EDGE('',*,*,#3013,.T.);
#3013 = EDGE_CURVE('',#3014,#3016,#3018,.T.);
#3014 = VERTEX_POINT('',#3015);
#3015 = CARTESIAN_POINT('',(4.124357700348,5.198846817017,1.319711923599
    ));
#3016 = VERTEX_POINT('',#3017);
#3017 = CARTESIAN_POINT('',(8.521168708801,6.13818693161,1.319711923599)
  );
#3018 = LINE('',#3019,#3020);
#3019 = CARTESIAN_POINT('',(4.124357700348,5.198846817017,1.319711923599
    ));
#3020 = VECTOR('',#3021,1.);
#3021 = DIRECTION('',(0.977931355,0.208926458132,0.));
#3022 = ORIENTED_EDGE('',*,*,#3023,.F.);
#3023 = EDGE_CURVE('',#3024,#3016,#3026,.T.);
#3024 = VERTEX_POINT('',#3025);
#3025 = CARTESIAN_POINT('',(3.813697814941,5.43722486496,1.319711923599)
  );
#3026 = LINE('',#3027,#3028);
#3027 = CARTESIAN_POINT('',(3.813697814941,5.43722486496,1.319711923599)
  );
#3028 = VECTOR('',#3029,1.);
#3029 = DIRECTION('',(0.989094788491,0.147280342818,0.));
#3030 = ORIENTED_EDGE('',*,*,#3031,.T.);
#3031 = EDGE_CURVE('',#3024,#3014,#3032,.T.);
#3032 = LINE('',#3033,#3034);
#3033 = CARTESIAN_POINT('',(3.813697814941,5.43722486496,1.319711923599)
  );
#3034 = VECTOR('',#3035,1.);
#3035 = DIRECTION('',(0.793352928605,-0.608761965528,0.));
#3036 = PLANE('',#3037);
#3037 = AXIS2_PLACEMENT_3D('',#3038,#3039,#3040);
#3038 = CARTESIAN_POINT('',(6.150590722246,5.713092900734,1.319711923599
    ));
#3039 = DIRECTION('',(0.,0.,1.));
#3040 = DIRECTION('',(1.,0.,-0.));
#3041 = SHELL_BASED_SURFACE_MODEL('',(#3042));
#3042 = OPEN_SHELL('',(#3043));
#3043 = ADVANCED_FACE('',(#3044),#3070,.T.);
#3044 = FACE_BOUND('',#3045,.T.);
#3045 = EDGE_LOOP('',(#3046,#3056,#3064));
#3046 = ORIENTED_EDGE('',*,*,#3047,.T.);
#3047 = EDGE_CURVE('',#3048,#3050,#3052,.T.);
#3048 = VERTEX_POINT('',#3049);
#3049 = CARTESIAN_POINT('',(4.362735748291,4.88818693161,1.319711923599)
  );
#3050 = VERTEX_POINT('',#3051);
#3051 = CARTESIAN_POINT('',(8.521168708801,6.13818693161,1.319711923599)
  );
#3052 = LINE('',#3053,#3054);
#3053 = CARTESIAN_POINT('',(4.362735748291,4.88818693161,1.319711923599)
  );
#3054 = VECTOR('',#3055,1.);
#3055 = DIRECTION('',(0.957669577076,0.287869729466,0.));
#3056 = ORIENTED_EDGE('',*,*,#3057,.F.);
#3057 = EDGE_CURVE('',#3058,#3050,#3060,.T.);
#3058 = VERTEX_POINT('',#3059);
#3059 = CARTESIAN_POINT('',(4.124357700348,5.198846817017,1.319711923599
    ));
#3060 = LINE('',#3061,#3062);
#3061 = CARTESIAN_POINT('',(4.124357700348,5.198846817017,1.319711923599
    ));
#3062 = VECTOR('',#3063,1.);
#3063 = DIRECTION('',(0.977931355,0.208926458132,0.));
#3064 = ORIENTED_EDGE('',*,*,#3065,.T.);
#3065 = EDGE_CURVE('',#3058,#3048,#3066,.T.);
#3066 = LINE('',#3067,#3068);
#3067 = CARTESIAN_POINT('',(4.124357700348,5.198846817017,1.319711923599
    ));
#3068 = VECTOR('',#3069,1.);
#3069 = DIRECTION('',(0.608761965528,-0.793352928605,0.));
#3070 = PLANE('',#3071);
#3071 = AXIS2_PLACEMENT_3D('',#3072,#3073,#3074);
#3072 = CARTESIAN_POINT('',(6.29062523454,5.568925176582,1.319711923599)
  );
#3073 = DIRECTION('',(0.,0.,1.));
#3074 = DIRECTION('',(1.,0.,-0.));
#3075 = SHELL_BASED_SURFACE_MODEL('',(#3076));
#3076 = OPEN_SHELL('',(#3077));
#3077 = ADVANCED_FACE('',(#3078),#3104,.T.);
#3078 = FACE_BOUND('',#3079,.T.);
#3079 = EDGE_LOOP('',(#3080,#3090,#3098));
#3080 = ORIENTED_EDGE('',*,*,#3081,.T.);
#3081 = EDGE_CURVE('',#3082,#3084,#3086,.T.);
#3082 = VERTEX_POINT('',#3083);
#3083 = CARTESIAN_POINT('',(4.512586593628,4.526415348053,1.319711923599
    ));
#3084 = VERTEX_POINT('',#3085);
#3085 = CARTESIAN_POINT('',(8.521168708801,6.13818693161,1.319711923599)
  );
#3086 = LINE('',#3087,#3088);
#3087 = CARTESIAN_POINT('',(4.512586593628,4.526415348053,1.319711923599
    ));
#3088 = VECTOR('',#3089,1.);
#3089 = DIRECTION('',(0.927809665829,0.373053915666,0.));
#3090 = ORIENTED_EDGE('',*,*,#3091,.F.);
#3091 = EDGE_CURVE('',#3092,#3084,#3094,.T.);
#3092 = VERTEX_POINT('',#3093);
#3093 = CARTESIAN_POINT('',(4.362735748291,4.88818693161,1.319711923599)
  );
#3094 = LINE('',#3095,#3096);
#3095 = CARTESIAN_POINT('',(4.362735748291,4.88818693161,1.319711923599)
  );
#3096 = VECTOR('',#3097,1.);
#3097 = DIRECTION('',(0.957669577076,0.287869729466,0.));
#3098 = ORIENTED_EDGE('',*,*,#3099,.T.);
#3099 = EDGE_CURVE('',#3092,#3082,#3100,.T.);
#3100 = LINE('',#3101,#3102);
#3101 = CARTESIAN_POINT('',(4.362735748291,4.88818693161,1.319711923599)
  );
#3102 = VECTOR('',#3103,1.);
#3103 = DIRECTION('',(0.382683757035,-0.923879398029,0.));
#3104 = PLANE('',#3105);
#3105 = AXIS2_PLACEMENT_3D('',#3106,#3107,#3108);
#3106 = CARTESIAN_POINT('',(6.391023477496,5.392020073099,1.319711923599
    ));
#3107 = DIRECTION('',(0.,0.,1.));
#3108 = DIRECTION('',(1.,0.,-0.));
#3109 = SHELL_BASED_SURFACE_MODEL('',(#3110));
#3110 = OPEN_SHELL('',(#3111));
#3111 = ADVANCED_FACE('',(#3112),#3138,.T.);
#3112 = FACE_BOUND('',#3113,.T.);
#3113 = EDGE_LOOP('',(#3114,#3124,#3132));
#3114 = ORIENTED_EDGE('',*,*,#3115,.T.);
#3115 = EDGE_CURVE('',#3116,#3118,#3120,.T.);
#3116 = VERTEX_POINT('',#3117);
#3117 = CARTESIAN_POINT('',(4.563697814941,4.13818693161,1.319711923599)
  );
#3118 = VERTEX_POINT('',#3119);
#3119 = CARTESIAN_POINT('',(8.521168708801,6.13818693161,1.319711923599)
  );
#3120 = LINE('',#3121,#3122);
#3121 = CARTESIAN_POINT('',(4.563697814941,4.13818693161,1.319711923599)
  );
#3122 = VECTOR('',#3123,1.);
#3123 = DIRECTION('',(0.892500704557,0.45104599806,0.));
#3124 = ORIENTED_EDGE('',*,*,#3125,.F.);
#3125 = EDGE_CURVE('',#3126,#3118,#3128,.T.);
#3126 = VERTEX_POINT('',#3127);
#3127 = CARTESIAN_POINT('',(4.512586593628,4.526415348053,1.319711923599
    ));
#3128 = LINE('',#3129,#3130);
#3129 = CARTESIAN_POINT('',(4.512586593628,4.526415348053,1.319711923599
    ));
#3130 = VECTOR('',#3131,1.);
#3131 = DIRECTION('',(0.927809665829,0.373053915666,0.));
#3132 = ORIENTED_EDGE('',*,*,#3133,.T.);
#3133 = EDGE_CURVE('',#3126,#3116,#3134,.T.);
#3134 = LINE('',#3135,#3136);
#3135 = CARTESIAN_POINT('',(4.512586593628,4.526415348053,1.319711923599
    ));
#3136 = VECTOR('',#3137,1.);
#3137 = DIRECTION('',(0.130526143658,-0.991444867767,0.));
#3138 = PLANE('',#3139);
#3139 = AXIS2_PLACEMENT_3D('',#3140,#3141,#3142);
#3140 = CARTESIAN_POINT('',(6.44455106989,5.195379990137,1.319711923599)
  );
#3141 = DIRECTION('',(0.,0.,1.));
#3142 = DIRECTION('',(1.,0.,-0.));
#3143 = SHELL_BASED_SURFACE_MODEL('',(#3144));
#3144 = OPEN_SHELL('',(#3145));
#3145 = ADVANCED_FACE('',(#3146),#3172,.T.);
#3146 = FACE_BOUND('',#3147,.T.);
#3147 = EDGE_LOOP('',(#3148,#3158,#3166));
#3148 = ORIENTED_EDGE('',*,*,#3149,.T.);
#3149 = EDGE_CURVE('',#3150,#3152,#3154,.T.);
#3150 = VERTEX_POINT('',#3151);
#3151 = CARTESIAN_POINT('',(8.50466632843,2.138186693192,1.319711923599)
  );
#3152 = VERTEX_POINT('',#3153);
#3153 = CARTESIAN_POINT('',(8.521168708801,6.13818693161,1.319711923599)
  );
#3154 = LINE('',#3155,#3156);
#3155 = CARTESIAN_POINT('',(8.50466632843,2.138186693192,1.319711923599)
  );
#3156 = VECTOR('',#3157,1.);
#3157 = DIRECTION('',(4.125559737406E-03,0.999991489842,0.));
#3158 = ORIENTED_EDGE('',*,*,#3159,.F.);
#3159 = EDGE_CURVE('',#3160,#3152,#3162,.T.);
#3160 = VERTEX_POINT('',#3161);
#3161 = CARTESIAN_POINT('',(4.563697814941,4.13818693161,1.319711923599)
  );
#3162 = LINE('',#3163,#3164);
#3163 = CARTESIAN_POINT('',(4.563697814941,4.13818693161,1.319711923599)
  );
#3164 = VECTOR('',#3165,1.);
#3165 = DIRECTION('',(0.892500704557,0.45104599806,0.));
#3166 = ORIENTED_EDGE('',*,*,#3167,.F.);
#3167 = EDGE_CURVE('',#3150,#3160,#3168,.T.);
#3168 = LINE('',#3169,#3170);
#3169 = CARTESIAN_POINT('',(8.50466632843,2.138186693192,1.319711923599)
  );
#3170 = VECTOR('',#3171,1.);
#3171 = DIRECTION('',(-0.891739749631,0.452548581843,0.));
#3172 = PLANE('',#3173);
#3173 = AXIS2_PLACEMENT_3D('',#3174,#3175,#3176);
#3174 = CARTESIAN_POINT('',(7.152810653144,4.139332215486,1.319711923599
    ));
#3175 = DIRECTION('',(0.,0.,1.));
#3176 = DIRECTION('',(1.,0.,-0.));
#3177 = SHELL_BASED_SURFACE_MODEL('',(#3178));
#3178 = OPEN_SHELL('',(#3179));
#3179 = ADVANCED_FACE('',(#3180),#3206,.T.);
#3180 = FACE_BOUND('',#3181,.T.);
#3181 = EDGE_LOOP('',(#3182,#3192,#3200));
#3182 = ORIENTED_EDGE('',*,*,#3183,.T.);
#3183 = EDGE_CURVE('',#3184,#3186,#3188,.T.);
#3184 = VERTEX_POINT('',#3185);
#3185 = CARTESIAN_POINT('',(8.565771102905,1.954460978508,1.319711923599
    ));
#3186 = VERTEX_POINT('',#3187);
#3187 = CARTESIAN_POINT('',(8.521168708801,6.13818693161,1.319711923599)
  );
#3188 = LINE('',#3189,#3190);
#3189 = CARTESIAN_POINT('',(8.565771102905,1.954460978508,1.319711923599
    ));
#3190 = VECTOR('',#3191,1.);
#3191 = DIRECTION('',(-1.066032052999E-02,0.999943177169,0.));
#3192 = ORIENTED_EDGE('',*,*,#3193,.F.);
#3193 = EDGE_CURVE('',#3194,#3186,#3196,.T.);
#3194 = VERTEX_POINT('',#3195);
#3195 = CARTESIAN_POINT('',(8.50466632843,2.138186693192,1.319711923599)
  );
#3196 = LINE('',#3197,#3198);
#3197 = CARTESIAN_POINT('',(8.50466632843,2.138186693192,1.319711923599)
  );
#3198 = VECTOR('',#3199,1.);
#3199 = DIRECTION('',(4.125559737406E-03,0.999991489842,0.));
#3200 = ORIENTED_EDGE('',*,*,#3201,.T.);
#3201 = EDGE_CURVE('',#3194,#3184,#3202,.T.);
#3202 = LINE('',#3203,#3204);
#3203 = CARTESIAN_POINT('',(8.50466632843,2.138186693192,1.319711923599)
  );
#3204 = VECTOR('',#3205,1.);
#3205 = DIRECTION('',(0.315590275964,-0.948895556801,0.));
#3206 = PLANE('',#3207);
#3207 = AXIS2_PLACEMENT_3D('',#3208,#3209,#3210);
#3208 = CARTESIAN_POINT('',(8.528691458302,4.04396211219,1.319711923599)
  );
#3209 = DIRECTION('',(0.,0.,1.));
#3210 = DIRECTION('',(1.,0.,-0.));
#3211 = SHELL_BASED_SURFACE_MODEL('',(#3212));
#3212 = OPEN_SHELL('',(#3213));
#3213 = ADVANCED_FACE('',(#3214),#3240,.T.);
#3214 = FACE_BOUND('',#3215,.T.);
#3215 = EDGE_LOOP('',(#3216,#3226,#3234));
#3216 = ORIENTED_EDGE('',*,*,#3217,.T.);
#3217 = EDGE_CURVE('',#3218,#3220,#3222,.T.);
#3218 = VERTEX_POINT('',#3219);
#3219 = CARTESIAN_POINT('',(8.590155601501,4.625447750092,1.319711923599
    ));
#3220 = VERTEX_POINT('',#3221);
#3221 = CARTESIAN_POINT('',(8.521168708801,6.13818693161,1.319711923599)
  );
#3222 = LINE('',#3223,#3224);
#3223 = CARTESIAN_POINT('',(8.590155601501,4.625447750092,1.319711923599
    ));
#3224 = VECTOR('',#3225,1.);
#3225 = DIRECTION('',(-4.555660916406E-02,0.998961758708,0.));
#3226 = ORIENTED_EDGE('',*,*,#3227,.F.);
#3227 = EDGE_CURVE('',#3228,#3220,#3230,.T.);
#3228 = VERTEX_POINT('',#3229);
#3229 = CARTESIAN_POINT('',(8.565771102905,1.954460978508,1.319711923599
    ));
#3230 = LINE('',#3231,#3232);
#3231 = CARTESIAN_POINT('',(8.565771102905,1.954460978508,1.319711923599
    ));
#3232 = VECTOR('',#3233,1.);
#3233 = DIRECTION('',(-1.066032052999E-02,0.999943177169,0.));
#3234 = ORIENTED_EDGE('',*,*,#3235,.F.);
#3235 = EDGE_CURVE('',#3218,#3228,#3236,.T.);
#3236 = LINE('',#3237,#3238);
#3237 = CARTESIAN_POINT('',(8.590155601501,4.625447750092,1.319711923599
    ));
#3238 = VECTOR('',#3239,1.);
#3239 = DIRECTION('',(-9.129016566184E-03,-0.99995832966,0.));
#3240 = PLANE('',#3241);
#3241 = AXIS2_PLACEMENT_3D('',#3242,#3243,#3244);
#3242 = CARTESIAN_POINT('',(8.556684544275,4.046564773823,1.319711923599
    ));
#3243 = DIRECTION('',(0.,0.,1.));
#3244 = DIRECTION('',(1.,0.,-0.));
#3245 = SHELL_BASED_SURFACE_MODEL('',(#3246));
#3246 = OPEN_SHELL('',(#3247));
#3247 = ADVANCED_FACE('',(#3248),#3274,.T.);
#3248 = FACE_BOUND('',#3249,.T.);
#3249 = EDGE_LOOP('',(#3250,#3260,#3268));
#3250 = ORIENTED_EDGE('',*,*,#3251,.T.);
#3251 = EDGE_CURVE('',#3252,#3254,#3256,.T.);
#3252 = VERTEX_POINT('',#3253);
#3253 = CARTESIAN_POINT('',(8.923572540283,6.941642284393,1.319711923599
    ));
#3254 = VERTEX_POINT('',#3255);
#3255 = CARTESIAN_POINT('',(8.521168708801,6.13818693161,1.319711923599)
  );
#3256 = LINE('',#3257,#3258);
#3257 = CARTESIAN_POINT('',(8.923572540283,6.941642284393,1.319711923599
    ));
#3258 = VECTOR('',#3259,1.);
#3259 = DIRECTION('',(-0.447815462051,-0.894126004514,0.));
#3260 = ORIENTED_EDGE('',*,*,#3261,.F.);
#3261 = EDGE_CURVE('',#3262,#3254,#3264,.T.);
#3262 = VERTEX_POINT('',#3263);
#3263 = CARTESIAN_POINT('',(8.590155601501,4.625447750092,1.319711923599
    ));
#3264 = LINE('',#3265,#3266);
#3265 = CARTESIAN_POINT('',(8.590155601501,4.625447750092,1.319711923599
    ));
#3266 = VECTOR('',#3267,1.);
#3267 = DIRECTION('',(-4.555660916406E-02,0.998961758708,0.));
#3268 = ORIENTED_EDGE('',*,*,#3269,.T.);
#3269 = EDGE_CURVE('',#3262,#3252,#3270,.T.);
#3270 = LINE('',#3271,#3272);
#3271 = CARTESIAN_POINT('',(8.590155601501,4.625447750092,1.319711923599
    ));
#3272 = VECTOR('',#3273,1.);
#3273 = DIRECTION('',(0.142481656218,0.989797442733,0.));
#3274 = PLANE('',#3275);
#3275 = AXIS2_PLACEMENT_3D('',#3276,#3277,#3278);
#3276 = CARTESIAN_POINT('',(8.686239247027,5.798551960494,1.319711923599
    ));
#3277 = DIRECTION('',(0.,0.,1.));
#3278 = DIRECTION('',(1.,0.,-0.));
#3279 = SHELL_BASED_SURFACE_MODEL('',(#3280));
#3280 = OPEN_SHELL('',(#3281));
#3281 = ADVANCED_FACE('',(#3282),#3308,.T.);
#3282 = FACE_BOUND('',#3283,.T.);
#3283 = EDGE_LOOP('',(#3284,#3294,#3302));
#3284 = ORIENTED_EDGE('',*,*,#3285,.T.);
#3285 = EDGE_CURVE('',#3286,#3288,#3290,.T.);
#3286 = VERTEX_POINT('',#3287);
#3287 = CARTESIAN_POINT('',(8.86870098114,5.766682624817,1.319711923599)
  );
#3288 = VERTEX_POINT('',#3289);
#3289 = CARTESIAN_POINT('',(8.923572540283,6.941642284393,1.319711923599
    ));
#3290 = LINE('',#3291,#3292);
#3291 = CARTESIAN_POINT('',(8.86870098114,5.766682624817,1.319711923599)
  );
#3292 = VECTOR('',#3293,1.);
#3293 = DIRECTION('',(4.664995935876E-02,0.99891129801,0.));
#3294 = ORIENTED_EDGE('',*,*,#3295,.F.);
#3295 = EDGE_CURVE('',#3296,#3288,#3298,.T.);
#3296 = VERTEX_POINT('',#3297);
#3297 = CARTESIAN_POINT('',(8.590155601501,4.625447750092,1.319711923599
    ));
#3298 = LINE('',#3299,#3300);
#3299 = CARTESIAN_POINT('',(8.590155601501,4.625447750092,1.319711923599
    ));
#3300 = VECTOR('',#3301,1.);
#3301 = DIRECTION('',(0.142481656218,0.989797442733,0.));
#3302 = ORIENTED_EDGE('',*,*,#3303,.T.);
#3303 = EDGE_CURVE('',#3296,#3286,#3304,.T.);
#3304 = LINE('',#3305,#3306);
#3305 = CARTESIAN_POINT('',(8.590155601501,4.625447750092,1.319711923599
    ));
#3306 = VECTOR('',#3307,1.);
#3307 = DIRECTION('',(0.237113181107,0.971482032436,0.));
#3308 = PLANE('',#3309);
#3309 = AXIS2_PLACEMENT_3D('',#3310,#3311,#3312);
#3310 = CARTESIAN_POINT('',(8.784915034575,5.7795053012,1.319711923599)
  );
#3311 = DIRECTION('',(0.,0.,1.));
#3312 = DIRECTION('',(1.,0.,-0.));
#3313 = SHELL_BASED_SURFACE_MODEL('',(#3314));
#3314 = OPEN_SHELL('',(#3315));
#3315 = ADVANCED_FACE('',(#3316),#3342,.T.);
#3316 = FACE_BOUND('',#3317,.T.);
#3317 = EDGE_LOOP('',(#3318,#3328,#3336));
#3318 = ORIENTED_EDGE('',*,*,#3319,.T.);
#3319 = EDGE_CURVE('',#3320,#3322,#3324,.T.);
#3320 = VERTEX_POINT('',#3321);
#3321 = CARTESIAN_POINT('',(9.072229385376,6.13818693161,1.319711923599)
  );
#3322 = VERTEX_POINT('',#3323);
#3323 = CARTESIAN_POINT('',(8.923572540283,6.941642284393,1.319711923599
    ));
#3324 = LINE('',#3325,#3326);
#3325 = CARTESIAN_POINT('',(9.072229385376,6.13818693161,1.319711923599)
  );
#3326 = VECTOR('',#3327,1.);
#3327 = DIRECTION('',(-0.181934032281,0.98331073822,0.));
#3328 = ORIENTED_EDGE('',*,*,#3329,.F.);
#3329 = EDGE_CURVE('',#3330,#3322,#3332,.T.);
#3330 = VERTEX_POINT('',#3331);
#3331 = CARTESIAN_POINT('',(8.86870098114,5.766682624817,1.319711923599)
  );
#3332 = LINE('',#3333,#3334);
#3333 = CARTESIAN_POINT('',(8.86870098114,5.766682624817,1.319711923599)
  );
#3334 = VECTOR('',#3335,1.);
#3335 = DIRECTION('',(4.664995935876E-02,0.99891129801,0.));
#3336 = ORIENTED_EDGE('',*,*,#3337,.T.);
#3337 = EDGE_CURVE('',#3330,#3320,#3338,.T.);
#3338 = LINE('',#3339,#3340);
#3339 = CARTESIAN_POINT('',(8.86870098114,5.766682624817,1.319711923599)
  );
#3340 = VECTOR('',#3341,1.);
#3341 = DIRECTION('',(0.480470016791,0.877011153273,0.));
#3342 = PLANE('',#3343);
#3343 = AXIS2_PLACEMENT_3D('',#3344,#3345,#3346);
#3344 = CARTESIAN_POINT('',(8.943567262685,6.346551023666,1.319711923599
    ));
#3345 = DIRECTION('',(0.,0.,1.));
#3346 = DIRECTION('',(1.,0.,-0.));
#3347 = SHELL_BASED_SURFACE_MODEL('',(#3348));
#3348 = OPEN_SHELL('',(#3349));
#3349 = ADVANCED_FACE('',(#3350),#3376,.T.);
#3350 = FACE_BOUND('',#3351,.T.);
#3351 = EDGE_LOOP('',(#3352,#3362,#3370));
#3352 = ORIENTED_EDGE('',*,*,#3353,.T.);
#3353 = EDGE_CURVE('',#3354,#3356,#3358,.T.);
#3354 = VERTEX_POINT('',#3355);
#3355 = CARTESIAN_POINT('',(9.790231704712,7.917660236359,1.319711923599
    ));
#3356 = VERTEX_POINT('',#3357);
#3357 = CARTESIAN_POINT('',(8.923572540283,6.941642284393,1.319711923599
    ));
#3358 = LINE('',#3359,#3360);
#3359 = CARTESIAN_POINT('',(9.790231704712,7.917660236359,1.319711923599
    ));
#3360 = VECTOR('',#3361,1.);
#3361 = DIRECTION('',(-0.663973285052,-0.747756295017,0.));
#3362 = ORIENTED_EDGE('',*,*,#3363,.F.);
#3363 = EDGE_CURVE('',#3364,#3356,#3366,.T.);
#3364 = VERTEX_POINT('',#3365);
#3365 = CARTESIAN_POINT('',(9.072229385376,6.13818693161,1.319711923599)
  );
#3366 = LINE('',#3367,#3368);
#3367 = CARTESIAN_POINT('',(9.072229385376,6.13818693161,1.319711923599)
  );
#3368 = VECTOR('',#3369,1.);
#3369 = DIRECTION('',(-0.181934032281,0.98331073822,0.));
#3370 = ORIENTED_EDGE('',*,*,#3371,.T.);
#3371 = EDGE_CURVE('',#3364,#3354,#3372,.T.);
#3372 = LINE('',#3373,#3374);
#3373 = CARTESIAN_POINT('',(9.072229385376,6.13818693161,1.319711923599)
  );
#3374 = VECTOR('',#3375,1.);
#3375 = DIRECTION('',(0.374180244612,0.92735599666,0.));
#3376 = PLANE('',#3377);
#3377 = AXIS2_PLACEMENT_3D('',#3378,#3379,#3380);
#3378 = CARTESIAN_POINT('',(9.319608799235,7.059006183277,1.319711923599
    ));
#3379 = DIRECTION('',(0.,0.,1.));
#3380 = DIRECTION('',(1.,0.,-0.));
#3381 = SHELL_BASED_SURFACE_MODEL('',(#3382));
#3382 = OPEN_SHELL('',(#3383));
#3383 = ADVANCED_FACE('',(#3384),#3410,.T.);
#3384 = FACE_BOUND('',#3385,.T.);
#3385 = EDGE_LOOP('',(#3386,#3396,#3404));
#3386 = ORIENTED_EDGE('',*,*,#3387,.T.);
#3387 = EDGE_CURVE('',#3388,#3390,#3392,.T.);
#3388 = VERTEX_POINT('',#3389);
#3389 = CARTESIAN_POINT('',(9.433127403259,6.796938419342,1.319711923599
    ));
#3390 = VERTEX_POINT('',#3391);
#3391 = CARTESIAN_POINT('',(9.790231704712,7.917660236359,1.319711923599
    ));
#3392 = LINE('',#3393,#3394);
#3393 = CARTESIAN_POINT('',(9.433127403259,6.796938419342,1.319711923599
    ));
#3394 = VECTOR('',#3395,1.);
#3395 = DIRECTION('',(0.303598124647,0.952800177745,0.));
#3396 = ORIENTED_EDGE('',*,*,#3397,.F.);
#3397 = EDGE_CURVE('',#3398,#3390,#3400,.T.);
#3398 = VERTEX_POINT('',#3399);
#3399 = CARTESIAN_POINT('',(9.072229385376,6.13818693161,1.319711923599)
  );
#3400 = LINE('',#3401,#3402);
#3401 = CARTESIAN_POINT('',(9.072229385376,6.13818693161,1.319711923599)
  );
#3402 = VECTOR('',#3403,1.);
#3403 = DIRECTION('',(0.374180244612,0.92735599666,0.));
#3404 = ORIENTED_EDGE('',*,*,#3405,.T.);
#3405 = EDGE_CURVE('',#3398,#3388,#3406,.T.);
#3406 = LINE('',#3407,#3408);
#3407 = CARTESIAN_POINT('',(9.072229385376,6.13818693161,1.319711923599)
  );
#3408 = VECTOR('',#3409,1.);
#3409 = DIRECTION('',(0.480471474526,0.877010354652,0.));
#3410 = PLANE('',#3411);
#3411 = AXIS2_PLACEMENT_3D('',#3412,#3413,#3414);
#3412 = CARTESIAN_POINT('',(9.451545170811,7.019218813627,1.319711923599
    ));
#3413 = DIRECTION('',(0.,0.,1.));
#3414 = DIRECTION('',(1.,0.,-0.));
#3415 = SHELL_BASED_SURFACE_MODEL('',(#3416));
#3416 = OPEN_SHELL('',(#3417));
#3417 = ADVANCED_FACE('',(#3418),#3444,.T.);
#3418 = FACE_BOUND('',#3419,.T.);
#3419 = EDGE_LOOP('',(#3420,#3430,#3438));
#3420 = ORIENTED_EDGE('',*,*,#3421,.T.);
#3421 = EDGE_CURVE('',#3422,#3424,#3426,.T.);
#3422 = VERTEX_POINT('',#3423);
#3423 = CARTESIAN_POINT('',(10.24497127533,7.646004199982,1.319711923599
    ));
#3424 = VERTEX_POINT('',#3425);
#3425 = CARTESIAN_POINT('',(9.790231704712,7.917660236359,1.319711923599
    ));
#3426 = LINE('',#3427,#3428);
#3427 = CARTESIAN_POINT('',(10.24497127533,7.646004199982,1.319711923599
    ));
#3428 = VECTOR('',#3429,1.);
#3429 = DIRECTION('',(-0.858480551915,0.512846119205,0.));
#3430 = ORIENTED_EDGE('',*,*,#3431,.F.);
#3431 = EDGE_CURVE('',#3432,#3424,#3434,.T.);
#3432 = VERTEX_POINT('',#3433);
#3433 = CARTESIAN_POINT('',(9.433127403259,6.796938419342,1.319711923599
    ));
#3434 = LINE('',#3435,#3436);
#3435 = CARTESIAN_POINT('',(9.433127403259,6.796938419342,1.319711923599
    ));
#3436 = VECTOR('',#3437,1.);
#3437 = DIRECTION('',(0.303598124647,0.952800177745,0.));
#3438 = ORIENTED_EDGE('',*,*,#3439,.T.);
#3439 = EDGE_CURVE('',#3432,#3422,#3440,.T.);
#3440 = LINE('',#3441,#3442);
#3441 = CARTESIAN_POINT('',(9.433127403259,6.796938419342,1.319711923599
    ));
#3442 = VECTOR('',#3443,1.);
#3443 = DIRECTION('',(0.69108660369,0.722771960026,0.));
#3444 = PLANE('',#3445);
#3445 = AXIS2_PLACEMENT_3D('',#3446,#3447,#3448);
#3446 = CARTESIAN_POINT('',(9.779041983022,7.379972561798,1.319711923599
    ));
#3447 = DIRECTION('',(0.,0.,1.));
#3448 = DIRECTION('',(1.,0.,-0.));
#3449 = SHELL_BASED_SURFACE_MODEL('',(#3450));
#3450 = OPEN_SHELL('',(#3451));
#3451 = ADVANCED_FACE('',(#3452),#3478,.T.);
#3452 = FACE_BOUND('',#3453,.T.);
#3453 = EDGE_LOOP('',(#3454,#3464,#3472));
#3454 = ORIENTED_EDGE('',*,*,#3455,.T.);
#3455 = EDGE_CURVE('',#3456,#3458,#3460,.T.);
#3456 = VERTEX_POINT('',#3457);
#3457 = CARTESIAN_POINT('',(10.879971504211,8.636113166809,
    1.319711923599));
#3458 = VERTEX_POINT('',#3459);
#3459 = CARTESIAN_POINT('',(9.790231704712,7.917660236359,1.319711923599
    ));
#3460 = LINE('',#3461,#3462);
#3461 = CARTESIAN_POINT('',(10.879971504211,8.636113166809,
    1.319711923599));
#3462 = VECTOR('',#3463,1.);
#3463 = DIRECTION('',(-0.834882392618,-0.550428369996,0.));
#3464 = ORIENTED_EDGE('',*,*,#3465,.F.);
#3465 = EDGE_CURVE('',#3466,#3458,#3468,.T.);
#3466 = VERTEX_POINT('',#3467);
#3467 = CARTESIAN_POINT('',(10.24497127533,7.646004199982,1.319711923599
    ));
#3468 = LINE('',#3469,#3470);
#3469 = CARTESIAN_POINT('',(10.24497127533,7.646004199982,1.319711923599
    ));
#3470 = VECTOR('',#3471,1.);
#3471 = DIRECTION('',(-0.858480551915,0.512846119205,0.));
#3472 = ORIENTED_EDGE('',*,*,#3473,.T.);
#3473 = EDGE_CURVE('',#3466,#3456,#3474,.T.);
#3474 = LINE('',#3475,#3476);
#3475 = CARTESIAN_POINT('',(10.24497127533,7.646004199982,1.319711923599
    ));
#3476 = VECTOR('',#3477,1.);
#3477 = DIRECTION('',(0.539855905017,0.841757448329,0.));
#3478 = PLANE('',#3479);
#3479 = AXIS2_PLACEMENT_3D('',#3480,#3481,#3482);
#3480 = CARTESIAN_POINT('',(10.368065416902,8.136744065521,
    1.319711923599));
#3481 = DIRECTION('',(0.,0.,1.));
#3482 = DIRECTION('',(1.,0.,-0.));
#3483 = SHELL_BASED_SURFACE_MODEL('',(#3484));
#3484 = OPEN_SHELL('',(#3485));
#3485 = ADVANCED_FACE('',(#3486),#3512,.T.);
#3486 = FACE_BOUND('',#3487,.T.);
#3487 = EDGE_LOOP('',(#3488,#3498,#3506));
#3488 = ORIENTED_EDGE('',*,*,#3489,.T.);
#3489 = EDGE_CURVE('',#3490,#3492,#3494,.T.);
#3490 = VERTEX_POINT('',#3491);
#3491 = CARTESIAN_POINT('',(11.248907089233,8.256018638611,
    1.319711923599));
#3492 = VERTEX_POINT('',#3493);
#3493 = CARTESIAN_POINT('',(10.879971504211,8.636113166809,
    1.319711923599));
#3494 = LINE('',#3495,#3496);
#3495 = CARTESIAN_POINT('',(11.248907089233,8.256018638611,
    1.319711923599));
#3496 = VECTOR('',#3497,1.);
#3497 = DIRECTION('',(-0.696495117887,0.717561530992,0.));
#3498 = ORIENTED_EDGE('',*,*,#3499,.F.);
#3499 = EDGE_CURVE('',#3500,#3492,#3502,.T.);
#3500 = VERTEX_POINT('',#3501);
#3501 = CARTESIAN_POINT('',(10.24497127533,7.646004199982,1.319711923599
    ));
#3502 = LINE('',#3503,#3504);
#3503 = CARTESIAN_POINT('',(10.24497127533,7.646004199982,1.319711923599
    ));
#3504 = VECTOR('',#3505,1.);
#3505 = DIRECTION('',(0.539855905017,0.841757448329,0.));
#3506 = ORIENTED_EDGE('',*,*,#3507,.T.);
#3507 = EDGE_CURVE('',#3500,#3490,#3508,.T.);
#3508 = LINE('',#3509,#3510);
#3509 = CARTESIAN_POINT('',(10.24497127533,7.646004199982,1.319711923599
    ));
#3510 = VECTOR('',#3511,1.);
#3511 = DIRECTION('',(0.854605452285,0.519277884109,0.));
#3512 = PLANE('',#3513);
#3513 = AXIS2_PLACEMENT_3D('',#3514,#3515,#3516);
#3514 = CARTESIAN_POINT('',(10.729999546004,8.119642861358,
    1.319711923599));
#3515 = DIRECTION('',(0.,0.,1.));
#3516 = DIRECTION('',(1.,0.,-0.));
#3517 = SHELL_BASED_SURFACE_MODEL('',(#3518));
#3518 = OPEN_SHELL('',(#3519));
#3519 = ADVANCED_FACE('',(#3520),#3546,.T.);
#3520 = FACE_BOUND('',#3521,.T.);
#3521 = EDGE_LOOP('',(#3522,#3532,#3540));
#3522 = ORIENTED_EDGE('',*,*,#3523,.T.);
#3523 = EDGE_CURVE('',#3524,#3526,#3528,.T.);
#3524 = VERTEX_POINT('',#3525);
#3525 = CARTESIAN_POINT('',(12.118529319763,9.04803943634,1.319711923599
    ));
#3526 = VERTEX_POINT('',#3527);
#3527 = CARTESIAN_POINT('',(10.879971504211,8.636113166809,
    1.319711923599));
#3528 = LINE('',#3529,#3530);
#3529 = CARTESIAN_POINT('',(12.118529319763,9.04803943634,1.319711923599
    ));
#3530 = VECTOR('',#3531,1.);
#3531 = DIRECTION('',(-0.948895991023,-0.315588970371,0.));
#3532 = ORIENTED_EDGE('',*,*,#3533,.F.);
#3533 = EDGE_CURVE('',#3534,#3526,#3536,.T.);
#3534 = VERTEX_POINT('',#3535);
#3535 = CARTESIAN_POINT('',(11.248907089233,8.256018638611,
    1.319711923599));
#3536 = LINE('',#3537,#3538);
#3537 = CARTESIAN_POINT('',(11.248907089233,8.256018638611,
    1.319711923599));
#3538 = VECTOR('',#3539,1.);
#3539 = DIRECTION('',(-0.696495117887,0.717561530992,0.));
#3540 = ORIENTED_EDGE('',*,*,#3541,.T.);
#3541 = EDGE_CURVE('',#3534,#3524,#3542,.T.);
#3542 = LINE('',#3543,#3544);
#3543 = CARTESIAN_POINT('',(11.248907089233,8.256018638611,
    1.319711923599));
#3544 = VECTOR('',#3545,1.);
#3545 = DIRECTION('',(0.739324009077,0.673349841911,0.));
#3546 = PLANE('',#3547);
#3547 = AXIS2_PLACEMENT_3D('',#3548,#3549,#3550);
#3548 = CARTESIAN_POINT('',(11.494819482326,8.698177398579,
    1.319711923599));
#3549 = DIRECTION('',(0.,0.,1.));
#3550 = DIRECTION('',(1.,0.,-0.));
#3551 = SHELL_BASED_SURFACE_MODEL('',(#3552));
#3552 = OPEN_SHELL('',(#3553));
#3553 = ADVANCED_FACE('',(#3554),#3580,.T.);
#3554 = FACE_BOUND('',#3555,.T.);
#3555 = EDGE_LOOP('',(#3556,#3566,#3574));
#3556 = ORIENTED_EDGE('',*,*,#3557,.T.);
#3557 = EDGE_CURVE('',#3558,#3560,#3562,.T.);
#3558 = VERTEX_POINT('',#3559);
#3559 = CARTESIAN_POINT('',(12.376518249512,8.585409164429,
    1.319711923599));
#3560 = VERTEX_POINT('',#3561);
#3561 = CARTESIAN_POINT('',(12.118529319763,9.04803943634,1.319711923599
    ));
#3562 = LINE('',#3563,#3564);
#3563 = CARTESIAN_POINT('',(12.376518249512,8.585409164429,
    1.319711923599));
#3564 = VECTOR('',#3565,1.);
#3565 = DIRECTION('',(-0.487044678134,0.873377055744,0.));
#3566 = ORIENTED_EDGE('',*,*,#3567,.F.);
#3567 = EDGE_CURVE('',#3568,#3560,#3570,.T.);
#3568 = VERTEX_POINT('',#3569);
#3569 = CARTESIAN_POINT('',(11.248907089233,8.256018638611,
    1.319711923599));
#3570 = LINE('',#3571,#3572);
#3571 = CARTESIAN_POINT('',(11.248907089233,8.256018638611,
    1.319711923599));
#3572 = VECTOR('',#3573,1.);
#3573 = DIRECTION('',(0.739324009077,0.673349841911,0.));
#3574 = ORIENTED_EDGE('',*,*,#3575,.T.);
#3575 = EDGE_CURVE('',#3568,#3558,#3576,.T.);
#3576 = LINE('',#3577,#3578);
#3577 = CARTESIAN_POINT('',(11.248907089233,8.256018638611,
    1.319711923599));
#3578 = VECTOR('',#3579,1.);
#3579 = DIRECTION('',(0.959884608979,0.280395323507,0.));
#3580 = PLANE('',#3581);
#3581 = AXIS2_PLACEMENT_3D('',#3582,#3583,#3584);
#3582 = CARTESIAN_POINT('',(11.839995219105,8.587983464789,
    1.319711923599));
#3583 = DIRECTION('',(0.,0.,1.));
#3584 = DIRECTION('',(1.,0.,-0.));
#3585 = SHELL_BASED_SURFACE_MODEL('',(#3586));
#3586 = OPEN_SHELL('',(#3587));
#3587 = ADVANCED_FACE('',(#3588),#3614,.T.);
#3588 = FACE_BOUND('',#3589,.T.);
#3589 = EDGE_LOOP('',(#3590,#3600,#3608));
#3590 = ORIENTED_EDGE('',*,*,#3591,.T.);
#3591 = EDGE_CURVE('',#3592,#3594,#3596,.T.);
#3592 = VERTEX_POINT('',#3593);
#3593 = CARTESIAN_POINT('',(13.421499252319,9.125368118286,
    1.319711923599));
#3594 = VERTEX_POINT('',#3595);
#3595 = CARTESIAN_POINT('',(12.118529319763,9.04803943634,1.319711923599
    ));
#3596 = LINE('',#3597,#3598);
#3597 = CARTESIAN_POINT('',(13.421499252319,9.125368118286,
    1.319711923599));
#3598 = VECTOR('',#3599,1.);
#3599 = DIRECTION('',(-0.998243544991,-5.924377506059E-02,0.));
#3600 = ORIENTED_EDGE('',*,*,#3601,.F.);
#3601 = EDGE_CURVE('',#3602,#3594,#3604,.T.);
#3602 = VERTEX_POINT('',#3603);
#3603 = CARTESIAN_POINT('',(12.376518249512,8.585409164429,
    1.319711923599));
#3604 = LINE('',#3605,#3606);
#3605 = CARTESIAN_POINT('',(12.376518249512,8.585409164429,
    1.319711923599));
#3606 = VECTOR('',#3607,1.);
#3607 = DIRECTION('',(-0.487044678134,0.873377055744,0.));
#3608 = ORIENTED_EDGE('',*,*,#3609,.T.);
#3609 = EDGE_CURVE('',#3602,#3592,#3610,.T.);
#3610 = LINE('',#3611,#3612);
#3611 = CARTESIAN_POINT('',(12.376518249512,8.585409164429,
    1.319711923599));
#3612 = VECTOR('',#3613,1.);
#3613 = DIRECTION('',(0.888407842139,0.45905501416,0.));
#3614 = PLANE('',#3615);
#3615 = AXIS2_PLACEMENT_3D('',#3616,#3617,#3618);
#3616 = CARTESIAN_POINT('',(12.728490648244,8.948854986935,
    1.319711923599));
#3617 = DIRECTION('',(0.,0.,1.));
#3618 = DIRECTION('',(1.,0.,-0.));
#3619 = SHELL_BASED_SURFACE_MODEL('',(#3620));
#3620 = OPEN_SHELL('',(#3621));
#3621 = ADVANCED_FACE('',(#3622),#3648,.T.);
#3622 = FACE_BOUND('',#3623,.T.);
#3623 = EDGE_LOOP('',(#3624,#3634,#3642));
#3624 = ORIENTED_EDGE('',*,*,#3625,.T.);
#3625 = EDGE_CURVE('',#3626,#3628,#3630,.T.);
#3626 = VERTEX_POINT('',#3627);
#3627 = CARTESIAN_POINT('',(13.550958633423,8.611728668213,
    1.319711923599));
#3628 = VERTEX_POINT('',#3629);
#3629 = CARTESIAN_POINT('',(13.421499252319,9.125368118286,
    1.319711923599));
#3630 = LINE('',#3631,#3632);
#3631 = CARTESIAN_POINT('',(13.550958633423,8.611728668213,
    1.319711923599));
#3632 = VECTOR('',#3633,1.);
#3633 = DIRECTION('',(-0.244399962133,0.969674511632,0.));
#3634 = ORIENTED_EDGE('',*,*,#3635,.F.);
#3635 = EDGE_CURVE('',#3636,#3628,#3638,.T.);
#3636 = VERTEX_POINT('',#3637);
#3637 = CARTESIAN_POINT('',(12.376518249512,8.585409164429,
    1.319711923599));
#3638 = LINE('',#3639,#3640);
#3639 = CARTESIAN_POINT('',(12.376518249512,8.585409164429,
    1.319711923599));
#3640 = VECTOR('',#3641,1.);
#3641 = DIRECTION('',(0.888407842139,0.45905501416,0.));
#3642 = ORIENTED_EDGE('',*,*,#3643,.T.);
#3643 = EDGE_CURVE('',#3636,#3626,#3644,.T.);
#3644 = LINE('',#3645,#3646);
#3645 = CARTESIAN_POINT('',(12.376518249512,8.585409164429,
    1.319711923599));
#3646 = VECTOR('',#3647,1.);
#3647 = DIRECTION('',(0.99974898487,2.240462568469E-02,0.));
#3648 = PLANE('',#3649);
#3649 = AXIS2_PLACEMENT_3D('',#3650,#3651,#3652);
#3650 = CARTESIAN_POINT('',(13.033384222715,8.753077870487,
    1.319711923599));
#3651 = DIRECTION('',(0.,0.,1.));
#3652 = DIRECTION('',(1.,0.,-0.));
#3653 = SHELL_BASED_SURFACE_MODEL('',(#3654));
#3654 = OPEN_SHELL('',(#3655));
#3655 = ADVANCED_FACE('',(#3656),#3682,.T.);
#3656 = FACE_BOUND('',#3657,.T.);
#3657 = EDGE_LOOP('',(#3658,#3668,#3676));
#3658 = ORIENTED_EDGE('',*,*,#3659,.T.);
#3659 = EDGE_CURVE('',#3660,#3662,#3664,.T.);
#3660 = VERTEX_POINT('',#3661);
#3661 = CARTESIAN_POINT('',(14.700084686279,8.8628282547,1.319711923599)
  );
#3662 = VERTEX_POINT('',#3663);
#3663 = CARTESIAN_POINT('',(13.421499252319,9.125368118286,
    1.319711923599));
#3664 = LINE('',#3665,#3666);
#3665 = CARTESIAN_POINT('',(14.700084686279,8.8628282547,1.319711923599)
  );
#3666 = VECTOR('',#3667,1.);
#3667 = DIRECTION('',(-0.979562576687,0.201139648886,0.));
#3668 = ORIENTED_EDGE('',*,*,#3669,.F.);
#3669 = EDGE_CURVE('',#3670,#3662,#3672,.T.);
#3670 = VERTEX_POINT('',#3671);
#3671 = CARTESIAN_POINT('',(13.550958633423,8.611728668213,
    1.319711923599));
#3672 = LINE('',#3673,#3674);
#3673 = CARTESIAN_POINT('',(13.550958633423,8.611728668213,
    1.319711923599));
#3674 = VECTOR('',#3675,1.);
#3675 = DIRECTION('',(-0.244399962133,0.969674511632,0.));
#3676 = ORIENTED_EDGE('',*,*,#3677,.T.);
#3677 = EDGE_CURVE('',#3670,#3660,#3678,.T.);
#3678 = LINE('',#3679,#3680);
#3679 = CARTESIAN_POINT('',(13.550958633423,8.611728668213,
    1.319711923599));
#3680 = VECTOR('',#3681,1.);
#3681 = DIRECTION('',(0.976948220808,0.213476401178,0.));
#3682 = PLANE('',#3683);
#3683 = AXIS2_PLACEMENT_3D('',#3684,#3685,#3686);
#3684 = CARTESIAN_POINT('',(13.985005019143,8.871693419032,
    1.319711923599));
#3685 = DIRECTION('',(0.,0.,1.));
#3686 = DIRECTION('',(1.,0.,-0.));
#3687 = SHELL_BASED_SURFACE_MODEL('',(#3688));
#3688 = OPEN_SHELL('',(#3689));
#3689 = ADVANCED_FACE('',(#3690),#3716,.T.);
#3690 = FACE_BOUND('',#3691,.T.);
#3691 = EDGE_LOOP('',(#3692,#3702,#3710));
#3692 = ORIENTED_EDGE('',*,*,#3693,.T.);
#3693 = EDGE_CURVE('',#3694,#3696,#3698,.T.);
#3694 = VERTEX_POINT('',#3695);
#3695 = CARTESIAN_POINT('',(14.692193984985,8.333184242249,
    1.319711923599));
#3696 = VERTEX_POINT('',#3697);
#3697 = CARTESIAN_POINT('',(14.700084686279,8.8628282547,1.319711923599)
  );
#3698 = LINE('',#3699,#3700);
#3699 = CARTESIAN_POINT('',(14.692193984985,8.333184242249,
    1.319711923599));
#3700 = VECTOR('',#3701,1.);
#3701 = DIRECTION('',(1.489646926551E-02,0.999889041446,0.));
#3702 = ORIENTED_EDGE('',*,*,#3703,.F.);
#3703 = EDGE_CURVE('',#3704,#3696,#3706,.T.);
#3704 = VERTEX_POINT('',#3705);
#3705 = CARTESIAN_POINT('',(13.550958633423,8.611728668213,
    1.319711923599));
#3706 = LINE('',#3707,#3708);
#3707 = CARTESIAN_POINT('',(13.550958633423,8.611728668213,
    1.319711923599));
#3708 = VECTOR('',#3709,1.);
#3709 = DIRECTION('',(0.976948220808,0.213476401178,0.));
#3710 = ORIENTED_EDGE('',*,*,#3711,.T.);
#3711 = EDGE_CURVE('',#3704,#3694,#3712,.T.);
#3712 = LINE('',#3713,#3714);
#3713 = CARTESIAN_POINT('',(13.550958633423,8.611728668213,
    1.319711923599));
#3714 = VECTOR('',#3715,1.);
#3715 = DIRECTION('',(0.97148224226,-0.237112321428,0.));
#3716 = PLANE('',#3717);
#3717 = AXIS2_PLACEMENT_3D('',#3718,#3719,#3720);
#3718 = CARTESIAN_POINT('',(14.228838613488,8.603674956088,
    1.319711923599));
#3719 = DIRECTION('',(0.,0.,1.));
#3720 = DIRECTION('',(1.,0.,-0.));
#3721 = SHELL_BASED_SURFACE_MODEL('',(#3722));
#3722 = OPEN_SHELL('',(#3723));
#3723 = ADVANCED_FACE('',(#3724),#3750,.T.);
#3724 = FACE_BOUND('',#3725,.T.);
#3725 = EDGE_LOOP('',(#3726,#3736,#3744));
#3726 = ORIENTED_EDGE('',*,*,#3727,.T.);
#3727 = EDGE_CURVE('',#3728,#3730,#3732,.T.);
#3728 = VERTEX_POINT('',#3729);
#3729 = CARTESIAN_POINT('',(15.722449302673,7.768756866455,
    1.319711923599));
#3730 = VERTEX_POINT('',#3731);
#3731 = CARTESIAN_POINT('',(14.700084686279,8.8628282547,1.319711923599)
  );
#3732 = LINE('',#3733,#3734);
#3733 = CARTESIAN_POINT('',(15.722449302673,7.768756866455,
    1.319711923599));
#3734 = VECTOR('',#3735,1.);
#3735 = DIRECTION('',(-0.682757600211,0.730644961219,0.));
#3736 = ORIENTED_EDGE('',*,*,#3737,.F.);
#3737 = EDGE_CURVE('',#3738,#3730,#3740,.T.);
#3738 = VERTEX_POINT('',#3739);
#3739 = CARTESIAN_POINT('',(14.692193984985,8.333184242249,
    1.319711923599));
#3740 = LINE('',#3741,#3742);
#3741 = CARTESIAN_POINT('',(14.692193984985,8.333184242249,
    1.319711923599));
#3742 = VECTOR('',#3743,1.);
#3743 = DIRECTION('',(1.489646926551E-02,0.999889041446,0.));
#3744 = ORIENTED_EDGE('',*,*,#3745,.T.);
#3745 = EDGE_CURVE('',#3738,#3728,#3746,.T.);
#3746 = LINE('',#3747,#3748);
#3747 = CARTESIAN_POINT('',(14.692193984985,8.333184242249,
    1.319711923599));
#3748 = VECTOR('',#3749,1.);
#3749 = DIRECTION('',(0.877010206841,-0.480471744327,0.));
#3750 = PLANE('',#3751);
#3751 = AXIS2_PLACEMENT_3D('',#3752,#3753,#3754);
#3752 = CARTESIAN_POINT('',(15.124598394177,8.265319600436,
    1.319711923599));
#3753 = DIRECTION('',(0.,0.,1.));
#3754 = DIRECTION('',(1.,0.,-0.));
#3755 = SHELL_BASED_SURFACE_MODEL('',(#3756));
#3756 = OPEN_SHELL('',(#3757));
#3757 = ADVANCED_FACE('',(#3758),#3784,.T.);
#3758 = FACE_BOUND('',#3759,.T.);
#3759 = EDGE_LOOP('',(#3760,#3770,#3778));
#3760 = ORIENTED_EDGE('',*,*,#3761,.T.);
#3761 = EDGE_CURVE('',#3762,#3764,#3766,.T.);
#3762 = VERTEX_POINT('',#3763);
#3763 = CARTESIAN_POINT('',(15.867153167725,8.278311729431,
    1.319711923599));
#3764 = VERTEX_POINT('',#3765);
#3765 = CARTESIAN_POINT('',(14.700084686279,8.8628282547,1.319711923599)
  );
#3766 = LINE('',#3767,#3768);
#3767 = CARTESIAN_POINT('',(15.867153167725,8.278311729431,
    1.319711923599));
#3768 = VECTOR('',#3769,1.);
#3769 = DIRECTION('',(-0.894125965386,0.447815540175,0.));
#3770 = ORIENTED_EDGE('',*,*,#3771,.F.);
#3771 = EDGE_CURVE('',#3772,#3764,#3774,.T.);
#3772 = VERTEX_POINT('',#3773);
#3773 = CARTESIAN_POINT('',(15.722449302673,7.768756866455,
    1.319711923599));
#3774 = LINE('',#3775,#3776);
#3775 = CARTESIAN_POINT('',(15.722449302673,7.768756866455,
    1.319711923599));
#3776 = VECTOR('',#3777,1.);
#3777 = DIRECTION('',(-0.682757600211,0.730644961219,0.));
#3778 = ORIENTED_EDGE('',*,*,#3779,.T.);
#3779 = EDGE_CURVE('',#3772,#3762,#3780,.T.);
#3780 = LINE('',#3781,#3782);
#3781 = CARTESIAN_POINT('',(15.722449302673,7.768756866455,
    1.319711923599));
#3782 = VECTOR('',#3783,1.);
#3783 = DIRECTION('',(0.273179195873,0.961963162986,0.));
#3784 = PLANE('',#3785);
#3785 = AXIS2_PLACEMENT_3D('',#3786,#3787,#3788);
#3786 = CARTESIAN_POINT('',(15.332363428271,8.369130321458,
    1.319711923599));
#3787 = DIRECTION('',(0.,0.,1.));
#3788 = DIRECTION('',(1.,0.,-0.));
#3789 = SHELL_BASED_SURFACE_MODEL('',(#3790));
#3790 = OPEN_SHELL('',(#3791));
#3791 = ADVANCED_FACE('',(#3792),#3818,.T.);
#3792 = FACE_BOUND('',#3793,.T.);
#3793 = EDGE_LOOP('',(#3794,#3804,#3812));
#3794 = ORIENTED_EDGE('',*,*,#3795,.T.);
#3795 = EDGE_CURVE('',#3796,#3798,#3800,.T.);
#3796 = VERTEX_POINT('',#3797);
#3797 = CARTESIAN_POINT('',(16.571516036987,6.956912994385,
    1.319711923599));
#3798 = VERTEX_POINT('',#3799);
#3799 = CARTESIAN_POINT('',(15.867153167725,8.278311729431,
    1.319711923599));
#3800 = LINE('',#3801,#3802);
#3801 = CARTESIAN_POINT('',(16.571516036987,6.956912994385,
    1.319711923599));
#3802 = VECTOR('',#3803,1.);
#3803 = DIRECTION('',(-0.470389026043,0.882459157229,0.));
#3804 = ORIENTED_EDGE('',*,*,#3805,.F.);
#3805 = EDGE_CURVE('',#3806,#3798,#3808,.T.);
#3806 = VERTEX_POINT('',#3807);
#3807 = CARTESIAN_POINT('',(15.722449302673,7.768756866455,
    1.319711923599));
#3808 = LINE('',#3809,#3810);
#3809 = CARTESIAN_POINT('',(15.722449302673,7.768756866455,
    1.319711923599));
#3810 = VECTOR('',#3811,1.);
#3811 = DIRECTION('',(0.273179195873,0.961963162986,0.));
#3812 = ORIENTED_EDGE('',*,*,#3813,.T.);
#3813 = EDGE_CURVE('',#3806,#3796,#3814,.T.);
#3814 = LINE('',#3815,#3816);
#3815 = CARTESIAN_POINT('',(15.722449302673,7.768756866455,
    1.319711923599));
#3816 = VECTOR('',#3817,1.);
#3817 = DIRECTION('',(0.722772347752,-0.691086198187,0.));
#3818 = PLANE('',#3819);
#3819 = AXIS2_PLACEMENT_3D('',#3820,#3821,#3822);
#3820 = CARTESIAN_POINT('',(16.122555668285,7.591290615549,
    1.319711923599));
#3821 = DIRECTION('',(0.,0.,1.));
#3822 = DIRECTION('',(1.,0.,-0.));
#3823 = SHELL_BASED_SURFACE_MODEL('',(#3824));
#3824 = OPEN_SHELL('',(#3825));
#3825 = ADVANCED_FACE('',(#3826),#3852,.T.);
#3826 = FACE_BOUND('',#3827,.T.);
#3827 = EDGE_LOOP('',(#3828,#3838,#3846));
#3828 = ORIENTED_EDGE('',*,*,#3829,.T.);
#3829 = EDGE_CURVE('',#3830,#3832,#3834,.T.);
#3830 = VERTEX_POINT('',#3831);
#3831 = CARTESIAN_POINT('',(16.843172073364,7.41165304184,1.319711923599
    ));
#3832 = VERTEX_POINT('',#3833);
#3833 = CARTESIAN_POINT('',(15.867153167725,8.278311729431,
    1.319711923599));
#3834 = LINE('',#3835,#3836);
#3835 = CARTESIAN_POINT('',(16.843172073364,7.41165304184,1.319711923599
    ));
#3836 = VECTOR('',#3837,1.);
#3837 = DIRECTION('',(-0.747756798504,0.663972718033,0.));
#3838 = ORIENTED_EDGE('',*,*,#3839,.F.);
#3839 = EDGE_CURVE('',#3840,#3832,#3842,.T.);
#3840 = VERTEX_POINT('',#3841);
#3841 = CARTESIAN_POINT('',(16.571516036987,6.956912994385,
    1.319711923599));
#3842 = LINE('',#3843,#3844);
#3843 = CARTESIAN_POINT('',(16.571516036987,6.956912994385,
    1.319711923599));
#3844 = VECTOR('',#3845,1.);
#3845 = DIRECTION('',(-0.470389026043,0.882459157229,0.));
#3846 = ORIENTED_EDGE('',*,*,#3847,.T.);
#3847 = EDGE_CURVE('',#3840,#3830,#3848,.T.);
#3848 = LINE('',#3849,#3850);
#3849 = CARTESIAN_POINT('',(16.571516036987,6.956912994385,
    1.319711923599));
#3850 = VECTOR('',#3851,1.);
#3851 = DIRECTION('',(0.512845722876,0.858480788677,0.));
#3852 = PLANE('',#3853);
#3853 = AXIS2_PLACEMENT_3D('',#3854,#3855,#3856);
#3854 = CARTESIAN_POINT('',(16.350109789303,7.637790672573,
    1.319711923599));
#3855 = DIRECTION('',(0.,0.,1.));
#3856 = DIRECTION('',(1.,0.,-0.));
#3857 = SHELL_BASED_SURFACE_MODEL('',(#3858));
#3858 = OPEN_SHELL('',(#3859));
#3859 = ADVANCED_FACE('',(#3860),#3886,.T.);
#3860 = FACE_BOUND('',#3861,.T.);
#3861 = EDGE_LOOP('',(#3862,#3872,#3880));
#3862 = ORIENTED_EDGE('',*,*,#3863,.T.);
#3863 = EDGE_CURVE('',#3864,#3866,#3868,.T.);
#3864 = VERTEX_POINT('',#3865);
#3865 = CARTESIAN_POINT('',(17.068990707397,6.13818693161,1.319711923599
    ));
#3866 = VERTEX_POINT('',#3867);
#3867 = CARTESIAN_POINT('',(16.843172073364,7.41165304184,1.319711923599
    ));
#3868 = LINE('',#3869,#3870);
#3869 = CARTESIAN_POINT('',(17.068990707397,6.13818693161,1.319711923599
    ));
#3870 = VECTOR('',#3871,1.);
#3871 = DIRECTION('',(-0.174602095168,0.984639075176,0.));
#3872 = ORIENTED_EDGE('',*,*,#3873,.F.);
#3873 = EDGE_CURVE('',#3874,#3866,#3876,.T.);
#3874 = VERTEX_POINT('',#3875);
#3875 = CARTESIAN_POINT('',(16.571516036987,6.956912994385,
    1.319711923599));
#3876 = LINE('',#3877,#3878);
#3877 = CARTESIAN_POINT('',(16.571516036987,6.956912994385,
    1.319711923599));
#3878 = VECTOR('',#3879,1.);
#3879 = DIRECTION('',(0.512845722876,0.858480788677,0.));
#3880 = ORIENTED_EDGE('',*,*,#3881,.T.);
#3881 = EDGE_CURVE('',#3874,#3864,#3882,.T.);
#3882 = LINE('',#3883,#3884);
#3883 = CARTESIAN_POINT('',(16.571516036987,6.956912994385,
    1.319711923599));
#3884 = VECTOR('',#3885,1.);
#3885 = DIRECTION('',(0.519276303527,-0.854606412681,0.));
#3886 = PLANE('',#3887);
#3887 = AXIS2_PLACEMENT_3D('',#3888,#3889,#3890);
#3888 = CARTESIAN_POINT('',(16.861914742125,6.774566504295,
    1.319711923599));
#3889 = DIRECTION('',(0.,0.,1.));
#3890 = DIRECTION('',(1.,0.,-0.));
#3891 = SHELL_BASED_SURFACE_MODEL('',(#3892));
#3892 = OPEN_SHELL('',(#3893));
#3893 = ADVANCED_FACE('',(#3894),#3920,.T.);
#3894 = FACE_BOUND('',#3895,.T.);
#3895 = EDGE_LOOP('',(#3896,#3906,#3914));
#3896 = ORIENTED_EDGE('',*,*,#3897,.T.);
#3897 = EDGE_CURVE('',#3898,#3900,#3902,.T.);
#3898 = VERTEX_POINT('',#3899);
#3899 = CARTESIAN_POINT('',(17.561624526978,6.321912288666,
    1.319711923599));
#3900 = VERTEX_POINT('',#3901);
#3901 = CARTESIAN_POINT('',(16.843172073364,7.41165304184,1.319711923599
    ));
#3902 = LINE('',#3903,#3904);
#3903 = CARTESIAN_POINT('',(17.561624526978,6.321912288666,
    1.319711923599));
#3904 = VECTOR('',#3905,1.);
#3905 = DIRECTION('',(-0.550427779598,0.83488278186,0.));
#3906 = ORIENTED_EDGE('',*,*,#3907,.F.);
#3907 = EDGE_CURVE('',#3908,#3900,#3910,.T.);
#3908 = VERTEX_POINT('',#3909);
#3909 = CARTESIAN_POINT('',(17.068990707397,6.13818693161,1.319711923599
    ));
#3910 = LINE('',#3911,#3912);
#3911 = CARTESIAN_POINT('',(17.068990707397,6.13818693161,1.319711923599
    ));
#3912 = VECTOR('',#3913,1.);
#3913 = DIRECTION('',(-0.174602095168,0.984639075176,0.));
#3914 = ORIENTED_EDGE('',*,*,#3915,.T.);
#3915 = EDGE_CURVE('',#3908,#3898,#3916,.T.);
#3916 = LINE('',#3917,#3918);
#3917 = CARTESIAN_POINT('',(17.068990707397,6.13818693161,1.319711923599
    ));
#3918 = VECTOR('',#3919,1.);
#3919 = DIRECTION('',(0.936960658759,0.349434863656,0.));
#3920 = PLANE('',#3921);
#3921 = AXIS2_PLACEMENT_3D('',#3922,#3923,#3924);
#3922 = CARTESIAN_POINT('',(17.119436237097,6.721604882061,
    1.319711923599));
#3923 = DIRECTION('',(0.,0.,1.));
#3924 = DIRECTION('',(1.,0.,-0.));
#3925 = SHELL_BASED_SURFACE_MODEL('',(#3926));
#3926 = OPEN_SHELL('',(#3927));
#3927 = ADVANCED_FACE('',(#3928),#3954,.T.);
#3928 = FACE_BOUND('',#3929,.T.);
#3929 = EDGE_LOOP('',(#3930,#3940,#3948));
#3930 = ORIENTED_EDGE('',*,*,#3931,.T.);
#3931 = EDGE_CURVE('',#3932,#3934,#3936,.T.);
#3932 = VERTEX_POINT('',#3933);
#3933 = CARTESIAN_POINT('',(17.181529998779,5.952977180481,
    1.319711923599));
#3934 = VERTEX_POINT('',#3935);
#3935 = CARTESIAN_POINT('',(17.561624526978,6.321912288666,
    1.319711923599));
#3936 = LINE('',#3937,#3938);
#3937 = CARTESIAN_POINT('',(17.181529998779,5.952977180481,
    1.319711923599));
#3938 = VECTOR('',#3939,1.);
#3939 = DIRECTION('',(0.717561980891,0.69649465438,0.));
#3940 = ORIENTED_EDGE('',*,*,#3941,.F.);
#3941 = EDGE_CURVE('',#3942,#3934,#3944,.T.);
#3942 = VERTEX_POINT('',#3943);
#3943 = CARTESIAN_POINT('',(17.068990707397,6.13818693161,1.319711923599
    ));
#3944 = LINE('',#3945,#3946);
#3945 = CARTESIAN_POINT('',(17.068990707397,6.13818693161,1.319711923599
    ));
#3946 = VECTOR('',#3947,1.);
#3947 = DIRECTION('',(0.936960658759,0.349434863656,0.));
#3948 = ORIENTED_EDGE('',*,*,#3949,.T.);
#3949 = EDGE_CURVE('',#3942,#3932,#3950,.T.);
#3950 = LINE('',#3951,#3952);
#3951 = CARTESIAN_POINT('',(17.068990707397,6.13818693161,1.319711923599
    ));
#3952 = VECTOR('',#3953,1.);
#3953 = DIRECTION('',(0.51928326413,-0.854602183238,0.));
#3954 = PLANE('',#3955);
#3955 = AXIS2_PLACEMENT_3D('',#3956,#3957,#3958);
#3956 = CARTESIAN_POINT('',(17.306361755447,6.160067828525,
    1.319711923599));
#3957 = DIRECTION('',(0.,0.,1.));
#3958 = DIRECTION('',(1.,0.,-0.));
#3959 = SHELL_BASED_SURFACE_MODEL('',(#3960));
#3960 = OPEN_SHELL('',(#3961));
#3961 = ADVANCED_FACE('',(#3962),#3988,.T.);
#3962 = FACE_BOUND('',#3963,.T.);
#3963 = EDGE_LOOP('',(#3964,#3974,#3982));
#3964 = ORIENTED_EDGE('',*,*,#3965,.T.);
#3965 = EDGE_CURVE('',#3966,#3968,#3970,.T.);
#3966 = VERTEX_POINT('',#3967);
#3967 = CARTESIAN_POINT('',(17.510919570923,4.82536649704,1.319711923599
    ));
#3968 = VERTEX_POINT('',#3969);
#3969 = CARTESIAN_POINT('',(17.561624526978,6.321912288666,
    1.319711923599));
#3970 = LINE('',#3971,#3972);
#3971 = CARTESIAN_POINT('',(17.510919570923,4.82536649704,1.319711923599
    ));
#3972 = VECTOR('',#3973,1.);
#3973 = DIRECTION('',(3.386189593349E-02,0.999426521563,0.));
#3974 = ORIENTED_EDGE('',*,*,#3975,.F.);
#3975 = EDGE_CURVE('',#3976,#3968,#3978,.T.);
#3976 = VERTEX_POINT('',#3977);
#3977 = CARTESIAN_POINT('',(17.181529998779,5.952977180481,
    1.319711923599));
#3978 = LINE('',#3979,#3980);
#3979 = CARTESIAN_POINT('',(17.181529998779,5.952977180481,
    1.319711923599));
#3980 = VECTOR('',#3981,1.);
#3981 = DIRECTION('',(0.717561980891,0.69649465438,0.));
#3982 = ORIENTED_EDGE('',*,*,#3983,.T.);
#3983 = EDGE_CURVE('',#3976,#3966,#3984,.T.);
#3984 = LINE('',#3985,#3986);
#3985 = CARTESIAN_POINT('',(17.181529998779,5.952977180481,
    1.319711923599));
#3986 = VECTOR('',#3987,1.);
#3987 = DIRECTION('',(0.280394684762,-0.959884795565,0.));
#3988 = PLANE('',#3989);
#3989 = AXIS2_PLACEMENT_3D('',#3990,#3991,#3992);
#3990 = CARTESIAN_POINT('',(17.439298348913,5.599233606933,
    1.319711923599));
#3991 = DIRECTION('',(0.,0.,1.));
#3992 = DIRECTION('',(1.,0.,-0.));
#3993 = SHELL_BASED_SURFACE_MODEL('',(#3994));
#3994 = OPEN_SHELL('',(#3995));
#3995 = ADVANCED_FACE('',(#3996),#4022,.T.);
#3996 = FACE_BOUND('',#3997,.T.);
#3997 = EDGE_LOOP('',(#3998,#4008,#4016));
#3998 = ORIENTED_EDGE('',*,*,#3999,.F.);
#3999 = EDGE_CURVE('',#4000,#4002,#4004,.T.);
#4000 = VERTEX_POINT('',#4001);
#4001 = CARTESIAN_POINT('',(17.561624526978,6.321912288666,
    1.319711923599));
#4002 = VERTEX_POINT('',#4003);
#4003 = CARTESIAN_POINT('',(17.537239074707,3.650925636292,
    1.319711923599));
#4004 = LINE('',#4005,#4006);
#4005 = CARTESIAN_POINT('',(17.561624526978,6.321912288666,
    1.319711923599));
#4006 = VECTOR('',#4007,1.);
#4007 = DIRECTION('',(-9.129373978405E-03,-0.999958326397,0.));
#4008 = ORIENTED_EDGE('',*,*,#4009,.F.);
#4009 = EDGE_CURVE('',#4010,#4000,#4012,.T.);
#4010 = VERTEX_POINT('',#4011);
#4011 = CARTESIAN_POINT('',(17.510919570923,4.82536649704,1.319711923599
    ));
#4012 = LINE('',#4013,#4014);
#4013 = CARTESIAN_POINT('',(17.510919570923,4.82536649704,1.319711923599
    ));
#4014 = VECTOR('',#4015,1.);
#4015 = DIRECTION('',(3.386189593349E-02,0.999426521563,0.));
#4016 = ORIENTED_EDGE('',*,*,#4017,.T.);
#4017 = EDGE_CURVE('',#4010,#4002,#4018,.T.);
#4018 = LINE('',#4019,#4020);
#4019 = CARTESIAN_POINT('',(17.510919570923,4.82536649704,1.319711923599
    ));
#4020 = VECTOR('',#4021,1.);
#4021 = DIRECTION('',(2.24046165927E-02,-0.999748985073,0.));
#4022 = PLANE('',#4023);
#4023 = AXIS2_PLACEMENT_3D('',#4024,#4025,#4026);
#4024 = CARTESIAN_POINT('',(17.540170013915,4.9864720418,1.319711923599)
  );
#4025 = DIRECTION('',(0.,0.,1.));
#4026 = DIRECTION('',(1.,0.,-0.));
#4027 = SHELL_BASED_SURFACE_MODEL('',(#4028));
#4028 = OPEN_SHELL('',(#4029));
#4029 = ADVANCED_FACE('',(#4030),#4056,.T.);
#4030 = FACE_BOUND('',#4031,.T.);
#4031 = EDGE_LOOP('',(#4032,#4042,#4050));
#4032 = ORIENTED_EDGE('',*,*,#4033,.F.);
#4033 = EDGE_CURVE('',#4034,#4036,#4038,.T.);
#4034 = VERTEX_POINT('',#4035);
#4035 = CARTESIAN_POINT('',(8.923572540283,6.941642284393,1.319711923599
    ));
#4036 = VERTEX_POINT('',#4037);
#4037 = CARTESIAN_POINT('',(8.521168708801,6.13818693161,1.319711923599)
  );
#4038 = LINE('',#4039,#4040);
#4039 = CARTESIAN_POINT('',(8.923572540283,6.941642284393,1.319711923599
    ));
#4040 = VECTOR('',#4041,1.);
#4041 = DIRECTION('',(-0.447815462051,-0.894126004514,0.));
#4042 = ORIENTED_EDGE('',*,*,#4043,.T.);
#4043 = EDGE_CURVE('',#4034,#4044,#4046,.T.);
#4044 = VERTEX_POINT('',#4045);
#4045 = CARTESIAN_POINT('',(8.521168708801,6.13818693161,0.319711983204)
  );
#4046 = LINE('',#4047,#4048);
#4047 = CARTESIAN_POINT('',(8.923572540283,6.941642284393,1.319711923599
    ));
#4048 = VECTOR('',#4049,1.);
#4049 = DIRECTION('',(-0.299313738255,-0.597621608812,-0.743814290515));
#4050 = ORIENTED_EDGE('',*,*,#4051,.F.);
#4051 = EDGE_CURVE('',#4036,#4044,#4052,.T.);
#4052 = LINE('',#4053,#4054);
#4053 = CARTESIAN_POINT('',(8.521168708801,6.13818693161,1.319711923599)
  );
#4054 = VECTOR('',#4055,1.);
#4055 = DIRECTION('',(0.,0.,-1.));
#4056 = PLANE('',#4057);
#4057 = AXIS2_PLACEMENT_3D('',#4058,#4059,#4060);
#4058 = CARTESIAN_POINT('',(8.660328994077,6.41603984292,0.958254803578)
  );
#4059 = DIRECTION('',(-0.894126004514,0.447815462051,-0.));
#4060 = DIRECTION('',(-0.447815462051,-0.894126004514,0.));
#4061 = SHELL_BASED_SURFACE_MODEL('',(#4062));
#4062 = OPEN_SHELL('',(#4063));
#4063 = ADVANCED_FACE('',(#4064),#4090,.T.);
#4064 = FACE_BOUND('',#4065,.T.);
#4065 = EDGE_LOOP('',(#4066,#4076,#4084));
#4066 = ORIENTED_EDGE('',*,*,#4067,.T.);
#4067 = EDGE_CURVE('',#4068,#4070,#4072,.T.);
#4068 = VERTEX_POINT('',#4069);
#4069 = CARTESIAN_POINT('',(8.923572540283,6.941642284393,0.319711983204
    ));
#4070 = VERTEX_POINT('',#4071);
#4071 = CARTESIAN_POINT('',(8.521168708801,6.13818693161,0.319711983204)
  );
#4072 = LINE('',#4073,#4074);
#4073 = CARTESIAN_POINT('',(8.923572540283,6.941642284393,0.319711983204
    ));
#4074 = VECTOR('',#4075,1.);
#4075 = DIRECTION('',(-0.447815462051,-0.894126004514,0.));
#4076 = ORIENTED_EDGE('',*,*,#4077,.F.);
#4077 = EDGE_CURVE('',#4078,#4070,#4080,.T.);
#4078 = VERTEX_POINT('',#4079);
#4079 = CARTESIAN_POINT('',(8.923572540283,6.941642284393,1.319711923599
    ));
#4080 = LINE('',#4081,#4082);
#4081 = CARTESIAN_POINT('',(8.923572540283,6.941642284393,1.319711923599
    ));
#4082 = VECTOR('',#4083,1.);
#4083 = DIRECTION('',(-0.299313738255,-0.597621608812,-0.743814290515));
#4084 = ORIENTED_EDGE('',*,*,#4085,.T.);
#4085 = EDGE_CURVE('',#4078,#4068,#4086,.T.);
#4086 = LINE('',#4087,#4088);
#4087 = CARTESIAN_POINT('',(8.923572540283,6.941642284393,1.319711923599
    ));
#4088 = VECTOR('',#4089,1.);
#4089 = DIRECTION('',(0.,0.,-1.));
#4090 = PLANE('',#4091);
#4091 = AXIS2_PLACEMENT_3D('',#4092,#4093,#4094);
#4092 = CARTESIAN_POINT('',(8.784412255008,6.663789373084,0.681169103226
    ));
#4093 = DIRECTION('',(-0.894126004514,0.447815462051,-0.));
#4094 = DIRECTION('',(-0.447815462051,-0.894126004514,0.));
#4095 = SHELL_BASED_SURFACE_MODEL('',(#4096));
#4096 = OPEN_SHELL('',(#4097));
#4097 = ADVANCED_FACE('',(#4098),#4124,.T.);
#4098 = FACE_BOUND('',#4099,.T.);
#4099 = EDGE_LOOP('',(#4100,#4110,#4118));
#4100 = ORIENTED_EDGE('',*,*,#4101,.F.);
#4101 = EDGE_CURVE('',#4102,#4104,#4106,.T.);
#4102 = VERTEX_POINT('',#4103);
#4103 = CARTESIAN_POINT('',(8.50466632843,2.138186693192,1.319711923599)
  );
#4104 = VERTEX_POINT('',#4105);
#4105 = CARTESIAN_POINT('',(8.565771102905,1.954460978508,1.319711923599
    ));
#4106 = LINE('',#4107,#4108);
#4107 = CARTESIAN_POINT('',(8.50466632843,2.138186693192,1.319711923599)
  );
#4108 = VECTOR('',#4109,1.);
#4109 = DIRECTION('',(0.315590275964,-0.948895556801,0.));
#4110 = ORIENTED_EDGE('',*,*,#4111,.T.);
#4111 = EDGE_CURVE('',#4102,#4112,#4114,.T.);
#4112 = VERTEX_POINT('',#4113);
#4113 = CARTESIAN_POINT('',(8.565771102905,1.954460978508,0.319711983204
    ));
#4114 = LINE('',#4115,#4116);
#4115 = CARTESIAN_POINT('',(8.50466632843,2.138186693192,1.319711923599)
  );
#4116 = VECTOR('',#4117,1.);
#4117 = DIRECTION('',(5.999063160685E-02,-0.180375785051,-0.981766622109
    ));
#4118 = ORIENTED_EDGE('',*,*,#4119,.T.);
#4119 = EDGE_CURVE('',#4112,#4104,#4120,.T.);
#4120 = LINE('',#4121,#4122);
#4121 = CARTESIAN_POINT('',(8.565771102905,1.954460978508,0.319711983204
    ));
#4122 = VECTOR('',#4123,1.);
#4123 = DIRECTION('',(0.,0.,1.));
#4124 = PLANE('',#4125);
#4125 = AXIS2_PLACEMENT_3D('',#4126,#4127,#4128);
#4126 = CARTESIAN_POINT('',(8.549029623065,2.004798130964,0.863474098337
    ));
#4127 = DIRECTION('',(-0.948895556801,-0.315590275964,-0.));
#4128 = DIRECTION('',(0.315590275964,-0.948895556801,0.));
#4129 = SHELL_BASED_SURFACE_MODEL('',(#4130));
#4130 = OPEN_SHELL('',(#4131));
#4131 = ADVANCED_FACE('',(#4132),#4158,.T.);
#4132 = FACE_BOUND('',#4133,.T.);
#4133 = EDGE_LOOP('',(#4134,#4144,#4152));
#4134 = ORIENTED_EDGE('',*,*,#4135,.T.);
#4135 = EDGE_CURVE('',#4136,#4138,#4140,.T.);
#4136 = VERTEX_POINT('',#4137);
#4137 = CARTESIAN_POINT('',(8.50466632843,2.138186693192,0.319711983204)
  );
#4138 = VERTEX_POINT('',#4139);
#4139 = CARTESIAN_POINT('',(8.565771102905,1.954460978508,0.319711983204
    ));
#4140 = LINE('',#4141,#4142);
#4141 = CARTESIAN_POINT('',(8.50466632843,2.138186693192,0.319711983204)
  );
#4142 = VECTOR('',#4143,1.);
#4143 = DIRECTION('',(0.315590275964,-0.948895556801,0.));
#4144 = ORIENTED_EDGE('',*,*,#4145,.F.);
#4145 = EDGE_CURVE('',#4146,#4138,#4148,.T.);
#4146 = VERTEX_POINT('',#4147);
#4147 = CARTESIAN_POINT('',(8.50466632843,2.138186693192,1.319711923599)
  );
#4148 = LINE('',#4149,#4150);
#4149 = CARTESIAN_POINT('',(8.50466632843,2.138186693192,1.319711923599)
  );
#4150 = VECTOR('',#4151,1.);
#4151 = DIRECTION('',(5.999063160685E-02,-0.180375785051,-0.981766622109
    ));
#4152 = ORIENTED_EDGE('',*,*,#4153,.F.);
#4153 = EDGE_CURVE('',#4136,#4146,#4154,.T.);
#4154 = LINE('',#4155,#4156);
#4155 = CARTESIAN_POINT('',(8.50466632843,2.138186693192,0.319711983204)
  );
#4156 = VECTOR('',#4157,1.);
#4157 = DIRECTION('',(0.,0.,1.));
#4158 = PLANE('',#4159);
#4159 = AXIS2_PLACEMENT_3D('',#4160,#4161,#4162);
#4160 = CARTESIAN_POINT('',(8.521407808271,2.087849540735,0.775949808466
    ));
#4161 = DIRECTION('',(-0.948895556801,-0.315590275964,-0.));
#4162 = DIRECTION('',(0.315590275964,-0.948895556801,0.));
#4163 = SHELL_BASED_SURFACE_MODEL('',(#4164));
#4164 = OPEN_SHELL('',(#4165));
#4165 = ADVANCED_FACE('',(#4166),#4192,.T.);
#4166 = FACE_BOUND('',#4167,.T.);
#4167 = EDGE_LOOP('',(#4168,#4178,#4186));
#4168 = ORIENTED_EDGE('',*,*,#4169,.F.);
#4169 = EDGE_CURVE('',#4170,#4172,#4174,.T.);
#4170 = VERTEX_POINT('',#4171);
#4171 = CARTESIAN_POINT('',(8.565771102905,1.954460978508,1.319711923599
    ));
#4172 = VERTEX_POINT('',#4173);
#4173 = CARTESIAN_POINT('',(9.284224510193,0.864720582962,1.319711923599
    ));
#4174 = LINE('',#4175,#4176);
#4175 = CARTESIAN_POINT('',(8.565771102905,1.954460978508,1.319711923599
    ));
#4176 = VECTOR('',#4177,1.);
#4177 = DIRECTION('',(0.550428414784,-0.83488236309,0.));
#4178 = ORIENTED_EDGE('',*,*,#4179,.T.);
#4179 = EDGE_CURVE('',#4170,#4180,#4182,.T.);
#4180 = VERTEX_POINT('',#4181);
#4181 = CARTESIAN_POINT('',(9.284224510193,0.864720582962,0.319711983204
    ));
#4182 = LINE('',#4183,#4184);
#4183 = CARTESIAN_POINT('',(8.565771102905,1.954460978508,1.319711923599
    ));
#4184 = VECTOR('',#4185,1.);
#4185 = DIRECTION('',(0.436936786828,-0.662739799237,-0.6081629739));
#4186 = ORIENTED_EDGE('',*,*,#4187,.T.);
#4187 = EDGE_CURVE('',#4180,#4172,#4188,.T.);
#4188 = LINE('',#4189,#4190);
#4189 = CARTESIAN_POINT('',(9.284224510193,0.864720582962,0.319711983204
    ));
#4190 = VECTOR('',#4191,1.);
#4191 = DIRECTION('',(0.,0.,1.));
#4192 = PLANE('',#4193);
#4193 = AXIS2_PLACEMENT_3D('',#4194,#4195,#4196);
#4194 = CARTESIAN_POINT('',(9.015951444803,1.271633534347,0.984953492194
    ));
#4195 = DIRECTION('',(-0.83488236309,-0.550428414784,1.482266619453E-16)
  );
#4196 = DIRECTION('',(0.550428414784,-0.83488236309,0.));
#4197 = SHELL_BASED_SURFACE_MODEL('',(#4198));
#4198 = OPEN_SHELL('',(#4199));
#4199 = ADVANCED_FACE('',(#4200),#4226,.T.);
#4200 = FACE_BOUND('',#4201,.T.);
#4201 = EDGE_LOOP('',(#4202,#4212,#4220));
#4202 = ORIENTED_EDGE('',*,*,#4203,.T.);
#4203 = EDGE_CURVE('',#4204,#4206,#4208,.T.);
#4204 = VERTEX_POINT('',#4205);
#4205 = CARTESIAN_POINT('',(8.565771102905,1.954460978508,0.319711983204
    ));
#4206 = VERTEX_POINT('',#4207);
#4207 = CARTESIAN_POINT('',(9.284224510193,0.864720582962,0.319711983204
    ));
#4208 = LINE('',#4209,#4210);
#4209 = CARTESIAN_POINT('',(8.565771102905,1.954460978508,0.319711983204
    ));
#4210 = VECTOR('',#4211,1.);
#4211 = DIRECTION('',(0.550428414784,-0.83488236309,0.));
#4212 = ORIENTED_EDGE('',*,*,#4213,.F.);
#4213 = EDGE_CURVE('',#4214,#4206,#4216,.T.);
#4214 = VERTEX_POINT('',#4215);
#4215 = CARTESIAN_POINT('',(8.565771102905,1.954460978508,1.319711923599
    ));
#4216 = LINE('',#4217,#4218);
#4217 = CARTESIAN_POINT('',(8.565771102905,1.954460978508,1.319711923599
    ));
#4218 = VECTOR('',#4219,1.);
#4219 = DIRECTION('',(0.436936786828,-0.662739799237,-0.6081629739));
#4220 = ORIENTED_EDGE('',*,*,#4221,.F.);
#4221 = EDGE_CURVE('',#4204,#4214,#4222,.T.);
#4222 = LINE('',#4223,#4224);
#4223 = CARTESIAN_POINT('',(8.565771102905,1.954460978508,0.319711983204
    ));
#4224 = VECTOR('',#4225,1.);
#4225 = DIRECTION('',(0.,0.,1.));
#4226 = PLANE('',#4227);
#4227 = AXIS2_PLACEMENT_3D('',#4228,#4229,#4230);
#4228 = CARTESIAN_POINT('',(8.834044168295,1.547548027123,0.654470414609
    ));
#4229 = DIRECTION('',(-0.83488236309,-0.550428414784,-0.));
#4230 = DIRECTION('',(0.550428414784,-0.83488236309,0.));
#4231 = SHELL_BASED_SURFACE_MODEL('',(#4232));
#4232 = OPEN_SHELL('',(#4233));
#4233 = ADVANCED_FACE('',(#4234),#4260,.T.);
#4234 = FACE_BOUND('',#4235,.T.);
#4235 = EDGE_LOOP('',(#4236,#4246,#4254));
#4236 = ORIENTED_EDGE('',*,*,#4237,.T.);
#4237 = EDGE_CURVE('',#4238,#4240,#4242,.T.);
#4238 = VERTEX_POINT('',#4239);
#4239 = CARTESIAN_POINT('',(10.260242462158,-1.938461908139E-03,
    0.319711983204));
#4240 = VERTEX_POINT('',#4241);
#4241 = CARTESIAN_POINT('',(10.260242462158,-1.938461908139E-03,
    1.319711923599));
#4242 = LINE('',#4243,#4244);
#4243 = CARTESIAN_POINT('',(10.260242462158,-1.938461908139E-03,
    0.319711983204));
#4244 = VECTOR('',#4245,1.);
#4245 = DIRECTION('',(0.,0.,1.));
#4246 = ORIENTED_EDGE('',*,*,#4247,.T.);
#4247 = EDGE_CURVE('',#4240,#4248,#4250,.T.);
#4248 = VERTEX_POINT('',#4249);
#4249 = CARTESIAN_POINT('',(9.284224510193,0.864720582962,0.319711983204
    ));
#4250 = LINE('',#4251,#4252);
#4251 = CARTESIAN_POINT('',(10.260242462158,-1.938461908139E-03,
    1.319711923599));
#4252 = VECTOR('',#4253,1.);
#4253 = DIRECTION('',(-0.593578068923,0.527070020826,-0.608163028505));
#4254 = ORIENTED_EDGE('',*,*,#4255,.T.);
#4255 = EDGE_CURVE('',#4248,#4238,#4256,.T.);
#4256 = LINE('',#4257,#4258);
#4257 = CARTESIAN_POINT('',(9.284224510193,0.864720582962,0.319711983204
    ));
#4258 = VECTOR('',#4259,1.);
#4259 = DIRECTION('',(0.747756340494,-0.663973233836,0.));
#4260 = PLANE('',#4261);
#4261 = AXIS2_PLACEMENT_3D('',#4262,#4263,#4264);
#4262 = CARTESIAN_POINT('',(9.895793887352,0.321675108016,0.654470424196
    ));
#4263 = DIRECTION('',(-0.663973233836,-0.747756340494,
    -1.482266588799E-16));
#4264 = DIRECTION('',(-0.747756340494,0.663973233836,1.232595164408E-32)
  );
#4265 = SHELL_BASED_SURFACE_MODEL('',(#4266));
#4266 = OPEN_SHELL('',(#4267));
#4267 = ADVANCED_FACE('',(#4268),#4294,.T.);
#4268 = FACE_BOUND('',#4269,.T.);
#4269 = EDGE_LOOP('',(#4270,#4280,#4288));
#4270 = ORIENTED_EDGE('',*,*,#4271,.F.);
#4271 = EDGE_CURVE('',#4272,#4274,#4276,.T.);
#4272 = VERTEX_POINT('',#4273);
#4273 = CARTESIAN_POINT('',(9.284224510193,0.864720582962,0.319711983204
    ));
#4274 = VERTEX_POINT('',#4275);
#4275 = CARTESIAN_POINT('',(9.284224510193,0.864720582962,1.319711923599
    ));
#4276 = LINE('',#4277,#4278);
#4277 = CARTESIAN_POINT('',(9.284224510193,0.864720582962,0.319711983204
    ));
#4278 = VECTOR('',#4279,1.);
#4279 = DIRECTION('',(0.,0.,1.));
#4280 = ORIENTED_EDGE('',*,*,#4281,.F.);
#4281 = EDGE_CURVE('',#4282,#4272,#4284,.T.);
#4282 = VERTEX_POINT('',#4283);
#4283 = CARTESIAN_POINT('',(10.260242462158,-1.938461908139E-03,
    1.319711923599));
#4284 = LINE('',#4285,#4286);
#4285 = CARTESIAN_POINT('',(10.260242462158,-1.938461908139E-03,
    1.319711923599));
#4286 = VECTOR('',#4287,1.);
#4287 = DIRECTION('',(-0.593578068923,0.527070020826,-0.608163028505));
#4288 = ORIENTED_EDGE('',*,*,#4289,.F.);
#4289 = EDGE_CURVE('',#4274,#4282,#4290,.T.);
#4290 = LINE('',#4291,#4292);
#4291 = CARTESIAN_POINT('',(9.284224510193,0.864720582962,1.319711923599
    ));
#4292 = VECTOR('',#4293,1.);
#4293 = DIRECTION('',(0.747756340494,-0.663973233836,0.));
#4294 = PLANE('',#4295);
#4295 = AXIS2_PLACEMENT_3D('',#4296,#4297,#4298);
#4296 = CARTESIAN_POINT('',(9.648673084999,0.541107013038,0.984953482607
    ));
#4297 = DIRECTION('',(-0.663973233836,-0.747756340494,-0.));
#4298 = DIRECTION('',(-0.747756340494,0.663973233836,0.));
#4299 = SHELL_BASED_SURFACE_MODEL('',(#4300));
#4300 = OPEN_SHELL('',(#4301));
#4301 = ADVANCED_FACE('',(#4302),#4328,.T.);
#4302 = FACE_BOUND('',#4303,.T.);
#4303 = EDGE_LOOP('',(#4304,#4314,#4322));
#4304 = ORIENTED_EDGE('',*,*,#4305,.T.);
#4305 = EDGE_CURVE('',#4306,#4308,#4310,.T.);
#4306 = VERTEX_POINT('',#4307);
#4307 = CARTESIAN_POINT('',(11.427310943604,-0.586454808712,
    0.319711983204));
#4308 = VERTEX_POINT('',#4309);
#4309 = CARTESIAN_POINT('',(11.427310943604,-0.586454808712,
    1.319711923599));
#4310 = LINE('',#4311,#4312);
#4311 = CARTESIAN_POINT('',(11.427310943604,-0.586454808712,
    0.319711983204));
#4312 = VECTOR('',#4313,1.);
#4313 = DIRECTION('',(0.,0.,1.));
#4314 = ORIENTED_EDGE('',*,*,#4315,.T.);
#4315 = EDGE_CURVE('',#4308,#4316,#4318,.T.);
#4316 = VERTEX_POINT('',#4317);
#4317 = CARTESIAN_POINT('',(10.260242462158,-1.938461908139E-03,
    0.319711983204));
#4318 = LINE('',#4319,#4320);
#4319 = CARTESIAN_POINT('',(11.427310943604,-0.586454808712,
    1.319711923599));
#4320 = VECTOR('',#4321,1.);
#4321 = DIRECTION('',(-0.70976804192,0.355481301686,-0.608163112019));
#4322 = ORIENTED_EDGE('',*,*,#4323,.T.);
#4323 = EDGE_CURVE('',#4316,#4306,#4324,.T.);
#4324 = LINE('',#4325,#4326);
#4325 = CARTESIAN_POINT('',(10.260242462158,-1.938461908139E-03,
    0.319711983204));
#4326 = VECTOR('',#4327,1.);
#4327 = DIRECTION('',(0.894126020132,-0.447815430867,0.));
#4328 = PLANE('',#4329);
#4329 = AXIS2_PLACEMENT_3D('',#4330,#4331,#4332);
#4330 = CARTESIAN_POINT('',(10.99152344064,-0.368194335343,
    0.654470438858));
#4331 = DIRECTION('',(-0.447815430867,-0.894126020132,-0.));
#4332 = DIRECTION('',(-0.894126020132,0.447815430867,0.));
#4333 = SHELL_BASED_SURFACE_MODEL('',(#4334));
#4334 = OPEN_SHELL('',(#4335));
#4335 = ADVANCED_FACE('',(#4336),#4362,.T.);
#4336 = FACE_BOUND('',#4337,.T.);
#4337 = EDGE_LOOP('',(#4338,#4348,#4356));
#4338 = ORIENTED_EDGE('',*,*,#4339,.F.);
#4339 = EDGE_CURVE('',#4340,#4342,#4344,.T.);
#4340 = VERTEX_POINT('',#4341);
#4341 = CARTESIAN_POINT('',(10.260242462158,-1.938461908139E-03,
    0.319711983204));
#4342 = VERTEX_POINT('',#4343);
#4343 = CARTESIAN_POINT('',(10.260242462158,-1.938461908139E-03,
    1.319711923599));
#4344 = LINE('',#4345,#4346);
#4345 = CARTESIAN_POINT('',(10.260242462158,-1.938461908139E-03,
    0.319711983204));
#4346 = VECTOR('',#4347,1.);
#4347 = DIRECTION('',(0.,0.,1.));
#4348 = ORIENTED_EDGE('',*,*,#4349,.F.);
#4349 = EDGE_CURVE('',#4350,#4340,#4352,.T.);
#4350 = VERTEX_POINT('',#4351);
#4351 = CARTESIAN_POINT('',(11.427310943604,-0.586454808712,
    1.319711923599));
#4352 = LINE('',#4353,#4354);
#4353 = CARTESIAN_POINT('',(11.427310943604,-0.586454808712,
    1.319711923599));
#4354 = VECTOR('',#4355,1.);
#4355 = DIRECTION('',(-0.70976804192,0.355481301686,-0.608163112019));
#4356 = ORIENTED_EDGE('',*,*,#4357,.F.);
#4357 = EDGE_CURVE('',#4342,#4350,#4358,.T.);
#4358 = LINE('',#4359,#4360);
#4359 = CARTESIAN_POINT('',(10.260242462158,-1.938461908139E-03,
    1.319711923599));
#4360 = VECTOR('',#4361,1.);
#4361 = DIRECTION('',(0.894126020132,-0.447815430867,0.));
#4362 = PLANE('',#4363);
#4363 = AXIS2_PLACEMENT_3D('',#4364,#4365,#4366);
#4364 = CARTESIAN_POINT('',(10.696029965121,-0.220198935278,
    0.984953467945));
#4365 = DIRECTION('',(-0.447815430867,-0.894126020132,-0.));
#4366 = DIRECTION('',(-0.894126020132,0.447815430867,0.));
#4367 = SHELL_BASED_SURFACE_MODEL('',(#4368));
#4368 = OPEN_SHELL('',(#4369));
#4369 = ADVANCED_FACE('',(#4370),#4396,.T.);
#4370 = FACE_BOUND('',#4371,.T.);
#4371 = EDGE_LOOP('',(#4372,#4382,#4390));
#4372 = ORIENTED_EDGE('',*,*,#4373,.T.);
#4373 = EDGE_CURVE('',#4374,#4376,#4378,.T.);
#4374 = VERTEX_POINT('',#4375);
#4375 = CARTESIAN_POINT('',(12.705896377563,-0.848994672298,
    0.319711983204));
#4376 = VERTEX_POINT('',#4377);
#4377 = CARTESIAN_POINT('',(12.705896377563,-0.848994672298,
    1.319711923599));
#4378 = LINE('',#4379,#4380);
#4379 = CARTESIAN_POINT('',(12.705896377563,-0.848994672298,
    0.319711983204));
#4380 = VECTOR('',#4381,1.);
#4381 = DIRECTION('',(0.,0.,1.));
#4382 = ORIENTED_EDGE('',*,*,#4383,.T.);
#4383 = EDGE_CURVE('',#4376,#4384,#4386,.T.);
#4384 = VERTEX_POINT('',#4385);
#4385 = CARTESIAN_POINT('',(11.427310943604,-0.586454808712,
    0.319711983204));
#4386 = LINE('',#4387,#4388);
#4387 = CARTESIAN_POINT('',(12.705896377563,-0.848994672298,
    1.319711923599));
#4388 = VECTOR('',#4389,1.);
#4389 = DIRECTION('',(-0.77758858716,0.159667079084,-0.608163146677));
#4390 = ORIENTED_EDGE('',*,*,#4391,.T.);
#4391 = EDGE_CURVE('',#4384,#4374,#4392,.T.);
#4392 = LINE('',#4393,#4394);
#4393 = CARTESIAN_POINT('',(11.427310943604,-0.586454808712,
    0.319711983204));
#4394 = VECTOR('',#4395,1.);
#4395 = DIRECTION('',(0.979562576687,-0.201139648886,0.));
#4396 = PLANE('',#4397);
#4397 = AXIS2_PLACEMENT_3D('',#4398,#4399,#4400);
#4398 = CARTESIAN_POINT('',(12.228468058385,-0.750961359498,
    0.654470444943));
#4399 = DIRECTION('',(-0.201139648886,-0.979562576687,-0.));
#4400 = DIRECTION('',(-0.979562576687,0.201139648886,0.));
#4401 = SHELL_BASED_SURFACE_MODEL('',(#4402));
#4402 = OPEN_SHELL('',(#4403));
#4403 = ADVANCED_FACE('',(#4404),#4430,.T.);
#4404 = FACE_BOUND('',#4405,.T.);
#4405 = EDGE_LOOP('',(#4406,#4416,#4424));
#4406 = ORIENTED_EDGE('',*,*,#4407,.F.);
#4407 = EDGE_CURVE('',#4408,#4410,#4412,.T.);
#4408 = VERTEX_POINT('',#4409);
#4409 = CARTESIAN_POINT('',(11.427310943604,-0.586454808712,
    0.319711983204));
#4410 = VERTEX_POINT('',#4411);
#4411 = CARTESIAN_POINT('',(11.427310943604,-0.586454808712,
    1.319711923599));
#4412 = LINE('',#4413,#4414);
#4413 = CARTESIAN_POINT('',(11.427310943604,-0.586454808712,
    0.319711983204));
#4414 = VECTOR('',#4415,1.);
#4415 = DIRECTION('',(0.,0.,1.));
#4416 = ORIENTED_EDGE('',*,*,#4417,.F.);
#4417 = EDGE_CURVE('',#4418,#4408,#4420,.T.);
#4418 = VERTEX_POINT('',#4419);
#4419 = CARTESIAN_POINT('',(12.705896377563,-0.848994672298,
    1.319711923599));
#4420 = LINE('',#4421,#4422);
#4421 = CARTESIAN_POINT('',(12.705896377563,-0.848994672298,
    1.319711923599));
#4422 = VECTOR('',#4423,1.);
#4423 = DIRECTION('',(-0.77758858716,0.159667079084,-0.608163146677));
#4424 = ORIENTED_EDGE('',*,*,#4425,.F.);
#4425 = EDGE_CURVE('',#4410,#4418,#4426,.T.);
#4426 = LINE('',#4427,#4428);
#4427 = CARTESIAN_POINT('',(11.427310943604,-0.586454808712,
    1.319711923599));
#4428 = VECTOR('',#4429,1.);
#4429 = DIRECTION('',(0.979562576687,-0.201139648886,0.));
#4430 = PLANE('',#4431);
#4431 = AXIS2_PLACEMENT_3D('',#4432,#4433,#4434);
#4432 = CARTESIAN_POINT('',(11.904739262782,-0.684488121512,
    0.98495346186));
#4433 = DIRECTION('',(-0.201139648886,-0.979562576687,-0.));
#4434 = DIRECTION('',(-0.979562576687,0.201139648886,0.));
#4435 = SHELL_BASED_SURFACE_MODEL('',(#4436));
#4436 = OPEN_SHELL('',(#4437));
#4437 = ADVANCED_FACE('',(#4438),#4464,.T.);
#4438 = FACE_BOUND('',#4439,.T.);
#4439 = EDGE_LOOP('',(#4440,#4450,#4458));
#4440 = ORIENTED_EDGE('',*,*,#4441,.T.);
#4441 = EDGE_CURVE('',#4442,#4444,#4446,.T.);
#4442 = VERTEX_POINT('',#4443);
#4443 = CARTESIAN_POINT('',(14.00886631012,-0.77166634798,0.319711983204
    ));
#4444 = VERTEX_POINT('',#4445);
#4445 = CARTESIAN_POINT('',(14.00886631012,-0.77166634798,1.319711923599
    ));
#4446 = LINE('',#4447,#4448);
#4447 = CARTESIAN_POINT('',(14.00886631012,-0.77166634798,0.319711983204
    ));
#4448 = VECTOR('',#4449,1.);
#4449 = DIRECTION('',(0.,0.,1.));
#4450 = ORIENTED_EDGE('',*,*,#4451,.T.);
#4451 = EDGE_CURVE('',#4444,#4452,#4454,.T.);
#4452 = VERTEX_POINT('',#4453);
#4453 = CARTESIAN_POINT('',(12.705896377563,-0.848994672298,
    0.319711983204));
#4454 = LINE('',#4455,#4456);
#4455 = CARTESIAN_POINT('',(14.00886631012,-0.77166634798,1.319711923599
    ));
#4456 = VECTOR('',#4457,1.);
#4457 = DIRECTION('',(-0.79241798637,-4.70282187749E-02,-0.608162874168)
  );
#4458 = ORIENTED_EDGE('',*,*,#4459,.T.);
#4459 = EDGE_CURVE('',#4452,#4442,#4460,.T.);
#4460 = LINE('',#4461,#4462);
#4461 = CARTESIAN_POINT('',(12.705896377563,-0.848994672298,
    0.319711983204));
#4462 = VECTOR('',#4463,1.);
#4463 = DIRECTION('',(0.998243561195,5.924350203302E-02,0.));
#4464 = PLANE('',#4465);
#4465 = AXIS2_PLACEMENT_3D('',#4466,#4467,#4468);
#4466 = CARTESIAN_POINT('',(13.522332663462,-0.800541021663,
    0.654470397099));
#4467 = DIRECTION('',(5.924350203302E-02,-0.998243561195,-0.));
#4468 = DIRECTION('',(-0.998243561195,-5.924350203302E-02,0.));
#4469 = SHELL_BASED_SURFACE_MODEL('',(#4470));
#4470 = OPEN_SHELL('',(#4471));
#4471 = ADVANCED_FACE('',(#4472),#4498,.T.);
#4472 = FACE_BOUND('',#4473,.T.);
#4473 = EDGE_LOOP('',(#4474,#4484,#4492));
#4474 = ORIENTED_EDGE('',*,*,#4475,.F.);
#4475 = EDGE_CURVE('',#4476,#4478,#4480,.T.);
#4476 = VERTEX_POINT('',#4477);
#4477 = CARTESIAN_POINT('',(12.705896377563,-0.848994672298,
    0.319711983204));
#4478 = VERTEX_POINT('',#4479);
#4479 = CARTESIAN_POINT('',(12.705896377563,-0.848994672298,
    1.319711923599));
#4480 = LINE('',#4481,#4482);
#4481 = CARTESIAN_POINT('',(12.705896377563,-0.848994672298,
    0.319711983204));
#4482 = VECTOR('',#4483,1.);
#4483 = DIRECTION('',(0.,0.,1.));
#4484 = ORIENTED_EDGE('',*,*,#4485,.F.);
#4485 = EDGE_CURVE('',#4486,#4476,#4488,.T.);
#4486 = VERTEX_POINT('',#4487);
#4487 = CARTESIAN_POINT('',(14.00886631012,-0.77166634798,1.319711923599
    ));
#4488 = LINE('',#4489,#4490);
#4489 = CARTESIAN_POINT('',(14.00886631012,-0.77166634798,1.319711923599
    ));
#4490 = VECTOR('',#4491,1.);
#4491 = DIRECTION('',(-0.79241798637,-4.70282187749E-02,-0.608162874168)
  );
#4492 = ORIENTED_EDGE('',*,*,#4493,.F.);
#4493 = EDGE_CURVE('',#4478,#4486,#4494,.T.);
#4494 = LINE('',#4495,#4496);
#4495 = CARTESIAN_POINT('',(12.705896377563,-0.848994672298,
    1.319711923599));
#4496 = VECTOR('',#4497,1.);
#4497 = DIRECTION('',(0.998243561195,5.924350203302E-02,0.));
#4498 = PLANE('',#4499);
#4499 = AXIS2_PLACEMENT_3D('',#4500,#4501,#4502);
#4500 = CARTESIAN_POINT('',(13.192430024221,-0.820119998616,
    0.984953509704));
#4501 = DIRECTION('',(5.924350203302E-02,-0.998243561195,-0.));
#4502 = DIRECTION('',(-0.998243561195,-5.924350203302E-02,0.));
#4503 = SHELL_BASED_SURFACE_MODEL('',(#4504));
#4504 = OPEN_SHELL('',(#4505));
#4505 = ADVANCED_FACE('',(#4506),#4532,.T.);
#4506 = FACE_BOUND('',#4507,.T.);
#4507 = EDGE_LOOP('',(#4508,#4518,#4526));
#4508 = ORIENTED_EDGE('',*,*,#4509,.T.);
#4509 = EDGE_CURVE('',#4510,#4512,#4514,.T.);
#4510 = VERTEX_POINT('',#4511);
#4511 = CARTESIAN_POINT('',(15.247423171997,-0.359739631414,
    0.319711983204));
#4512 = VERTEX_POINT('',#4513);
#4513 = CARTESIAN_POINT('',(15.247423171997,-0.359739631414,
    1.319711923599));
#4514 = LINE('',#4515,#4516);
#4515 = CARTESIAN_POINT('',(15.247423171997,-0.359739631414,
    0.319711983204));
#4516 = VECTOR('',#4517,1.);
#4517 = DIRECTION('',(0.,0.,1.));
#4518 = ORIENTED_EDGE('',*,*,#4519,.T.);
#4519 = EDGE_CURVE('',#4512,#4520,#4522,.T.);
#4520 = VERTEX_POINT('',#4521);
#4521 = CARTESIAN_POINT('',(14.00886631012,-0.77166634798,0.319711983204
    ));
#4522 = LINE('',#4523,#4524);
#4523 = CARTESIAN_POINT('',(15.247423171997,-0.359739631414,
    1.319711923599));
#4524 = VECTOR('',#4525,1.);
#4525 = DIRECTION('',(-0.75324484661,-0.250518717376,-0.608163278488));
#4526 = ORIENTED_EDGE('',*,*,#4527,.T.);
#4527 = EDGE_CURVE('',#4520,#4510,#4528,.T.);
#4528 = LINE('',#4529,#4530);
#4529 = CARTESIAN_POINT('',(14.00886631012,-0.77166634798,0.319711983204
    ));
#4530 = VECTOR('',#4531,1.);
#4531 = DIRECTION('',(0.948895815693,0.315589497546,0.));
#4532 = PLANE('',#4533);
#4533 = AXIS2_PLACEMENT_3D('',#4534,#4535,#4536);
#4534 = CARTESIAN_POINT('',(14.784941695054,-0.513554512373,
    0.654470468085));
#4535 = DIRECTION('',(0.315589497546,-0.948895815693,-0.));
#4536 = DIRECTION('',(-0.948895815693,-0.315589497546,0.));
#4537 = SHELL_BASED_SURFACE_MODEL('',(#4538));
#4538 = OPEN_SHELL('',(#4539));
#4539 = ADVANCED_FACE('',(#4540),#4566,.T.);
#4540 = FACE_BOUND('',#4541,.T.);
#4541 = EDGE_LOOP('',(#4542,#4552,#4560));
#4542 = ORIENTED_EDGE('',*,*,#4543,.F.);
#4543 = EDGE_CURVE('',#4544,#4546,#4548,.T.);
#4544 = VERTEX_POINT('',#4545);
#4545 = CARTESIAN_POINT('',(14.00886631012,-0.77166634798,0.319711983204
    ));
#4546 = VERTEX_POINT('',#4547);
#4547 = CARTESIAN_POINT('',(14.00886631012,-0.77166634798,1.319711923599
    ));
#4548 = LINE('',#4549,#4550);
#4549 = CARTESIAN_POINT('',(14.00886631012,-0.77166634798,0.319711983204
    ));
#4550 = VECTOR('',#4551,1.);
#4551 = DIRECTION('',(0.,0.,1.));
#4552 = ORIENTED_EDGE('',*,*,#4553,.F.);
#4553 = EDGE_CURVE('',#4554,#4544,#4556,.T.);
#4554 = VERTEX_POINT('',#4555);
#4555 = CARTESIAN_POINT('',(15.247423171997,-0.359739631414,
    1.319711923599));
#4556 = LINE('',#4557,#4558);
#4557 = CARTESIAN_POINT('',(15.247423171997,-0.359739631414,
    1.319711923599));
#4558 = VECTOR('',#4559,1.);
#4559 = DIRECTION('',(-0.75324484661,-0.250518717376,-0.608163278488));
#4560 = ORIENTED_EDGE('',*,*,#4561,.F.);
#4561 = EDGE_CURVE('',#4546,#4554,#4562,.T.);
#4562 = LINE('',#4563,#4564);
#4563 = CARTESIAN_POINT('',(14.00886631012,-0.77166634798,1.319711923599
    ));
#4564 = VECTOR('',#4565,1.);
#4565 = DIRECTION('',(0.948895815693,0.315589497546,0.));
#4566 = PLANE('',#4567);
#4567 = AXIS2_PLACEMENT_3D('',#4568,#4569,#4570);
#4568 = CARTESIAN_POINT('',(14.471347787062,-0.617851467022,
    0.984953438719));
#4569 = DIRECTION('',(0.315589497546,-0.948895815693,-0.));
#4570 = DIRECTION('',(-0.948895815693,-0.315589497546,0.));
#4571 = SHELL_BASED_SURFACE_MODEL('',(#4572));
#4572 = OPEN_SHELL('',(#4573));
#4573 = ADVANCED_FACE('',(#4574),#4600,.T.);
#4574 = FACE_BOUND('',#4575,.T.);
#4575 = EDGE_LOOP('',(#4576,#4586,#4594));
#4576 = ORIENTED_EDGE('',*,*,#4577,.T.);
#4577 = EDGE_CURVE('',#4578,#4580,#4582,.T.);
#4578 = VERTEX_POINT('',#4579);
#4579 = CARTESIAN_POINT('',(16.337163925171,0.358713299036,
    0.319711983204));
#4580 = VERTEX_POINT('',#4581);
#4581 = CARTESIAN_POINT('',(16.337163925171,0.358713299036,
    1.319711923599));
#4582 = LINE('',#4583,#4584);
#4583 = CARTESIAN_POINT('',(16.337163925171,0.358713299036,
    0.319711983204));
#4584 = VECTOR('',#4585,1.);
#4585 = DIRECTION('',(0.,0.,1.));
#4586 = ORIENTED_EDGE('',*,*,#4587,.T.);
#4587 = EDGE_CURVE('',#4580,#4588,#4590,.T.);
#4588 = VERTEX_POINT('',#4589);
#4589 = CARTESIAN_POINT('',(15.247423171997,-0.359739631414,
    0.319711983204));
#4590 = LINE('',#4591,#4592);
#4591 = CARTESIAN_POINT('',(16.337163925171,0.358713299036,
    1.319711923599));
#4592 = VECTOR('',#4593,1.);
#4593 = DIRECTION('',(-0.662740005179,-0.436936489216,-0.608162963298));
#4594 = ORIENTED_EDGE('',*,*,#4595,.T.);
#4595 = EDGE_CURVE('',#4588,#4578,#4596,.T.);
#4596 = LINE('',#4597,#4598);
#4597 = CARTESIAN_POINT('',(15.247423171997,-0.359739631414,
    0.319711983204));
#4598 = VECTOR('',#4599,1.);
#4599 = DIRECTION('',(0.834882613981,0.550428034236,0.));
#4600 = PLANE('',#4601);
#4601 = AXIS2_PLACEMENT_3D('',#4602,#4603,#4604);
#4602 = CARTESIAN_POINT('',(15.930250837984,9.044041020725E-02,
    0.654470412747));
#4603 = DIRECTION('',(0.550428034236,-0.834882613981,-0.));
#4604 = DIRECTION('',(-0.834882613981,-0.550428034236,0.));
#4605 = SHELL_BASED_SURFACE_MODEL('',(#4606));
#4606 = OPEN_SHELL('',(#4607));
#4607 = ADVANCED_FACE('',(#4608),#4634,.T.);
#4608 = FACE_BOUND('',#4609,.T.);
#4609 = EDGE_LOOP('',(#4610,#4620,#4628));
#4610 = ORIENTED_EDGE('',*,*,#4611,.F.);
#4611 = EDGE_CURVE('',#4612,#4614,#4616,.T.);
#4612 = VERTEX_POINT('',#4613);
#4613 = CARTESIAN_POINT('',(15.247423171997,-0.359739631414,
    0.319711983204));
#4614 = VERTEX_POINT('',#4615);
#4615 = CARTESIAN_POINT('',(15.247423171997,-0.359739631414,
    1.319711923599));
#4616 = LINE('',#4617,#4618);
#4617 = CARTESIAN_POINT('',(15.247423171997,-0.359739631414,
    0.319711983204));
#4618 = VECTOR('',#4619,1.);
#4619 = DIRECTION('',(0.,0.,1.));
#4620 = ORIENTED_EDGE('',*,*,#4621,.F.);
#4621 = EDGE_CURVE('',#4622,#4612,#4624,.T.);
#4622 = VERTEX_POINT('',#4623);
#4623 = CARTESIAN_POINT('',(16.337163925171,0.358713299036,
    1.319711923599));
#4624 = LINE('',#4625,#4626);
#4625 = CARTESIAN_POINT('',(16.337163925171,0.358713299036,
    1.319711923599));
#4626 = VECTOR('',#4627,1.);
#4627 = DIRECTION('',(-0.662740005179,-0.436936489216,-0.608162963298));
#4628 = ORIENTED_EDGE('',*,*,#4629,.F.);
#4629 = EDGE_CURVE('',#4614,#4622,#4630,.T.);
#4630 = LINE('',#4631,#4632);
#4631 = CARTESIAN_POINT('',(15.247423171997,-0.359739631414,
    1.319711923599));
#4632 = VECTOR('',#4633,1.);
#4633 = DIRECTION('',(0.834882613981,0.550428034236,0.));
#4634 = PLANE('',#4635);
#4635 = AXIS2_PLACEMENT_3D('',#4636,#4637,#4638);
#4636 = CARTESIAN_POINT('',(15.654336259184,-9.146674258563E-02,
    0.984953494056));
#4637 = DIRECTION('',(0.550428034236,-0.834882613981,-0.));
#4638 = DIRECTION('',(-0.834882613981,-0.550428034236,0.));
#4639 = SHELL_BASED_SURFACE_MODEL('',(#4640));
#4640 = OPEN_SHELL('',(#4641));
#4641 = ADVANCED_FACE('',(#4642),#4668,.T.);
#4642 = FACE_BOUND('',#4643,.T.);
#4643 = EDGE_LOOP('',(#4644,#4654,#4662));
#4644 = ORIENTED_EDGE('',*,*,#4645,.T.);
#4645 = EDGE_CURVE('',#4646,#4648,#4650,.T.);
#4646 = VERTEX_POINT('',#4647);
#4647 = CARTESIAN_POINT('',(16.337163925171,0.358713299036,
    0.319711983204));
#4648 = VERTEX_POINT('',#4649);
#4649 = CARTESIAN_POINT('',(17.2038230896,1.33473110199,0.319711983204)
  );
#4650 = LINE('',#4651,#4652);
#4651 = CARTESIAN_POINT('',(16.337163925171,0.358713299036,
    0.319711983204));
#4652 = VECTOR('',#4653,1.);
#4653 = DIRECTION('',(0.663973341732,0.747756244687,0.));
#4654 = ORIENTED_EDGE('',*,*,#4655,.T.);
#4655 = EDGE_CURVE('',#4648,#4656,#4658,.T.);
#4656 = VERTEX_POINT('',#4657);
#4657 = CARTESIAN_POINT('',(16.337163925171,0.358713299036,
    1.319711923599));
#4658 = LINE('',#4659,#4660);
#4659 = CARTESIAN_POINT('',(17.2038230896,1.33473110199,0.319711983204)
  );
#4660 = VECTOR('',#4661,1.);
#4661 = DIRECTION('',(-0.52707010169,-0.593577987481,0.608163037913));
#4662 = ORIENTED_EDGE('',*,*,#4663,.F.);
#4663 = EDGE_CURVE('',#4646,#4656,#4664,.T.);
#4664 = LINE('',#4665,#4666);
#4665 = CARTESIAN_POINT('',(16.337163925171,0.358713299036,
    0.319711983204));
#4666 = VECTOR('',#4667,1.);
#4667 = DIRECTION('',(0.,0.,1.));
#4668 = PLANE('',#4669);
#4669 = AXIS2_PLACEMENT_3D('',#4670,#4671,#4672);
#4670 = CARTESIAN_POINT('',(16.660777538142,0.723161816403,
    0.654470425847));
#4671 = DIRECTION('',(0.747756244687,-0.663973341732,1.482266583518E-16)
  );
#4672 = DIRECTION('',(0.663973341732,0.747756244687,1.232595164408E-32)
  );
#4673 = SHELL_BASED_SURFACE_MODEL('',(#4674));
#4674 = OPEN_SHELL('',(#4675));
#4675 = ADVANCED_FACE('',(#4676),#4702,.T.);
#4676 = FACE_BOUND('',#4677,.T.);
#4677 = EDGE_LOOP('',(#4678,#4688,#4696));
#4678 = ORIENTED_EDGE('',*,*,#4679,.F.);
#4679 = EDGE_CURVE('',#4680,#4682,#4684,.T.);
#4680 = VERTEX_POINT('',#4681);
#4681 = CARTESIAN_POINT('',(16.337163925171,0.358713299036,
    1.319711923599));
#4682 = VERTEX_POINT('',#4683);
#4683 = CARTESIAN_POINT('',(17.2038230896,1.33473110199,1.319711923599)
  );
#4684 = LINE('',#4685,#4686);
#4685 = CARTESIAN_POINT('',(16.337163925171,0.358713299036,
    1.319711923599));
#4686 = VECTOR('',#4687,1.);
#4687 = DIRECTION('',(0.663973341732,0.747756244687,0.));
#4688 = ORIENTED_EDGE('',*,*,#4689,.F.);
#4689 = EDGE_CURVE('',#4690,#4680,#4692,.T.);
#4690 = VERTEX_POINT('',#4691);
#4691 = CARTESIAN_POINT('',(17.2038230896,1.33473110199,0.319711983204)
  );
#4692 = LINE('',#4693,#4694);
#4693 = CARTESIAN_POINT('',(17.2038230896,1.33473110199,0.319711983204)
  );
#4694 = VECTOR('',#4695,1.);
#4695 = DIRECTION('',(-0.52707010169,-0.593577987481,0.608163037913));
#4696 = ORIENTED_EDGE('',*,*,#4697,.T.);
#4697 = EDGE_CURVE('',#4690,#4682,#4698,.T.);
#4698 = LINE('',#4699,#4700);
#4699 = CARTESIAN_POINT('',(17.2038230896,1.33473110199,0.319711983204)
  );
#4700 = VECTOR('',#4701,1.);
#4701 = DIRECTION('',(0.,0.,1.));
#4702 = PLANE('',#4703);
#4703 = AXIS2_PLACEMENT_3D('',#4704,#4705,#4706);
#4704 = CARTESIAN_POINT('',(16.880209476628,0.970282584623,
    0.984953480956));
#4705 = DIRECTION('',(0.747756244687,-0.663973341732,-1.482266583518E-16
    ));
#4706 = DIRECTION('',(0.663973341732,0.747756244687,-1.232595164408E-32)
  );
#4707 = SHELL_BASED_SURFACE_MODEL('',(#4708));
#4708 = OPEN_SHELL('',(#4709));
#4709 = ADVANCED_FACE('',(#4710),#4736,.T.);
#4710 = FACE_BOUND('',#4711,.T.);
#4711 = EDGE_LOOP('',(#4712,#4722,#4730));
#4712 = ORIENTED_EDGE('',*,*,#4713,.T.);
#4713 = EDGE_CURVE('',#4714,#4716,#4718,.T.);
#4714 = VERTEX_POINT('',#4715);
#4715 = CARTESIAN_POINT('',(17.2038230896,1.33473110199,0.319711983204)
  );
#4716 = VERTEX_POINT('',#4717);
#4717 = CARTESIAN_POINT('',(17.606225967407,2.138186693192,
    0.319711983204));
#4718 = LINE('',#4719,#4720);
#4719 = CARTESIAN_POINT('',(17.2038230896,1.33473110199,0.319711983204)
  );
#4720 = VECTOR('',#4721,1.);
#4721 = DIRECTION('',(0.447814507348,0.894126482668,0.));
#4722 = ORIENTED_EDGE('',*,*,#4723,.T.);
#4723 = EDGE_CURVE('',#4716,#4724,#4726,.T.);
#4724 = VERTEX_POINT('',#4725);
#4725 = CARTESIAN_POINT('',(17.2038230896,1.33473110199,1.319711923599)
  );
#4726 = LINE('',#4727,#4728);
#4727 = CARTESIAN_POINT('',(17.606225967407,2.138186693192,
    0.319711983204));
#4728 = VECTOR('',#4729,1.);
#4729 = DIRECTION('',(-0.299313060726,-0.597621849701,0.74381436961));
#4730 = ORIENTED_EDGE('',*,*,#4731,.F.);
#4731 = EDGE_CURVE('',#4714,#4724,#4732,.T.);
#4732 = LINE('',#4733,#4734);
#4733 = CARTESIAN_POINT('',(17.2038230896,1.33473110199,0.319711983204)
  );
#4734 = VECTOR('',#4735,1.);
#4735 = DIRECTION('',(0.,0.,1.));
#4736 = PLANE('',#4737);
#4737 = AXIS2_PLACEMENT_3D('',#4738,#4739,#4740);
#4738 = CARTESIAN_POINT('',(17.342983038246,1.612584082119,
    0.681169120958));
#4739 = DIRECTION('',(0.894126482668,-0.447814507348,0.));
#4740 = DIRECTION('',(0.447814507348,0.894126482668,0.));
#4741 = SHELL_BASED_SURFACE_MODEL('',(#4742));
#4742 = OPEN_SHELL('',(#4743));
#4743 = ADVANCED_FACE('',(#4744),#4770,.T.);
#4744 = FACE_BOUND('',#4745,.T.);
#4745 = EDGE_LOOP('',(#4746,#4756,#4764));
#4746 = ORIENTED_EDGE('',*,*,#4747,.F.);
#4747 = EDGE_CURVE('',#4748,#4750,#4752,.T.);
#4748 = VERTEX_POINT('',#4749);
#4749 = CARTESIAN_POINT('',(17.2038230896,1.33473110199,1.319711923599)
  );
#4750 = VERTEX_POINT('',#4751);
#4751 = CARTESIAN_POINT('',(17.606225967407,2.138186693192,
    1.319711923599));
#4752 = LINE('',#4753,#4754);
#4753 = CARTESIAN_POINT('',(17.2038230896,1.33473110199,1.319711923599)
  );
#4754 = VECTOR('',#4755,1.);
#4755 = DIRECTION('',(0.447814507348,0.894126482668,0.));
#4756 = ORIENTED_EDGE('',*,*,#4757,.F.);
#4757 = EDGE_CURVE('',#4758,#4748,#4760,.T.);
#4758 = VERTEX_POINT('',#4759);
#4759 = CARTESIAN_POINT('',(17.606225967407,2.138186693192,
    0.319711983204));
#4760 = LINE('',#4761,#4762);
#4761 = CARTESIAN_POINT('',(17.606225967407,2.138186693192,
    0.319711983204));
#4762 = VECTOR('',#4763,1.);
#4763 = DIRECTION('',(-0.299313060726,-0.597621849701,0.74381436961));
#4764 = ORIENTED_EDGE('',*,*,#4765,.F.);
#4765 = EDGE_CURVE('',#4750,#4758,#4766,.T.);
#4766 = LINE('',#4767,#4768);
#4767 = CARTESIAN_POINT('',(17.606225967407,2.138186693192,
    1.319711923599));
#4768 = VECTOR('',#4769,1.);
#4769 = DIRECTION('',(0.,0.,-1.));
#4770 = PLANE('',#4771);
#4771 = AXIS2_PLACEMENT_3D('',#4772,#4773,#4774);
#4772 = CARTESIAN_POINT('',(17.467066018761,1.860333713062,
    0.958254785845));
#4773 = DIRECTION('',(0.894126482668,-0.447814507348,0.));
#4774 = DIRECTION('',(0.447814507348,0.894126482668,0.));
#4775 = SHELL_BASED_SURFACE_MODEL('',(#4776));
#4776 = OPEN_SHELL('',(#4777));
#4777 = ADVANCED_FACE('',(#4778),#4804,.T.);
#4778 = FACE_BOUND('',#4779,.T.);
#4779 = EDGE_LOOP('',(#4780,#4790,#4798));
#4780 = ORIENTED_EDGE('',*,*,#4781,.T.);
#4781 = EDGE_CURVE('',#4782,#4784,#4786,.T.);
#4782 = VERTEX_POINT('',#4783);
#4783 = CARTESIAN_POINT('',(17.622728347778,6.13818693161,0.319711983204
    ));
#4784 = VERTEX_POINT('',#4785);
#4785 = CARTESIAN_POINT('',(17.561624526978,6.321912288666,
    0.319711983204));
#4786 = LINE('',#4787,#4788);
#4787 = CARTESIAN_POINT('',(17.622728347778,6.13818693161,0.319711983204
    ));
#4788 = VECTOR('',#4789,1.);
#4789 = DIRECTION('',(-0.315586394156,0.948896847831,0.));
#4790 = ORIENTED_EDGE('',*,*,#4791,.T.);
#4791 = EDGE_CURVE('',#4784,#4792,#4794,.T.);
#4792 = VERTEX_POINT('',#4793);
#4793 = CARTESIAN_POINT('',(17.622728347778,6.13818693161,1.319711923599
    ));
#4794 = LINE('',#4795,#4796);
#4795 = CARTESIAN_POINT('',(17.561624526978,6.321912288666,
    0.319711983204));
#4796 = VECTOR('',#4797,1.);
#4797 = DIRECTION('',(5.99897024899E-02,-0.180375455498,0.981766739429)
  );
#4798 = ORIENTED_EDGE('',*,*,#4799,.F.);
#4799 = EDGE_CURVE('',#4782,#4792,#4800,.T.);
#4800 = LINE('',#4801,#4802);
#4801 = CARTESIAN_POINT('',(17.622728347778,6.13818693161,0.319711983204
    ));
#4802 = VECTOR('',#4803,1.);
#4803 = DIRECTION('',(0.,0.,1.));
#4804 = PLANE('',#4805);
#4805 = AXIS2_PLACEMENT_3D('',#4806,#4807,#4808);
#4806 = CARTESIAN_POINT('',(17.605987133983,6.188523971779,
    0.775949938116));
#4807 = DIRECTION('',(0.948896847831,0.315586394156,0.));
#4808 = DIRECTION('',(-0.315586394156,0.948896847831,0.));
#4809 = SHELL_BASED_SURFACE_MODEL('',(#4810));
#4810 = OPEN_SHELL('',(#4811));
#4811 = ADVANCED_FACE('',(#4812),#4838,.T.);
#4812 = FACE_BOUND('',#4813,.T.);
#4813 = EDGE_LOOP('',(#4814,#4824,#4832));
#4814 = ORIENTED_EDGE('',*,*,#4815,.F.);
#4815 = EDGE_CURVE('',#4816,#4818,#4820,.T.);
#4816 = VERTEX_POINT('',#4817);
#4817 = CARTESIAN_POINT('',(17.622728347778,6.13818693161,1.319711923599
    ));
#4818 = VERTEX_POINT('',#4819);
#4819 = CARTESIAN_POINT('',(17.561624526978,6.321912288666,
    1.319711923599));
#4820 = LINE('',#4821,#4822);
#4821 = CARTESIAN_POINT('',(17.622728347778,6.13818693161,1.319711923599
    ));
#4822 = VECTOR('',#4823,1.);
#4823 = DIRECTION('',(-0.315586394156,0.948896847831,0.));
#4824 = ORIENTED_EDGE('',*,*,#4825,.F.);
#4825 = EDGE_CURVE('',#4826,#4816,#4828,.T.);
#4826 = VERTEX_POINT('',#4827);
#4827 = CARTESIAN_POINT('',(17.561624526978,6.321912288666,
    0.319711983204));
#4828 = LINE('',#4829,#4830);
#4829 = CARTESIAN_POINT('',(17.561624526978,6.321912288666,
    0.319711983204));
#4830 = VECTOR('',#4831,1.);
#4831 = DIRECTION('',(5.99897024899E-02,-0.180375455498,0.981766739429)
  );
#4832 = ORIENTED_EDGE('',*,*,#4833,.T.);
#4833 = EDGE_CURVE('',#4826,#4818,#4834,.T.);
#4834 = LINE('',#4835,#4836);
#4835 = CARTESIAN_POINT('',(17.561624526978,6.321912288666,
    0.319711983204));
#4836 = VECTOR('',#4837,1.);
#4837 = DIRECTION('',(0.,0.,1.));
#4838 = PLANE('',#4839);
#4839 = AXIS2_PLACEMENT_3D('',#4840,#4841,#4842);
#4840 = CARTESIAN_POINT('',(17.578365740773,6.271575248497,
    0.863473968687));
#4841 = DIRECTION('',(0.948896847831,0.315586394156,0.));
#4842 = DIRECTION('',(-0.315586394156,0.948896847831,0.));
#4843 = SHELL_BASED_SURFACE_MODEL('',(#4844));
#4844 = OPEN_SHELL('',(#4845));
#4845 = ADVANCED_FACE('',(#4846),#4872,.T.);
#4846 = FACE_BOUND('',#4847,.T.);
#4847 = EDGE_LOOP('',(#4848,#4858,#4866));
#4848 = ORIENTED_EDGE('',*,*,#4849,.T.);
#4849 = EDGE_CURVE('',#4850,#4852,#4854,.T.);
#4850 = VERTEX_POINT('',#4851);
#4851 = CARTESIAN_POINT('',(17.561624526978,6.321912288666,
    0.319711983204));
#4852 = VERTEX_POINT('',#4853);
#4853 = CARTESIAN_POINT('',(16.843172073364,7.41165304184,0.319711983204
    ));
#4854 = LINE('',#4855,#4856);
#4855 = CARTESIAN_POINT('',(17.561624526978,6.321912288666,
    0.319711983204));
#4856 = VECTOR('',#4857,1.);
#4857 = DIRECTION('',(-0.550427779598,0.83488278186,0.));
#4858 = ORIENTED_EDGE('',*,*,#4859,.T.);
#4859 = EDGE_CURVE('',#4852,#4860,#4862,.T.);
#4860 = VERTEX_POINT('',#4861);
#4861 = CARTESIAN_POINT('',(17.561624526978,6.321912288666,
    1.319711923599));
#4862 = LINE('',#4863,#4864);
#4863 = CARTESIAN_POINT('',(16.843172073364,7.41165304184,0.319711983204
    ));
#4864 = VECTOR('',#4865,1.);
#4865 = DIRECTION('',(0.436936254585,-0.662740089154,0.608163040358));
#4866 = ORIENTED_EDGE('',*,*,#4867,.F.);
#4867 = EDGE_CURVE('',#4850,#4860,#4868,.T.);
#4868 = LINE('',#4869,#4870);
#4869 = CARTESIAN_POINT('',(17.561624526978,6.321912288666,
    0.319711983204));
#4870 = VECTOR('',#4871,1.);
#4871 = DIRECTION('',(0.,0.,1.));
#4872 = PLANE('',#4873);
#4873 = AXIS2_PLACEMENT_3D('',#4874,#4875,#4876);
#4874 = CARTESIAN_POINT('',(17.293351827044,6.728825359408,
    0.654470426277));
#4875 = DIRECTION('',(0.83488278186,0.550427779598,-1.482266582145E-16)
  );
#4876 = DIRECTION('',(-0.550427779598,0.83488278186,0.));
#4877 = SHELL_BASED_SURFACE_MODEL('',(#4878));
#4878 = OPEN_SHELL('',(#4879));
#4879 = ADVANCED_FACE('',(#4880),#4906,.T.);
#4880 = FACE_BOUND('',#4881,.T.);
#4881 = EDGE_LOOP('',(#4882,#4892,#4900));
#4882 = ORIENTED_EDGE('',*,*,#4883,.F.);
#4883 = EDGE_CURVE('',#4884,#4886,#4888,.T.);
#4884 = VERTEX_POINT('',#4885);
#4885 = CARTESIAN_POINT('',(17.561624526978,6.321912288666,
    1.319711923599));
#4886 = VERTEX_POINT('',#4887);
#4887 = CARTESIAN_POINT('',(16.843172073364,7.41165304184,1.319711923599
    ));
#4888 = LINE('',#4889,#4890);
#4889 = CARTESIAN_POINT('',(17.561624526978,6.321912288666,
    1.319711923599));
#4890 = VECTOR('',#4891,1.);
#4891 = DIRECTION('',(-0.550427779598,0.83488278186,0.));
#4892 = ORIENTED_EDGE('',*,*,#4893,.F.);
#4893 = EDGE_CURVE('',#4894,#4884,#4896,.T.);
#4894 = VERTEX_POINT('',#4895);
#4895 = CARTESIAN_POINT('',(16.843172073364,7.41165304184,0.319711983204
    ));
#4896 = LINE('',#4897,#4898);
#4897 = CARTESIAN_POINT('',(16.843172073364,7.41165304184,0.319711983204
    ));
#4898 = VECTOR('',#4899,1.);
#4899 = DIRECTION('',(0.436936254585,-0.662740089154,0.608163040358));
#4900 = ORIENTED_EDGE('',*,*,#4901,.T.);
#4901 = EDGE_CURVE('',#4894,#4886,#4902,.T.);
#4902 = LINE('',#4903,#4904);
#4903 = CARTESIAN_POINT('',(16.843172073364,7.41165304184,0.319711983204
    ));
#4904 = VECTOR('',#4905,1.);
#4905 = DIRECTION('',(0.,0.,1.));
#4906 = PLANE('',#4907);
#4907 = AXIS2_PLACEMENT_3D('',#4908,#4909,#4910);
#4908 = CARTESIAN_POINT('',(17.111444773298,7.004739971098,
    0.984953480527));
#4909 = DIRECTION('',(0.83488278186,0.550427779598,-1.482266582145E-16)
  );
#4910 = DIRECTION('',(-0.550427779598,0.83488278186,0.));
#4911 = SHELL_BASED_SURFACE_MODEL('',(#4912));
#4912 = OPEN_SHELL('',(#4913));
#4913 = ADVANCED_FACE('',(#4914),#4940,.T.);
#4914 = FACE_BOUND('',#4915,.T.);
#4915 = EDGE_LOOP('',(#4916,#4926,#4934));
#4916 = ORIENTED_EDGE('',*,*,#4917,.T.);
#4917 = EDGE_CURVE('',#4918,#4920,#4922,.T.);
#4918 = VERTEX_POINT('',#4919);
#4919 = CARTESIAN_POINT('',(15.867153167725,8.278311729431,
    0.319711983204));
#4920 = VERTEX_POINT('',#4921);
#4921 = CARTESIAN_POINT('',(15.867153167725,8.278311729431,
    1.319711923599));
#4922 = LINE('',#4923,#4924);
#4923 = CARTESIAN_POINT('',(15.867153167725,8.278311729431,
    0.319711983204));
#4924 = VECTOR('',#4925,1.);
#4925 = DIRECTION('',(0.,0.,1.));
#4926 = ORIENTED_EDGE('',*,*,#4927,.T.);
#4927 = EDGE_CURVE('',#4920,#4928,#4930,.T.);
#4928 = VERTEX_POINT('',#4929);
#4929 = CARTESIAN_POINT('',(16.843172073364,7.41165304184,0.319711983204
    ));
#4930 = LINE('',#4931,#4932);
#4931 = CARTESIAN_POINT('',(15.867153167725,8.278311729431,
    1.319711923599));
#4932 = VECTOR('',#4933,1.);
#4933 = DIRECTION('',(0.59357851254,-0.52706968245,-0.608162888783));
#4934 = ORIENTED_EDGE('',*,*,#4935,.T.);
#4935 = EDGE_CURVE('',#4928,#4918,#4936,.T.);
#4936 = LINE('',#4937,#4938);
#4937 = CARTESIAN_POINT('',(16.843172073364,7.41165304184,0.319711983204
    ));
#4938 = VECTOR('',#4939,1.);
#4939 = DIRECTION('',(-0.747756798504,0.663972718033,0.));
#4940 = PLANE('',#4941);
#4941 = AXIS2_PLACEMENT_3D('',#4942,#4943,#4944);
#4942 = CARTESIAN_POINT('',(16.231602125343,7.954698269202,
    0.654470399665));
#4943 = DIRECTION('',(0.663972718033,0.747756798504,0.));
#4944 = DIRECTION('',(0.747756798504,-0.663972718033,0.));
#4945 = SHELL_BASED_SURFACE_MODEL('',(#4946));
#4946 = OPEN_SHELL('',(#4947));
#4947 = ADVANCED_FACE('',(#4948),#4974,.T.);
#4948 = FACE_BOUND('',#4949,.T.);
#4949 = EDGE_LOOP('',(#4950,#4960,#4968));
#4950 = ORIENTED_EDGE('',*,*,#4951,.F.);
#4951 = EDGE_CURVE('',#4952,#4954,#4956,.T.);
#4952 = VERTEX_POINT('',#4953);
#4953 = CARTESIAN_POINT('',(16.843172073364,7.41165304184,0.319711983204
    ));
#4954 = VERTEX_POINT('',#4955);
#4955 = CARTESIAN_POINT('',(16.843172073364,7.41165304184,1.319711923599
    ));
#4956 = LINE('',#4957,#4958);
#4957 = CARTESIAN_POINT('',(16.843172073364,7.41165304184,0.319711983204
    ));
#4958 = VECTOR('',#4959,1.);
#4959 = DIRECTION('',(0.,0.,1.));
#4960 = ORIENTED_EDGE('',*,*,#4961,.F.);
#4961 = EDGE_CURVE('',#4962,#4952,#4964,.T.);
#4962 = VERTEX_POINT('',#4963);
#4963 = CARTESIAN_POINT('',(15.867153167725,8.278311729431,
    1.319711923599));
#4964 = LINE('',#4965,#4966);
#4965 = CARTESIAN_POINT('',(15.867153167725,8.278311729431,
    1.319711923599));
#4966 = VECTOR('',#4967,1.);
#4967 = DIRECTION('',(0.59357851254,-0.52706968245,-0.608162888783));
#4968 = ORIENTED_EDGE('',*,*,#4969,.F.);
#4969 = EDGE_CURVE('',#4954,#4962,#4970,.T.);
#4970 = LINE('',#4971,#4972);
#4971 = CARTESIAN_POINT('',(16.843172073364,7.41165304184,1.319711923599
    ));
#4972 = VECTOR('',#4973,1.);
#4973 = DIRECTION('',(-0.747756798504,0.663972718033,0.));
#4974 = PLANE('',#4975);
#4975 = AXIS2_PLACEMENT_3D('',#4976,#4977,#4978);
#4976 = CARTESIAN_POINT('',(16.478723115746,7.735266502069,
    0.984953507138));
#4977 = DIRECTION('',(0.663972718033,0.747756798504,0.));
#4978 = DIRECTION('',(0.747756798504,-0.663972718033,0.));
#4979 = SHELL_BASED_SURFACE_MODEL('',(#4980));
#4980 = OPEN_SHELL('',(#4981));
#4981 = ADVANCED_FACE('',(#4982),#5008,.T.);
#4982 = FACE_BOUND('',#4983,.T.);
#4983 = EDGE_LOOP('',(#4984,#4994,#5002));
#4984 = ORIENTED_EDGE('',*,*,#4985,.T.);
#4985 = EDGE_CURVE('',#4986,#4988,#4990,.T.);
#4986 = VERTEX_POINT('',#4987);
#4987 = CARTESIAN_POINT('',(14.700084686279,8.8628282547,0.319711983204)
  );
#4988 = VERTEX_POINT('',#4989);
#4989 = CARTESIAN_POINT('',(14.700084686279,8.8628282547,1.319711923599)
  );
#4990 = LINE('',#4991,#4992);
#4991 = CARTESIAN_POINT('',(14.700084686279,8.8628282547,0.319711983204)
  );
#4992 = VECTOR('',#4993,1.);
#4993 = DIRECTION('',(0.,0.,1.));
#4994 = ORIENTED_EDGE('',*,*,#4995,.T.);
#4995 = EDGE_CURVE('',#4988,#4996,#4998,.T.);
#4996 = VERTEX_POINT('',#4997);
#4997 = CARTESIAN_POINT('',(15.867153167725,8.278311729431,
    0.319711983204));
#4998 = LINE('',#4999,#5000);
#4999 = CARTESIAN_POINT('',(14.700084686279,8.8628282547,1.319711923599)
  );
#5000 = VECTOR('',#5001,1.);
#5001 = DIRECTION('',(0.709768014536,-0.355481396507,-0.608163088554));
#5002 = ORIENTED_EDGE('',*,*,#5003,.T.);
#5003 = EDGE_CURVE('',#4996,#4986,#5004,.T.);
#5004 = LINE('',#5005,#5006);
#5005 = CARTESIAN_POINT('',(15.867153167725,8.278311729431,
    0.319711983204));
#5006 = VECTOR('',#5007,1.);
#5007 = DIRECTION('',(-0.894125965386,0.447815540175,0.));
#5008 = PLANE('',#5009);
#5009 = AXIS2_PLACEMENT_3D('',#5010,#5011,#5012);
#5010 = CARTESIAN_POINT('',(15.135872194605,8.644567712005,
    0.654470434738));
#5011 = DIRECTION('',(0.447815540175,0.894125965386,0.));
#5012 = DIRECTION('',(0.894125965386,-0.447815540175,0.));
#5013 = SHELL_BASED_SURFACE_MODEL('',(#5014));
#5014 = OPEN_SHELL('',(#5015));
#5015 = ADVANCED_FACE('',(#5016),#5042,.T.);
#5016 = FACE_BOUND('',#5017,.T.);
#5017 = EDGE_LOOP('',(#5018,#5028,#5036));
#5018 = ORIENTED_EDGE('',*,*,#5019,.F.);
#5019 = EDGE_CURVE('',#5020,#5022,#5024,.T.);
#5020 = VERTEX_POINT('',#5021);
#5021 = CARTESIAN_POINT('',(15.867153167725,8.278311729431,
    0.319711983204));
#5022 = VERTEX_POINT('',#5023);
#5023 = CARTESIAN_POINT('',(15.867153167725,8.278311729431,
    1.319711923599));
#5024 = LINE('',#5025,#5026);
#5025 = CARTESIAN_POINT('',(15.867153167725,8.278311729431,
    0.319711983204));
#5026 = VECTOR('',#5027,1.);
#5027 = DIRECTION('',(0.,0.,1.));
#5028 = ORIENTED_EDGE('',*,*,#5029,.F.);
#5029 = EDGE_CURVE('',#5030,#5020,#5032,.T.);
#5030 = VERTEX_POINT('',#5031);
#5031 = CARTESIAN_POINT('',(14.700084686279,8.8628282547,1.319711923599)
  );
#5032 = LINE('',#5033,#5034);
#5033 = CARTESIAN_POINT('',(14.700084686279,8.8628282547,1.319711923599)
  );
#5034 = VECTOR('',#5035,1.);
#5035 = DIRECTION('',(0.709768014536,-0.355481396507,-0.608163088554));
#5036 = ORIENTED_EDGE('',*,*,#5037,.F.);
#5037 = EDGE_CURVE('',#5022,#5030,#5038,.T.);
#5038 = LINE('',#5039,#5040);
#5039 = CARTESIAN_POINT('',(15.867153167725,8.278311729431,
    1.319711923599));
#5040 = VECTOR('',#5041,1.);
#5041 = DIRECTION('',(-0.894125965386,0.447815540175,0.));
#5042 = PLANE('',#5043);
#5043 = AXIS2_PLACEMENT_3D('',#5044,#5045,#5046);
#5044 = CARTESIAN_POINT('',(15.431365659399,8.496572272126,
    0.984953472065));
#5045 = DIRECTION('',(0.447815540175,0.894125965386,1.482266555088E-16)
  );
#5046 = DIRECTION('',(0.894125965386,-0.447815540175,0.));
#5047 = SHELL_BASED_SURFACE_MODEL('',(#5048));
#5048 = OPEN_SHELL('',(#5049));
#5049 = ADVANCED_FACE('',(#5050),#5076,.T.);
#5050 = FACE_BOUND('',#5051,.T.);
#5051 = EDGE_LOOP('',(#5052,#5062,#5070));
#5052 = ORIENTED_EDGE('',*,*,#5053,.T.);
#5053 = EDGE_CURVE('',#5054,#5056,#5058,.T.);
#5054 = VERTEX_POINT('',#5055);
#5055 = CARTESIAN_POINT('',(13.421499252319,9.125368118286,
    0.319711983204));
#5056 = VERTEX_POINT('',#5057);
#5057 = CARTESIAN_POINT('',(13.421499252319,9.125368118286,
    1.319711923599));
#5058 = LINE('',#5059,#5060);
#5059 = CARTESIAN_POINT('',(13.421499252319,9.125368118286,
    0.319711983204));
#5060 = VECTOR('',#5061,1.);
#5061 = DIRECTION('',(0.,0.,1.));
#5062 = ORIENTED_EDGE('',*,*,#5063,.T.);
#5063 = EDGE_CURVE('',#5056,#5064,#5066,.T.);
#5064 = VERTEX_POINT('',#5065);
#5065 = CARTESIAN_POINT('',(14.700084686279,8.8628282547,0.319711983204)
  );
#5066 = LINE('',#5067,#5068);
#5067 = CARTESIAN_POINT('',(13.421499252319,9.125368118286,
    1.319711923599));
#5068 = VECTOR('',#5069,1.);
#5069 = DIRECTION('',(0.77758858716,-0.159667079084,-0.608163146677));
#5070 = ORIENTED_EDGE('',*,*,#5071,.T.);
#5071 = EDGE_CURVE('',#5064,#5054,#5072,.T.);
#5072 = LINE('',#5073,#5074);
#5073 = CARTESIAN_POINT('',(14.700084686279,8.8628282547,0.319711983204)
  );
#5074 = VECTOR('',#5075,1.);
#5075 = DIRECTION('',(-0.979562576687,0.201139648886,0.));
#5076 = PLANE('',#5077);
#5077 = AXIS2_PLACEMENT_3D('',#5078,#5079,#5080);
#5078 = CARTESIAN_POINT('',(13.898927571498,9.027334805486,
    0.654470444943));
#5079 = DIRECTION('',(0.201139648886,0.979562576687,0.));
#5080 = DIRECTION('',(0.979562576687,-0.201139648886,0.));
#5081 = SHELL_BASED_SURFACE_MODEL('',(#5082));
#5082 = OPEN_SHELL('',(#5083));
#5083 = ADVANCED_FACE('',(#5084),#5110,.T.);
#5084 = FACE_BOUND('',#5085,.T.);
#5085 = EDGE_LOOP('',(#5086,#5096,#5104));
#5086 = ORIENTED_EDGE('',*,*,#5087,.F.);
#5087 = EDGE_CURVE('',#5088,#5090,#5092,.T.);
#5088 = VERTEX_POINT('',#5089);
#5089 = CARTESIAN_POINT('',(14.700084686279,8.8628282547,0.319711983204)
  );
#5090 = VERTEX_POINT('',#5091);
#5091 = CARTESIAN_POINT('',(14.700084686279,8.8628282547,1.319711923599)
  );
#5092 = LINE('',#5093,#5094);
#5093 = CARTESIAN_POINT('',(14.700084686279,8.8628282547,0.319711983204)
  );
#5094 = VECTOR('',#5095,1.);
#5095 = DIRECTION('',(0.,0.,1.));
#5096 = ORIENTED_EDGE('',*,*,#5097,.F.);
#5097 = EDGE_CURVE('',#5098,#5088,#5100,.T.);
#5098 = VERTEX_POINT('',#5099);
#5099 = CARTESIAN_POINT('',(13.421499252319,9.125368118286,
    1.319711923599));
#5100 = LINE('',#5101,#5102);
#5101 = CARTESIAN_POINT('',(13.421499252319,9.125368118286,
    1.319711923599));
#5102 = VECTOR('',#5103,1.);
#5103 = DIRECTION('',(0.77758858716,-0.159667079084,-0.608163146677));
#5104 = ORIENTED_EDGE('',*,*,#5105,.F.);
#5105 = EDGE_CURVE('',#5090,#5098,#5106,.T.);
#5106 = LINE('',#5107,#5108);
#5107 = CARTESIAN_POINT('',(14.700084686279,8.8628282547,1.319711923599)
  );
#5108 = VECTOR('',#5109,1.);
#5109 = DIRECTION('',(-0.979562576687,0.201139648886,0.));
#5110 = PLANE('',#5111);
#5111 = AXIS2_PLACEMENT_3D('',#5112,#5113,#5114);
#5112 = CARTESIAN_POINT('',(14.222656367101,8.9608615675,0.98495346186)
  );
#5113 = DIRECTION('',(0.201139648886,0.979562576687,0.));
#5114 = DIRECTION('',(0.979562576687,-0.201139648886,0.));
#5115 = SHELL_BASED_SURFACE_MODEL('',(#5116));
#5116 = OPEN_SHELL('',(#5117));
#5117 = ADVANCED_FACE('',(#5118),#5144,.T.);
#5118 = FACE_BOUND('',#5119,.T.);
#5119 = EDGE_LOOP('',(#5120,#5130,#5138));
#5120 = ORIENTED_EDGE('',*,*,#5121,.T.);
#5121 = EDGE_CURVE('',#5122,#5124,#5126,.T.);
#5122 = VERTEX_POINT('',#5123);
#5123 = CARTESIAN_POINT('',(12.118529319763,9.04803943634,0.319711983204
    ));
#5124 = VERTEX_POINT('',#5125);
#5125 = CARTESIAN_POINT('',(12.118529319763,9.04803943634,1.319711923599
    ));
#5126 = LINE('',#5127,#5128);
#5127 = CARTESIAN_POINT('',(12.118529319763,9.04803943634,0.319711983204
    ));
#5128 = VECTOR('',#5129,1.);
#5129 = DIRECTION('',(0.,0.,1.));
#5130 = ORIENTED_EDGE('',*,*,#5131,.T.);
#5131 = EDGE_CURVE('',#5124,#5132,#5134,.T.);
#5132 = VERTEX_POINT('',#5133);
#5133 = CARTESIAN_POINT('',(13.421499252319,9.125368118286,
    0.319711983204));
#5134 = LINE('',#5135,#5136);
#5135 = CARTESIAN_POINT('',(12.118529319763,9.04803943634,1.319711923599
    ));
#5136 = VECTOR('',#5137,1.);
#5137 = DIRECTION('',(0.792417978265,4.702843578988E-02,-0.608162867948)
  );
#5138 = ORIENTED_EDGE('',*,*,#5139,.T.);
#5139 = EDGE_CURVE('',#5132,#5122,#5140,.T.);
#5140 = LINE('',#5141,#5142);
#5141 = CARTESIAN_POINT('',(13.421499252319,9.125368118286,
    0.319711983204));
#5142 = VECTOR('',#5143,1.);
#5143 = DIRECTION('',(-0.998243544991,-5.924377506059E-02,0.));
#5144 = PLANE('',#5145);
#5145 = AXIS2_PLACEMENT_3D('',#5146,#5147,#5148);
#5146 = CARTESIAN_POINT('',(12.605062968008,9.076914243656,
    0.654470396007));
#5147 = DIRECTION('',(-5.924377506059E-02,0.998243544991,0.));
#5148 = DIRECTION('',(0.998243544991,5.924377506059E-02,0.));
#5149 = SHELL_BASED_SURFACE_MODEL('',(#5150));
#5150 = OPEN_SHELL('',(#5151));
#5151 = ADVANCED_FACE('',(#5152),#5178,.T.);
#5152 = FACE_BOUND('',#5153,.T.);
#5153 = EDGE_LOOP('',(#5154,#5164,#5172));
#5154 = ORIENTED_EDGE('',*,*,#5155,.F.);
#5155 = EDGE_CURVE('',#5156,#5158,#5160,.T.);
#5156 = VERTEX_POINT('',#5157);
#5157 = CARTESIAN_POINT('',(13.421499252319,9.125368118286,
    0.319711983204));
#5158 = VERTEX_POINT('',#5159);
#5159 = CARTESIAN_POINT('',(13.421499252319,9.125368118286,
    1.319711923599));
#5160 = LINE('',#5161,#5162);
#5161 = CARTESIAN_POINT('',(13.421499252319,9.125368118286,
    0.319711983204));
#5162 = VECTOR('',#5163,1.);
#5163 = DIRECTION('',(0.,0.,1.));
#5164 = ORIENTED_EDGE('',*,*,#5165,.F.);
#5165 = EDGE_CURVE('',#5166,#5156,#5168,.T.);
#5166 = VERTEX_POINT('',#5167);
#5167 = CARTESIAN_POINT('',(12.118529319763,9.04803943634,1.319711923599
    ));
#5168 = LINE('',#5169,#5170);
#5169 = CARTESIAN_POINT('',(12.118529319763,9.04803943634,1.319711923599
    ));
#5170 = VECTOR('',#5171,1.);
#5171 = DIRECTION('',(0.792417978265,4.702843578988E-02,-0.608162867948)
  );
#5172 = ORIENTED_EDGE('',*,*,#5173,.F.);
#5173 = EDGE_CURVE('',#5158,#5166,#5174,.T.);
#5174 = LINE('',#5175,#5176);
#5175 = CARTESIAN_POINT('',(13.421499252319,9.125368118286,
    1.319711923599));
#5176 = VECTOR('',#5177,1.);
#5177 = DIRECTION('',(-0.998243544991,-5.924377506059E-02,0.));
#5178 = PLANE('',#5179);
#5179 = AXIS2_PLACEMENT_3D('',#5180,#5181,#5182);
#5180 = CARTESIAN_POINT('',(12.934965604075,9.09649331097,0.984953510796
    ));
#5181 = DIRECTION('',(-5.924377506059E-02,0.998243544991,0.));
#5182 = DIRECTION('',(0.998243544991,5.924377506059E-02,0.));
#5183 = SHELL_BASED_SURFACE_MODEL('',(#5184));
#5184 = OPEN_SHELL('',(#5185));
#5185 = ADVANCED_FACE('',(#5186),#5212,.T.);
#5186 = FACE_BOUND('',#5187,.T.);
#5187 = EDGE_LOOP('',(#5188,#5198,#5206));
#5188 = ORIENTED_EDGE('',*,*,#5189,.T.);
#5189 = EDGE_CURVE('',#5190,#5192,#5194,.T.);
#5190 = VERTEX_POINT('',#5191);
#5191 = CARTESIAN_POINT('',(10.879971504211,8.636113166809,
    0.319711983204));
#5192 = VERTEX_POINT('',#5193);
#5193 = CARTESIAN_POINT('',(10.879971504211,8.636113166809,
    1.319711923599));
#5194 = LINE('',#5195,#5196);
#5195 = CARTESIAN_POINT('',(10.879971504211,8.636113166809,
    0.319711983204));
#5196 = VECTOR('',#5197,1.);
#5197 = DIRECTION('',(0.,0.,1.));
#5198 = ORIENTED_EDGE('',*,*,#5199,.T.);
#5199 = EDGE_CURVE('',#5192,#5200,#5202,.T.);
#5200 = VERTEX_POINT('',#5201);
#5201 = CARTESIAN_POINT('',(12.118529319763,9.04803943634,0.319711983204
    ));
#5202 = LINE('',#5203,#5204);
#5203 = CARTESIAN_POINT('',(10.879971504211,8.636113166809,
    1.319711923599));
#5204 = VECTOR('',#5205,1.);
#5205 = DIRECTION('',(0.753245148828,0.250518353123,-0.608163054218));
#5206 = ORIENTED_EDGE('',*,*,#5207,.T.);
#5207 = EDGE_CURVE('',#5200,#5190,#5208,.T.);
#5208 = LINE('',#5209,#5210);
#5209 = CARTESIAN_POINT('',(12.118529319763,9.04803943634,0.319711983204
    ));
#5210 = VECTOR('',#5211,1.);
#5211 = DIRECTION('',(-0.948895991023,-0.315588970371,0.));
#5212 = PLANE('',#5213);
#5213 = AXIS2_PLACEMENT_3D('',#5214,#5215,#5216);
#5214 = CARTESIAN_POINT('',(11.342453391657,8.789927898935,0.65447042871
    ));
#5215 = DIRECTION('',(-0.315588970371,0.948895991023,0.));
#5216 = DIRECTION('',(0.948895991023,0.315588970371,0.));
#5217 = SHELL_BASED_SURFACE_MODEL('',(#5218));
#5218 = OPEN_SHELL('',(#5219));
#5219 = ADVANCED_FACE('',(#5220),#5246,.T.);
#5220 = FACE_BOUND('',#5221,.T.);
#5221 = EDGE_LOOP('',(#5222,#5232,#5240));
#5222 = ORIENTED_EDGE('',*,*,#5223,.F.);
#5223 = EDGE_CURVE('',#5224,#5226,#5228,.T.);
#5224 = VERTEX_POINT('',#5225);
#5225 = CARTESIAN_POINT('',(12.118529319763,9.04803943634,0.319711983204
    ));
#5226 = VERTEX_POINT('',#5227);
#5227 = CARTESIAN_POINT('',(12.118529319763,9.04803943634,1.319711923599
    ));
#5228 = LINE('',#5229,#5230);
#5229 = CARTESIAN_POINT('',(12.118529319763,9.04803943634,0.319711983204
    ));
#5230 = VECTOR('',#5231,1.);
#5231 = DIRECTION('',(0.,0.,1.));
#5232 = ORIENTED_EDGE('',*,*,#5233,.F.);
#5233 = EDGE_CURVE('',#5234,#5224,#5236,.T.);
#5234 = VERTEX_POINT('',#5235);
#5235 = CARTESIAN_POINT('',(10.879971504211,8.636113166809,
    1.319711923599));
#5236 = LINE('',#5237,#5238);
#5237 = CARTESIAN_POINT('',(10.879971504211,8.636113166809,
    1.319711923599));
#5238 = VECTOR('',#5239,1.);
#5239 = DIRECTION('',(0.753245148828,0.250518353123,-0.608163054218));
#5240 = ORIENTED_EDGE('',*,*,#5241,.F.);
#5241 = EDGE_CURVE('',#5226,#5234,#5242,.T.);
#5242 = LINE('',#5243,#5244);
#5243 = CARTESIAN_POINT('',(12.118529319763,9.04803943634,1.319711923599
    ));
#5244 = VECTOR('',#5245,1.);
#5245 = DIRECTION('',(-0.948895991023,-0.315588970371,0.));
#5246 = PLANE('',#5247);
#5247 = AXIS2_PLACEMENT_3D('',#5248,#5249,#5250);
#5248 = CARTESIAN_POINT('',(11.656047432318,8.894224704215,
    0.984953478093));
#5249 = DIRECTION('',(-0.315588970371,0.948895991023,0.));
#5250 = DIRECTION('',(0.948895991023,0.315588970371,0.));
#5251 = SHELL_BASED_SURFACE_MODEL('',(#5252));
#5252 = OPEN_SHELL('',(#5253));
#5253 = ADVANCED_FACE('',(#5254),#5280,.T.);
#5254 = FACE_BOUND('',#5255,.T.);
#5255 = EDGE_LOOP('',(#5256,#5266,#5274));
#5256 = ORIENTED_EDGE('',*,*,#5257,.T.);
#5257 = EDGE_CURVE('',#5258,#5260,#5262,.T.);
#5258 = VERTEX_POINT('',#5259);
#5259 = CARTESIAN_POINT('',(9.790231704712,7.917660236359,0.319711983204
    ));
#5260 = VERTEX_POINT('',#5261);
#5261 = CARTESIAN_POINT('',(9.790231704712,7.917660236359,1.319711923599
    ));
#5262 = LINE('',#5263,#5264);
#5263 = CARTESIAN_POINT('',(9.790231704712,7.917660236359,0.319711983204
    ));
#5264 = VECTOR('',#5265,1.);
#5265 = DIRECTION('',(0.,0.,1.));
#5266 = ORIENTED_EDGE('',*,*,#5267,.T.);
#5267 = EDGE_CURVE('',#5260,#5268,#5270,.T.);
#5268 = VERTEX_POINT('',#5269);
#5269 = CARTESIAN_POINT('',(10.879971504211,8.636113166809,
    0.319711983204));
#5270 = LINE('',#5271,#5272);
#5271 = CARTESIAN_POINT('',(9.790231704712,7.917660236359,1.319711923599
    ));
#5272 = VECTOR('',#5273,1.);
#5273 = DIRECTION('',(0.662739679935,0.436936657167,-0.608163197065));
#5274 = ORIENTED_EDGE('',*,*,#5275,.T.);
#5275 = EDGE_CURVE('',#5268,#5258,#5276,.T.);
#5276 = LINE('',#5277,#5278);
#5277 = CARTESIAN_POINT('',(10.879971504211,8.636113166809,
    0.319711983204));
#5278 = VECTOR('',#5279,1.);
#5279 = DIRECTION('',(-0.834882392618,-0.550428369996,0.));
#5280 = PLANE('',#5281);
#5281 = AXIS2_PLACEMENT_3D('',#5282,#5283,#5284);
#5282 = CARTESIAN_POINT('',(10.197144385906,8.185933092297,
    0.654470453789));
#5283 = DIRECTION('',(-0.550428369996,0.834882392618,0.));
#5284 = DIRECTION('',(0.834882392618,0.550428369996,0.));
#5285 = SHELL_BASED_SURFACE_MODEL('',(#5286));
#5286 = OPEN_SHELL('',(#5287));
#5287 = ADVANCED_FACE('',(#5288),#5314,.T.);
#5288 = FACE_BOUND('',#5289,.T.);
#5289 = EDGE_LOOP('',(#5290,#5300,#5308));
#5290 = ORIENTED_EDGE('',*,*,#5291,.F.);
#5291 = EDGE_CURVE('',#5292,#5294,#5296,.T.);
#5292 = VERTEX_POINT('',#5293);
#5293 = CARTESIAN_POINT('',(10.879971504211,8.636113166809,
    0.319711983204));
#5294 = VERTEX_POINT('',#5295);
#5295 = CARTESIAN_POINT('',(10.879971504211,8.636113166809,
    1.319711923599));
#5296 = LINE('',#5297,#5298);
#5297 = CARTESIAN_POINT('',(10.879971504211,8.636113166809,
    0.319711983204));
#5298 = VECTOR('',#5299,1.);
#5299 = DIRECTION('',(0.,0.,1.));
#5300 = ORIENTED_EDGE('',*,*,#5301,.F.);
#5301 = EDGE_CURVE('',#5302,#5292,#5304,.T.);
#5302 = VERTEX_POINT('',#5303);
#5303 = CARTESIAN_POINT('',(9.790231704712,7.917660236359,1.319711923599
    ));
#5304 = LINE('',#5305,#5306);
#5305 = CARTESIAN_POINT('',(9.790231704712,7.917660236359,1.319711923599
    ));
#5306 = VECTOR('',#5307,1.);
#5307 = DIRECTION('',(0.662739679935,0.436936657167,-0.608163197065));
#5308 = ORIENTED_EDGE('',*,*,#5309,.F.);
#5309 = EDGE_CURVE('',#5294,#5302,#5310,.T.);
#5310 = LINE('',#5311,#5312);
#5311 = CARTESIAN_POINT('',(10.879971504211,8.636113166809,
    1.319711923599));
#5312 = VECTOR('',#5313,1.);
#5313 = DIRECTION('',(-0.834882392618,-0.550428369996,0.));
#5314 = PLANE('',#5315);
#5315 = AXIS2_PLACEMENT_3D('',#5316,#5317,#5318);
#5316 = CARTESIAN_POINT('',(10.473058823018,8.367840310871,
    0.984953453014));
#5317 = DIRECTION('',(-0.550428369996,0.834882392618,0.));
#5318 = DIRECTION('',(0.834882392618,0.550428369996,0.));
#5319 = SHELL_BASED_SURFACE_MODEL('',(#5320));
#5320 = OPEN_SHELL('',(#5321));
#5321 = ADVANCED_FACE('',(#5322),#5348,.T.);
#5322 = FACE_BOUND('',#5323,.T.);
#5323 = EDGE_LOOP('',(#5324,#5334,#5342));
#5324 = ORIENTED_EDGE('',*,*,#5325,.F.);
#5325 = EDGE_CURVE('',#5326,#5328,#5330,.T.);
#5326 = VERTEX_POINT('',#5327);
#5327 = CARTESIAN_POINT('',(9.790231704712,7.917660236359,1.319711923599
    ));
#5328 = VERTEX_POINT('',#5329);
#5329 = CARTESIAN_POINT('',(8.923572540283,6.941642284393,1.319711923599
    ));
#5330 = LINE('',#5331,#5332);
#5331 = CARTESIAN_POINT('',(9.790231704712,7.917660236359,1.319711923599
    ));
#5332 = VECTOR('',#5333,1.);
#5333 = DIRECTION('',(-0.663973285052,-0.747756295017,0.));
#5334 = ORIENTED_EDGE('',*,*,#5335,.T.);
#5335 = EDGE_CURVE('',#5326,#5336,#5338,.T.);
#5336 = VERTEX_POINT('',#5337);
#5337 = CARTESIAN_POINT('',(8.923572540283,6.941642284393,0.319711983204
    ));
#5338 = LINE('',#5339,#5340);
#5339 = CARTESIAN_POINT('',(9.790231704712,7.917660236359,1.319711923599
    ));
#5340 = VECTOR('',#5341,1.);
#5341 = DIRECTION('',(-0.527070073337,-0.593578046175,-0.608163005198));
#5342 = ORIENTED_EDGE('',*,*,#5343,.F.);
#5343 = EDGE_CURVE('',#5328,#5336,#5344,.T.);
#5344 = LINE('',#5345,#5346);
#5345 = CARTESIAN_POINT('',(8.923572540283,6.941642284393,1.319711923599
    ));
#5346 = VECTOR('',#5347,1.);
#5347 = DIRECTION('',(0.,0.,-1.));
#5348 = PLANE('',#5349);
#5349 = AXIS2_PLACEMENT_3D('',#5350,#5351,#5352);
#5350 = CARTESIAN_POINT('',(9.247186158807,7.306090863654,0.984953486699
    ));
#5351 = DIRECTION('',(-0.747756295017,0.663973285052,2.964533203766E-16)
  );
#5352 = DIRECTION('',(-0.663973285052,-0.747756295017,2.465190328816E-32
    ));
#5353 = SHELL_BASED_SURFACE_MODEL('',(#5354));
#5354 = OPEN_SHELL('',(#5355));
#5355 = ADVANCED_FACE('',(#5356),#5382,.T.);
#5356 = FACE_BOUND('',#5357,.T.);
#5357 = EDGE_LOOP('',(#5358,#5368,#5376));
#5358 = ORIENTED_EDGE('',*,*,#5359,.T.);
#5359 = EDGE_CURVE('',#5360,#5362,#5364,.T.);
#5360 = VERTEX_POINT('',#5361);
#5361 = CARTESIAN_POINT('',(9.790231704712,7.917660236359,0.319711983204
    ));
#5362 = VERTEX_POINT('',#5363);
#5363 = CARTESIAN_POINT('',(8.923572540283,6.941642284393,0.319711983204
    ));
#5364 = LINE('',#5365,#5366);
#5365 = CARTESIAN_POINT('',(9.790231704712,7.917660236359,0.319711983204
    ));
#5366 = VECTOR('',#5367,1.);
#5367 = DIRECTION('',(-0.663973285052,-0.747756295017,0.));
#5368 = ORIENTED_EDGE('',*,*,#5369,.F.);
#5369 = EDGE_CURVE('',#5370,#5362,#5372,.T.);
#5370 = VERTEX_POINT('',#5371);
#5371 = CARTESIAN_POINT('',(9.790231704712,7.917660236359,1.319711923599
    ));
#5372 = LINE('',#5373,#5374);
#5373 = CARTESIAN_POINT('',(9.790231704712,7.917660236359,1.319711923599
    ));
#5374 = VECTOR('',#5375,1.);
#5375 = DIRECTION('',(-0.527070073337,-0.593578046175,-0.608163005198));
#5376 = ORIENTED_EDGE('',*,*,#5377,.F.);
#5377 = EDGE_CURVE('',#5360,#5370,#5378,.T.);
#5378 = LINE('',#5379,#5380);
#5379 = CARTESIAN_POINT('',(9.790231704712,7.917660236359,0.319711983204
    ));
#5380 = VECTOR('',#5381,1.);
#5381 = DIRECTION('',(0.,0.,1.));
#5382 = PLANE('',#5383);
#5383 = AXIS2_PLACEMENT_3D('',#5384,#5385,#5386);
#5384 = CARTESIAN_POINT('',(9.466618086188,7.553211657098,0.654470420104
    ));
#5385 = DIRECTION('',(-0.747756295017,0.663973285052,-0.));
#5386 = DIRECTION('',(-0.663973285052,-0.747756295017,0.));
#5387 = SHELL_BASED_SURFACE_MODEL('',(#5388));
#5388 = OPEN_SHELL('',(#5389));
#5389 = ADVANCED_FACE('',(#5390),#5416,.T.);
#5390 = FACE_BOUND('',#5391,.T.);
#5391 = EDGE_LOOP('',(#5392,#5402,#5410));
#5392 = ORIENTED_EDGE('',*,*,#5393,.T.);
#5393 = EDGE_CURVE('',#5394,#5396,#5398,.T.);
#5394 = VERTEX_POINT('',#5395);
#5395 = CARTESIAN_POINT('',(2.003037691116,3.077526569366,1.319711923599
    ));
#5396 = VERTEX_POINT('',#5397);
#5397 = CARTESIAN_POINT('',(2.533701181412,3.608190059662,0.319711983204
    ));
#5398 = LINE('',#5399,#5400);
#5399 = CARTESIAN_POINT('',(2.003037691116,3.077526569366,1.319711923599
    ));
#5400 = VECTOR('',#5401,1.);
#5401 = DIRECTION('',(0.42443473001,0.42443473001,-0.79981892946));
#5402 = ORIENTED_EDGE('',*,*,#5403,.T.);
#5403 = EDGE_CURVE('',#5396,#5404,#5406,.T.);
#5404 = VERTEX_POINT('',#5405);
#5405 = CARTESIAN_POINT('',(1.764659643173,3.388186693192,1.319711923599
    ));
#5406 = LINE('',#5407,#5408);
#5407 = CARTESIAN_POINT('',(2.533701181412,3.608190059662,0.319711983204
    ));
#5408 = VECTOR('',#5409,1.);
#5409 = DIRECTION('',(-0.600552364092,-0.17180286795,0.780910130904));
#5410 = ORIENTED_EDGE('',*,*,#5411,.F.);
#5411 = EDGE_CURVE('',#5394,#5404,#5412,.T.);
#5412 = LINE('',#5413,#5414);
#5413 = CARTESIAN_POINT('',(2.003037691116,3.077526569366,1.319711923599
    ));
#5414 = VECTOR('',#5415,1.);
#5415 = DIRECTION('',(-0.608761671469,0.793353154245,0.));
#5416 = PLANE('',#5417);
#5417 = AXIS2_PLACEMENT_3D('',#5418,#5419,#5420);
#5418 = CARTESIAN_POINT('',(2.164620283117,3.396182193958,0.886707590914
    ));
#5419 = DIRECTION('',(0.636495363902,0.488400379501,0.596941136993));
#5420 = DIRECTION('',(-0.684079404841,2.775557561563E-17,0.729407545802)
  );
#5421 = SHELL_BASED_SURFACE_MODEL('',(#5422));
#5422 = OPEN_SHELL('',(#5423));
#5423 = ADVANCED_FACE('',(#5424),#5450,.T.);
#5424 = FACE_BOUND('',#5425,.T.);
#5425 = EDGE_LOOP('',(#5426,#5436,#5444));
#5426 = ORIENTED_EDGE('',*,*,#5427,.T.);
#5427 = EDGE_CURVE('',#5428,#5430,#5432,.T.);
#5428 = VERTEX_POINT('',#5429);
#5429 = CARTESIAN_POINT('',(2.414587020874,3.763422489166,0.319711983204
    ));
#5430 = VERTEX_POINT('',#5431);
#5431 = CARTESIAN_POINT('',(1.764659643173,3.388186693192,1.319711923599
    ));
#5432 = LINE('',#5433,#5434);
#5433 = CARTESIAN_POINT('',(2.414587020874,3.763422489166,0.319711983204
    ));
#5434 = VECTOR('',#5435,1.);
#5435 = DIRECTION('',(-0.519824247284,-0.300120708696,0.799818924599));
#5436 = ORIENTED_EDGE('',*,*,#5437,.F.);
#5437 = EDGE_CURVE('',#5438,#5430,#5440,.T.);
#5438 = VERTEX_POINT('',#5439);
#5439 = CARTESIAN_POINT('',(2.533701181412,3.608190059662,0.319711983204
    ));
#5440 = LINE('',#5441,#5442);
#5441 = CARTESIAN_POINT('',(2.533701181412,3.608190059662,0.319711983204
    ));
#5442 = VECTOR('',#5443,1.);
#5443 = DIRECTION('',(-0.600552364092,-0.17180286795,0.780910130904));
#5444 = ORIENTED_EDGE('',*,*,#5445,.T.);
#5445 = EDGE_CURVE('',#5438,#5428,#5446,.T.);
#5446 = LINE('',#5447,#5448);
#5447 = CARTESIAN_POINT('',(2.533701181412,3.608190059662,0.319711983204
    ));
#5448 = VECTOR('',#5449,1.);
#5449 = DIRECTION('',(-0.608761840654,0.793353024424,0.));
#5450 = PLANE('',#5451);
#5451 = AXIS2_PLACEMENT_3D('',#5452,#5453,#5454);
#5452 = CARTESIAN_POINT('',(2.145190409871,3.547244829129,0.783829720425
    ));
#5453 = DIRECTION('',(0.636495278836,0.488400529882,0.596941104658));
#5454 = DIRECTION('',(-0.684079433768,2.775557561563E-17,0.729407518672)
  );
#5455 = SHELL_BASED_SURFACE_MODEL('',(#5456));
#5456 = OPEN_SHELL('',(#5457));
#5457 = ADVANCED_FACE('',(#5458),#5484,.T.);
#5458 = FACE_BOUND('',#5459,.T.);
#5459 = EDGE_LOOP('',(#5460,#5470,#5478));
#5460 = ORIENTED_EDGE('',*,*,#5461,.F.);
#5461 = EDGE_CURVE('',#5462,#5464,#5466,.T.);
#5462 = VERTEX_POINT('',#5463);
#5463 = CARTESIAN_POINT('',(2.414587020874,3.763422489166,0.319711983204
    ));
#5464 = VERTEX_POINT('',#5465);
#5465 = CARTESIAN_POINT('',(1.764659643173,3.388186693192,1.319711923599
    ));
#5466 = LINE('',#5467,#5468);
#5467 = CARTESIAN_POINT('',(2.414587020874,3.763422489166,0.319711983204
    ));
#5468 = VECTOR('',#5469,1.);
#5469 = DIRECTION('',(-0.519824247284,-0.300120708696,0.799818924599));
#5470 = ORIENTED_EDGE('',*,*,#5471,.T.);
#5471 = EDGE_CURVE('',#5462,#5472,#5474,.T.);
#5472 = VERTEX_POINT('',#5473);
#5473 = CARTESIAN_POINT('',(1.614809036255,3.749958276749,1.319711923599
    ));
#5474 = LINE('',#5475,#5476);
#5475 = CARTESIAN_POINT('',(2.414587020874,3.763422489166,0.319711983204
    ));
#5476 = VECTOR('',#5477,1.);
#5477 = DIRECTION('',(-0.62455481723,-1.051434133889E-02,0.780910192597)
  );
#5478 = ORIENTED_EDGE('',*,*,#5479,.F.);
#5479 = EDGE_CURVE('',#5464,#5472,#5480,.T.);
#5480 = LINE('',#5481,#5482);
#5481 = CARTESIAN_POINT('',(1.764659643173,3.388186693192,1.319711923599
    ));
#5482 = VECTOR('',#5483,1.);
#5483 = DIRECTION('',(-0.382683237336,0.923879613295,0.));
#5484 = PLANE('',#5485);
#5485 = AXIS2_PLACEMENT_3D('',#5486,#5487,#5488);
#5486 = CARTESIAN_POINT('',(2.003210613858,3.654163798786,0.886707607587
    ));
#5487 = DIRECTION('',(0.741214804297,0.307021041256,0.596941114447));
#5488 = DIRECTION('',(-0.627234847214,0.,0.778830178177));
#5489 = SHELL_BASED_SURFACE_MODEL('',(#5490));
#5490 = OPEN_SHELL('',(#5491));
#5491 = ADVANCED_FACE('',(#5492),#5518,.T.);
#5492 = FACE_BOUND('',#5493,.T.);
#5493 = EDGE_LOOP('',(#5494,#5504,#5512));
#5494 = ORIENTED_EDGE('',*,*,#5495,.T.);
#5495 = EDGE_CURVE('',#5496,#5498,#5500,.T.);
#5496 = VERTEX_POINT('',#5497);
#5497 = CARTESIAN_POINT('',(2.339708805084,3.944194555283,0.319711983204
    ));
#5498 = VERTEX_POINT('',#5499);
#5499 = CARTESIAN_POINT('',(1.614809036255,3.749958276749,1.319711923599
    ));
#5500 = LINE('',#5501,#5502);
#5501 = CARTESIAN_POINT('',(2.339708805084,3.944194555283,0.319711983204
    ));
#5502 = VECTOR('',#5503,1.);
#5503 = DIRECTION('',(-0.579788605189,-0.155353865252,0.799818948166));
#5504 = ORIENTED_EDGE('',*,*,#5505,.F.);
#5505 = EDGE_CURVE('',#5506,#5498,#5508,.T.);
#5506 = VERTEX_POINT('',#5507);
#5507 = CARTESIAN_POINT('',(2.414587020874,3.763422489166,0.319711983204
    ));
#5508 = LINE('',#5509,#5510);
#5509 = CARTESIAN_POINT('',(2.414587020874,3.763422489166,0.319711983204
    ));
#5510 = VECTOR('',#5511,1.);
#5511 = DIRECTION('',(-0.62455481723,-1.051434133889E-02,0.780910192597)
  );
#5512 = ORIENTED_EDGE('',*,*,#5513,.T.);
#5513 = EDGE_CURVE('',#5506,#5496,#5514,.T.);
#5514 = LINE('',#5515,#5516);
#5515 = CARTESIAN_POINT('',(2.414587020874,3.763422489166,0.319711983204
    ));
#5516 = VECTOR('',#5517,1.);
#5517 = DIRECTION('',(-0.382683320281,0.923879578938,0.));
#5518 = PLANE('',#5519);
#5519 = AXIS2_PLACEMENT_3D('',#5520,#5521,#5522);
#5520 = CARTESIAN_POINT('',(2.023540752087,3.805107973425,0.783829720055
    ));
#5521 = DIRECTION('',(0.74121478609,0.307021111678,0.596941100834));
#5522 = DIRECTION('',(-0.627234847883,2.775557561563E-17,0.778830177639)
  );
#5523 = SHELL_BASED_SURFACE_MODEL('',(#5524));
#5524 = OPEN_SHELL('',(#5525));
#5525 = ADVANCED_FACE('',(#5526),#5552,.T.);
#5526 = FACE_BOUND('',#5527,.T.);
#5527 = EDGE_LOOP('',(#5528,#5538,#5546));
#5528 = ORIENTED_EDGE('',*,*,#5529,.F.);
#5529 = EDGE_CURVE('',#5530,#5532,#5534,.T.);
#5530 = VERTEX_POINT('',#5531);
#5531 = CARTESIAN_POINT('',(2.339708805084,3.944194555283,0.319711983204
    ));
#5532 = VERTEX_POINT('',#5533);
#5533 = CARTESIAN_POINT('',(1.614809036255,3.749958276749,1.319711923599
    ));
#5534 = LINE('',#5535,#5536);
#5535 = CARTESIAN_POINT('',(2.339708805084,3.944194555283,0.319711983204
    ));
#5536 = VECTOR('',#5537,1.);
#5537 = DIRECTION('',(-0.579788605189,-0.155353865252,0.799818948166));
#5538 = ORIENTED_EDGE('',*,*,#5539,.T.);
#5539 = EDGE_CURVE('',#5530,#5540,#5542,.T.);
#5540 = VERTEX_POINT('',#5541);
#5541 = CARTESIAN_POINT('',(1.563697695732,4.13818693161,1.319711923599)
  );
#5542 = LINE('',#5543,#5544);
#5543 = CARTESIAN_POINT('',(2.339708805084,3.944194555283,0.319711983204
    ));
#5544 = VECTOR('',#5545,1.);
#5545 = DIRECTION('',(-0.605994988791,0.151490624943,0.780910151115));
#5546 = ORIENTED_EDGE('',*,*,#5547,.F.);
#5547 = EDGE_CURVE('',#5532,#5540,#5548,.T.);
#5548 = LINE('',#5549,#5550);
#5549 = CARTESIAN_POINT('',(1.614809036255,3.749958276749,1.319711923599
    ));
#5550 = VECTOR('',#5551,1.);
#5551 = DIRECTION('',(-0.130526364111,0.991444838744,0.));
#5552 = PLANE('',#5553);
#5553 = AXIS2_PLACEMENT_3D('',#5554,#5555,#5556);
#5554 = CARTESIAN_POINT('',(1.91407146471,3.945130849865,0.886707602052)
  );
#5555 = DIRECTION('',(0.795421380064,0.104719351615,0.596941107259));
#5556 = DIRECTION('',(-0.600241346021,-6.938893903907E-18,0.799818933589
    ));
#5557 = SHELL_BASED_SURFACE_MODEL('',(#5558));
#5558 = OPEN_SHELL('',(#5559));
#5559 = ADVANCED_FACE('',(#5560),#5586,.T.);
#5560 = FACE_BOUND('',#5561,.T.);
#5561 = EDGE_LOOP('',(#5562,#5572,#5580));
#5562 = ORIENTED_EDGE('',*,*,#5563,.T.);
#5563 = EDGE_CURVE('',#5564,#5566,#5568,.T.);
#5564 = VERTEX_POINT('',#5565);
#5565 = CARTESIAN_POINT('',(2.314169168472,4.13818693161,0.319711983204)
  );
#5566 = VERTEX_POINT('',#5567);
#5567 = CARTESIAN_POINT('',(1.563697695732,4.13818693161,1.319711923599)
  );
#5568 = LINE('',#5569,#5570);
#5569 = CARTESIAN_POINT('',(2.314169168472,4.13818693161,0.319711983204)
  );
#5570 = VECTOR('',#5571,1.);
#5571 = DIRECTION('',(-0.600241335,0.,0.79981894186));
#5572 = ORIENTED_EDGE('',*,*,#5573,.F.);
#5573 = EDGE_CURVE('',#5574,#5566,#5576,.T.);
#5574 = VERTEX_POINT('',#5575);
#5575 = CARTESIAN_POINT('',(2.339708805084,3.944194555283,0.319711983204
    ));
#5576 = LINE('',#5577,#5578);
#5577 = CARTESIAN_POINT('',(2.339708805084,3.944194555283,0.319711983204
    ));
#5578 = VECTOR('',#5579,1.);
#5579 = DIRECTION('',(-0.605994988791,0.151490624943,0.780910151115));
#5580 = ORIENTED_EDGE('',*,*,#5581,.T.);
#5581 = EDGE_CURVE('',#5574,#5564,#5582,.T.);
#5582 = LINE('',#5583,#5584);
#5583 = CARTESIAN_POINT('',(2.339708805084,3.944194555283,0.319711983204
    ));
#5584 = VECTOR('',#5585,1.);
#5585 = DIRECTION('',(-0.130526472317,0.991444824498,0.));
#5586 = PLANE('',#5587);
#5587 = AXIS2_PLACEMENT_3D('',#5588,#5589,#5590);
#5588 = CARTESIAN_POINT('',(1.972776049102,4.085669892102,0.78382970889)
  );
#5589 = DIRECTION('',(0.795421380842,0.104719440035,0.59694109071));
#5590 = DIRECTION('',(-0.600241335,0.,0.79981894186));
#5591 = SHELL_BASED_SURFACE_MODEL('',(#5592));
#5592 = OPEN_SHELL('',(#5593));
#5593 = ADVANCED_FACE('',(#5594),#5620,.T.);
#5594 = FACE_BOUND('',#5595,.T.);
#5595 = EDGE_LOOP('',(#5596,#5606,#5614));
#5596 = ORIENTED_EDGE('',*,*,#5597,.F.);
#5597 = EDGE_CURVE('',#5598,#5600,#5602,.T.);
#5598 = VERTEX_POINT('',#5599);
#5599 = CARTESIAN_POINT('',(2.314169168472,4.13818693161,0.319711983204)
  );
#5600 = VERTEX_POINT('',#5601);
#5601 = CARTESIAN_POINT('',(1.563697695732,4.13818693161,1.319711923599)
  );
#5602 = LINE('',#5603,#5604);
#5603 = CARTESIAN_POINT('',(2.314169168472,4.13818693161,0.319711983204)
  );
#5604 = VECTOR('',#5605,1.);
#5605 = DIRECTION('',(-0.600241335,0.,0.79981894186));
#5606 = ORIENTED_EDGE('',*,*,#5607,.T.);
#5607 = EDGE_CURVE('',#5598,#5608,#5610,.T.);
#5608 = VERTEX_POINT('',#5609);
#5609 = CARTESIAN_POINT('',(1.614809036255,4.526415348053,1.319711923599
    ));
#5610 = LINE('',#5611,#5612);
#5611 = CARTESIAN_POINT('',(2.314169168472,4.13818693161,0.319711983204)
  );
#5612 = VECTOR('',#5613,1.);
#5613 = DIRECTION('',(-0.546137523371,0.303171565108,0.780910243035));
#5614 = ORIENTED_EDGE('',*,*,#5615,.F.);
#5615 = EDGE_CURVE('',#5600,#5608,#5616,.T.);
#5616 = LINE('',#5617,#5618);
#5617 = CARTESIAN_POINT('',(1.563697695732,4.13818693161,1.319711923599)
  );
#5618 = VECTOR('',#5619,1.);
#5619 = DIRECTION('',(0.130526442904,0.991444828371,0.));
#5620 = PLANE('',#5621);
#5621 = AXIS2_PLACEMENT_3D('',#5622,#5623,#5624);
#5622 = CARTESIAN_POINT('',(1.903277451205,4.249254272123,0.886707570258
    ));
#5623 = DIRECTION('',(0.795421382842,-0.104719416291,0.596941092211));
#5624 = DIRECTION('',(-0.600241335,0.,0.79981894186));
#5625 = SHELL_BASED_SURFACE_MODEL('',(#5626));
#5626 = OPEN_SHELL('',(#5627));
#5627 = ADVANCED_FACE('',(#5628),#5654,.T.);
#5628 = FACE_BOUND('',#5629,.T.);
#5629 = EDGE_LOOP('',(#5630,#5640,#5648));
#5630 = ORIENTED_EDGE('',*,*,#5631,.T.);
#5631 = EDGE_CURVE('',#5632,#5634,#5636,.T.);
#5632 = VERTEX_POINT('',#5633);
#5633 = CARTESIAN_POINT('',(2.339708805084,4.332179069519,0.319711983204
    ));
#5634 = VERTEX_POINT('',#5635);
#5635 = CARTESIAN_POINT('',(1.614809036255,4.526415348053,1.319711923599
    ));
#5636 = LINE('',#5637,#5638);
#5637 = CARTESIAN_POINT('',(2.339708805084,4.332179069519,0.319711983204
    ));
#5638 = VECTOR('',#5639,1.);
#5639 = DIRECTION('',(-0.579788605189,0.155353865252,0.799818948166));
#5640 = ORIENTED_EDGE('',*,*,#5641,.F.);
#5641 = EDGE_CURVE('',#5642,#5634,#5644,.T.);
#5642 = VERTEX_POINT('',#5643);
#5643 = CARTESIAN_POINT('',(2.314169168472,4.13818693161,0.319711983204)
  );
#5644 = LINE('',#5645,#5646);
#5645 = CARTESIAN_POINT('',(2.314169168472,4.13818693161,0.319711983204)
  );
#5646 = VECTOR('',#5647,1.);
#5647 = DIRECTION('',(-0.546137523371,0.303171565108,0.780910243035));
#5648 = ORIENTED_EDGE('',*,*,#5649,.T.);
#5649 = EDGE_CURVE('',#5642,#5632,#5650,.T.);
#5650 = LINE('',#5651,#5652);
#5651 = CARTESIAN_POINT('',(2.314169168472,4.13818693161,0.319711983204)
  );
#5652 = VECTOR('',#5653,1.);
#5653 = DIRECTION('',(0.130526630003,0.991444803739,0.));
#5654 = PLANE('',#5655);
#5655 = AXIS2_PLACEMENT_3D('',#5656,#5657,#5658);
#5656 = CARTESIAN_POINT('',(1.996355911631,4.369810613298,0.783829747014
    ));
#5657 = DIRECTION('',(0.795421341972,-0.104719563619,0.596941120825));
#5658 = DIRECTION('',(-0.600241373135,-6.938893903907E-18,0.79981891324)
  );
#5659 = SHELL_BASED_SURFACE_MODEL('',(#5660));
#5660 = OPEN_SHELL('',(#5661));
#5661 = ADVANCED_FACE('',(#5662),#5688,.T.);
#5662 = FACE_BOUND('',#5663,.T.);
#5663 = EDGE_LOOP('',(#5664,#5674,#5682));
#5664 = ORIENTED_EDGE('',*,*,#5665,.T.);
#5665 = EDGE_CURVE('',#5666,#5668,#5670,.T.);
#5666 = VERTEX_POINT('',#5667);
#5667 = CARTESIAN_POINT('',(2.339708805084,4.332179069519,0.319711983204
    ));
#5668 = VERTEX_POINT('',#5669);
#5669 = CARTESIAN_POINT('',(2.414587020874,4.512950897217,0.319711983204
    ));
#5670 = LINE('',#5671,#5672);
#5671 = CARTESIAN_POINT('',(2.339708805084,4.332179069519,0.319711983204
    ));
#5672 = VECTOR('',#5673,1.);
#5673 = DIRECTION('',(0.382683751085,0.923879400493,0.));
#5674 = ORIENTED_EDGE('',*,*,#5675,.T.);
#5675 = EDGE_CURVE('',#5668,#5676,#5678,.T.);
#5676 = VERTEX_POINT('',#5677);
#5677 = CARTESIAN_POINT('',(1.614809036255,4.526415348053,1.319711923599
    ));
#5678 = LINE('',#5679,#5680);
#5679 = CARTESIAN_POINT('',(2.414587020874,4.512950897217,0.319711983204
    ));
#5680 = VECTOR('',#5681,1.);
#5681 = DIRECTION('',(-0.624554816007,1.051452750182E-02,0.780910191068)
  );
#5682 = ORIENTED_EDGE('',*,*,#5683,.F.);
#5683 = EDGE_CURVE('',#5666,#5676,#5684,.T.);
#5684 = LINE('',#5685,#5686);
#5685 = CARTESIAN_POINT('',(2.339708805084,4.332179069519,0.319711983204
    ));
#5686 = VECTOR('',#5687,1.);
#5687 = DIRECTION('',(-0.579788605189,0.155353865252,0.799818948166));
#5688 = PLANE('',#5689);
#5689 = AXIS2_PLACEMENT_3D('',#5690,#5691,#5692);
#5690 = CARTESIAN_POINT('',(2.023540723512,4.471265590812,0.783829757583
    ));
#5691 = DIRECTION('',(0.741214659141,-0.307021464022,0.596941077246));
#5692 = DIRECTION('',(-0.627234898013,0.,0.778830137267));
#5693 = SHELL_BASED_SURFACE_MODEL('',(#5694));
#5694 = OPEN_SHELL('',(#5695));
#5695 = ADVANCED_FACE('',(#5696),#5722,.T.);
#5696 = FACE_BOUND('',#5697,.T.);
#5697 = EDGE_LOOP('',(#5698,#5708,#5716));
#5698 = ORIENTED_EDGE('',*,*,#5699,.F.);
#5699 = EDGE_CURVE('',#5700,#5702,#5704,.T.);
#5700 = VERTEX_POINT('',#5701);
#5701 = CARTESIAN_POINT('',(1.614809036255,4.526415348053,1.319711923599
    ));
#5702 = VERTEX_POINT('',#5703);
#5703 = CARTESIAN_POINT('',(1.764659643173,4.88818693161,1.319711923599)
  );
#5704 = LINE('',#5705,#5706);
#5705 = CARTESIAN_POINT('',(1.614809036255,4.526415348053,1.319711923599
    ));
#5706 = VECTOR('',#5707,1.);
#5707 = DIRECTION('',(0.382683237336,0.923879613295,0.));
#5708 = ORIENTED_EDGE('',*,*,#5709,.F.);
#5709 = EDGE_CURVE('',#5710,#5700,#5712,.T.);
#5710 = VERTEX_POINT('',#5711);
#5711 = CARTESIAN_POINT('',(2.414587020874,4.512950897217,0.319711983204
    ));
#5712 = LINE('',#5713,#5714);
#5713 = CARTESIAN_POINT('',(2.414587020874,4.512950897217,0.319711983204
    ));
#5714 = VECTOR('',#5715,1.);
#5715 = DIRECTION('',(-0.624554816007,1.051452750182E-02,0.780910191068)
  );
#5716 = ORIENTED_EDGE('',*,*,#5717,.T.);
#5717 = EDGE_CURVE('',#5710,#5702,#5718,.T.);
#5718 = LINE('',#5719,#5720);
#5719 = CARTESIAN_POINT('',(2.414587020874,4.512950897217,0.319711983204
    ));
#5720 = VECTOR('',#5721,1.);
#5721 = DIRECTION('',(-0.519824217534,0.300120882212,0.799818878825));
#5722 = PLANE('',#5723);
#5723 = AXIS2_PLACEMENT_3D('',#5724,#5725,#5726);
#5724 = CARTESIAN_POINT('',(2.003210615983,4.62220972461,0.886707605889)
  );
#5725 = DIRECTION('',(0.741214771909,-0.307021027841,0.596941161563));
#5726 = DIRECTION('',(-0.627234893869,0.,0.778830140604));
#5727 = SHELL_BASED_SURFACE_MODEL('',(#5728));
#5728 = OPEN_SHELL('',(#5729));
#5729 = ADVANCED_FACE('',(#5730),#5756,.T.);
#5730 = FACE_BOUND('',#5731,.T.);
#5731 = EDGE_LOOP('',(#5732,#5742,#5750));
#5732 = ORIENTED_EDGE('',*,*,#5733,.T.);
#5733 = EDGE_CURVE('',#5734,#5736,#5738,.T.);
#5734 = VERTEX_POINT('',#5735);
#5735 = CARTESIAN_POINT('',(2.414587020874,4.512950897217,0.319711983204
    ));
#5736 = VERTEX_POINT('',#5737);
#5737 = CARTESIAN_POINT('',(2.533701181412,4.668183326721,0.319711983204
    ));
#5738 = LINE('',#5739,#5740);
#5739 = CARTESIAN_POINT('',(2.414587020874,4.512950897217,0.319711983204
    ));
#5740 = VECTOR('',#5741,1.);
#5741 = DIRECTION('',(0.608761840654,0.793353024424,0.));
#5742 = ORIENTED_EDGE('',*,*,#5743,.T.);
#5743 = EDGE_CURVE('',#5736,#5744,#5746,.T.);
#5744 = VERTEX_POINT('',#5745);
#5745 = CARTESIAN_POINT('',(1.764659643173,4.88818693161,1.319711923599)
  );
#5746 = LINE('',#5747,#5748);
#5747 = CARTESIAN_POINT('',(2.533701181412,4.668183326721,0.319711983204
    ));
#5748 = VECTOR('',#5749,1.);
#5749 = DIRECTION('',(-0.600552344882,0.171803048638,0.780910105925));
#5750 = ORIENTED_EDGE('',*,*,#5751,.F.);
#5751 = EDGE_CURVE('',#5734,#5744,#5752,.T.);
#5752 = LINE('',#5753,#5754);
#5753 = CARTESIAN_POINT('',(2.414587020874,4.512950897217,0.319711983204
    ));
#5754 = VECTOR('',#5755,1.);
#5755 = DIRECTION('',(-0.519824217534,0.300120882212,0.799818878825));
#5756 = PLANE('',#5757);
#5757 = AXIS2_PLACEMENT_3D('',#5758,#5759,#5760);
#5758 = CARTESIAN_POINT('',(2.145190408473,4.729128667896,0.783829721906
    ));
#5759 = DIRECTION('',(0.636495234593,-0.488400495933,0.596941179608));
#5760 = DIRECTION('',(-0.684079504764,-2.775557561563E-17,0.729407452089
    ));
#5761 = SHELL_BASED_SURFACE_MODEL('',(#5762));
#5762 = OPEN_SHELL('',(#5763));
#5763 = ADVANCED_FACE('',(#5764),#5790,.T.);
#5764 = FACE_BOUND('',#5765,.T.);
#5765 = EDGE_LOOP('',(#5766,#5776,#5784));
#5766 = ORIENTED_EDGE('',*,*,#5767,.F.);
#5767 = EDGE_CURVE('',#5768,#5770,#5772,.T.);
#5768 = VERTEX_POINT('',#5769);
#5769 = CARTESIAN_POINT('',(1.764659643173,4.88818693161,1.319711923599)
  );
#5770 = VERTEX_POINT('',#5771);
#5771 = CARTESIAN_POINT('',(2.003037691116,5.198846817017,1.319711923599
    ));
#5772 = LINE('',#5773,#5774);
#5773 = CARTESIAN_POINT('',(1.764659643173,4.88818693161,1.319711923599)
  );
#5774 = VECTOR('',#5775,1.);
#5775 = DIRECTION('',(0.608761965528,0.793352928605,0.));
#5776 = ORIENTED_EDGE('',*,*,#5777,.F.);
#5777 = EDGE_CURVE('',#5778,#5768,#5780,.T.);
#5778 = VERTEX_POINT('',#5779);
#5779 = CARTESIAN_POINT('',(2.533701181412,4.668183326721,0.319711983204
    ));
#5780 = LINE('',#5781,#5782);
#5781 = CARTESIAN_POINT('',(2.533701181412,4.668183326721,0.319711983204
    ));
#5782 = VECTOR('',#5783,1.);
#5783 = DIRECTION('',(-0.600552344882,0.171803048638,0.780910105925));
#5784 = ORIENTED_EDGE('',*,*,#5785,.T.);
#5785 = EDGE_CURVE('',#5778,#5770,#5786,.T.);
#5786 = LINE('',#5787,#5788);
#5787 = CARTESIAN_POINT('',(2.533701181412,4.668183326721,0.319711983204
    ));
#5788 = VECTOR('',#5789,1.);
#5789 = DIRECTION('',(-0.42443473001,0.42443473001,0.79981892946));
#5790 = PLANE('',#5791);
#5791 = AXIS2_PLACEMENT_3D('',#5792,#5793,#5794);
#5792 = CARTESIAN_POINT('',(2.164620301073,4.880191248633,0.886707561949
    ));
#5793 = DIRECTION('',(0.636495171807,-0.488400606928,0.596941155742));
#5794 = DIRECTION('',(-0.684079526114,0.,0.729407432065));
#5795 = SHELL_BASED_SURFACE_MODEL('',(#5796));
#5796 = OPEN_SHELL('',(#5797));
#5797 = ADVANCED_FACE('',(#5798),#5824,.T.);
#5798 = FACE_BOUND('',#5799,.T.);
#5799 = EDGE_LOOP('',(#5800,#5810,#5818));
#5800 = ORIENTED_EDGE('',*,*,#5801,.T.);
#5801 = EDGE_CURVE('',#5802,#5804,#5806,.T.);
#5802 = VERTEX_POINT('',#5803);
#5803 = CARTESIAN_POINT('',(2.688933610916,4.78729724884,0.319711983204)
  );
#5804 = VERTEX_POINT('',#5805);
#5805 = CARTESIAN_POINT('',(2.313697814941,5.43722486496,1.319711923599)
  );
#5806 = LINE('',#5807,#5808);
#5807 = CARTESIAN_POINT('',(2.688933610916,4.78729724884,0.319711983204)
  );
#5808 = VECTOR('',#5809,1.);
#5809 = DIRECTION('',(-0.300120678946,0.519824386448,0.799818845316));
#5810 = ORIENTED_EDGE('',*,*,#5811,.T.);
#5811 = EDGE_CURVE('',#5804,#5812,#5814,.T.);
#5812 = VERTEX_POINT('',#5813);
#5813 = CARTESIAN_POINT('',(2.533701181412,4.668183326721,0.319711983204
    ));
#5814 = LINE('',#5815,#5816);
#5815 = CARTESIAN_POINT('',(2.313697814941,5.43722486496,1.319711923599)
  );
#5816 = VECTOR('',#5817,1.);
#5817 = DIRECTION('',(0.17180286795,-0.600552364092,-0.780910130904));
#5818 = ORIENTED_EDGE('',*,*,#5819,.T.);
#5819 = EDGE_CURVE('',#5812,#5802,#5820,.T.);
#5820 = LINE('',#5821,#5822);
#5821 = CARTESIAN_POINT('',(2.533701181412,4.668183326721,0.319711983204
    ));
#5822 = VECTOR('',#5823,1.);
#5823 = DIRECTION('',(0.793353612913,0.608761073721,0.));
#5824 = PLANE('',#5825);
#5825 = AXIS2_PLACEMENT_3D('',#5826,#5827,#5828);
#5826 = CARTESIAN_POINT('',(2.472755944801,5.056694055078,0.783829746763
    ));
#5827 = DIRECTION('',(0.488399848191,-0.636495664448,0.596941251235));
#5828 = DIRECTION('',(0.,-0.684079302639,-0.729407641652));
#5829 = SHELL_BASED_SURFACE_MODEL('',(#5830));
#5830 = OPEN_SHELL('',(#5831));
#5831 = ADVANCED_FACE('',(#5832),#5858,.T.);
#5832 = FACE_BOUND('',#5833,.T.);
#5833 = EDGE_LOOP('',(#5834,#5844,#5852));
#5834 = ORIENTED_EDGE('',*,*,#5835,.F.);
#5835 = EDGE_CURVE('',#5836,#5838,#5840,.T.);
#5836 = VERTEX_POINT('',#5837);
#5837 = CARTESIAN_POINT('',(2.533701181412,4.668183326721,0.319711983204
    ));
#5838 = VERTEX_POINT('',#5839);
#5839 = CARTESIAN_POINT('',(2.003037691116,5.198846817017,1.319711923599
    ));
#5840 = LINE('',#5841,#5842);
#5841 = CARTESIAN_POINT('',(2.533701181412,4.668183326721,0.319711983204
    ));
#5842 = VECTOR('',#5843,1.);
#5843 = DIRECTION('',(-0.42443473001,0.42443473001,0.79981892946));
#5844 = ORIENTED_EDGE('',*,*,#5845,.F.);
#5845 = EDGE_CURVE('',#5846,#5836,#5848,.T.);
#5846 = VERTEX_POINT('',#5847);
#5847 = CARTESIAN_POINT('',(2.313697814941,5.43722486496,1.319711923599)
  );
#5848 = LINE('',#5849,#5850);
#5849 = CARTESIAN_POINT('',(2.313697814941,5.43722486496,1.319711923599)
  );
#5850 = VECTOR('',#5851,1.);
#5851 = DIRECTION('',(0.17180286795,-0.600552364092,-0.780910130904));
#5852 = ORIENTED_EDGE('',*,*,#5853,.F.);
#5853 = EDGE_CURVE('',#5838,#5846,#5854,.T.);
#5854 = LINE('',#5855,#5856);
#5855 = CARTESIAN_POINT('',(2.003037691116,5.198846817017,1.319711923599
    ));
#5856 = VECTOR('',#5857,1.);
#5857 = DIRECTION('',(0.793353154245,0.608761671469,0.));
#5858 = PLANE('',#5859);
#5859 = AXIS2_PLACEMENT_3D('',#5860,#5861,#5862);
#5860 = CARTESIAN_POINT('',(2.321693315707,5.037264225016,0.886707590914
    ));
#5861 = DIRECTION('',(0.488400379501,-0.636495363902,0.596941136993));
#5862 = DIRECTION('',(0.,-0.684079404841,-0.729407545802));
#5863 = SHELL_BASED_SURFACE_MODEL('',(#5864));
#5864 = OPEN_SHELL('',(#5865));
#5865 = ADVANCED_FACE('',(#5866),#5892,.T.);
#5866 = FACE_BOUND('',#5867,.T.);
#5867 = EDGE_LOOP('',(#5868,#5878,#5886));
#5868 = ORIENTED_EDGE('',*,*,#5869,.T.);
#5869 = EDGE_CURVE('',#5870,#5872,#5874,.T.);
#5870 = VERTEX_POINT('',#5871);
#5871 = CARTESIAN_POINT('',(2.869705438614,4.86217546463,0.319711983204)
  );
#5872 = VERTEX_POINT('',#5873);
#5873 = CARTESIAN_POINT('',(2.67546916008,5.587075710297,1.319711923599)
  );
#5874 = LINE('',#5875,#5876);
#5875 = CARTESIAN_POINT('',(2.869705438614,4.86217546463,0.319711983204)
  );
#5876 = VECTOR('',#5877,1.);
#5877 = DIRECTION('',(-0.1553538309,0.579788858368,0.799818771308));
#5878 = ORIENTED_EDGE('',*,*,#5879,.T.);
#5879 = EDGE_CURVE('',#5872,#5880,#5882,.T.);
#5880 = VERTEX_POINT('',#5881);
#5881 = CARTESIAN_POINT('',(2.688933610916,4.78729724884,0.319711983204)
  );
#5882 = LINE('',#5883,#5884);
#5883 = CARTESIAN_POINT('',(2.67546916008,5.587075710297,1.319711923599)
  );
#5884 = VECTOR('',#5885,1.);
#5885 = DIRECTION('',(1.051452505652E-02,-0.624555043125,-0.780910009457
    ));
#5886 = ORIENTED_EDGE('',*,*,#5887,.T.);
#5887 = EDGE_CURVE('',#5880,#5870,#5888,.T.);
#5888 = LINE('',#5889,#5890);
#5889 = CARTESIAN_POINT('',(2.688933610916,4.78729724884,0.319711983204)
  );
#5890 = VECTOR('',#5891,1.);
#5891 = DIRECTION('',(0.923879400493,0.382683751085,0.));
#5892 = PLANE('',#5893);
#5893 = AXIS2_PLACEMENT_3D('',#5894,#5895,#5896);
#5894 = CARTESIAN_POINT('',(2.730618916288,5.17834377317,0.783829765141)
  );
#5895 = DIRECTION('',(0.307021399246,-0.741214502758,0.596941304741));
#5896 = DIRECTION('',(0.,-0.62723512328,-0.778829955846));
#5897 = SHELL_BASED_SURFACE_MODEL('',(#5898));
#5898 = OPEN_SHELL('',(#5899));
#5899 = ADVANCED_FACE('',(#5900),#5926,.T.);
#5900 = FACE_BOUND('',#5901,.T.);
#5901 = EDGE_LOOP('',(#5902,#5912,#5920));
#5902 = ORIENTED_EDGE('',*,*,#5903,.F.);
#5903 = EDGE_CURVE('',#5904,#5906,#5908,.T.);
#5904 = VERTEX_POINT('',#5905);
#5905 = CARTESIAN_POINT('',(2.688933610916,4.78729724884,0.319711983204)
  );
#5906 = VERTEX_POINT('',#5907);
#5907 = CARTESIAN_POINT('',(2.313697814941,5.43722486496,1.319711923599)
  );
#5908 = LINE('',#5909,#5910);
#5909 = CARTESIAN_POINT('',(2.688933610916,4.78729724884,0.319711983204)
  );
#5910 = VECTOR('',#5911,1.);
#5911 = DIRECTION('',(-0.300120678946,0.519824386448,0.799818845316));
#5912 = ORIENTED_EDGE('',*,*,#5913,.F.);
#5913 = EDGE_CURVE('',#5914,#5904,#5916,.T.);
#5914 = VERTEX_POINT('',#5915);
#5915 = CARTESIAN_POINT('',(2.67546916008,5.587075710297,1.319711923599)
  );
#5916 = LINE('',#5917,#5918);
#5917 = CARTESIAN_POINT('',(2.67546916008,5.587075710297,1.319711923599)
  );
#5918 = VECTOR('',#5919,1.);
#5919 = DIRECTION('',(1.051452505652E-02,-0.624555043125,-0.780910009457
    ));
#5920 = ORIENTED_EDGE('',*,*,#5921,.F.);
#5921 = EDGE_CURVE('',#5906,#5914,#5922,.T.);
#5922 = LINE('',#5923,#5924);
#5923 = CARTESIAN_POINT('',(2.313697814941,5.43722486496,1.319711923599)
  );
#5924 = VECTOR('',#5925,1.);
#5925 = DIRECTION('',(0.923879308862,0.382683972301,0.));
#5926 = PLANE('',#5927);
#5927 = AXIS2_PLACEMENT_3D('',#5928,#5929,#5930);
#5928 = CARTESIAN_POINT('',(2.579674863298,5.198673840562,0.886707578743
    ));
#5929 = DIRECTION('',(0.307021587062,-0.741214454201,0.596941268435));
#5930 = DIRECTION('',(0.,-0.627235125065,-0.778829954409));
#5931 = SHELL_BASED_SURFACE_MODEL('',(#5932));
#5932 = OPEN_SHELL('',(#5933));
#5933 = ADVANCED_FACE('',(#5934),#5960,.T.);
#5934 = FACE_BOUND('',#5935,.T.);
#5935 = EDGE_LOOP('',(#5936,#5946,#5954));
#5936 = ORIENTED_EDGE('',*,*,#5937,.T.);
#5937 = EDGE_CURVE('',#5938,#5940,#5942,.T.);
#5938 = VERTEX_POINT('',#5939);
#5939 = CARTESIAN_POINT('',(3.063697814941,4.887715339661,0.319711983204
    ));
#5940 = VERTEX_POINT('',#5941);
#5941 = CARTESIAN_POINT('',(3.063697814941,5.63818693161,1.319711923599)
  );
#5942 = LINE('',#5943,#5944);
#5943 = CARTESIAN_POINT('',(3.063697814941,4.887715339661,0.319711983204
    ));
#5944 = VECTOR('',#5945,1.);
#5945 = DIRECTION('',(0.,0.600241395994,0.799818896086));
#5946 = ORIENTED_EDGE('',*,*,#5947,.T.);
#5947 = EDGE_CURVE('',#5940,#5948,#5950,.T.);
#5948 = VERTEX_POINT('',#5949);
#5949 = CARTESIAN_POINT('',(2.869705438614,4.86217546463,0.319711983204)
  );
#5950 = LINE('',#5951,#5952);
#5951 = CARTESIAN_POINT('',(3.063697814941,5.63818693161,1.319711923599)
  );
#5952 = VECTOR('',#5953,1.);
#5953 = DIRECTION('',(-0.151490599304,-0.605995165508,-0.780910018954));
#5954 = ORIENTED_EDGE('',*,*,#5955,.T.);
#5955 = EDGE_CURVE('',#5948,#5938,#5956,.T.);
#5956 = LINE('',#5957,#5958);
#5957 = CARTESIAN_POINT('',(2.869705438614,4.86217546463,0.319711983204)
  );
#5958 = VECTOR('',#5959,1.);
#5959 = DIRECTION('',(0.991444666812,0.130527670053,0.));
#5960 = PLANE('',#5961);
#5961 = AXIS2_PLACEMENT_3D('',#5962,#5963,#5964);
#5962 = CARTESIAN_POINT('',(3.011180772769,5.229108448334,0.783829707386
    ));
#5963 = DIRECTION('',(0.104720400968,-0.79542125439,0.596941090633));
#5964 = DIRECTION('',(0.,-0.600241395994,-0.799818896086));
#5965 = SHELL_BASED_SURFACE_MODEL('',(#5966));
#5966 = OPEN_SHELL('',(#5967));
#5967 = ADVANCED_FACE('',(#5968),#5994,.T.);
#5968 = FACE_BOUND('',#5969,.T.);
#5969 = EDGE_LOOP('',(#5970,#5980,#5988));
#5970 = ORIENTED_EDGE('',*,*,#5971,.F.);
#5971 = EDGE_CURVE('',#5972,#5974,#5976,.T.);
#5972 = VERTEX_POINT('',#5973);
#5973 = CARTESIAN_POINT('',(2.869705438614,4.86217546463,0.319711983204)
  );
#5974 = VERTEX_POINT('',#5975);
#5975 = CARTESIAN_POINT('',(2.67546916008,5.587075710297,1.319711923599)
  );
#5976 = LINE('',#5977,#5978);
#5977 = CARTESIAN_POINT('',(2.869705438614,4.86217546463,0.319711983204)
  );
#5978 = VECTOR('',#5979,1.);
#5979 = DIRECTION('',(-0.1553538309,0.579788858368,0.799818771308));
#5980 = ORIENTED_EDGE('',*,*,#5981,.F.);
#5981 = EDGE_CURVE('',#5982,#5972,#5984,.T.);
#5982 = VERTEX_POINT('',#5983);
#5983 = CARTESIAN_POINT('',(3.063697814941,5.63818693161,1.319711923599)
  );
#5984 = LINE('',#5985,#5986);
#5985 = CARTESIAN_POINT('',(3.063697814941,5.63818693161,1.319711923599)
  );
#5986 = VECTOR('',#5987,1.);
#5987 = DIRECTION('',(-0.151490599304,-0.605995165508,-0.780910018954));
#5988 = ORIENTED_EDGE('',*,*,#5989,.F.);
#5989 = EDGE_CURVE('',#5974,#5982,#5990,.T.);
#5990 = LINE('',#5991,#5992);
#5991 = CARTESIAN_POINT('',(2.67546916008,5.587075710297,1.319711923599)
  );
#5992 = VECTOR('',#5993,1.);
#5993 = DIRECTION('',(0.99144487814,0.130526064865,0.));
#5994 = PLANE('',#5995);
#5995 = AXIS2_PLACEMENT_3D('',#5996,#5997,#5998);
#5996 = CARTESIAN_POINT('',(2.870641731049,5.287813030767,0.88670758844)
  );
#5997 = DIRECTION('',(0.104719089308,-0.795421242841,0.596941336123));
#5998 = DIRECTION('',(6.938893903907E-18,-0.60024155948,-0.799818773394)
  );
#5999 = SHELL_BASED_SURFACE_MODEL('',(#6000));
#6000 = OPEN_SHELL('',(#6001));
#6001 = ADVANCED_FACE('',(#6002),#6028,.T.);
#6002 = FACE_BOUND('',#6003,.T.);
#6003 = EDGE_LOOP('',(#6004,#6014,#6022));
#6004 = ORIENTED_EDGE('',*,*,#6005,.T.);
#6005 = EDGE_CURVE('',#6006,#6008,#6010,.T.);
#6006 = VERTEX_POINT('',#6007);
#6007 = CARTESIAN_POINT('',(3.25768995285,4.86217546463,0.319711983204)
  );
#6008 = VERTEX_POINT('',#6009);
#6009 = CARTESIAN_POINT('',(3.451926231384,5.587075710297,1.319711923599
    ));
#6010 = LINE('',#6011,#6012);
#6011 = CARTESIAN_POINT('',(3.25768995285,4.86217546463,0.319711983204)
  );
#6012 = VECTOR('',#6013,1.);
#6013 = DIRECTION('',(0.1553538309,0.579788858368,0.799818771308));
#6014 = ORIENTED_EDGE('',*,*,#6015,.T.);
#6015 = EDGE_CURVE('',#6008,#6016,#6018,.T.);
#6016 = VERTEX_POINT('',#6017);
#6017 = CARTESIAN_POINT('',(3.063697814941,4.887715339661,0.319711983204
    ));
#6018 = LINE('',#6019,#6020);
#6019 = CARTESIAN_POINT('',(3.451926231384,5.587075710297,1.319711923599
    ));
#6020 = VECTOR('',#6021,1.);
#6021 = DIRECTION('',(-0.303171534281,-0.546137654022,-0.78091016363));
#6022 = ORIENTED_EDGE('',*,*,#6023,.T.);
#6023 = EDGE_CURVE('',#6016,#6006,#6024,.T.);
#6024 = LINE('',#6025,#6026);
#6025 = CARTESIAN_POINT('',(3.063697814941,4.887715339661,0.319711983204
    ));
#6026 = VECTOR('',#6027,1.);
#6027 = DIRECTION('',(0.991444646052,-0.13052782774,0.));
#6028 = PLANE('',#6029);
#6029 = AXIS2_PLACEMENT_3D('',#6030,#6031,#6032);
#6030 = CARTESIAN_POINT('',(3.295321499333,5.205528643621,0.783829747068
    ));
#6031 = DIRECTION('',(-0.104720494901,-0.79542099029,0.596941426066));
#6032 = DIRECTION('',(0.,-0.600241739251,-0.799818638481));
#6033 = SHELL_BASED_SURFACE_MODEL('',(#6034));
#6034 = OPEN_SHELL('',(#6035));
#6035 = ADVANCED_FACE('',(#6036),#6062,.T.);
#6036 = FACE_BOUND('',#6037,.T.);
#6037 = EDGE_LOOP('',(#6038,#6048,#6056));
#6038 = ORIENTED_EDGE('',*,*,#6039,.F.);
#6039 = EDGE_CURVE('',#6040,#6042,#6044,.T.);
#6040 = VERTEX_POINT('',#6041);
#6041 = CARTESIAN_POINT('',(3.063697814941,4.887715339661,0.319711983204
    ));
#6042 = VERTEX_POINT('',#6043);
#6043 = CARTESIAN_POINT('',(3.063697814941,5.63818693161,1.319711923599)
  );
#6044 = LINE('',#6045,#6046);
#6045 = CARTESIAN_POINT('',(3.063697814941,4.887715339661,0.319711983204
    ));
#6046 = VECTOR('',#6047,1.);
#6047 = DIRECTION('',(0.,0.600241395994,0.799818896086));
#6048 = ORIENTED_EDGE('',*,*,#6049,.F.);
#6049 = EDGE_CURVE('',#6050,#6040,#6052,.T.);
#6050 = VERTEX_POINT('',#6051);
#6051 = CARTESIAN_POINT('',(3.451926231384,5.587075710297,1.319711923599
    ));
#6052 = LINE('',#6053,#6054);
#6053 = CARTESIAN_POINT('',(3.451926231384,5.587075710297,1.319711923599
    ));
#6054 = VECTOR('',#6055,1.);
#6055 = DIRECTION('',(-0.303171534281,-0.546137654022,-0.78091016363));
#6056 = ORIENTED_EDGE('',*,*,#6057,.F.);
#6057 = EDGE_CURVE('',#6042,#6050,#6058,.T.);
#6058 = LINE('',#6059,#6060);
#6059 = CARTESIAN_POINT('',(3.063697814941,5.63818693161,1.319711923599)
  );
#6060 = VECTOR('',#6061,1.);
#6061 = DIRECTION('',(0.991444867767,-0.130526143658,0.));
#6062 = PLANE('',#6063);
#6063 = AXIS2_PLACEMENT_3D('',#6064,#6065,#6066);
#6064 = CARTESIAN_POINT('',(3.174765155993,5.298607153351,0.886707563327
    ));
#6065 = DIRECTION('',(-0.1047191688,-0.795421358163,0.596941168512));
#6066 = DIRECTION('',(0.,-0.600241395994,-0.799818896086));
#6067 = SHELL_BASED_SURFACE_MODEL('',(#6068));
#6068 = OPEN_SHELL('',(#6069));
#6069 = ADVANCED_FACE('',(#6070),#6096,.T.);
#6070 = FACE_BOUND('',#6071,.T.);
#6071 = EDGE_LOOP('',(#6072,#6082,#6090));
#6072 = ORIENTED_EDGE('',*,*,#6073,.T.);
#6073 = EDGE_CURVE('',#6074,#6076,#6078,.T.);
#6074 = VERTEX_POINT('',#6075);
#6075 = CARTESIAN_POINT('',(3.438462018967,4.78729724884,0.319711983204)
  );
#6076 = VERTEX_POINT('',#6077);
#6077 = CARTESIAN_POINT('',(3.813697814941,5.43722486496,1.319711923599)
  );
#6078 = LINE('',#6079,#6080);
#6079 = CARTESIAN_POINT('',(3.438462018967,4.78729724884,0.319711983204)
  );
#6080 = VECTOR('',#6081,1.);
#6081 = DIRECTION('',(0.300120678946,0.519824386448,0.799818845316));
#6082 = ORIENTED_EDGE('',*,*,#6083,.T.);
#6083 = EDGE_CURVE('',#6076,#6084,#6086,.T.);
#6084 = VERTEX_POINT('',#6085);
#6085 = CARTESIAN_POINT('',(3.25768995285,4.86217546463,0.319711983204)
  );
#6086 = LINE('',#6087,#6088);
#6087 = CARTESIAN_POINT('',(3.813697814941,5.43722486496,1.319711923599)
  );
#6088 = VECTOR('',#6089,1.);
#6089 = DIRECTION('',(-0.434192173527,-0.449061903686,-0.780910086441));
#6090 = ORIENTED_EDGE('',*,*,#6091,.T.);
#6091 = EDGE_CURVE('',#6084,#6074,#6092,.T.);
#6092 = LINE('',#6093,#6094);
#6093 = CARTESIAN_POINT('',(3.25768995285,4.86217546463,0.319711983204)
  );
#6094 = VECTOR('',#6095,1.);
#6095 = DIRECTION('',(0.923879578938,-0.382683320281,0.));
#6096 = PLANE('',#6097);
#6097 = AXIS2_PLACEMENT_3D('',#6098,#6099,#6100);
#6098 = CARTESIAN_POINT('',(3.563677545176,5.109211011104,0.783829724461
    ));
#6099 = DIRECTION('',(-0.307021074121,-0.741214695419,0.596941232736));
#6100 = DIRECTION('',(0.,-0.627234978494,-0.778830072451));
#6101 = SHELL_BASED_SURFACE_MODEL('',(#6102));
#6102 = OPEN_SHELL('',(#6103));
#6103 = ADVANCED_FACE('',(#6104),#6130,.T.);
#6104 = FACE_BOUND('',#6105,.T.);
#6105 = EDGE_LOOP('',(#6106,#6116,#6124));
#6106 = ORIENTED_EDGE('',*,*,#6107,.F.);
#6107 = EDGE_CURVE('',#6108,#6110,#6112,.T.);
#6108 = VERTEX_POINT('',#6109);
#6109 = CARTESIAN_POINT('',(3.25768995285,4.86217546463,0.319711983204)
  );
#6110 = VERTEX_POINT('',#6111);
#6111 = CARTESIAN_POINT('',(3.451926231384,5.587075710297,1.319711923599
    ));
#6112 = LINE('',#6113,#6114);
#6113 = CARTESIAN_POINT('',(3.25768995285,4.86217546463,0.319711983204)
  );
#6114 = VECTOR('',#6115,1.);
#6115 = DIRECTION('',(0.1553538309,0.579788858368,0.799818771308));
#6116 = ORIENTED_EDGE('',*,*,#6117,.F.);
#6117 = EDGE_CURVE('',#6118,#6108,#6120,.T.);
#6118 = VERTEX_POINT('',#6119);
#6119 = CARTESIAN_POINT('',(3.813697814941,5.43722486496,1.319711923599)
  );
#6120 = LINE('',#6121,#6122);
#6121 = CARTESIAN_POINT('',(3.813697814941,5.43722486496,1.319711923599)
  );
#6122 = VECTOR('',#6123,1.);
#6123 = DIRECTION('',(-0.434192173527,-0.449061903686,-0.780910086441));
#6124 = ORIENTED_EDGE('',*,*,#6125,.F.);
#6125 = EDGE_CURVE('',#6110,#6118,#6126,.T.);
#6126 = LINE('',#6127,#6128);
#6127 = CARTESIAN_POINT('',(3.451926231384,5.587075710297,1.319711923599
    ));
#6128 = VECTOR('',#6129,1.);
#6129 = DIRECTION('',(0.923879398029,-0.382683757035,0.));
#6130 = PLANE('',#6131);
#6131 = AXIS2_PLACEMENT_3D('',#6132,#6133,#6134);
#6132 = CARTESIAN_POINT('',(3.471319455494,5.230320286128,0.886707611621
    ));
#6133 = DIRECTION('',(-0.307021404112,-0.741214501005,0.596941304415));
#6134 = DIRECTION('',(0.,-0.627235123972,-0.778829955289));
#6135 = SHELL_BASED_SURFACE_MODEL('',(#6136));
#6136 = OPEN_SHELL('',(#6137));
#6137 = ADVANCED_FACE('',(#6138),#6164,.T.);
#6138 = FACE_BOUND('',#6139,.T.);
#6139 = EDGE_LOOP('',(#6140,#6150,#6158));
#6140 = ORIENTED_EDGE('',*,*,#6141,.T.);
#6141 = EDGE_CURVE('',#6142,#6144,#6146,.T.);
#6142 = VERTEX_POINT('',#6143);
#6143 = CARTESIAN_POINT('',(3.593694448471,4.668183326721,0.319711983204
    ));
#6144 = VERTEX_POINT('',#6145);
#6145 = CARTESIAN_POINT('',(4.124357700348,5.198846817017,1.319711923599
    ));
#6146 = LINE('',#6147,#6148);
#6147 = CARTESIAN_POINT('',(3.593694448471,4.668183326721,0.319711983204
    ));
#6148 = VECTOR('',#6149,1.);
#6149 = DIRECTION('',(0.42443457367,0.424434764362,0.799818994194));
#6150 = ORIENTED_EDGE('',*,*,#6151,.T.);
#6151 = EDGE_CURVE('',#6144,#6152,#6154,.T.);
#6152 = VERTEX_POINT('',#6153);
#6153 = CARTESIAN_POINT('',(3.438462018967,4.78729724884,0.319711983204)
  );
#6154 = LINE('',#6155,#6156);
#6155 = CARTESIAN_POINT('',(4.124357700348,5.198846817017,1.319711923599
    ));
#6156 = VECTOR('',#6157,1.);
#6157 = DIRECTION('',(-0.535622989464,-0.321383289038,-0.780910234716));
#6158 = ORIENTED_EDGE('',*,*,#6159,.T.);
#6159 = EDGE_CURVE('',#6152,#6142,#6160,.T.);
#6160 = LINE('',#6161,#6162);
#6161 = CARTESIAN_POINT('',(3.438462018967,4.78729724884,0.319711983204)
  );
#6162 = VECTOR('',#6163,1.);
#6163 = DIRECTION('',(0.793353612913,-0.608761073721,0.));
#6164 = PLANE('',#6165);
#6165 = AXIS2_PLACEMENT_3D('',#6166,#6167,#6168);
#6166 = CARTESIAN_POINT('',(3.797960643337,4.946719855363,0.78382974146)
  );
#6167 = DIRECTION('',(-0.488399951148,-0.636495798625,0.59694102393));
#6168 = DIRECTION('',(0.,-0.684079087328,-0.729407843583));
#6169 = SHELL_BASED_SURFACE_MODEL('',(#6170));
#6170 = OPEN_SHELL('',(#6171));
#6171 = ADVANCED_FACE('',(#6172),#6198,.T.);
#6172 = FACE_BOUND('',#6173,.T.);
#6173 = EDGE_LOOP('',(#6174,#6184,#6192));
#6174 = ORIENTED_EDGE('',*,*,#6175,.F.);
#6175 = EDGE_CURVE('',#6176,#6178,#6180,.T.);
#6176 = VERTEX_POINT('',#6177);
#6177 = CARTESIAN_POINT('',(3.438462018967,4.78729724884,0.319711983204)
  );
#6178 = VERTEX_POINT('',#6179);
#6179 = CARTESIAN_POINT('',(3.813697814941,5.43722486496,1.319711923599)
  );
#6180 = LINE('',#6181,#6182);
#6181 = CARTESIAN_POINT('',(3.438462018967,4.78729724884,0.319711983204)
  );
#6182 = VECTOR('',#6183,1.);
#6183 = DIRECTION('',(0.300120678946,0.519824386448,0.799818845316));
#6184 = ORIENTED_EDGE('',*,*,#6185,.F.);
#6185 = EDGE_CURVE('',#6186,#6176,#6188,.T.);
#6186 = VERTEX_POINT('',#6187);
#6187 = CARTESIAN_POINT('',(4.124357700348,5.198846817017,1.319711923599
    ));
#6188 = LINE('',#6189,#6190);
#6189 = CARTESIAN_POINT('',(4.124357700348,5.198846817017,1.319711923599
    ));
#6190 = VECTOR('',#6191,1.);
#6191 = DIRECTION('',(-0.535622989464,-0.321383289038,-0.780910234716));
#6192 = ORIENTED_EDGE('',*,*,#6193,.F.);
#6193 = EDGE_CURVE('',#6178,#6186,#6194,.T.);
#6194 = LINE('',#6195,#6196);
#6195 = CARTESIAN_POINT('',(3.813697814941,5.43722486496,1.319711923599)
  );
#6196 = VECTOR('',#6197,1.);
#6197 = DIRECTION('',(0.793352928605,-0.608761965528,0.));
#6198 = PLANE('',#6199);
#6199 = AXIS2_PLACEMENT_3D('',#6200,#6201,#6202);
#6200 = CARTESIAN_POINT('',(3.740095009656,5.087606353985,0.886707563776
    ));
#6201 = DIRECTION('',(-0.48840058943,-0.636495149004,0.596941194373));
#6202 = DIRECTION('',(0.,-0.684079562707,-0.729407397746));
#6203 = SHELL_BASED_SURFACE_MODEL('',(#6204));
#6204 = OPEN_SHELL('',(#6205));
#6205 = ADVANCED_FACE('',(#6206),#6232,.T.);
#6206 = FACE_BOUND('',#6207,.T.);
#6207 = EDGE_LOOP('',(#6208,#6218,#6226));
#6208 = ORIENTED_EDGE('',*,*,#6209,.T.);
#6209 = EDGE_CURVE('',#6210,#6212,#6214,.T.);
#6210 = VERTEX_POINT('',#6211);
#6211 = CARTESIAN_POINT('',(3.71280837059,4.512950897217,0.319711983204)
  );
#6212 = VERTEX_POINT('',#6213);
#6213 = CARTESIAN_POINT('',(4.362735748291,4.88818693161,1.319711923599)
  );
#6214 = LINE('',#6215,#6216);
#6215 = CARTESIAN_POINT('',(3.71280837059,4.512950897217,0.319711983204)
  );
#6216 = VECTOR('',#6217,1.);
#6217 = DIRECTION('',(0.519824217534,0.300120882212,0.799818878825));
#6218 = ORIENTED_EDGE('',*,*,#6219,.T.);
#6219 = EDGE_CURVE('',#6212,#6220,#6222,.T.);
#6220 = VERTEX_POINT('',#6221);
#6221 = CARTESIAN_POINT('',(3.593694448471,4.668183326721,0.319711983204
    ));
#6222 = LINE('',#6223,#6224);
#6223 = CARTESIAN_POINT('',(4.362735748291,4.88818693161,1.319711923599)
  );
#6224 = VECTOR('',#6225,1.);
#6225 = DIRECTION('',(-0.600552225848,-0.171803067848,-0.780910193241));
#6226 = ORIENTED_EDGE('',*,*,#6227,.T.);
#6227 = EDGE_CURVE('',#6220,#6210,#6228,.T.);
#6228 = LINE('',#6229,#6230);
#6229 = CARTESIAN_POINT('',(3.593694448471,4.668183326721,0.319711983204
    ));
#6230 = VECTOR('',#6231,1.);
#6231 = DIRECTION('',(0.608761073721,-0.793353612913,0.));
#6232 = PLANE('',#6233);
#6233 = AXIS2_PLACEMENT_3D('',#6234,#6235,#6236);
#6234 = CARTESIAN_POINT('',(3.982205065256,4.729128672696,0.783829744728
    ));
#6235 = DIRECTION('',(-0.636495677864,-0.488399858485,0.596941228508));
#6236 = DIRECTION('',(-0.684079281111,2.775557561563E-17,-0.729407661842
    ));
#6237 = SHELL_BASED_SURFACE_MODEL('',(#6238));
#6238 = OPEN_SHELL('',(#6239));
#6239 = ADVANCED_FACE('',(#6240),#6266,.T.);
#6240 = FACE_BOUND('',#6241,.T.);
#6241 = EDGE_LOOP('',(#6242,#6252,#6260));
#6242 = ORIENTED_EDGE('',*,*,#6243,.F.);
#6243 = EDGE_CURVE('',#6244,#6246,#6248,.T.);
#6244 = VERTEX_POINT('',#6245);
#6245 = CARTESIAN_POINT('',(3.593694448471,4.668183326721,0.319711983204
    ));
#6246 = VERTEX_POINT('',#6247);
#6247 = CARTESIAN_POINT('',(4.124357700348,5.198846817017,1.319711923599
    ));
#6248 = LINE('',#6249,#6250);
#6249 = CARTESIAN_POINT('',(3.593694448471,4.668183326721,0.319711983204
    ));
#6250 = VECTOR('',#6251,1.);
#6251 = DIRECTION('',(0.42443457367,0.424434764362,0.799818994194));
#6252 = ORIENTED_EDGE('',*,*,#6253,.F.);
#6253 = EDGE_CURVE('',#6254,#6244,#6256,.T.);
#6254 = VERTEX_POINT('',#6255);
#6255 = CARTESIAN_POINT('',(4.362735748291,4.88818693161,1.319711923599)
  );
#6256 = LINE('',#6257,#6258);
#6257 = CARTESIAN_POINT('',(4.362735748291,4.88818693161,1.319711923599)
  );
#6258 = VECTOR('',#6259,1.);
#6259 = DIRECTION('',(-0.600552225848,-0.171803067848,-0.780910193241));
#6260 = ORIENTED_EDGE('',*,*,#6261,.F.);
#6261 = EDGE_CURVE('',#6246,#6254,#6262,.T.);
#6262 = LINE('',#6263,#6264);
#6263 = CARTESIAN_POINT('',(4.124357700348,5.198846817017,1.319711923599
    ));
#6264 = VECTOR('',#6265,1.);
#6265 = DIRECTION('',(0.608761965528,-0.793352928605,0.));
#6266 = PLANE('',#6267);
#6267 = AXIS2_PLACEMENT_3D('',#6268,#6269,#6270);
#6268 = CARTESIAN_POINT('',(3.962775196463,4.880191251785,0.886707567552
    ));
#6269 = DIRECTION('',(-0.636495229465,-0.48840065117,0.596941058065));
#6270 = DIRECTION('',(-0.684079433591,-2.775557561563E-17,
    -0.729407518838));
#6271 = SHELL_BASED_SURFACE_MODEL('',(#6272));
#6272 = OPEN_SHELL('',(#6273));
#6273 = ADVANCED_FACE('',(#6274),#6300,.T.);
#6274 = FACE_BOUND('',#6275,.T.);
#6275 = EDGE_LOOP('',(#6276,#6286,#6294));
#6276 = ORIENTED_EDGE('',*,*,#6277,.T.);
#6277 = EDGE_CURVE('',#6278,#6280,#6282,.T.);
#6278 = VERTEX_POINT('',#6279);
#6279 = CARTESIAN_POINT('',(3.78768658638,4.332179069519,0.319711983204)
  );
#6280 = VERTEX_POINT('',#6281);
#6281 = CARTESIAN_POINT('',(4.512586593628,4.526415348053,1.319711923599
    ));
#6282 = LINE('',#6283,#6284);
#6283 = CARTESIAN_POINT('',(3.78768658638,4.332179069519,0.319711983204)
  );
#6284 = VECTOR('',#6285,1.);
#6285 = DIRECTION('',(0.579788731778,0.155353848076,0.799818859737));
#6286 = ORIENTED_EDGE('',*,*,#6287,.T.);
#6287 = EDGE_CURVE('',#6280,#6288,#6290,.T.);
#6288 = VERTEX_POINT('',#6289);
#6289 = CARTESIAN_POINT('',(3.71280837059,4.512950897217,0.319711983204)
  );
#6290 = LINE('',#6291,#6292);
#6291 = CARTESIAN_POINT('',(4.512586593628,4.526415348053,1.319711923599
    ));
#6292 = VECTOR('',#6293,1.);
#6293 = DIRECTION('',(-0.624554929566,-1.051452627917E-02,
    -0.780910100262));
#6294 = ORIENTED_EDGE('',*,*,#6295,.T.);
#6295 = EDGE_CURVE('',#6288,#6278,#6296,.T.);
#6296 = LINE('',#6297,#6298);
#6297 = CARTESIAN_POINT('',(3.71280837059,4.512950897217,0.319711983204)
  );
#6298 = VECTOR('',#6299,1.);
#6299 = DIRECTION('',(0.382683751085,-0.923879400493,0.));
#6300 = PLANE('',#6301);
#6301 = AXIS2_PLACEMENT_3D('',#6302,#6303,#6304);
#6302 = CARTESIAN_POINT('',(4.103854781436,4.471265591328,0.783829761362
    ));
#6303 = DIRECTION('',(-0.74121458095,-0.307021431634,0.596941190994));
#6304 = DIRECTION('',(-0.627235010647,0.,-0.778830046557));
#6305 = SHELL_BASED_SURFACE_MODEL('',(#6306));
#6306 = OPEN_SHELL('',(#6307));
#6307 = ADVANCED_FACE('',(#6308),#6334,.T.);
#6308 = FACE_BOUND('',#6309,.T.);
#6309 = EDGE_LOOP('',(#6310,#6320,#6328));
#6310 = ORIENTED_EDGE('',*,*,#6311,.F.);
#6311 = EDGE_CURVE('',#6312,#6314,#6316,.T.);
#6312 = VERTEX_POINT('',#6313);
#6313 = CARTESIAN_POINT('',(3.71280837059,4.512950897217,0.319711983204)
  );
#6314 = VERTEX_POINT('',#6315);
#6315 = CARTESIAN_POINT('',(4.362735748291,4.88818693161,1.319711923599)
  );
#6316 = LINE('',#6317,#6318);
#6317 = CARTESIAN_POINT('',(3.71280837059,4.512950897217,0.319711983204)
  );
#6318 = VECTOR('',#6319,1.);
#6319 = DIRECTION('',(0.519824217534,0.300120882212,0.799818878825));
#6320 = ORIENTED_EDGE('',*,*,#6321,.F.);
#6321 = EDGE_CURVE('',#6322,#6312,#6324,.T.);
#6322 = VERTEX_POINT('',#6323);
#6323 = CARTESIAN_POINT('',(4.512586593628,4.526415348053,1.319711923599
    ));
#6324 = LINE('',#6325,#6326);
#6325 = CARTESIAN_POINT('',(4.512586593628,4.526415348053,1.319711923599
    ));
#6326 = VECTOR('',#6327,1.);
#6327 = DIRECTION('',(-0.624554929566,-1.051452627917E-02,
    -0.780910100262));
#6328 = ORIENTED_EDGE('',*,*,#6329,.F.);
#6329 = EDGE_CURVE('',#6314,#6322,#6330,.T.);
#6330 = LINE('',#6331,#6332);
#6331 = CARTESIAN_POINT('',(4.362735748291,4.88818693161,1.319711923599)
  );
#6332 = VECTOR('',#6333,1.);
#6333 = DIRECTION('',(0.382683757035,-0.923879398029,0.));
#6334 = PLANE('',#6335);
#6335 = AXIS2_PLACEMENT_3D('',#6336,#6337,#6338);
#6336 = CARTESIAN_POINT('',(4.124184852891,4.622209722042,0.886707615994
    ));
#6337 = DIRECTION('',(-0.741214579644,-0.307021436685,0.596941190017));
#6338 = DIRECTION('',(-0.627235010695,0.,-0.778830046518));
#6339 = SHELL_BASED_SURFACE_MODEL('',(#6340));
#6340 = OPEN_SHELL('',(#6341));
#6341 = ADVANCED_FACE('',(#6342),#6368,.T.);
#6342 = FACE_BOUND('',#6343,.T.);
#6343 = EDGE_LOOP('',(#6344,#6354,#6362));
#6344 = ORIENTED_EDGE('',*,*,#6345,.F.);
#6345 = EDGE_CURVE('',#6346,#6348,#6350,.T.);
#6346 = VERTEX_POINT('',#6347);
#6347 = CARTESIAN_POINT('',(4.512586593628,4.526415348053,1.319711923599
    ));
#6348 = VERTEX_POINT('',#6349);
#6349 = CARTESIAN_POINT('',(4.563697814941,4.13818693161,1.319711923599)
  );
#6350 = LINE('',#6351,#6352);
#6351 = CARTESIAN_POINT('',(4.512586593628,4.526415348053,1.319711923599
    ));
#6352 = VECTOR('',#6353,1.);
#6353 = DIRECTION('',(0.130526143658,-0.991444867767,0.));
#6354 = ORIENTED_EDGE('',*,*,#6355,.T.);
#6355 = EDGE_CURVE('',#6346,#6356,#6358,.T.);
#6356 = VERTEX_POINT('',#6357);
#6357 = CARTESIAN_POINT('',(3.813226222992,4.13818693161,0.319711983204)
  );
#6358 = LINE('',#6359,#6360);
#6359 = CARTESIAN_POINT('',(4.512586593628,4.526415348053,1.319711923599
    ));
#6360 = VECTOR('',#6361,1.);
#6361 = DIRECTION('',(-0.546137654022,-0.303171534281,-0.78091016363));
#6362 = ORIENTED_EDGE('',*,*,#6363,.T.);
#6363 = EDGE_CURVE('',#6356,#6348,#6364,.T.);
#6364 = LINE('',#6365,#6366);
#6365 = CARTESIAN_POINT('',(3.813226222992,4.13818693161,0.319711983204)
  );
#6366 = VECTOR('',#6367,1.);
#6367 = DIRECTION('',(0.600241395994,0.,0.799818896086));
#6368 = PLANE('',#6369);
#6369 = AXIS2_PLACEMENT_3D('',#6370,#6371,#6372);
#6370 = CARTESIAN_POINT('',(4.224118036682,4.249254272661,0.886707563327
    ));
#6371 = DIRECTION('',(-0.795421358163,-0.1047191688,0.596941168512));
#6372 = DIRECTION('',(-0.600241395994,0.,-0.799818896086));
#6373 = SHELL_BASED_SURFACE_MODEL('',(#6374));
#6374 = OPEN_SHELL('',(#6375));
#6375 = ADVANCED_FACE('',(#6376),#6402,.T.);
#6376 = FACE_BOUND('',#6377,.T.);
#6377 = EDGE_LOOP('',(#6378,#6388,#6396));
#6378 = ORIENTED_EDGE('',*,*,#6379,.T.);
#6379 = EDGE_CURVE('',#6380,#6382,#6384,.T.);
#6380 = VERTEX_POINT('',#6381);
#6381 = CARTESIAN_POINT('',(3.78768658638,4.332179069519,0.319711983204)
  );
#6382 = VERTEX_POINT('',#6383);
#6383 = CARTESIAN_POINT('',(3.813226222992,4.13818693161,0.319711983204)
  );
#6384 = LINE('',#6385,#6386);
#6385 = CARTESIAN_POINT('',(3.78768658638,4.332179069519,0.319711983204)
  );
#6386 = VECTOR('',#6387,1.);
#6387 = DIRECTION('',(0.130526630003,-0.991444803739,0.));
#6388 = ORIENTED_EDGE('',*,*,#6389,.F.);
#6389 = EDGE_CURVE('',#6390,#6382,#6392,.T.);
#6390 = VERTEX_POINT('',#6391);
#6391 = CARTESIAN_POINT('',(4.512586593628,4.526415348053,1.319711923599
    ));
#6392 = LINE('',#6393,#6394);
#6393 = CARTESIAN_POINT('',(4.512586593628,4.526415348053,1.319711923599
    ));
#6394 = VECTOR('',#6395,1.);
#6395 = DIRECTION('',(-0.546137654022,-0.303171534281,-0.78091016363));
#6396 = ORIENTED_EDGE('',*,*,#6397,.F.);
#6397 = EDGE_CURVE('',#6380,#6390,#6398,.T.);
#6398 = LINE('',#6399,#6400);
#6399 = CARTESIAN_POINT('',(3.78768658638,4.332179069519,0.319711983204)
  );
#6400 = VECTOR('',#6401,1.);
#6401 = DIRECTION('',(0.579788731778,0.155353848076,0.799818859737));
#6402 = PLANE('',#6403);
#6403 = AXIS2_PLACEMENT_3D('',#6404,#6405,#6406);
#6404 = CARTESIAN_POINT('',(4.131039592978,4.369810614522,0.783829750546
    ));
#6405 = DIRECTION('',(-0.795421251925,-0.104719551764,0.596941242891));
#6406 = DIRECTION('',(-0.600241495123,6.938893903907E-18,-0.799818821692
    ));
#6407 = SHELL_BASED_SURFACE_MODEL('',(#6408));
#6408 = OPEN_SHELL('',(#6409));
#6409 = ADVANCED_FACE('',(#6410),#6436,.T.);
#6410 = FACE_BOUND('',#6411,.T.);
#6411 = EDGE_LOOP('',(#6412,#6422,#6430));
#6412 = ORIENTED_EDGE('',*,*,#6413,.F.);
#6413 = EDGE_CURVE('',#6414,#6416,#6418,.T.);
#6414 = VERTEX_POINT('',#6415);
#6415 = CARTESIAN_POINT('',(4.563697814941,4.13818693161,1.319711923599)
  );
#6416 = VERTEX_POINT('',#6417);
#6417 = CARTESIAN_POINT('',(4.512586593628,3.749958276749,1.319711923599
    ));
#6418 = LINE('',#6419,#6420);
#6419 = CARTESIAN_POINT('',(4.563697814941,4.13818693161,1.319711923599)
  );
#6420 = VECTOR('',#6421,1.);
#6421 = DIRECTION('',(-0.130526064865,-0.99144487814,0.));
#6422 = ORIENTED_EDGE('',*,*,#6423,.T.);
#6423 = EDGE_CURVE('',#6414,#6424,#6426,.T.);
#6424 = VERTEX_POINT('',#6425);
#6425 = CARTESIAN_POINT('',(3.78768658638,3.944194555283,0.319711983204)
  );
#6426 = LINE('',#6427,#6428);
#6427 = CARTESIAN_POINT('',(4.563697814941,4.13818693161,1.319711923599)
  );
#6428 = VECTOR('',#6429,1.);
#6429 = DIRECTION('',(-0.605995047697,-0.151490616397,-0.780910107061));
#6430 = ORIENTED_EDGE('',*,*,#6431,.T.);
#6431 = EDGE_CURVE('',#6424,#6416,#6432,.T.);
#6432 = LINE('',#6433,#6434);
#6433 = CARTESIAN_POINT('',(3.78768658638,3.944194555283,0.319711983204)
  );
#6434 = VECTOR('',#6435,1.);
#6435 = DIRECTION('',(0.579788731778,-0.155353848076,0.799818859737));
#6436 = PLANE('',#6437);
#6437 = AXIS2_PLACEMENT_3D('',#6438,#6439,#6440);
#6438 = CARTESIAN_POINT('',(4.213324022184,3.945130847607,0.886707594921
    ));
#6439 = DIRECTION('',(-0.795421332887,0.104719101163,0.596941214057));
#6440 = DIRECTION('',(-0.600241437492,0.,-0.799818864942));
#6441 = SHELL_BASED_SURFACE_MODEL('',(#6442));
#6442 = OPEN_SHELL('',(#6443));
#6443 = ADVANCED_FACE('',(#6444),#6470,.T.);
#6444 = FACE_BOUND('',#6445,.T.);
#6445 = EDGE_LOOP('',(#6446,#6456,#6464));
#6446 = ORIENTED_EDGE('',*,*,#6447,.T.);
#6447 = EDGE_CURVE('',#6448,#6450,#6452,.T.);
#6448 = VERTEX_POINT('',#6449);
#6449 = CARTESIAN_POINT('',(3.813226222992,4.13818693161,0.319711983204)
  );
#6450 = VERTEX_POINT('',#6451);
#6451 = CARTESIAN_POINT('',(3.78768658638,3.944194555283,0.319711983204)
  );
#6452 = LINE('',#6453,#6454);
#6453 = CARTESIAN_POINT('',(3.813226222992,4.13818693161,0.319711983204)
  );
#6454 = VECTOR('',#6455,1.);
#6455 = DIRECTION('',(-0.130526472317,-0.991444824498,0.));
#6456 = ORIENTED_EDGE('',*,*,#6457,.F.);
#6457 = EDGE_CURVE('',#6458,#6450,#6460,.T.);
#6458 = VERTEX_POINT('',#6459);
#6459 = CARTESIAN_POINT('',(4.563697814941,4.13818693161,1.319711923599)
  );
#6460 = LINE('',#6461,#6462);
#6461 = CARTESIAN_POINT('',(4.563697814941,4.13818693161,1.319711923599)
  );
#6462 = VECTOR('',#6463,1.);
#6463 = DIRECTION('',(-0.605995047697,-0.151490616397,-0.780910107061));
#6464 = ORIENTED_EDGE('',*,*,#6465,.F.);
#6465 = EDGE_CURVE('',#6448,#6458,#6466,.T.);
#6466 = LINE('',#6467,#6468);
#6467 = CARTESIAN_POINT('',(3.813226222992,4.13818693161,0.319711983204)
  );
#6468 = VECTOR('',#6469,1.);
#6469 = DIRECTION('',(0.600241395994,0.,0.799818896086));
#6470 = PLANE('',#6471);
#6471 = AXIS2_PLACEMENT_3D('',#6472,#6473,#6474);
#6472 = CARTESIAN_POINT('',(4.154619399135,4.085669892302,0.783829710782
    ));
#6473 = DIRECTION('',(-0.795421335819,0.104719434108,0.596941151743));
#6474 = DIRECTION('',(-0.600241395994,0.,-0.799818896086));
#6475 = SHELL_BASED_SURFACE_MODEL('',(#6476));
#6476 = OPEN_SHELL('',(#6477));
#6477 = ADVANCED_FACE('',(#6478),#6504,.T.);
#6478 = FACE_BOUND('',#6479,.T.);
#6479 = EDGE_LOOP('',(#6480,#6490,#6498));
#6480 = ORIENTED_EDGE('',*,*,#6481,.F.);
#6481 = EDGE_CURVE('',#6482,#6484,#6486,.T.);
#6482 = VERTEX_POINT('',#6483);
#6483 = CARTESIAN_POINT('',(4.512586593628,3.749958276749,1.319711923599
    ));
#6484 = VERTEX_POINT('',#6485);
#6485 = CARTESIAN_POINT('',(4.362735748291,3.388186693192,1.319711923599
    ));
#6486 = LINE('',#6487,#6488);
#6487 = CARTESIAN_POINT('',(4.512586593628,3.749958276749,1.319711923599
    ));
#6488 = VECTOR('',#6489,1.);
#6489 = DIRECTION('',(-0.382683757035,-0.923879398029,0.));
#6490 = ORIENTED_EDGE('',*,*,#6491,.T.);
#6491 = EDGE_CURVE('',#6482,#6492,#6494,.T.);
#6492 = VERTEX_POINT('',#6493);
#6493 = CARTESIAN_POINT('',(3.71280837059,3.763422489166,0.319711983204)
  );
#6494 = LINE('',#6495,#6496);
#6495 = CARTESIAN_POINT('',(4.512586593628,3.749958276749,1.319711923599
    ));
#6496 = VECTOR('',#6497,1.);
#6497 = DIRECTION('',(-0.624554930789,1.051434011627E-02,-0.780910101791
    ));
#6498 = ORIENTED_EDGE('',*,*,#6499,.T.);
#6499 = EDGE_CURVE('',#6492,#6484,#6500,.T.);
#6500 = LINE('',#6501,#6502);
#6501 = CARTESIAN_POINT('',(3.71280837059,3.763422489166,0.319711983204)
  );
#6502 = VECTOR('',#6503,1.);
#6503 = DIRECTION('',(0.519824247284,-0.300120708696,0.799818924599));
#6504 = PLANE('',#6505);
#6505 = AXIS2_PLACEMENT_3D('',#6506,#6507,#6508);
#6506 = CARTESIAN_POINT('',(4.124184855017,3.654163801354,0.886707617691
    ));
#6507 = DIRECTION('',(-0.741214612032,0.307021450101,0.596941142902));
#6508 = DIRECTION('',(-0.62723496404,-2.775557561563E-17,-0.778830084091
    ));
#6509 = SHELL_BASED_SURFACE_MODEL('',(#6510));
#6510 = OPEN_SHELL('',(#6511));
#6511 = ADVANCED_FACE('',(#6512),#6538,.T.);
#6512 = FACE_BOUND('',#6513,.T.);
#6513 = EDGE_LOOP('',(#6514,#6524,#6532));
#6514 = ORIENTED_EDGE('',*,*,#6515,.T.);
#6515 = EDGE_CURVE('',#6516,#6518,#6520,.T.);
#6516 = VERTEX_POINT('',#6517);
#6517 = CARTESIAN_POINT('',(3.78768658638,3.944194555283,0.319711983204)
  );
#6518 = VERTEX_POINT('',#6519);
#6519 = CARTESIAN_POINT('',(3.71280837059,3.763422489166,0.319711983204)
  );
#6520 = LINE('',#6521,#6522);
#6521 = CARTESIAN_POINT('',(3.78768658638,3.944194555283,0.319711983204)
  );
#6522 = VECTOR('',#6523,1.);
#6523 = DIRECTION('',(-0.382683320281,-0.923879578938,0.));
#6524 = ORIENTED_EDGE('',*,*,#6525,.F.);
#6525 = EDGE_CURVE('',#6526,#6518,#6528,.T.);
#6526 = VERTEX_POINT('',#6527);
#6527 = CARTESIAN_POINT('',(4.512586593628,3.749958276749,1.319711923599
    ));
#6528 = LINE('',#6529,#6530);
#6529 = CARTESIAN_POINT('',(4.512586593628,3.749958276749,1.319711923599
    ));
#6530 = VECTOR('',#6531,1.);
#6531 = DIRECTION('',(-0.624554930789,1.051434011627E-02,-0.780910101791
    ));
#6532 = ORIENTED_EDGE('',*,*,#6533,.F.);
#6533 = EDGE_CURVE('',#6516,#6526,#6534,.T.);
#6534 = LINE('',#6535,#6536);
#6535 = CARTESIAN_POINT('',(3.78768658638,3.944194555283,0.319711983204)
  );
#6536 = VECTOR('',#6537,1.);
#6537 = DIRECTION('',(0.579788731778,-0.155353848076,0.799818859737));
#6538 = PLANE('',#6539);
#6539 = AXIS2_PLACEMENT_3D('',#6540,#6541,#6542);
#6540 = CARTESIAN_POINT('',(4.103854752861,3.805107972908,0.783829723833
    ));
#6541 = DIRECTION('',(-0.741214707899,0.307021079291,0.596941214581));
#6542 = DIRECTION('',(-0.627234960517,0.,-0.778830086928));
#6543 = SHELL_BASED_SURFACE_MODEL('',(#6544));
#6544 = OPEN_SHELL('',(#6545));
#6545 = ADVANCED_FACE('',(#6546),#6572,.T.);
#6546 = FACE_BOUND('',#6547,.T.);
#6547 = EDGE_LOOP('',(#6548,#6558,#6566));
#6548 = ORIENTED_EDGE('',*,*,#6549,.F.);
#6549 = EDGE_CURVE('',#6550,#6552,#6554,.T.);
#6550 = VERTEX_POINT('',#6551);
#6551 = CARTESIAN_POINT('',(4.362735748291,3.388186693192,1.319711923599
    ));
#6552 = VERTEX_POINT('',#6553);
#6553 = CARTESIAN_POINT('',(4.124357700348,3.077526569366,1.319711923599
    ));
#6554 = LINE('',#6555,#6556);
#6555 = CARTESIAN_POINT('',(4.362735748291,3.388186693192,1.319711923599
    ));
#6556 = VECTOR('',#6557,1.);
#6557 = DIRECTION('',(-0.608761671469,-0.793353154245,0.));
#6558 = ORIENTED_EDGE('',*,*,#6559,.T.);
#6559 = EDGE_CURVE('',#6550,#6560,#6562,.T.);
#6560 = VERTEX_POINT('',#6561);
#6561 = CARTESIAN_POINT('',(3.593694448471,3.608190059662,0.319711983204
    ));
#6562 = LINE('',#6563,#6564);
#6563 = CARTESIAN_POINT('',(4.362735748291,3.388186693192,1.319711923599
    ));
#6564 = VECTOR('',#6565,1.);
#6565 = DIRECTION('',(-0.600552245058,0.17180288716,-0.780910218219));
#6566 = ORIENTED_EDGE('',*,*,#6567,.T.);
#6567 = EDGE_CURVE('',#6560,#6552,#6568,.T.);
#6568 = LINE('',#6569,#6570);
#6569 = CARTESIAN_POINT('',(3.593694448471,3.608190059662,0.319711983204
    ));
#6570 = VECTOR('',#6571,1.);
#6571 = DIRECTION('',(0.42443457367,-0.424434764362,0.799818994194));
#6572 = PLANE('',#6573);
#6573 = AXIS2_PLACEMENT_3D('',#6574,#6575,#6576);
#6574 = CARTESIAN_POINT('',(3.96277521442,3.396182190806,0.886707596516)
  );
#6575 = DIRECTION('',(-0.636495421561,0.488400423743,0.596941039316));
#6576 = DIRECTION('',(-0.684079312318,-2.775557561563E-17,
    -0.729407632575));
#6577 = SHELL_BASED_SURFACE_MODEL('',(#6578));
#6578 = OPEN_SHELL('',(#6579));
#6579 = ADVANCED_FACE('',(#6580),#6606,.T.);
#6580 = FACE_BOUND('',#6581,.T.);
#6581 = EDGE_LOOP('',(#6582,#6592,#6600));
#6582 = ORIENTED_EDGE('',*,*,#6583,.T.);
#6583 = EDGE_CURVE('',#6584,#6586,#6588,.T.);
#6584 = VERTEX_POINT('',#6585);
#6585 = CARTESIAN_POINT('',(3.71280837059,3.763422489166,0.319711983204)
  );
#6586 = VERTEX_POINT('',#6587);
#6587 = CARTESIAN_POINT('',(3.593694448471,3.608190059662,0.319711983204
    ));
#6588 = LINE('',#6589,#6590);
#6589 = CARTESIAN_POINT('',(3.71280837059,3.763422489166,0.319711983204)
  );
#6590 = VECTOR('',#6591,1.);
#6591 = DIRECTION('',(-0.608761073721,-0.793353612913,0.));
#6592 = ORIENTED_EDGE('',*,*,#6593,.F.);
#6593 = EDGE_CURVE('',#6594,#6586,#6596,.T.);
#6594 = VERTEX_POINT('',#6595);
#6595 = CARTESIAN_POINT('',(4.362735748291,3.388186693192,1.319711923599
    ));
#6596 = LINE('',#6597,#6598);
#6597 = CARTESIAN_POINT('',(4.362735748291,3.388186693192,1.319711923599
    ));
#6598 = VECTOR('',#6599,1.);
#6599 = DIRECTION('',(-0.600552245058,0.17180288716,-0.780910218219));
#6600 = ORIENTED_EDGE('',*,*,#6601,.F.);
#6601 = EDGE_CURVE('',#6584,#6594,#6602,.T.);
#6602 = LINE('',#6603,#6604);
#6603 = CARTESIAN_POINT('',(3.71280837059,3.763422489166,0.319711983204)
  );
#6604 = VECTOR('',#6605,1.);
#6605 = DIRECTION('',(0.519824247284,-0.300120708696,0.799818924599));
#6606 = PLANE('',#6607);
#6607 = AXIS2_PLACEMENT_3D('',#6608,#6609,#6610);
#6608 = CARTESIAN_POINT('',(3.982205063858,3.547244824329,0.783829743248
    ));
#6609 = DIRECTION('',(-0.636495722106,0.488399892434,0.596941153558));
#6610 = DIRECTION('',(-0.684079210116,-2.775557561563E-17,
    -0.729407728426));
#6611 = SHELL_BASED_SURFACE_MODEL('',(#6612));
#6612 = OPEN_SHELL('',(#6613));
#6613 = ADVANCED_FACE('',(#6614),#6640,.T.);
#6614 = FACE_BOUND('',#6615,.T.);
#6615 = EDGE_LOOP('',(#6616,#6626,#6634));
#6616 = ORIENTED_EDGE('',*,*,#6617,.T.);
#6617 = EDGE_CURVE('',#6618,#6620,#6622,.T.);
#6618 = VERTEX_POINT('',#6619);
#6619 = CARTESIAN_POINT('',(3.438462018967,3.489075899124,0.319711983204
    ));
#6620 = VERTEX_POINT('',#6621);
#6621 = CARTESIAN_POINT('',(3.813697814941,2.839148521423,1.319711923599
    ));
#6622 = LINE('',#6623,#6624);
#6623 = CARTESIAN_POINT('',(3.438462018967,3.489075899124,0.319711983204
    ));
#6624 = VECTOR('',#6625,1.);
#6625 = DIRECTION('',(0.300120708696,-0.519824247284,0.799818924599));
#6626 = ORIENTED_EDGE('',*,*,#6627,.T.);
#6627 = EDGE_CURVE('',#6620,#6628,#6630,.T.);
#6628 = VERTEX_POINT('',#6629);
#6629 = CARTESIAN_POINT('',(3.593694448471,3.608190059662,0.319711983204
    ));
#6630 = LINE('',#6631,#6632);
#6631 = CARTESIAN_POINT('',(3.813697814941,2.839148521423,1.319711923599
    ));
#6632 = VECTOR('',#6633,1.);
#6633 = DIRECTION('',(-0.17180286795,0.600552364092,-0.780910130904));
#6634 = ORIENTED_EDGE('',*,*,#6635,.T.);
#6635 = EDGE_CURVE('',#6628,#6618,#6636,.T.);
#6636 = LINE('',#6637,#6638);
#6637 = CARTESIAN_POINT('',(3.593694448471,3.608190059662,0.319711983204
    ));
#6638 = VECTOR('',#6639,1.);
#6639 = DIRECTION('',(-0.793353024424,-0.608761840654,0.));
#6640 = PLANE('',#6641);
#6641 = AXIS2_PLACEMENT_3D('',#6642,#6643,#6644);
#6642 = CARTESIAN_POINT('',(3.654639679004,3.219679288121,0.783829720425
    ));
#6643 = DIRECTION('',(-0.488400529882,0.636495278836,0.596941104658));
#6644 = DIRECTION('',(0.,-0.684079433768,0.729407518672));
#6645 = SHELL_BASED_SURFACE_MODEL('',(#6646));
#6646 = OPEN_SHELL('',(#6647));
#6647 = ADVANCED_FACE('',(#6648),#6674,.T.);
#6648 = FACE_BOUND('',#6649,.T.);
#6649 = EDGE_LOOP('',(#6650,#6660,#6668));
#6650 = ORIENTED_EDGE('',*,*,#6651,.F.);
#6651 = EDGE_CURVE('',#6652,#6654,#6656,.T.);
#6652 = VERTEX_POINT('',#6653);
#6653 = CARTESIAN_POINT('',(3.593694448471,3.608190059662,0.319711983204
    ));
#6654 = VERTEX_POINT('',#6655);
#6655 = CARTESIAN_POINT('',(4.124357700348,3.077526569366,1.319711923599
    ));
#6656 = LINE('',#6657,#6658);
#6657 = CARTESIAN_POINT('',(3.593694448471,3.608190059662,0.319711983204
    ));
#6658 = VECTOR('',#6659,1.);
#6659 = DIRECTION('',(0.42443457367,-0.424434764362,0.799818994194));
#6660 = ORIENTED_EDGE('',*,*,#6661,.F.);
#6661 = EDGE_CURVE('',#6662,#6652,#6664,.T.);
#6662 = VERTEX_POINT('',#6663);
#6663 = CARTESIAN_POINT('',(3.813697814941,2.839148521423,1.319711923599
    ));
#6664 = LINE('',#6665,#6666);
#6665 = CARTESIAN_POINT('',(3.813697814941,2.839148521423,1.319711923599
    ));
#6666 = VECTOR('',#6667,1.);
#6667 = DIRECTION('',(-0.17180286795,0.600552364092,-0.780910130904));
#6668 = ORIENTED_EDGE('',*,*,#6669,.F.);
#6669 = EDGE_CURVE('',#6654,#6662,#6670,.T.);
#6670 = LINE('',#6671,#6672);
#6671 = CARTESIAN_POINT('',(4.124357700348,3.077526569366,1.319711923599
    ));
#6672 = VECTOR('',#6673,1.);
#6673 = DIRECTION('',(-0.793352928605,-0.608761965528,0.));
#6674 = PLANE('',#6675);
#6675 = AXIS2_PLACEMENT_3D('',#6676,#6677,#6678);
#6676 = CARTESIAN_POINT('',(3.805702234784,3.239109175947,0.886707565208
    ));
#6677 = DIRECTION('',(-0.488400640876,0.63649521605,0.596941080792));
#6678 = DIRECTION('',(2.775557561563E-17,-0.684079455119,0.729407498648)
  );
#6679 = SHELL_BASED_SURFACE_MODEL('',(#6680));
#6680 = OPEN_SHELL('',(#6681));
#6681 = ADVANCED_FACE('',(#6682),#6708,.T.);
#6682 = FACE_BOUND('',#6683,.T.);
#6683 = EDGE_LOOP('',(#6684,#6694,#6702));
#6684 = ORIENTED_EDGE('',*,*,#6685,.T.);
#6685 = EDGE_CURVE('',#6686,#6688,#6690,.T.);
#6686 = VERTEX_POINT('',#6687);
#6687 = CARTESIAN_POINT('',(3.25768995285,3.414197683334,0.319711983204)
  );
#6688 = VERTEX_POINT('',#6689);
#6689 = CARTESIAN_POINT('',(3.451926231384,2.689297914505,1.319711923599
    ));
#6690 = LINE('',#6691,#6692);
#6691 = CARTESIAN_POINT('',(3.25768995285,3.414197683334,0.319711983204)
  );
#6692 = VECTOR('',#6693,1.);
#6693 = DIRECTION('',(0.155353865252,-0.579788605189,0.799818948166));
#6694 = ORIENTED_EDGE('',*,*,#6695,.T.);
#6695 = EDGE_CURVE('',#6688,#6696,#6698,.T.);
#6696 = VERTEX_POINT('',#6697);
#6697 = CARTESIAN_POINT('',(3.438462018967,3.489075899124,0.319711983204
    ));
#6698 = LINE('',#6699,#6700);
#6699 = CARTESIAN_POINT('',(3.451926231384,2.689297914505,1.319711923599
    ));
#6700 = VECTOR('',#6701,1.);
#6701 = DIRECTION('',(-1.051434133889E-02,0.62455481723,-0.780910192597)
  );
#6702 = ORIENTED_EDGE('',*,*,#6703,.T.);
#6703 = EDGE_CURVE('',#6696,#6686,#6704,.T.);
#6704 = LINE('',#6705,#6706);
#6705 = CARTESIAN_POINT('',(3.438462018967,3.489075899124,0.319711983204
    ));
#6706 = VECTOR('',#6707,1.);
#6707 = DIRECTION('',(-0.923879578938,-0.382683320281,0.));
#6708 = PLANE('',#6709);
#6709 = AXIS2_PLACEMENT_3D('',#6710,#6711,#6712);
#6710 = CARTESIAN_POINT('',(3.396776534708,3.098029630337,0.783829720055
    ));
#6711 = DIRECTION('',(-0.307021111678,0.74121478609,0.596941100834));
#6712 = DIRECTION('',(0.,-0.627234847883,0.778830177639));
#6713 = SHELL_BASED_SURFACE_MODEL('',(#6714));
#6714 = OPEN_SHELL('',(#6715));
#6715 = ADVANCED_FACE('',(#6716),#6742,.T.);
#6716 = FACE_BOUND('',#6717,.T.);
#6717 = EDGE_LOOP('',(#6718,#6728,#6736));
#6718 = ORIENTED_EDGE('',*,*,#6719,.F.);
#6719 = EDGE_CURVE('',#6720,#6722,#6724,.T.);
#6720 = VERTEX_POINT('',#6721);
#6721 = CARTESIAN_POINT('',(3.438462018967,3.489075899124,0.319711983204
    ));
#6722 = VERTEX_POINT('',#6723);
#6723 = CARTESIAN_POINT('',(3.813697814941,2.839148521423,1.319711923599
    ));
#6724 = LINE('',#6725,#6726);
#6725 = CARTESIAN_POINT('',(3.438462018967,3.489075899124,0.319711983204
    ));
#6726 = VECTOR('',#6727,1.);
#6727 = DIRECTION('',(0.300120708696,-0.519824247284,0.799818924599));
#6728 = ORIENTED_EDGE('',*,*,#6729,.F.);
#6729 = EDGE_CURVE('',#6730,#6720,#6732,.T.);
#6730 = VERTEX_POINT('',#6731);
#6731 = CARTESIAN_POINT('',(3.451926231384,2.689297914505,1.319711923599
    ));
#6732 = LINE('',#6733,#6734);
#6733 = CARTESIAN_POINT('',(3.451926231384,2.689297914505,1.319711923599
    ));
#6734 = VECTOR('',#6735,1.);
#6735 = DIRECTION('',(-1.051434133889E-02,0.62455481723,-0.780910192597)
  );
#6736 = ORIENTED_EDGE('',*,*,#6737,.F.);
#6737 = EDGE_CURVE('',#6722,#6730,#6738,.T.);
#6738 = LINE('',#6739,#6740);
#6739 = CARTESIAN_POINT('',(3.813697814941,2.839148521423,1.319711923599
    ));
#6740 = VECTOR('',#6741,1.);
#6741 = DIRECTION('',(-0.923879613295,-0.382683237336,0.));
#6742 = PLANE('',#6743);
#6743 = AXIS2_PLACEMENT_3D('',#6744,#6745,#6746);
#6744 = CARTESIAN_POINT('',(3.547720709346,3.077699492108,0.886707607587
    ));
#6745 = DIRECTION('',(-0.307021041256,0.741214804297,0.596941114447));
#6746 = DIRECTION('',(0.,-0.627234847214,0.778830178177));
#6747 = SHELL_BASED_SURFACE_MODEL('',(#6748));
#6748 = OPEN_SHELL('',(#6749));
#6749 = ADVANCED_FACE('',(#6750),#6776,.T.);
#6750 = FACE_BOUND('',#6751,.T.);
#6751 = EDGE_LOOP('',(#6752,#6762,#6770));
#6752 = ORIENTED_EDGE('',*,*,#6753,.T.);
#6753 = EDGE_CURVE('',#6754,#6756,#6758,.T.);
#6754 = VERTEX_POINT('',#6755);
#6755 = CARTESIAN_POINT('',(3.063697814941,3.388658285141,0.319711983204
    ));
#6756 = VERTEX_POINT('',#6757);
#6757 = CARTESIAN_POINT('',(3.063697814941,2.638186693192,1.319711923599
    ));
#6758 = LINE('',#6759,#6760);
#6759 = CARTESIAN_POINT('',(3.063697814941,3.388658285141,0.319711983204
    ));
#6760 = VECTOR('',#6761,1.);
#6761 = DIRECTION('',(0.,-0.600241395994,0.799818896086));
#6762 = ORIENTED_EDGE('',*,*,#6763,.T.);
#6763 = EDGE_CURVE('',#6756,#6764,#6766,.T.);
#6764 = VERTEX_POINT('',#6765);
#6765 = CARTESIAN_POINT('',(3.25768995285,3.414197683334,0.319711983204)
  );
#6766 = LINE('',#6767,#6768);
#6767 = CARTESIAN_POINT('',(3.063697814941,2.638186693192,1.319711923599
    ));
#6768 = VECTOR('',#6769,1.);
#6769 = DIRECTION('',(0.151490451578,0.605994946978,-0.780910217194));
#6770 = ORIENTED_EDGE('',*,*,#6771,.T.);
#6771 = EDGE_CURVE('',#6764,#6754,#6772,.T.);
#6772 = LINE('',#6773,#6774);
#6773 = CARTESIAN_POINT('',(3.25768995285,3.414197683334,0.319711983204)
  );
#6774 = VECTOR('',#6775,1.);
#6775 = DIRECTION('',(-0.991444961423,-0.130525432265,0.));
#6776 = PLANE('',#6777);
#6777 = AXIS2_PLACEMENT_3D('',#6778,#6779,#6780);
#6778 = CARTESIAN_POINT('',(3.116214782395,3.047265011102,0.78382975394)
  );
#6779 = DIRECTION('',(-0.104718594536,0.795421406527,0.596941204807));
#6780 = DIRECTION('',(0.,-0.600241395994,0.799818896086));
#6781 = SHELL_BASED_SURFACE_MODEL('',(#6782));
#6782 = OPEN_SHELL('',(#6783));
#6783 = ADVANCED_FACE('',(#6784),#6810,.T.);
#6784 = FACE_BOUND('',#6785,.T.);
#6785 = EDGE_LOOP('',(#6786,#6796,#6804));
#6786 = ORIENTED_EDGE('',*,*,#6787,.F.);
#6787 = EDGE_CURVE('',#6788,#6790,#6792,.T.);
#6788 = VERTEX_POINT('',#6789);
#6789 = CARTESIAN_POINT('',(3.25768995285,3.414197683334,0.319711983204)
  );
#6790 = VERTEX_POINT('',#6791);
#6791 = CARTESIAN_POINT('',(3.451926231384,2.689297914505,1.319711923599
    ));
#6792 = LINE('',#6793,#6794);
#6793 = CARTESIAN_POINT('',(3.25768995285,3.414197683334,0.319711983204)
  );
#6794 = VECTOR('',#6795,1.);
#6795 = DIRECTION('',(0.155353865252,-0.579788605189,0.799818948166));
#6796 = ORIENTED_EDGE('',*,*,#6797,.F.);
#6797 = EDGE_CURVE('',#6798,#6788,#6800,.T.);
#6798 = VERTEX_POINT('',#6799);
#6799 = CARTESIAN_POINT('',(3.063697814941,2.638186693192,1.319711923599
    ));
#6800 = LINE('',#6801,#6802);
#6801 = CARTESIAN_POINT('',(3.063697814941,2.638186693192,1.319711923599
    ));
#6802 = VECTOR('',#6803,1.);
#6803 = DIRECTION('',(0.151490451578,0.605994946978,-0.780910217194));
#6804 = ORIENTED_EDGE('',*,*,#6805,.F.);
#6805 = EDGE_CURVE('',#6790,#6798,#6806,.T.);
#6806 = LINE('',#6807,#6808);
#6807 = CARTESIAN_POINT('',(3.451926231384,2.689297914505,1.319711923599
    ));
#6808 = VECTOR('',#6809,1.);
#6809 = DIRECTION('',(-0.991444867767,-0.130526143658,0.));
#6810 = PLANE('',#6811);
#6811 = AXIS2_PLACEMENT_3D('',#6812,#6813,#6814);
#6812 = CARTESIAN_POINT('',(3.256753729947,2.988560403671,0.886707567207
    ));
#6813 = DIRECTION('',(-0.104719175841,0.795421411646,0.596941096011));
#6814 = DIRECTION('',(6.938893903907E-18,-0.60024132354,0.79981895046));
#6815 = SHELL_BASED_SURFACE_MODEL('',(#6816));
#6816 = OPEN_SHELL('',(#6817));
#6817 = ADVANCED_FACE('',(#6818),#6844,.T.);
#6818 = FACE_BOUND('',#6819,.T.);
#6819 = EDGE_LOOP('',(#6820,#6830,#6838));
#6820 = ORIENTED_EDGE('',*,*,#6821,.T.);
#6821 = EDGE_CURVE('',#6822,#6824,#6826,.T.);
#6822 = VERTEX_POINT('',#6823);
#6823 = CARTESIAN_POINT('',(2.869705438614,3.414197683334,0.319711983204
    ));
#6824 = VERTEX_POINT('',#6825);
#6825 = CARTESIAN_POINT('',(2.67546916008,2.689297914505,1.319711923599)
  );
#6826 = LINE('',#6827,#6828);
#6827 = CARTESIAN_POINT('',(2.869705438614,3.414197683334,0.319711983204
    ));
#6828 = VECTOR('',#6829,1.);
#6829 = DIRECTION('',(-0.155353865252,-0.579788605189,0.799818948166));
#6830 = ORIENTED_EDGE('',*,*,#6831,.T.);
#6831 = EDGE_CURVE('',#6824,#6832,#6834,.T.);
#6832 = VERTEX_POINT('',#6833);
#6833 = CARTESIAN_POINT('',(3.063697814941,3.388658285141,0.319711983204
    ));
#6834 = LINE('',#6835,#6836);
#6835 = CARTESIAN_POINT('',(2.67546916008,2.689297914505,1.319711923599)
  );
#6836 = VECTOR('',#6837,1.);
#6837 = DIRECTION('',(0.303171703352,0.546137623195,-0.780910119551));
#6838 = ORIENTED_EDGE('',*,*,#6839,.T.);
#6839 = EDGE_CURVE('',#6832,#6822,#6840,.T.);
#6840 = LINE('',#6841,#6842);
#6841 = CARTESIAN_POINT('',(3.063697814941,3.388658285141,0.319711983204
    ));
#6842 = VECTOR('',#6843,1.);
#6843 = DIRECTION('',(-0.991444982183,0.130525274581,0.));
#6844 = PLANE('',#6845);
#6845 = AXIS2_PLACEMENT_3D('',#6846,#6847,#6848);
#6846 = CARTESIAN_POINT('',(2.8320739723,3.070844876946,0.783829714738)
  );
#6847 = DIRECTION('',(0.104718482901,0.79542153615,0.59694105167));
#6848 = DIRECTION('',(-1.387778780781E-17,-0.600241234914,0.799819016971
    ));
#6849 = SHELL_BASED_SURFACE_MODEL('',(#6850));
#6850 = OPEN_SHELL('',(#6851));
#6851 = ADVANCED_FACE('',(#6852),#6878,.T.);
#6852 = FACE_BOUND('',#6853,.T.);
#6853 = EDGE_LOOP('',(#6854,#6864,#6872));
#6854 = ORIENTED_EDGE('',*,*,#6855,.F.);
#6855 = EDGE_CURVE('',#6856,#6858,#6860,.T.);
#6856 = VERTEX_POINT('',#6857);
#6857 = CARTESIAN_POINT('',(3.063697814941,3.388658285141,0.319711983204
    ));
#6858 = VERTEX_POINT('',#6859);
#6859 = CARTESIAN_POINT('',(3.063697814941,2.638186693192,1.319711923599
    ));
#6860 = LINE('',#6861,#6862);
#6861 = CARTESIAN_POINT('',(3.063697814941,3.388658285141,0.319711983204
    ));
#6862 = VECTOR('',#6863,1.);
#6863 = DIRECTION('',(0.,-0.600241395994,0.799818896086));
#6864 = ORIENTED_EDGE('',*,*,#6865,.F.);
#6865 = EDGE_CURVE('',#6866,#6856,#6868,.T.);
#6866 = VERTEX_POINT('',#6867);
#6867 = CARTESIAN_POINT('',(2.67546916008,2.689297914505,1.319711923599)
  );
#6868 = LINE('',#6869,#6870);
#6869 = CARTESIAN_POINT('',(2.67546916008,2.689297914505,1.319711923599)
  );
#6870 = VECTOR('',#6871,1.);
#6871 = DIRECTION('',(0.303171703352,0.546137623195,-0.780910119551));
#6872 = ORIENTED_EDGE('',*,*,#6873,.F.);
#6873 = EDGE_CURVE('',#6858,#6866,#6874,.T.);
#6874 = LINE('',#6875,#6876);
#6875 = CARTESIAN_POINT('',(3.063697814941,2.638186693192,1.319711923599
    ));
#6876 = VECTOR('',#6877,1.);
#6877 = DIRECTION('',(-0.99144487814,0.130526064865,0.));
#6878 = PLANE('',#6879);
#6879 = AXIS2_PLACEMENT_3D('',#6880,#6881,#6882);
#6880 = CARTESIAN_POINT('',(2.95263039691,2.977766447565,0.886707596693)
  );
#6881 = DIRECTION('',(0.104719105195,0.79542136352,0.596941172532));
#6882 = DIRECTION('',(0.,-0.600241395994,0.799818896086));
#6883 = SHELL_BASED_SURFACE_MODEL('',(#6884));
#6884 = OPEN_SHELL('',(#6885));
#6885 = ADVANCED_FACE('',(#6886),#6912,.T.);
#6886 = FACE_BOUND('',#6887,.T.);
#6887 = EDGE_LOOP('',(#6888,#6898,#6906));
#6888 = ORIENTED_EDGE('',*,*,#6889,.T.);
#6889 = EDGE_CURVE('',#6890,#6892,#6894,.T.);
#6890 = VERTEX_POINT('',#6891);
#6891 = CARTESIAN_POINT('',(2.688933610916,3.489075899124,0.319711983204
    ));
#6892 = VERTEX_POINT('',#6893);
#6893 = CARTESIAN_POINT('',(2.313697814941,2.839148521423,1.319711923599
    ));
#6894 = LINE('',#6895,#6896);
#6895 = CARTESIAN_POINT('',(2.688933610916,3.489075899124,0.319711983204
    ));
#6896 = VECTOR('',#6897,1.);
#6897 = DIRECTION('',(-0.300120708696,-0.519824247284,0.799818924599));
#6898 = ORIENTED_EDGE('',*,*,#6899,.T.);
#6899 = EDGE_CURVE('',#6892,#6900,#6902,.T.);
#6900 = VERTEX_POINT('',#6901);
#6901 = CARTESIAN_POINT('',(2.869705438614,3.414197683334,0.319711983204
    ));
#6902 = LINE('',#6903,#6904);
#6903 = CARTESIAN_POINT('',(2.313697814941,2.839148521423,1.319711923599
    ));
#6904 = VECTOR('',#6905,1.);
#6905 = DIRECTION('',(0.434192058746,0.449061791349,-0.78091021486));
#6906 = ORIENTED_EDGE('',*,*,#6907,.T.);
#6907 = EDGE_CURVE('',#6900,#6890,#6908,.T.);
#6908 = LINE('',#6909,#6910);
#6909 = CARTESIAN_POINT('',(2.869705438614,3.414197683334,0.319711983204
    ));
#6910 = VECTOR('',#6911,1.);
#6911 = DIRECTION('',(-0.923879400493,0.382683751085,0.));
#6912 = PLANE('',#6913);
#6913 = AXIS2_PLACEMENT_3D('',#6914,#6915,#6916);
#6914 = CARTESIAN_POINT('',(2.56371800342,3.167162227799,0.783829757554)
  );
#6915 = DIRECTION('',(0.30702144542,0.741214614233,0.596941142576));
#6916 = DIRECTION('',(-2.775557561563E-17,-0.627234962703,0.778830085168
    ));
#6917 = SHELL_BASED_SURFACE_MODEL('',(#6918));
#6918 = OPEN_SHELL('',(#6919));
#6919 = ADVANCED_FACE('',(#6920),#6946,.T.);
#6920 = FACE_BOUND('',#6921,.T.);
#6921 = EDGE_LOOP('',(#6922,#6932,#6940));
#6922 = ORIENTED_EDGE('',*,*,#6923,.F.);
#6923 = EDGE_CURVE('',#6924,#6926,#6928,.T.);
#6924 = VERTEX_POINT('',#6925);
#6925 = CARTESIAN_POINT('',(2.869705438614,3.414197683334,0.319711983204
    ));
#6926 = VERTEX_POINT('',#6927);
#6927 = CARTESIAN_POINT('',(2.67546916008,2.689297914505,1.319711923599)
  );
#6928 = LINE('',#6929,#6930);
#6929 = CARTESIAN_POINT('',(2.869705438614,3.414197683334,0.319711983204
    ));
#6930 = VECTOR('',#6931,1.);
#6931 = DIRECTION('',(-0.155353865252,-0.579788605189,0.799818948166));
#6932 = ORIENTED_EDGE('',*,*,#6933,.F.);
#6933 = EDGE_CURVE('',#6934,#6924,#6936,.T.);
#6934 = VERTEX_POINT('',#6935);
#6935 = CARTESIAN_POINT('',(2.313697814941,2.839148521423,1.319711923599
    ));
#6936 = LINE('',#6937,#6938);
#6937 = CARTESIAN_POINT('',(2.313697814941,2.839148521423,1.319711923599
    ));
#6938 = VECTOR('',#6939,1.);
#6939 = DIRECTION('',(0.434192058746,0.449061791349,-0.78091021486));
#6940 = ORIENTED_EDGE('',*,*,#6941,.F.);
#6941 = EDGE_CURVE('',#6926,#6934,#6942,.T.);
#6942 = LINE('',#6943,#6944);
#6943 = CARTESIAN_POINT('',(2.67546916008,2.689297914505,1.319711923599)
  );
#6944 = VECTOR('',#6945,1.);
#6945 = DIRECTION('',(-0.923879524129,0.382683452602,0.));
#6946 = PLANE('',#6947);
#6947 = AXIS2_PLACEMENT_3D('',#6948,#6949,#6950);
#6948 = CARTESIAN_POINT('',(2.65607601501,3.046053087686,0.886707576631)
  );
#6949 = DIRECTION('',(0.3070212199,0.741214747098,0.596941093589));
#6950 = DIRECTION('',(-2.775557561563E-17,-0.627234863281,0.778830165238
    ));
#6951 = SHELL_BASED_SURFACE_MODEL('',(#6952));
#6952 = OPEN_SHELL('',(#6953));
#6953 = ADVANCED_FACE('',(#6954),#6980,.T.);
#6954 = FACE_BOUND('',#6955,.T.);
#6955 = EDGE_LOOP('',(#6956,#6966,#6974));
#6956 = ORIENTED_EDGE('',*,*,#6957,.F.);
#6957 = EDGE_CURVE('',#6958,#6960,#6962,.T.);
#6958 = VERTEX_POINT('',#6959);
#6959 = CARTESIAN_POINT('',(2.003037691116,3.077526569366,1.319711923599
    ));
#6960 = VERTEX_POINT('',#6961);
#6961 = CARTESIAN_POINT('',(2.533701181412,3.608190059662,0.319711983204
    ));
#6962 = LINE('',#6963,#6964);
#6963 = CARTESIAN_POINT('',(2.003037691116,3.077526569366,1.319711923599
    ));
#6964 = VECTOR('',#6965,1.);
#6965 = DIRECTION('',(0.42443473001,0.42443473001,-0.79981892946));
#6966 = ORIENTED_EDGE('',*,*,#6967,.T.);
#6967 = EDGE_CURVE('',#6958,#6968,#6970,.T.);
#6968 = VERTEX_POINT('',#6969);
#6969 = CARTESIAN_POINT('',(2.688933610916,3.489075899124,0.319711983204
    ));
#6970 = LINE('',#6971,#6972);
#6971 = CARTESIAN_POINT('',(2.003037691116,3.077526569366,1.319711923599
    ));
#6972 = VECTOR('',#6973,1.);
#6973 = DIRECTION('',(0.535623154283,0.321383090035,-0.780910203568));
#6974 = ORIENTED_EDGE('',*,*,#6975,.T.);
#6975 = EDGE_CURVE('',#6968,#6960,#6976,.T.);
#6976 = LINE('',#6977,#6978);
#6977 = CARTESIAN_POINT('',(2.688933610916,3.489075899124,0.319711983204
    ));
#6978 = VECTOR('',#6979,1.);
#6979 = DIRECTION('',(-0.793353024424,0.608761840654,0.));
#6980 = PLANE('',#6981);
#6981 = AXIS2_PLACEMENT_3D('',#6982,#6983,#6984);
#6982 = CARTESIAN_POINT('',(2.329434888941,3.329653477755,0.783829718757
    ));
#6983 = DIRECTION('',(0.48840051035,0.636495253381,0.59694114778));
#6984 = DIRECTION('',(0.,-0.684079474615,0.729407480364));
#6985 = SHELL_BASED_SURFACE_MODEL('',(#6986));
#6986 = OPEN_SHELL('',(#6987));
#6987 = ADVANCED_FACE('',(#6988),#7014,.T.);
#6988 = FACE_BOUND('',#6989,.T.);
#6989 = EDGE_LOOP('',(#6990,#7000,#7008));
#6990 = ORIENTED_EDGE('',*,*,#6991,.F.);
#6991 = EDGE_CURVE('',#6992,#6994,#6996,.T.);
#6992 = VERTEX_POINT('',#6993);
#6993 = CARTESIAN_POINT('',(2.688933610916,3.489075899124,0.319711983204
    ));
#6994 = VERTEX_POINT('',#6995);
#6995 = CARTESIAN_POINT('',(2.313697814941,2.839148521423,1.319711923599
    ));
#6996 = LINE('',#6997,#6998);
#6997 = CARTESIAN_POINT('',(2.688933610916,3.489075899124,0.319711983204
    ));
#6998 = VECTOR('',#6999,1.);
#6999 = DIRECTION('',(-0.300120708696,-0.519824247284,0.799818924599));
#7000 = ORIENTED_EDGE('',*,*,#7001,.F.);
#7001 = EDGE_CURVE('',#7002,#6992,#7004,.T.);
#7002 = VERTEX_POINT('',#7003);
#7003 = CARTESIAN_POINT('',(2.003037691116,3.077526569366,1.319711923599
    ));
#7004 = LINE('',#7005,#7006);
#7005 = CARTESIAN_POINT('',(2.003037691116,3.077526569366,1.319711923599
    ));
#7006 = VECTOR('',#7007,1.);
#7007 = DIRECTION('',(0.535623154283,0.321383090035,-0.780910203568));
#7008 = ORIENTED_EDGE('',*,*,#7009,.F.);
#7009 = EDGE_CURVE('',#6994,#7002,#7010,.T.);
#7010 = LINE('',#7011,#7012);
#7011 = CARTESIAN_POINT('',(2.313697814941,2.839148521423,1.319711923599
    ));
#7012 = VECTOR('',#7013,1.);
#7013 = DIRECTION('',(-0.793353154245,0.608761671469,0.));
#7014 = PLANE('',#7015);
#7015 = AXIS2_PLACEMENT_3D('',#7016,#7017,#7018);
#7016 = CARTESIAN_POINT('',(2.387300531643,3.188766916945,0.886707593472
    ));
#7017 = DIRECTION('',(0.488400389261,0.636495376622,0.596941115445));
#7018 = DIRECTION('',(-2.775557561563E-17,-0.68407938443,0.729407564944)
  );
#7019 = SHELL_BASED_SURFACE_MODEL('',(#7020));
#7020 = OPEN_SHELL('',(#7021));
#7021 = ADVANCED_FACE('',(#7022),#7048,.T.);
#7022 = FACE_BOUND('',#7023,.T.);
#7023 = EDGE_LOOP('',(#7024,#7034,#7042));
#7024 = ORIENTED_EDGE('',*,*,#7025,.F.);
#7025 = EDGE_CURVE('',#7026,#7028,#7030,.T.);
#7026 = VERTEX_POINT('',#7027);
#7027 = CARTESIAN_POINT('',(24.512582778931,3.749958276749,
    1.319711923599));
#7028 = VERTEX_POINT('',#7029);
#7029 = CARTESIAN_POINT('',(24.362731933594,3.388186693192,
    1.319711923599));
#7030 = LINE('',#7031,#7032);
#7031 = CARTESIAN_POINT('',(24.512582778931,3.749958276749,
    1.319711923599));
#7032 = VECTOR('',#7033,1.);
#7033 = DIRECTION('',(-0.382683757035,-0.923879398029,0.));
#7034 = ORIENTED_EDGE('',*,*,#7035,.T.);
#7035 = EDGE_CURVE('',#7026,#7036,#7038,.T.);
#7036 = VERTEX_POINT('',#7037);
#7037 = CARTESIAN_POINT('',(23.714046478271,3.762705564499,
    0.319711983204));
#7038 = LINE('',#7039,#7040);
#7039 = CARTESIAN_POINT('',(24.512582778931,3.749958276749,
    1.319711923599));
#7040 = VECTOR('',#7041,1.);
#7041 = DIRECTION('',(-0.623966443223,9.960573854558E-03,-0.781387653281
    ));
#7042 = ORIENTED_EDGE('',*,*,#7043,.T.);
#7043 = EDGE_CURVE('',#7036,#7028,#7044,.T.);
#7044 = LINE('',#7045,#7046);
#7045 = CARTESIAN_POINT('',(23.714046478271,3.762705564499,
    0.319711983204));
#7046 = VECTOR('',#7047,1.);
#7047 = DIRECTION('',(0.519188145708,-0.299753534986,0.800369594388));
#7048 = PLANE('',#7049);
#7049 = AXIS2_PLACEMENT_3D('',#7050,#7051,#7052);
#7050 = CARTESIAN_POINT('',(24.124747279394,3.653849002987,
    0.886745300582));
#7051 = DIRECTION('',(-0.741719335225,0.3072305135,0.596206205376));
#7052 = DIRECTION('',(-0.626507144984,2.775557561563E-17,-0.779415676827
    ));
#7053 = SHELL_BASED_SURFACE_MODEL('',(#7054));
#7054 = OPEN_SHELL('',(#7055));
#7055 = ADVANCED_FACE('',(#7056),#7082,.T.);
#7056 = FACE_BOUND('',#7057,.T.);
#7057 = EDGE_LOOP('',(#7058,#7068,#7076));
#7058 = ORIENTED_EDGE('',*,*,#7059,.T.);
#7059 = EDGE_CURVE('',#7060,#7062,#7064,.T.);
#7060 = VERTEX_POINT('',#7061);
#7061 = CARTESIAN_POINT('',(23.789068222046,3.943823337555,
    0.319711983204));
#7062 = VERTEX_POINT('',#7063);
#7063 = CARTESIAN_POINT('',(23.714046478271,3.762705564499,
    0.319711983204));
#7064 = LINE('',#7065,#7066);
#7065 = CARTESIAN_POINT('',(23.789068222046,3.943823337555,
    0.319711983204));
#7066 = VECTOR('',#7067,1.);
#7067 = DIRECTION('',(-0.382684763753,-0.923878981031,0.));
#7068 = ORIENTED_EDGE('',*,*,#7069,.F.);
#7069 = EDGE_CURVE('',#7070,#7062,#7072,.T.);
#7070 = VERTEX_POINT('',#7071);
#7071 = CARTESIAN_POINT('',(24.512582778931,3.749958276749,
    1.319711923599));
#7072 = LINE('',#7073,#7074);
#7073 = CARTESIAN_POINT('',(24.512582778931,3.749958276749,
    1.319711923599));
#7074 = VECTOR('',#7075,1.);
#7075 = DIRECTION('',(-0.623966443223,9.960573854558E-03,-0.781387653281
    ));
#7076 = ORIENTED_EDGE('',*,*,#7077,.T.);
#7077 = EDGE_CURVE('',#7070,#7060,#7078,.T.);
#7078 = LINE('',#7079,#7080);
#7079 = CARTESIAN_POINT('',(24.512582778931,3.749958276749,
    1.319711923599));
#7080 = VECTOR('',#7081,1.);
#7081 = DIRECTION('',(-0.579079129433,0.155163720717,-0.800369653115));
#7082 = PLANE('',#7083);
#7083 = AXIS2_PLACEMENT_3D('',#7084,#7085,#7086);
#7084 = CARTESIAN_POINT('',(24.104488911629,3.80482274903,0.783744342993
    ));
#7085 = DIRECTION('',(-0.741719114109,0.307231368807,0.59620603971));
#7086 = DIRECTION('',(-0.62650715269,0.,-0.779415670633));
#7087 = SHELL_BASED_SURFACE_MODEL('',(#7088));
#7088 = OPEN_SHELL('',(#7089));
#7089 = ADVANCED_FACE('',(#7090),#7116,.T.);
#7090 = FACE_BOUND('',#7091,.T.);
#7091 = EDGE_LOOP('',(#7092,#7102,#7110));
#7092 = ORIENTED_EDGE('',*,*,#7093,.F.);
#7093 = EDGE_CURVE('',#7094,#7096,#7098,.T.);
#7094 = VERTEX_POINT('',#7095);
#7095 = CARTESIAN_POINT('',(24.362731933594,3.388186693192,
    1.319711923599));
#7096 = VERTEX_POINT('',#7097);
#7097 = CARTESIAN_POINT('',(24.124355316162,3.077526569366,
    1.319711923599));
#7098 = LINE('',#7099,#7100);
#7099 = CARTESIAN_POINT('',(24.362731933594,3.388186693192,
    1.319711923599));
#7100 = VECTOR('',#7101,1.);
#7101 = DIRECTION('',(-0.608759372109,-0.793354918602,0.));
#7102 = ORIENTED_EDGE('',*,*,#7103,.T.);
#7103 = EDGE_CURVE('',#7094,#7104,#7106,.T.);
#7104 = VERTEX_POINT('',#7105);
#7105 = CARTESIAN_POINT('',(23.594705581665,3.607176065445,
    0.319711983204));
#7106 = LINE('',#7107,#7108);
#7107 = CARTESIAN_POINT('',(24.362731933594,3.388186693192,
    1.319711923599));
#7108 = VECTOR('',#7109,1.);
#7109 = DIRECTION('',(-0.600126691632,0.171115700839,-0.78138810518));
#7110 = ORIENTED_EDGE('',*,*,#7111,.T.);
#7111 = EDGE_CURVE('',#7104,#7096,#7112,.T.);
#7112 = LINE('',#7113,#7114);
#7113 = CARTESIAN_POINT('',(23.594705581665,3.607176065445,
    0.319711983204));
#7114 = VECTOR('',#7115,1.);
#7115 = DIRECTION('',(0.423915537879,-0.423915347056,0.800369536698));
#7116 = PLANE('',#7117);
#7117 = AXIS2_PLACEMENT_3D('',#7118,#7119,#7120);
#7118 = CARTESIAN_POINT('',(23.963237565435,3.395731563069,
    0.886745158352));
#7119 = DIRECTION('',(-0.636930222992,0.488731125924,0.596206153601));
#7120 = DIRECTION('',(-0.683382169217,0.,-0.730060826778));
#7121 = SHELL_BASED_SURFACE_MODEL('',(#7122));
#7122 = OPEN_SHELL('',(#7123));
#7123 = ADVANCED_FACE('',(#7124),#7150,.T.);
#7124 = FACE_BOUND('',#7125,.T.);
#7125 = EDGE_LOOP('',(#7126,#7136,#7144));
#7126 = ORIENTED_EDGE('',*,*,#7127,.T.);
#7127 = EDGE_CURVE('',#7128,#7130,#7132,.T.);
#7128 = VERTEX_POINT('',#7129);
#7129 = CARTESIAN_POINT('',(23.714046478271,3.762705564499,
    0.319711983204));
#7130 = VERTEX_POINT('',#7131);
#7131 = CARTESIAN_POINT('',(23.594705581665,3.607176065445,
    0.319711983204));
#7132 = LINE('',#7133,#7134);
#7133 = CARTESIAN_POINT('',(23.714046478271,3.762705564499,
    0.319711983204));
#7134 = VECTOR('',#7135,1.);
#7135 = DIRECTION('',(-0.608757944055,-0.793356014378,0.));
#7136 = ORIENTED_EDGE('',*,*,#7137,.F.);
#7137 = EDGE_CURVE('',#7138,#7130,#7140,.T.);
#7138 = VERTEX_POINT('',#7139);
#7139 = CARTESIAN_POINT('',(24.362731933594,3.388186693192,
    1.319711923599));
#7140 = LINE('',#7141,#7142);
#7141 = CARTESIAN_POINT('',(24.362731933594,3.388186693192,
    1.319711923599));
#7142 = VECTOR('',#7143,1.);
#7143 = DIRECTION('',(-0.600126691632,0.171115700839,-0.78138810518));
#7144 = ORIENTED_EDGE('',*,*,#7145,.F.);
#7145 = EDGE_CURVE('',#7128,#7138,#7146,.T.);
#7146 = LINE('',#7147,#7148);
#7147 = CARTESIAN_POINT('',(23.714046478271,3.762705564499,
    0.319711983204));
#7148 = VECTOR('',#7149,1.);
#7149 = DIRECTION('',(0.519188145708,-0.299753534986,0.800369594388));
#7150 = PLANE('',#7151);
#7151 = AXIS2_PLACEMENT_3D('',#7152,#7153,#7154);
#7152 = CARTESIAN_POINT('',(23.982743902083,3.546804230113,
    0.783744436524));
#7153 = DIRECTION('',(-0.636930941484,0.488729855721,0.596206427261));
#7154 = DIRECTION('',(-0.683381925525,0.,-0.730061054889));
#7155 = SHELL_BASED_SURFACE_MODEL('',(#7156));
#7156 = OPEN_SHELL('',(#7157));
#7157 = ADVANCED_FACE('',(#7158),#7184,.T.);
#7158 = FACE_BOUND('',#7159,.T.);
#7159 = EDGE_LOOP('',(#7160,#7170,#7178));
#7160 = ORIENTED_EDGE('',*,*,#7161,.T.);
#7161 = EDGE_CURVE('',#7162,#7164,#7166,.T.);
#7162 = VERTEX_POINT('',#7163);
#7163 = CARTESIAN_POINT('',(23.4391746521,3.487834215164,0.319711983204)
  );
#7164 = VERTEX_POINT('',#7165);
#7165 = CARTESIAN_POINT('',(23.813694000244,2.839148521423,
    1.319711923599));
#7166 = LINE('',#7167,#7168);
#7167 = CARTESIAN_POINT('',(23.4391746521,3.487834215164,0.319711983204)
  );
#7168 = VECTOR('',#7169,1.);
#7169 = DIRECTION('',(0.299753852642,-0.519188225698,0.800369423531));
#7170 = ORIENTED_EDGE('',*,*,#7171,.T.);
#7171 = EDGE_CURVE('',#7164,#7172,#7174,.T.);
#7172 = VERTEX_POINT('',#7173);
#7173 = CARTESIAN_POINT('',(23.594705581665,3.607176065445,
    0.319711983204));
#7174 = LINE('',#7175,#7176);
#7175 = CARTESIAN_POINT('',(23.813694000244,2.839148521423,
    1.319711923599));
#7176 = VECTOR('',#7177,1.);
#7177 = DIRECTION('',(-0.171114881814,0.600127364166,-0.781387768013));
#7178 = ORIENTED_EDGE('',*,*,#7179,.T.);
#7179 = EDGE_CURVE('',#7172,#7162,#7180,.T.);
#7180 = LINE('',#7181,#7182);
#7181 = CARTESIAN_POINT('',(23.594705581665,3.607176065445,
    0.319711983204));
#7182 = VECTOR('',#7183,1.);
#7183 = DIRECTION('',(-0.793356369096,-0.608757481773,0.));
#7184 = PLANE('',#7185);
#7185 = AXIS2_PLACEMENT_3D('',#7186,#7187,#7188);
#7186 = CARTESIAN_POINT('',(23.655076515288,3.219137141011,
    0.783744155237));
#7187 = DIRECTION('',(-0.488729359106,0.636931062732,0.596206704822));
#7188 = DIRECTION('',(2.775557561563E-17,-0.683382025756,0.730060961067)
  );
#7189 = SHELL_BASED_SURFACE_MODEL('',(#7190));
#7190 = OPEN_SHELL('',(#7191));
#7191 = ADVANCED_FACE('',(#7192),#7218,.T.);
#7192 = FACE_BOUND('',#7193,.T.);
#7193 = EDGE_LOOP('',(#7194,#7204,#7212));
#7194 = ORIENTED_EDGE('',*,*,#7195,.F.);
#7195 = EDGE_CURVE('',#7196,#7198,#7200,.T.);
#7196 = VERTEX_POINT('',#7197);
#7197 = CARTESIAN_POINT('',(23.594705581665,3.607176065445,
    0.319711983204));
#7198 = VERTEX_POINT('',#7199);
#7199 = CARTESIAN_POINT('',(24.124355316162,3.077526569366,
    1.319711923599));
#7200 = LINE('',#7201,#7202);
#7201 = CARTESIAN_POINT('',(23.594705581665,3.607176065445,
    0.319711983204));
#7202 = VECTOR('',#7203,1.);
#7203 = DIRECTION('',(0.423915537879,-0.423915347056,0.800369536698));
#7204 = ORIENTED_EDGE('',*,*,#7205,.F.);
#7205 = EDGE_CURVE('',#7206,#7196,#7208,.T.);
#7206 = VERTEX_POINT('',#7207);
#7207 = CARTESIAN_POINT('',(23.813694000244,2.839148521423,
    1.319711923599));
#7208 = LINE('',#7209,#7210);
#7209 = CARTESIAN_POINT('',(23.813694000244,2.839148521423,
    1.319711923599));
#7210 = VECTOR('',#7211,1.);
#7211 = DIRECTION('',(-0.171114881814,0.600127364166,-0.781387768013));
#7212 = ORIENTED_EDGE('',*,*,#7213,.F.);
#7213 = EDGE_CURVE('',#7198,#7206,#7214,.T.);
#7214 = LINE('',#7215,#7216);
#7215 = CARTESIAN_POINT('',(24.124355316162,3.077526569366,
    1.319711923599));
#7216 = VECTOR('',#7217,1.);
#7217 = DIRECTION('',(-0.79335428244,-0.608760201175,0.));
#7218 = PLANE('',#7219);
#7219 = AXIS2_PLACEMENT_3D('',#7220,#7221,#7222);
#7220 = CARTESIAN_POINT('',(23.806149960183,3.238643630311,
    0.886745414964));
#7221 = DIRECTION('',(-0.488731777919,0.63692969453,0.596206183697));
#7222 = DIRECTION('',(-2.775557561563E-17,-0.68338248981,0.730060526684)
  );
#7223 = SHELL_BASED_SURFACE_MODEL('',(#7224));
#7224 = OPEN_SHELL('',(#7225));
#7225 = ADVANCED_FACE('',(#7226),#7252,.T.);
#7226 = FACE_BOUND('',#7227,.T.);
#7227 = EDGE_LOOP('',(#7228,#7238,#7246));
#7228 = ORIENTED_EDGE('',*,*,#7229,.T.);
#7229 = EDGE_CURVE('',#7230,#7232,#7234,.T.);
#7230 = VERTEX_POINT('',#7231);
#7231 = CARTESIAN_POINT('',(23.258058547974,3.412812709808,
    0.319711983204));
#7232 = VERTEX_POINT('',#7233);
#7233 = CARTESIAN_POINT('',(23.451923370361,2.689297914505,
    1.319711923599));
#7234 = LINE('',#7235,#7236);
#7235 = CARTESIAN_POINT('',(23.258058547974,3.412812709808,
    0.319711983204));
#7236 = VECTOR('',#7237,1.);
#7237 = DIRECTION('',(0.155163517343,-0.579079273413,0.800369588371));
#7238 = ORIENTED_EDGE('',*,*,#7239,.T.);
#7239 = EDGE_CURVE('',#7232,#7240,#7242,.T.);
#7240 = VERTEX_POINT('',#7241);
#7241 = CARTESIAN_POINT('',(23.4391746521,3.487834215164,0.319711983204)
  );
#7242 = LINE('',#7243,#7244);
#7243 = CARTESIAN_POINT('',(23.451923370361,2.689297914505,
    1.319711923599));
#7244 = VECTOR('',#7245,1.);
#7245 = DIRECTION('',(-9.961691527711E-03,0.623966436276,-0.781387644581
    ));
#7246 = ORIENTED_EDGE('',*,*,#7247,.T.);
#7247 = EDGE_CURVE('',#7240,#7230,#7248,.T.);
#7248 = LINE('',#7249,#7250);
#7249 = CARTESIAN_POINT('',(23.4391746521,3.487834215164,0.319711983204)
  );
#7250 = VECTOR('',#7251,1.);
#7251 = DIRECTION('',(-0.923878164268,-0.382686735579,0.));
#7252 = PLANE('',#7253);
#7253 = AXIS2_PLACEMENT_3D('',#7254,#7255,#7256);
#7254 = CARTESIAN_POINT('',(23.397058601695,3.097391631772,
    0.783744622592));
#7255 = DIRECTION('',(-0.307232963563,0.741718486661,0.596205998499));
#7256 = DIRECTION('',(0.,-0.626507448343,0.779415432982));
#7257 = SHELL_BASED_SURFACE_MODEL('',(#7258));
#7258 = OPEN_SHELL('',(#7259));
#7259 = ADVANCED_FACE('',(#7260),#7286,.T.);
#7260 = FACE_BOUND('',#7261,.T.);
#7261 = EDGE_LOOP('',(#7262,#7272,#7280));
#7262 = ORIENTED_EDGE('',*,*,#7263,.F.);
#7263 = EDGE_CURVE('',#7264,#7266,#7268,.T.);
#7264 = VERTEX_POINT('',#7265);
#7265 = CARTESIAN_POINT('',(23.4391746521,3.487834215164,0.319711983204)
  );
#7266 = VERTEX_POINT('',#7267);
#7267 = CARTESIAN_POINT('',(23.813694000244,2.839148521423,
    1.319711923599));
#7268 = LINE('',#7269,#7270);
#7269 = CARTESIAN_POINT('',(23.4391746521,3.487834215164,0.319711983204)
  );
#7270 = VECTOR('',#7271,1.);
#7271 = DIRECTION('',(0.299753852642,-0.519188225698,0.800369423531));
#7272 = ORIENTED_EDGE('',*,*,#7273,.F.);
#7273 = EDGE_CURVE('',#7274,#7264,#7276,.T.);
#7274 = VERTEX_POINT('',#7275);
#7275 = CARTESIAN_POINT('',(23.451923370361,2.689297914505,
    1.319711923599));
#7276 = LINE('',#7277,#7278);
#7277 = CARTESIAN_POINT('',(23.451923370361,2.689297914505,
    1.319711923599));
#7278 = VECTOR('',#7279,1.);
#7279 = DIRECTION('',(-9.961691527711E-03,0.623966436276,-0.781387644581
    ));
#7280 = ORIENTED_EDGE('',*,*,#7281,.F.);
#7281 = EDGE_CURVE('',#7266,#7274,#7282,.T.);
#7282 = LINE('',#7283,#7284);
#7283 = CARTESIAN_POINT('',(23.813694000244,2.839148521423,
    1.319711923599));
#7284 = VECTOR('',#7285,1.);
#7285 = DIRECTION('',(-0.923879256629,-0.382684098402,0.));
#7286 = PLANE('',#7287);
#7287 = AXIS2_PLACEMENT_3D('',#7288,#7289,#7290);
#7288 = CARTESIAN_POINT('',(23.548031735292,3.077133459175,
    0.886745150001));
#7289 = DIRECTION('',(-0.307230723022,0.741719065893,0.596206432473));
#7290 = DIRECTION('',(0.,-0.626507428156,0.779415449209));
#7291 = SHELL_BASED_SURFACE_MODEL('',(#7292));
#7292 = OPEN_SHELL('',(#7293));
#7293 = ADVANCED_FACE('',(#7294),#7320,.T.);
#7294 = FACE_BOUND('',#7295,.T.);
#7295 = EDGE_LOOP('',(#7296,#7306,#7314));
#7296 = ORIENTED_EDGE('',*,*,#7297,.T.);
#7297 = EDGE_CURVE('',#7298,#7300,#7302,.T.);
#7298 = VERTEX_POINT('',#7299);
#7299 = CARTESIAN_POINT('',(23.063694000244,3.387224435806,
    0.319711983204));
#7300 = VERTEX_POINT('',#7301);
#7301 = CARTESIAN_POINT('',(23.063694000244,2.638186693192,
    1.319711923599));
#7302 = LINE('',#7303,#7304);
#7303 = CARTESIAN_POINT('',(23.063694000244,3.387224435806,
    0.319711983204));
#7304 = VECTOR('',#7305,1.);
#7305 = DIRECTION('',(0.,-0.599507005654,0.800369508522));
#7306 = ORIENTED_EDGE('',*,*,#7307,.T.);
#7307 = EDGE_CURVE('',#7300,#7308,#7310,.T.);
#7308 = VERTEX_POINT('',#7309);
#7309 = CARTESIAN_POINT('',(23.258058547974,3.412812709808,
    0.319711983204));
#7310 = LINE('',#7311,#7312);
#7311 = CARTESIAN_POINT('',(23.063694000244,2.638186693192,
    1.319711923599));
#7312 = VECTOR('',#7313,1.);
#7313 = DIRECTION('',(0.151874051759,0.605283181093,-0.781387575463));
#7314 = ORIENTED_EDGE('',*,*,#7315,.T.);
#7315 = EDGE_CURVE('',#7308,#7298,#7316,.T.);
#7316 = LINE('',#7317,#7318);
#7317 = CARTESIAN_POINT('',(23.258058547974,3.412812709808,
    0.319711983204));
#7318 = VECTOR('',#7319,1.);
#7319 = DIRECTION('',(-0.991445062145,-0.130524667202,0.));
#7320 = PLANE('',#7321);
#7321 = AXIS2_PLACEMENT_3D('',#7322,#7323,#7324);
#7322 = CARTESIAN_POINT('',(23.116321741773,3.046575290618,
    0.783744162034));
#7323 = DIRECTION('',(-0.104789275704,0.795963032813,0.596206388839));
#7324 = DIRECTION('',(0.,-0.599507005654,0.800369508522));
#7325 = SHELL_BASED_SURFACE_MODEL('',(#7326));
#7326 = OPEN_SHELL('',(#7327));
#7327 = ADVANCED_FACE('',(#7328),#7354,.T.);
#7328 = FACE_BOUND('',#7329,.T.);
#7329 = EDGE_LOOP('',(#7330,#7340,#7348));
#7330 = ORIENTED_EDGE('',*,*,#7331,.F.);
#7331 = EDGE_CURVE('',#7332,#7334,#7336,.T.);
#7332 = VERTEX_POINT('',#7333);
#7333 = CARTESIAN_POINT('',(23.258058547974,3.412812709808,
    0.319711983204));
#7334 = VERTEX_POINT('',#7335);
#7335 = CARTESIAN_POINT('',(23.451923370361,2.689297914505,
    1.319711923599));
#7336 = LINE('',#7337,#7338);
#7337 = CARTESIAN_POINT('',(23.258058547974,3.412812709808,
    0.319711983204));
#7338 = VECTOR('',#7339,1.);
#7339 = DIRECTION('',(0.155163517343,-0.579079273413,0.800369588371));
#7340 = ORIENTED_EDGE('',*,*,#7341,.F.);
#7341 = EDGE_CURVE('',#7342,#7332,#7344,.T.);
#7342 = VERTEX_POINT('',#7343);
#7343 = CARTESIAN_POINT('',(23.063694000244,2.638186693192,
    1.319711923599));
#7344 = LINE('',#7345,#7346);
#7345 = CARTESIAN_POINT('',(23.063694000244,2.638186693192,
    1.319711923599));
#7346 = VECTOR('',#7347,1.);
#7347 = DIRECTION('',(0.151874051759,0.605283181093,-0.781387575463));
#7348 = ORIENTED_EDGE('',*,*,#7349,.F.);
#7349 = EDGE_CURVE('',#7334,#7342,#7350,.T.);
#7350 = LINE('',#7351,#7352);
#7351 = CARTESIAN_POINT('',(23.451923370361,2.689297914505,
    1.319711923599));
#7352 = VECTOR('',#7353,1.);
#7353 = DIRECTION('',(-0.99144490926,-0.130525828486,0.));
#7354 = PLANE('',#7355);
#7355 = AXIS2_PLACEMENT_3D('',#7356,#7357,#7358);
#7356 = CARTESIAN_POINT('',(23.256908276207,2.987931963147,
    0.886745381908));
#7357 = DIRECTION('',(-0.104790225281,0.795963041186,0.596206210762));
#7358 = DIRECTION('',(6.938893903907E-18,-0.599506886908,0.800369597468)
  );
#7359 = SHELL_BASED_SURFACE_MODEL('',(#7360));
#7360 = OPEN_SHELL('',(#7361));
#7361 = ADVANCED_FACE('',(#7362),#7388,.T.);
#7362 = FACE_BOUND('',#7363,.T.);
#7363 = EDGE_LOOP('',(#7364,#7374,#7382));
#7364 = ORIENTED_EDGE('',*,*,#7365,.T.);
#7365 = EDGE_CURVE('',#7366,#7368,#7370,.T.);
#7366 = VERTEX_POINT('',#7367);
#7367 = CARTESIAN_POINT('',(22.869331359863,3.412812709808,
    0.319711983204));
#7368 = VERTEX_POINT('',#7369);
#7369 = CARTESIAN_POINT('',(22.675466537476,2.689297914505,
    1.319711923599));
#7370 = LINE('',#7371,#7372);
#7371 = CARTESIAN_POINT('',(22.869331359863,3.412812709808,
    0.319711983204));
#7372 = VECTOR('',#7373,1.);
#7373 = DIRECTION('',(-0.155163517343,-0.579079273413,0.800369588371));
#7374 = ORIENTED_EDGE('',*,*,#7375,.T.);
#7375 = EDGE_CURVE('',#7368,#7376,#7378,.T.);
#7376 = VERTEX_POINT('',#7377);
#7377 = CARTESIAN_POINT('',(23.063694000244,3.387224435806,
    0.319711983204));
#7378 = LINE('',#7379,#7380);
#7379 = CARTESIAN_POINT('',(22.675466537476,2.689297914505,
    1.319711923599));
#7380 = VECTOR('',#7381,1.);
#7381 = DIRECTION('',(0.30335623128,0.545351319823,-0.781387826186));
#7382 = ORIENTED_EDGE('',*,*,#7383,.T.);
#7383 = EDGE_CURVE('',#7376,#7366,#7384,.T.);
#7384 = LINE('',#7385,#7386);
#7385 = CARTESIAN_POINT('',(23.063694000244,3.387224435806,
    0.319711983204));
#7386 = VECTOR('',#7387,1.);
#7387 = DIRECTION('',(-0.991444896388,0.130525926263,0.));
#7388 = PLANE('',#7389);
#7389 = AXIS2_PLACEMENT_3D('',#7390,#7391,#7392);
#7390 = CARTESIAN_POINT('',(22.831998967375,3.07014982844,0.783744476959
    ));
#7391 = DIRECTION('',(0.104790303296,0.795963027178,0.596206215751));
#7392 = DIRECTION('',(0.,-0.59950689688,0.800369589998));
#7393 = SHELL_BASED_SURFACE_MODEL('',(#7394));
#7394 = OPEN_SHELL('',(#7395));
#7395 = ADVANCED_FACE('',(#7396),#7422,.T.);
#7396 = FACE_BOUND('',#7397,.T.);
#7397 = EDGE_LOOP('',(#7398,#7408,#7416));
#7398 = ORIENTED_EDGE('',*,*,#7399,.F.);
#7399 = EDGE_CURVE('',#7400,#7402,#7404,.T.);
#7400 = VERTEX_POINT('',#7401);
#7401 = CARTESIAN_POINT('',(23.063694000244,3.387224435806,
    0.319711983204));
#7402 = VERTEX_POINT('',#7403);
#7403 = CARTESIAN_POINT('',(23.063694000244,2.638186693192,
    1.319711923599));
#7404 = LINE('',#7405,#7406);
#7405 = CARTESIAN_POINT('',(23.063694000244,3.387224435806,
    0.319711983204));
#7406 = VECTOR('',#7407,1.);
#7407 = DIRECTION('',(0.,-0.599507005654,0.800369508522));
#7408 = ORIENTED_EDGE('',*,*,#7409,.F.);
#7409 = EDGE_CURVE('',#7410,#7400,#7412,.T.);
#7410 = VERTEX_POINT('',#7411);
#7411 = CARTESIAN_POINT('',(22.675466537476,2.689297914505,
    1.319711923599));
#7412 = LINE('',#7413,#7414);
#7413 = CARTESIAN_POINT('',(22.675466537476,2.689297914505,
    1.319711923599));
#7414 = VECTOR('',#7415,1.);
#7415 = DIRECTION('',(0.30335623128,0.545351319823,-0.781387826186));
#7416 = ORIENTED_EDGE('',*,*,#7417,.F.);
#7417 = EDGE_CURVE('',#7402,#7410,#7418,.T.);
#7418 = LINE('',#7419,#7420);
#7419 = CARTESIAN_POINT('',(23.063694000244,2.638186693192,
    1.319711923599));
#7420 = VECTOR('',#7421,1.);
#7421 = DIRECTION('',(-0.991444826274,0.13052645883,0.));
#7422 = PLANE('',#7423);
#7423 = AXIS2_PLACEMENT_3D('',#7424,#7425,#7426);
#7424 = CARTESIAN_POINT('',(22.952616508694,2.977118858168,
    0.886745108151));
#7425 = DIRECTION('',(0.104790722941,0.79596291076,0.596206297417));
#7426 = DIRECTION('',(0.,-0.599507005654,0.800369508522));
#7427 = SHELL_BASED_SURFACE_MODEL('',(#7428));
#7428 = OPEN_SHELL('',(#7429));
#7429 = ADVANCED_FACE('',(#7430),#7456,.T.);
#7430 = FACE_BOUND('',#7431,.T.);
#7431 = EDGE_LOOP('',(#7432,#7442,#7450));
#7432 = ORIENTED_EDGE('',*,*,#7433,.T.);
#7433 = EDGE_CURVE('',#7434,#7436,#7438,.T.);
#7434 = VERTEX_POINT('',#7435);
#7435 = CARTESIAN_POINT('',(22.688213348389,3.487834215164,
    0.319711983204));
#7436 = VERTEX_POINT('',#7437);
#7437 = CARTESIAN_POINT('',(22.313694000244,2.839148521423,
    1.319711923599));
#7438 = LINE('',#7439,#7440);
#7439 = CARTESIAN_POINT('',(22.688213348389,3.487834215164,
    0.319711983204));
#7440 = VECTOR('',#7441,1.);
#7441 = DIRECTION('',(-0.299753852642,-0.519188225698,0.800369423531));
#7442 = ORIENTED_EDGE('',*,*,#7443,.T.);
#7443 = EDGE_CURVE('',#7436,#7444,#7446,.T.);
#7444 = VERTEX_POINT('',#7445);
#7445 = CARTESIAN_POINT('',(22.869331359863,3.412812709808,
    0.319711983204));
#7446 = LINE('',#7447,#7448);
#7447 = CARTESIAN_POINT('',(22.313694000244,2.839148521423,
    1.319711923599));
#7448 = VECTOR('',#7449,1.);
#7449 = DIRECTION('',(0.434168097703,0.448254036701,-0.781387472077));
#7450 = ORIENTED_EDGE('',*,*,#7451,.T.);
#7451 = EDGE_CURVE('',#7444,#7434,#7452,.T.);
#7452 = LINE('',#7453,#7454);
#7453 = CARTESIAN_POINT('',(22.869331359863,3.412812709808,
    0.319711983204));
#7454 = VECTOR('',#7455,1.);
#7455 = DIRECTION('',(-0.923879589117,0.382683295707,0.));
#7456 = PLANE('',#7457);
#7457 = AXIS2_PLACEMENT_3D('',#7458,#7459,#7460);
#7458 = CARTESIAN_POINT('',(22.563465232224,3.166509619576,0.78374432967
    ));
#7459 = DIRECTION('',(0.307230091085,0.741719362982,0.596206388517));
#7460 = DIRECTION('',(0.,-0.626507247652,0.779415594301));
#7461 = SHELL_BASED_SURFACE_MODEL('',(#7462));
#7462 = OPEN_SHELL('',(#7463));
#7463 = ADVANCED_FACE('',(#7464),#7490,.T.);
#7464 = FACE_BOUND('',#7465,.T.);
#7465 = EDGE_LOOP('',(#7466,#7476,#7484));
#7466 = ORIENTED_EDGE('',*,*,#7467,.F.);
#7467 = EDGE_CURVE('',#7468,#7470,#7472,.T.);
#7468 = VERTEX_POINT('',#7469);
#7469 = CARTESIAN_POINT('',(22.869331359863,3.412812709808,
    0.319711983204));
#7470 = VERTEX_POINT('',#7471);
#7471 = CARTESIAN_POINT('',(22.675466537476,2.689297914505,
    1.319711923599));
#7472 = LINE('',#7473,#7474);
#7473 = CARTESIAN_POINT('',(22.869331359863,3.412812709808,
    0.319711983204));
#7474 = VECTOR('',#7475,1.);
#7475 = DIRECTION('',(-0.155163517343,-0.579079273413,0.800369588371));
#7476 = ORIENTED_EDGE('',*,*,#7477,.F.);
#7477 = EDGE_CURVE('',#7478,#7468,#7480,.T.);
#7478 = VERTEX_POINT('',#7479);
#7479 = CARTESIAN_POINT('',(22.313694000244,2.839148521423,
    1.319711923599));
#7480 = LINE('',#7481,#7482);
#7481 = CARTESIAN_POINT('',(22.313694000244,2.839148521423,
    1.319711923599));
#7482 = VECTOR('',#7483,1.);
#7483 = DIRECTION('',(0.434168097703,0.448254036701,-0.781387472077));
#7484 = ORIENTED_EDGE('',*,*,#7485,.F.);
#7485 = EDGE_CURVE('',#7470,#7478,#7486,.T.);
#7486 = LINE('',#7487,#7488);
#7487 = CARTESIAN_POINT('',(22.675466537476,2.689297914505,
    1.319711923599));
#7488 = VECTOR('',#7489,1.);
#7489 = DIRECTION('',(-0.923879969958,0.382682376273,0.));
#7490 = PLANE('',#7491);
#7491 = AXIS2_PLACEMENT_3D('',#7492,#7493,#7494);
#7492 = CARTESIAN_POINT('',(22.655895088135,3.045430068277,
    0.886745410639));
#7493 = DIRECTION('',(0.307229395933,0.741719772542,0.596206237215));
#7494 = DIRECTION('',(0.,-0.62650694091,0.779415840865));
#7495 = SHELL_BASED_SURFACE_MODEL('',(#7496));
#7496 = OPEN_SHELL('',(#7497));
#7497 = ADVANCED_FACE('',(#7498),#7524,.T.);
#7498 = FACE_BOUND('',#7499,.T.);
#7499 = EDGE_LOOP('',(#7500,#7510,#7518));
#7500 = ORIENTED_EDGE('',*,*,#7501,.T.);
#7501 = EDGE_CURVE('',#7502,#7504,#7506,.T.);
#7502 = VERTEX_POINT('',#7503);
#7503 = CARTESIAN_POINT('',(22.532684326172,3.607176065445,
    0.319711983204));
#7504 = VERTEX_POINT('',#7505);
#7505 = CARTESIAN_POINT('',(22.003034591675,3.077526569366,
    1.319711923599));
#7506 = LINE('',#7507,#7508);
#7507 = CARTESIAN_POINT('',(22.532684326172,3.607176065445,
    0.319711983204));
#7508 = VECTOR('',#7509,1.);
#7509 = DIRECTION('',(-0.423915537879,-0.423915347056,0.800369536698));
#7510 = ORIENTED_EDGE('',*,*,#7511,.T.);
#7511 = EDGE_CURVE('',#7504,#7512,#7514,.T.);
#7512 = VERTEX_POINT('',#7513);
#7513 = CARTESIAN_POINT('',(22.688213348389,3.487834215164,
    0.319711983204));
#7514 = LINE('',#7515,#7516);
#7515 = CARTESIAN_POINT('',(22.003034591675,3.077526569366,
    1.319711923599));
#7516 = VECTOR('',#7517,1.);
#7517 = DIRECTION('',(0.535390321993,0.320609389079,-0.781387754415));
#7518 = ORIENTED_EDGE('',*,*,#7519,.T.);
#7519 = EDGE_CURVE('',#7512,#7502,#7520,.T.);
#7520 = LINE('',#7521,#7522);
#7521 = CARTESIAN_POINT('',(22.688213348389,3.487834215164,
    0.319711983204));
#7522 = VECTOR('',#7523,1.);
#7523 = DIRECTION('',(-0.793352763515,0.608762180677,0.));
#7524 = PLANE('',#7525);
#7525 = AXIS2_PLACEMENT_3D('',#7526,#7527,#7528);
#7526 = CARTESIAN_POINT('',(22.329021952436,3.329087546976,
    0.783744410856));
#7527 = DIRECTION('',(0.488733310058,0.636928400719,0.596206309928));
#7528 = DIRECTION('',(-2.775557561563E-17,-0.683383306807,0.730059761922
    ));
#7529 = SHELL_BASED_SURFACE_MODEL('',(#7530));
#7530 = OPEN_SHELL('',(#7531));
#7531 = ADVANCED_FACE('',(#7532),#7558,.T.);
#7532 = FACE_BOUND('',#7533,.T.);
#7533 = EDGE_LOOP('',(#7534,#7544,#7552));
#7534 = ORIENTED_EDGE('',*,*,#7535,.F.);
#7535 = EDGE_CURVE('',#7536,#7538,#7540,.T.);
#7536 = VERTEX_POINT('',#7537);
#7537 = CARTESIAN_POINT('',(22.688213348389,3.487834215164,
    0.319711983204));
#7538 = VERTEX_POINT('',#7539);
#7539 = CARTESIAN_POINT('',(22.313694000244,2.839148521423,
    1.319711923599));
#7540 = LINE('',#7541,#7542);
#7541 = CARTESIAN_POINT('',(22.688213348389,3.487834215164,
    0.319711983204));
#7542 = VECTOR('',#7543,1.);
#7543 = DIRECTION('',(-0.299753852642,-0.519188225698,0.800369423531));
#7544 = ORIENTED_EDGE('',*,*,#7545,.F.);
#7545 = EDGE_CURVE('',#7546,#7536,#7548,.T.);
#7546 = VERTEX_POINT('',#7547);
#7547 = CARTESIAN_POINT('',(22.003034591675,3.077526569366,
    1.319711923599));
#7548 = LINE('',#7549,#7550);
#7549 = CARTESIAN_POINT('',(22.003034591675,3.077526569366,
    1.319711923599));
#7550 = VECTOR('',#7551,1.);
#7551 = DIRECTION('',(0.535390321993,0.320609389079,-0.781387754415));
#7552 = ORIENTED_EDGE('',*,*,#7553,.F.);
#7553 = EDGE_CURVE('',#7538,#7546,#7554,.T.);
#7554 = LINE('',#7555,#7556);
#7555 = CARTESIAN_POINT('',(22.313694000244,2.839148521423,
    1.319711923599));
#7556 = VECTOR('',#7557,1.);
#7557 = DIRECTION('',(-0.793352477324,0.608762553648,0.));
#7558 = PLANE('',#7559);
#7559 = AXIS2_PLACEMENT_3D('',#7560,#7561,#7562);
#7560 = CARTESIAN_POINT('',(22.386964269259,3.188211282344,
    0.886745186086));
#7561 = DIRECTION('',(0.488733577179,0.636928128846,0.596206381401));
#7562 = DIRECTION('',(-5.551115123126E-17,-0.683383505945,0.730059575516
    ));
#7563 = SHELL_BASED_SURFACE_MODEL('',(#7564));
#7564 = OPEN_SHELL('',(#7565));
#7565 = ADVANCED_FACE('',(#7566),#7592,.T.);
#7566 = FACE_BOUND('',#7567,.T.);
#7567 = EDGE_LOOP('',(#7568,#7578,#7586));
#7568 = ORIENTED_EDGE('',*,*,#7569,.F.);
#7569 = EDGE_CURVE('',#7570,#7572,#7574,.T.);
#7570 = VERTEX_POINT('',#7571);
#7571 = CARTESIAN_POINT('',(22.532684326172,3.607176065445,
    0.319711983204));
#7572 = VERTEX_POINT('',#7573);
#7573 = CARTESIAN_POINT('',(22.003034591675,3.077526569366,
    1.319711923599));
#7574 = LINE('',#7575,#7576);
#7575 = CARTESIAN_POINT('',(22.532684326172,3.607176065445,
    0.319711983204));
#7576 = VECTOR('',#7577,1.);
#7577 = DIRECTION('',(-0.423915537879,-0.423915347056,0.800369536698));
#7578 = ORIENTED_EDGE('',*,*,#7579,.T.);
#7579 = EDGE_CURVE('',#7570,#7580,#7582,.T.);
#7580 = VERTEX_POINT('',#7581);
#7581 = CARTESIAN_POINT('',(21.764656066895,3.388186693192,
    1.319711923599));
#7582 = LINE('',#7583,#7584);
#7583 = CARTESIAN_POINT('',(22.532684326172,3.607176065445,
    0.319711983204));
#7584 = VECTOR('',#7585,1.);
#7585 = DIRECTION('',(-0.600127645247,-0.17111554779,0.781387406294));
#7586 = ORIENTED_EDGE('',*,*,#7587,.F.);
#7587 = EDGE_CURVE('',#7572,#7580,#7588,.T.);
#7588 = LINE('',#7589,#7590);
#7589 = CARTESIAN_POINT('',(22.003034591675,3.077526569366,
    1.319711923599));
#7590 = VECTOR('',#7591,1.);
#7591 = DIRECTION('',(-0.608762437919,0.793352566126,0.));
#7592 = PLANE('',#7593);
#7593 = AXIS2_PLACEMENT_3D('',#7594,#7595,#7596);
#7594 = CARTESIAN_POINT('',(22.164151679182,3.395731538274,
    0.886745304203));
#7595 = DIRECTION('',(0.636928219167,0.488733498868,0.596206349105));
#7596 = DIRECTION('',(-0.683383434563,-2.775557561563E-17,0.730059642334
    ));
#7597 = SHELL_BASED_SURFACE_MODEL('',(#7598));
#7598 = OPEN_SHELL('',(#7599));
#7599 = ADVANCED_FACE('',(#7600),#7626,.T.);
#7600 = FACE_BOUND('',#7601,.T.);
#7601 = EDGE_LOOP('',(#7602,#7612,#7620));
#7602 = ORIENTED_EDGE('',*,*,#7603,.T.);
#7603 = EDGE_CURVE('',#7604,#7606,#7608,.T.);
#7604 = VERTEX_POINT('',#7605);
#7605 = CARTESIAN_POINT('',(22.413341522217,3.762705564499,
    0.319711983204));
#7606 = VERTEX_POINT('',#7607);
#7607 = CARTESIAN_POINT('',(21.764656066895,3.388186693192,
    1.319711923599));
#7608 = LINE('',#7609,#7610);
#7609 = CARTESIAN_POINT('',(22.413341522217,3.762705564499,
    0.319711983204));
#7610 = VECTOR('',#7611,1.);
#7611 = DIRECTION('',(-0.519188145708,-0.299753534986,0.800369594388));
#7612 = ORIENTED_EDGE('',*,*,#7613,.F.);
#7613 = EDGE_CURVE('',#7614,#7606,#7616,.T.);
#7614 = VERTEX_POINT('',#7615);
#7615 = CARTESIAN_POINT('',(22.532684326172,3.607176065445,
    0.319711983204));
#7616 = LINE('',#7617,#7618);
#7617 = CARTESIAN_POINT('',(22.532684326172,3.607176065445,
    0.319711983204));
#7618 = VECTOR('',#7619,1.);
#7619 = DIRECTION('',(-0.600127645247,-0.17111554779,0.781387406294));
#7620 = ORIENTED_EDGE('',*,*,#7621,.T.);
#7621 = EDGE_CURVE('',#7614,#7604,#7622,.T.);
#7622 = LINE('',#7623,#7624);
#7623 = CARTESIAN_POINT('',(22.532684326172,3.607176065445,
    0.319711983204));
#7624 = VECTOR('',#7625,1.);
#7625 = DIRECTION('',(-0.60876406781,0.793351315461,0.));
#7626 = PLANE('',#7627);
#7627 = AXIS2_PLACEMENT_3D('',#7628,#7629,#7630);
#7628 = CARTESIAN_POINT('',(22.14464475645,3.546804268335,0.783744253925
    ));
#7629 = DIRECTION('',(0.636927399117,0.488734948603,0.596206036759));
#7630 = DIRECTION('',(-0.6833837127,-2.775557561563E-17,0.730059381979)
  );
#7631 = SHELL_BASED_SURFACE_MODEL('',(#7632));
#7632 = OPEN_SHELL('',(#7633));
#7633 = ADVANCED_FACE('',(#7634),#7660,.T.);
#7634 = FACE_BOUND('',#7635,.T.);
#7635 = EDGE_LOOP('',(#7636,#7646,#7654));
#7636 = ORIENTED_EDGE('',*,*,#7637,.F.);
#7637 = EDGE_CURVE('',#7638,#7640,#7642,.T.);
#7638 = VERTEX_POINT('',#7639);
#7639 = CARTESIAN_POINT('',(22.413341522217,3.762705564499,
    0.319711983204));
#7640 = VERTEX_POINT('',#7641);
#7641 = CARTESIAN_POINT('',(21.764656066895,3.388186693192,
    1.319711923599));
#7642 = LINE('',#7643,#7644);
#7643 = CARTESIAN_POINT('',(22.413341522217,3.762705564499,
    0.319711983204));
#7644 = VECTOR('',#7645,1.);
#7645 = DIRECTION('',(-0.519188145708,-0.299753534986,0.800369594388));
#7646 = ORIENTED_EDGE('',*,*,#7647,.T.);
#7647 = EDGE_CURVE('',#7638,#7648,#7650,.T.);
#7648 = VERTEX_POINT('',#7649);
#7649 = CARTESIAN_POINT('',(21.614805221558,3.749958276749,
    1.319711923599));
#7650 = LINE('',#7651,#7652);
#7651 = CARTESIAN_POINT('',(22.413341522217,3.762705564499,
    0.319711983204));
#7652 = VECTOR('',#7653,1.);
#7653 = DIRECTION('',(-0.623966443223,-9.960573854558E-03,0.781387653281
    ));
#7654 = ORIENTED_EDGE('',*,*,#7655,.F.);
#7655 = EDGE_CURVE('',#7640,#7648,#7656,.T.);
#7656 = LINE('',#7657,#7658);
#7657 = CARTESIAN_POINT('',(21.764656066895,3.388186693192,
    1.319711923599));
#7658 = VECTOR('',#7659,1.);
#7659 = DIRECTION('',(-0.382683757035,0.923879398029,0.));
#7660 = PLANE('',#7661);
#7661 = AXIS2_PLACEMENT_3D('',#7662,#7663,#7664);
#7662 = CARTESIAN_POINT('',(22.002640721095,3.653849002987,
    0.886745300582));
#7663 = DIRECTION('',(0.741719335225,0.3072305135,0.596206205376));
#7664 = DIRECTION('',(-0.626507144984,2.775557561563E-17,0.779415676827)
  );
#7665 = SHELL_BASED_SURFACE_MODEL('',(#7666));
#7666 = OPEN_SHELL('',(#7667));
#7667 = ADVANCED_FACE('',(#7668),#7694,.T.);
#7668 = FACE_BOUND('',#7669,.T.);
#7669 = EDGE_LOOP('',(#7670,#7680,#7688));
#7670 = ORIENTED_EDGE('',*,*,#7671,.T.);
#7671 = EDGE_CURVE('',#7672,#7674,#7676,.T.);
#7672 = VERTEX_POINT('',#7673);
#7673 = CARTESIAN_POINT('',(22.338319778442,3.943823337555,
    0.319711983204));
#7674 = VERTEX_POINT('',#7675);
#7675 = CARTESIAN_POINT('',(21.614805221558,3.749958276749,
    1.319711923599));
#7676 = LINE('',#7677,#7678);
#7677 = CARTESIAN_POINT('',(22.338319778442,3.943823337555,
    0.319711983204));
#7678 = VECTOR('',#7679,1.);
#7679 = DIRECTION('',(-0.579079129433,-0.155163720717,0.800369653115));
#7680 = ORIENTED_EDGE('',*,*,#7681,.F.);
#7681 = EDGE_CURVE('',#7682,#7674,#7684,.T.);
#7682 = VERTEX_POINT('',#7683);
#7683 = CARTESIAN_POINT('',(22.413341522217,3.762705564499,
    0.319711983204));
#7684 = LINE('',#7685,#7686);
#7685 = CARTESIAN_POINT('',(22.413341522217,3.762705564499,
    0.319711983204));
#7686 = VECTOR('',#7687,1.);
#7687 = DIRECTION('',(-0.623966443223,-9.960573854558E-03,0.781387653281
    ));
#7688 = ORIENTED_EDGE('',*,*,#7689,.T.);
#7689 = EDGE_CURVE('',#7682,#7672,#7690,.T.);
#7690 = LINE('',#7691,#7692);
#7691 = CARTESIAN_POINT('',(22.413341522217,3.762705564499,
    0.319711983204));
#7692 = VECTOR('',#7693,1.);
#7693 = DIRECTION('',(-0.382684763753,0.923878981031,0.));
#7694 = PLANE('',#7695);
#7695 = AXIS2_PLACEMENT_3D('',#7696,#7697,#7698);
#7696 = CARTESIAN_POINT('',(22.022899088859,3.80482274903,0.783744342993
    ));
#7697 = DIRECTION('',(0.741719114109,0.307231368807,0.59620603971));
#7698 = DIRECTION('',(-0.62650715269,0.,0.779415670633));
#7699 = SHELL_BASED_SURFACE_MODEL('',(#7700));
#7700 = OPEN_SHELL('',(#7701));
#7701 = ADVANCED_FACE('',(#7702),#7728,.T.);
#7702 = FACE_BOUND('',#7703,.T.);
#7703 = EDGE_LOOP('',(#7704,#7714,#7722));
#7704 = ORIENTED_EDGE('',*,*,#7705,.F.);
#7705 = EDGE_CURVE('',#7706,#7708,#7710,.T.);
#7706 = VERTEX_POINT('',#7707);
#7707 = CARTESIAN_POINT('',(22.338319778442,3.943823337555,
    0.319711983204));
#7708 = VERTEX_POINT('',#7709);
#7709 = CARTESIAN_POINT('',(21.614805221558,3.749958276749,
    1.319711923599));
#7710 = LINE('',#7711,#7712);
#7711 = CARTESIAN_POINT('',(22.338319778442,3.943823337555,
    0.319711983204));
#7712 = VECTOR('',#7713,1.);
#7713 = DIRECTION('',(-0.579079129433,-0.155163720717,0.800369653115));
#7714 = ORIENTED_EDGE('',*,*,#7715,.T.);
#7715 = EDGE_CURVE('',#7706,#7716,#7718,.T.);
#7716 = VERTEX_POINT('',#7717);
#7717 = CARTESIAN_POINT('',(21.563694000244,4.13818693161,1.319711923599
    ));
#7718 = LINE('',#7719,#7720);
#7719 = CARTESIAN_POINT('',(22.338319778442,3.943823337555,
    0.319711983204));
#7720 = VECTOR('',#7721,1.);
#7721 = DIRECTION('',(-0.605283131551,0.151873340883,0.781387752008));
#7722 = ORIENTED_EDGE('',*,*,#7723,.F.);
#7723 = EDGE_CURVE('',#7708,#7716,#7724,.T.);
#7724 = LINE('',#7725,#7726);
#7725 = CARTESIAN_POINT('',(21.614805221558,3.749958276749,
    1.319711923599));
#7726 = VECTOR('',#7727,1.);
#7727 = DIRECTION('',(-0.130526064865,0.99144487814,0.));
#7728 = PLANE('',#7729);
#7729 = AXIS2_PLACEMENT_3D('',#7730,#7731,#7732);
#7730 = CARTESIAN_POINT('',(21.913439239779,3.944973263591,
    0.886745285744));
#7731 = DIRECTION('',(0.795963085523,0.104790424179,0.596206116611));
#7732 = DIRECTION('',(-0.59950680487,0.,0.800369658917));
#7733 = SHELL_BASED_SURFACE_MODEL('',(#7734));
#7734 = OPEN_SHELL('',(#7735));
#7735 = ADVANCED_FACE('',(#7736),#7762,.T.);
#7736 = FACE_BOUND('',#7737,.T.);
#7737 = EDGE_LOOP('',(#7738,#7748,#7756));
#7738 = ORIENTED_EDGE('',*,*,#7739,.T.);
#7739 = EDGE_CURVE('',#7740,#7742,#7744,.T.);
#7740 = VERTEX_POINT('',#7741);
#7741 = CARTESIAN_POINT('',(22.312732696533,4.13818693161,0.319711983204
    ));
#7742 = VERTEX_POINT('',#7743);
#7743 = CARTESIAN_POINT('',(21.563694000244,4.13818693161,1.319711923599
    ));
#7744 = LINE('',#7745,#7746);
#7745 = CARTESIAN_POINT('',(22.312732696533,4.13818693161,0.319711983204
    ));
#7746 = VECTOR('',#7747,1.);
#7747 = DIRECTION('',(-0.599507494612,0.,0.800369142274));
#7748 = ORIENTED_EDGE('',*,*,#7749,.F.);
#7749 = EDGE_CURVE('',#7750,#7742,#7752,.T.);
#7750 = VERTEX_POINT('',#7751);
#7751 = CARTESIAN_POINT('',(22.338319778442,3.943823337555,
    0.319711983204));
#7752 = LINE('',#7753,#7754);
#7753 = CARTESIAN_POINT('',(22.338319778442,3.943823337555,
    0.319711983204));
#7754 = VECTOR('',#7755,1.);
#7755 = DIRECTION('',(-0.605283131551,0.151873340883,0.781387752008));
#7756 = ORIENTED_EDGE('',*,*,#7757,.T.);
#7757 = EDGE_CURVE('',#7750,#7740,#7758,.T.);
#7758 = LINE('',#7759,#7760);
#7759 = CARTESIAN_POINT('',(22.338319778442,3.943823337555,
    0.319711983204));
#7760 = VECTOR('',#7761,1.);
#7761 = DIRECTION('',(-0.130519319478,0.991445766163,0.));
#7762 = PLANE('',#7763);
#7763 = AXIS2_PLACEMENT_3D('',#7764,#7765,#7766);
#7764 = CARTESIAN_POINT('',(21.972082638354,4.085559482075,
    0.783744353252));
#7765 = DIRECTION('',(0.795963036878,0.104784908513,0.596207150974));
#7766 = DIRECTION('',(-0.599507494612,6.938893903907E-18,0.800369142274)
  );
#7767 = SHELL_BASED_SURFACE_MODEL('',(#7768));
#7768 = OPEN_SHELL('',(#7769));
#7769 = ADVANCED_FACE('',(#7770),#7796,.T.);
#7770 = FACE_BOUND('',#7771,.T.);
#7771 = EDGE_LOOP('',(#7772,#7782,#7790));
#7772 = ORIENTED_EDGE('',*,*,#7773,.F.);
#7773 = EDGE_CURVE('',#7774,#7776,#7778,.T.);
#7774 = VERTEX_POINT('',#7775);
#7775 = CARTESIAN_POINT('',(22.312732696533,4.13818693161,0.319711983204
    ));
#7776 = VERTEX_POINT('',#7777);
#7777 = CARTESIAN_POINT('',(21.563694000244,4.13818693161,1.319711923599
    ));
#7778 = LINE('',#7779,#7780);
#7779 = CARTESIAN_POINT('',(22.312732696533,4.13818693161,0.319711983204
    ));
#7780 = VECTOR('',#7781,1.);
#7781 = DIRECTION('',(-0.599507494612,0.,0.800369142274));
#7782 = ORIENTED_EDGE('',*,*,#7783,.T.);
#7783 = EDGE_CURVE('',#7774,#7784,#7786,.T.);
#7784 = VERTEX_POINT('',#7785);
#7785 = CARTESIAN_POINT('',(21.614805221558,4.526415348053,
    1.319711923599));
#7786 = LINE('',#7787,#7788);
#7787 = CARTESIAN_POINT('',(22.312732696533,4.13818693161,0.319711983204
    ));
#7788 = VECTOR('',#7789,1.);
#7789 = DIRECTION('',(-0.545351720105,0.303356784612,0.781387331999));
#7790 = ORIENTED_EDGE('',*,*,#7791,.F.);
#7791 = EDGE_CURVE('',#7776,#7784,#7792,.T.);
#7792 = LINE('',#7793,#7794);
#7793 = CARTESIAN_POINT('',(21.563694000244,4.13818693161,1.319711923599
    ));
#7794 = VECTOR('',#7795,1.);
#7795 = DIRECTION('',(0.130526143658,0.991444867767,0.));
#7796 = PLANE('',#7797);
#7797 = AXIS2_PLACEMENT_3D('',#7798,#7799,#7800);
#7798 = CARTESIAN_POINT('',(21.902626500593,4.249264724169,
    0.886745216614));
#7799 = DIRECTION('',(0.795962571999,-0.104790420926,0.596206802762));
#7800 = DIRECTION('',(-0.599507494612,0.,0.800369142274));
#7801 = SHELL_BASED_SURFACE_MODEL('',(#7802));
#7802 = OPEN_SHELL('',(#7803));
#7803 = ADVANCED_FACE('',(#7804),#7830,.T.);
#7804 = FACE_BOUND('',#7805,.T.);
#7805 = EDGE_LOOP('',(#7806,#7816,#7824));
#7806 = ORIENTED_EDGE('',*,*,#7807,.T.);
#7807 = EDGE_CURVE('',#7808,#7810,#7812,.T.);
#7808 = VERTEX_POINT('',#7809);
#7809 = CARTESIAN_POINT('',(22.338319778442,4.332550048828,
    0.319711983204));
#7810 = VERTEX_POINT('',#7811);
#7811 = CARTESIAN_POINT('',(21.614805221558,4.526415348053,
    1.319711923599));
#7812 = LINE('',#7813,#7814);
#7813 = CARTESIAN_POINT('',(22.338319778442,4.332550048828,
    0.319711983204));
#7814 = VECTOR('',#7815,1.);
#7815 = DIRECTION('',(-0.579079112288,0.155163906946,0.800369629417));
#7816 = ORIENTED_EDGE('',*,*,#7817,.F.);
#7817 = EDGE_CURVE('',#7818,#7810,#7820,.T.);
#7818 = VERTEX_POINT('',#7819);
#7819 = CARTESIAN_POINT('',(22.312732696533,4.13818693161,0.319711983204
    ));
#7820 = LINE('',#7821,#7822);
#7821 = CARTESIAN_POINT('',(22.312732696533,4.13818693161,0.319711983204
    ));
#7822 = VECTOR('',#7823,1.);
#7823 = DIRECTION('',(-0.545351720105,0.303356784612,0.781387331999));
#7824 = ORIENTED_EDGE('',*,*,#7825,.T.);
#7825 = EDGE_CURVE('',#7818,#7808,#7826,.T.);
#7826 = LINE('',#7827,#7828);
#7827 = CARTESIAN_POINT('',(22.312732696533,4.13818693161,0.319711983204
    ));
#7828 = VECTOR('',#7829,1.);
#7829 = DIRECTION('',(0.13051963423,0.991445724728,0.));
#7830 = PLANE('',#7831);
#7831 = AXIS2_PLACEMENT_3D('',#7832,#7833,#7834);
#7832 = CARTESIAN_POINT('',(21.995657359857,4.369882505255,
    0.783744432792));
#7833 = DIRECTION('',(0.795963994942,-0.10478529171,0.596205804565));
#7834 = DIRECTION('',(-0.59950616509,-6.938893903907E-18,0.800370138136)
  );
#7835 = SHELL_BASED_SURFACE_MODEL('',(#7836));
#7836 = OPEN_SHELL('',(#7837));
#7837 = ADVANCED_FACE('',(#7838),#7864,.T.);
#7838 = FACE_BOUND('',#7839,.T.);
#7839 = EDGE_LOOP('',(#7840,#7850,#7858));
#7840 = ORIENTED_EDGE('',*,*,#7841,.T.);
#7841 = EDGE_CURVE('',#7842,#7844,#7846,.T.);
#7842 = VERTEX_POINT('',#7843);
#7843 = CARTESIAN_POINT('',(22.338319778442,4.332550048828,
    0.319711983204));
#7844 = VERTEX_POINT('',#7845);
#7845 = CARTESIAN_POINT('',(22.413341522217,4.513668060303,
    0.319711983204));
#7846 = LINE('',#7847,#7848);
#7847 = CARTESIAN_POINT('',(22.338319778442,4.332550048828,
    0.319711983204));
#7848 = VECTOR('',#7849,1.);
#7849 = DIRECTION('',(0.382684333772,0.923879159136,0.));
#7850 = ORIENTED_EDGE('',*,*,#7851,.T.);
#7851 = EDGE_CURVE('',#7844,#7852,#7854,.T.);
#7852 = VERTEX_POINT('',#7853);
#7853 = CARTESIAN_POINT('',(21.614805221558,4.526415348053,
    1.319711923599));
#7854 = LINE('',#7855,#7856);
#7855 = CARTESIAN_POINT('',(22.413341522217,4.513668060303,
    0.319711983204));
#7856 = VECTOR('',#7857,1.);
#7857 = DIRECTION('',(-0.623966443223,9.960573854558E-03,0.781387653281)
  );
#7858 = ORIENTED_EDGE('',*,*,#7859,.F.);
#7859 = EDGE_CURVE('',#7842,#7852,#7860,.T.);
#7860 = LINE('',#7861,#7862);
#7861 = CARTESIAN_POINT('',(22.338319778442,4.332550048828,
    0.319711983204));
#7862 = VECTOR('',#7863,1.);
#7863 = DIRECTION('',(-0.579079112288,0.155163906946,0.800369629417));
#7864 = PLANE('',#7865);
#7865 = AXIS2_PLACEMENT_3D('',#7866,#7867,#7868);
#7866 = CARTESIAN_POINT('',(22.022899116756,4.471550808057,
    0.783744305976));
#7867 = DIRECTION('',(0.74171920855,-0.307231003495,0.596206110468));
#7868 = DIRECTION('',(-0.626507149399,0.,0.779415673279));
#7869 = SHELL_BASED_SURFACE_MODEL('',(#7870));
#7870 = OPEN_SHELL('',(#7871));
#7871 = ADVANCED_FACE('',(#7872),#7898,.T.);
#7872 = FACE_BOUND('',#7873,.T.);
#7873 = EDGE_LOOP('',(#7874,#7884,#7892));
#7874 = ORIENTED_EDGE('',*,*,#7875,.F.);
#7875 = EDGE_CURVE('',#7876,#7878,#7880,.T.);
#7876 = VERTEX_POINT('',#7877);
#7877 = CARTESIAN_POINT('',(21.614805221558,4.526415348053,
    1.319711923599));
#7878 = VERTEX_POINT('',#7879);
#7879 = CARTESIAN_POINT('',(21.764656066895,4.88818693161,1.319711923599
    ));
#7880 = LINE('',#7881,#7882);
#7881 = CARTESIAN_POINT('',(21.614805221558,4.526415348053,
    1.319711923599));
#7882 = VECTOR('',#7883,1.);
#7883 = DIRECTION('',(0.382683757035,0.923879398029,0.));
#7884 = ORIENTED_EDGE('',*,*,#7885,.F.);
#7885 = EDGE_CURVE('',#7886,#7876,#7888,.T.);
#7886 = VERTEX_POINT('',#7887);
#7887 = CARTESIAN_POINT('',(22.413341522217,4.513668060303,
    0.319711983204));
#7888 = LINE('',#7889,#7890);
#7889 = CARTESIAN_POINT('',(22.413341522217,4.513668060303,
    0.319711983204));
#7890 = VECTOR('',#7891,1.);
#7891 = DIRECTION('',(-0.623966443223,9.960573854558E-03,0.781387653281)
  );
#7892 = ORIENTED_EDGE('',*,*,#7893,.T.);
#7893 = EDGE_CURVE('',#7886,#7878,#7894,.T.);
#7894 = LINE('',#7895,#7896);
#7895 = CARTESIAN_POINT('',(22.413341522217,4.513668060303,
    0.319711983204));
#7896 = VECTOR('',#7897,1.);
#7897 = DIRECTION('',(-0.519188145708,0.299753534986,0.800369594388));
#7898 = PLANE('',#7899);
#7899 = AXIS2_PLACEMENT_3D('',#7900,#7901,#7902);
#7900 = CARTESIAN_POINT('',(22.002640721095,4.622524621815,
    0.886745300582));
#7901 = DIRECTION('',(0.741719335225,-0.3072305135,0.596206205376));
#7902 = DIRECTION('',(-0.626507144984,0.,0.779415676827));
#7903 = SHELL_BASED_SURFACE_MODEL('',(#7904));
#7904 = OPEN_SHELL('',(#7905));
#7905 = ADVANCED_FACE('',(#7906),#7932,.T.);
#7906 = FACE_BOUND('',#7907,.T.);
#7907 = EDGE_LOOP('',(#7908,#7918,#7926));
#7908 = ORIENTED_EDGE('',*,*,#7909,.T.);
#7909 = EDGE_CURVE('',#7910,#7912,#7914,.T.);
#7910 = VERTEX_POINT('',#7911);
#7911 = CARTESIAN_POINT('',(22.413341522217,4.513668060303,
    0.319711983204));
#7912 = VERTEX_POINT('',#7913);
#7913 = CARTESIAN_POINT('',(22.532684326172,4.669197559357,
    0.319711983204));
#7914 = LINE('',#7915,#7916);
#7915 = CARTESIAN_POINT('',(22.413341522217,4.513668060303,
    0.319711983204));
#7916 = VECTOR('',#7917,1.);
#7917 = DIRECTION('',(0.60876406781,0.793351315461,0.));
#7918 = ORIENTED_EDGE('',*,*,#7919,.T.);
#7919 = EDGE_CURVE('',#7912,#7920,#7922,.T.);
#7920 = VERTEX_POINT('',#7921);
#7921 = CARTESIAN_POINT('',(21.764656066895,4.88818693161,1.319711923599
    ));
#7922 = LINE('',#7923,#7924);
#7923 = CARTESIAN_POINT('',(22.532684326172,4.669197559357,
    0.319711983204));
#7924 = VECTOR('',#7925,1.);
#7925 = DIRECTION('',(-0.600127645247,0.17111554779,0.781387406294));
#7926 = ORIENTED_EDGE('',*,*,#7927,.F.);
#7927 = EDGE_CURVE('',#7910,#7920,#7928,.T.);
#7928 = LINE('',#7929,#7930);
#7929 = CARTESIAN_POINT('',(22.413341522217,4.513668060303,
    0.319711983204));
#7930 = VECTOR('',#7931,1.);
#7931 = DIRECTION('',(-0.519188145708,0.299753534986,0.800369594388));
#7932 = PLANE('',#7933);
#7933 = AXIS2_PLACEMENT_3D('',#7934,#7935,#7936);
#7934 = CARTESIAN_POINT('',(22.14464475645,4.729569356466,0.783744253925
    ));
#7935 = DIRECTION('',(0.636927399117,-0.488734948603,0.596206036759));
#7936 = DIRECTION('',(-0.6833837127,0.,0.730059381979));
#7937 = SHELL_BASED_SURFACE_MODEL('',(#7938));
#7938 = OPEN_SHELL('',(#7939));
#7939 = ADVANCED_FACE('',(#7940),#7966,.T.);
#7940 = FACE_BOUND('',#7941,.T.);
#7941 = EDGE_LOOP('',(#7942,#7952,#7960));
#7942 = ORIENTED_EDGE('',*,*,#7943,.F.);
#7943 = EDGE_CURVE('',#7944,#7946,#7948,.T.);
#7944 = VERTEX_POINT('',#7945);
#7945 = CARTESIAN_POINT('',(21.764656066895,4.88818693161,1.319711923599
    ));
#7946 = VERTEX_POINT('',#7947);
#7947 = CARTESIAN_POINT('',(22.003034591675,5.198846817017,
    1.319711923599));
#7948 = LINE('',#7949,#7950);
#7949 = CARTESIAN_POINT('',(21.764656066895,4.88818693161,1.319711923599
    ));
#7950 = VECTOR('',#7951,1.);
#7951 = DIRECTION('',(0.608762731978,0.793352340486,0.));
#7952 = ORIENTED_EDGE('',*,*,#7953,.F.);
#7953 = EDGE_CURVE('',#7954,#7944,#7956,.T.);
#7954 = VERTEX_POINT('',#7955);
#7955 = CARTESIAN_POINT('',(22.532684326172,4.669197559357,
    0.319711983204));
#7956 = LINE('',#7957,#7958);
#7957 = CARTESIAN_POINT('',(22.532684326172,4.669197559357,
    0.319711983204));
#7958 = VECTOR('',#7959,1.);
#7959 = DIRECTION('',(-0.600127645247,0.17111554779,0.781387406294));
#7960 = ORIENTED_EDGE('',*,*,#7961,.T.);
#7961 = EDGE_CURVE('',#7954,#7946,#7962,.T.);
#7962 = LINE('',#7963,#7964);
#7963 = CARTESIAN_POINT('',(22.532684326172,4.669197559357,
    0.319711983204));
#7964 = VECTOR('',#7965,1.);
#7965 = DIRECTION('',(-0.423915572171,0.423915190525,0.800369601443));
#7966 = PLANE('',#7967);
#7967 = AXIS2_PLACEMENT_3D('',#7968,#7969,#7970);
#7968 = CARTESIAN_POINT('',(22.164151693746,4.880642007157,
    0.886745278483));
#7969 = DIRECTION('',(0.636928071217,-0.488733760424,0.596206292752));
#7970 = DIRECTION('',(-0.683383484744,-2.775557561563E-17,0.730059595362
    ));
#7971 = SHELL_BASED_SURFACE_MODEL('',(#7972));
#7972 = OPEN_SHELL('',(#7973));
#7973 = ADVANCED_FACE('',(#7974),#8000,.T.);
#7974 = FACE_BOUND('',#7975,.T.);
#7975 = EDGE_LOOP('',(#7976,#7986,#7994));
#7976 = ORIENTED_EDGE('',*,*,#7977,.T.);
#7977 = EDGE_CURVE('',#7978,#7980,#7982,.T.);
#7978 = VERTEX_POINT('',#7979);
#7979 = CARTESIAN_POINT('',(22.688213348389,4.788539409637,
    0.319711983204));
#7980 = VERTEX_POINT('',#7981);
#7981 = CARTESIAN_POINT('',(22.313694000244,5.43722486496,1.319711923599
    ));
#7982 = LINE('',#7983,#7984);
#7983 = CARTESIAN_POINT('',(22.688213348389,4.788539409637,
    0.319711983204));
#7984 = VECTOR('',#7985,1.);
#7985 = DIRECTION('',(-0.29975388234,0.519188086313,0.800369502826));
#7986 = ORIENTED_EDGE('',*,*,#7987,.T.);
#7987 = EDGE_CURVE('',#7980,#7988,#7990,.T.);
#7988 = VERTEX_POINT('',#7989);
#7989 = CARTESIAN_POINT('',(22.532684326172,4.669197559357,
    0.319711983204));
#7990 = LINE('',#7991,#7992);
#7991 = CARTESIAN_POINT('',(22.313694000244,5.43722486496,1.319711923599
    ));
#7992 = VECTOR('',#7993,1.);
#7993 = DIRECTION('',(0.171116347684,-0.600127091916,-0.781387656099));
#7994 = ORIENTED_EDGE('',*,*,#7995,.T.);
#7995 = EDGE_CURVE('',#7988,#7978,#7996,.T.);
#7996 = LINE('',#7997,#7998);
#7997 = CARTESIAN_POINT('',(22.532684326172,4.669197559357,
    0.319711983204));
#7998 = VECTOR('',#7999,1.);
#7999 = DIRECTION('',(0.793352763515,0.608762180677,0.));
#8000 = PLANE('',#8001);
#8001 = AXIS2_PLACEMENT_3D('',#8002,#8003,#8004);
#8002 = CARTESIAN_POINT('',(22.472311920344,5.057236552686,
    0.783744413679));
#8003 = DIRECTION('',(0.488733311242,-0.636928402262,0.596206307308));
#8004 = DIRECTION('',(0.,-0.683383304324,-0.730059764246));
#8005 = SHELL_BASED_SURFACE_MODEL('',(#8006));
#8006 = OPEN_SHELL('',(#8007));
#8007 = ADVANCED_FACE('',(#8008),#8034,.T.);
#8008 = FACE_BOUND('',#8009,.T.);
#8009 = EDGE_LOOP('',(#8010,#8020,#8028));
#8010 = ORIENTED_EDGE('',*,*,#8011,.F.);
#8011 = EDGE_CURVE('',#8012,#8014,#8016,.T.);
#8012 = VERTEX_POINT('',#8013);
#8013 = CARTESIAN_POINT('',(22.532684326172,4.669197559357,
    0.319711983204));
#8014 = VERTEX_POINT('',#8015);
#8015 = CARTESIAN_POINT('',(22.003034591675,5.198846817017,
    1.319711923599));
#8016 = LINE('',#8017,#8018);
#8017 = CARTESIAN_POINT('',(22.532684326172,4.669197559357,
    0.319711983204));
#8018 = VECTOR('',#8019,1.);
#8019 = DIRECTION('',(-0.423915572171,0.423915190525,0.800369601443));
#8020 = ORIENTED_EDGE('',*,*,#8021,.F.);
#8021 = EDGE_CURVE('',#8022,#8012,#8024,.T.);
#8022 = VERTEX_POINT('',#8023);
#8023 = CARTESIAN_POINT('',(22.313694000244,5.43722486496,1.319711923599
    ));
#8024 = LINE('',#8025,#8026);
#8025 = CARTESIAN_POINT('',(22.313694000244,5.43722486496,1.319711923599
    ));
#8026 = VECTOR('',#8027,1.);
#8027 = DIRECTION('',(0.171116347684,-0.600127091916,-0.781387656099));
#8028 = ORIENTED_EDGE('',*,*,#8029,.F.);
#8029 = EDGE_CURVE('',#8014,#8022,#8030,.T.);
#8030 = LINE('',#8031,#8032);
#8031 = CARTESIAN_POINT('',(22.003034591675,5.198846817017,
    1.319711923599));
#8032 = VECTOR('',#8033,1.);
#8033 = DIRECTION('',(0.793352477324,0.608762553648,0.));
#8034 = PLANE('',#8035);
#8035 = AXIS2_PLACEMENT_3D('',#8036,#8037,#8038);
#8036 = CARTESIAN_POINT('',(22.321239494561,5.037729718638,
    0.886745188765));
#8037 = DIRECTION('',(0.488733642987,-0.636928214609,0.596206235835));
#8038 = DIRECTION('',(2.775557561563E-17,-0.683383367971,-0.730059704669
    ));
#8039 = SHELL_BASED_SURFACE_MODEL('',(#8040));
#8040 = OPEN_SHELL('',(#8041));
#8041 = ADVANCED_FACE('',(#8042),#8068,.T.);
#8042 = FACE_BOUND('',#8043,.T.);
#8043 = EDGE_LOOP('',(#8044,#8054,#8062));
#8044 = ORIENTED_EDGE('',*,*,#8045,.T.);
#8045 = EDGE_CURVE('',#8046,#8048,#8050,.T.);
#8046 = VERTEX_POINT('',#8047);
#8047 = CARTESIAN_POINT('',(22.869331359863,4.863560676575,
    0.319711983204));
#8048 = VERTEX_POINT('',#8049);
#8049 = CARTESIAN_POINT('',(22.675466537476,5.587075710297,
    1.319711923599));
#8050 = LINE('',#8051,#8052);
#8051 = CARTESIAN_POINT('',(22.869331359863,4.863560676575,
    0.319711983204));
#8052 = VECTOR('',#8053,1.);
#8053 = DIRECTION('',(-0.155163500197,0.579079400247,0.800369499929));
#8054 = ORIENTED_EDGE('',*,*,#8055,.T.);
#8055 = EDGE_CURVE('',#8048,#8056,#8058,.T.);
#8056 = VERTEX_POINT('',#8057);
#8057 = CARTESIAN_POINT('',(22.688213348389,4.788539409637,
    0.319711983204));
#8058 = LINE('',#8059,#8060);
#8059 = CARTESIAN_POINT('',(22.675466537476,5.587075710297,
    1.319711923599));
#8060 = VECTOR('',#8061,1.);
#8061 = DIRECTION('',(9.960201296832E-03,-0.623966445539,-0.781387656181
    ));
#8062 = ORIENTED_EDGE('',*,*,#8063,.T.);
#8063 = EDGE_CURVE('',#8056,#8046,#8064,.T.);
#8064 = LINE('',#8065,#8066);
#8065 = CARTESIAN_POINT('',(22.688213348389,4.788539409637,
    0.319711983204));
#8066 = VECTOR('',#8067,1.);
#8067 = DIRECTION('',(0.923880019097,0.382682257642,0.));
#8068 = PLANE('',#8069);
#8069 = AXIS2_PLACEMENT_3D('',#8070,#8071,#8072);
#8070 = CARTESIAN_POINT('',(22.730330821863,5.178981715695,
    0.783744339652));
#8071 = DIRECTION('',(0.307229266454,-0.741719729334,0.596206357691));
#8072 = DIRECTION('',(0.,-0.626507039989,-0.779415761224));
#8073 = SHELL_BASED_SURFACE_MODEL('',(#8074));
#8074 = OPEN_SHELL('',(#8075));
#8075 = ADVANCED_FACE('',(#8076),#8102,.T.);
#8076 = FACE_BOUND('',#8077,.T.);
#8077 = EDGE_LOOP('',(#8078,#8088,#8096));
#8078 = ORIENTED_EDGE('',*,*,#8079,.F.);
#8079 = EDGE_CURVE('',#8080,#8082,#8084,.T.);
#8080 = VERTEX_POINT('',#8081);
#8081 = CARTESIAN_POINT('',(22.688213348389,4.788539409637,
    0.319711983204));
#8082 = VERTEX_POINT('',#8083);
#8083 = CARTESIAN_POINT('',(22.313694000244,5.43722486496,1.319711923599
    ));
#8084 = LINE('',#8085,#8086);
#8085 = CARTESIAN_POINT('',(22.688213348389,4.788539409637,
    0.319711983204));
#8086 = VECTOR('',#8087,1.);
#8087 = DIRECTION('',(-0.29975388234,0.519188086313,0.800369502826));
#8088 = ORIENTED_EDGE('',*,*,#8089,.F.);
#8089 = EDGE_CURVE('',#8090,#8080,#8092,.T.);
#8090 = VERTEX_POINT('',#8091);
#8091 = CARTESIAN_POINT('',(22.675466537476,5.587075710297,
    1.319711923599));
#8092 = LINE('',#8093,#8094);
#8093 = CARTESIAN_POINT('',(22.675466537476,5.587075710297,
    1.319711923599));
#8094 = VECTOR('',#8095,1.);
#8095 = DIRECTION('',(9.960201296832E-03,-0.623966445539,-0.781387656181
    ));
#8096 = ORIENTED_EDGE('',*,*,#8097,.F.);
#8097 = EDGE_CURVE('',#8082,#8090,#8098,.T.);
#8098 = LINE('',#8099,#8100);
#8099 = CARTESIAN_POINT('',(22.313694000244,5.43722486496,1.319711923599
    ));
#8100 = VECTOR('',#8101,1.);
#8101 = DIRECTION('',(0.923879754693,0.382682895971,0.));
#8102 = PLANE('',#8103);
#8103 = AXIS2_PLACEMENT_3D('',#8104,#8105,#8106);
#8104 = CARTESIAN_POINT('',(22.579356759777,5.199240300944,0.88674542802
    ));
#8105 = DIRECTION('',(0.307229808777,-0.741719589132,0.596206252648));
#8106 = DIRECTION('',(0.,-0.626507044875,-0.779415757297));
#8107 = SHELL_BASED_SURFACE_MODEL('',(#8108));
#8108 = OPEN_SHELL('',(#8109));
#8109 = ADVANCED_FACE('',(#8110),#8136,.T.);
#8110 = FACE_BOUND('',#8111,.T.);
#8111 = EDGE_LOOP('',(#8112,#8122,#8130));
#8112 = ORIENTED_EDGE('',*,*,#8113,.T.);
#8113 = EDGE_CURVE('',#8114,#8116,#8118,.T.);
#8114 = VERTEX_POINT('',#8115);
#8115 = CARTESIAN_POINT('',(23.063694000244,4.889149188995,
    0.319711983204));
#8116 = VERTEX_POINT('',#8117);
#8117 = CARTESIAN_POINT('',(23.063694000244,5.63818693161,1.319711923599
    ));
#8118 = LINE('',#8119,#8120);
#8119 = CARTESIAN_POINT('',(23.063694000244,4.889149188995,
    0.319711983204));
#8120 = VECTOR('',#8121,1.);
#8121 = DIRECTION('',(0.,0.599507005654,0.800369508522));
#8122 = ORIENTED_EDGE('',*,*,#8123,.T.);
#8123 = EDGE_CURVE('',#8116,#8124,#8126,.T.);
#8124 = VERTEX_POINT('',#8125);
#8125 = CARTESIAN_POINT('',(22.869331359863,4.863560676575,
    0.319711983204));
#8126 = LINE('',#8127,#8128);
#8127 = CARTESIAN_POINT('',(23.063694000244,5.63818693161,1.319711923599
    ));
#8128 = VECTOR('',#8129,1.);
#8129 = DIRECTION('',(-0.151872578631,-0.605283436142,-0.781387664218));
#8130 = ORIENTED_EDGE('',*,*,#8131,.T.);
#8131 = EDGE_CURVE('',#8124,#8114,#8132,.T.);
#8132 = LINE('',#8133,#8134);
#8133 = CARTESIAN_POINT('',(22.869331359863,4.863560676575,
    0.319711983204));
#8134 = VECTOR('',#8135,1.);
#8135 = DIRECTION('',(0.991444739003,0.130527121718,0.));
#8136 = PLANE('',#8137);
#8137 = AXIS2_PLACEMENT_3D('',#8138,#8139,#8140);
#8138 = CARTESIAN_POINT('',(23.011066807948,5.22979850972,0.783744476807
    ));
#8139 = DIRECTION('',(0.104791258407,-0.795962865601,0.596206263592));
#8140 = DIRECTION('',(0.,-0.599507005654,-0.800369508522));
#8141 = SHELL_BASED_SURFACE_MODEL('',(#8142));
#8142 = OPEN_SHELL('',(#8143));
#8143 = ADVANCED_FACE('',(#8144),#8170,.T.);
#8144 = FACE_BOUND('',#8145,.T.);
#8145 = EDGE_LOOP('',(#8146,#8156,#8164));
#8146 = ORIENTED_EDGE('',*,*,#8147,.F.);
#8147 = EDGE_CURVE('',#8148,#8150,#8152,.T.);
#8148 = VERTEX_POINT('',#8149);
#8149 = CARTESIAN_POINT('',(22.869331359863,4.863560676575,
    0.319711983204));
#8150 = VERTEX_POINT('',#8151);
#8151 = CARTESIAN_POINT('',(22.675466537476,5.587075710297,
    1.319711923599));
#8152 = LINE('',#8153,#8154);
#8153 = CARTESIAN_POINT('',(22.869331359863,4.863560676575,
    0.319711983204));
#8154 = VECTOR('',#8155,1.);
#8155 = DIRECTION('',(-0.155163500197,0.579079400247,0.800369499929));
#8156 = ORIENTED_EDGE('',*,*,#8157,.F.);
#8157 = EDGE_CURVE('',#8158,#8148,#8160,.T.);
#8158 = VERTEX_POINT('',#8159);
#8159 = CARTESIAN_POINT('',(23.063694000244,5.63818693161,1.319711923599
    ));
#8160 = LINE('',#8161,#8162);
#8161 = CARTESIAN_POINT('',(23.063694000244,5.63818693161,1.319711923599
    ));
#8162 = VECTOR('',#8163,1.);
#8163 = DIRECTION('',(-0.151872578631,-0.605283436142,-0.781387664218));
#8164 = ORIENTED_EDGE('',*,*,#8165,.F.);
#8165 = EDGE_CURVE('',#8150,#8158,#8166,.T.);
#8166 = LINE('',#8167,#8168);
#8167 = CARTESIAN_POINT('',(22.675466537476,5.587075710297,
    1.319711923599));
#8168 = VECTOR('',#8169,1.);
#8169 = DIRECTION('',(0.991444826274,0.13052645883,0.));
#8170 = PLANE('',#8171);
#8171 = AXIS2_PLACEMENT_3D('',#8172,#8173,#8174);
#8172 = CARTESIAN_POINT('',(22.870481077077,5.28844134742,0.886745101755
    ));
#8173 = DIRECTION('',(0.104790716367,-0.795962860822,0.596206365242));
#8174 = DIRECTION('',(0.,-0.599507073437,-0.80036945775));
#8175 = SHELL_BASED_SURFACE_MODEL('',(#8176));
#8176 = OPEN_SHELL('',(#8177));
#8177 = ADVANCED_FACE('',(#8178),#8204,.T.);
#8178 = FACE_BOUND('',#8179,.T.);
#8179 = EDGE_LOOP('',(#8180,#8190,#8198));
#8180 = ORIENTED_EDGE('',*,*,#8181,.T.);
#8181 = EDGE_CURVE('',#8182,#8184,#8186,.T.);
#8182 = VERTEX_POINT('',#8183);
#8183 = CARTESIAN_POINT('',(23.258058547974,4.863560676575,
    0.319711983204));
#8184 = VERTEX_POINT('',#8185);
#8185 = CARTESIAN_POINT('',(23.451923370361,5.587075710297,
    1.319711923599));
#8186 = LINE('',#8187,#8188);
[truncated: 489,113 more chars]
