# Supplementary material for: An Open-Source 3D-Printable Platform for Testing Head-Fixed Cognitive Flexibility in Rodents
Source: eNeuro. 2025 Jan 24;12(1):ENEURO.0364-24.2024. doi: 10.1523/ENEURO.0364-24.2024 (PMC11875048; doi:10.1523/ENEURO.0364-24.2024)
Supplement: FlexRig Repository — Download FlexRig Repository, ZIP file. [file eneuro-12-ENEURO.0364-24.2024-s003.zip › FlexRig-main/3DModels/lickSpoutPostHolder.step]

ISO-10303-21;
HEADER;
FILE_DESCRIPTION(('FreeCAD Model'),'2;1');
FILE_NAME('Open CASCADE Shape Model','2024-12-02T13:54:59',('Author'),(
    ''),'Open CASCADE STEP processor 7.8','FreeCAD','Unknown');
FILE_SCHEMA(('AUTOMOTIVE_DESIGN { 1 0 10303 214 1 1 1 1 }'));
ENDSEC;
DATA;
#1 = APPLICATION_PROTOCOL_DEFINITION('international standard',
  'automotive_design',2000,#2);
#2 = APPLICATION_CONTEXT(
  'core data for automotive mechanical design processes');
#3 = SHAPE_DEFINITION_REPRESENTATION(#4,#10);
#4 = PRODUCT_DEFINITION_SHAPE('','',#5);
#5 = PRODUCT_DEFINITION('design','',#6,#9);
#6 = PRODUCT_DEFINITION_FORMATION('','',#7);
#7 = PRODUCT('lickSpoutPostHolder001 (Solid)',
  'lickSpoutPostHolder001 (Solid)','',(#8));
#8 = PRODUCT_CONTEXT('',#2,'mechanical');
#9 = PRODUCT_DEFINITION_CONTEXT('part definition',#2,'design');
#10 = ADVANCED_BREP_SHAPE_REPRESENTATION('',(#11,#15),#41884);
#11 = AXIS2_PLACEMENT_3D('',#12,#13,#14);
#12 = CARTESIAN_POINT('',(0.,0.,0.));
#13 = DIRECTION('',(0.,0.,1.));
#14 = DIRECTION('',(1.,0.,-0.));
#15 = BREP_WITH_VOIDS('',#16,(#95,#12668,#25298,#25355));
#16 = CLOSED_SHELL('',(#17,#49,#72));
#17 = ADVANCED_FACE('',(#18),#44,.T.);
#18 = FACE_BOUND('',#19,.T.);
#19 = EDGE_LOOP('',(#20,#30,#38));
#20 = ORIENTED_EDGE('',*,*,#21,.T.);
#21 = EDGE_CURVE('',#22,#24,#26,.T.);
#22 = VERTEX_POINT('',#23);
#23 = CARTESIAN_POINT('',(13.681503295898,25.727512359619,7.068088531494
    ));
#24 = VERTEX_POINT('',#25);
#25 = CARTESIAN_POINT('',(14.173040390015,25.525428771973,2.001433134079
    ));
#26 = LINE('',#27,#28);
#27 = CARTESIAN_POINT('',(13.681503295898,25.727512359619,7.068088531494
    ));
#28 = VECTOR('',#29,1.);
#29 = DIRECTION('',(9.64847785446E-02,-3.966738306216E-02,
    -0.994543707551));
#30 = ORIENTED_EDGE('',*,*,#31,.T.);
#31 = EDGE_CURVE('',#24,#32,#34,.T.);
#32 = VERTEX_POINT('',#33);
#33 = CARTESIAN_POINT('',(13.681757926941,25.728113174438,5.355125427246
    ));
#34 = LINE('',#35,#36);
#35 = CARTESIAN_POINT('',(14.173040390015,25.525428771973,2.001433134079
    ));
#36 = VECTOR('',#37,1.);
#37 = DIRECTION('',(-0.144684637219,5.969136178241E-02,0.98767570441));
#38 = ORIENTED_EDGE('',*,*,#39,.T.);
#39 = EDGE_CURVE('',#32,#22,#40,.T.);
#40 = LINE('',#41,#42);
#41 = CARTESIAN_POINT('',(13.681757926941,25.728113174438,5.355125427246
    ));
#42 = VECTOR('',#43,1.);
#43 = DIRECTION('',(-1.486494504015E-04,-3.507458942058E-04,
    0.99999992744));
#44 = PLANE('',#45);
#45 = AXIS2_PLACEMENT_3D('',#46,#47,#48);
#46 = CARTESIAN_POINT('',(13.886073770778,25.643584774679,4.531247975969
    ));
#47 = DIRECTION('',(0.383600842272,0.923498916456,3.809355352685E-04));
#48 = DIRECTION('',(0.923498983462,-0.383600870105,0.));
#49 = ADVANCED_FACE('',(#50),#67,.T.);
#50 = FACE_BOUND('',#51,.T.);
#51 = EDGE_LOOP('',(#52,#60,#61));
#52 = ORIENTED_EDGE('',*,*,#53,.T.);
#53 = EDGE_CURVE('',#54,#32,#56,.T.);
#54 = VERTEX_POINT('',#55);
#55 = CARTESIAN_POINT('',(13.681813240051,25.728260040283,4.940371990204
    ));
#56 = LINE('',#57,#58);
#57 = CARTESIAN_POINT('',(13.681813240051,25.728260040283,4.940371990204
    ));
#58 = VECTOR('',#59,1.);
#59 = DIRECTION('',(-1.33363828848E-04,-3.54103959355E-04,0.999999928412
    ));
#60 = ORIENTED_EDGE('',*,*,#31,.F.);
#61 = ORIENTED_EDGE('',*,*,#62,.T.);
#62 = EDGE_CURVE('',#24,#54,#63,.T.);
#63 = LINE('',#64,#65);
#64 = CARTESIAN_POINT('',(14.173040390015,25.525428771973,2.001433134079
    ));
#65 = VECTOR('',#66,1.);
#66 = DIRECTION('',(-0.164476801517,6.791366939275E-02,0.984040200029));
#67 = PLANE('',#68);
#68 = AXIS2_PLACEMENT_3D('',#69,#70,#71);
#69 = CARTESIAN_POINT('',(13.912423726369,25.632991722993,3.676824985728
    ));
#70 = DIRECTION('',(0.383584745378,0.923505603718,3.781733481667E-04));
#71 = DIRECTION('',(0.923505669756,-0.383584772807,0.));
#72 = ADVANCED_FACE('',(#73),#90,.T.);
#73 = FACE_BOUND('',#74,.T.);
#74 = EDGE_LOOP('',(#75,#83,#89));
#75 = ORIENTED_EDGE('',*,*,#76,.T.);
#76 = EDGE_CURVE('',#22,#77,#79,.T.);
#77 = VERTEX_POINT('',#78);
#78 = CARTESIAN_POINT('',(13.774258613586,25.688760757446,7.160808086395
    ));
#79 = LINE('',#80,#81);
#80 = CARTESIAN_POINT('',(13.681503295898,25.727512359619,7.068088531494
    ));
#81 = VECTOR('',#82,1.);
#82 = DIRECTION('',(0.678255043641,-0.283363480155,0.677993535286));
#83 = ORIENTED_EDGE('',*,*,#84,.T.);
#84 = EDGE_CURVE('',#77,#24,#85,.T.);
#85 = LINE('',#86,#87);
#86 = CARTESIAN_POINT('',(13.774258613586,25.688760757446,7.160808086395
    ));
#87 = VECTOR('',#88,1.);
#88 = DIRECTION('',(7.702444531788E-02,-3.154746863424E-02,
    -0.996529975488));
#89 = ORIENTED_EDGE('',*,*,#21,.F.);
#90 = PLANE('',#91);
#91 = AXIS2_PLACEMENT_3D('',#92,#93,#94);
#92 = CARTESIAN_POINT('',(13.947720906263,25.617905796179,4.591714749262
    ));
#93 = DIRECTION('',(0.385030407307,0.922903727485,5.433626397148E-04));
#94 = DIRECTION('',(0.922903863726,-0.385030464145,0.));
#95 = ORIENTED_CLOSED_SHELL('',*,#96,.F.);
#96 = CLOSED_SHELL('',(#97,#129,#152,#175,#198,#221,#253,#276,#299,#329,
    #345,#368,#391,#414,#437,#460,#476,#499,#522,#545,#568,#600,#621,
    #644,#667,#690,#713,#736,#759,#782,#805,#828,#851,#874,#897,#920,
    #943,#966,#989,#1012,#1028,#1051,#1074,#1097,#1120,#1143,#1166,#1189
    ,#1212,#1235,#1258,#1281,#1313,#1334,#1357,#1380,#1403,#1419,#1442,
    #1465,#1488,#1504,#1527,#1550,#1573,#1596,#1619,#1635,#1658,#1674,
    #1695,#1727,#1750,#1773,#1796,#1819,#1842,#1865,#1888,#1911,#1934,
    #1957,#1980,#2001,#2024,#2047,#2070,#2093,#2116,#2139,#2162,#2185,
    #2208,#2229,#2252,#2275,#2298,#2321,#2344,#2367,#2390,#2413,#2436,
    #2459,#2482,#2505,#2528,#2551,#2574,#2597,#2620,#2643,#2666,#2689,
    #2712,#2735,#2758,#2781,#2804,#2827,#2850,#2873,#2896,#2919,#2942,
    #2965,#2988,#3011,#3034,#3057,#3080,#3103,#3126,#3149,#3172,#3193,
    #3216,#3239,#3262,#3285,#3308,#3331,#3354,#3370,#3391,#3407,#3430,
    #3453,#3485,#3506,#3538,#3559,#3591,#3614,#3637,#3660,#3683,#3706,
    #3729,#3752,#3775,#3798,#3821,#3844,#3867,#3890,#3913,#3936,#3957,
    #3980,#4010,#4033,#4056,#4079,#4102,#4125,#4141,#4164,#4196,#4219,
    #4242,#4265,#4286,#4309,#4325,#4348,#4380,#4403,#4426,#4449,#4472,
    #4495,#4516,#4532,#4553,#4576,#4599,#4622,#4638,#4661,#4684,#4707,
    #4730,#4753,#4769,#4792,#4815,#4838,#4861,#4893,#4916,#4937,#4953,
    #4976,#4999,#5022,#5038,#5061,#5077,#5100,#5123,#5146,#5167,#5197,
    #5220,#5243,#5266,#5289,#5312,#5333,#5356,#5379,#5395,#5418,#5439,
    #5455,#5471,#5487,#5510,#5533,#5556,#5572,#5588,#5604,#5627,#5643,
    #5666,#5696,#5719,#5735,#5758,#5779,#5802,#5823,#5834,#5855,#5871,
    #5887,#5898,#5921,#5942,#5965,#5988,#6011,#6034,#6057,#6073,#6096,
    #6119,#6140,#6156,#6172,#6188,#6209,#6220,#6241,#6252,#6268,#6284,
    #6305,#6321,#6337,#6353,#6369,#6385,#6401,#6412,#6428,#6439,#6460,
    #6476,#6492,#6508,#6524,#6540,#6563,#6579,#6595,#6606,#6627,#6643,
    #6664,#6680,#6701,#6712,#6733,#6749,#6770,#6786,#6807,#6823,#6839,
    #6860,#6876,#6899,#6915,#6938,#6961,#6984,#7007,#7023,#7046,#7069,
    #7092,#7115,#7138,#7161,#7184,#7207,#7235,#7251,#7274,#7297,#7320,
    #7343,#7366,#7387,#7403,#7419,#7442,#7463,#7479,#7500,#7516,#7539,
    #7555,#7578,#7599,#7615,#7631,#7647,#7663,#7674,#7695,#7711,#7722,
    #7743,#7766,#7782,#7805,#7828,#7851,#7872,#7888,#7899,#7920,#7941,
    #7964,#7987,#8003,#8019,#8030,#8046,#8062,#8073,#8089,#8105,#8116,
    #8139,#8162,#8185,#8201,#8217,#8233,#8263,#8286,#8309,#8332,#8355,
    #8378,#8401,#8424,#8447,#8470,#8493,#8516,#8532,#8553,#8569,#8585,
    #8608,#8631,#8654,#8675,#8686,#8709,#8730,#8753,#8769,#8792,#8808,
    #8824,#8840,#8851,#8867,#8883,#8904,#8920,#8936,#8947,#8963,#8979,
    #8995,#9011,#9032,#9043,#9059,#9070,#9091,#9107,#9123,#9134,#9150,
    #9161,#9182,#9198,#9214,#9230,#9251,#9262,#9283,#9299,#9320,#9336,
    #9352,#9368,#9384,#9395,#9416,#9427,#9443,#9454,#9475,#9486,#9507,
    #9523,#9544,#9555,#9571,#9582,#9598,#9609,#9625,#9641,#9657,#9673,
    #9689,#9710,#9721,#9737,#9758,#9769,#9785,#9801,#9812,#9828,#9839,
    #9862,#9878,#9901,#9922,#9938,#9959,#9975,#9998,#10014,#10025,#10041
    ,#10062,#10073,#10089,#10105,#10128,#10149,#10165,#10188,#10211,
    #10227,#10243,#10264,#10285,#10301,#10312,#10335,#10351,#10367,
    #10383,#10399,#10415,#10431,#10447,#10463,#10479,#10495,#10511,
    #10527,#10538,#10549,#10560,#10581,#10597,#10618,#10629,#10645,
    #10656,#10677,#10688,#10704,#10715,#10731,#10742,#10758,#10769,
    #10790,#10806,#10822,#10833,#10849,#10865,#10881,#10892,#10908,
    #10919,#10940,#10951,#10967,#10978,#10994,#11005,#11028,#11056,
    #11079,#11095,#11118,#11141,#11164,#11187,#11208,#11224,#11247,
    #11275,#11291,#11307,#11323,#11339,#11360,#11376,#11392,#11403,
    #11419,#11442,#11458,#11481,#11497,#11520,#11543,#11566,#11589,
    #11605,#11628,#11651,#11674,#11690,#11706,#11722,#11738,#11761,
    #11777,#11788,#11809,#11825,#11836,#11852,#11868,#11889,#11905,
    #11921,#11932,#11948,#11964,#11980,#12001,#12022,#12033,#12044,
    #12065,#12076,#12087,#12103,#12119,#12130,#12151,#12174,#12190,
    #12206,#12217,#12233,#12254,#12265,#12281,#12302,#12318,#12334,
    #12350,#12361,#12377,#12393,#12404,#12420,#12436,#12447,#12458,
    #12474,#12490,#12501,#12512,#12523,#12539,#12550,#12566,#12577,
    #12593,#12604,#12620,#12636,#12652));
#97 = ADVANCED_FACE('',(#98),#124,.F.);
#98 = FACE_BOUND('',#99,.F.);
#99 = EDGE_LOOP('',(#100,#110,#118));
#100 = ORIENTED_EDGE('',*,*,#101,.T.);
#101 = EDGE_CURVE('',#102,#104,#106,.T.);
#102 = VERTEX_POINT('',#103);
#103 = CARTESIAN_POINT('',(-6.965845108032,-1.587513327599,
    27.30560874939));
#104 = VERTEX_POINT('',#105);
#105 = CARTESIAN_POINT('',(-6.965845108032,-1.587513327599,
    33.85404586792));
#106 = LINE('',#107,#108);
#107 = CARTESIAN_POINT('',(-6.965845108032,-1.587513327599,
    27.30560874939));
#108 = VECTOR('',#109,1.);
#109 = DIRECTION('',(0.,0.,1.));
#110 = ORIENTED_EDGE('',*,*,#111,.T.);
#111 = EDGE_CURVE('',#104,#112,#114,.T.);
#112 = VERTEX_POINT('',#113);
#113 = CARTESIAN_POINT('',(-6.465845108032,-1.587513327599,
    27.30560874939));
#114 = LINE('',#115,#116);
#115 = CARTESIAN_POINT('',(-6.965845108032,-1.587513327599,
    33.85404586792));
#116 = VECTOR('',#117,1.);
#117 = DIRECTION('',(7.613249481706E-02,0.,-0.997097709973));
#118 = ORIENTED_EDGE('',*,*,#119,.T.);
#119 = EDGE_CURVE('',#112,#102,#120,.T.);
#120 = LINE('',#121,#122);
#121 = CARTESIAN_POINT('',(-6.465845108032,-1.587513327599,
    27.30560874939));
#122 = VECTOR('',#123,1.);
#123 = DIRECTION('',(-1.,0.,0.));
#124 = PLANE('',#125);
#125 = AXIS2_PLACEMENT_3D('',#126,#127,#128);
#126 = CARTESIAN_POINT('',(-6.836079912116,-1.587513327599,
    30.459592504571));
#127 = DIRECTION('',(0.,1.,0.));
#128 = DIRECTION('',(0.,-0.,1.));
#129 = ADVANCED_FACE('',(#130),#147,.F.);
#130 = FACE_BOUND('',#131,.F.);
#131 = EDGE_LOOP('',(#132,#140,#141));
#132 = ORIENTED_EDGE('',*,*,#133,.T.);
#133 = EDGE_CURVE('',#134,#112,#136,.T.);
#134 = VERTEX_POINT('',#135);
#135 = CARTESIAN_POINT('',(-6.465845108032,-1.587513327599,
    33.85404586792));
#136 = LINE('',#137,#138);
#137 = CARTESIAN_POINT('',(-6.465845108032,-1.587513327599,
    33.85404586792));
#138 = VECTOR('',#139,1.);
#139 = DIRECTION('',(0.,0.,-1.));
#140 = ORIENTED_EDGE('',*,*,#111,.F.);
#141 = ORIENTED_EDGE('',*,*,#142,.T.);
#142 = EDGE_CURVE('',#104,#134,#143,.T.);
#143 = LINE('',#144,#145);
#144 = CARTESIAN_POINT('',(-6.965845108032,-1.587513327599,
    33.85404586792));
#145 = VECTOR('',#146,1.);
#146 = DIRECTION('',(1.,0.,0.));
#147 = PLANE('',#148);
#148 = AXIS2_PLACEMENT_3D('',#149,#150,#151);
#149 = CARTESIAN_POINT('',(-6.595610303949,-1.587513327599,
    30.700062112738));
#150 = DIRECTION('',(0.,1.,0.));
#151 = DIRECTION('',(0.,-0.,1.));
#152 = ADVANCED_FACE('',(#153),#170,.T.);
#153 = FACE_BOUND('',#154,.T.);
#154 = EDGE_LOOP('',(#155,#156,#164));
#155 = ORIENTED_EDGE('',*,*,#119,.T.);
#156 = ORIENTED_EDGE('',*,*,#157,.F.);
#157 = EDGE_CURVE('',#158,#102,#160,.T.);
#158 = VERTEX_POINT('',#159);
#159 = CARTESIAN_POINT('',(-6.465845108032,-4.762513160706,
    27.30560874939));
#160 = LINE('',#161,#162);
#161 = CARTESIAN_POINT('',(-6.465845108032,-4.762513160706,
    27.30560874939));
#162 = VECTOR('',#163,1.);
#163 = DIRECTION('',(-0.155563149824,0.987825949455,0.));
#164 = ORIENTED_EDGE('',*,*,#165,.T.);
#165 = EDGE_CURVE('',#158,#112,#166,.T.);
#166 = LINE('',#167,#168);
#167 = CARTESIAN_POINT('',(-6.465845108032,-4.762513160706,
    27.30560874939));
#168 = VECTOR('',#169,1.);
#169 = DIRECTION('',(0.,1.,0.));
#170 = PLANE('',#171);
#171 = AXIS2_PLACEMENT_3D('',#172,#173,#174);
#172 = CARTESIAN_POINT('',(-6.600627349648,-3.059795485768,
    27.30560874939));
#173 = DIRECTION('',(0.,0.,1.));
#174 = DIRECTION('',(1.,0.,-0.));
#175 = ADVANCED_FACE('',(#176),#193,.T.);
#176 = FACE_BOUND('',#177,.T.);
#177 = EDGE_LOOP('',(#178,#186,#187));
#178 = ORIENTED_EDGE('',*,*,#179,.T.);
#179 = EDGE_CURVE('',#180,#158,#182,.T.);
#180 = VERTEX_POINT('',#181);
#181 = CARTESIAN_POINT('',(-6.965845108032,-4.762513160706,
    27.30560874939));
#182 = LINE('',#183,#184);
#183 = CARTESIAN_POINT('',(-6.965845108032,-4.762513160706,
    27.30560874939));
#184 = VECTOR('',#185,1.);
#185 = DIRECTION('',(1.,0.,0.));
#186 = ORIENTED_EDGE('',*,*,#157,.T.);
#187 = ORIENTED_EDGE('',*,*,#188,.T.);
#188 = EDGE_CURVE('',#102,#180,#189,.T.);
#189 = LINE('',#190,#191);
#190 = CARTESIAN_POINT('',(-6.965845108032,-1.587513327599,
    27.30560874939));
#191 = VECTOR('',#192,1.);
#192 = DIRECTION('',(0.,-1.,0.));
#193 = PLANE('',#194);
#194 = AXIS2_PLACEMENT_3D('',#195,#196,#197);
#195 = CARTESIAN_POINT('',(-6.831062866416,-3.290231002536,
    27.30560874939));
#196 = DIRECTION('',(0.,0.,1.));
#197 = DIRECTION('',(1.,0.,-0.));
#198 = ADVANCED_FACE('',(#199),#216,.F.);
#199 = FACE_BOUND('',#200,.F.);
#200 = EDGE_LOOP('',(#201,#202,#210));
#201 = ORIENTED_EDGE('',*,*,#101,.F.);
#202 = ORIENTED_EDGE('',*,*,#203,.F.);
#203 = EDGE_CURVE('',#204,#102,#206,.T.);
#204 = VERTEX_POINT('',#205);
#205 = CARTESIAN_POINT('',(-32.76272201538,-1.587513327599,
    54.68998336792));
#206 = LINE('',#207,#208);
#207 = CARTESIAN_POINT('',(-32.76272201538,-1.587513327599,
    54.68998336792));
#208 = VECTOR('',#209,1.);
#209 = DIRECTION('',(0.685693716498,0.,-0.72789018894));
#210 = ORIENTED_EDGE('',*,*,#211,.T.);
#211 = EDGE_CURVE('',#204,#104,#212,.T.);
#212 = LINE('',#213,#214);
#213 = CARTESIAN_POINT('',(-32.76272201538,-1.587513327599,
    54.68998336792));
#214 = VECTOR('',#215,1.);
#215 = DIRECTION('',(0.777941202913,0.,-0.628337078972));
#216 = PLANE('',#217);
#217 = AXIS2_PLACEMENT_3D('',#218,#219,#220);
#218 = CARTESIAN_POINT('',(-18.77202810696,-1.587513327599,
    41.519623224126));
#219 = DIRECTION('',(0.,1.,0.));
#220 = DIRECTION('',(0.,-0.,1.));
#221 = ADVANCED_FACE('',(#222),#248,.F.);
#222 = FACE_BOUND('',#223,.F.);
#223 = EDGE_LOOP('',(#224,#234,#242));
#224 = ORIENTED_EDGE('',*,*,#225,.T.);
#225 = EDGE_CURVE('',#226,#228,#230,.T.);
#226 = VERTEX_POINT('',#227);
#227 = CARTESIAN_POINT('',(-9.593578338623,-6.397774559446E-04,
    19.969535827637));
#228 = VERTEX_POINT('',#229);
#229 = CARTESIAN_POINT('',(2.464336633682,-1.331703333562E-05,
    35.987869262695));
#230 = LINE('',#231,#232);
#231 = CARTESIAN_POINT('',(-9.593578338623,-6.397774559446E-04,
    19.969535827637));
#232 = VECTOR('',#233,1.);
#233 = DIRECTION('',(0.601408859245,3.124577084749E-05,0.798941414026));
#234 = ORIENTED_EDGE('',*,*,#235,.T.);
#235 = EDGE_CURVE('',#228,#236,#238,.T.);
#236 = VERTEX_POINT('',#237);
#237 = CARTESIAN_POINT('',(-9.638421058655,-3.487686859444E-03,
    20.474487304688));
#238 = LINE('',#239,#240);
#239 = CARTESIAN_POINT('',(2.464336633682,-1.331703333562E-05,
    35.987869262695));
#240 = VECTOR('',#241,1.);
#241 = DIRECTION('',(-0.615105088296,-1.7657980214E-04,-0.788445114876)
  );
#242 = ORIENTED_EDGE('',*,*,#243,.T.);
#243 = EDGE_CURVE('',#236,#226,#244,.T.);
#244 = LINE('',#245,#246);
#245 = CARTESIAN_POINT('',(-9.638421058655,-3.487686859444E-03,
    20.474487304688));
#246 = VECTOR('',#247,1.);
#247 = DIRECTION('',(8.845647578092E-02,5.617768703562E-03,
    -0.996064201027));
#248 = PLANE('',#249);
#249 = AXIS2_PLACEMENT_3D('',#250,#251,#252);
#250 = CARTESIAN_POINT('',(-3.651836508265,-1.04483251011E-03,
    28.004439645768));
#251 = DIRECTION('',(6.748007000965E-03,-0.999964528237,
    -5.040502919766E-03));
#252 = DIRECTION('',(-0.999977231363,-6.748092724791E-03,
    -6.776263578034E-21));
#253 = ADVANCED_FACE('',(#254),#271,.F.);
#254 = FACE_BOUND('',#255,.F.);
#255 = EDGE_LOOP('',(#256,#257,#265));
#256 = ORIENTED_EDGE('',*,*,#235,.F.);
#257 = ORIENTED_EDGE('',*,*,#258,.T.);
#258 = EDGE_CURVE('',#228,#259,#261,.T.);
#259 = VERTEX_POINT('',#260);
#260 = CARTESIAN_POINT('',(-9.651703834534,-1.533657661639E-03,
    20.624048233032));
#261 = LINE('',#262,#263);
#262 = CARTESIAN_POINT('',(2.464336633682,-1.331703333562E-05,
    35.987869262695));
#263 = VECTOR('',#264,1.);
#264 = DIRECTION('',(-0.61922570805,-7.770145737854E-05,-0.785213038896)
  );
#265 = ORIENTED_EDGE('',*,*,#266,.T.);
#266 = EDGE_CURVE('',#259,#236,#267,.T.);
#267 = LINE('',#268,#269);
#268 = CARTESIAN_POINT('',(-9.651703834534,-1.533657661639E-03,
    20.624048233032));
#269 = VECTOR('',#270,1.);
#270 = DIRECTION('',(8.845611924279E-02,-1.301277995659E-02,
    -0.995995071537));
#271 = PLANE('',#272);
#272 = AXIS2_PLACEMENT_3D('',#273,#274,#275);
#273 = CARTESIAN_POINT('',(-3.613433890943,-1.268112234801E-03,
    28.239039007841));
#274 = DIRECTION('',(-1.477494606645E-02,-0.99982179646,
    1.175058690195E-02));
#275 = DIRECTION('',(-0.999890829452,1.477596620698E-02,0.));
#276 = ADVANCED_FACE('',(#277),#294,.F.);
#277 = FACE_BOUND('',#278,.F.);
#278 = EDGE_LOOP('',(#279,#280,#288));
#279 = ORIENTED_EDGE('',*,*,#258,.F.);
#280 = ORIENTED_EDGE('',*,*,#281,.T.);
#281 = EDGE_CURVE('',#228,#282,#284,.T.);
#282 = VERTEX_POINT('',#283);
#283 = CARTESIAN_POINT('',(-9.662058830261,-1.068778685294E-03,
    20.740646362305));
#284 = LINE('',#285,#286);
#285 = CARTESIAN_POINT('',(2.464336633682,-1.331703333562E-05,
    35.987869262695));
#286 = VECTOR('',#287,1.);
#287 = DIRECTION('',(-0.622458255985,-5.417774977655E-05,-0.782652998858
    ));
#288 = ORIENTED_EDGE('',*,*,#289,.F.);
#289 = EDGE_CURVE('',#259,#282,#290,.T.);
#290 = LINE('',#291,#292);
#291 = CARTESIAN_POINT('',(-9.651703834534,-1.533657661639E-03,
    20.624048233032));
#292 = VECTOR('',#293,1.);
#293 = DIRECTION('',(-8.846041570615E-02,3.971357263931E-03,
    0.996071776116));
#294 = PLANE('',#295);
#295 = AXIS2_PLACEMENT_3D('',#296,#297,#298);
#296 = CARTESIAN_POINT('',(-3.614380950539,-6.594444349989E-04,
    28.312172121249));
#297 = DIRECTION('',(-4.431184230631E-03,-0.999983725823,
    3.59342400825E-03));
#298 = DIRECTION('',(-0.999990182128,4.431212840175E-03,0.));
#299 = ADVANCED_FACE('',(#300),#324,.F.);
#300 = FACE_BOUND('',#301,.F.);
#301 = EDGE_LOOP('',(#302,#310,#318));
#302 = ORIENTED_EDGE('',*,*,#303,.T.);
#303 = EDGE_CURVE('',#304,#259,#306,.T.);
#304 = VERTEX_POINT('',#305);
#305 = CARTESIAN_POINT('',(-9.851065635681,-3.061341121793E-03,
    20.371246337891));
#306 = LINE('',#307,#308);
#307 = CARTESIAN_POINT('',(-9.851065635681,-3.061341121793E-03,
    20.371246337891));
#308 = VECTOR('',#309,1.);
#309 = DIRECTION('',(0.619218868715,4.744993366362E-03,0.785204099369));
#310 = ORIENTED_EDGE('',*,*,#311,.T.);
#311 = EDGE_CURVE('',#259,#312,#314,.T.);
#312 = VERTEX_POINT('',#313);
#313 = CARTESIAN_POINT('',(-9.851683616638,-2.127967309207E-03,
    20.50221824646));
#314 = LINE('',#315,#316);
#315 = CARTESIAN_POINT('',(-9.651703834534,-1.533657661639E-03,
    20.624048233032));
#316 = VECTOR('',#317,1.);
#317 = DIRECTION('',(-0.854000079456,-2.537958992168E-03,-0.520266684551
    ));
#318 = ORIENTED_EDGE('',*,*,#319,.T.);
#319 = EDGE_CURVE('',#312,#304,#320,.T.);
#320 = LINE('',#321,#322);
#321 = CARTESIAN_POINT('',(-9.851683616638,-2.127967309207E-03,
    20.50221824646));
#322 = VECTOR('',#323,1.);
#323 = DIRECTION('',(4.718251364108E-03,-7.126258850455E-03,
    -0.999963476602));
#324 = PLANE('',#325);
#325 = AXIS2_PLACEMENT_3D('',#326,#327,#328);
#326 = CARTESIAN_POINT('',(-9.770550305614,-2.19509400303E-03,
    20.508353546595));
#327 = DIRECTION('',(-1.365747018457E-03,-0.999973720622,
    7.11988768156E-03));
#328 = DIRECTION('',(0.,-7.119894321808E-03,-0.999974653231));
#329 = ADVANCED_FACE('',(#330),#340,.F.);
#330 = FACE_BOUND('',#331,.F.);
#331 = EDGE_LOOP('',(#332,#333,#339));
#332 = ORIENTED_EDGE('',*,*,#289,.T.);
#333 = ORIENTED_EDGE('',*,*,#334,.T.);
#334 = EDGE_CURVE('',#282,#312,#335,.T.);
#335 = LINE('',#336,#337);
#336 = CARTESIAN_POINT('',(-9.662058830261,-1.068778685294E-03,
    20.740646362305));
#337 = VECTOR('',#338,1.);
#338 = DIRECTION('',(-0.622451562139,-3.476832465582E-03,-0.782650601754
    ));
#339 = ORIENTED_EDGE('',*,*,#311,.F.);
#340 = PLANE('',#341);
#341 = AXIS2_PLACEMENT_3D('',#342,#343,#344);
#342 = CARTESIAN_POINT('',(-9.737176687367,-1.628326628335E-03,
    20.611489436122));
#343 = DIRECTION('',(5.150406061818E-04,-0.999991735891,
    4.032726603289E-03));
#344 = DIRECTION('',(0.,-4.032727138164E-03,-0.999991868523));
#345 = ADVANCED_FACE('',(#346),#363,.F.);
#346 = FACE_BOUND('',#347,.F.);
#347 = EDGE_LOOP('',(#348,#349,#357));
#348 = ORIENTED_EDGE('',*,*,#334,.F.);
#349 = ORIENTED_EDGE('',*,*,#350,.T.);
#350 = EDGE_CURVE('',#282,#351,#353,.T.);
#351 = VERTEX_POINT('',#352);
#352 = CARTESIAN_POINT('',(-9.856184959412,-1.143609872088E-03,
    20.664991378784));
#353 = LINE('',#354,#355);
#354 = CARTESIAN_POINT('',(-9.662058830261,-1.068778685294E-03,
    20.740646362305));
#355 = VECTOR('',#356,1.);
#356 = DIRECTION('',(-0.931742540184,-3.591654579081E-04,-0.363119415359
    ));
#357 = ORIENTED_EDGE('',*,*,#358,.T.);
#358 = EDGE_CURVE('',#351,#312,#359,.T.);
#359 = LINE('',#360,#361);
#360 = CARTESIAN_POINT('',(-9.856184959412,-1.143609872088E-03,
    20.664991378784));
#361 = VECTOR('',#362,1.);
#362 = DIRECTION('',(2.764301629187E-02,-6.044998135195E-03,
    -0.999599580656));
#363 = PLANE('',#364);
#364 = AXIS2_PLACEMENT_3D('',#365,#366,#367);
#365 = CARTESIAN_POINT('',(-9.780952084147,-1.455656918478E-03,
    20.637408144433));
#366 = DIRECTION('',(-1.950269916794E-03,-0.999980137805,
    5.993366585095E-03));
#367 = DIRECTION('',(0.,-5.99337798317E-03,-0.999982039549));
#368 = ADVANCED_FACE('',(#369),#386,.F.);
#369 = FACE_BOUND('',#370,.F.);
#370 = EDGE_LOOP('',(#371,#379,#380));
#371 = ORIENTED_EDGE('',*,*,#372,.T.);
#372 = EDGE_CURVE('',#373,#351,#375,.T.);
#373 = VERTEX_POINT('',#374);
#374 = CARTESIAN_POINT('',(-9.859251022339,-1.655266532907E-04,
    20.77746963501));
#375 = LINE('',#376,#377);
#376 = CARTESIAN_POINT('',(-9.859251022339,-1.655266532907E-04,
    20.77746963501));
#377 = VECTOR('',#378,1.);
#378 = DIRECTION('',(2.724800989133E-02,-8.692196426726E-03,
    -0.999590912163));
#379 = ORIENTED_EDGE('',*,*,#350,.F.);
#380 = ORIENTED_EDGE('',*,*,#381,.T.);
#381 = EDGE_CURVE('',#282,#373,#382,.T.);
#382 = LINE('',#383,#384);
#383 = CARTESIAN_POINT('',(-9.662058830261,-1.068778685294E-03,
    20.740646362305));
#384 = VECTOR('',#385,1.);
#385 = DIRECTION('',(-0.982997635552,4.502686452298E-03,0.183562998215)
  );
#386 = PLANE('',#387);
#387 = AXIS2_PLACEMENT_3D('',#388,#389,#390);
#388 = CARTESIAN_POINT('',(-9.78098678758,-8.206155185044E-04,
    20.728426041895));
#389 = DIRECTION('',(-2.971743746515E-03,-0.999958479689,
    8.614385461347E-03));
#390 = DIRECTION('',(3.388131789017E-21,-8.614423499542E-03,
    -0.999962895166));
#391 = ADVANCED_FACE('',(#392),#409,.F.);
#392 = FACE_BOUND('',#393,.F.);
#393 = EDGE_LOOP('',(#394,#402,#408));
#394 = ORIENTED_EDGE('',*,*,#395,.T.);
#395 = EDGE_CURVE('',#282,#396,#398,.T.);
#396 = VERTEX_POINT('',#397);
#397 = CARTESIAN_POINT('',(-9.68576335907,-1.200585120387E-05,
    21.007566452026));
#398 = LINE('',#399,#400);
#399 = CARTESIAN_POINT('',(-9.662058830261,-1.068778685294E-03,
    20.740646362305));
#400 = VECTOR('',#401,1.);
#401 = DIRECTION('',(-8.845875278018E-02,3.943584267396E-03,
    0.996072034142));
#402 = ORIENTED_EDGE('',*,*,#403,.T.);
#403 = EDGE_CURVE('',#396,#373,#404,.T.);
#404 = LINE('',#405,#406);
#405 = CARTESIAN_POINT('',(-9.68576335907,-1.200585120387E-05,
    21.007566452026));
#406 = VECTOR('',#407,1.);
#407 = DIRECTION('',(-0.602030217689,-5.327419838307E-04,-0.798473126145
    ));
#408 = ORIENTED_EDGE('',*,*,#381,.F.);
#409 = PLANE('',#410);
#410 = AXIS2_PLACEMENT_3D('',#411,#412,#413);
#411 = CARTESIAN_POINT('',(-9.734451310397,-3.887600467267E-04,
    20.850619885005));
#412 = DIRECTION('',(-3.905967129437E-03,-0.999985847616,
    3.612200074168E-03));
#413 = DIRECTION('',(-0.999992371582,3.905992612196E-03,
    1.694065894509E-21));
#414 = ADVANCED_FACE('',(#415),#432,.F.);
#415 = FACE_BOUND('',#416,.F.);
#416 = EDGE_LOOP('',(#417,#418,#426));
#417 = ORIENTED_EDGE('',*,*,#319,.F.);
#418 = ORIENTED_EDGE('',*,*,#419,.F.);
#419 = EDGE_CURVE('',#420,#312,#422,.T.);
#420 = VERTEX_POINT('',#421);
#421 = CARTESIAN_POINT('',(-9.849671363831,-7.023429963738E-03,
    20.203704833984));
#422 = LINE('',#423,#424);
#423 = CARTESIAN_POINT('',(-9.849671363831,-7.023429963738E-03,
    20.203704833984));
#424 = VECTOR('',#425,1.);
#425 = DIRECTION('',(-6.739853183955E-03,1.639689577481E-02,
    0.999842845745));
#426 = ORIENTED_EDGE('',*,*,#427,.T.);
#427 = EDGE_CURVE('',#420,#304,#428,.T.);
#428 = LINE('',#429,#430);
#429 = CARTESIAN_POINT('',(-9.849671363831,-7.023429963738E-03,
    20.203704833984));
#430 = VECTOR('',#431,1.);
#431 = DIRECTION('',(-8.319335050496E-03,2.364097400526E-02,
    0.999685897176));
#432 = PLANE('',#433);
#433 = AXIS2_PLACEMENT_3D('',#434,#435,#436);
#434 = CARTESIAN_POINT('',(-9.850743679313,-4.272152847684E-03,
    20.352956438223));
#435 = DIRECTION('',(0.977026474804,0.213095543844,3.091395400463E-03));
#436 = DIRECTION('',(-0.2130965621,0.977031143424,1.084202172486E-19));
#437 = ADVANCED_FACE('',(#438),#455,.F.);
#438 = FACE_BOUND('',#439,.F.);
#439 = EDGE_LOOP('',(#440,#448,#449));
#440 = ORIENTED_EDGE('',*,*,#441,.T.);
#441 = EDGE_CURVE('',#442,#420,#444,.T.);
#442 = VERTEX_POINT('',#443);
#443 = CARTESIAN_POINT('',(-9.849662780762,-0.199430316687,
    20.502262115479));
#444 = LINE('',#445,#446);
#445 = CARTESIAN_POINT('',(-9.849662780762,-0.199430316687,
    20.502262115479));
#446 = VECTOR('',#447,1.);
#447 = DIRECTION('',(-2.416502005198E-05,0.541707908712,-0.840566797497)
  );
#448 = ORIENTED_EDGE('',*,*,#419,.T.);
#449 = ORIENTED_EDGE('',*,*,#450,.T.);
#450 = EDGE_CURVE('',#312,#442,#451,.T.);
#451 = LINE('',#452,#453);
#452 = CARTESIAN_POINT('',(-9.851683616638,-2.127967309207E-03,
    20.50221824646));
#453 = VECTOR('',#454,1.);
#454 = DIRECTION('',(1.024179308054E-02,-0.999947526745,
    2.223324595115E-04));
#455 = PLANE('',#456);
#456 = AXIS2_PLACEMENT_3D('',#457,#458,#459);
#457 = CARTESIAN_POINT('',(-9.850254801712,-6.805151374936E-02,
    20.387580025089));
#458 = DIRECTION('',(0.999925938954,1.024303331312E-02,6.57243295953E-03
    ));
#459 = DIRECTION('',(-1.02432545538E-02,0.999947536492,0.));
#460 = ADVANCED_FACE('',(#461),#471,.F.);
#461 = FACE_BOUND('',#462,.F.);
#462 = EDGE_LOOP('',(#463,#464,#465));
#463 = ORIENTED_EDGE('',*,*,#395,.F.);
#464 = ORIENTED_EDGE('',*,*,#281,.F.);
#465 = ORIENTED_EDGE('',*,*,#466,.T.);
#466 = EDGE_CURVE('',#228,#396,#467,.T.);
#467 = LINE('',#468,#469);
#468 = CARTESIAN_POINT('',(2.464336633682,-1.331703333562E-05,
    35.987869262695));
#469 = VECTOR('',#470,1.);
#470 = DIRECTION('',(-0.629924212271,6.797848346792E-08,-0.776656608029)
  );
#471 = PLANE('',#472);
#472 = AXIS2_PLACEMENT_3D('',#473,#474,#475);
#473 = CARTESIAN_POINT('',(-3.646419220554,-2.799716578955E-04,
    28.378783471055));
#474 = DIRECTION('',(-4.399656246995E-03,-0.999983954826,
    3.568349241616E-03));
#475 = DIRECTION('',(-0.999990321342,4.399684257929E-03,0.));
#476 = ADVANCED_FACE('',(#477),#494,.F.);
#477 = FACE_BOUND('',#478,.F.);
#478 = EDGE_LOOP('',(#479,#480,#488));
#479 = ORIENTED_EDGE('',*,*,#466,.F.);
#480 = ORIENTED_EDGE('',*,*,#481,.T.);
#481 = EDGE_CURVE('',#228,#482,#484,.T.);
#482 = VERTEX_POINT('',#483);
#483 = CARTESIAN_POINT('',(-9.741082191467,-4.788044607267E-04,
    21.016368865967));
#484 = LINE('',#485,#486);
#485 = CARTESIAN_POINT('',(2.464336633682,-1.331703333562E-05,
    35.987869262695));
#486 = VECTOR('',#487,1.);
#487 = DIRECTION('',(-0.63187262965,-2.40982115426E-05,-0.775072241355)
  );
#488 = ORIENTED_EDGE('',*,*,#489,.T.);
#489 = EDGE_CURVE('',#482,#396,#490,.T.);
#490 = LINE('',#491,#492);
#491 = CARTESIAN_POINT('',(-9.741082191467,-4.788044607267E-04,
    21.016368865967));
#492 = VECTOR('',#493,1.);
#493 = DIRECTION('',(0.987541332516,8.333200483202E-03,-0.157139028706)
  );
#494 = PLANE('',#495);
#495 = AXIS2_PLACEMENT_3D('',#496,#497,#498);
#496 = CARTESIAN_POINT('',(-3.633375536684,-1.29613970491E-04,
    28.489070463732));
#497 = DIRECTION('',(7.473415291725E-03,-0.999953701685,
    -6.061563330921E-03));
#498 = DIRECTION('',(-0.999972072616,-7.473552591676E-03,
    -6.776263578034E-21));
#499 = ADVANCED_FACE('',(#500),#517,.F.);
#500 = FACE_BOUND('',#501,.F.);
#501 = EDGE_LOOP('',(#502,#503,#511));
#502 = ORIENTED_EDGE('',*,*,#481,.F.);
#503 = ORIENTED_EDGE('',*,*,#504,.T.);
#504 = EDGE_CURVE('',#228,#505,#507,.T.);
#505 = VERTEX_POINT('',#506);
#506 = CARTESIAN_POINT('',(-9.849656105042,-1.164481975138E-03,
    21.03364944458));
#507 = LINE('',#508,#509);
#508 = CARTESIAN_POINT('',(2.464336633682,-1.331703333562E-05,
    35.987869262695));
#509 = VECTOR('',#510,1.);
#510 = DIRECTION('',(-0.635668889642,-5.942505862045E-05,-0.771961824969
    ));
#511 = ORIENTED_EDGE('',*,*,#512,.T.);
#512 = EDGE_CURVE('',#505,#482,#513,.T.);
#513 = LINE('',#514,#515);
#514 = CARTESIAN_POINT('',(-9.849656105042,-1.164481975138E-03,
    21.03364944458));
#515 = VECTOR('',#516,1.);
#516 = DIRECTION('',(0.987550574591,6.236684310717E-03,-0.157178135862)
  );
#517 = PLANE('',#518);
#518 = AXIS2_PLACEMENT_3D('',#519,#520,#521);
#519 = CARTESIAN_POINT('',(-3.682925366113,-4.188703812229E-04,
    28.485245065137));
#520 = DIRECTION('',(5.594219666034E-03,-0.999974093558,
    -4.52956062242E-03));
#521 = DIRECTION('',(-0.99998435191,-5.594277054994E-03,0.));
#522 = ADVANCED_FACE('',(#523),#540,.F.);
#523 = FACE_BOUND('',#524,.F.);
#524 = EDGE_LOOP('',(#525,#526,#534));
#525 = ORIENTED_EDGE('',*,*,#504,.F.);
#526 = ORIENTED_EDGE('',*,*,#527,.T.);
#527 = EDGE_CURVE('',#228,#528,#530,.T.);
#528 = VERTEX_POINT('',#529);
#529 = CARTESIAN_POINT('',(-9.849661827087,-1.101791043766E-03,
    21.375185012817));
#530 = LINE('',#531,#532);
#531 = CARTESIAN_POINT('',(2.464336633682,-1.331703333562E-05,
    35.987869262695));
#532 = VECTOR('',#533,1.);
#533 = DIRECTION('',(-0.644398413985,-5.696045262794E-05,-0.764689924616
    ));
#534 = ORIENTED_EDGE('',*,*,#535,.T.);
#535 = EDGE_CURVE('',#528,#505,#536,.T.);
#536 = LINE('',#537,#538);
#537 = CARTESIAN_POINT('',(-9.849661827087,-1.101791043766E-03,
    21.375185012817));
#538 = VECTOR('',#539,1.);
#539 = DIRECTION('',(1.675387963476E-05,-1.835560806477E-04,
    -0.999999983013));
#540 = PLANE('',#541);
#541 = AXIS2_PLACEMENT_3D('',#542,#543,#544);
#542 = CARTESIAN_POINT('',(-3.746826439889,-5.782584326434E-04,
    28.530538482011));
#543 = DIRECTION('',(-1.294251711094E-04,-0.999999974779,
    1.835539107625E-04));
#544 = DIRECTION('',(0.,-1.835539122999E-04,-0.999999983154));
#545 = ADVANCED_FACE('',(#546),#563,.F.);
#546 = FACE_BOUND('',#547,.F.);
#547 = EDGE_LOOP('',(#548,#549,#557));
#548 = ORIENTED_EDGE('',*,*,#527,.F.);
#549 = ORIENTED_EDGE('',*,*,#550,.F.);
#550 = EDGE_CURVE('',#551,#228,#553,.T.);
#551 = VERTEX_POINT('',#552);
#552 = CARTESIAN_POINT('',(-10.00479602813,-1.063919917215E-04,
    21.723117828369));
#553 = LINE('',#554,#555);
#554 = CARTESIAN_POINT('',(-10.00479602813,-1.063919917215E-04,
    21.723117828369));
#555 = VECTOR('',#556,1.);
#556 = DIRECTION('',(0.658130114722,4.912565669288E-06,0.75290421175));
#557 = ORIENTED_EDGE('',*,*,#558,.T.);
#558 = EDGE_CURVE('',#551,#528,#559,.T.);
#559 = LINE('',#560,#561);
#560 = CARTESIAN_POINT('',(-10.00479602813,-1.063919917215E-04,
    21.723117828369));
#561 = VECTOR('',#562,1.);
#562 = DIRECTION('',(0.407227083101,-2.612921262641E-03,-0.913323204255)
  );
#563 = PLANE('',#564);
#564 = AXIS2_PLACEMENT_3D('',#565,#566,#567);
#565 = CARTESIAN_POINT('',(-3.792689365426,-3.12687168272E-04,
    28.696588934396));
#566 = DIRECTION('',(-2.162398843645E-03,-0.999995863224,
    1.896725137279E-03));
#567 = DIRECTION('',(-0.999997662004,2.162402733342E-03,0.));
#568 = ADVANCED_FACE('',(#569),#595,.F.);
#569 = FACE_BOUND('',#570,.F.);
#570 = EDGE_LOOP('',(#571,#581,#589));
#571 = ORIENTED_EDGE('',*,*,#572,.T.);
#572 = EDGE_CURVE('',#573,#575,#577,.T.);
#573 = VERTEX_POINT('',#574);
#574 = CARTESIAN_POINT('',(-56.8879623413,-2.389698638581E-04,
    34.423267364502));
#575 = VERTEX_POINT('',#576);
#576 = CARTESIAN_POINT('',(-56.17783355712,-5.834656185471E-04,
    34.516757965088));
#577 = LINE('',#578,#579);
#578 = CARTESIAN_POINT('',(-56.8879623413,-2.389698638581E-04,
    34.423267364502));
#579 = VECTOR('',#580,1.);
#580 = DIRECTION('',(0.99144467939,-4.809669607371E-04,0.130526688382));
#581 = ORIENTED_EDGE('',*,*,#582,.T.);
#582 = EDGE_CURVE('',#575,#583,#585,.T.);
#583 = VERTEX_POINT('',#584);
#584 = CARTESIAN_POINT('',(-62.52834701538,-1.331703333562E-05,
    39.162868499756));
#585 = LINE('',#586,#587);
#586 = CARTESIAN_POINT('',(-56.17783355712,-5.834656185471E-04,
    34.516757965088));
#587 = VECTOR('',#588,1.);
#588 = DIRECTION('',(-0.807067062194,7.245841563924E-05,0.590459780062)
  );
#589 = ORIENTED_EDGE('',*,*,#590,.T.);
#590 = EDGE_CURVE('',#583,#573,#591,.T.);
#591 = LINE('',#592,#593);
#592 = CARTESIAN_POINT('',(-62.52834701538,-1.331703333562E-05,
    39.162868499756));
#593 = VECTOR('',#594,1.);
#594 = DIRECTION('',(0.765592680533,-3.062878959013E-05,-0.643325614736)
  );
#595 = PLANE('',#596);
#596 = AXIS2_PLACEMENT_3D('',#597,#598,#599);
#597 = CARTESIAN_POINT('',(-59.39044557161,-2.239066590915E-04,
    36.711820238086));
#598 = DIRECTION('',(-4.248259091207E-04,-0.9999998049,
    -4.579559964046E-04));
#599 = DIRECTION('',(-2.64697796017E-23,4.579560377299E-04,
    -0.999999895138));
#600 = ADVANCED_FACE('',(#601),#616,.F.);
#601 = FACE_BOUND('',#602,.F.);
#602 = EDGE_LOOP('',(#603,#609,#610));
#603 = ORIENTED_EDGE('',*,*,#604,.T.);
#604 = EDGE_CURVE('',#228,#583,#605,.T.);
#605 = LINE('',#606,#607);
#606 = CARTESIAN_POINT('',(2.464336633682,-1.331703333562E-05,
    35.987869262695));
#607 = VECTOR('',#608,1.);
#608 = DIRECTION('',(-0.998808890094,0.,4.879345313914E-02));
#609 = ORIENTED_EDGE('',*,*,#582,.F.);
#610 = ORIENTED_EDGE('',*,*,#611,.F.);
#611 = EDGE_CURVE('',#228,#575,#612,.T.);
#612 = LINE('',#613,#614);
#613 = CARTESIAN_POINT('',(2.464336633682,-1.331703333562E-05,
    35.987869262695));
#614 = VECTOR('',#615,1.);
#615 = DIRECTION('',(-0.999685488783,-9.719443622758E-06,
    -2.50783456993E-02));
#616 = PLANE('',#617);
#617 = AXIS2_PLACEMENT_3D('',#618,#619,#620);
#618 = CARTESIAN_POINT('',(-30.36980519858,-1.574345094552E-04,
    36.495883458549));
#619 = DIRECTION('',(6.423773145355E-06,-0.999999991334,
    1.314955452575E-04));
#620 = DIRECTION('',(0.,-1.314955452602E-04,-0.999999991354));
#621 = ADVANCED_FACE('',(#622),#639,.F.);
#622 = FACE_BOUND('',#623,.F.);
#623 = EDGE_LOOP('',(#624,#625,#633));
#624 = ORIENTED_EDGE('',*,*,#550,.T.);
#625 = ORIENTED_EDGE('',*,*,#626,.T.);
#626 = EDGE_CURVE('',#228,#627,#629,.T.);
#627 = VERTEX_POINT('',#628);
#628 = CARTESIAN_POINT('',(-10.1668510437,-9.294933988713E-05,
    22.086589813232));
#629 = LINE('',#630,#631);
#630 = CARTESIAN_POINT('',(2.464336633682,-1.331703333562E-05,
    35.987869262695));
#631 = VECTOR('',#632,1.);
#632 = DIRECTION('',(-0.672487990578,-4.239646435922E-06,-0.740108034351
    ));
#633 = ORIENTED_EDGE('',*,*,#634,.T.);
#634 = EDGE_CURVE('',#627,#551,#635,.T.);
#635 = LINE('',#636,#637);
#636 = CARTESIAN_POINT('',(-10.1668510437,-9.294933988713E-05,
    22.086589813232));
#637 = VECTOR('',#638,1.);
#638 = DIRECTION('',(0.407212338746,-3.377873664297E-05,-0.913333515224)
  );
#639 = PLANE('',#640);
#640 = AXIS2_PLACEMENT_3D('',#641,#642,#643);
#641 = CARTESIAN_POINT('',(-3.876067642497,-5.69589344429E-05,
    28.872474024713));
#642 = DIRECTION('',(-2.307558372579E-05,-0.999999999377,
    2.669569636785E-05));
#643 = DIRECTION('',(-1.033975765691E-25,-2.669569637496E-05,
    -0.999999999644));
#644 = ADVANCED_FACE('',(#645),#662,.F.);
#645 = FACE_BOUND('',#646,.F.);
#646 = EDGE_LOOP('',(#647,#655,#656));
#647 = ORIENTED_EDGE('',*,*,#648,.T.);
#648 = EDGE_CURVE('',#649,#627,#651,.T.);
#649 = VERTEX_POINT('',#650);
#650 = CARTESIAN_POINT('',(-10.19654273986,-1.039451381075E-04,
    22.153184890747));
#651 = LINE('',#652,#653);
#652 = CARTESIAN_POINT('',(-10.19654273986,-1.039451381075E-04,
    22.153184890747));
#653 = VECTOR('',#654,1.);
#654 = DIRECTION('',(0.407213386159,1.508043259524E-04,-0.913333036406)
  );
#655 = ORIENTED_EDGE('',*,*,#626,.F.);
#656 = ORIENTED_EDGE('',*,*,#657,.T.);
#657 = EDGE_CURVE('',#228,#649,#658,.T.);
#658 = LINE('',#659,#660);
#659 = CARTESIAN_POINT('',(2.464336633682,-1.331703333562E-05,
    35.987869262695));
#660 = VECTOR('',#661,1.);
#661 = DIRECTION('',(-0.675118385753,-4.83257900121E-06,-0.737709404301)
  );
#662 = PLANE('',#663);
#663 = AXIS2_PLACEMENT_3D('',#664,#665,#666);
#664 = CARTESIAN_POINT('',(-3.870933013555,-5.596252418045E-05,
    29.040422216079));
#665 = DIRECTION('',(1.261307234651E-04,-0.999999986118,
    -1.088783618823E-04));
#666 = DIRECTION('',(-0.999999992046,-1.261307242127E-04,
    -1.654361225106E-24));
#667 = ADVANCED_FACE('',(#668),#685,.F.);
#668 = FACE_BOUND('',#669,.F.);
#669 = EDGE_LOOP('',(#670,#678,#679));
#670 = ORIENTED_EDGE('',*,*,#671,.T.);
#671 = EDGE_CURVE('',#672,#649,#674,.T.);
#672 = VERTEX_POINT('',#673);
#673 = CARTESIAN_POINT('',(-10.2892255783,-9.406434401171E-05,
    22.361061096191));
#674 = LINE('',#675,#676);
#675 = CARTESIAN_POINT('',(-10.2892255783,-9.406434401171E-05,
    22.361061096191));
#676 = VECTOR('',#677,1.);
#677 = DIRECTION('',(0.407214693516,-4.341261669524E-05,-0.913332464933)
  );
#678 = ORIENTED_EDGE('',*,*,#657,.F.);
#679 = ORIENTED_EDGE('',*,*,#680,.T.);
#680 = EDGE_CURVE('',#228,#672,#681,.T.);
#681 = LINE('',#682,#683);
#682 = CARTESIAN_POINT('',(2.464336633682,-1.331703333562E-05,
    35.987869262695));
#683 = VECTOR('',#684,1.);
#684 = DIRECTION('',(-0.683325779327,-4.326377060709E-06,-0.730113607111
    ));
#685 = PLANE('',#686);
#686 = AXIS2_PLACEMENT_3D('',#687,#688,#689);
#687 = CARTESIAN_POINT('',(-3.92763244326,-5.642580077478E-05,
    29.080864468931));
#688 = DIRECTION('',(-3.011094145777E-05,-0.999999998965,
    3.410696547987E-05));
#689 = DIRECTION('',(0.,-3.410696549533E-05,-0.999999999418));
#690 = ADVANCED_FACE('',(#691),#708,.F.);
#691 = FACE_BOUND('',#692,.F.);
#692 = EDGE_LOOP('',(#693,#701,#702));
#693 = ORIENTED_EDGE('',*,*,#694,.T.);
#694 = EDGE_CURVE('',#695,#672,#697,.T.);
#695 = VERTEX_POINT('',#696);
#696 = CARTESIAN_POINT('',(-10.32358837127,-1.200585120387E-05,
    22.438131332397));
#697 = LINE('',#698,#699);
#698 = CARTESIAN_POINT('',(-10.32358837127,-1.200585120387E-05,
    22.438131332397));
#699 = VECTOR('',#700,1.);
#700 = DIRECTION('',(0.407220148952,-9.724434126879E-04,-0.913329515915)
  );
#701 = ORIENTED_EDGE('',*,*,#680,.F.);
#702 = ORIENTED_EDGE('',*,*,#703,.T.);
#703 = EDGE_CURVE('',#228,#695,#704,.T.);
#704 = LINE('',#705,#706);
#705 = CARTESIAN_POINT('',(2.464336633682,-1.331703333562E-05,
    35.987869262695));
#706 = VECTOR('',#707,1.);
#707 = DIRECTION('',(-0.686366760983,7.037512594768E-08,-0.727255573659)
  );
#708 = PLANE('',#709);
#709 = AXIS2_PLACEMENT_3D('',#710,#711,#712);
#710 = CARTESIAN_POINT('',(-3.935442515885,-3.323880299026E-05,
    29.178378299281));
#711 = DIRECTION('',(-7.662558441102E-04,-0.999999445005,
    7.230775339043E-04));
#712 = DIRECTION('',(-0.999999706426,7.662560444253E-04,0.));
#713 = ADVANCED_FACE('',(#714),#731,.F.);
#714 = FACE_BOUND('',#715,.F.);
#715 = EDGE_LOOP('',(#716,#724,#725));
#716 = ORIENTED_EDGE('',*,*,#717,.T.);
#717 = EDGE_CURVE('',#718,#695,#720,.T.);
#718 = VERTEX_POINT('',#719);
#719 = CARTESIAN_POINT('',(-10.38253211975,-1.339696027571E-04,
    22.510843276978));
#720 = LINE('',#721,#722);
#721 = CARTESIAN_POINT('',(-10.38253211975,-1.339696027571E-04,
    22.510843276978));
#722 = VECTOR('',#723,1.);
#723 = DIRECTION('',(0.62972482909,1.302998275309E-03,-0.776817186874));
#724 = ORIENTED_EDGE('',*,*,#703,.F.);
#725 = ORIENTED_EDGE('',*,*,#726,.T.);
#726 = EDGE_CURVE('',#228,#718,#727,.T.);
#727 = LINE('',#728,#729);
#728 = CARTESIAN_POINT('',(2.464336633682,-1.331703333562E-05,
    35.987869262695));
#729 = VECTOR('',#730,1.);
#730 = DIRECTION('',(-0.689981962491,-6.480030132384E-06,-0.723826561681
    ));
#731 = PLANE('',#732);
#732 = AXIS2_PLACEMENT_3D('',#733,#734,#735);
#733 = CARTESIAN_POINT('',(-3.960420308568,-4.321720743312E-05,
    29.214236796916));
#734 = DIRECTION('',(9.560157267504E-04,-0.999999135888,
    -9.023619985228E-04));
#735 = DIRECTION('',(-0.999999543016,-9.56016115972E-04,0.));
#736 = ADVANCED_FACE('',(#737),#754,.F.);
#737 = FACE_BOUND('',#738,.F.);
#738 = EDGE_LOOP('',(#739,#747,#748));
#739 = ORIENTED_EDGE('',*,*,#740,.T.);
#740 = EDGE_CURVE('',#741,#718,#743,.T.);
#741 = VERTEX_POINT('',#742);
#742 = CARTESIAN_POINT('',(-11.30993843078,-1.200585120387E-05,
    23.654870986938));
#743 = LINE('',#744,#745);
#744 = CARTESIAN_POINT('',(-11.30993843078,-1.200585120387E-05,
    23.654870986938));
#745 = VECTOR('',#746,1.);
#746 = DIRECTION('',(0.629726684147,-8.281572805563E-05,-0.776816771456)
  );
#747 = ORIENTED_EDGE('',*,*,#726,.F.);
#748 = ORIENTED_EDGE('',*,*,#749,.T.);
#749 = EDGE_CURVE('',#228,#741,#750,.T.);
#750 = LINE('',#751,#752);
#751 = CARTESIAN_POINT('',(2.464336633682,-1.331703333562E-05,
    35.987869262695));
#752 = VECTOR('',#753,1.);
#753 = DIRECTION('',(-0.745008864898,7.091787459473E-08,-0.667054563903)
  );
#754 = PLANE('',#755);
#755 = AXIS2_PLACEMENT_3D('',#756,#757,#758);
#756 = CARTESIAN_POINT('',(-4.444213712526,-4.439432130203E-05,
    29.288089100865));
#757 = DIRECTION('',(-5.536427824384E-05,-0.999999996562,
    6.172802412902E-05));
#758 = DIRECTION('',(0.,-6.172802422363E-05,-0.999999998095));
#759 = ADVANCED_FACE('',(#760),#777,.F.);
#760 = FACE_BOUND('',#761,.F.);
#761 = EDGE_LOOP('',(#762,#770,#771));
#762 = ORIENTED_EDGE('',*,*,#763,.T.);
#763 = EDGE_CURVE('',#764,#741,#766,.T.);
#764 = VERTEX_POINT('',#765);
#765 = CARTESIAN_POINT('',(-12.5775938034,-1.200585120387E-05,
    24.574865341187));
#766 = LINE('',#767,#768);
#767 = CARTESIAN_POINT('',(-12.5775938034,-1.200585120387E-05,
    24.574865341187));
#768 = VECTOR('',#769,1.);
#769 = DIRECTION('',(0.809323876712,0.,-0.587362632948));
#770 = ORIENTED_EDGE('',*,*,#749,.F.);
#771 = ORIENTED_EDGE('',*,*,#772,.T.);
#772 = EDGE_CURVE('',#228,#764,#773,.T.);
#773 = LINE('',#774,#775);
#774 = CARTESIAN_POINT('',(2.464336633682,-1.331703333562E-05,
    35.987869262695));
#775 = VECTOR('',#776,1.);
#776 = DIRECTION('',(-0.796643216499,6.944217401011E-08,-0.604449820585)
  );
#777 = PLANE('',#778);
#778 = AXIS2_PLACEMENT_3D('',#779,#780,#781);
#779 = CARTESIAN_POINT('',(-5.032711433929,-1.263506967861E-05,
    29.814880791503));
#780 = DIRECTION('',(-4.261533386488E-08,-1.,-5.871944396218E-08));
#781 = DIRECTION('',(0.,5.871944396218E-08,-1.));
#782 = ADVANCED_FACE('',(#783),#800,.F.);
#783 = FACE_BOUND('',#784,.F.);
#784 = EDGE_LOOP('',(#785,#793,#794));
#785 = ORIENTED_EDGE('',*,*,#786,.T.);
#786 = EDGE_CURVE('',#787,#764,#789,.T.);
#787 = VERTEX_POINT('',#788);
#788 = CARTESIAN_POINT('',(-14.04016780853,-1.200585120387E-05,
    25.135417938232));
#789 = LINE('',#790,#791);
#790 = CARTESIAN_POINT('',(-14.04016780853,-1.200585120387E-05,
    25.135417938232));
#791 = VECTOR('',#792,1.);
#792 = DIRECTION('',(0.93376761833,0.,-0.357879916953));
#793 = ORIENTED_EDGE('',*,*,#772,.F.);
#794 = ORIENTED_EDGE('',*,*,#795,.T.);
#795 = EDGE_CURVE('',#228,#787,#796,.T.);
#796 = LINE('',#797,#798);
#797 = CARTESIAN_POINT('',(2.464336633682,-1.331703333562E-05,
    35.987869262695));
#798 = VECTOR('',#799,1.);
#799 = DIRECTION('',(-0.835551305056,6.637945084583E-08,-0.549412428526)
  );
#800 = PLANE('',#801);
#801 = AXIS2_PLACEMENT_3D('',#802,#803,#804);
#802 = CARTESIAN_POINT('',(-5.737476298708,-1.263589893962E-05,
    30.207664098461));
#803 = DIRECTION('',(-2.925417866233E-08,-1.,-7.632896801896E-08));
#804 = DIRECTION('',(0.,7.632896801896E-08,-1.));
#805 = ADVANCED_FACE('',(#806),#823,.F.);
#806 = FACE_BOUND('',#807,.F.);
#807 = EDGE_LOOP('',(#808,#816,#817));
#808 = ORIENTED_EDGE('',*,*,#809,.T.);
#809 = EDGE_CURVE('',#810,#787,#812,.T.);
#810 = VERTEX_POINT('',#811);
#811 = CARTESIAN_POINT('',(-15.59798717498,-1.200585120387E-05,
    25.298328399658));
#812 = LINE('',#813,#814);
#813 = CARTESIAN_POINT('',(-15.59798717498,-1.200585120387E-05,
    25.298328399658));
#814 = VECTOR('',#815,1.);
#815 = DIRECTION('',(0.994576378673,0.,-0.104008783214));
#816 = ORIENTED_EDGE('',*,*,#795,.F.);
#817 = ORIENTED_EDGE('',*,*,#818,.T.);
#818 = EDGE_CURVE('',#228,#810,#819,.T.);
#819 = LINE('',#820,#821);
#820 = CARTESIAN_POINT('',(2.464336633682,-1.331703333562E-05,
    35.987869262695));
#821 = VECTOR('',#822,1.);
#822 = DIRECTION('',(-0.860585158879,6.247168941998E-08,-0.509306572034)
  );
#823 = PLANE('',#824);
#824 = AXIS2_PLACEMENT_3D('',#825,#826,#827);
#825 = CARTESIAN_POINT('',(-6.508678462731,-1.263717092001E-05,
    30.404178283449));
#826 = DIRECTION('',(-1.090105688309E-08,-1.,-1.042405587626E-07));
#827 = DIRECTION('',(-1.972152263053E-31,1.042405587626E-07,-1.));
#828 = ADVANCED_FACE('',(#829),#846,.F.);
#829 = FACE_BOUND('',#830,.F.);
#830 = EDGE_LOOP('',(#831,#839,#840));
#831 = ORIENTED_EDGE('',*,*,#832,.T.);
#832 = EDGE_CURVE('',#833,#810,#835,.T.);
#833 = VERTEX_POINT('',#834);
#834 = CARTESIAN_POINT('',(-53.08449935913,-5.834656185471E-04,
    29.158946990967));
#835 = LINE('',#836,#837);
#836 = CARTESIAN_POINT('',(-53.08449935913,-5.834656185471E-04,
    29.158946990967));
#837 = VECTOR('',#838,1.);
#838 = DIRECTION('',(0.994738667732,1.516420425663E-05,-0.102445022766)
  );
#839 = ORIENTED_EDGE('',*,*,#818,.F.);
#840 = ORIENTED_EDGE('',*,*,#841,.T.);
#841 = EDGE_CURVE('',#228,#833,#842,.T.);
#842 = LINE('',#843,#844);
#843 = CARTESIAN_POINT('',(2.464336633682,-1.331703333562E-05,
    35.987869262695));
#844 = VECTOR('',#845,1.);
#845 = DIRECTION('',(-0.992528022885,-1.018722423101E-05,-0.122016899178
    ));
#846 = PLANE('',#847);
#847 = AXIS2_PLACEMENT_3D('',#848,#849,#850);
#848 = CARTESIAN_POINT('',(-24.84729472206,-2.458641705228E-04,
    30.463061048358));
#849 = DIRECTION('',(1.29740480986E-05,-0.999999999673,
    -2.204516012586E-05));
#850 = DIRECTION('',(0.,2.204516012771E-05,-0.999999999757));
#851 = ADVANCED_FACE('',(#852),#869,.F.);
#852 = FACE_BOUND('',#853,.F.);
#853 = EDGE_LOOP('',(#854,#862,#863));
#854 = ORIENTED_EDGE('',*,*,#855,.T.);
#855 = EDGE_CURVE('',#856,#833,#858,.T.);
#856 = VERTEX_POINT('',#857);
#857 = CARTESIAN_POINT('',(-52.7276687622,-5.834656185471E-04,
    30.020414352417));
#858 = LINE('',#859,#860);
#859 = CARTESIAN_POINT('',(-52.7276687622,-5.834656185471E-04,
    30.020414352417));
#860 = VECTOR('',#861,1.);
#861 = DIRECTION('',(-0.382682638051,0.,-0.923879861527));
#862 = ORIENTED_EDGE('',*,*,#841,.F.);
#863 = ORIENTED_EDGE('',*,*,#864,.T.);
#864 = EDGE_CURVE('',#228,#856,#865,.T.);
#865 = LINE('',#866,#867);
#866 = CARTESIAN_POINT('',(2.464336633682,-1.331703333562E-05,
    35.987869262695));
#867 = VECTOR('',#868,1.);
#868 = DIRECTION('',(-0.994205600609,-1.027041711079E-05,-0.107495225996
    ));
#869 = PLANE('',#870);
#870 = AXIS2_PLACEMENT_3D('',#871,#872,#873);
#871 = CARTESIAN_POINT('',(-25.45087693384,-3.007559619915E-04,
    32.761370555149));
#872 = DIRECTION('',(1.081461128744E-05,-0.999999999931,
    -4.479547773814E-06));
#873 = DIRECTION('',(-0.999999999942,-1.081461128755E-05,0.));
#874 = ADVANCED_FACE('',(#875),#892,.F.);
#875 = FACE_BOUND('',#876,.F.);
#876 = EDGE_LOOP('',(#877,#885,#886));
#877 = ORIENTED_EDGE('',*,*,#878,.T.);
#878 = EDGE_CURVE('',#879,#856,#881,.T.);
#879 = VERTEX_POINT('',#880);
#880 = CARTESIAN_POINT('',(-52.60595703125,-5.834656185471E-04,
    30.944883346558));
#881 = LINE('',#882,#883);
#882 = CARTESIAN_POINT('',(-52.60595703125,-5.834656185471E-04,
    30.944883346558));
#883 = VECTOR('',#884,1.);
#884 = DIRECTION('',(-0.13052943796,0.,-0.991444434059));
#885 = ORIENTED_EDGE('',*,*,#864,.F.);
#886 = ORIENTED_EDGE('',*,*,#887,.T.);
#887 = EDGE_CURVE('',#228,#879,#888,.T.);
#888 = LINE('',#889,#890);
#889 = CARTESIAN_POINT('',(2.464336633682,-1.331703333562E-05,
    35.987869262695));
#890 = VECTOR('',#891,1.);
#891 = DIRECTION('',(-0.99583332361,-1.030996791151E-05,
    -9.119205821457E-02));
#892 = PLANE('',#893);
#893 = AXIS2_PLACEMENT_3D('',#894,#895,#896);
#894 = CARTESIAN_POINT('',(-25.33131092636,-3.007700649671E-04,
    33.211850064054));
#895 = DIRECTION('',(1.047944827976E-05,-0.999999999944,
    -1.379680441086E-06));
#896 = DIRECTION('',(-0.999999999945,-1.047944827977E-05,
    -1.615587133893E-27));
#897 = ADVANCED_FACE('',(#898),#915,.F.);
#898 = FACE_BOUND('',#899,.F.);
#899 = EDGE_LOOP('',(#900,#908,#909));
#900 = ORIENTED_EDGE('',*,*,#901,.T.);
#901 = EDGE_CURVE('',#902,#879,#904,.T.);
#902 = VERTEX_POINT('',#903);
#903 = CARTESIAN_POINT('',(-52.7276687622,-5.834656185471E-04,
    31.869352340698));
#904 = LINE('',#905,#906);
#905 = CARTESIAN_POINT('',(-52.7276687622,-5.834656185471E-04,
    31.869352340698));
#906 = VECTOR('',#907,1.);
#907 = DIRECTION('',(0.13052943796,0.,-0.991444434059));
#908 = ORIENTED_EDGE('',*,*,#887,.F.);
#909 = ORIENTED_EDGE('',*,*,#910,.T.);
#910 = EDGE_CURVE('',#228,#902,#911,.T.);
#911 = LINE('',#912,#913);
#912 = CARTESIAN_POINT('',(2.464336633682,-1.331703333562E-05,
    35.987869262695));
#913 = VECTOR('',#914,1.);
#914 = DIRECTION('',(-0.997227380672,-1.030163292937E-05,
    -7.441472388832E-02));
#915 = PLANE('',#916);
#916 = AXIS2_PLACEMENT_3D('',#917,#918,#919);
#917 = CARTESIAN_POINT('',(-25.331611912,-3.007736511666E-04,
    33.678445888724));
#918 = DIRECTION('',(1.02297737525E-05,-0.999999999947,
    1.346809334447E-06));
#919 = DIRECTION('',(-0.999999999948,-1.02297737525E-05,0.));
#920 = ADVANCED_FACE('',(#921),#938,.F.);
#921 = FACE_BOUND('',#922,.F.);
#922 = EDGE_LOOP('',(#923,#931,#932));
#923 = ORIENTED_EDGE('',*,*,#924,.T.);
#924 = EDGE_CURVE('',#925,#902,#927,.T.);
#925 = VERTEX_POINT('',#926);
#926 = CARTESIAN_POINT('',(-53.08449935913,-5.834656185471E-04,
    32.730819702148));
#927 = LINE('',#928,#929);
#928 = CARTESIAN_POINT('',(-53.08449935913,-5.834656185471E-04,
    32.730819702148));
#929 = VECTOR('',#930,1.);
#930 = DIRECTION('',(0.382682638051,0.,-0.923879861527));
#931 = ORIENTED_EDGE('',*,*,#910,.F.);
#932 = ORIENTED_EDGE('',*,*,#933,.T.);
#933 = EDGE_CURVE('',#228,#925,#934,.T.);
#934 = LINE('',#935,#936);
#935 = CARTESIAN_POINT('',(2.464336633682,-1.331703333562E-05,
    35.987869262695));
#936 = VECTOR('',#937,1.);
#937 = DIRECTION('',(-0.998285447545,-1.024631795396E-05,
    -5.853345295386E-02));
#938 = PLANE('',#939);
#939 = AXIS2_PLACEMENT_3D('',#940,#941,#942);
#940 = CARTESIAN_POINT('',(-25.45176274996,-3.007663355103E-04,
    34.129190757351));
#941 = DIRECTION('',(1.002054761392E-05,-0.999999999941,
    4.15063663069E-06));
#942 = DIRECTION('',(-0.99999999995,-1.002054761401E-05,
    -6.462348535571E-27));
#943 = ADVANCED_FACE('',(#944),#961,.F.);
#944 = FACE_BOUND('',#945,.F.);
#945 = EDGE_LOOP('',(#946,#954,#955));
#946 = ORIENTED_EDGE('',*,*,#947,.T.);
#947 = EDGE_CURVE('',#948,#925,#950,.T.);
#948 = VERTEX_POINT('',#949);
#949 = CARTESIAN_POINT('',(-53.65213775634,-5.834656185471E-04,
    33.470581054688));
#950 = LINE('',#951,#952);
#951 = CARTESIAN_POINT('',(-53.65213775634,-5.834656185471E-04,
    33.470581054688));
#952 = VECTOR('',#953,1.);
#953 = DIRECTION('',(0.608761123061,0.,-0.793353575053));
#954 = ORIENTED_EDGE('',*,*,#933,.F.);
#955 = ORIENTED_EDGE('',*,*,#956,.T.);
#956 = EDGE_CURVE('',#228,#948,#957,.T.);
#957 = LINE('',#958,#959);
#958 = CARTESIAN_POINT('',(2.464336633682,-1.331703333562E-05,
    35.987869262695));
#959 = VECTOR('',#960,1.);
#960 = DIRECTION('',(-0.998995383468,-1.014988576364E-05,
    -4.481320906192E-02));
#961 = PLANE('',#962);
#962 = AXIS2_PLACEMENT_3D('',#963,#964,#965);
#963 = CARTESIAN_POINT('',(-25.68352669681,-3.007489139621E-04,
    34.533213414643));
#964 = DIRECTION('',(9.822009972396E-06,-0.999999999923,
    7.536687310093E-06));
#965 = DIRECTION('',(-0.999999999952,-9.822009972675E-06,0.));
#966 = ADVANCED_FACE('',(#967),#984,.F.);
#967 = FACE_BOUND('',#968,.F.);
#968 = EDGE_LOOP('',(#969,#977,#978));
#969 = ORIENTED_EDGE('',*,*,#970,.T.);
#970 = EDGE_CURVE('',#971,#948,#973,.T.);
#971 = VERTEX_POINT('',#972);
#972 = CARTESIAN_POINT('',(-54.39189529418,-5.834656185471E-04,
    34.038219451904));
#973 = LINE('',#974,#975);
#974 = CARTESIAN_POINT('',(-54.39189529418,-5.834656185471E-04,
    34.038219451904));
#975 = VECTOR('',#976,1.);
#976 = DIRECTION('',(0.793352058941,0.,-0.608763098893));
#977 = ORIENTED_EDGE('',*,*,#956,.F.);
#978 = ORIENTED_EDGE('',*,*,#979,.T.);
#979 = EDGE_CURVE('',#228,#971,#980,.T.);
#980 = LINE('',#981,#982);
#981 = CARTESIAN_POINT('',(2.464336633682,-1.331703333562E-05,
    35.987869262695));
#982 = VECTOR('',#983,1.);
#983 = DIRECTION('',(-0.999412585963,-1.002200906758E-05,
    -3.427072975215E-02));
#984 = PLANE('',#985);
#985 = AXIS2_PLACEMENT_3D('',#986,#987,#988);
#986 = CARTESIAN_POINT('',(-26.0110236014,-3.007231495311E-04,
    34.862892455287));
#987 = DIRECTION('',(9.598937104902E-06,-0.999999999876,
    1.250952386843E-05));
#988 = DIRECTION('',(0.,-1.2509523869E-05,-0.999999999922));
#989 = ADVANCED_FACE('',(#990),#1007,.F.);
#990 = FACE_BOUND('',#991,.F.);
#991 = EDGE_LOOP('',(#992,#1000,#1001));
#992 = ORIENTED_EDGE('',*,*,#993,.T.);
#993 = EDGE_CURVE('',#994,#971,#996,.T.);
#994 = VERTEX_POINT('',#995);
#995 = CARTESIAN_POINT('',(-55.25336456298,-5.834656185471E-04,
    34.395050048828));
#996 = LINE('',#997,#998);
#997 = CARTESIAN_POINT('',(-55.25336456298,-5.834656185471E-04,
    34.395050048828));
#998 = VECTOR('',#999,1.);
#999 = DIRECTION('',(0.923880161086,0.,-0.382681914848));
#1000 = ORIENTED_EDGE('',*,*,#979,.F.);
#1001 = ORIENTED_EDGE('',*,*,#1002,.T.);
#1002 = EDGE_CURVE('',#228,#994,#1003,.T.);
#1003 = LINE('',#1004,#1005);
#1004 = CARTESIAN_POINT('',(2.464336633682,-1.331703333562E-05,
    35.987869262695));
#1005 = VECTOR('',#1006,1.);
#1006 = DIRECTION('',(-0.999619427849,-9.874468156586E-06,
    -2.758621702218E-02));
#1007 = PLANE('',#1008);
#1008 = AXIS2_PLACEMENT_3D('',#1009,#1010,#1011);
#1009 = CARTESIAN_POINT('',(-26.41184987478,-3.006915387146E-04,
    35.09576229683));
#1010 = DIRECTION('',(9.261202819069E-06,-0.999999999707,
    2.235862532395E-05));
#1011 = DIRECTION('',(0.,-2.235862532491E-05,-0.99999999975));
#1012 = ADVANCED_FACE('',(#1013),#1023,.F.);
#1013 = FACE_BOUND('',#1014,.F.);
#1014 = EDGE_LOOP('',(#1015,#1021,#1022));
#1015 = ORIENTED_EDGE('',*,*,#1016,.T.);
#1016 = EDGE_CURVE('',#575,#994,#1017,.T.);
#1017 = LINE('',#1018,#1019);
#1018 = CARTESIAN_POINT('',(-56.17783355712,-5.834656185471E-04,
    34.516757965088));
#1019 = VECTOR('',#1020,1.);
#1020 = DIRECTION('',(0.991444963486,0.,-0.130525416598));
#1021 = ORIENTED_EDGE('',*,*,#1002,.F.);
#1022 = ORIENTED_EDGE('',*,*,#611,.T.);
#1023 = PLANE('',#1024);
#1024 = AXIS2_PLACEMENT_3D('',#1025,#1026,#1027);
#1025 = CARTESIAN_POINT('',(-26.85862392329,-3.00656818176E-04,
    35.216038173788));
#1026 = DIRECTION('',(8.166394692606E-06,-0.999999998043,
    6.203030106205E-05));
#1027 = DIRECTION('',(0.,-6.203030106412E-05,-0.999999998076));
#1028 = ADVANCED_FACE('',(#1029),#1046,.F.);
#1029 = FACE_BOUND('',#1030,.F.);
#1030 = EDGE_LOOP('',(#1031,#1039,#1040));
#1031 = ORIENTED_EDGE('',*,*,#1032,.T.);
#1032 = EDGE_CURVE('',#1033,#583,#1035,.T.);
#1033 = VERTEX_POINT('',#1034);
#1034 = CARTESIAN_POINT('',(2.390815973282,-1.331703333562E-05,
    36.618453979492));
#1035 = LINE('',#1036,#1037);
#1036 = CARTESIAN_POINT('',(2.390815973282,-1.331703333562E-05,
    36.618453979492));
#1037 = VECTOR('',#1038,1.);
#1038 = DIRECTION('',(-0.999232815338,0.,3.916351301255E-02));
#1039 = ORIENTED_EDGE('',*,*,#604,.F.);
#1040 = ORIENTED_EDGE('',*,*,#1041,.T.);
#1041 = EDGE_CURVE('',#228,#1033,#1042,.T.);
#1042 = LINE('',#1043,#1044);
#1043 = CARTESIAN_POINT('',(2.464336633682,-1.331703333562E-05,
    35.987869262695));
#1044 = VECTOR('',#1045,1.);
#1045 = DIRECTION('',(-0.11580679596,0.,0.993271758387));
#1046 = PLANE('',#1047);
#1047 = AXIS2_PLACEMENT_3D('',#1048,#1049,#1050);
#1048 = CARTESIAN_POINT('',(-29.8925828371,-1.331703333562E-05,
    37.725946308629));
#1049 = DIRECTION('',(-0.,-1.,-0.));
#1050 = DIRECTION('',(0.,0.,-1.));
#1051 = ADVANCED_FACE('',(#1052),#1069,.F.);
#1052 = FACE_BOUND('',#1053,.F.);
#1053 = EDGE_LOOP('',(#1054,#1062,#1063));
#1054 = ORIENTED_EDGE('',*,*,#1055,.T.);
#1055 = EDGE_CURVE('',#1056,#583,#1058,.T.);
#1056 = VERTEX_POINT('',#1057);
#1057 = CARTESIAN_POINT('',(2.156592845917,-1.331703333562E-05,
    37.208526611328));
#1058 = LINE('',#1059,#1060);
#1059 = CARTESIAN_POINT('',(2.156592845917,-1.331703333562E-05,
    37.208526611328));
#1060 = VECTOR('',#1061,1.);
#1061 = DIRECTION('',(-0.999543892177,0.,3.019946376996E-02));
#1062 = ORIENTED_EDGE('',*,*,#1032,.F.);
#1063 = ORIENTED_EDGE('',*,*,#1064,.T.);
#1064 = EDGE_CURVE('',#1033,#1056,#1065,.T.);
#1065 = LINE('',#1066,#1067);
#1066 = CARTESIAN_POINT('',(2.390815973282,-1.331703333562E-05,
    36.618453979492));
#1067 = VECTOR('',#1068,1.);
#1068 = DIRECTION('',(-0.368937132922,0.,0.929454351731));
#1069 = PLANE('',#1070);
#1070 = AXIS2_PLACEMENT_3D('',#1071,#1072,#1073);
#1071 = CARTESIAN_POINT('',(-29.96936197842,-1.331703333562E-05,
    38.032412212431));
#1072 = DIRECTION('',(-0.,-1.,-0.));
#1073 = DIRECTION('',(0.,0.,-1.));
#1074 = ADVANCED_FACE('',(#1075),#1092,.F.);
#1075 = FACE_BOUND('',#1076,.F.);
#1076 = EDGE_LOOP('',(#1077,#1085,#1086));
#1077 = ORIENTED_EDGE('',*,*,#1078,.T.);
#1078 = EDGE_CURVE('',#1079,#583,#1081,.T.);
#1079 = VERTEX_POINT('',#1080);
#1080 = CARTESIAN_POINT('',(1.77762901783,-1.331703333562E-05,
    37.717868804932));
#1081 = LINE('',#1082,#1083);
#1082 = CARTESIAN_POINT('',(1.77762901783,-1.331703333562E-05,
    37.717868804932));
#1083 = VECTOR('',#1084,1.);
#1084 = DIRECTION('',(-0.999747629599,0.,2.246501971956E-02));
#1085 = ORIENTED_EDGE('',*,*,#1055,.F.);
#1086 = ORIENTED_EDGE('',*,*,#1087,.T.);
#1087 = EDGE_CURVE('',#1056,#1079,#1088,.T.);
#1088 = LINE('',#1089,#1090);
#1089 = CARTESIAN_POINT('',(2.156592845917,-1.331703333562E-05,
    37.208526611328));
#1090 = VECTOR('',#1091,1.);
#1091 = DIRECTION('',(-0.596928120896,0.,0.802294720464));
#1092 = PLANE('',#1093);
#1093 = AXIS2_PLACEMENT_3D('',#1094,#1095,#1096);
#1094 = CARTESIAN_POINT('',(-30.12245031973,-1.331703333562E-05,
    38.308487227099));
#1095 = DIRECTION('',(-0.,-1.,-0.));
#1096 = DIRECTION('',(0.,0.,-1.));
#1097 = ADVANCED_FACE('',(#1098),#1115,.F.);
#1098 = FACE_BOUND('',#1099,.F.);
#1099 = EDGE_LOOP('',(#1100,#1108,#1109));
#1100 = ORIENTED_EDGE('',*,*,#1101,.T.);
#1101 = EDGE_CURVE('',#1102,#583,#1104,.T.);
#1102 = VERTEX_POINT('',#1103);
#1103 = CARTESIAN_POINT('',(1.279750585556,-1.331703333562E-05,
    38.111770629883));
#1104 = LINE('',#1105,#1106);
#1105 = CARTESIAN_POINT('',(1.279750585556,-1.331703333562E-05,
    38.111770629883));
#1106 = VECTOR('',#1107,1.);
#1107 = DIRECTION('',(-0.999864351077,0.,1.647056297074E-02));
#1108 = ORIENTED_EDGE('',*,*,#1078,.F.);
#1109 = ORIENTED_EDGE('',*,*,#1110,.T.);
#1110 = EDGE_CURVE('',#1079,#1102,#1111,.T.);
#1111 = LINE('',#1112,#1113);
#1112 = CARTESIAN_POINT('',(1.77762901783,-1.331703333562E-05,
    37.717868804932));
#1113 = VECTOR('',#1114,1.);
#1114 = DIRECTION('',(-0.784238910841,0.,0.620458967799));
#1115 = PLANE('',#1116);
#1116 = AXIS2_PLACEMENT_3D('',#1117,#1118,#1119);
#1117 = CARTESIAN_POINT('',(-30.34143929371,-1.331703333562E-05,
    38.535381135691));
#1118 = DIRECTION('',(-0.,-1.,-0.));
#1119 = DIRECTION('',(0.,0.,-1.));
#1120 = ADVANCED_FACE('',(#1121),#1138,.F.);
#1121 = FACE_BOUND('',#1122,.F.);
#1122 = EDGE_LOOP('',(#1123,#1131,#1132));
#1123 = ORIENTED_EDGE('',*,*,#1124,.T.);
#1124 = EDGE_CURVE('',#1125,#583,#1127,.T.);
#1125 = VERTEX_POINT('',#1126);
#1126 = CARTESIAN_POINT('',(-5.378345012665,-1.331703333562E-05,
    54.68998336792));
#1127 = LINE('',#1128,#1129);
#1128 = CARTESIAN_POINT('',(-5.378345012665,-1.331703333562E-05,
    54.68998336792));
#1129 = VECTOR('',#1130,1.);
#1130 = DIRECTION('',(-0.965017336198,0.,-0.262186080557));
#1131 = ORIENTED_EDGE('',*,*,#1101,.F.);
#1132 = ORIENTED_EDGE('',*,*,#1133,.T.);
#1133 = EDGE_CURVE('',#1102,#1125,#1134,.T.);
#1134 = LINE('',#1135,#1136);
#1135 = CARTESIAN_POINT('',(1.279750585556,-1.331703333562E-05,
    38.111770629883));
#1136 = VECTOR('',#1137,1.);
#1137 = DIRECTION('',(-0.372684028189,0.,0.92795830463));
#1138 = PLANE('',#1139);
#1139 = AXIS2_PLACEMENT_3D('',#1140,#1141,#1142);
#1140 = CARTESIAN_POINT('',(-28.40045585478,-1.331703333562E-05,
    43.10556989392));
#1141 = DIRECTION('',(-0.,-1.,-0.));
#1142 = DIRECTION('',(0.,0.,-1.));
#1143 = ADVANCED_FACE('',(#1144),#1161,.F.);
#1144 = FACE_BOUND('',#1145,.F.);
#1145 = EDGE_LOOP('',(#1146,#1154,#1155));
#1146 = ORIENTED_EDGE('',*,*,#1147,.T.);
#1147 = EDGE_CURVE('',#1148,#583,#1150,.T.);
#1148 = VERTEX_POINT('',#1149);
#1149 = CARTESIAN_POINT('',(-62.45482254028,-1.331703333562E-05,
    39.793453216553));
#1150 = LINE('',#1151,#1152);
#1151 = CARTESIAN_POINT('',(-62.45482254028,-1.331703333562E-05,
    39.793453216553));
#1152 = VECTOR('',#1153,1.);
#1153 = DIRECTION('',(-0.115812724127,0.,-0.993271067197));
#1154 = ORIENTED_EDGE('',*,*,#1124,.F.);
#1155 = ORIENTED_EDGE('',*,*,#1156,.T.);
#1156 = EDGE_CURVE('',#1125,#1148,#1157,.T.);
#1157 = LINE('',#1158,#1159);
#1158 = CARTESIAN_POINT('',(-5.378345012665,-1.331703333562E-05,
    54.68998336792));
#1159 = VECTOR('',#1160,1.);
#1160 = DIRECTION('',(-0.967588222635,0.,-0.252533228345));
#1161 = PLANE('',#1162);
#1162 = AXIS2_PLACEMENT_3D('',#1163,#1164,#1165);
#1163 = CARTESIAN_POINT('',(-34.08754725063,-1.331703333562E-05,
    47.04313266484));
#1164 = DIRECTION('',(-0.,-1.,-0.));
#1165 = DIRECTION('',(0.,0.,-1.));
#1166 = ADVANCED_FACE('',(#1167),#1184,.F.);
#1167 = FACE_BOUND('',#1168,.F.);
#1168 = EDGE_LOOP('',(#1169,#1177,#1178));
#1169 = ORIENTED_EDGE('',*,*,#1170,.T.);
#1170 = EDGE_CURVE('',#1171,#1148,#1173,.T.);
#1171 = VERTEX_POINT('',#1172);
#1172 = CARTESIAN_POINT('',(-62.22060012817,-1.331703333562E-05,
    40.383525848389));
#1173 = LINE('',#1174,#1175);
#1174 = CARTESIAN_POINT('',(-62.22060012817,-1.331703333562E-05,
    40.383525848389));
#1175 = VECTOR('',#1176,1.);
#1176 = DIRECTION('',(-0.368936159637,0.,-0.929454738066));
#1177 = ORIENTED_EDGE('',*,*,#1156,.F.);
#1178 = ORIENTED_EDGE('',*,*,#1179,.T.);
#1179 = EDGE_CURVE('',#1125,#1171,#1180,.T.);
#1180 = LINE('',#1181,#1182);
#1181 = CARTESIAN_POINT('',(-5.378345012665,-1.331703333562E-05,
    54.68998336792));
#1182 = VECTOR('',#1183,1.);
#1183 = DIRECTION('',(-0.969756338574,0.,-0.244075078195));
#1184 = PLANE('',#1185);
#1185 = AXIS2_PLACEMENT_3D('',#1186,#1187,#1188);
#1186 = CARTESIAN_POINT('',(-34.01112962179,-1.331703333562E-05,
    47.349570527528));
#1187 = DIRECTION('',(-0.,-1.,-0.));
#1188 = DIRECTION('',(0.,0.,-1.));
#1189 = ADVANCED_FACE('',(#1190),#1207,.F.);
#1190 = FACE_BOUND('',#1191,.F.);
#1191 = EDGE_LOOP('',(#1192,#1200,#1201));
#1192 = ORIENTED_EDGE('',*,*,#1193,.T.);
#1193 = EDGE_CURVE('',#1194,#1171,#1196,.T.);
#1194 = VERTEX_POINT('',#1195);
#1195 = CARTESIAN_POINT('',(-61.84163665771,-1.331703333562E-05,
    40.892868041992));
#1196 = LINE('',#1197,#1198);
#1197 = CARTESIAN_POINT('',(-61.84163665771,-1.331703333562E-05,
    40.892868041992));
#1198 = VECTOR('',#1199,1.);
#1199 = DIRECTION('',(-0.596927758299,0.,-0.802294990245));
#1200 = ORIENTED_EDGE('',*,*,#1179,.F.);
#1201 = ORIENTED_EDGE('',*,*,#1202,.T.);
#1202 = EDGE_CURVE('',#1125,#1194,#1203,.T.);
#1203 = LINE('',#1204,#1205);
#1204 = CARTESIAN_POINT('',(-5.378345012665,-1.331703333562E-05,
    54.68998336792));
#1205 = VECTOR('',#1206,1.);
#1206 = DIRECTION('',(-0.971418934905,0.,-0.237371550333));
#1207 = PLANE('',#1208);
#1208 = AXIS2_PLACEMENT_3D('',#1209,#1210,#1211);
#1209 = CARTESIAN_POINT('',(-33.85833977636,-1.331703333562E-05,
    47.625556338504));
#1210 = DIRECTION('',(-0.,-1.,-0.));
#1211 = DIRECTION('',(0.,0.,-1.));
#1212 = ADVANCED_FACE('',(#1213),#1230,.F.);
#1213 = FACE_BOUND('',#1214,.F.);
#1214 = EDGE_LOOP('',(#1215,#1223,#1224));
#1215 = ORIENTED_EDGE('',*,*,#1216,.T.);
#1216 = EDGE_CURVE('',#1217,#1194,#1219,.T.);
#1217 = VERTEX_POINT('',#1218);
#1218 = CARTESIAN_POINT('',(-61.34375762939,-1.331703333562E-05,
    41.286773681641));
#1219 = LINE('',#1220,#1221);
#1220 = CARTESIAN_POINT('',(-61.34375762939,-1.331703333562E-05,
    41.286773681641));
#1221 = VECTOR('',#1222,1.);
#1222 = DIRECTION('',(-0.784236348489,0.,-0.620462206511));
#1223 = ORIENTED_EDGE('',*,*,#1202,.F.);
#1224 = ORIENTED_EDGE('',*,*,#1225,.T.);
#1225 = EDGE_CURVE('',#1125,#1217,#1226,.T.);
#1226 = LINE('',#1227,#1228);
#1227 = CARTESIAN_POINT('',(-5.378345012665,-1.331703333562E-05,
    54.68998336792));
#1228 = VECTOR('',#1229,1.);
#1229 = DIRECTION('',(-0.972499531251,0.,-0.232904834034));
#1230 = PLANE('',#1231);
#1231 = AXIS2_PLACEMENT_3D('',#1232,#1233,#1234);
#1232 = CARTESIAN_POINT('',(-33.6395597338,-1.331703333562E-05,
    47.852296048735));
#1233 = DIRECTION('',(-0.,-1.,-0.));
#1234 = DIRECTION('',(0.,0.,-1.));
#1235 = ADVANCED_FACE('',(#1236),#1253,.F.);
#1236 = FACE_BOUND('',#1237,.F.);
#1237 = EDGE_LOOP('',(#1238,#1246,#1247));
#1238 = ORIENTED_EDGE('',*,*,#1239,.T.);
#1239 = EDGE_CURVE('',#1240,#1217,#1242,.T.);
#1240 = VERTEX_POINT('',#1241);
#1241 = CARTESIAN_POINT('',(-34.35021972656,-1.331703333562E-05,
    54.68998336792));
#1242 = LINE('',#1243,#1244);
#1243 = CARTESIAN_POINT('',(-34.35021972656,-1.331703333562E-05,
    54.68998336792));
#1244 = VECTOR('',#1245,1.);
#1245 = DIRECTION('',(-0.895665489284,0.,-0.444728379246));
#1246 = ORIENTED_EDGE('',*,*,#1225,.F.);
#1247 = ORIENTED_EDGE('',*,*,#1248,.T.);
#1248 = EDGE_CURVE('',#1125,#1240,#1249,.T.);
#1249 = LINE('',#1250,#1251);
#1250 = CARTESIAN_POINT('',(-5.378345012665,-1.331703333562E-05,
    54.68998336792));
#1251 = VECTOR('',#1252,1.);
#1252 = DIRECTION('',(-1.,0.,0.));
#1253 = PLANE('',#1254);
#1254 = AXIS2_PLACEMENT_3D('',#1255,#1256,#1257);
#1255 = CARTESIAN_POINT('',(-33.75150954704,-1.331703333562E-05,
    49.652716171311));
#1256 = DIRECTION('',(-0.,-1.,-0.));
#1257 = DIRECTION('',(0.,0.,-1.));
#1258 = ADVANCED_FACE('',(#1259),#1276,.F.);
#1259 = FACE_BOUND('',#1260,.F.);
#1260 = EDGE_LOOP('',(#1261,#1262,#1270));
#1261 = ORIENTED_EDGE('',*,*,#832,.F.);
#1262 = ORIENTED_EDGE('',*,*,#1263,.F.);
#1263 = EDGE_CURVE('',#1264,#833,#1266,.T.);
#1264 = VERTEX_POINT('',#1265);
#1265 = CARTESIAN_POINT('',(-24.51930999755,-1.200585120387E-05,
    25.297994613647));
#1266 = LINE('',#1267,#1268);
#1267 = CARTESIAN_POINT('',(-24.51930999755,-1.200585120387E-05,
    25.297994613647));
#1268 = VECTOR('',#1269,1.);
#1269 = DIRECTION('',(-0.990988785035,-1.982518699132E-05,0.133944867547
    ));
#1270 = ORIENTED_EDGE('',*,*,#1271,.T.);
#1271 = EDGE_CURVE('',#1264,#810,#1272,.T.);
#1272 = LINE('',#1273,#1274);
#1273 = CARTESIAN_POINT('',(-24.51930999755,-1.200585120387E-05,
    25.297994613647));
#1274 = VECTOR('',#1275,1.);
#1275 = DIRECTION('',(0.9999999993,0.,3.741440783469E-05));
#1276 = PLANE('',#1277);
#1277 = AXIS2_PLACEMENT_3D('',#1278,#1279,#1280);
#1278 = CARTESIAN_POINT('',(-34.35660360686,-2.639421083999E-04,
    27.000254114734));
#1279 = DIRECTION('',(5.536175975005E-09,-0.999999989053,
    -1.47969092426E-04));
#1280 = DIRECTION('',(-1.009741958683E-28,1.47969092426E-04,
    -0.999999989053));
#1281 = ADVANCED_FACE('',(#1282),#1308,.F.);
#1282 = FACE_BOUND('',#1283,.F.);
#1283 = EDGE_LOOP('',(#1284,#1294,#1302));
#1284 = ORIENTED_EDGE('',*,*,#1285,.T.);
#1285 = EDGE_CURVE('',#1286,#1288,#1290,.T.);
#1286 = VERTEX_POINT('',#1287);
#1287 = CARTESIAN_POINT('',(-29.30493545532,-5.052069172962E-05,
    22.613073348999));
#1288 = VERTEX_POINT('',#1289);
#1289 = CARTESIAN_POINT('',(-28.71351623535,-1.200585120387E-05,
    23.42798614502));
#1290 = LINE('',#1291,#1292);
#1291 = CARTESIAN_POINT('',(-29.30493545532,-5.052069172962E-05,
    22.613073348999));
#1292 = VECTOR('',#1293,1.);
#1293 = DIRECTION('',(0.587362930216,3.825068381971E-05,0.809323660068)
  );
#1294 = ORIENTED_EDGE('',*,*,#1295,.T.);
#1295 = EDGE_CURVE('',#1288,#1296,#1298,.T.);
#1296 = VERTEX_POINT('',#1297);
#1297 = CARTESIAN_POINT('',(-30.34021949768,-4.352021642262E-05,
    22.898059844971));
#1298 = LINE('',#1299,#1300);
#1299 = CARTESIAN_POINT('',(-28.71351623535,-1.200585120387E-05,
    23.42798614502));
#1300 = VECTOR('',#1301,1.);
#1301 = DIRECTION('',(-0.950819457342,-1.842036733416E-05,
    -0.309745636289));
#1302 = ORIENTED_EDGE('',*,*,#1303,.T.);
#1303 = EDGE_CURVE('',#1296,#1286,#1304,.T.);
#1304 = LINE('',#1305,#1306);
#1305 = CARTESIAN_POINT('',(-30.34021949768,-4.352021642262E-05,
    22.898059844971));
#1306 = VECTOR('',#1307,1.);
#1307 = DIRECTION('',(0.964137888996,-6.51939294754E-06,-0.265401829234)
  );
#1308 = PLANE('',#1309);
#1309 = AXIS2_PLACEMENT_3D('',#1310,#1311,#1312);
#1310 = CARTESIAN_POINT('',(-29.47314669882,-3.414642194808E-05,
    23.009786940202));
#1311 = DIRECTION('',(5.207830832866E-06,-0.999999999041,
    4.348297070919E-05));
#1312 = DIRECTION('',(-2.584939414228E-26,-4.348297070978E-05,
    -0.999999999055));
#1313 = ADVANCED_FACE('',(#1314),#1329,.F.);
#1314 = FACE_BOUND('',#1315,.F.);
#1315 = EDGE_LOOP('',(#1316,#1322,#1323));
#1316 = ORIENTED_EDGE('',*,*,#1317,.T.);
#1317 = EDGE_CURVE('',#833,#1296,#1318,.T.);
#1318 = LINE('',#1319,#1320);
#1319 = CARTESIAN_POINT('',(-53.08449935913,-5.834656185471E-04,
    29.158946990967));
#1320 = VECTOR('',#1321,1.);
#1321 = DIRECTION('',(0.964138057112,2.288847631676E-05,-0.265401217603)
  );
#1322 = ORIENTED_EDGE('',*,*,#1295,.F.);
#1323 = ORIENTED_EDGE('',*,*,#1324,.T.);
#1324 = EDGE_CURVE('',#1288,#833,#1325,.T.);
#1325 = LINE('',#1326,#1327);
#1326 = CARTESIAN_POINT('',(-28.71351623535,-1.200585120387E-05,
    23.42798614502));
#1327 = VECTOR('',#1328,1.);
#1328 = DIRECTION('',(-0.973447331893,-2.282575072901E-05,0.228911099578
    ));
#1329 = PLANE('',#1330);
#1330 = AXIS2_PLACEMENT_3D('',#1331,#1332,#1333);
#1331 = CARTESIAN_POINT('',(-40.89366848096,-2.959445070128E-04,
    26.062894960667));
#1332 = DIRECTION('',(2.173991585836E-05,-0.999999999737,
    -7.265211858172E-06));
#1333 = DIRECTION('',(-0.999999999764,-2.173991585893E-05,
    -2.584939414228E-26));
#1334 = ADVANCED_FACE('',(#1335),#1352,.F.);
#1335 = FACE_BOUND('',#1336,.F.);
#1336 = EDGE_LOOP('',(#1337,#1345,#1346));
#1337 = ORIENTED_EDGE('',*,*,#1338,.T.);
#1338 = EDGE_CURVE('',#1339,#833,#1341,.T.);
#1339 = VERTEX_POINT('',#1340);
#1340 = CARTESIAN_POINT('',(-27.49677658081,-1.200585120387E-05,
    24.414335250854));
#1341 = LINE('',#1342,#1343);
#1342 = CARTESIAN_POINT('',(-27.49677658081,-1.200585120387E-05,
    24.414335250854));
#1343 = VECTOR('',#1344,1.);
#1344 = DIRECTION('',(-0.983239703511,-2.195904407278E-05,0.182317538807
    ));
#1345 = ORIENTED_EDGE('',*,*,#1324,.F.);
#1346 = ORIENTED_EDGE('',*,*,#1347,.T.);
#1347 = EDGE_CURVE('',#1288,#1339,#1348,.T.);
#1348 = LINE('',#1349,#1350);
#1349 = CARTESIAN_POINT('',(-28.71351623535,-1.200585120387E-05,
    23.42798614502));
#1350 = VECTOR('',#1351,1.);
#1351 = DIRECTION('',(0.77681713604,0.,0.62972623985));
#1352 = PLANE('',#1353);
#1353 = AXIS2_PLACEMENT_3D('',#1354,#1355,#1356);
#1354 = CARTESIAN_POINT('',(-40.21737918886,-2.892315136957E-04,
    26.466737432554));
#1355 = DIRECTION('',(1.817586783595E-05,-0.999999999583,
    -2.242137091306E-05));
#1356 = DIRECTION('',(0.,2.242137091677E-05,-0.999999999749));
#1357 = ADVANCED_FACE('',(#1358),#1375,.F.);
#1358 = FACE_BOUND('',#1359,.F.);
#1359 = EDGE_LOOP('',(#1360,#1368,#1369));
#1360 = ORIENTED_EDGE('',*,*,#1361,.T.);
#1361 = EDGE_CURVE('',#1362,#833,#1364,.T.);
#1362 = VERTEX_POINT('',#1363);
#1363 = CARTESIAN_POINT('',(-26.24201965332,-1.200585120387E-05,
    24.973775863647));
#1364 = LINE('',#1365,#1366);
#1365 = CARTESIAN_POINT('',(-26.24201965332,-1.200585120387E-05,
    24.973775863647));
#1366 = VECTOR('',#1367,1.);
#1367 = DIRECTION('',(-0.988062321877,-2.103523485046E-05,0.154054690432
    ));
#1368 = ORIENTED_EDGE('',*,*,#1338,.F.);
#1369 = ORIENTED_EDGE('',*,*,#1370,.T.);
#1370 = EDGE_CURVE('',#1339,#1362,#1371,.T.);
#1371 = LINE('',#1372,#1373);
#1372 = CARTESIAN_POINT('',(-27.49677658081,-1.200585120387E-05,
    24.414335250854));
#1373 = VECTOR('',#1374,1.);
#1374 = DIRECTION('',(0.913332520273,0.,0.407214571708));
#1375 = PLANE('',#1376);
#1376 = AXIS2_PLACEMENT_3D('',#1377,#1378,#1379);
#1377 = CARTESIAN_POINT('',(-39.64035692009,-2.905416401511E-04,
    26.873222334729));
#1378 = DIRECTION('',(1.577341143936E-05,-0.99999999925,
    -3.537783425283E-05));
#1379 = DIRECTION('',(-1.033975765691E-25,3.537783425723E-05,
    -0.999999999374));
#1380 = ADVANCED_FACE('',(#1381),#1398,.F.);
#1381 = FACE_BOUND('',#1382,.F.);
#1382 = EDGE_LOOP('',(#1383,#1391,#1392));
#1383 = ORIENTED_EDGE('',*,*,#1384,.T.);
#1384 = EDGE_CURVE('',#1385,#833,#1387,.T.);
#1385 = VERTEX_POINT('',#1386);
#1386 = CARTESIAN_POINT('',(-26.06621170043,-1.200585120387E-05,
    25.052160263062));
#1387 = LINE('',#1388,#1389);
#1388 = CARTESIAN_POINT('',(-26.06621170043,-1.200585120387E-05,
    25.052160263062));
#1389 = VECTOR('',#1390,1.);
#1390 = DIRECTION('',(-0.988644357092,-2.091066915217E-05,0.150274198558
    ));
#1391 = ORIENTED_EDGE('',*,*,#1361,.F.);
#1392 = ORIENTED_EDGE('',*,*,#1393,.T.);
#1393 = EDGE_CURVE('',#1362,#1385,#1394,.T.);
#1394 = LINE('',#1395,#1396);
#1395 = CARTESIAN_POINT('',(-26.24201965332,-1.200585120387E-05,
    24.973775863647));
#1396 = VECTOR('',#1397,1.);
#1397 = DIRECTION('',(0.913333660883,0.,0.407212013449));
#1398 = PLANE('',#1399);
#1399 = AXIS2_PLACEMENT_3D('',#1400,#1401,#1402);
#1400 = CARTESIAN_POINT('',(-39.57178269195,-2.96730023253E-04,
    27.078719011123));
#1401 = DIRECTION('',(1.577338066073E-05,-0.99999999925,
    -3.53780316581E-05));
#1402 = DIRECTION('',(0.,3.53780316625E-05,-0.999999999374));
#1403 = ADVANCED_FACE('',(#1404),#1414,.F.);
#1404 = FACE_BOUND('',#1405,.F.);
#1405 = EDGE_LOOP('',(#1406,#1407,#1408));
#1406 = ORIENTED_EDGE('',*,*,#1263,.T.);
#1407 = ORIENTED_EDGE('',*,*,#1384,.F.);
#1408 = ORIENTED_EDGE('',*,*,#1409,.T.);
#1409 = EDGE_CURVE('',#1385,#1264,#1410,.T.);
#1410 = LINE('',#1411,#1412);
#1411 = CARTESIAN_POINT('',(-26.06621170043,-1.200585120387E-05,
    25.052160263062));
#1412 = VECTOR('',#1413,1.);
#1413 = DIRECTION('',(0.987606410407,0.,0.156950878058));
#1414 = PLANE('',#1415);
#1415 = AXIS2_PLACEMENT_3D('',#1416,#1417,#1418);
#1416 = CARTESIAN_POINT('',(-38.80151980641,-2.899820326772E-04,
    27.114551360773));
#1417 = DIRECTION('',(1.081080428766E-05,-0.999999997628,
    -6.802650452321E-05));
#1418 = DIRECTION('',(0.,6.802650452718E-05,-0.999999997686));
#1419 = ADVANCED_FACE('',(#1420),#1437,.F.);
#1420 = FACE_BOUND('',#1421,.F.);
#1421 = EDGE_LOOP('',(#1422,#1423,#1431));
#1422 = ORIENTED_EDGE('',*,*,#590,.F.);
#1423 = ORIENTED_EDGE('',*,*,#1424,.T.);
#1424 = EDGE_CURVE('',#583,#1425,#1427,.T.);
#1425 = VERTEX_POINT('',#1426);
#1426 = CARTESIAN_POINT('',(-57.10230255127,-5.834656185471E-04,
    34.395050048828));
#1427 = LINE('',#1428,#1429);
#1428 = CARTESIAN_POINT('',(-62.52834701538,-1.331703333562E-05,
    39.162868499756));
#1429 = VECTOR('',#1430,1.);
#1430 = DIRECTION('',(0.751200842744,-7.89333925538E-05,-0.660073698636)
  );
#1431 = ORIENTED_EDGE('',*,*,#1432,.T.);
#1432 = EDGE_CURVE('',#1425,#573,#1433,.T.);
#1433 = LINE('',#1434,#1435);
#1434 = CARTESIAN_POINT('',(-57.10230255127,-5.834656185471E-04,
    34.395050048828));
#1435 = VECTOR('',#1436,1.);
#1436 = DIRECTION('',(0.991444266041,1.59348701172E-03,0.130520987327));
#1437 = PLANE('',#1438);
#1438 = AXIS2_PLACEMENT_3D('',#1439,#1440,#1441);
#1439 = CARTESIAN_POINT('',(-59.72082320234,-2.143335756913E-04,
    36.751378267463));
#1440 = DIRECTION('',(1.384119904297E-03,-0.999997605949,
    1.694788391754E-03));
#1441 = DIRECTION('',(0.,-1.694790015184E-03,-0.999998563842));
#1442 = ADVANCED_FACE('',(#1443),#1460,.T.);
#1443 = FACE_BOUND('',#1444,.T.);
#1444 = EDGE_LOOP('',(#1445,#1446,#1454));
#1445 = ORIENTED_EDGE('',*,*,#1370,.T.);
#1446 = ORIENTED_EDGE('',*,*,#1447,.T.);
#1447 = EDGE_CURVE('',#1362,#1448,#1450,.T.);
#1448 = VERTEX_POINT('',#1449);
#1449 = CARTESIAN_POINT('',(-27.49677658081,-1.587512016296,
    24.414335250854));
#1450 = LINE('',#1451,#1452);
#1451 = CARTESIAN_POINT('',(-26.24201965332,-1.200585120387E-05,
    24.973775863647));
#1452 = VECTOR('',#1453,1.);
#1453 = DIRECTION('',(-0.597669678135,-0.756162886608,-0.26647447299));
#1454 = ORIENTED_EDGE('',*,*,#1455,.T.);
#1455 = EDGE_CURVE('',#1448,#1339,#1456,.T.);
#1456 = LINE('',#1457,#1458);
#1457 = CARTESIAN_POINT('',(-27.49677658081,-1.587512016296,
    24.414335250854));
#1458 = VECTOR('',#1459,1.);
#1459 = DIRECTION('',(0.,1.,0.));
#1460 = PLANE('',#1461);
#1461 = AXIS2_PLACEMENT_3D('',#1462,#1463,#1464);
#1462 = CARTESIAN_POINT('',(-27.06620010529,-0.578285189811,
    24.606310255767));
#1463 = DIRECTION('',(0.407214571708,-0.,-0.913332520273));
#1464 = DIRECTION('',(-0.913332520273,0.,-0.407214571708));
#1465 = ADVANCED_FACE('',(#1466),#1483,.T.);
#1466 = FACE_BOUND('',#1467,.T.);
#1467 = EDGE_LOOP('',(#1468,#1476,#1477));
#1468 = ORIENTED_EDGE('',*,*,#1469,.T.);
#1469 = EDGE_CURVE('',#1470,#1448,#1472,.T.);
#1470 = VERTEX_POINT('',#1471);
#1471 = CARTESIAN_POINT('',(-26.24201965332,-1.587512016296,
    24.973775863647));
#1472 = LINE('',#1473,#1474);
#1473 = CARTESIAN_POINT('',(-26.24201965332,-1.587512016296,
    24.973775863647));
#1474 = VECTOR('',#1475,1.);
#1475 = DIRECTION('',(-0.913332520273,0.,-0.407214571708));
#1476 = ORIENTED_EDGE('',*,*,#1447,.F.);
#1477 = ORIENTED_EDGE('',*,*,#1478,.T.);
#1478 = EDGE_CURVE('',#1362,#1470,#1479,.T.);
#1479 = LINE('',#1480,#1481);
#1480 = CARTESIAN_POINT('',(-26.24201965332,-1.200585120387E-05,
    24.973775863647));
#1481 = VECTOR('',#1482,1.);
#1482 = DIRECTION('',(0.,-1.,0.));
#1483 = PLANE('',#1484);
#1484 = AXIS2_PLACEMENT_3D('',#1485,#1486,#1487);
#1485 = CARTESIAN_POINT('',(-26.67259612884,-1.009238832337,
    24.781800858735));
#1486 = DIRECTION('',(0.407214571708,-0.,-0.913332520273));
#1487 = DIRECTION('',(-0.913332520273,0.,-0.407214571708));
#1488 = ADVANCED_FACE('',(#1489),#1499,.T.);
#1489 = FACE_BOUND('',#1490,.T.);
#1490 = EDGE_LOOP('',(#1491,#1497,#1498));
#1491 = ORIENTED_EDGE('',*,*,#1492,.T.);
#1492 = EDGE_CURVE('',#1385,#1470,#1493,.T.);
#1493 = LINE('',#1494,#1495);
#1494 = CARTESIAN_POINT('',(-26.06621170043,-1.200585120387E-05,
    25.052160263062));
#1495 = VECTOR('',#1496,1.);
#1496 = DIRECTION('',(-0.109939920611,-0.992728839953,
    -4.901697851257E-02));
#1497 = ORIENTED_EDGE('',*,*,#1478,.F.);
#1498 = ORIENTED_EDGE('',*,*,#1393,.T.);
#1499 = PLANE('',#1500);
#1500 = AXIS2_PLACEMENT_3D('',#1501,#1502,#1503);
#1501 = CARTESIAN_POINT('',(-26.19541271554,-0.748546291531,
    24.99455567916));
#1502 = DIRECTION('',(0.407212013449,-0.,-0.913333660883));
#1503 = DIRECTION('',(-0.913333660883,0.,-0.407212013449));
#1504 = ADVANCED_FACE('',(#1505),#1522,.T.);
#1505 = FACE_BOUND('',#1506,.T.);
#1506 = EDGE_LOOP('',(#1507,#1515,#1516));
#1507 = ORIENTED_EDGE('',*,*,#1508,.T.);
#1508 = EDGE_CURVE('',#1509,#1470,#1511,.T.);
#1509 = VERTEX_POINT('',#1510);
#1510 = CARTESIAN_POINT('',(-26.06621170043,-1.587512016296,
    25.052160263062));
#1511 = LINE('',#1512,#1513);
#1512 = CARTESIAN_POINT('',(-26.06621170043,-1.587512016296,
    25.052160263062));
#1513 = VECTOR('',#1514,1.);
#1514 = DIRECTION('',(-0.913333660883,0.,-0.407212013449));
#1515 = ORIENTED_EDGE('',*,*,#1492,.F.);
#1516 = ORIENTED_EDGE('',*,*,#1517,.T.);
#1517 = EDGE_CURVE('',#1385,#1509,#1518,.T.);
#1518 = LINE('',#1519,#1520);
#1519 = CARTESIAN_POINT('',(-26.06621170043,-1.200585120387E-05,
    25.052160263062));
#1520 = VECTOR('',#1521,1.);
#1521 = DIRECTION('',(0.,-1.,0.));
#1522 = PLANE('',#1523);
#1523 = AXIS2_PLACEMENT_3D('',#1524,#1525,#1526);
#1524 = CARTESIAN_POINT('',(-26.11281863822,-0.838977730617,
    25.031380447549));
#1525 = DIRECTION('',(0.407212013449,-0.,-0.913333660883));
#1526 = DIRECTION('',(-0.913333660883,0.,-0.407212013449));
#1527 = ADVANCED_FACE('',(#1528),#1545,.T.);
#1528 = FACE_BOUND('',#1529,.T.);
#1529 = EDGE_LOOP('',(#1530,#1531,#1539));
#1530 = ORIENTED_EDGE('',*,*,#809,.T.);
#1531 = ORIENTED_EDGE('',*,*,#1532,.T.);
#1532 = EDGE_CURVE('',#787,#1533,#1535,.T.);
#1533 = VERTEX_POINT('',#1534);
#1534 = CARTESIAN_POINT('',(-15.59798717498,-1.587512016296,
    25.298328399658));
#1535 = LINE('',#1536,#1537);
#1536 = CARTESIAN_POINT('',(-14.04016780853,-1.200585120387E-05,
    25.135417938232));
#1537 = VECTOR('',#1538,1.);
#1538 = DIRECTION('',(-0.698531758913,-0.711840665515,7.304963182218E-02
    ));
#1539 = ORIENTED_EDGE('',*,*,#1540,.T.);
#1540 = EDGE_CURVE('',#1533,#810,#1541,.T.);
#1541 = LINE('',#1542,#1543);
#1542 = CARTESIAN_POINT('',(-15.59798717498,-1.587512016296,
    25.298328399658));
#1543 = VECTOR('',#1544,1.);
#1544 = DIRECTION('',(0.,1.,0.));
#1545 = PLANE('',#1546);
#1546 = AXIS2_PLACEMENT_3D('',#1547,#1548,#1549);
#1547 = CARTESIAN_POINT('',(-15.0487452079,-0.562841871539,
    25.240890891678));
#1548 = DIRECTION('',(-0.104008783214,-0.,-0.994576378673));
#1549 = DIRECTION('',(-0.994576378673,0.,0.104008783214));
#1550 = ADVANCED_FACE('',(#1551),#1568,.T.);
#1551 = FACE_BOUND('',#1552,.T.);
#1552 = EDGE_LOOP('',(#1553,#1561,#1562));
#1553 = ORIENTED_EDGE('',*,*,#1554,.T.);
#1554 = EDGE_CURVE('',#1555,#1533,#1557,.T.);
#1555 = VERTEX_POINT('',#1556);
#1556 = CARTESIAN_POINT('',(-14.24621868133,-1.587512016296,
    25.156965255737));
#1557 = LINE('',#1558,#1559);
#1558 = CARTESIAN_POINT('',(-14.24621868133,-1.587512016296,
    25.156965255737));
#1559 = VECTOR('',#1560,1.);
#1560 = DIRECTION('',(-0.994576329119,0.,0.104009257069));
#1561 = ORIENTED_EDGE('',*,*,#1532,.F.);
#1562 = ORIENTED_EDGE('',*,*,#1563,.T.);
#1563 = EDGE_CURVE('',#787,#1555,#1564,.T.);
#1564 = LINE('',#1565,#1566);
#1565 = CARTESIAN_POINT('',(-14.04016780853,-1.200585120387E-05,
    25.135417938232));
#1566 = VECTOR('',#1567,1.);
#1567 = DIRECTION('',(-0.128704456997,-0.991591659125,1.345898593624E-02
    ));
#1568 = PLANE('',#1569);
#1569 = AXIS2_PLACEMENT_3D('',#1570,#1571,#1572);
#1570 = CARTESIAN_POINT('',(-14.63757539123,-1.001617208582,
    25.197892226218));
#1571 = DIRECTION('',(-0.104009257069,4.700801154965E-07,-0.994576329119
    ));
#1572 = DIRECTION('',(-0.994576329119,-6.617444900424E-24,0.104009257069
    ));
#1573 = ADVANCED_FACE('',(#1574),#1591,.T.);
#1574 = FACE_BOUND('',#1575,.T.);
#1575 = EDGE_LOOP('',(#1576,#1584,#1585));
#1576 = ORIENTED_EDGE('',*,*,#1577,.T.);
#1577 = EDGE_CURVE('',#1578,#1555,#1580,.T.);
#1578 = VERTEX_POINT('',#1579);
#1579 = CARTESIAN_POINT('',(-14.04016780853,-1.587512016296,
    25.135417938232));
#1580 = LINE('',#1581,#1582);
#1581 = CARTESIAN_POINT('',(-14.04016780853,-1.587512016296,
    25.135417938232));
#1582 = VECTOR('',#1583,1.);
#1583 = DIRECTION('',(-0.994576703759,0.,0.104005674557));
#1584 = ORIENTED_EDGE('',*,*,#1563,.F.);
#1585 = ORIENTED_EDGE('',*,*,#1586,.T.);
#1586 = EDGE_CURVE('',#787,#1578,#1587,.T.);
#1587 = LINE('',#1588,#1589);
#1588 = CARTESIAN_POINT('',(-14.04016780853,-1.200585120387E-05,
    25.135417938232));
#1589 = VECTOR('',#1590,1.);
#1590 = DIRECTION('',(0.,-1.,0.));
#1591 = PLANE('',#1592);
#1592 = AXIS2_PLACEMENT_3D('',#1593,#1594,#1595);
#1593 = CARTESIAN_POINT('',(-14.09502763278,-0.842190263988,
    25.141154783873));
#1594 = DIRECTION('',(-0.104005674557,-0.,-0.994576703759));
#1595 = DIRECTION('',(-0.994576703759,0.,0.104005674557));
#1596 = ADVANCED_FACE('',(#1597),#1614,.F.);
#1597 = FACE_BOUND('',#1598,.F.);
#1598 = EDGE_LOOP('',(#1599,#1607,#1613));
#1599 = ORIENTED_EDGE('',*,*,#1600,.T.);
#1600 = EDGE_CURVE('',#1578,#1601,#1603,.T.);
#1601 = VERTEX_POINT('',#1602);
#1602 = CARTESIAN_POINT('',(-12.5775938034,-1.587512016296,
    24.574865341187));
#1603 = LINE('',#1604,#1605);
#1604 = CARTESIAN_POINT('',(-14.04016780853,-1.587512016296,
    25.135417938232));
#1605 = VECTOR('',#1606,1.);
#1606 = DIRECTION('',(0.93376761833,0.,-0.357879916953));
#1607 = ORIENTED_EDGE('',*,*,#1608,.T.);
#1608 = EDGE_CURVE('',#1601,#787,#1609,.T.);
#1609 = LINE('',#1610,#1611);
#1610 = CARTESIAN_POINT('',(-12.5775938034,-1.587512016296,
    24.574865341187));
#1611 = VECTOR('',#1612,1.);
#1612 = DIRECTION('',(-0.655823337443,0.711840598419,0.251353759686));
#1613 = ORIENTED_EDGE('',*,*,#1586,.T.);
#1614 = PLANE('',#1615);
#1615 = AXIS2_PLACEMENT_3D('',#1616,#1617,#1618);
#1616 = CARTESIAN_POINT('',(-13.52450657548,-1.024682172881,
    24.93778332804));
#1617 = DIRECTION('',(0.357879916953,0.,0.93376761833));
#1618 = DIRECTION('',(0.93376761833,0.,-0.357879916953));
#1619 = ADVANCED_FACE('',(#1620),#1630,.F.);
#1620 = FACE_BOUND('',#1621,.F.);
#1621 = EDGE_LOOP('',(#1622,#1623,#1624));
#1622 = ORIENTED_EDGE('',*,*,#786,.F.);
#1623 = ORIENTED_EDGE('',*,*,#1608,.F.);
#1624 = ORIENTED_EDGE('',*,*,#1625,.T.);
#1625 = EDGE_CURVE('',#1601,#764,#1626,.T.);
#1626 = LINE('',#1627,#1628);
#1627 = CARTESIAN_POINT('',(-12.5775938034,-1.587512016296,
    24.574865341187));
#1628 = VECTOR('',#1629,1.);
#1629 = DIRECTION('',(0.,1.,0.));
#1630 = PLANE('',#1631);
#1631 = AXIS2_PLACEMENT_3D('',#1632,#1633,#1634);
#1632 = CARTESIAN_POINT('',(-13.09325503645,-0.562841849267,
    24.772499951379));
#1633 = DIRECTION('',(0.357879916953,0.,0.93376761833));
#1634 = DIRECTION('',(0.93376761833,0.,-0.357879916953));
#1635 = ADVANCED_FACE('',(#1636),#1653,.F.);
#1636 = FACE_BOUND('',#1637,.F.);
#1637 = EDGE_LOOP('',(#1638,#1646,#1652));
#1638 = ORIENTED_EDGE('',*,*,#1639,.T.);
#1639 = EDGE_CURVE('',#1601,#1640,#1642,.T.);
#1640 = VERTEX_POINT('',#1641);
#1641 = CARTESIAN_POINT('',(-11.30993843078,-1.587512016296,
    23.654870986938));
#1642 = LINE('',#1643,#1644);
#1643 = CARTESIAN_POINT('',(-12.5775938034,-1.587512016296,
    24.574865341187));
#1644 = VECTOR('',#1645,1.);
#1645 = DIRECTION('',(0.809323876712,0.,-0.587362632948));
#1646 = ORIENTED_EDGE('',*,*,#1647,.T.);
#1647 = EDGE_CURVE('',#1640,#764,#1648,.T.);
#1648 = LINE('',#1649,#1650);
#1649 = CARTESIAN_POINT('',(-11.30993843078,-1.587512016296,
    23.654870986938));
#1650 = VECTOR('',#1651,1.);
#1651 = DIRECTION('',(-0.568421260325,0.711840754352,0.412528800515));
#1652 = ORIENTED_EDGE('',*,*,#1625,.F.);
#1653 = PLANE('',#1654);
#1654 = AXIS2_PLACEMENT_3D('',#1655,#1656,#1657);
#1655 = CARTESIAN_POINT('',(-12.13065527577,-1.024682121121,
    24.2505020079));
#1656 = DIRECTION('',(0.587362632948,0.,0.809323876712));
#1657 = DIRECTION('',(0.809323876712,0.,-0.587362632948));
#1658 = ADVANCED_FACE('',(#1659),#1669,.F.);
#1659 = FACE_BOUND('',#1660,.F.);
#1660 = EDGE_LOOP('',(#1661,#1662,#1663));
#1661 = ORIENTED_EDGE('',*,*,#763,.F.);
#1662 = ORIENTED_EDGE('',*,*,#1647,.F.);
#1663 = ORIENTED_EDGE('',*,*,#1664,.T.);
#1664 = EDGE_CURVE('',#1640,#741,#1665,.T.);
#1665 = LINE('',#1666,#1667);
#1666 = CARTESIAN_POINT('',(-11.30993843078,-1.587512016296,
    23.654870986938));
#1667 = VECTOR('',#1668,1.);
#1668 = DIRECTION('',(0.,1.,0.));
#1669 = PLANE('',#1670);
#1670 = AXIS2_PLACEMENT_3D('',#1671,#1672,#1673);
#1671 = CARTESIAN_POINT('',(-11.75687695842,-0.562841901027,
    23.979234320225));
#1672 = DIRECTION('',(0.587362632948,0.,0.809323876712));
#1673 = DIRECTION('',(0.809323876712,0.,-0.587362632948));
#1674 = ADVANCED_FACE('',(#1675),#1690,.T.);
#1675 = FACE_BOUND('',#1676,.T.);
#1676 = EDGE_LOOP('',(#1677,#1678,#1684));
#1677 = ORIENTED_EDGE('',*,*,#1248,.T.);
#1678 = ORIENTED_EDGE('',*,*,#1679,.F.);
#1679 = EDGE_CURVE('',#204,#1240,#1680,.T.);
#1680 = LINE('',#1681,#1682);
#1681 = CARTESIAN_POINT('',(-32.76272201538,-1.587513327599,
    54.68998336792));
#1682 = VECTOR('',#1683,1.);
#1683 = DIRECTION('',(-0.707106269088,0.707107293284,0.));
#1684 = ORIENTED_EDGE('',*,*,#1685,.T.);
#1685 = EDGE_CURVE('',#204,#1125,#1686,.T.);
#1686 = LINE('',#1687,#1688);
#1687 = CARTESIAN_POINT('',(-32.76272201538,-1.587513327599,
    54.68998336792));
#1688 = VECTOR('',#1689,1.);
#1689 = DIRECTION('',(0.998323904345,5.787384567988E-02,0.));
#1690 = PLANE('',#1691);
#1691 = AXIS2_PLACEMENT_3D('',#1692,#1693,#1694);
#1692 = CARTESIAN_POINT('',(-20.01717957281,-0.401649284396,
    54.68998336792));
#1693 = DIRECTION('',(0.,0.,1.));
#1694 = DIRECTION('',(1.,0.,-0.));
#1695 = ADVANCED_FACE('',(#1696),#1722,.F.);
#1696 = FACE_BOUND('',#1697,.F.);
#1697 = EDGE_LOOP('',(#1698,#1708,#1716));
#1698 = ORIENTED_EDGE('',*,*,#1699,.T.);
#1699 = EDGE_CURVE('',#1700,#1702,#1704,.T.);
#1700 = VERTEX_POINT('',#1701);
#1701 = CARTESIAN_POINT('',(-30.34021949768,-1.331703333562E-05,
    16.192777633667));
#1702 = VERTEX_POINT('',#1703);
#1703 = CARTESIAN_POINT('',(-30.34021949768,-1.200585120387E-05,
    19.300134658813));
#1704 = LINE('',#1705,#1706);
#1705 = CARTESIAN_POINT('',(-30.34021949768,-1.331703333562E-05,
    16.192777633667));
#1706 = VECTOR('',#1707,1.);
#1707 = DIRECTION('',(0.,4.21960566857E-07,1.));
#1708 = ORIENTED_EDGE('',*,*,#1709,.T.);
#1709 = EDGE_CURVE('',#1702,#1710,#1712,.T.);
#1710 = VERTEX_POINT('',#1711);
#1711 = CARTESIAN_POINT('',(-60.06062698364,-1.331703333562E-05,
    16.199089050293));
#1712 = LINE('',#1713,#1714);
#1713 = CARTESIAN_POINT('',(-30.34021949768,-1.200585120387E-05,
    19.300134658813));
#1714 = VECTOR('',#1715,1.);
#1715 = DIRECTION('',(-0.994600565786,-4.387902456288E-08,
    -0.103777235161));
#1716 = ORIENTED_EDGE('',*,*,#1717,.T.);
#1717 = EDGE_CURVE('',#1710,#1700,#1718,.T.);
#1718 = LINE('',#1719,#1720);
#1719 = CARTESIAN_POINT('',(-60.06062698364,-1.331703333562E-05,
    16.199089050293));
#1720 = VECTOR('',#1721,1.);
#1721 = DIRECTION('',(0.999999977452,0.,-2.123596887642E-04));
#1722 = PLANE('',#1723);
#1723 = AXIS2_PLACEMENT_3D('',#1724,#1725,#1726);
#1724 = CARTESIAN_POINT('',(-44.46407634242,-1.297215163133E-05,
    17.013108569314));
#1725 = DIRECTION('',(8.960741666903E-11,-1.,4.21960566857E-07));
#1726 = DIRECTION('',(0.,-4.21960566857E-07,-1.));
#1727 = ADVANCED_FACE('',(#1728),#1745,.F.);
#1728 = FACE_BOUND('',#1729,.F.);
#1729 = EDGE_LOOP('',(#1730,#1738,#1739));
#1730 = ORIENTED_EDGE('',*,*,#1731,.T.);
#1731 = EDGE_CURVE('',#1732,#1710,#1734,.T.);
#1732 = VERTEX_POINT('',#1733);
#1733 = CARTESIAN_POINT('',(-60.69121170043,-1.331703333562E-05,
    16.272609710693));
#1734 = LINE('',#1735,#1736);
#1735 = CARTESIAN_POINT('',(-60.69121170043,-1.331703333562E-05,
    16.272609710693));
#1736 = VECTOR('',#1737,1.);
#1737 = DIRECTION('',(0.993271758387,0.,-0.11580679596));
#1738 = ORIENTED_EDGE('',*,*,#1709,.F.);
#1739 = ORIENTED_EDGE('',*,*,#1740,.T.);
#1740 = EDGE_CURVE('',#1702,#1732,#1741,.T.);
#1741 = LINE('',#1742,#1743);
#1742 = CARTESIAN_POINT('',(-30.34021949768,-1.200585120387E-05,
    19.300134658813));
#1743 = VECTOR('',#1744,1.);
#1744 = DIRECTION('',(-0.995061746332,-4.29872991654E-08,
    -9.925785100584E-02));
#1745 = PLANE('',#1746);
#1746 = AXIS2_PLACEMENT_3D('',#1747,#1748,#1749);
#1747 = CARTESIAN_POINT('',(-45.5159221627,-1.266826328167E-05,
    17.752237759253));
#1748 = DIRECTION('',(2.32817628772E-08,-1.,1.996870508304E-07));
#1749 = DIRECTION('',(0.,-1.996870508304E-07,-1.));
#1750 = ADVANCED_FACE('',(#1751),#1768,.F.);
#1751 = FACE_BOUND('',#1752,.F.);
#1752 = EDGE_LOOP('',(#1753,#1761,#1762));
#1753 = ORIENTED_EDGE('',*,*,#1754,.T.);
#1754 = EDGE_CURVE('',#1755,#1732,#1757,.T.);
#1755 = VERTEX_POINT('',#1756);
#1756 = CARTESIAN_POINT('',(-61.28128433227,-1.331703333562E-05,
    16.506834030151));
#1757 = LINE('',#1758,#1759);
#1758 = CARTESIAN_POINT('',(-61.28128433227,-1.331703333562E-05,
    16.506834030151));
#1759 = VECTOR('',#1760,1.);
#1760 = DIRECTION('',(0.929453707838,0.,-0.368938755062));
#1761 = ORIENTED_EDGE('',*,*,#1740,.F.);
#1762 = ORIENTED_EDGE('',*,*,#1763,.T.);
#1763 = EDGE_CURVE('',#1702,#1755,#1764,.T.);
#1764 = LINE('',#1765,#1766);
#1765 = CARTESIAN_POINT('',(-30.34021949768,-1.200585120387E-05,
    19.300134658813));
#1766 = VECTOR('',#1767,1.);
#1767 = DIRECTION('',(-0.995949673374,-4.220512199044E-08,
    -8.991244689293E-02));
#1768 = PLANE('',#1769);
#1769 = AXIS2_PLACEMENT_3D('',#1770,#1771,#1772);
#1770 = CARTESIAN_POINT('',(-45.82096398295,-1.266813335869E-05,
    17.83060828118));
#1771 = DIRECTION('',(3.452466879284E-08,-1.,8.69767162735E-08));
#1772 = DIRECTION('',(-3.944304526105E-31,-8.69767162735E-08,-1.));
#1773 = ADVANCED_FACE('',(#1774),#1791,.F.);
#1774 = FACE_BOUND('',#1775,.F.);
#1775 = EDGE_LOOP('',(#1776,#1784,#1785));
#1776 = ORIENTED_EDGE('',*,*,#1777,.T.);
#1777 = EDGE_CURVE('',#1778,#1755,#1780,.T.);
#1778 = VERTEX_POINT('',#1779);
#1779 = CARTESIAN_POINT('',(-61.79062652587,-1.331703333562E-05,
    16.88579750061));
#1780 = LINE('',#1781,#1782);
#1781 = CARTESIAN_POINT('',(-61.79062652587,-1.331703333562E-05,
    16.88579750061));
#1782 = VECTOR('',#1783,1.);
#1783 = DIRECTION('',(0.802294990245,0.,-0.596927758299));
#1784 = ORIENTED_EDGE('',*,*,#1763,.F.);
#1785 = ORIENTED_EDGE('',*,*,#1786,.T.);
#1786 = EDGE_CURVE('',#1702,#1778,#1787,.T.);
#1787 = LINE('',#1788,#1789);
#1788 = CARTESIAN_POINT('',(-30.34021949768,-1.200585120387E-05,
    19.300134658813));
#1789 = VECTOR('',#1790,1.);
#1790 = DIRECTION('',(-0.997066413068,-4.15681636113E-08,
    -7.654128253752E-02));
#1791 = PLANE('',#1792);
#1792 = AXIS2_PLACEMENT_3D('',#1793,#1794,#1795);
#1793 = CARTESIAN_POINT('',(-46.09561886829,-1.266802315789E-05,
    17.985869633856));
#1794 = DIRECTION('',(3.779126715289E-08,-1.,5.079298774468E-08));
#1795 = DIRECTION('',(3.944304526105E-31,-5.079298774468E-08,-1.));
#1796 = ADVANCED_FACE('',(#1797),#1814,.F.);
#1797 = FACE_BOUND('',#1798,.F.);
#1798 = EDGE_LOOP('',(#1799,#1807,#1808));
#1799 = ORIENTED_EDGE('',*,*,#1800,.T.);
#1800 = EDGE_CURVE('',#1801,#1778,#1803,.T.);
#1801 = VERTEX_POINT('',#1802);
#1802 = CARTESIAN_POINT('',(-62.18453216552,-1.331703333562E-05,
    17.383674621582));
#1803 = LINE('',#1804,#1805);
#1804 = CARTESIAN_POINT('',(-62.18453216552,-1.331703333562E-05,
    17.383674621582));
#1805 = VECTOR('',#1806,1.);
#1806 = DIRECTION('',(0.620463668406,0.,-0.784235191883));
#1807 = ORIENTED_EDGE('',*,*,#1786,.F.);
#1808 = ORIENTED_EDGE('',*,*,#1809,.T.);
#1809 = EDGE_CURVE('',#1702,#1801,#1810,.T.);
#1810 = LINE('',#1811,#1812);
#1811 = CARTESIAN_POINT('',(-30.34021949768,-1.200585120387E-05,
    19.300134658813));
#1812 = VECTOR('',#1813,1.);
#1813 = DIRECTION('',(-0.998193957325,-4.110040290476E-08,
    -6.007348466187E-02));
#1814 = PLANE('',#1815);
#1815 = AXIS2_PLACEMENT_3D('',#1816,#1817,#1818);
#1816 = CARTESIAN_POINT('',(-46.32122100672,-1.266793740527E-05,
    18.20740603896));
#1817 = DIRECTION('',(3.930336200771E-08,-1.,3.109565653822E-08));
#1818 = DIRECTION('',(-1.,-3.930336200771E-08,0.));
#1819 = ADVANCED_FACE('',(#1820),#1837,.F.);
#1820 = FACE_BOUND('',#1821,.F.);
#1821 = EDGE_LOOP('',(#1822,#1830,#1831));
#1822 = ORIENTED_EDGE('',*,*,#1823,.T.);
#1823 = EDGE_CURVE('',#1824,#1801,#1826,.T.);
#1824 = VERTEX_POINT('',#1825);
#1825 = CARTESIAN_POINT('',(-62.43615341186,-1.331703333562E-05,
    17.966539382935));
#1826 = LINE('',#1827,#1828);
#1827 = CARTESIAN_POINT('',(-62.43615341186,-1.331703333562E-05,
    17.966539382935));
#1828 = VECTOR('',#1829,1.);
#1829 = DIRECTION('',(0.396342610621,0.,-0.918102682169));
#1830 = ORIENTED_EDGE('',*,*,#1809,.F.);
#1831 = ORIENTED_EDGE('',*,*,#1832,.T.);
#1832 = EDGE_CURVE('',#1702,#1824,#1833,.T.);
#1833 = LINE('',#1834,#1835);
#1834 = CARTESIAN_POINT('',(-30.34021949768,-1.200585120387E-05,
    19.300134658813));
#1835 = VECTOR('',#1836,1.);
#1836 = DIRECTION('',(-0.999137902912,-4.081675170951E-08,
    -4.151446693644E-02));
#1837 = PLANE('',#1838);
#1838 = AXIS2_PLACEMENT_3D('',#1839,#1840,#1841);
#1839 = CARTESIAN_POINT('',(-46.48244359164,-1.266787908562E-05,
    18.480142905177));
#1840 = DIRECTION('',(4.013211415545E-08,-1.,1.732493238833E-08));
#1841 = DIRECTION('',(-1.,-4.013211415545E-08,9.860761315263E-32));
#1842 = ADVANCED_FACE('',(#1843),#1860,.F.);
#1843 = FACE_BOUND('',#1844,.F.);
#1844 = EDGE_LOOP('',(#1845,#1853,#1854));
#1845 = ORIENTED_EDGE('',*,*,#1846,.T.);
#1846 = EDGE_CURVE('',#1847,#1824,#1849,.T.);
#1847 = VERTEX_POINT('',#1848);
#1848 = CARTESIAN_POINT('',(-62.52834701538,-1.331703333562E-05,
    18.594667434692));
#1849 = LINE('',#1850,#1851);
#1850 = CARTESIAN_POINT('',(-62.52834701538,-1.331703333562E-05,
    18.594667434692));
#1851 = VECTOR('',#1852,1.);
#1852 = DIRECTION('',(0.145219282084,0.,-0.989399494699));
#1853 = ORIENTED_EDGE('',*,*,#1832,.F.);
#1854 = ORIENTED_EDGE('',*,*,#1855,.T.);
#1855 = EDGE_CURVE('',#1702,#1847,#1856,.T.);
#1856 = LINE('',#1857,#1858);
#1857 = CARTESIAN_POINT('',(-30.34021949768,-1.200585120387E-05,
    19.300134658813));
#1858 = VECTOR('',#1859,1.);
#1859 = DIRECTION('',(-0.999759909026,-4.07251812968E-08,
    -2.19117389609E-02));
#1860 = PLANE('',#1861);
#1861 = AXIS2_PLACEMENT_3D('',#1862,#1863,#1864);
#1862 = CARTESIAN_POINT('',(-46.56833713453,-1.266784995746E-05,
    18.78556125186));
#1863 = DIRECTION('',(4.060434243651E-08,-1.,5.959709389076E-09));
#1864 = DIRECTION('',(-1.,-4.060434243651E-08,0.));
#1865 = ADVANCED_FACE('',(#1866),#1883,.F.);
#1866 = FACE_BOUND('',#1867,.F.);
#1867 = EDGE_LOOP('',(#1868,#1876,#1877));
#1868 = ORIENTED_EDGE('',*,*,#1869,.T.);
#1869 = EDGE_CURVE('',#1870,#1847,#1872,.T.);
#1870 = VERTEX_POINT('',#1871);
#1871 = CARTESIAN_POINT('',(-57.10230255127,-5.834656185471E-04,
    27.494716644287));
#1872 = LINE('',#1873,#1874);
#1873 = CARTESIAN_POINT('',(-57.10230255127,-5.834656185471E-04,
    27.494716644287));
#1874 = VECTOR('',#1875,1.);
#1875 = DIRECTION('',(-0.520550439466,5.469750543986E-05,-0.853830918262
    ));
#1876 = ORIENTED_EDGE('',*,*,#1855,.F.);
#1877 = ORIENTED_EDGE('',*,*,#1878,.T.);
#1878 = EDGE_CURVE('',#1702,#1870,#1879,.T.);
#1879 = LINE('',#1880,#1881);
#1880 = CARTESIAN_POINT('',(-30.34021949768,-1.200585120387E-05,
    19.300134658813));
#1881 = VECTOR('',#1882,1.);
#1882 = DIRECTION('',(-0.956178876441,-2.04176093907E-05,0.292783120809)
  );
#1883 = PLANE('',#1884);
#1884 = AXIS2_PLACEMENT_3D('',#1885,#1886,#1887);
#1885 = CARTESIAN_POINT('',(-47.33426357345,-1.678444356489E-04,
    21.316231863759));
#1886 = DIRECTION('',(1.464332638636E-06,-0.999999997889,
    -6.495403614087E-05));
#1887 = DIRECTION('',(0.,6.495403614094E-05,-0.99999999789));
#1888 = ADVANCED_FACE('',(#1889),#1906,.F.);
#1889 = FACE_BOUND('',#1890,.F.);
#1890 = EDGE_LOOP('',(#1891,#1899,#1900));
#1891 = ORIENTED_EDGE('',*,*,#1892,.T.);
#1892 = EDGE_CURVE('',#1893,#1847,#1895,.T.);
#1893 = VERTEX_POINT('',#1894);
#1894 = CARTESIAN_POINT('',(-57.96377182006,-5.834656185471E-04,
    27.85154914856));
#1895 = LINE('',#1896,#1897);
#1896 = CARTESIAN_POINT('',(-57.96377182006,-5.834656185471E-04,
    27.85154914856));
#1897 = VECTOR('',#1898,1.);
#1898 = DIRECTION('',(-0.442256448798,5.524104167277E-05,-0.89688863882)
  );
#1899 = ORIENTED_EDGE('',*,*,#1869,.F.);
#1900 = ORIENTED_EDGE('',*,*,#1901,.T.);
#1901 = EDGE_CURVE('',#1870,#1893,#1902,.T.);
#1902 = LINE('',#1903,#1904);
#1903 = CARTESIAN_POINT('',(-57.10230255127,-5.834656185471E-04,
    27.494716644287));
#1904 = VECTOR('',#1905,1.);
#1905 = DIRECTION('',(-0.923879437883,0.,0.382683660817));
#1906 = PLANE('',#1907);
#1907 = AXIS2_PLACEMENT_3D('',#1908,#1909,#1910);
#1908 = CARTESIAN_POINT('',(-59.92223625662,-3.106538243801E-04,
    23.328733629791));
#1909 = DIRECTION('',(-2.118515295631E-05,-0.999999998468,
    -5.114544781697E-05));
#1910 = DIRECTION('',(0.,5.114544782845E-05,-0.999999998692));
#1911 = ADVANCED_FACE('',(#1912),#1929,.F.);
#1912 = FACE_BOUND('',#1913,.F.);
#1913 = EDGE_LOOP('',(#1914,#1922,#1923));
#1914 = ORIENTED_EDGE('',*,*,#1915,.T.);
#1915 = EDGE_CURVE('',#1916,#1847,#1918,.T.);
#1916 = VERTEX_POINT('',#1917);
#1917 = CARTESIAN_POINT('',(-58.70352935791,-5.834656185471E-04,
    28.419185638428));
#1918 = LINE('',#1919,#1920);
#1919 = CARTESIAN_POINT('',(-58.70352935791,-5.834656185471E-04,
    28.419185638428));
#1920 = VECTOR('',#1921,1.);
#1921 = DIRECTION('',(-0.362789946357,5.407948644048E-05,-0.931870941653
    ));
#1922 = ORIENTED_EDGE('',*,*,#1892,.F.);
#1923 = ORIENTED_EDGE('',*,*,#1924,.T.);
#1924 = EDGE_CURVE('',#1893,#1916,#1925,.T.);
#1925 = LINE('',#1926,#1927);
#1926 = CARTESIAN_POINT('',(-57.96377182006,-5.834656185471E-04,
    27.85154914856));
#1927 = VECTOR('',#1928,1.);
#1928 = DIRECTION('',(-0.793353046859,0.,0.608761811416));
#1929 = PLANE('',#1930);
#1930 = AXIS2_PLACEMENT_3D('',#1931,#1932,#1933);
#1931 = CARTESIAN_POINT('',(-60.34315549452,-3.105867648044E-04,
    23.570535639539));
#1932 = DIRECTION('',(-3.428770901309E-05,-0.999999998414,
    -4.468456776564E-05));
#1933 = DIRECTION('',(0.,4.468456779191E-05,-0.999999999002));
#1934 = ADVANCED_FACE('',(#1935),#1952,.F.);
#1935 = FACE_BOUND('',#1936,.F.);
#1936 = EDGE_LOOP('',(#1937,#1945,#1946));
#1937 = ORIENTED_EDGE('',*,*,#1938,.T.);
#1938 = EDGE_CURVE('',#1939,#1847,#1941,.T.);
#1939 = VERTEX_POINT('',#1940);
#1940 = CARTESIAN_POINT('',(-59.27116775512,-5.834656185471E-04,
    29.158946990967));
#1941 = LINE('',#1942,#1943);
#1942 = CARTESIAN_POINT('',(-59.27116775512,-5.834656185471E-04,
    29.158946990967));
#1943 = VECTOR('',#1944,1.);
#1944 = DIRECTION('',(-0.294633800726,5.157377940153E-05,-0.955610234777
    ));
#1945 = ORIENTED_EDGE('',*,*,#1915,.F.);
#1946 = ORIENTED_EDGE('',*,*,#1947,.T.);
#1947 = EDGE_CURVE('',#1916,#1939,#1948,.T.);
#1948 = LINE('',#1949,#1950);
#1949 = CARTESIAN_POINT('',(-58.70352935791,-5.834656185471E-04,
    28.419185638428));
#1950 = VECTOR('',#1951,1.);
#1951 = DIRECTION('',(-0.608761123061,0.,0.793353575053));
#1952 = PLANE('',#1953);
#1953 = AXIS2_PLACEMENT_3D('',#1954,#1955,#1956);
#1954 = CARTESIAN_POINT('',(-60.68779926598,-3.101895593002E-04,
    23.907026808521));
#1955 = DIRECTION('',(-5.017398832567E-05,-0.999999998,
    -3.849982459533E-05));
#1956 = DIRECTION('',(-0.999999998741,5.017398836286E-05,
    -4.135903062765E-25));
#1957 = ADVANCED_FACE('',(#1958),#1975,.F.);
#1958 = FACE_BOUND('',#1959,.F.);
#1959 = EDGE_LOOP('',(#1960,#1968,#1969));
#1960 = ORIENTED_EDGE('',*,*,#1961,.T.);
#1961 = EDGE_CURVE('',#1962,#1847,#1964,.T.);
#1962 = VERTEX_POINT('',#1963);
#1963 = CARTESIAN_POINT('',(-59.62799835205,-5.834656185471E-04,
    30.020414352417));
#1964 = LINE('',#1965,#1966);
#1965 = CARTESIAN_POINT('',(-59.62799835205,-5.834656185471E-04,
    30.020414352417));
#1966 = VECTOR('',#1967,1.);
#1967 = DIRECTION('',(-0.24604001882,4.836638105255E-05,-0.969259669438)
  );
#1968 = ORIENTED_EDGE('',*,*,#1938,.F.);
#1969 = ORIENTED_EDGE('',*,*,#1970,.T.);
#1970 = EDGE_CURVE('',#1939,#1962,#1971,.T.);
#1971 = LINE('',#1972,#1973);
#1972 = CARTESIAN_POINT('',(-59.27116775512,-5.834656185471E-04,
    29.158946990967));
#1973 = VECTOR('',#1974,1.);
#1974 = DIRECTION('',(-0.382682638051,0.,0.923879861527));
#1975 = PLANE('',#1976);
#1976 = AXIS2_PLACEMENT_3D('',#1977,#1978,#1979);
#1977 = CARTESIAN_POINT('',(-60.93134326673,-3.095715476627E-04,
    24.314419439443));
#1978 = DIRECTION('',(-7.469485888593E-05,-0.999999996732,
    -3.093954835217E-05));
#1979 = DIRECTION('',(-0.99999999721,7.469485892168E-05,
    4.135903062765E-25));
#1980 = ADVANCED_FACE('',(#1981),#1996,.F.);
#1981 = FACE_BOUND('',#1982,.F.);
#1982 = EDGE_LOOP('',(#1983,#1989,#1990));
#1983 = ORIENTED_EDGE('',*,*,#1984,.T.);
#1984 = EDGE_CURVE('',#583,#1847,#1985,.T.);
#1985 = LINE('',#1986,#1987);
#1986 = CARTESIAN_POINT('',(-62.52834701538,-1.331703333562E-05,
    39.162868499756));
#1987 = VECTOR('',#1988,1.);
#1988 = DIRECTION('',(0.,0.,-1.));
#1989 = ORIENTED_EDGE('',*,*,#1961,.F.);
#1990 = ORIENTED_EDGE('',*,*,#1991,.T.);
#1991 = EDGE_CURVE('',#1962,#583,#1992,.T.);
#1992 = LINE('',#1993,#1994);
#1993 = CARTESIAN_POINT('',(-59.62799835205,-5.834656185471E-04,
    30.020414352417));
#1994 = VECTOR('',#1995,1.);
#1995 = DIRECTION('',(-0.302388018612,5.944323286924E-05,0.953184915253)
  );
#1996 = PLANE('',#1997);
#1997 = AXIS2_PLACEMENT_3D('',#1998,#1999,#2000);
#1998 = CARTESIAN_POINT('',(-61.78923448308,-1.586112767243E-04,
    28.900431798138));
#1999 = DIRECTION('',(-1.965793221359E-04,-0.999999980678,-0.));
#2000 = DIRECTION('',(-0.999999980678,1.965793221359E-04,0.));
#2001 = ADVANCED_FACE('',(#2002),#2019,.F.);
#2002 = FACE_BOUND('',#2003,.F.);
#2003 = EDGE_LOOP('',(#2004,#2012,#2013));
#2004 = ORIENTED_EDGE('',*,*,#2005,.T.);
#2005 = EDGE_CURVE('',#2006,#1870,#2008,.T.);
#2006 = VERTEX_POINT('',#2007);
#2007 = CARTESIAN_POINT('',(-30.19406318664,-1.200585120387E-05,
    20.697755813599));
#2008 = LINE('',#2009,#2010);
#2009 = CARTESIAN_POINT('',(-30.19406318664,-1.200585120387E-05,
    20.697755813599));
#2010 = VECTOR('',#2011,1.);
#2011 = DIRECTION('',(-0.969546981583,-2.059061111417E-05,0.244905390057
    ));
#2012 = ORIENTED_EDGE('',*,*,#1878,.F.);
#2013 = ORIENTED_EDGE('',*,*,#2014,.T.);
#2014 = EDGE_CURVE('',#1702,#2006,#2015,.T.);
#2015 = LINE('',#2016,#2017);
#2016 = CARTESIAN_POINT('',(-30.34021949768,-1.200585120387E-05,
    19.300134658813));
#2017 = VECTOR('',#2018,1.);
#2018 = DIRECTION('',(0.104007890618,0.,0.994576472017));
#2019 = PLANE('',#2020);
#2020 = AXIS2_PLACEMENT_3D('',#2021,#2022,#2023);
#2021 = CARTESIAN_POINT('',(-43.35493584748,-2.907096764447E-04,
    23.653233155101));
#2022 = DIRECTION('',(2.069079643119E-05,-0.999999999784,
    -2.163741202978E-06));
#2023 = DIRECTION('',(-0.999999999786,-2.069079643124E-05,0.));
#2024 = ADVANCED_FACE('',(#2025),#2042,.F.);
#2025 = FACE_BOUND('',#2026,.F.);
#2026 = EDGE_LOOP('',(#2027,#2035,#2036));
#2027 = ORIENTED_EDGE('',*,*,#2028,.T.);
#2028 = EDGE_CURVE('',#2029,#1870,#2031,.T.);
#2029 = VERTEX_POINT('',#2030);
#2030 = CARTESIAN_POINT('',(-29.6335105896,-1.200585120387E-05,
    22.160329818726));
#2031 = LINE('',#2032,#2033);
#2032 = CARTESIAN_POINT('',(-29.6335105896,-1.200585120387E-05,
    22.160329818726));
#2033 = VECTOR('',#2034,1.);
#2034 = DIRECTION('',(-0.981660673152,-2.042243359927E-05,0.190636623895
    ));
#2035 = ORIENTED_EDGE('',*,*,#2005,.F.);
#2036 = ORIENTED_EDGE('',*,*,#2037,.T.);
#2037 = EDGE_CURVE('',#2006,#2029,#2038,.T.);
#2038 = LINE('',#2039,#2040);
#2039 = CARTESIAN_POINT('',(-30.19406318664,-1.200585120387E-05,
    20.697755813599));
#2040 = VECTOR('',#2041,1.);
#2041 = DIRECTION('',(0.357879916953,0.,0.93376761833));
#2042 = PLANE('',#2043);
#2043 = AXIS2_PLACEMENT_3D('',#2044,#2045,#2046);
#2044 = CARTESIAN_POINT('',(-43.13589314182,-2.899254430387E-04,
    24.38043692967));
#2045 = DIRECTION('',(1.936280577686E-05,-0.999999999785,
    -7.421074780673E-06));
#2046 = DIRECTION('',(-0.999999999813,-1.936280577739E-05,0.));
#2047 = ADVANCED_FACE('',(#2048),#2065,.F.);
#2048 = FACE_BOUND('',#2049,.F.);
#2049 = EDGE_LOOP('',(#2050,#2058,#2059));
#2050 = ORIENTED_EDGE('',*,*,#2051,.T.);
#2051 = EDGE_CURVE('',#2052,#1870,#2054,.T.);
#2052 = VERTEX_POINT('',#2053);
#2053 = CARTESIAN_POINT('',(-29.46347999572,-1.142823839473E-05,
    22.39461517334));
#2054 = LINE('',#2055,#2056);
#2055 = CARTESIAN_POINT('',(-29.46347999572,-1.142823839473E-05,
    22.39461517334));
#2056 = VECTOR('',#2057,1.);
#2057 = DIRECTION('',(-0.983397741838,-2.035326457046E-05,0.181463166877
    ));
#2058 = ORIENTED_EDGE('',*,*,#2028,.F.);
#2059 = ORIENTED_EDGE('',*,*,#2060,.T.);
#2060 = EDGE_CURVE('',#2029,#2052,#2061,.T.);
#2061 = LINE('',#2062,#2063);
#2062 = CARTESIAN_POINT('',(-29.6335105896,-1.200585120387E-05,
    22.160329818726));
#2063 = VECTOR('',#2064,1.);
#2064 = DIRECTION('',(0.587360834277,1.995329979968E-06,0.809325182083)
  );
#2065 = PLANE('',#2066);
#2066 = AXIS2_PLACEMENT_3D('',#2067,#2068,#2069);
#2067 = CARTESIAN_POINT('',(-43.2545645845,-2.961231165345E-04,
    24.872828174464));
#2068 = DIRECTION('',(1.865373264358E-05,-0.999999999765,
    -1.107236273727E-05));
#2069 = DIRECTION('',(-0.999999999826,-1.865373264473E-05,
    -2.584939414228E-26));
#2070 = ADVANCED_FACE('',(#2071),#2088,.F.);
#2071 = FACE_BOUND('',#2072,.F.);
#2072 = EDGE_LOOP('',(#2073,#2081,#2082));
#2073 = ORIENTED_EDGE('',*,*,#2074,.T.);
#2074 = EDGE_CURVE('',#2075,#1870,#2077,.T.);
#2075 = VERTEX_POINT('',#2076);
#2076 = CARTESIAN_POINT('',(-30.34021949768,-2.298878098372E-05,
    22.645685195923));
#2077 = LINE('',#2078,#2079);
#2078 = CARTESIAN_POINT('',(-30.34021949768,-2.298878098372E-05,
    22.645685195923));
#2079 = VECTOR('',#2080,1.);
#2080 = DIRECTION('',(-0.983978454567,-2.060740680544E-05,0.178287409883
    ));
#2081 = ORIENTED_EDGE('',*,*,#2051,.F.);
#2082 = ORIENTED_EDGE('',*,*,#2083,.T.);
#2083 = EDGE_CURVE('',#2052,#2075,#2084,.T.);
#2084 = LINE('',#2085,#2086);
#2085 = CARTESIAN_POINT('',(-29.46347999572,-1.142823839473E-05,
    22.39461517334));
#2086 = VECTOR('',#2087,1.);
#2087 = DIRECTION('',(-0.961357798888,-1.267630550757E-05,0.27530198393)
  );
#2088 = PLANE('',#2089);
#2089 = AXIS2_PLACEMENT_3D('',#2090,#2091,#2092);
#2090 = CARTESIAN_POINT('',(-43.27790080999,-2.956972059088E-04,
    24.966068811472));
#2091 = DIRECTION('',(3.430619684266E-05,-0.999999996692,
    7.37525539389E-05));
#2092 = DIRECTION('',(4.135903062765E-25,-7.375255398231E-05,
    -0.99999999728));
#2093 = ADVANCED_FACE('',(#2094),#2111,.F.);
#2094 = FACE_BOUND('',#2095,.F.);
#2095 = EDGE_LOOP('',(#2096,#2104,#2105));
#2096 = ORIENTED_EDGE('',*,*,#2097,.T.);
#2097 = EDGE_CURVE('',#2098,#1870,#2100,.T.);
#2098 = VERTEX_POINT('',#2099);
#2099 = CARTESIAN_POINT('',(-56.17783355712,-5.834656185471E-04,
    27.373008728027));
#2100 = LINE('',#2101,#2102);
#2101 = CARTESIAN_POINT('',(-56.17783355712,-5.834656185471E-04,
    27.373008728027));
#2102 = VECTOR('',#2103,1.);
#2103 = DIRECTION('',(-0.991444963486,0.,0.130525416598));
#2104 = ORIENTED_EDGE('',*,*,#2074,.F.);
#2105 = ORIENTED_EDGE('',*,*,#2106,.F.);
#2106 = EDGE_CURVE('',#2098,#2075,#2107,.T.);
#2107 = LINE('',#2108,#2109);
#2108 = CARTESIAN_POINT('',(-56.17783355712,-5.834656185471E-04,
    27.373008728027));
#2109 = VECTOR('',#2110,1.);
#2110 = DIRECTION('',(0.983671134007,2.133807266886E-05,-0.179975275153)
  );
#2111 = PLANE('',#2112);
#2112 = AXIS2_PLACEMENT_3D('',#2113,#2114,#2115);
#2113 = CARTESIAN_POINT('',(-43.71951094446,-3.080309241837E-04,
    25.081333298212));
#2114 = DIRECTION('',(-5.565702106223E-05,-0.999999909088,
    -4.227596023292E-04));
#2115 = DIRECTION('',(0.,4.22759602984E-04,-0.999999910637));
#2116 = ADVANCED_FACE('',(#2117),#2134,.F.);
#2117 = FACE_BOUND('',#2118,.F.);
#2118 = EDGE_LOOP('',(#2119,#2120,#2128));
#2119 = ORIENTED_EDGE('',*,*,#2106,.T.);
#2120 = ORIENTED_EDGE('',*,*,#2121,.T.);
#2121 = EDGE_CURVE('',#2075,#2122,#2124,.T.);
#2122 = VERTEX_POINT('',#2123);
#2123 = CARTESIAN_POINT('',(-55.25336456298,-5.834656185471E-04,
    27.494716644287));
#2124 = LINE('',#2125,#2126);
#2125 = CARTESIAN_POINT('',(-30.34021949768,-2.298878098372E-05,
    22.645685195923));
#2126 = VECTOR('',#2127,1.);
#2127 = DIRECTION('',(-0.981579873808,-2.208283145486E-05,0.191052220211
    ));
#2128 = ORIENTED_EDGE('',*,*,#2129,.T.);
#2129 = EDGE_CURVE('',#2122,#2098,#2130,.T.);
#2130 = LINE('',#2131,#2132);
#2131 = CARTESIAN_POINT('',(-55.25336456298,-5.834656185471E-04,
    27.494716644287));
#2132 = VECTOR('',#2133,1.);
#2133 = DIRECTION('',(-0.991444963486,0.,-0.130525416598));
#2134 = PLANE('',#2135);
#2135 = AXIS2_PLACEMENT_3D('',#2136,#2137,#2138);
#2136 = CARTESIAN_POINT('',(-43.25680638808,-3.081969429653E-04,
    25.081718037986));
#2137 = DIRECTION('',(9.077221463627E-06,-0.999999997582,
    -6.894875907797E-05));
#2138 = DIRECTION('',(0.,6.894875908081E-05,-0.999999997623));
#2139 = ADVANCED_FACE('',(#2140),#2157,.F.);
#2140 = FACE_BOUND('',#2141,.F.);
#2141 = EDGE_LOOP('',(#2142,#2150,#2151));
#2142 = ORIENTED_EDGE('',*,*,#2143,.T.);
#2143 = EDGE_CURVE('',#2144,#2122,#2146,.T.);
#2144 = VERTEX_POINT('',#2145);
#2145 = CARTESIAN_POINT('',(-54.39189529418,-5.834656185471E-04,
    27.85154914856));
#2146 = LINE('',#2147,#2148);
#2147 = CARTESIAN_POINT('',(-54.39189529418,-5.834656185471E-04,
    27.85154914856));
#2148 = VECTOR('',#2149,1.);
#2149 = DIRECTION('',(-0.923879437883,0.,-0.382683660817));
#2150 = ORIENTED_EDGE('',*,*,#2121,.F.);
#2151 = ORIENTED_EDGE('',*,*,#2152,.T.);
#2152 = EDGE_CURVE('',#2075,#2144,#2153,.T.);
#2153 = LINE('',#2154,#2155);
#2154 = CARTESIAN_POINT('',(-30.34021949768,-2.298878098372E-05,
    22.645685195923));
#2155 = VECTOR('',#2156,1.);
#2156 = DIRECTION('',(-0.977367962404,-2.277563149189E-05,0.211546367371
    ));
#2157 = PLANE('',#2158);
#2158 = AXIS2_PLACEMENT_3D('',#2159,#2160,#2161);
#2159 = CARTESIAN_POINT('',(-42.80884347832,-3.083587553792E-04,
    25.204086315913));
#2160 = DIRECTION('',(1.530532230334E-05,-0.9999999992,
    -3.69502908382E-05));
#2161 = DIRECTION('',(1.033975765691E-25,3.695029084253E-05,
    -0.999999999317));
#2162 = ADVANCED_FACE('',(#2163),#2180,.F.);
#2163 = FACE_BOUND('',#2164,.F.);
#2164 = EDGE_LOOP('',(#2165,#2173,#2174));
#2165 = ORIENTED_EDGE('',*,*,#2166,.T.);
#2166 = EDGE_CURVE('',#2167,#2144,#2169,.T.);
#2167 = VERTEX_POINT('',#2168);
#2168 = CARTESIAN_POINT('',(-53.95037841796,-5.834656185471E-04,
    28.190338134766));
#2169 = LINE('',#2170,#2171);
#2170 = CARTESIAN_POINT('',(-53.95037841796,-5.834656185471E-04,
    28.190338134766));
#2171 = VECTOR('',#2172,1.);
#2172 = DIRECTION('',(-0.79335232369,0.,-0.608762753867));
#2173 = ORIENTED_EDGE('',*,*,#2152,.F.);
#2174 = ORIENTED_EDGE('',*,*,#2175,.T.);
#2175 = EDGE_CURVE('',#2075,#2167,#2176,.T.);
#2176 = LINE('',#2177,#2178);
#2177 = CARTESIAN_POINT('',(-30.34021949768,-2.298878098372E-05,
    22.645685195923));
#2178 = VECTOR('',#2179,1.);
#2179 = DIRECTION('',(-0.973515245794,-2.31100835926E-05,0.228622102326)
  );
#2180 = PLANE('',#2181);
#2181 = AXIS2_PLACEMENT_3D('',#2182,#2183,#2184);
#2182 = CARTESIAN_POINT('',(-42.39066056009,-3.063831275985E-04,
    25.362970985117));
#2183 = DIRECTION('',(1.817601607613E-05,-0.999999999554,
    -2.368736342329E-05));
#2184 = DIRECTION('',(0.,2.368736342721E-05,-0.999999999719));
#2185 = ADVANCED_FACE('',(#2186),#2203,.F.);
#2186 = FACE_BOUND('',#2187,.F.);
#2187 = EDGE_LOOP('',(#2188,#2196,#2197));
#2188 = ORIENTED_EDGE('',*,*,#2189,.T.);
#2189 = EDGE_CURVE('',#2190,#2167,#2192,.T.);
#2190 = VERTEX_POINT('',#2191);
#2191 = CARTESIAN_POINT('',(-53.65213775634,-5.834656185471E-04,
    28.419185638428));
#2192 = LINE('',#2193,#2194);
#2193 = CARTESIAN_POINT('',(-53.65213775634,-5.834656185471E-04,
    28.419185638428));
#2194 = VECTOR('',#2195,1.);
#2195 = DIRECTION('',(-0.793354117444,0.,-0.608760416203));
#2196 = ORIENTED_EDGE('',*,*,#2175,.F.);
#2197 = ORIENTED_EDGE('',*,*,#2198,.T.);
#2198 = EDGE_CURVE('',#2075,#2190,#2199,.T.);
#2199 = LINE('',#2200,#2201);
#2200 = CARTESIAN_POINT('',(-30.34021949768,-2.298878098372E-05,
    22.645685195923));
#2201 = VECTOR('',#2202,1.);
#2202 = DIRECTION('',(-0.970673898946,-2.333742899875E-05,0.240400044428
    ));
#2203 = PLANE('',#2204);
#2204 = AXIS2_PLACEMENT_3D('',#2205,#2206,#2207);
#2205 = CARTESIAN_POINT('',(-42.16175391569,-3.053928713436E-04,
    25.496812233951));
#2206 = DIRECTION('',(1.817599009042E-05,-0.999999999554,
    -2.368747407526E-05));
#2207 = DIRECTION('',(-5.169878828456E-26,2.368747407917E-05,
    -0.999999999719));
#2208 = ADVANCED_FACE('',(#2209),#2224,.F.);
#2209 = FACE_BOUND('',#2210,.F.);
#2210 = EDGE_LOOP('',(#2211,#2217,#2218));
#2211 = ORIENTED_EDGE('',*,*,#2212,.T.);
#2212 = EDGE_CURVE('',#833,#2190,#2213,.T.);
#2213 = LINE('',#2214,#2215);
#2214 = CARTESIAN_POINT('',(-53.08449935913,-5.834656185471E-04,
    29.158946990967));
#2215 = VECTOR('',#2216,1.);
#2216 = DIRECTION('',(-0.608761123061,0.,-0.793353575053));
#2217 = ORIENTED_EDGE('',*,*,#2198,.F.);
#2218 = ORIENTED_EDGE('',*,*,#2219,.T.);
#2219 = EDGE_CURVE('',#2075,#833,#2220,.T.);
#2220 = LINE('',#2221,#2222);
#2221 = CARTESIAN_POINT('',(-30.34021949768,-2.298878098372E-05,
    22.645685195923));
#2222 = VECTOR('',#2223,1.);
#2223 = DIRECTION('',(-0.961357453627,-2.36902899832E-05,0.275303188856)
  );
#2224 = PLANE('',#2225);
#2225 = AXIS2_PLACEMENT_3D('',#2226,#2227,#2228);
#2226 = CARTESIAN_POINT('',(-42.07619144615,-3.086031118881E-04,
    25.774940040637));
#2227 = DIRECTION('',(2.020313146622E-05,-0.999999999676,
    -1.550239563731E-05));
#2228 = DIRECTION('',(-0.999999999796,-2.020313146865E-05,
    5.169878828456E-26));
#2229 = ADVANCED_FACE('',(#2230),#2247,.F.);
#2230 = FACE_BOUND('',#2231,.F.);
#2231 = EDGE_LOOP('',(#2232,#2240,#2241));
#2232 = ORIENTED_EDGE('',*,*,#2233,.T.);
#2233 = EDGE_CURVE('',#2234,#583,#2236,.T.);
#2234 = VERTEX_POINT('',#2235);
#2235 = CARTESIAN_POINT('',(-59.749710083,-5.834656185471E-04,
    30.944883346558));
#2236 = LINE('',#2237,#2238);
#2237 = CARTESIAN_POINT('',(-59.749710083,-5.834656185471E-04,
    30.944883346558));
#2238 = VECTOR('',#2239,1.);
#2239 = DIRECTION('',(-0.320302950844,6.57229709054E-05,0.947315161581)
  );
#2240 = ORIENTED_EDGE('',*,*,#1991,.F.);
#2241 = ORIENTED_EDGE('',*,*,#2242,.T.);
#2242 = EDGE_CURVE('',#1962,#2234,#2243,.T.);
#2243 = LINE('',#2244,#2245);
#2244 = CARTESIAN_POINT('',(-59.62799835205,-5.834656185471E-04,
    30.020414352417));
#2245 = VECTOR('',#2246,1.);
#2246 = DIRECTION('',(-0.13052943796,0.,0.991444434059));
#2247 = PLANE('',#2248);
#2248 = AXIS2_PLACEMENT_3D('',#2249,#2250,#2251);
#2249 = CARTESIAN_POINT('',(-61.03819451819,-3.122366922925E-04,
    34.600937809616));
#2250 = DIRECTION('',(-3.36035527022E-04,-0.999999942561,
    -4.424103557408E-05));
#2251 = DIRECTION('',(-0.99999994354,3.360355273509E-04,
    1.654361225106E-24));
#2252 = ADVANCED_FACE('',(#2253),#2270,.F.);
#2253 = FACE_BOUND('',#2254,.F.);
#2254 = EDGE_LOOP('',(#2255,#2263,#2264));
#2255 = ORIENTED_EDGE('',*,*,#2256,.T.);
#2256 = EDGE_CURVE('',#2257,#583,#2259,.T.);
#2257 = VERTEX_POINT('',#2258);
#2258 = CARTESIAN_POINT('',(-59.62799835205,-5.834656185471E-04,
    31.869352340698));
#2259 = LINE('',#2260,#2261);
#2260 = CARTESIAN_POINT('',(-59.62799835205,-5.834656185471E-04,
    31.869352340698));
#2261 = VECTOR('',#2262,1.);
#2262 = DIRECTION('',(-0.369516441331,7.263929295841E-05,0.929224189477)
  );
#2263 = ORIENTED_EDGE('',*,*,#2233,.F.);
#2264 = ORIENTED_EDGE('',*,*,#2265,.T.);
#2265 = EDGE_CURVE('',#2234,#2257,#2266,.T.);
#2266 = LINE('',#2267,#2268);
#2267 = CARTESIAN_POINT('',(-59.749710083,-5.834656185471E-04,
    30.944883346558));
#2268 = VECTOR('',#2269,1.);
#2269 = DIRECTION('',(0.13052943796,0.,0.991444434059));
#2270 = PLANE('',#2271);
#2271 = AXIS2_PLACEMENT_3D('',#2272,#2273,#2274);
#2272 = CARTESIAN_POINT('',(-61.03420405152,-3.136186834914E-04,
    35.066919138096));
#2273 = DIRECTION('',(-1.476845963338E-04,-0.999999988906,
    1.944353782485E-05));
#2274 = DIRECTION('',(-0.999999989095,1.476845963617E-04,0.));
#2275 = ADVANCED_FACE('',(#2276),#2293,.F.);
#2276 = FACE_BOUND('',#2277,.F.);
#2277 = EDGE_LOOP('',(#2278,#2286,#2287));
#2278 = ORIENTED_EDGE('',*,*,#2279,.T.);
#2279 = EDGE_CURVE('',#2280,#583,#2282,.T.);
#2280 = VERTEX_POINT('',#2281);
#2281 = CARTESIAN_POINT('',(-59.27116775512,-5.834656185471E-04,
    32.730819702148));
#2282 = LINE('',#2283,#2284);
#2283 = CARTESIAN_POINT('',(-59.27116775512,-5.834656185471E-04,
    32.730819702148));
#2284 = VECTOR('',#2285,1.);
#2285 = DIRECTION('',(-0.45177434492,7.908023569173E-05,0.892132240768)
  );
#2286 = ORIENTED_EDGE('',*,*,#2256,.F.);
#2287 = ORIENTED_EDGE('',*,*,#2288,.T.);
#2288 = EDGE_CURVE('',#2257,#2280,#2289,.T.);
#2289 = LINE('',#2290,#2291);
#2290 = CARTESIAN_POINT('',(-59.62799835205,-5.834656185471E-04,
    31.869352340698));
#2291 = VECTOR('',#2292,1.);
#2292 = DIRECTION('',(0.382682638051,0.,0.923879861527));
#2293 = PLANE('',#2294);
#2294 = AXIS2_PLACEMENT_3D('',#2295,#2296,#2297);
#2295 = CARTESIAN_POINT('',(-60.90277030942,-3.150139456607E-04,
    35.522783751714));
#2296 = DIRECTION('',(-9.628587390093E-05,-0.999999994569,
    3.988281784879E-05));
#2297 = DIRECTION('',(-0.999999995365,9.628587397751E-05,0.));
#2298 = ADVANCED_FACE('',(#2299),#2316,.F.);
#2299 = FACE_BOUND('',#2300,.F.);
#2300 = EDGE_LOOP('',(#2301,#2309,#2310));
#2301 = ORIENTED_EDGE('',*,*,#2302,.T.);
#2302 = EDGE_CURVE('',#2303,#583,#2305,.T.);
#2303 = VERTEX_POINT('',#2304);
#2304 = CARTESIAN_POINT('',(-58.70352935791,-5.834656185471E-04,
    33.470581054688));
#2305 = LINE('',#2306,#2307);
#2306 = CARTESIAN_POINT('',(-58.70352935791,-5.834656185471E-04,
    33.470581054688));
#2307 = VECTOR('',#2308,1.);
#2308 = DIRECTION('',(-0.557720920618,8.313698123944E-05,0.830028534324)
  );
#2309 = ORIENTED_EDGE('',*,*,#2279,.F.);
#2310 = ORIENTED_EDGE('',*,*,#2311,.T.);
#2311 = EDGE_CURVE('',#2280,#2303,#2312,.T.);
#2312 = LINE('',#2313,#2314);
#2313 = CARTESIAN_POINT('',(-59.27116775512,-5.834656185471E-04,
    32.730819702148));
#2314 = VECTOR('',#2315,1.);
#2315 = DIRECTION('',(0.608761123061,0.,0.793353575053));
#2316 = PLANE('',#2317);
#2317 = AXIS2_PLACEMENT_3D('',#2318,#2319,#2320);
#2318 = CARTESIAN_POINT('',(-60.65111712764,-3.161123020544E-04,
    35.939026688442));
#2319 = DIRECTION('',(-6.959260930085E-05,-0.999999996153,
    5.340024464117E-05));
#2320 = DIRECTION('',(-0.999999997578,6.959260940007E-05,
    -4.135903062765E-25));
#2321 = ADVANCED_FACE('',(#2322),#2339,.T.);
#2322 = FACE_BOUND('',#2323,.T.);
#2323 = EDGE_LOOP('',(#2324,#2325,#2333));
#2324 = ORIENTED_EDGE('',*,*,#1717,.T.);
#2325 = ORIENTED_EDGE('',*,*,#2326,.T.);
#2326 = EDGE_CURVE('',#1700,#2327,#2329,.T.);
#2327 = VERTEX_POINT('',#2328);
#2328 = CARTESIAN_POINT('',(-60.06062698364,-5.337513446808,
    16.199089050293));
#2329 = LINE('',#2330,#2331);
#2330 = CARTESIAN_POINT('',(-30.34021949768,-1.331703333562E-05,
    16.192777633667));
#2331 = VECTOR('',#2332,1.);
#2332 = DIRECTION('',(-0.984253513159,-0.17676249078,2.090157744325E-04)
  );
#2333 = ORIENTED_EDGE('',*,*,#2334,.T.);
#2334 = EDGE_CURVE('',#2327,#1710,#2335,.T.);
#2335 = LINE('',#2336,#2337);
#2336 = CARTESIAN_POINT('',(-60.06062698364,-5.337513446808,
    16.199089050293));
#2337 = VECTOR('',#2338,1.);
#2338 = DIRECTION('',(0.,1.,0.));
#2339 = PLANE('',#2340);
#2340 = AXIS2_PLACEMENT_3D('',#2341,#2342,#2343);
#2341 = CARTESIAN_POINT('',(-46.41592863041,-1.453257964759,
    16.196191466332));
#2342 = DIRECTION('',(-2.123596887642E-04,-0.,-0.999999977452));
#2343 = DIRECTION('',(-0.999999977452,0.,2.123596887642E-04));
#2344 = ADVANCED_FACE('',(#2345),#2362,.T.);
#2345 = FACE_BOUND('',#2346,.T.);
#2346 = EDGE_LOOP('',(#2347,#2355,#2356));
#2347 = ORIENTED_EDGE('',*,*,#2348,.T.);
#2348 = EDGE_CURVE('',#2349,#2327,#2351,.T.);
#2349 = VERTEX_POINT('',#2350);
#2350 = CARTESIAN_POINT('',(-30.33522033691,-3.036529541016,
    16.193109512329));
#2351 = LINE('',#2352,#2353);
#2352 = CARTESIAN_POINT('',(-30.33522033691,-3.036529541016,
    16.193109512329));
#2353 = VECTOR('',#2354,1.);
#2354 = DIRECTION('',(-0.997017378813,-7.717710878471E-02,
    2.0055918286E-04));
#2355 = ORIENTED_EDGE('',*,*,#2326,.F.);
#2356 = ORIENTED_EDGE('',*,*,#2357,.F.);
#2357 = EDGE_CURVE('',#2349,#1700,#2358,.T.);
#2358 = LINE('',#2359,#2360);
#2359 = CARTESIAN_POINT('',(-30.33522033691,-3.036529541016,
    16.193109512329));
#2360 = VECTOR('',#2361,1.);
#2361 = DIRECTION('',(-1.646345217016E-03,0.9999986388,
    -1.092957145215E-04));
#2362 = PLANE('',#2363);
#2363 = AXIS2_PLACEMENT_3D('',#2364,#2365,#2366);
#2364 = CARTESIAN_POINT('',(-44.48340875878,-3.331325148498,
    16.195867817192));
#2365 = DIRECTION('',(-1.926742324033E-04,-1.096130693424E-04,
    -0.999999975431));
#2366 = DIRECTION('',(-0.999999981438,0.,1.926742335608E-04));
#2367 = ADVANCED_FACE('',(#2368),#2385,.T.);
#2368 = FACE_BOUND('',#2369,.T.);
#2369 = EDGE_LOOP('',(#2370,#2378,#2384));
#2370 = ORIENTED_EDGE('',*,*,#2371,.T.);
#2371 = EDGE_CURVE('',#1700,#2372,#2374,.T.);
#2372 = VERTEX_POINT('',#2373);
#2373 = CARTESIAN_POINT('',(-30.33021926879,-1.587513327599,
    16.193109512329));
#2374 = LINE('',#2375,#2376);
#2375 = CARTESIAN_POINT('',(-30.34021949768,-1.331703333562E-05,
    16.192777633667));
#2376 = VECTOR('',#2377,1.);
#2377 = DIRECTION('',(6.2992316149E-03,-0.999980137792,
    2.090532712173E-04));
#2378 = ORIENTED_EDGE('',*,*,#2379,.T.);
#2379 = EDGE_CURVE('',#2372,#2349,#2380,.T.);
#2380 = LINE('',#2381,#2382);
#2381 = CARTESIAN_POINT('',(-30.33021926879,-1.587513327599,
    16.193109512329));
#2382 = VECTOR('',#2383,1.);
#2383 = DIRECTION('',(-3.451333589796E-03,-0.99999404413,0.));
#2384 = ORIENTED_EDGE('',*,*,#2357,.T.);
#2385 = PLANE('',#2386);
#2386 = AXIS2_PLACEMENT_3D('',#2387,#2388,#2389);
#2387 = CARTESIAN_POINT('',(-30.3358732476,-1.518268795288,
    16.192983165815));
#2388 = DIRECTION('',(2.143529759362E-02,-7.398080321215E-05,
    -0.999770234876));
#2389 = DIRECTION('',(-0.999770237612,-2.117582368136E-22,
    -2.143529765228E-02));
#2390 = ADVANCED_FACE('',(#2391),#2408,.T.);
#2391 = FACE_BOUND('',#2392,.T.);
#2392 = EDGE_LOOP('',(#2393,#2401,#2402));
#2393 = ORIENTED_EDGE('',*,*,#2394,.T.);
#2394 = EDGE_CURVE('',#2395,#2327,#2397,.T.);
#2395 = VERTEX_POINT('',#2396);
#2396 = CARTESIAN_POINT('',(-30.33021926879,-5.337513446808,
    16.193109512329));
#2397 = LINE('',#2398,#2399);
#2398 = CARTESIAN_POINT('',(-30.33021926879,-5.337513446808,
    16.193109512329));
#2399 = VECTOR('',#2400,1.);
#2400 = DIRECTION('',(-0.999999979774,0.,2.011253226084E-04));
#2401 = ORIENTED_EDGE('',*,*,#2348,.F.);
#2402 = ORIENTED_EDGE('',*,*,#2403,.T.);
#2403 = EDGE_CURVE('',#2349,#2395,#2404,.T.);
#2404 = LINE('',#2405,#2406);
#2405 = CARTESIAN_POINT('',(-30.33522033691,-3.036529541016,
    16.193109512329));
#2406 = VECTOR('',#2407,1.);
#2407 = DIRECTION('',(2.173442539288E-03,-0.999997638071,0.));
#2408 = PLANE('',#2409);
#2409 = AXIS2_PLACEMENT_3D('',#2410,#2411,#2412);
#2410 = CARTESIAN_POINT('',(-44.64365713314,-4.740084672057,
    16.195988046038));
#2411 = DIRECTION('',(-2.011253226084E-04,-4.371353643682E-07,
    -0.999999979774));
#2412 = DIRECTION('',(-0.999999979774,1.292469707114E-26,
    2.011253226084E-04));
#2413 = ADVANCED_FACE('',(#2414),#2431,.T.);
#2414 = FACE_BOUND('',#2415,.T.);
#2415 = EDGE_LOOP('',(#2416,#2424,#2430));
#2416 = ORIENTED_EDGE('',*,*,#2417,.T.);
#2417 = EDGE_CURVE('',#2395,#2418,#2420,.T.);
#2418 = VERTEX_POINT('',#2419);
#2419 = CARTESIAN_POINT('',(-30.33021926879,-5.337513446808,
    27.30560874939));
#2420 = LINE('',#2421,#2422);
#2421 = CARTESIAN_POINT('',(-30.33021926879,-5.337513446808,
    16.193109512329));
#2422 = VECTOR('',#2423,1.);
#2423 = DIRECTION('',(0.,0.,1.));
#2424 = ORIENTED_EDGE('',*,*,#2425,.T.);
#2425 = EDGE_CURVE('',#2418,#2327,#2426,.T.);
#2426 = LINE('',#2427,#2428);
#2427 = CARTESIAN_POINT('',(-30.33021926879,-5.337513446808,
    27.30560874939));
#2428 = VECTOR('',#2429,1.);
#2429 = DIRECTION('',(-0.936767494598,0.,-0.349952369709));
#2430 = ORIENTED_EDGE('',*,*,#2394,.F.);
#2431 = PLANE('',#2432);
#2432 = AXIS2_PLACEMENT_3D('',#2433,#2434,#2435);
#2433 = CARTESIAN_POINT('',(-42.91946214642,-5.337513446808,
    19.475930120617));
#2434 = DIRECTION('',(-0.,-1.,-0.));
#2435 = DIRECTION('',(0.,0.,-1.));
#2436 = ADVANCED_FACE('',(#2437),#2454,.T.);
#2437 = FACE_BOUND('',#2438,.T.);
#2438 = EDGE_LOOP('',(#2439,#2447,#2448));
#2439 = ORIENTED_EDGE('',*,*,#2440,.T.);
#2440 = EDGE_CURVE('',#2441,#2327,#2443,.T.);
#2441 = VERTEX_POINT('',#2442);
#2442 = CARTESIAN_POINT('',(-60.69121170043,-5.337513446808,
    16.272609710693));
#2443 = LINE('',#2444,#2445);
#2444 = CARTESIAN_POINT('',(-60.69121170043,-5.337513446808,
    16.272609710693));
#2445 = VECTOR('',#2446,1.);
#2446 = DIRECTION('',(0.993271758387,0.,-0.11580679596));
#2447 = ORIENTED_EDGE('',*,*,#2425,.F.);
#2448 = ORIENTED_EDGE('',*,*,#2449,.T.);
#2449 = EDGE_CURVE('',#2418,#2441,#2450,.T.);
#2450 = LINE('',#2451,#2452);
#2451 = CARTESIAN_POINT('',(-30.33021926879,-5.337513446808,
    27.30560874939));
#2452 = VECTOR('',#2453,1.);
#2453 = DIRECTION('',(-0.939866594852,0.,-0.341541774725));
#2454 = PLANE('',#2455);
#2455 = AXIS2_PLACEMENT_3D('',#2456,#2457,#2458);
#2456 = CARTESIAN_POINT('',(-45.50191401577,-5.337513446808,
    21.716559576057));
#2457 = DIRECTION('',(-0.,-1.,-0.));
#2458 = DIRECTION('',(0.,0.,-1.));
#2459 = ADVANCED_FACE('',(#2460),#2477,.T.);
#2460 = FACE_BOUND('',#2461,.T.);
#2461 = EDGE_LOOP('',(#2462,#2470,#2471));
#2462 = ORIENTED_EDGE('',*,*,#2463,.T.);
#2463 = EDGE_CURVE('',#2464,#2441,#2466,.T.);
#2464 = VERTEX_POINT('',#2465);
#2465 = CARTESIAN_POINT('',(-61.28128433227,-5.337513446808,
    16.506834030151));
#2466 = LINE('',#2467,#2468);
#2467 = CARTESIAN_POINT('',(-61.28128433227,-5.337513446808,
    16.506834030151));
#2468 = VECTOR('',#2469,1.);
#2469 = DIRECTION('',(0.929453707838,0.,-0.368938755062));
#2470 = ORIENTED_EDGE('',*,*,#2449,.F.);
#2471 = ORIENTED_EDGE('',*,*,#2472,.T.);
#2472 = EDGE_CURVE('',#2418,#2464,#2473,.T.);
#2473 = LINE('',#2474,#2475);
#2474 = CARTESIAN_POINT('',(-30.33021926879,-5.337513446808,
    27.30560874939));
#2475 = VECTOR('',#2476,1.);
#2476 = DIRECTION('',(-0.944182234743,0.,-0.329423599026));
#2477 = PLANE('',#2478);
#2478 = AXIS2_PLACEMENT_3D('',#2479,#2480,#2481);
#2479 = CARTESIAN_POINT('',(-45.80737651265,-5.337513446808,
    21.795365838674));
#2480 = DIRECTION('',(-0.,-1.,-0.));
#2481 = DIRECTION('',(0.,0.,-1.));
#2482 = ADVANCED_FACE('',(#2483),#2500,.T.);
#2483 = FACE_BOUND('',#2484,.T.);
#2484 = EDGE_LOOP('',(#2485,#2493,#2494));
#2485 = ORIENTED_EDGE('',*,*,#2486,.T.);
#2486 = EDGE_CURVE('',#2487,#2464,#2489,.T.);
#2487 = VERTEX_POINT('',#2488);
#2488 = CARTESIAN_POINT('',(-61.79062652587,-5.337513446808,
    16.88579750061));
#2489 = LINE('',#2490,#2491);
#2490 = CARTESIAN_POINT('',(-61.79062652587,-5.337513446808,
    16.88579750061));
#2491 = VECTOR('',#2492,1.);
#2492 = DIRECTION('',(0.802294990245,0.,-0.596927758299));
#2493 = ORIENTED_EDGE('',*,*,#2472,.F.);
#2494 = ORIENTED_EDGE('',*,*,#2495,.T.);
#2495 = EDGE_CURVE('',#2418,#2487,#2496,.T.);
#2496 = LINE('',#2497,#2498);
#2497 = CARTESIAN_POINT('',(-30.33021926879,-5.337513446808,
    27.30560874939));
#2498 = VECTOR('',#2499,1.);
#2499 = DIRECTION('',(-0.94928797221,0.,-0.314407928999));
#2500 = PLANE('',#2501);
#2501 = AXIS2_PLACEMENT_3D('',#2502,#2503,#2504);
#2502 = CARTESIAN_POINT('',(-46.08260571571,-5.337513446808,
    21.950876266265));
#2503 = DIRECTION('',(-0.,-1.,-0.));
#2504 = DIRECTION('',(0.,0.,-1.));
#2505 = ADVANCED_FACE('',(#2506),#2523,.T.);
#2506 = FACE_BOUND('',#2507,.T.);
#2507 = EDGE_LOOP('',(#2508,#2516,#2517));
#2508 = ORIENTED_EDGE('',*,*,#2509,.T.);
#2509 = EDGE_CURVE('',#2510,#2487,#2512,.T.);
#2510 = VERTEX_POINT('',#2511);
#2511 = CARTESIAN_POINT('',(-62.18453216552,-5.337513446808,
    17.383674621582));
#2512 = LINE('',#2513,#2514);
#2513 = CARTESIAN_POINT('',(-62.18453216552,-5.337513446808,
    17.383674621582));
#2514 = VECTOR('',#2515,1.);
#2515 = DIRECTION('',(0.620463668406,0.,-0.784235191883));
#2516 = ORIENTED_EDGE('',*,*,#2495,.F.);
#2517 = ORIENTED_EDGE('',*,*,#2518,.T.);
#2518 = EDGE_CURVE('',#2418,#2510,#2519,.T.);
#2519 = LINE('',#2520,#2521);
#2520 = CARTESIAN_POINT('',(-30.33021926879,-5.337513446808,
    27.30560874939));
#2521 = VECTOR('',#2522,1.);
#2522 = DIRECTION('',(-0.954757221054,0.,-0.29738636291));
#2523 = PLANE('',#2524);
#2524 = AXIS2_PLACEMENT_3D('',#2525,#2526,#2527);
#2525 = CARTESIAN_POINT('',(-46.30889819459,-5.337513446808,
    22.172498645113));
#2526 = DIRECTION('',(-0.,-1.,-0.));
#2527 = DIRECTION('',(0.,0.,-1.));
#2528 = ADVANCED_FACE('',(#2529),#2546,.T.);
#2529 = FACE_BOUND('',#2530,.T.);
#2530 = EDGE_LOOP('',(#2531,#2539,#2540));
#2531 = ORIENTED_EDGE('',*,*,#2532,.T.);
#2532 = EDGE_CURVE('',#2533,#2510,#2535,.T.);
#2533 = VERTEX_POINT('',#2534);
#2534 = CARTESIAN_POINT('',(-62.43615341186,-5.337513446808,
    17.966539382935));
#2535 = LINE('',#2536,#2537);
#2536 = CARTESIAN_POINT('',(-62.43615341186,-5.337513446808,
    17.966539382935));
#2537 = VECTOR('',#2538,1.);
#2538 = DIRECTION('',(0.396342610621,0.,-0.918102682169));
#2539 = ORIENTED_EDGE('',*,*,#2518,.F.);
#2540 = ORIENTED_EDGE('',*,*,#2541,.T.);
#2541 = EDGE_CURVE('',#2418,#2533,#2542,.T.);
#2542 = LINE('',#2543,#2544);
#2543 = CARTESIAN_POINT('',(-30.33021926879,-5.337513446808,
    27.30560874939));
#2544 = VECTOR('',#2545,1.);
#2545 = DIRECTION('',(-0.960202024313,0.,-0.279306413291));
#2546 = PLANE('',#2547);
#2547 = AXIS2_PLACEMENT_3D('',#2548,#2549,#2550);
#2548 = CARTESIAN_POINT('',(-46.47088468716,-5.337513446808,
    22.445182965071));
#2549 = DIRECTION('',(-0.,-1.,-0.));
#2550 = DIRECTION('',(0.,0.,-1.));
#2551 = ADVANCED_FACE('',(#2552),#2569,.T.);
#2552 = FACE_BOUND('',#2553,.T.);
#2553 = EDGE_LOOP('',(#2554,#2562,#2563));
#2554 = ORIENTED_EDGE('',*,*,#2555,.T.);
#2555 = EDGE_CURVE('',#2556,#2533,#2558,.T.);
#2556 = VERTEX_POINT('',#2557);
#2557 = CARTESIAN_POINT('',(-62.52834701538,-5.337513446808,
    18.594667434692));
#2558 = LINE('',#2559,#2560);
#2559 = CARTESIAN_POINT('',(-62.52834701538,-5.337513446808,
    18.594667434692));
#2560 = VECTOR('',#2561,1.);
#2561 = DIRECTION('',(0.145219282084,0.,-0.989399494699));
#2562 = ORIENTED_EDGE('',*,*,#2541,.F.);
#2563 = ORIENTED_EDGE('',*,*,#2564,.T.);
#2564 = EDGE_CURVE('',#2418,#2556,#2565,.T.);
#2565 = LINE('',#2566,#2567);
#2566 = CARTESIAN_POINT('',(-30.33021926879,-5.337513446808,
    27.30560874939));
#2567 = VECTOR('',#2568,1.);
#2568 = DIRECTION('',(-0.965297330534,0.,-0.261153333625));
#2569 = PLANE('',#2570);
#2570 = AXIS2_PLACEMENT_3D('',#2571,#2572,#2573);
#2571 = CARTESIAN_POINT('',(-46.55757016925,-5.337513446808,
    22.750430170813));
#2572 = DIRECTION('',(-0.,-1.,-0.));
#2573 = DIRECTION('',(0.,0.,-1.));
#2574 = ADVANCED_FACE('',(#2575),#2592,.T.);
#2575 = FACE_BOUND('',#2576,.T.);
#2576 = EDGE_LOOP('',(#2577,#2585,#2586));
#2577 = ORIENTED_EDGE('',*,*,#2578,.T.);
#2578 = EDGE_CURVE('',#2579,#2556,#2581,.T.);
#2579 = VERTEX_POINT('',#2580);
#2580 = CARTESIAN_POINT('',(-32.76272201538,-5.337513446808,
    27.30560874939));
#2581 = LINE('',#2582,#2583);
#2582 = CARTESIAN_POINT('',(-32.76272201538,-5.337513446808,
    27.30560874939));
#2583 = VECTOR('',#2584,1.);
#2584 = DIRECTION('',(-0.959745655137,0.,-0.280870570631));
#2585 = ORIENTED_EDGE('',*,*,#2564,.F.);
#2586 = ORIENTED_EDGE('',*,*,#2587,.T.);
#2587 = EDGE_CURVE('',#2418,#2579,#2588,.T.);
#2588 = LINE('',#2589,#2590);
#2589 = CARTESIAN_POINT('',(-30.33021926879,-5.337513446808,
    27.30560874939));
#2590 = VECTOR('',#2591,1.);
#2591 = DIRECTION('',(-1.,0.,0.));
#2592 = PLANE('',#2593);
#2593 = AXIS2_PLACEMENT_3D('',#2594,#2595,#2596);
#2594 = CARTESIAN_POINT('',(-46.45201337839,-5.337513446808,
    23.108735989078));
#2595 = DIRECTION('',(-0.,-1.,-0.));
#2596 = DIRECTION('',(0.,0.,-1.));
#2597 = ADVANCED_FACE('',(#2598),#2615,.T.);
#2598 = FACE_BOUND('',#2599,.T.);
#2599 = EDGE_LOOP('',(#2600,#2608,#2609));
#2600 = ORIENTED_EDGE('',*,*,#2601,.T.);
#2601 = EDGE_CURVE('',#2602,#2556,#2604,.T.);
#2602 = VERTEX_POINT('',#2603);
#2603 = CARTESIAN_POINT('',(-56.17783355712,-5.338083267212,
    27.373008728027));
#2604 = LINE('',#2605,#2606);
#2605 = CARTESIAN_POINT('',(-56.17783355712,-5.338083267212,
    27.373008728027));
#2606 = VECTOR('',#2607,1.);
#2607 = DIRECTION('',(-0.586133358439,5.259271542846E-05,-0.810214590932
    ));
#2608 = ORIENTED_EDGE('',*,*,#2578,.F.);
#2609 = ORIENTED_EDGE('',*,*,#2610,.F.);
#2610 = EDGE_CURVE('',#2602,#2579,#2611,.T.);
#2611 = LINE('',#2612,#2613);
#2612 = CARTESIAN_POINT('',(-56.17783355712,-5.338083267212,
    27.373008728027));
#2613 = VECTOR('',#2614,1.);
#2614 = DIRECTION('',(0.9999958569,2.433548275924E-05,
    -2.878470139793E-03));
#2615 = PLANE('',#2616);
#2616 = AXIS2_PLACEMENT_3D('',#2617,#2618,#2619);
#2617 = CARTESIAN_POINT('',(-48.4499189711,-5.337662964696,
    24.530468326877));
#2618 = DIRECTION('',(2.409855289746E-05,-0.999999996319,
    -8.234569177709E-05));
#2619 = DIRECTION('',(0.,8.2345691801E-05,-0.99999999661));
#2620 = ADVANCED_FACE('',(#2621),#2638,.T.);
#2621 = FACE_BOUND('',#2622,.T.);
#2622 = EDGE_LOOP('',(#2623,#2624,#2632));
#2623 = ORIENTED_EDGE('',*,*,#2610,.T.);
#2624 = ORIENTED_EDGE('',*,*,#2625,.T.);
#2625 = EDGE_CURVE('',#2579,#2626,#2628,.T.);
#2626 = VERTEX_POINT('',#2627);
#2627 = CARTESIAN_POINT('',(-55.25336456298,-5.338083267212,
    27.494716644287));
#2628 = LINE('',#2629,#2630);
#2629 = CARTESIAN_POINT('',(-32.76272201538,-5.337513446808,
    27.30560874939));
#2630 = VECTOR('',#2631,1.);
#2631 = DIRECTION('',(-0.999964651864,-2.533499257558E-05,
    8.407995008842E-03));
#2632 = ORIENTED_EDGE('',*,*,#2633,.T.);
#2633 = EDGE_CURVE('',#2626,#2602,#2634,.T.);
#2634 = LINE('',#2635,#2636);
#2635 = CARTESIAN_POINT('',(-55.25336456298,-5.338083267212,
    27.494716644287));
#2636 = VECTOR('',#2637,1.);
#2637 = DIRECTION('',(-0.991444963486,0.,-0.130525416598));
#2638 = PLANE('',#2639);
#2639 = AXIS2_PLACEMENT_3D('',#2640,#2641,#2642);
#2640 = CARTESIAN_POINT('',(-44.47218511783,-5.337804028841,
    27.370412233484));
#2641 = DIRECTION('',(2.381488560929E-05,-0.999999983355,
    -1.808931088575E-04));
#2642 = DIRECTION('',(0.,1.808931089088E-04,-0.999999983639));
#2643 = ADVANCED_FACE('',(#2644),#2661,.T.);
#2644 = FACE_BOUND('',#2645,.T.);
#2645 = EDGE_LOOP('',(#2646,#2654,#2655));
#2646 = ORIENTED_EDGE('',*,*,#2647,.T.);
#2647 = EDGE_CURVE('',#2648,#2626,#2650,.T.);
#2648 = VERTEX_POINT('',#2649);
#2649 = CARTESIAN_POINT('',(-54.39189529418,-5.338083267212,
    27.85154914856));
#2650 = LINE('',#2651,#2652);
#2651 = CARTESIAN_POINT('',(-54.39189529418,-5.338083267212,
    27.85154914856));
#2652 = VECTOR('',#2653,1.);
#2653 = DIRECTION('',(-0.923879437883,0.,-0.382683660817));
#2654 = ORIENTED_EDGE('',*,*,#2625,.F.);
#2655 = ORIENTED_EDGE('',*,*,#2656,.T.);
#2656 = EDGE_CURVE('',#2579,#2648,#2657,.T.);
#2657 = LINE('',#2658,#2659);
#2658 = CARTESIAN_POINT('',(-32.76272201538,-5.337513446808,
    27.30560874939));
#2659 = VECTOR('',#2660,1.);
#2660 = DIRECTION('',(-0.99968159957,-2.633660406934E-05,
    2.523289098834E-02));
#2661 = PLANE('',#2662);
#2662 = AXIS2_PLACEMENT_3D('',#2663,#2664,#2665);
#2663 = CARTESIAN_POINT('',(-44.02501257729,-5.337804252797,
    27.49148005953));
#2664 = DIRECTION('',(2.483181713641E-05,-0.999999997895,
    -5.994926778059E-05));
#2665 = DIRECTION('',(0.,5.994926779907E-05,-0.999999998203));
#2666 = ADVANCED_FACE('',(#2667),#2684,.T.);
#2667 = FACE_BOUND('',#2668,.T.);
#2668 = EDGE_LOOP('',(#2669,#2677,#2678));
#2669 = ORIENTED_EDGE('',*,*,#2670,.T.);
#2670 = EDGE_CURVE('',#2671,#2648,#2673,.T.);
#2671 = VERTEX_POINT('',#2672);
#2672 = CARTESIAN_POINT('',(-53.65213775634,-5.338083267212,
    28.419185638428));
#2673 = LINE('',#2674,#2675);
#2674 = CARTESIAN_POINT('',(-53.65213775634,-5.338083267212,
    28.419185638428));
#2675 = VECTOR('',#2676,1.);
#2676 = DIRECTION('',(-0.793353046859,0.,-0.608761811416));
#2677 = ORIENTED_EDGE('',*,*,#2656,.F.);
#2678 = ORIENTED_EDGE('',*,*,#2679,.T.);
#2679 = EDGE_CURVE('',#2579,#2671,#2680,.T.);
#2680 = LINE('',#2681,#2682);
#2681 = CARTESIAN_POINT('',(-32.76272201538,-5.337513446808,
    27.30560874939));
#2682 = VECTOR('',#2683,1.);
#2683 = DIRECTION('',(-0.99858213941,-2.72392720416E-05,
    5.323260382396E-02));
#2684 = PLANE('',#2685);
#2685 = AXIS2_PLACEMENT_3D('',#2686,#2687,#2688);
#2686 = CARTESIAN_POINT('',(-43.62333527305,-5.337804465947,
    27.727044080643));
#2687 = DIRECTION('',(2.550598356888E-05,-0.999999999122,
    -3.324001177149E-05));
#2688 = DIRECTION('',(1.033975765691E-25,3.32400117823E-05,
    -0.999999999448));
#2689 = ADVANCED_FACE('',(#2690),#2707,.T.);
#2690 = FACE_BOUND('',#2691,.T.);
#2691 = EDGE_LOOP('',(#2692,#2700,#2701));
#2692 = ORIENTED_EDGE('',*,*,#2693,.T.);
#2693 = EDGE_CURVE('',#2694,#2671,#2696,.T.);
#2694 = VERTEX_POINT('',#2695);
#2695 = CARTESIAN_POINT('',(-32.76272201538,-5.337513446808,
    54.68998336792));
#2696 = LINE('',#2697,#2698);
#2697 = CARTESIAN_POINT('',(-32.76272201538,-5.337513446808,
    54.68998336792));
#2698 = VECTOR('',#2699,1.);
#2699 = DIRECTION('',(-0.622381044964,-1.697727801073E-05,-0.78271440167
    ));
#2700 = ORIENTED_EDGE('',*,*,#2679,.F.);
#2701 = ORIENTED_EDGE('',*,*,#2702,.T.);
#2702 = EDGE_CURVE('',#2579,#2694,#2703,.T.);
#2703 = LINE('',#2704,#2705);
#2704 = CARTESIAN_POINT('',(-32.76272201538,-5.337513446808,
    27.30560874939));
#2705 = VECTOR('',#2706,1.);
#2706 = DIRECTION('',(0.,0.,1.));
#2707 = PLANE('',#2708);
#2708 = AXIS2_PLACEMENT_3D('',#2709,#2710,#2711);
#2709 = CARTESIAN_POINT('',(-39.71369934475,-5.337703055209,
    37.869648863275));
#2710 = DIRECTION('',(2.727794835943E-05,-0.999999999628,-0.));
#2711 = DIRECTION('',(-0.999999999628,-2.727794835943E-05,0.));
#2712 = ADVANCED_FACE('',(#2713),#2730,.T.);
#2713 = FACE_BOUND('',#2714,.T.);
#2714 = EDGE_LOOP('',(#2715,#2723,#2724));
#2715 = ORIENTED_EDGE('',*,*,#2716,.T.);
#2716 = EDGE_CURVE('',#2717,#2671,#2719,.T.);
#2717 = VERTEX_POINT('',#2718);
#2718 = CARTESIAN_POINT('',(-53.08449935913,-5.338083267212,
    29.158946990967));
#2719 = LINE('',#2720,#2721);
#2720 = CARTESIAN_POINT('',(-53.08449935913,-5.338083267212,
    29.158946990967));
#2721 = VECTOR('',#2722,1.);
#2722 = DIRECTION('',(-0.608761123061,0.,-0.793353575053));
#2723 = ORIENTED_EDGE('',*,*,#2693,.F.);
#2724 = ORIENTED_EDGE('',*,*,#2725,.T.);
#2725 = EDGE_CURVE('',#2694,#2717,#2726,.T.);
#2726 = LINE('',#2727,#2728);
#2727 = CARTESIAN_POINT('',(-32.76272201538,-5.337513446808,
    54.68998336792));
#2728 = VECTOR('',#2729,1.);
#2729 = DIRECTION('',(-0.622767504823,-1.746233241445E-05,
    -0.782406949504));
#2730 = PLANE('',#2731);
#2731 = AXIS2_PLACEMENT_3D('',#2732,#2733,#2734);
#2732 = CARTESIAN_POINT('',(-43.21060424241,-5.337802314611,
    41.557065407459));
#2733 = DIRECTION('',(7.79358713062E-04,-0.999999517484,
    -5.980224963538E-04));
#2734 = DIRECTION('',(-0.9999996963,-7.793588524234E-04,0.));
#2735 = ADVANCED_FACE('',(#2736),#2753,.T.);
#2736 = FACE_BOUND('',#2737,.T.);
#2737 = EDGE_LOOP('',(#2738,#2746,#2747));
#2738 = ORIENTED_EDGE('',*,*,#2739,.T.);
#2739 = EDGE_CURVE('',#2740,#2717,#2742,.T.);
#2740 = VERTEX_POINT('',#2741);
#2741 = CARTESIAN_POINT('',(-52.7276687622,-5.338083267212,
    30.020414352417));
#2742 = LINE('',#2743,#2744);
#2743 = CARTESIAN_POINT('',(-52.7276687622,-5.338083267212,
    30.020414352417));
#2744 = VECTOR('',#2745,1.);
#2745 = DIRECTION('',(-0.382682638051,0.,-0.923879861527));
#2746 = ORIENTED_EDGE('',*,*,#2725,.F.);
#2747 = ORIENTED_EDGE('',*,*,#2748,.T.);
#2748 = EDGE_CURVE('',#2694,#2740,#2749,.T.);
#2749 = LINE('',#2750,#2751);
#2750 = CARTESIAN_POINT('',(-32.76272201538,-5.337513446808,
    54.68998336792));
#2751 = VECTOR('',#2752,1.);
#2752 = DIRECTION('',(-0.6290905445,-1.795490029593E-05,-0.777332031051)
  );
#2753 = PLANE('',#2754);
#2754 = AXIS2_PLACEMENT_3D('',#2755,#2756,#2757);
#2755 = CARTESIAN_POINT('',(-42.9794434903,-5.337802425355,
    41.957670997692));
#2756 = DIRECTION('',(5.846409617487E-05,-0.999999997998,
    -2.421656265844E-05));
#2757 = DIRECTION('',(-0.999999998291,-5.846409619201E-05,
    2.067951531383E-25));
#2758 = ADVANCED_FACE('',(#2759),#2776,.T.);
#2759 = FACE_BOUND('',#2760,.T.);
#2760 = EDGE_LOOP('',(#2761,#2769,#2770));
#2761 = ORIENTED_EDGE('',*,*,#2762,.T.);
#2762 = EDGE_CURVE('',#2763,#2740,#2765,.T.);
#2763 = VERTEX_POINT('',#2764);
#2764 = CARTESIAN_POINT('',(-52.60595703125,-5.338083267212,
    30.944883346558));
#2765 = LINE('',#2766,#2767);
#2766 = CARTESIAN_POINT('',(-52.60595703125,-5.338083267212,
    30.944883346558));
#2767 = VECTOR('',#2768,1.);
#2768 = DIRECTION('',(-0.13052943796,0.,-0.991444434059));
#2769 = ORIENTED_EDGE('',*,*,#2748,.F.);
#2770 = ORIENTED_EDGE('',*,*,#2771,.T.);
#2771 = EDGE_CURVE('',#2694,#2763,#2772,.T.);
#2772 = LINE('',#2773,#2774);
#2773 = CARTESIAN_POINT('',(-32.76272201538,-5.337513446808,
    54.68998336792));
#2774 = VECTOR('',#2775,1.);
#2775 = DIRECTION('',(-0.641245147905,-1.841406247438E-05,
    -0.767336080182));
#2776 = PLANE('',#2777);
#2777 = AXIS2_PLACEMENT_3D('',#2778,#2779,#2780);
#2778 = CARTESIAN_POINT('',(-42.8610230456,-5.337802533223,
    42.406025464862));
#2779 = DIRECTION('',(3.408617311201E-05,-0.999999999409,
    -4.487643347108E-06));
#2780 = DIRECTION('',(-0.999999999419,-3.408617311235E-05,
    2.584939414228E-26));
#2781 = ADVANCED_FACE('',(#2782),#2799,.T.);
#2782 = FACE_BOUND('',#2783,.T.);
#2783 = EDGE_LOOP('',(#2784,#2792,#2793));
#2784 = ORIENTED_EDGE('',*,*,#2785,.T.);
#2785 = EDGE_CURVE('',#2786,#2763,#2788,.T.);
#2786 = VERTEX_POINT('',#2787);
#2787 = CARTESIAN_POINT('',(-52.7276687622,-5.338083267212,
    31.869352340698));
#2788 = LINE('',#2789,#2790);
#2789 = CARTESIAN_POINT('',(-52.7276687622,-5.338083267212,
    31.869352340698));
#2790 = VECTOR('',#2791,1.);
#2791 = DIRECTION('',(0.13052943796,0.,-0.991444434059));
#2792 = ORIENTED_EDGE('',*,*,#2771,.F.);
#2793 = ORIENTED_EDGE('',*,*,#2794,.T.);
#2794 = EDGE_CURVE('',#2694,#2786,#2795,.T.);
#2795 = LINE('',#2796,#2797);
#2796 = CARTESIAN_POINT('',(-32.76272201538,-5.337513446808,
    54.68998336792));
#2797 = VECTOR('',#2798,1.);
#2798 = DIRECTION('',(-0.658446599951,-1.879275273753E-05,
    -0.752627447453));
#2799 = PLANE('',#2800);
#2800 = AXIS2_PLACEMENT_3D('',#2801,#2802,#2803);
#2801 = CARTESIAN_POINT('',(-42.86365794434,-5.337802628225,
    42.871711665951));
#2802 = DIRECTION('',(2.480778824721E-05,-0.999999999687,
    3.266089904498E-06));
#2803 = DIRECTION('',(-0.999999999692,-2.480778824734E-05,
    -1.292469707114E-26));
#2804 = ADVANCED_FACE('',(#2805),#2822,.T.);
#2805 = FACE_BOUND('',#2806,.T.);
#2806 = EDGE_LOOP('',(#2807,#2815,#2816));
#2807 = ORIENTED_EDGE('',*,*,#2808,.T.);
#2808 = EDGE_CURVE('',#2809,#2786,#2811,.T.);
#2809 = VERTEX_POINT('',#2810);
#2810 = CARTESIAN_POINT('',(-53.08449935913,-5.338083267212,
    32.730819702148));
#2811 = LINE('',#2812,#2813);
#2812 = CARTESIAN_POINT('',(-53.08449935913,-5.338083267212,
    32.730819702148));
#2813 = VECTOR('',#2814,1.);
#2814 = DIRECTION('',(0.382682638051,0.,-0.923879861527));
#2815 = ORIENTED_EDGE('',*,*,#2794,.F.);
#2816 = ORIENTED_EDGE('',*,*,#2817,.T.);
#2817 = EDGE_CURVE('',#2694,#2809,#2818,.T.);
#2818 = LINE('',#2819,#2820);
#2819 = CARTESIAN_POINT('',(-32.76272201538,-5.337513446808,
    54.68998336792));
#2820 = VECTOR('',#2821,1.);
#2821 = DIRECTION('',(-0.679213991754,-1.904508570647E-05,-0.73394029256
    ));
#2822 = PLANE('',#2823);
#2823 = AXIS2_PLACEMENT_3D('',#2824,#2825,#2826);
#2824 = CARTESIAN_POINT('',(-42.98733668864,-5.337802699807,
    43.322979239648));
#2825 = DIRECTION('',(1.937009112229E-05,-0.99999999978,
    8.023334936328E-06));
#2826 = DIRECTION('',(-0.999999999812,-1.937009112292E-05,
    -2.584939414228E-26));
#2827 = ADVANCED_FACE('',(#2828),#2845,.T.);
#2828 = FACE_BOUND('',#2829,.T.);
#2829 = EDGE_LOOP('',(#2830,#2838,#2839));
#2830 = ORIENTED_EDGE('',*,*,#2831,.T.);
#2831 = EDGE_CURVE('',#2832,#2809,#2834,.T.);
#2832 = VERTEX_POINT('',#2833);
#2833 = CARTESIAN_POINT('',(-53.65213775634,-5.338083267212,
    33.470581054688));
#2834 = LINE('',#2835,#2836);
#2835 = CARTESIAN_POINT('',(-53.65213775634,-5.338083267212,
    33.470581054688));
#2836 = VECTOR('',#2837,1.);
#2837 = DIRECTION('',(0.608761123061,0.,-0.793353575053));
#2838 = ORIENTED_EDGE('',*,*,#2817,.F.);
#2839 = ORIENTED_EDGE('',*,*,#2840,.T.);
#2840 = EDGE_CURVE('',#2694,#2832,#2841,.T.);
#2841 = LINE('',#2842,#2843);
#2842 = CARTESIAN_POINT('',(-32.76272201538,-5.337513446808,
    54.68998336792));
#2843 = VECTOR('',#2844,1.);
#2844 = DIRECTION('',(-0.701543984063,-1.913668057627E-05,-0.71262615589
    ));
#2845 = PLANE('',#2846);
#2846 = AXIS2_PLACEMENT_3D('',#2847,#2848,#2849);
#2847 = CARTESIAN_POINT('',(-43.22363950831,-5.337802738856,
    43.728886201137));
#2848 = DIRECTION('',(1.532944652315E-05,-0.999999999813,
    1.176268863566E-05));
#2849 = DIRECTION('',(-0.999999999883,-1.532944652421E-05,0.));
#2850 = ADVANCED_FACE('',(#2851),#2868,.T.);
#2851 = FACE_BOUND('',#2852,.T.);
#2852 = EDGE_LOOP('',(#2853,#2861,#2862));
#2853 = ORIENTED_EDGE('',*,*,#2854,.T.);
#2854 = EDGE_CURVE('',#2855,#2832,#2857,.T.);
#2855 = VERTEX_POINT('',#2856);
#2856 = CARTESIAN_POINT('',(-54.39189529418,-5.338083267212,
    34.038219451904));
#2857 = LINE('',#2858,#2859);
#2858 = CARTESIAN_POINT('',(-54.39189529418,-5.338083267212,
    34.038219451904));
#2859 = VECTOR('',#2860,1.);
#2860 = DIRECTION('',(0.793352058941,0.,-0.608763098893));
#2861 = ORIENTED_EDGE('',*,*,#2840,.F.);
#2862 = ORIENTED_EDGE('',*,*,#2863,.T.);
#2863 = EDGE_CURVE('',#2694,#2855,#2864,.T.);
#2864 = LINE('',#2865,#2866);
#2865 = CARTESIAN_POINT('',(-32.76272201538,-5.337513446808,
    54.68998336792));
#2866 = VECTOR('',#2867,1.);
#2867 = DIRECTION('',(-0.72325975619,-1.90542727267E-05,-0.69057608177)
  );
#2868 = PLANE('',#2869);
#2869 = AXIS2_PLACEMENT_3D('',#2870,#2871,#2872);
#2870 = CARTESIAN_POINT('',(-43.55628184521,-5.337802739885,
    44.061463539913));
#2871 = DIRECTION('',(1.173847699152E-05,-0.999999999814,
    1.529781438295E-05));
#2872 = DIRECTION('',(0.,-1.529781438401E-05,-0.999999999883));
#2873 = ADVANCED_FACE('',(#2874),#2891,.T.);
#2874 = FACE_BOUND('',#2875,.T.);
#2875 = EDGE_LOOP('',(#2876,#2884,#2885));
#2876 = ORIENTED_EDGE('',*,*,#2877,.T.);
#2877 = EDGE_CURVE('',#2878,#2855,#2880,.T.);
#2878 = VERTEX_POINT('',#2879);
#2879 = CARTESIAN_POINT('',(-55.25336456298,-5.338083267212,
    34.395050048828));
#2880 = LINE('',#2881,#2882);
#2881 = CARTESIAN_POINT('',(-55.25336456298,-5.338083267212,
    34.395050048828));
#2882 = VECTOR('',#2883,1.);
#2883 = DIRECTION('',(0.923880161086,0.,-0.382681914848));
#2884 = ORIENTED_EDGE('',*,*,#2863,.F.);
#2885 = ORIENTED_EDGE('',*,*,#2886,.T.);
#2886 = EDGE_CURVE('',#2694,#2878,#2887,.T.);
#2887 = LINE('',#2888,#2889);
#2888 = CARTESIAN_POINT('',(-32.76272201538,-5.337513446808,
    54.68998336792));
#2889 = VECTOR('',#2890,1.);
#2890 = DIRECTION('',(-0.74241774787,-1.880981302208E-05,-0.669937226383
    ));
#2891 = PLANE('',#2892);
#2892 = AXIS2_PLACEMENT_3D('',#2893,#2894,#2895);
#2893 = CARTESIAN_POINT('',(-43.96228699435,-5.337802702794,
    44.297734482202));
#2894 = DIRECTION('',(7.97094606602E-06,-0.999999999783,
    1.924365550019E-05));
#2895 = DIRECTION('',(-2.584939414228E-26,-1.92436555008E-05,
    -0.999999999815));
#2896 = ADVANCED_FACE('',(#2897),#2914,.T.);
#2897 = FACE_BOUND('',#2898,.T.);
#2898 = EDGE_LOOP('',(#2899,#2907,#2908));
#2899 = ORIENTED_EDGE('',*,*,#2900,.T.);
#2900 = EDGE_CURVE('',#2901,#2878,#2903,.T.);
#2901 = VERTEX_POINT('',#2902);
#2902 = CARTESIAN_POINT('',(-56.17783355712,-5.338083267212,
    34.516757965088));
#2903 = LINE('',#2904,#2905);
#2904 = CARTESIAN_POINT('',(-56.17783355712,-5.338083267212,
    34.516757965088));
#2905 = VECTOR('',#2906,1.);
#2906 = DIRECTION('',(0.991444963486,0.,-0.130525416598));
#2907 = ORIENTED_EDGE('',*,*,#2886,.F.);
#2908 = ORIENTED_EDGE('',*,*,#2909,.T.);
#2909 = EDGE_CURVE('',#2694,#2901,#2910,.T.);
#2910 = LINE('',#2911,#2912);
#2911 = CARTESIAN_POINT('',(-32.76272201538,-5.337513446808,
    54.68998336792));
#2912 = VECTOR('',#2913,1.);
#2913 = DIRECTION('',(-0.757605390734,-1.843676930989E-05,-0.65271285539
    ));
#2914 = PLANE('',#2915);
#2915 = AXIS2_PLACEMENT_3D('',#2916,#2917,#2918);
#2916 = CARTESIAN_POINT('',(-44.41367054701,-5.337802632734,
    44.4214147296));
#2917 = DIRECTION('',(3.225759474598E-06,-0.999999999695,
    2.450222391828E-05));
#2918 = DIRECTION('',(0.,-2.450222391841E-05,-0.9999999997));
#2919 = ADVANCED_FACE('',(#2920),#2937,.T.);
#2920 = FACE_BOUND('',#2921,.T.);
#2921 = EDGE_LOOP('',(#2922,#2930,#2931));
#2922 = ORIENTED_EDGE('',*,*,#2923,.T.);
#2923 = EDGE_CURVE('',#2924,#2901,#2926,.T.);
#2924 = VERTEX_POINT('',#2925);
#2925 = CARTESIAN_POINT('',(-62.52834701538,-5.337513446808,
    39.162868499756));
#2926 = LINE('',#2927,#2928);
#2927 = CARTESIAN_POINT('',(-62.52834701538,-5.337513446808,
    39.162868499756));
#2928 = VECTOR('',#2929,1.);
#2929 = DIRECTION('',(0.807067062196,-7.241670811371E-05,-0.590459780064
    ));
#2930 = ORIENTED_EDGE('',*,*,#2909,.F.);
#2931 = ORIENTED_EDGE('',*,*,#2932,.T.);
#2932 = EDGE_CURVE('',#2694,#2924,#2933,.T.);
#2933 = LINE('',#2934,#2935);
#2934 = CARTESIAN_POINT('',(-32.76272201538,-5.337513446808,
    54.68998336792));
#2935 = VECTOR('',#2936,1.);
#2936 = DIRECTION('',(-0.886618759704,0.,-0.462500999935));
#2937 = PLANE('',#2938);
#2938 = AXIS2_PLACEMENT_3D('',#2939,#2940,#2941);
#2939 = CARTESIAN_POINT('',(-47.56240255333,-5.337666147427,
    44.836982182929));
#2940 = DIRECTION('',(-3.734775928716E-05,-0.99999999674,
    7.159600524442E-05));
#2941 = DIRECTION('',(0.,-7.159600529435E-05,-0.999999997437));
#2942 = ADVANCED_FACE('',(#2943),#2960,.T.);
#2943 = FACE_BOUND('',#2944,.T.);
#2944 = EDGE_LOOP('',(#2945,#2953,#2954));
#2945 = ORIENTED_EDGE('',*,*,#2946,.T.);
#2946 = EDGE_CURVE('',#2947,#2924,#2949,.T.);
#2947 = VERTEX_POINT('',#2948);
#2948 = CARTESIAN_POINT('',(-62.45482254028,-5.337513446808,
    39.793453216553));
#2949 = LINE('',#2950,#2951);
#2950 = CARTESIAN_POINT('',(-62.45482254028,-5.337513446808,
    39.793453216553));
#2951 = VECTOR('',#2952,1.);
#2952 = DIRECTION('',(-0.115812724127,0.,-0.993271067197));
#2953 = ORIENTED_EDGE('',*,*,#2932,.F.);
#2954 = ORIENTED_EDGE('',*,*,#2955,.T.);
#2955 = EDGE_CURVE('',#2694,#2947,#2956,.T.);
#2956 = LINE('',#2957,#2958);
#2957 = CARTESIAN_POINT('',(-32.76272201538,-5.337513446808,
    54.68998336792));
#2958 = VECTOR('',#2959,1.);
#2959 = DIRECTION('',(-0.893818528298,0.,-0.448428855529));
#2960 = PLANE('',#2961);
#2961 = AXIS2_PLACEMENT_3D('',#2962,#2963,#2964);
#2962 = CARTESIAN_POINT('',(-47.76720652658,-5.337513446808,
    47.011633585667));
#2963 = DIRECTION('',(-0.,-1.,-0.));
#2964 = DIRECTION('',(0.,0.,-1.));
#2965 = ADVANCED_FACE('',(#2966),#2983,.T.);
#2966 = FACE_BOUND('',#2967,.T.);
#2967 = EDGE_LOOP('',(#2968,#2976,#2977));
#2968 = ORIENTED_EDGE('',*,*,#2969,.T.);
#2969 = EDGE_CURVE('',#2970,#2947,#2972,.T.);
#2970 = VERTEX_POINT('',#2971);
#2971 = CARTESIAN_POINT('',(-62.22060012817,-5.337513446808,
    40.383525848389));
#2972 = LINE('',#2973,#2974);
#2973 = CARTESIAN_POINT('',(-62.22060012817,-5.337513446808,
    40.383525848389));
#2974 = VECTOR('',#2975,1.);
#2975 = DIRECTION('',(-0.368936159637,0.,-0.929454738066));
#2976 = ORIENTED_EDGE('',*,*,#2955,.F.);
#2977 = ORIENTED_EDGE('',*,*,#2978,.T.);
#2978 = EDGE_CURVE('',#2694,#2970,#2979,.T.);
#2979 = LINE('',#2980,#2981);
#2980 = CARTESIAN_POINT('',(-32.76272201538,-5.337513446808,
    54.68998336792));
#2981 = VECTOR('',#2982,1.);
#2982 = DIRECTION('',(-0.899528015182,0.,-0.436863079125));
#2983 = PLANE('',#2984);
#2984 = AXIS2_PLACEMENT_3D('',#2985,#2986,#2987);
#2985 = CARTESIAN_POINT('',(-47.69158646605,-5.337513446808,
    47.318601451926));
#2986 = DIRECTION('',(-0.,-1.,-0.));
#2987 = DIRECTION('',(0.,0.,-1.));
#2988 = ADVANCED_FACE('',(#2989),#3006,.T.);
#2989 = FACE_BOUND('',#2990,.T.);
#2990 = EDGE_LOOP('',(#2991,#2999,#3000));
#2991 = ORIENTED_EDGE('',*,*,#2992,.T.);
#2992 = EDGE_CURVE('',#2993,#2970,#2995,.T.);
#2993 = VERTEX_POINT('',#2994);
#2994 = CARTESIAN_POINT('',(-61.84163665771,-5.337513446808,
    40.892868041992));
#2995 = LINE('',#2996,#2997);
#2996 = CARTESIAN_POINT('',(-61.84163665771,-5.337513446808,
    40.892868041992));
#2997 = VECTOR('',#2998,1.);
#2998 = DIRECTION('',(-0.596927758299,0.,-0.802294990245));
#2999 = ORIENTED_EDGE('',*,*,#2978,.F.);
#3000 = ORIENTED_EDGE('',*,*,#3001,.T.);
#3001 = EDGE_CURVE('',#2694,#2993,#3002,.T.);
#3002 = LINE('',#3003,#3004);
#3003 = CARTESIAN_POINT('',(-32.76272201538,-5.337513446808,
    54.68998336792));
#3004 = VECTOR('',#3005,1.);
#3005 = DIRECTION('',(-0.903462482305,0.,-0.428667170503));
#3006 = PLANE('',#3007);
#3007 = AXIS2_PLACEMENT_3D('',#3008,#3009,#3010);
#3008 = CARTESIAN_POINT('',(-47.53942435841,-5.337513446808,
    47.594972132143));
#3009 = DIRECTION('',(-0.,-1.,-0.));
#3010 = DIRECTION('',(0.,0.,-1.));
#3011 = ADVANCED_FACE('',(#3012),#3029,.T.);
#3012 = FACE_BOUND('',#3013,.T.);
#3013 = EDGE_LOOP('',(#3014,#3022,#3023));
#3014 = ORIENTED_EDGE('',*,*,#3015,.T.);
#3015 = EDGE_CURVE('',#3016,#2993,#3018,.T.);
#3016 = VERTEX_POINT('',#3017);
#3017 = CARTESIAN_POINT('',(-61.34375762939,-5.337513446808,
    41.286773681641));
#3018 = LINE('',#3019,#3020);
#3019 = CARTESIAN_POINT('',(-61.34375762939,-5.337513446808,
    41.286773681641));
#3020 = VECTOR('',#3021,1.);
#3021 = DIRECTION('',(-0.784236348489,0.,-0.620462206511));
#3022 = ORIENTED_EDGE('',*,*,#3001,.F.);
#3023 = ORIENTED_EDGE('',*,*,#3024,.T.);
#3024 = EDGE_CURVE('',#2694,#3016,#3025,.T.);
#3025 = LINE('',#3026,#3027);
#3026 = CARTESIAN_POINT('',(-32.76272201538,-5.337513446808,
    54.68998336792));
#3027 = VECTOR('',#3028,1.);
#3028 = DIRECTION('',(-0.90538771419,0.,-0.424585782844));
#3029 = PLANE('',#3030);
#3030 = AXIS2_PLACEMENT_3D('',#3031,#3032,#3033);
#3031 = CARTESIAN_POINT('',(-47.32103357987,-5.337513446808,
    47.821909073694));
#3032 = DIRECTION('',(-0.,-1.,-0.));
#3033 = DIRECTION('',(0.,0.,-1.));
#3034 = ADVANCED_FACE('',(#3035),#3052,.T.);
#3035 = FACE_BOUND('',#3036,.T.);
#3036 = EDGE_LOOP('',(#3037,#3045,#3046));
#3037 = ORIENTED_EDGE('',*,*,#3038,.T.);
#3038 = EDGE_CURVE('',#3039,#3016,#3041,.T.);
#3039 = VERTEX_POINT('',#3040);
#3040 = CARTESIAN_POINT('',(-34.35021972656,-5.337513446808,
    54.68998336792));
#3041 = LINE('',#3042,#3043);
#3042 = CARTESIAN_POINT('',(-34.35021972656,-5.337513446808,
    54.68998336792));
#3043 = VECTOR('',#3044,1.);
#3044 = DIRECTION('',(-0.895665489284,0.,-0.444728379246));
#3045 = ORIENTED_EDGE('',*,*,#3024,.F.);
#3046 = ORIENTED_EDGE('',*,*,#3047,.T.);
#3047 = EDGE_CURVE('',#2694,#3039,#3048,.T.);
#3048 = LINE('',#3049,#3050);
#3049 = CARTESIAN_POINT('',(-32.76272201538,-5.337513446808,
    54.68998336792));
#3050 = VECTOR('',#3051,1.);
#3051 = DIRECTION('',(-1.,0.,0.));
#3052 = PLANE('',#3053);
#3053 = AXIS2_PLACEMENT_3D('',#3054,#3055,#3056);
#3054 = CARTESIAN_POINT('',(-47.09267356835,-5.337513446808,
    48.156465822157));
#3055 = DIRECTION('',(-0.,-1.,-0.));
#3056 = DIRECTION('',(0.,0.,-1.));
#3057 = ADVANCED_FACE('',(#3058),#3075,.T.);
#3058 = FACE_BOUND('',#3059,.T.);
#3059 = EDGE_LOOP('',(#3060,#3068,#3069));
#3060 = ORIENTED_EDGE('',*,*,#3061,.T.);
#3061 = EDGE_CURVE('',#3062,#2556,#3064,.T.);
#3062 = VERTEX_POINT('',#3063);
#3063 = CARTESIAN_POINT('',(-57.10230255127,-5.338083267212,
    27.494716644287));
#3064 = LINE('',#3065,#3066);
#3065 = CARTESIAN_POINT('',(-57.10230255127,-5.338083267212,
    27.494716644287));
#3066 = VECTOR('',#3067,1.);
#3067 = DIRECTION('',(-0.520550439467,5.466602120729E-05,-0.853830918263
    ));
#3068 = ORIENTED_EDGE('',*,*,#2601,.F.);
#3069 = ORIENTED_EDGE('',*,*,#3070,.T.);
#3070 = EDGE_CURVE('',#2602,#3062,#3071,.T.);
#3071 = LINE('',#3072,#3073);
#3072 = CARTESIAN_POINT('',(-56.17783355712,-5.338083267212,
    27.373008728027));
#3073 = VECTOR('',#3074,1.);
#3074 = DIRECTION('',(-0.991444963486,0.,0.130525416598));
#3075 = PLANE('',#3076);
#3076 = AXIS2_PLACEMENT_3D('',#3077,#3078,#3079);
#3077 = CARTESIAN_POINT('',(-59.45621598145,-5.337810328845,
    23.199411688997));
#3078 = DIRECTION('',(-7.802655142528E-06,-0.999999998213,
    -5.926740817618E-05));
#3079 = DIRECTION('',(5.169878828456E-26,5.926740817798E-05,
    -0.999999998244));
#3080 = ADVANCED_FACE('',(#3081),#3098,.T.);
#3081 = FACE_BOUND('',#3082,.T.);
#3082 = EDGE_LOOP('',(#3083,#3091,#3092));
#3083 = ORIENTED_EDGE('',*,*,#3084,.T.);
#3084 = EDGE_CURVE('',#3085,#2556,#3087,.T.);
#3085 = VERTEX_POINT('',#3086);
#3086 = CARTESIAN_POINT('',(-57.96377182006,-5.338083267212,
    27.85154914856));
#3087 = LINE('',#3088,#3089);
#3088 = CARTESIAN_POINT('',(-57.96377182006,-5.338083267212,
    27.85154914856));
#3089 = VECTOR('',#3090,1.);
#3090 = DIRECTION('',(-0.442256448799,5.520924457728E-05,-0.896888638822
    ));
#3091 = ORIENTED_EDGE('',*,*,#3061,.F.);
#3092 = ORIENTED_EDGE('',*,*,#3093,.T.);
#3093 = EDGE_CURVE('',#3062,#3085,#3094,.T.);
#3094 = LINE('',#3095,#3096);
#3095 = CARTESIAN_POINT('',(-57.10230255127,-5.338083267212,
    27.494716644287));
#3096 = VECTOR('',#3097,1.);
#3097 = DIRECTION('',(-0.923879437883,0.,0.382683660817));
#3098 = PLANE('',#3099);
#3099 = AXIS2_PLACEMENT_3D('',#3100,#3101,#3102);
#3100 = CARTESIAN_POINT('',(-59.92223625662,-5.33781061245,
    23.328733629791));
#3101 = DIRECTION('',(-2.117295864732E-05,-0.999999998469,
    -5.111600817139E-05));
#3102 = DIRECTION('',(-2.067951531383E-25,5.111600818285E-05,
    -0.999999998694));
#3103 = ADVANCED_FACE('',(#3104),#3121,.T.);
#3104 = FACE_BOUND('',#3105,.T.);
#3105 = EDGE_LOOP('',(#3106,#3114,#3115));
#3106 = ORIENTED_EDGE('',*,*,#3107,.T.);
#3107 = EDGE_CURVE('',#3108,#2556,#3110,.T.);
#3108 = VERTEX_POINT('',#3109);
#3109 = CARTESIAN_POINT('',(-58.70352935791,-5.338083267212,
    28.419185638428));
#3110 = LINE('',#3111,#3112);
#3111 = CARTESIAN_POINT('',(-58.70352935791,-5.338083267212,
    28.419185638428));
#3112 = VECTOR('',#3113,1.);
#3113 = DIRECTION('',(-0.362789946358,5.404835794358E-05,-0.931870941655
    ));
#3114 = ORIENTED_EDGE('',*,*,#3084,.F.);
#3115 = ORIENTED_EDGE('',*,*,#3116,.T.);
#3116 = EDGE_CURVE('',#3085,#3108,#3117,.T.);
#3117 = LINE('',#3118,#3119);
#3118 = CARTESIAN_POINT('',(-57.96377182006,-5.338083267212,
    27.85154914856));
#3119 = VECTOR('',#3120,1.);
#3120 = DIRECTION('',(-0.793353046859,0.,0.608761811416));
#3121 = PLANE('',#3122);
#3122 = AXIS2_PLACEMENT_3D('',#3123,#3124,#3125);
#3123 = CARTESIAN_POINT('',(-60.34315549452,-5.337810545429,
    23.570535639539));
#3124 = DIRECTION('',(-3.426797278937E-05,-0.999999998416,
    -4.465884704378E-05));
#3125 = DIRECTION('',(2.067951531383E-25,4.465884707E-05,-0.999999999003
    ));
#3126 = ADVANCED_FACE('',(#3127),#3144,.T.);
#3127 = FACE_BOUND('',#3128,.T.);
#3128 = EDGE_LOOP('',(#3129,#3137,#3138));
#3129 = ORIENTED_EDGE('',*,*,#3130,.T.);
#3130 = EDGE_CURVE('',#3131,#2556,#3133,.T.);
#3131 = VERTEX_POINT('',#3132);
#3132 = CARTESIAN_POINT('',(-59.27116775512,-5.338083267212,
    29.158946990967));
#3133 = LINE('',#3134,#3135);
#3134 = CARTESIAN_POINT('',(-59.27116775512,-5.338083267212,
    29.158946990967));
#3135 = VECTOR('',#3136,1.);
#3136 = DIRECTION('',(-0.294633800727,5.154409320555E-05,-0.955610234778
    ));
#3137 = ORIENTED_EDGE('',*,*,#3107,.F.);
#3138 = ORIENTED_EDGE('',*,*,#3139,.T.);
#3139 = EDGE_CURVE('',#3108,#3131,#3140,.T.);
#3140 = LINE('',#3141,#3142);
#3141 = CARTESIAN_POINT('',(-58.70352935791,-5.338083267212,
    28.419185638428));
#3142 = VECTOR('',#3143,1.);
#3143 = DIRECTION('',(-0.608761123061,0.,0.793353575053));
#3144 = PLANE('',#3145);
#3145 = AXIS2_PLACEMENT_3D('',#3146,#3147,#3148);
#3146 = CARTESIAN_POINT('',(-60.68779926598,-5.337810148452,
    23.907026808521));
#3147 = DIRECTION('',(-5.01451078584E-05,-0.999999998002,
    -3.847766385106E-05));
#3148 = DIRECTION('',(-0.999999998743,5.014510789552E-05,0.));
#3149 = ADVANCED_FACE('',(#3150),#3167,.T.);
#3150 = FACE_BOUND('',#3151,.T.);
#3151 = EDGE_LOOP('',(#3152,#3160,#3161));
#3152 = ORIENTED_EDGE('',*,*,#3153,.T.);
#3153 = EDGE_CURVE('',#3154,#2556,#3156,.T.);
#3154 = VERTEX_POINT('',#3155);
#3155 = CARTESIAN_POINT('',(-59.62799835205,-5.338083267212,
    30.020414352417));
#3156 = LINE('',#3157,#3158);
#3157 = CARTESIAN_POINT('',(-59.62799835205,-5.338083267212,
    30.020414352417));
#3158 = VECTOR('',#3159,1.);
#3159 = DIRECTION('',(-0.246040018821,4.833854105549E-05,-0.96925966944)
  );
#3160 = ORIENTED_EDGE('',*,*,#3130,.F.);
#3161 = ORIENTED_EDGE('',*,*,#3162,.T.);
#3162 = EDGE_CURVE('',#3131,#3154,#3163,.T.);
#3163 = LINE('',#3164,#3165);
#3164 = CARTESIAN_POINT('',(-59.27116775512,-5.338083267212,
    29.158946990967));
#3165 = VECTOR('',#3166,1.);
#3166 = DIRECTION('',(-0.382682638051,0.,0.923879861527));
#3167 = PLANE('',#3168);
#3168 = AXIS2_PLACEMENT_3D('',#3169,#3170,#3171);
#3169 = CARTESIAN_POINT('',(-60.93134326673,-5.337809530796,
    24.314419439443));
#3170 = DIRECTION('',(-7.465186404947E-05,-0.999999996735,
    -3.09217393511E-05));
#3171 = DIRECTION('',(-0.999999997214,7.465186408516E-05,0.));
#3172 = ADVANCED_FACE('',(#3173),#3188,.T.);
#3173 = FACE_BOUND('',#3174,.T.);
#3174 = EDGE_LOOP('',(#3175,#3181,#3182));
#3175 = ORIENTED_EDGE('',*,*,#3176,.T.);
#3176 = EDGE_CURVE('',#2924,#2556,#3177,.T.);
#3177 = LINE('',#3178,#3179);
#3178 = CARTESIAN_POINT('',(-62.52834701538,-5.337513446808,
    39.162868499756));
#3179 = VECTOR('',#3180,1.);
#3180 = DIRECTION('',(0.,0.,-1.));
#3181 = ORIENTED_EDGE('',*,*,#3153,.F.);
#3182 = ORIENTED_EDGE('',*,*,#3183,.T.);
#3183 = EDGE_CURVE('',#3154,#2924,#3184,.T.);
#3184 = LINE('',#3185,#3186);
#3185 = CARTESIAN_POINT('',(-59.62799835205,-5.338083267212,
    30.020414352417));
#3186 = VECTOR('',#3187,1.);
#3187 = DIRECTION('',(-0.302388018612,5.940901696574E-05,0.953184915255)
  );
#3188 = PLANE('',#3189);
#3189 = AXIS2_PLACEMENT_3D('',#3190,#3191,#3192);
#3190 = CARTESIAN_POINT('',(-61.78923448308,-5.337658657419,
    28.900431798138));
#3191 = DIRECTION('',(-1.964661698298E-04,-0.999999980701,-0.));
#3192 = DIRECTION('',(-0.999999980701,1.964661698298E-04,0.));
#3193 = ADVANCED_FACE('',(#3194),#3211,.T.);
#3194 = FACE_BOUND('',#3195,.T.);
#3195 = EDGE_LOOP('',(#3196,#3204,#3205));
#3196 = ORIENTED_EDGE('',*,*,#3197,.T.);
#3197 = EDGE_CURVE('',#3198,#2924,#3200,.T.);
#3198 = VERTEX_POINT('',#3199);
#3199 = CARTESIAN_POINT('',(-59.749710083,-5.338083267212,
    30.944883346558));
#3200 = LINE('',#3201,#3202);
#3201 = CARTESIAN_POINT('',(-59.749710083,-5.338083267212,
    30.944883346558));
#3202 = VECTOR('',#3203,1.);
#3203 = DIRECTION('',(-0.320302950845,6.568514034471E-05,0.947315161583)
  );
#3204 = ORIENTED_EDGE('',*,*,#3183,.F.);
#3205 = ORIENTED_EDGE('',*,*,#3206,.T.);
#3206 = EDGE_CURVE('',#3154,#3198,#3207,.T.);
#3207 = LINE('',#3208,#3209);
#3208 = CARTESIAN_POINT('',(-59.62799835205,-5.338083267212,
    30.020414352417));
#3209 = VECTOR('',#3210,1.);
#3210 = DIRECTION('',(-0.13052943796,0.,0.991444434059));
#3211 = PLANE('',#3212);
#3212 = AXIS2_PLACEMENT_3D('',#3213,#3214,#3215);
#3213 = CARTESIAN_POINT('',(-61.03819451819,-5.337812194407,
    34.600937809616));
#3214 = DIRECTION('',(-3.358421028536E-04,-0.999999942628,
    -4.421557015501E-05));
#3215 = DIRECTION('',(-0.999999943605,3.358421031819E-04,
    1.654361225106E-24));
#3216 = ADVANCED_FACE('',(#3217),#3234,.T.);
#3217 = FACE_BOUND('',#3218,.T.);
#3218 = EDGE_LOOP('',(#3219,#3227,#3228));
#3219 = ORIENTED_EDGE('',*,*,#3220,.T.);
#3220 = EDGE_CURVE('',#3221,#2924,#3223,.T.);
#3221 = VERTEX_POINT('',#3222);
#3222 = CARTESIAN_POINT('',(-59.62799835205,-5.338083267212,
    31.869352340698));
#3223 = LINE('',#3224,#3225);
#3224 = CARTESIAN_POINT('',(-59.62799835205,-5.338083267212,
    31.869352340698));
#3225 = VECTOR('',#3226,1.);
#3226 = DIRECTION('',(-0.369516441332,7.259748131874E-05,0.92922418948)
  );
#3227 = ORIENTED_EDGE('',*,*,#3197,.F.);
#3228 = ORIENTED_EDGE('',*,*,#3229,.T.);
#3229 = EDGE_CURVE('',#3198,#3221,#3230,.T.);
#3230 = LINE('',#3231,#3232);
#3231 = CARTESIAN_POINT('',(-59.749710083,-5.338083267212,
    30.944883346558));
#3232 = VECTOR('',#3233,1.);
#3233 = DIRECTION('',(0.13052943796,0.,0.991444434059));
#3234 = PLANE('',#3235);
#3235 = AXIS2_PLACEMENT_3D('',#3236,#3237,#3238);
#3236 = CARTESIAN_POINT('',(-61.03420405152,-5.337813575602,
    35.066919138095));
#3237 = DIRECTION('',(-1.47599588141E-04,-0.999999988918,
    1.943234600083E-05));
#3238 = DIRECTION('',(-0.999999989107,1.475995881688E-04,
    4.135903062765E-25));
#3239 = ADVANCED_FACE('',(#3240),#3257,.T.);
#3240 = FACE_BOUND('',#3241,.T.);
#3241 = EDGE_LOOP('',(#3242,#3250,#3251));
#3242 = ORIENTED_EDGE('',*,*,#3243,.T.);
#3243 = EDGE_CURVE('',#3244,#2924,#3246,.T.);
#3244 = VERTEX_POINT('',#3245);
#3245 = CARTESIAN_POINT('',(-59.27116775512,-5.338083267212,
    32.730819702148));
#3246 = LINE('',#3247,#3248);
#3247 = CARTESIAN_POINT('',(-59.27116775512,-5.338083267212,
    32.730819702148));
#3248 = VECTOR('',#3249,1.);
#3249 = DIRECTION('',(-0.451774344922,7.903471660445E-05,0.892132240771)
  );
#3250 = ORIENTED_EDGE('',*,*,#3220,.F.);
#3251 = ORIENTED_EDGE('',*,*,#3252,.T.);
#3252 = EDGE_CURVE('',#3221,#3244,#3253,.T.);
#3253 = LINE('',#3254,#3255);
#3254 = CARTESIAN_POINT('',(-59.62799835205,-5.338083267212,
    31.869352340698));
#3255 = VECTOR('',#3256,1.);
#3256 = DIRECTION('',(0.382682638051,0.,0.923879861527));
#3257 = PLANE('',#3258);
#3258 = AXIS2_PLACEMENT_3D('',#3259,#3260,#3261);
#3259 = CARTESIAN_POINT('',(-60.90277030942,-5.337814970062,
    35.522783751714));
#3260 = DIRECTION('',(-9.623045113897E-05,-0.999999994575,
    3.985986104495E-05));
#3261 = DIRECTION('',(-0.99999999537,9.623045121541E-05,0.));
#3262 = ADVANCED_FACE('',(#3263),#3280,.T.);
#3263 = FACE_BOUND('',#3264,.T.);
#3264 = EDGE_LOOP('',(#3265,#3273,#3274));
#3265 = ORIENTED_EDGE('',*,*,#3266,.T.);
#3266 = EDGE_CURVE('',#3267,#2924,#3269,.T.);
#3267 = VERTEX_POINT('',#3268);
#3268 = CARTESIAN_POINT('',(-58.70352935791,-5.338083267212,
    33.470581054688));
#3269 = LINE('',#3270,#3271);
#3270 = CARTESIAN_POINT('',(-58.70352935791,-5.338083267212,
    33.470581054688));
#3271 = VECTOR('',#3272,1.);
#3272 = DIRECTION('',(-0.557720920621,8.308912706362E-05,0.830028534328)
  );
#3273 = ORIENTED_EDGE('',*,*,#3243,.F.);
#3274 = ORIENTED_EDGE('',*,*,#3275,.T.);
#3275 = EDGE_CURVE('',#3244,#3267,#3276,.T.);
#3276 = LINE('',#3277,#3278);
#3277 = CARTESIAN_POINT('',(-59.27116775512,-5.338083267212,
    32.730819702148));
#3278 = VECTOR('',#3279,1.);
#3279 = DIRECTION('',(0.608761123061,0.,0.793353575053));
#3280 = PLANE('',#3281);
#3281 = AXIS2_PLACEMENT_3D('',#3282,#3283,#3284);
#3282 = CARTESIAN_POINT('',(-60.65111712764,-5.337816067786,
    35.939026688441));
#3283 = DIRECTION('',(-6.955255135179E-05,-0.999999996157,
    5.336950712032E-05));
#3284 = DIRECTION('',(-0.999999997581,6.955255145085E-05,
    -4.135903062765E-25));
#3285 = ADVANCED_FACE('',(#3286),#3303,.T.);
#3286 = FACE_BOUND('',#3287,.T.);
#3287 = EDGE_LOOP('',(#3288,#3296,#3297));
#3288 = ORIENTED_EDGE('',*,*,#3289,.T.);
#3289 = EDGE_CURVE('',#3290,#2924,#3292,.T.);
#3290 = VERTEX_POINT('',#3291);
#3291 = CARTESIAN_POINT('',(-58.32064819335,-5.338083267212,
    33.764377593994));
#3292 = LINE('',#3293,#3294);
#3293 = CARTESIAN_POINT('',(-58.32064819335,-5.338083267212,
    33.764377593994));
#3294 = VECTOR('',#3295,1.);
#3295 = DIRECTION('',(-0.614747977135,8.325119157498E-05,0.788723600304)
  );
#3296 = ORIENTED_EDGE('',*,*,#3266,.F.);
#3297 = ORIENTED_EDGE('',*,*,#3298,.T.);
#3298 = EDGE_CURVE('',#3267,#3290,#3299,.T.);
#3299 = LINE('',#3300,#3301);
#3300 = CARTESIAN_POINT('',(-58.70352935791,-5.338083267212,
    33.470581054688));
#3301 = VECTOR('',#3302,1.);
#3302 = DIRECTION('',(0.793351850649,0.,0.608763370344));
#3303 = PLANE('',#3304);
#3304 = AXIS2_PLACEMENT_3D('',#3305,#3306,#3307);
#3305 = CARTESIAN_POINT('',(-60.45198670113,-5.337808050326,
    36.295771186821));
#3306 = DIRECTION('',(-5.068172638354E-05,-0.999999996534,
    6.604937711304E-05));
#3307 = DIRECTION('',(-4.135903062765E-25,-6.604937719787E-05,
    -0.999999997819));
#3308 = ADVANCED_FACE('',(#3309),#3326,.T.);
#3309 = FACE_BOUND('',#3310,.T.);
#3310 = EDGE_LOOP('',(#3311,#3319,#3320));
#3311 = ORIENTED_EDGE('',*,*,#3312,.T.);
#3312 = EDGE_CURVE('',#3313,#2924,#3315,.T.);
#3313 = VERTEX_POINT('',#3314);
#3314 = CARTESIAN_POINT('',(-57.96377182006,-5.338083267212,
    34.038219451904));
#3315 = LINE('',#3316,#3317);
#3316 = CARTESIAN_POINT('',(-57.96377182006,-5.338083267212,
    34.038219451904));
#3317 = VECTOR('',#3318,1.);
#3318 = DIRECTION('',(-0.665123075426,8.303088094009E-05,0.746733746152)
  );
#3319 = ORIENTED_EDGE('',*,*,#3289,.F.);
#3320 = ORIENTED_EDGE('',*,*,#3321,.T.);
#3321 = EDGE_CURVE('',#3290,#3313,#3322,.T.);
#3322 = LINE('',#3323,#3324);
#3323 = CARTESIAN_POINT('',(-58.32064819335,-5.338083267212,
    33.764377593994));
#3324 = VECTOR('',#3325,1.);
#3325 = DIRECTION('',(0.793352282412,0.,0.608762807662));
#3326 = PLANE('',#3327);
#3327 = AXIS2_PLACEMENT_3D('',#3328,#3329,#3330);
#3328 = CARTESIAN_POINT('',(-60.26548099527,-5.337807409812,
    36.448580166188));
#3329 = DIRECTION('',(-5.068167981022E-05,-0.999999996534,
    6.604941341327E-05));
#3330 = DIRECTION('',(4.135903062765E-25,-6.60494134981E-05,
    -0.999999997819));
#3331 = ADVANCED_FACE('',(#3332),#3349,.T.);
#3332 = FACE_BOUND('',#3333,.T.);
#3333 = EDGE_LOOP('',(#3334,#3342,#3343));
#3334 = ORIENTED_EDGE('',*,*,#3335,.T.);
#3335 = EDGE_CURVE('',#3336,#2924,#3338,.T.);
#3336 = VERTEX_POINT('',#3337);
#3337 = CARTESIAN_POINT('',(-57.10230255127,-5.338083267212,
    34.395050048828));
#3338 = LINE('',#3339,#3340);
#3339 = CARTESIAN_POINT('',(-57.10230255127,-5.338083267212,
    34.395050048828));
#3340 = VECTOR('',#3341,1.);
#3341 = DIRECTION('',(-0.751200842747,7.888795799036E-05,0.660073698638)
  );
#3342 = ORIENTED_EDGE('',*,*,#3312,.F.);
#3343 = ORIENTED_EDGE('',*,*,#3344,.T.);
#3344 = EDGE_CURVE('',#3313,#3336,#3345,.T.);
#3345 = LINE('',#3346,#3347);
#3346 = CARTESIAN_POINT('',(-57.96377182006,-5.338083267212,
    34.038219451904));
#3347 = VECTOR('',#3348,1.);
#3348 = DIRECTION('',(0.923880161086,0.,0.382681914848));
#3349 = PLANE('',#3350);
#3350 = AXIS2_PLACEMENT_3D('',#3351,#3352,#3353);
#3351 = CARTESIAN_POINT('',(-59.87045151306,-5.337816046268,
    36.538343672417));
#3352 = DIRECTION('',(-3.364426128247E-05,-0.999999996135,
    8.122480924044E-05));
#3353 = DIRECTION('',(-4.135903062765E-25,-8.122480928641E-05,
    -0.999999996701));
#3354 = ADVANCED_FACE('',(#3355),#3365,.T.);
#3355 = FACE_BOUND('',#3356,.T.);
#3356 = EDGE_LOOP('',(#3357,#3358,#3359));
#3357 = ORIENTED_EDGE('',*,*,#2923,.F.);
#3358 = ORIENTED_EDGE('',*,*,#3335,.F.);
#3359 = ORIENTED_EDGE('',*,*,#3360,.T.);
#3360 = EDGE_CURVE('',#3336,#2901,#3361,.T.);
#3361 = LINE('',#3362,#3363);
#3362 = CARTESIAN_POINT('',(-57.10230255127,-5.338083267212,
    34.395050048828));
#3363 = VECTOR('',#3364,1.);
#3364 = DIRECTION('',(0.991444963486,0.,0.130525416598));
#3365 = PLANE('',#3366);
#3366 = AXIS2_PLACEMENT_3D('',#3367,#3368,#3369);
#3367 = CARTESIAN_POINT('',(-59.40357924235,-5.337814935857,
    36.673663384918));
#3368 = DIRECTION('',(-1.368397444658E-05,-0.999999994505,
    1.039407335302E-04));
#3369 = DIRECTION('',(0.,-1.0394073354E-04,-0.999999994598));
#3370 = ADVANCED_FACE('',(#3371),#3386,.T.);
#3371 = FACE_BOUND('',#3372,.T.);
#3372 = EDGE_LOOP('',(#3373,#3374,#3380));
#3373 = ORIENTED_EDGE('',*,*,#3047,.F.);
#3374 = ORIENTED_EDGE('',*,*,#3375,.T.);
#3375 = EDGE_CURVE('',#2694,#1240,#3376,.T.);
#3376 = LINE('',#3377,#3378);
#3377 = CARTESIAN_POINT('',(-32.76272201538,-5.337513446808,
    54.68998336792));
#3378 = VECTOR('',#3379,1.);
#3379 = DIRECTION('',(-0.28508136581,0.958503320218,0.));
#3380 = ORIENTED_EDGE('',*,*,#3381,.T.);
#3381 = EDGE_CURVE('',#1240,#3039,#3382,.T.);
#3382 = LINE('',#3383,#3384);
#3383 = CARTESIAN_POINT('',(-34.35021972656,-1.331703333562E-05,
    54.68998336792));
#3384 = VECTOR('',#3385,1.);
#3385 = DIRECTION('',(0.,-1.,0.));
#3386 = PLANE('',#3387);
#3387 = AXIS2_PLACEMENT_3D('',#3388,#3389,#3390);
#3388 = CARTESIAN_POINT('',(-33.89557592826,-3.007868439216,
    54.68998336792));
#3389 = DIRECTION('',(0.,0.,1.));
#3390 = DIRECTION('',(1.,0.,-0.));
#3391 = ADVANCED_FACE('',(#3392),#3402,.T.);
#3392 = FACE_BOUND('',#3393,.T.);
#3393 = EDGE_LOOP('',(#3394,#3395,#3396));
#3394 = ORIENTED_EDGE('',*,*,#1679,.T.);
#3395 = ORIENTED_EDGE('',*,*,#3375,.F.);
#3396 = ORIENTED_EDGE('',*,*,#3397,.T.);
#3397 = EDGE_CURVE('',#2694,#204,#3398,.T.);
#3398 = LINE('',#3399,#3400);
#3399 = CARTESIAN_POINT('',(-32.76272201538,-5.337513446808,
    54.68998336792));
#3400 = VECTOR('',#3401,1.);
#3401 = DIRECTION('',(0.,1.,0.));
#3402 = PLANE('',#3403);
#3403 = AXIS2_PLACEMENT_3D('',#3404,#3405,#3406);
#3404 = CARTESIAN_POINT('',(-33.29906418376,-2.562142150237,
    54.68998336792));
#3405 = DIRECTION('',(0.,0.,1.));
#3406 = DIRECTION('',(1.,0.,-0.));
#3407 = ADVANCED_FACE('',(#3408),#3425,.T.);
#3408 = FACE_BOUND('',#3409,.T.);
#3409 = EDGE_LOOP('',(#3410,#3418,#3419));
#3410 = ORIENTED_EDGE('',*,*,#3411,.T.);
#3411 = EDGE_CURVE('',#3412,#1125,#3414,.T.);
#3412 = VERTEX_POINT('',#3413);
#3413 = CARTESIAN_POINT('',(-6.965845108032,-1.587513327599,
    54.68998336792));
#3414 = LINE('',#3415,#3416);
#3415 = CARTESIAN_POINT('',(-6.965845108032,-1.587513327599,
    54.68998336792));
#3416 = VECTOR('',#3417,1.);
#3417 = DIRECTION('',(0.707106800073,0.7071067623,0.));
#3418 = ORIENTED_EDGE('',*,*,#1685,.F.);
#3419 = ORIENTED_EDGE('',*,*,#3420,.T.);
#3420 = EDGE_CURVE('',#204,#3412,#3421,.T.);
#3421 = LINE('',#3422,#3423);
#3422 = CARTESIAN_POINT('',(-32.76272201538,-1.587513327599,
    54.68998336792));
#3423 = VECTOR('',#3424,1.);
#3424 = DIRECTION('',(1.,0.,0.));
#3425 = PLANE('',#3426);
#3426 = AXIS2_PLACEMENT_3D('',#3427,#3428,#3429);
#3427 = CARTESIAN_POINT('',(-18.9176364854,-1.162889416407,
    54.68998336792));
#3428 = DIRECTION('',(0.,0.,1.));
#3429 = DIRECTION('',(1.,0.,-0.));
#3430 = ADVANCED_FACE('',(#3431),#3448,.T.);
#3431 = FACE_BOUND('',#3432,.T.);
#3432 = EDGE_LOOP('',(#3433,#3441,#3442));
#3433 = ORIENTED_EDGE('',*,*,#3434,.T.);
#3434 = EDGE_CURVE('',#3435,#1125,#3437,.T.);
#3435 = VERTEX_POINT('',#3436);
#3436 = CARTESIAN_POINT('',(-5.378345012665,-5.337513446808,
    54.68998336792));
#3437 = LINE('',#3438,#3439);
#3438 = CARTESIAN_POINT('',(-5.378345012665,-5.337513446808,
    54.68998336792));
#3439 = VECTOR('',#3440,1.);
#3440 = DIRECTION('',(0.,1.,0.));
#3441 = ORIENTED_EDGE('',*,*,#3411,.F.);
#3442 = ORIENTED_EDGE('',*,*,#3443,.F.);
#3443 = EDGE_CURVE('',#3435,#3412,#3444,.T.);
#3444 = LINE('',#3445,#3446);
#3445 = CARTESIAN_POINT('',(-5.378345012665,-5.337513446808,
    54.68998336792));
#3446 = VECTOR('',#3447,1.);
#3447 = DIRECTION('',(-0.389840266549,0.92088249336,0.));
#3448 = PLANE('',#3449);
#3449 = AXIS2_PLACEMENT_3D('',#3450,#3451,#3452);
#3450 = CARTESIAN_POINT('',(-5.808582952094,-2.584917558517,
    54.68998336792));
#3451 = DIRECTION('',(0.,0.,1.));
#3452 = DIRECTION('',(1.,0.,-0.));
#3453 = ADVANCED_FACE('',(#3454),#3480,.F.);
#3454 = FACE_BOUND('',#3455,.F.);
#3455 = EDGE_LOOP('',(#3456,#3466,#3474));
#3456 = ORIENTED_EDGE('',*,*,#3457,.T.);
#3457 = EDGE_CURVE('',#3458,#3460,#3462,.T.);
#3458 = VERTEX_POINT('',#3459);
#3459 = CARTESIAN_POINT('',(-9.370840072632,-2.73129157722E-03,
    18.495540618896));
#3460 = VERTEX_POINT('',#3461);
#3461 = CARTESIAN_POINT('',(-9.34051322937,-4.018785431981E-03,
    18.540351867676));
#3462 = LINE('',#3463,#3464);
#3463 = CARTESIAN_POINT('',(-9.370840072632,-2.73129157722E-03,
    18.495540618896));
#3464 = VECTOR('',#3465,1.);
#3465 = DIRECTION('',(0.560320042399,-2.378779106887E-02,0.827934533089)
  );
#3466 = ORIENTED_EDGE('',*,*,#3467,.T.);
#3467 = EDGE_CURVE('',#3460,#3468,#3470,.T.);
#3468 = VERTEX_POINT('',#3469);
#3469 = CARTESIAN_POINT('',(-9.515417098999,-3.605842590332E-03,
    19.089849472046));
#3470 = LINE('',#3471,#3472);
#3471 = CARTESIAN_POINT('',(-9.34051322937,-4.018785431981E-03,
    18.540351867676));
#3472 = VECTOR('',#3473,1.);
#3473 = DIRECTION('',(-0.303303921878,7.160915516004E-04,0.952893602763)
  );
#3474 = ORIENTED_EDGE('',*,*,#3475,.T.);
#3475 = EDGE_CURVE('',#3468,#3458,#3476,.T.);
#3476 = LINE('',#3477,#3478);
#3477 = CARTESIAN_POINT('',(-9.515417098999,-3.605842590332E-03,
    19.089849472046));
#3478 = VECTOR('',#3479,1.);
#3479 = DIRECTION('',(0.236375129831,1.429840649391E-03,-0.97166082228)
  );
#3480 = PLANE('',#3481);
#3481 = AXIS2_PLACEMENT_3D('',#3482,#3483,#3484);
#3482 = CARTESIAN_POINT('',(-9.432280934414,-3.47635101247E-03,
    18.791125482232));
#3483 = DIRECTION('',(-2.961504890419E-02,-0.999523730862,
    -8.675270729049E-03));
#3484 = DIRECTION('',(-0.999561345224,2.961616338616E-02,
    -5.421010862428E-20));
#3485 = ADVANCED_FACE('',(#3486),#3501,.F.);
#3486 = FACE_BOUND('',#3487,.F.);
#3487 = EDGE_LOOP('',(#3488,#3494,#3495));
#3488 = ORIENTED_EDGE('',*,*,#3489,.T.);
#3489 = EDGE_CURVE('',#228,#3468,#3490,.T.);
#3490 = LINE('',#3491,#3492);
#3491 = CARTESIAN_POINT('',(2.464336633682,-1.331703333562E-05,
    35.987869262695));
#3492 = VECTOR('',#3493,1.);
#3493 = DIRECTION('',(-0.578349145516,-1.73437128383E-04,-0.815789332978
    ));
#3494 = ORIENTED_EDGE('',*,*,#3467,.F.);
#3495 = ORIENTED_EDGE('',*,*,#3496,.F.);
#3496 = EDGE_CURVE('',#228,#3460,#3497,.T.);
#3497 = LINE('',#3498,#3499);
#3498 = CARTESIAN_POINT('',(2.464336633682,-1.331703333562E-05,
    35.987869262695));
#3499 = VECTOR('',#3500,1.);
#3500 = DIRECTION('',(-0.560378316667,-1.901402952799E-04,
    -0.828236745174));
#3501 = PLANE('',#3502);
#3502 = AXIS2_PLACEMENT_3D('',#3503,#3504,#3505);
#3503 = CARTESIAN_POINT('',(-3.562405052635,-1.939534698704E-03,
    27.283442838296));
#3504 = DIRECTION('',(-5.245998994192E-04,-0.99999969157,
    5.845123969881E-04));
#3505 = DIRECTION('',(0.,-5.845124774185E-04,-0.999999829173));
#3506 = ADVANCED_FACE('',(#3507),#3533,.F.);
#3507 = FACE_BOUND('',#3508,.F.);
#3508 = EDGE_LOOP('',(#3509,#3519,#3527));
#3509 = ORIENTED_EDGE('',*,*,#3510,.T.);
#3510 = EDGE_CURVE('',#3511,#3513,#3515,.T.);
#3511 = VERTEX_POINT('',#3512);
#3512 = CARTESIAN_POINT('',(-8.815804481506,-4.807105753571E-03,
    16.89186668396));
#3513 = VERTEX_POINT('',#3514);
#3514 = CARTESIAN_POINT('',(-9.145917892456,-4.005623515695E-03,
    17.9289894104));
#3515 = LINE('',#3516,#3517);
#3516 = CARTESIAN_POINT('',(-8.815804481506,-4.807105753571E-03,
    16.89186668396));
#3517 = VECTOR('',#3518,1.);
#3518 = DIRECTION('',(-0.303303538385,7.363905574167E-04,0.952893709357)
  );
#3519 = ORIENTED_EDGE('',*,*,#3520,.T.);
#3520 = EDGE_CURVE('',#3513,#3521,#3523,.T.);
#3521 = VERTEX_POINT('',#3522);
#3522 = CARTESIAN_POINT('',(-9.222043991089,-3.795598400757E-03,
    17.810581207275));
#3523 = LINE('',#3524,#3525);
#3524 = CARTESIAN_POINT('',(-9.145917892456,-4.005623515695E-03,
    17.9289894104));
#3525 = VECTOR('',#3526,1.);
#3526 = DIRECTION('',(-0.540789860151,1.491990980435E-03,-0.84115640705)
  );
#3527 = ORIENTED_EDGE('',*,*,#3528,.T.);
#3528 = EDGE_CURVE('',#3521,#3511,#3529,.T.);
#3529 = LINE('',#3530,#3531);
#3530 = CARTESIAN_POINT('',(-9.222043991089,-3.795598400757E-03,
    17.810581207275));
#3531 = VECTOR('',#3532,1.);
#3532 = DIRECTION('',(0.40441006492,-1.006952166319E-03,-0.914577216772)
  );
#3533 = PLANE('',#3534);
#3534 = AXIS2_PLACEMENT_3D('',#3535,#3536,#3537);
#3535 = CARTESIAN_POINT('',(-9.010779492863,-4.327265871014E-03,
    17.412752027732));
#3536 = DIRECTION('',(-2.64928964757E-03,-0.999996488143,
    -7.047055966042E-05));
#3537 = DIRECTION('',(-0.999996490626,2.649289654149E-03,
    2.64697796017E-23));
#3538 = ADVANCED_FACE('',(#3539),#3554,.F.);
#3539 = FACE_BOUND('',#3540,.F.);
#3540 = EDGE_LOOP('',(#3541,#3542,#3548));
#3541 = ORIENTED_EDGE('',*,*,#3510,.F.);
#3542 = ORIENTED_EDGE('',*,*,#3543,.F.);
#3543 = EDGE_CURVE('',#228,#3511,#3544,.T.);
#3544 = LINE('',#3545,#3546);
#3545 = CARTESIAN_POINT('',(2.464336633682,-1.331703333562E-05,
    35.987869262695));
#3546 = VECTOR('',#3547,1.);
#3547 = DIRECTION('',(-0.5086002833,-2.161428900839E-04,-0.861002732347)
  );
#3548 = ORIENTED_EDGE('',*,*,#3549,.T.);
#3549 = EDGE_CURVE('',#228,#3513,#3550,.T.);
#3550 = LINE('',#3551,#3552);
#3551 = CARTESIAN_POINT('',(2.464336633682,-1.331703333562E-05,
    35.987869262695));
#3552 = VECTOR('',#3553,1.);
#3553 = DIRECTION('',(-0.540789703289,-1.859561505024E-04,
    -0.841157810543));
#3554 = PLANE('',#3555);
#3555 = AXIS2_PLACEMENT_3D('',#3556,#3557,#3558);
#3556 = CARTESIAN_POINT('',(-3.396178669891,-2.266459060157E-03,
    26.469049100026));
#3557 = DIRECTION('',(-5.739880556051E-04,-0.999999661163,
    5.90094880597E-04));
#3558 = DIRECTION('',(0.,-5.90094977804E-04,-0.999999825894));
#3559 = ADVANCED_FACE('',(#3560),#3586,.T.);
#3560 = FACE_BOUND('',#3561,.T.);
#3561 = EDGE_LOOP('',(#3562,#3572,#3580));
#3562 = ORIENTED_EDGE('',*,*,#3563,.T.);
#3563 = EDGE_CURVE('',#3564,#3566,#3568,.T.);
#3564 = VERTEX_POINT('',#3565);
#3565 = CARTESIAN_POINT('',(2.468229293823,-5.338069915771,
    2.399667024612));
#3566 = VERTEX_POINT('',#3567);
#3567 = CARTESIAN_POINT('',(-1.927666902542,-5.338083267212,
    4.62041425705));
#3568 = LINE('',#3569,#3570);
#3569 = CARTESIAN_POINT('',(2.468229293823,-5.338069915771,
    2.399667024612));
#3570 = VECTOR('',#3571,1.);
#3571 = DIRECTION('',(-0.892567817433,-2.71095255929E-06,0.450913174875)
  );
#3572 = ORIENTED_EDGE('',*,*,#3573,.T.);
#3573 = EDGE_CURVE('',#3566,#3574,#3576,.T.);
#3574 = VERTEX_POINT('',#3575);
#3575 = CARTESIAN_POINT('',(-2.284498691559,-5.338083267212,
    3.758946180344));
#3576 = LINE('',#3577,#3578);
#3577 = CARTESIAN_POINT('',(-1.927666902542,-5.338083267212,
    4.62041425705));
#3578 = VECTOR('',#3579,1.);
#3579 = DIRECTION('',(-0.382683458082,0.,-0.923879521859));
#3580 = ORIENTED_EDGE('',*,*,#3581,.T.);
#3581 = EDGE_CURVE('',#3574,#3564,#3582,.T.);
#3582 = LINE('',#3583,#3584);
#3583 = CARTESIAN_POINT('',(-2.284498691559,-5.338083267212,
    3.758946180344));
#3584 = VECTOR('',#3585,1.);
#3585 = DIRECTION('',(0.961451407784,2.700924866004E-06,-0.274974890604)
  );
#3586 = PLANE('',#3587);
#3587 = AXIS2_PLACEMENT_3D('',#3588,#3589,#3590);
#3588 = CARTESIAN_POINT('',(-1.653203545004E-02,-5.338077167819,
    3.371576533779));
#3589 = DIRECTION('',(2.511671088094E-06,-0.999999999996,
    -1.040368310818E-06));
#3590 = DIRECTION('',(-0.999999999997,-2.511671088095E-06,0.));
#3591 = ADVANCED_FACE('',(#3592),#3609,.T.);
#3592 = FACE_BOUND('',#3593,.T.);
#3593 = EDGE_LOOP('',(#3594,#3602,#3608));
#3594 = ORIENTED_EDGE('',*,*,#3595,.T.);
#3595 = EDGE_CURVE('',#3564,#3596,#3598,.T.);
#3596 = VERTEX_POINT('',#3597);
#3597 = CARTESIAN_POINT('',(2.464336633682,-5.337513446808,
    35.987869262695));
#3598 = LINE('',#3599,#3600);
#3599 = CARTESIAN_POINT('',(2.468229293823,-5.338069915771,
    2.399667024612));
#3600 = VECTOR('',#3601,1.);
#3601 = DIRECTION('',(-1.158936726272E-04,1.656739339204E-05,
    0.999999993147));
#3602 = ORIENTED_EDGE('',*,*,#3603,.T.);
#3603 = EDGE_CURVE('',#3596,#3566,#3604,.T.);
#3604 = LINE('',#3605,#3606);
#3605 = CARTESIAN_POINT('',(2.464336633682,-5.337513446808,
    35.987869262695));
#3606 = VECTOR('',#3607,1.);
#3607 = DIRECTION('',(-0.138665179948,-1.799047933686E-05,
    -0.990339319398));
#3608 = ORIENTED_EDGE('',*,*,#3563,.F.);
#3609 = PLANE('',#3610);
#3610 = AXIS2_PLACEMENT_3D('',#3611,#3612,#3613);
#3611 = CARTESIAN_POINT('',(1.320311524613,-5.337814686032,
    18.594323637205));
#3612 = DIRECTION('',(1.140754181197E-05,-0.999999999798,
    1.656871556415E-05));
#3613 = DIRECTION('',(0.,-1.656871556522E-05,-0.999999999863));
#3614 = ADVANCED_FACE('',(#3615),#3632,.T.);
#3615 = FACE_BOUND('',#3616,.T.);
#3616 = EDGE_LOOP('',(#3617,#3625,#3626));
#3617 = ORIENTED_EDGE('',*,*,#3618,.T.);
#3618 = EDGE_CURVE('',#3619,#3566,#3621,.T.);
#3619 = VERTEX_POINT('',#3620);
#3620 = CARTESIAN_POINT('',(-1.805958271027,-5.338083267212,
    5.544883728027));
#3621 = LINE('',#3622,#3623);
#3622 = CARTESIAN_POINT('',(-1.805958271027,-5.338083267212,
    5.544883728027));
#3623 = VECTOR('',#3624,1.);
#3624 = DIRECTION('',(-0.130526104426,0.,-0.991444872932));
#3625 = ORIENTED_EDGE('',*,*,#3603,.F.);
#3626 = ORIENTED_EDGE('',*,*,#3627,.T.);
#3627 = EDGE_CURVE('',#3596,#3619,#3628,.T.);
#3628 = LINE('',#3629,#3630);
#3629 = CARTESIAN_POINT('',(2.464336633682,-5.337513446808,
    35.987869262695));
#3630 = VECTOR('',#3631,1.);
#3631 = DIRECTION('',(-0.138911910797,-1.853615333476E-05,
    -0.990304741327));
#3632 = PLANE('',#3633);
#3633 = AXIS2_PLACEMENT_3D('',#3634,#3635,#3636);
#3634 = CARTESIAN_POINT('',(0.266437584206,-5.337802550798,
    20.304399713652));
#3635 = DIRECTION('',(2.171545204507E-03,-0.999997601327,
    -2.858891541699E-04));
#3636 = DIRECTION('',(-0.999997642193,-2.17154529325E-03,0.));
#3637 = ADVANCED_FACE('',(#3638),#3655,.T.);
#3638 = FACE_BOUND('',#3639,.T.);
#3639 = EDGE_LOOP('',(#3640,#3648,#3649));
#3640 = ORIENTED_EDGE('',*,*,#3641,.T.);
#3641 = EDGE_CURVE('',#3642,#3619,#3644,.T.);
#3642 = VERTEX_POINT('',#3643);
#3643 = CARTESIAN_POINT('',(-1.927666902542,-5.338083267212,
    6.469352722168));
#3644 = LINE('',#3645,#3646);
#3645 = CARTESIAN_POINT('',(-1.927666902542,-5.338083267212,
    6.469352722168));
#3646 = VECTOR('',#3647,1.);
#3647 = DIRECTION('',(0.130526170604,0.,-0.99144486422));
#3648 = ORIENTED_EDGE('',*,*,#3627,.F.);
#3649 = ORIENTED_EDGE('',*,*,#3650,.T.);
#3650 = EDGE_CURVE('',#3596,#3642,#3651,.T.);
#3651 = LINE('',#3652,#3653);
#3652 = CARTESIAN_POINT('',(2.464336633682,-5.337513446808,
    35.987869262695));
#3653 = VECTOR('',#3654,1.);
#3654 = DIRECTION('',(-0.147168006889,-1.909363971527E-05,
    -0.989111509075));
#3655 = PLANE('',#3656);
#3656 = AXIS2_PLACEMENT_3D('',#3657,#3658,#3659);
#3657 = CARTESIAN_POINT('',(0.266381161224,-5.337802675551,
    20.766904246495));
#3658 = DIRECTION('',(6.883394198916E-05,-0.99999999759,
    9.062158854884E-06));
#3659 = DIRECTION('',(-0.999999997631,-6.883394199198E-05,
    -1.033975765691E-25));
#3660 = ADVANCED_FACE('',(#3661),#3678,.T.);
#3661 = FACE_BOUND('',#3662,.T.);
#3662 = EDGE_LOOP('',(#3663,#3671,#3672));
#3663 = ORIENTED_EDGE('',*,*,#3664,.T.);
#3664 = EDGE_CURVE('',#3665,#3642,#3667,.T.);
#3665 = VERTEX_POINT('',#3666);
#3666 = CARTESIAN_POINT('',(-2.284498691559,-5.338083267212,
    7.330821037292));
#3667 = LINE('',#3668,#3669);
#3668 = CARTESIAN_POINT('',(-2.284498691559,-5.338083267212,
    7.330821037292));
#3669 = VECTOR('',#3670,1.);
#3670 = DIRECTION('',(0.382683367681,0.,-0.923879559304));
#3671 = ORIENTED_EDGE('',*,*,#3650,.F.);
#3672 = ORIENTED_EDGE('',*,*,#3673,.T.);
#3673 = EDGE_CURVE('',#3596,#3665,#3674,.T.);
#3674 = LINE('',#3675,#3676);
#3675 = CARTESIAN_POINT('',(2.464336633682,-5.337513446808,
    35.987869262695));
#3676 = VECTOR('',#3677,1.);
#3677 = DIRECTION('',(-0.163483169728,-1.961660901046E-05,
    -0.986546123012));
#3678 = PLANE('',#3679);
#3679 = AXIS2_PLACEMENT_3D('',#3680,#3681,#3682);
#3680 = CARTESIAN_POINT('',(0.144694767698,-5.337802797779,
    21.214424659986));
#3681 = DIRECTION('',(3.428734567348E-05,-0.999999999311,
    1.420228078329E-05));
#3682 = DIRECTION('',(-0.999999999412,-3.428734567694E-05,0.));
#3683 = ADVANCED_FACE('',(#3684),#3701,.T.);
#3684 = FACE_BOUND('',#3685,.T.);
#3685 = EDGE_LOOP('',(#3686,#3694,#3695));
#3686 = ORIENTED_EDGE('',*,*,#3687,.T.);
#3687 = EDGE_CURVE('',#3688,#3665,#3690,.T.);
#3688 = VERTEX_POINT('',#3689);
#3689 = CARTESIAN_POINT('',(-2.852136135101,-5.338083267212,
    8.070580482483));
#3690 = LINE('',#3691,#3692);
#3691 = CARTESIAN_POINT('',(-2.852136135101,-5.338083267212,
    8.070580482483));
#3692 = VECTOR('',#3693,1.);
#3693 = DIRECTION('',(0.608761467238,0.,-0.793353310957));
#3694 = ORIENTED_EDGE('',*,*,#3673,.F.);
#3695 = ORIENTED_EDGE('',*,*,#3696,.T.);
#3696 = EDGE_CURVE('',#3596,#3688,#3697,.T.);
#3697 = LINE('',#3698,#3699);
#3698 = CARTESIAN_POINT('',(2.464336633682,-5.337513446808,
    35.987869262695));
#3699 = VECTOR('',#3700,1.);
#3700 = DIRECTION('',(-0.187074551062,-2.005068038718E-05,
    -0.982345719155));
#3701 = PLANE('',#3702);
#3702 = AXIS2_PLACEMENT_3D('',#3703,#3704,#3705);
#3703 = CARTESIAN_POINT('',(-9.063983134653E-02,-5.337802906096,
    21.616466664849));
#3704 = DIRECTION('',(2.131112680196E-05,-0.999999999639,
    1.635260437095E-05));
#3705 = DIRECTION('',(-0.999999999773,-2.131112680481E-05,
    5.169878828456E-26));
#3706 = ADVANCED_FACE('',(#3707),#3724,.T.);
#3707 = FACE_BOUND('',#3708,.T.);
#3708 = EDGE_LOOP('',(#3709,#3717,#3718));
#3709 = ORIENTED_EDGE('',*,*,#3710,.T.);
#3710 = EDGE_CURVE('',#3711,#3688,#3713,.T.);
#3711 = VERTEX_POINT('',#3712);
#3712 = CARTESIAN_POINT('',(-3.59189581871,-5.338083267212,
    8.638217926025));
#3713 = LINE('',#3714,#3715);
#3714 = CARTESIAN_POINT('',(-3.59189581871,-5.338083267212,
    8.638217926025));
#3715 = VECTOR('',#3716,1.);
#3716 = DIRECTION('',(0.793353405714,0.,-0.608761343749));
#3717 = ORIENTED_EDGE('',*,*,#3696,.F.);
#3718 = ORIENTED_EDGE('',*,*,#3719,.T.);
#3719 = EDGE_CURVE('',#3596,#3711,#3720,.T.);
#3720 = LINE('',#3721,#3722);
#3721 = CARTESIAN_POINT('',(2.464336633682,-5.337513446808,
    35.987869262695));
#3722 = VECTOR('',#3723,1.);
#3723 = DIRECTION('',(-0.216200086031,-2.034189099357E-05,
    -0.976349078141));
#3724 = PLANE('',#3725);
#3725 = AXIS2_PLACEMENT_3D('',#3726,#3727,#3728);
#3726 = CARTESIAN_POINT('',(-0.423743899101,-5.33780298823,
    21.945536499005));
#3727 = DIRECTION('',(1.36650856058E-05,-0.999999999748,
    1.780869024628E-05));
#3728 = DIRECTION('',(5.169878828456E-26,-1.780869024795E-05,
    -0.999999999841));
#3729 = ADVANCED_FACE('',(#3730),#3747,.T.);
#3730 = FACE_BOUND('',#3731,.T.);
#3731 = EDGE_LOOP('',(#3732,#3740,#3741));
#3732 = ORIENTED_EDGE('',*,*,#3733,.T.);
#3733 = EDGE_CURVE('',#3734,#3711,#3736,.T.);
#3734 = VERTEX_POINT('',#3735);
#3735 = CARTESIAN_POINT('',(-4.453363895416,-5.338083267212,
    8.995049476624));
#3736 = LINE('',#3737,#3738);
#3737 = CARTESIAN_POINT('',(-4.453363895416,-5.338083267212,
    8.995049476624));
#3738 = VECTOR('',#3739,1.);
#3739 = DIRECTION('',(0.92387961226,0.,-0.382683239835));
#3740 = ORIENTED_EDGE('',*,*,#3719,.F.);
#3741 = ORIENTED_EDGE('',*,*,#3742,.T.);
#3742 = EDGE_CURVE('',#3596,#3734,#3743,.T.);
#3743 = LINE('',#3744,#3745);
#3744 = CARTESIAN_POINT('',(2.464336633682,-5.337513446808,
    35.987869262695));
#3745 = VECTOR('',#3746,1.);
#3746 = DIRECTION('',(-0.24825630293,-2.044920942287E-05,-0.96869438299)
  );
#3747 = PLANE('',#3748);
#3748 = AXIS2_PLACEMENT_3D('',#3749,#3750,#3751);
#3749 = CARTESIAN_POINT('',(-0.831826159912,-5.337803033379,
    22.17903330311));
#3750 = DIRECTION('',(7.904931131929E-06,-0.999999999787,
    1.9084203197E-05));
#3751 = DIRECTION('',(2.584939414228E-26,-1.908420319759E-05,
    -0.999999999818));
#3752 = ADVANCED_FACE('',(#3753),#3770,.T.);
#3753 = FACE_BOUND('',#3754,.T.);
#3754 = EDGE_LOOP('',(#3755,#3763,#3764));
#3755 = ORIENTED_EDGE('',*,*,#3756,.T.);
#3756 = EDGE_CURVE('',#3757,#3734,#3759,.T.);
#3757 = VERTEX_POINT('',#3758);
#3758 = CARTESIAN_POINT('',(-5.377833366394,-5.338083267212,
    9.116758346558));
#3759 = LINE('',#3760,#3761);
#3760 = CARTESIAN_POINT('',(-5.377833366394,-5.338083267212,
    9.116758346558));
#3761 = VECTOR('',#3762,1.);
#3762 = DIRECTION('',(0.991444839843,0.,-0.130526355761));
#3763 = ORIENTED_EDGE('',*,*,#3742,.F.);
#3764 = ORIENTED_EDGE('',*,*,#3765,.T.);
#3765 = EDGE_CURVE('',#3596,#3757,#3766,.T.);
#3766 = LINE('',#3767,#3768);
#3767 = CARTESIAN_POINT('',(2.464336633682,-5.337513446808,
    35.987869262695));
#3768 = VECTOR('',#3769,1.);
#3769 = DIRECTION('',(-0.280156799799,-2.035649072359E-05,
    -0.959954252614));
#3770 = PLANE('',#3771);
#3771 = AXIS2_PLACEMENT_3D('',#3772,#3773,#3774);
#3772 = CARTESIAN_POINT('',(-1.28673420392,-5.337803035036,
    22.300852588598));
#3773 = DIRECTION('',(2.688488223501E-06,-0.999999999788,
    2.042106945085E-05));
#3774 = DIRECTION('',(6.462348535571E-27,-2.042106945092E-05,
    -0.999999999791));
#3775 = ADVANCED_FACE('',(#3776),#3793,.T.);
#3776 = FACE_BOUND('',#3777,.T.);
#3777 = EDGE_LOOP('',(#3778,#3786,#3787));
#3778 = ORIENTED_EDGE('',*,*,#3779,.T.);
#3779 = EDGE_CURVE('',#3780,#3757,#3782,.T.);
#3780 = VERTEX_POINT('',#3781);
#3781 = CARTESIAN_POINT('',(-6.965845108032,-5.337513446808,
    27.30560874939));
#3782 = LINE('',#3783,#3784);
#3783 = CARTESIAN_POINT('',(-6.965845108032,-5.337513446808,
    27.30560874939));
#3784 = VECTOR('',#3785,1.);
#3785 = DIRECTION('',(8.697602020849E-02,-3.120928496849E-05,
    -0.996210404952));
#3786 = ORIENTED_EDGE('',*,*,#3765,.F.);
#3787 = ORIENTED_EDGE('',*,*,#3788,.T.);
#3788 = EDGE_CURVE('',#3596,#3780,#3789,.T.);
#3789 = LINE('',#3790,#3791);
#3790 = CARTESIAN_POINT('',(2.464336633682,-5.337513446808,
    35.987869262695));
#3791 = VECTOR('',#3792,1.);
#3792 = DIRECTION('',(-0.735678556602,0.,-0.67733083597));
#3793 = PLANE('',#3794);
#3794 = AXIS2_PLACEMENT_3D('',#3795,#3796,#3797);
#3795 = CARTESIAN_POINT('',(-3.086487191564,-5.337736529136,
    23.184037530215));
#3796 = DIRECTION('',(-2.669733902623E-05,-0.999999999223,
    2.89971440792E-05));
#3797 = DIRECTION('',(0.,-2.899714408954E-05,-0.99999999958));
#3798 = ADVANCED_FACE('',(#3799),#3816,.T.);
#3799 = FACE_BOUND('',#3800,.T.);
#3800 = EDGE_LOOP('',(#3801,#3809,#3810));
#3801 = ORIENTED_EDGE('',*,*,#3802,.T.);
#3802 = EDGE_CURVE('',#3803,#3757,#3805,.T.);
#3803 = VERTEX_POINT('',#3804);
#3804 = CARTESIAN_POINT('',(-9.849663734436,-5.337513446808,
    27.30560874939));
#3805 = LINE('',#3806,#3807);
#3806 = CARTESIAN_POINT('',(-9.849663734436,-5.337513446808,
    27.30560874939));
#3807 = VECTOR('',#3808,1.);
#3808 = DIRECTION('',(0.238745943999,-3.042206413907E-05,-0.971082063112
    ));
#3809 = ORIENTED_EDGE('',*,*,#3779,.F.);
#3810 = ORIENTED_EDGE('',*,*,#3811,.T.);
#3811 = EDGE_CURVE('',#3780,#3803,#3812,.T.);
#3812 = LINE('',#3813,#3814);
#3813 = CARTESIAN_POINT('',(-6.965845108032,-5.337513446808,
    27.30560874939));
#3814 = VECTOR('',#3815,1.);
#3815 = DIRECTION('',(-1.,0.,0.));
#3816 = PLANE('',#3817);
#3817 = AXIS2_PLACEMENT_3D('',#3818,#3819,#3820);
#3818 = CARTESIAN_POINT('',(-7.010908086376,-5.33777775052,
    18.868949341747));
#3819 = DIRECTION('',(-0.,-0.999999999509,3.132800540733E-05));
#3820 = DIRECTION('',(0.,-3.132800540733E-05,-0.999999999509));
#3821 = ADVANCED_FACE('',(#3822),#3839,.T.);
#3822 = FACE_BOUND('',#3823,.T.);
#3823 = EDGE_LOOP('',(#3824,#3832,#3833));
#3824 = ORIENTED_EDGE('',*,*,#3825,.T.);
#3825 = EDGE_CURVE('',#3826,#3780,#3828,.T.);
#3826 = VERTEX_POINT('',#3827);
#3827 = CARTESIAN_POINT('',(1.279750585556,-5.337513446808,
    38.111770629883));
#3828 = LINE('',#3829,#3830);
#3829 = CARTESIAN_POINT('',(1.279750585556,-5.337513446808,
    38.111770629883));
#3830 = VECTOR('',#3831,1.);
#3831 = DIRECTION('',(-0.60661696747,0.,-0.794994248267));
#3832 = ORIENTED_EDGE('',*,*,#3788,.F.);
#3833 = ORIENTED_EDGE('',*,*,#3834,.T.);
#3834 = EDGE_CURVE('',#3596,#3826,#3835,.T.);
#3835 = LINE('',#3836,#3837);
#3836 = CARTESIAN_POINT('',(2.464336633682,-5.337513446808,
    35.987869262695));
#3837 = VECTOR('',#3838,1.);
#3838 = DIRECTION('',(-0.487100492388,0.,0.873345928207));
#3839 = PLANE('',#3840);
#3840 = AXIS2_PLACEMENT_3D('',#3841,#3842,#3843);
#3841 = CARTESIAN_POINT('',(-2.182266521658,-5.337513446808,
    32.602764585895));
#3842 = DIRECTION('',(-0.,-1.,-0.));
#3843 = DIRECTION('',(0.,0.,-1.));
#3844 = ADVANCED_FACE('',(#3845),#3862,.T.);
#3845 = FACE_BOUND('',#3846,.T.);
#3846 = EDGE_LOOP('',(#3847,#3855,#3856));
#3847 = ORIENTED_EDGE('',*,*,#3848,.T.);
#3848 = EDGE_CURVE('',#3849,#3780,#3851,.T.);
#3849 = VERTEX_POINT('',#3850);
#3850 = CARTESIAN_POINT('',(-6.965845108032,-5.337513446808,
    54.68998336792));
#3851 = LINE('',#3852,#3853);
#3852 = CARTESIAN_POINT('',(-6.965845108032,-5.337513446808,
    54.68998336792));
#3853 = VECTOR('',#3854,1.);
#3854 = DIRECTION('',(0.,0.,-1.));
#3855 = ORIENTED_EDGE('',*,*,#3825,.F.);
#3856 = ORIENTED_EDGE('',*,*,#3857,.T.);
#3857 = EDGE_CURVE('',#3826,#3849,#3858,.T.);
#3858 = LINE('',#3859,#3860);
#3859 = CARTESIAN_POINT('',(1.279750585556,-5.337513446808,
    38.111770629883));
#3860 = VECTOR('',#3861,1.);
#3861 = DIRECTION('',(-0.445332648933,0.,0.895365194652));
#3862 = PLANE('',#3863);
#3863 = AXIS2_PLACEMENT_3D('',#3864,#3865,#3866);
#3864 = CARTESIAN_POINT('',(-4.740762583208,-5.337513446808,
    40.785491557261));
#3865 = DIRECTION('',(-0.,-1.,-0.));
#3866 = DIRECTION('',(0.,0.,-1.));
#3867 = ADVANCED_FACE('',(#3868),#3885,.T.);
#3868 = FACE_BOUND('',#3869,.T.);
#3869 = EDGE_LOOP('',(#3870,#3878,#3879));
#3870 = ORIENTED_EDGE('',*,*,#3871,.T.);
#3871 = EDGE_CURVE('',#3872,#3826,#3874,.T.);
#3872 = VERTEX_POINT('',#3873);
#3873 = CARTESIAN_POINT('',(2.390815973282,-5.337513446808,
    36.618453979492));
#3874 = LINE('',#3875,#3876);
#3875 = CARTESIAN_POINT('',(2.390815973282,-5.337513446808,
    36.618453979492));
#3876 = VECTOR('',#3877,1.);
#3877 = DIRECTION('',(-0.596927772893,0.,0.802294979386));
#3878 = ORIENTED_EDGE('',*,*,#3834,.F.);
#3879 = ORIENTED_EDGE('',*,*,#3880,.T.);
#3880 = EDGE_CURVE('',#3596,#3872,#3881,.T.);
#3881 = LINE('',#3882,#3883);
#3882 = CARTESIAN_POINT('',(2.464336633682,-5.337513446808,
    35.987869262695));
#3883 = VECTOR('',#3884,1.);
#3884 = DIRECTION('',(-0.11580679596,0.,0.993271758387));
#3885 = PLANE('',#3886);
#3886 = AXIS2_PLACEMENT_3D('',#3887,#3888,#3889);
#3887 = CARTESIAN_POINT('',(1.929725585995,-5.337513446808,
    37.072716304134));
#3888 = DIRECTION('',(-0.,-1.,-0.));
#3889 = DIRECTION('',(0.,0.,-1.));
#3890 = ADVANCED_FACE('',(#3891),#3908,.T.);
#3891 = FACE_BOUND('',#3892,.T.);
#3892 = EDGE_LOOP('',(#3893,#3901,#3902));
#3893 = ORIENTED_EDGE('',*,*,#3894,.T.);
#3894 = EDGE_CURVE('',#3895,#3826,#3897,.T.);
#3895 = VERTEX_POINT('',#3896);
#3896 = CARTESIAN_POINT('',(2.156592845917,-5.337513446808,
    37.208526611328));
#3897 = LINE('',#3898,#3899);
#3898 = CARTESIAN_POINT('',(2.156592845917,-5.337513446808,
    37.208526611328));
#3899 = VECTOR('',#3900,1.);
#3900 = DIRECTION('',(-0.6965425561,0.,0.71751548244));
#3901 = ORIENTED_EDGE('',*,*,#3871,.F.);
#3902 = ORIENTED_EDGE('',*,*,#3903,.T.);
#3903 = EDGE_CURVE('',#3872,#3895,#3904,.T.);
#3904 = LINE('',#3905,#3906);
#3905 = CARTESIAN_POINT('',(2.390815973282,-5.337513446808,
    36.618453979492));
#3906 = VECTOR('',#3907,1.);
#3907 = DIRECTION('',(-0.368937132922,0.,0.929454351731));
#3908 = PLANE('',#3909);
#3909 = AXIS2_PLACEMENT_3D('',#3910,#3911,#3912);
#3910 = CARTESIAN_POINT('',(1.870145949182,-5.337513446808,
    37.387666127938));
#3911 = DIRECTION('',(-0.,-1.,-0.));
#3912 = DIRECTION('',(0.,0.,-1.));
#3913 = ADVANCED_FACE('',(#3914),#3931,.T.);
#3914 = FACE_BOUND('',#3915,.T.);
#3915 = EDGE_LOOP('',(#3916,#3924,#3925));
#3916 = ORIENTED_EDGE('',*,*,#3917,.T.);
#3917 = EDGE_CURVE('',#3918,#3826,#3920,.T.);
#3918 = VERTEX_POINT('',#3919);
#3919 = CARTESIAN_POINT('',(1.77762901783,-5.337513446808,
    37.717868804932));
#3920 = LINE('',#3921,#3922);
#3921 = CARTESIAN_POINT('',(1.77762901783,-5.337513446808,
    37.717868804932));
#3922 = VECTOR('',#3923,1.);
#3923 = DIRECTION('',(-0.784238910841,0.,0.620458967799));
#3924 = ORIENTED_EDGE('',*,*,#3894,.F.);
#3925 = ORIENTED_EDGE('',*,*,#3926,.T.);
#3926 = EDGE_CURVE('',#3895,#3918,#3927,.T.);
#3927 = LINE('',#3928,#3929);
#3928 = CARTESIAN_POINT('',(2.156592845917,-5.337513446808,
    37.208526611328));
#3929 = VECTOR('',#3930,1.);
#3930 = DIRECTION('',(-0.596928120896,0.,0.802294720464));
#3931 = PLANE('',#3932);
#3932 = AXIS2_PLACEMENT_3D('',#3933,#3934,#3935);
#3933 = CARTESIAN_POINT('',(1.733099999267,-5.337513446808,
    37.67464055496));
#3934 = DIRECTION('',(-0.,-1.,-0.));
#3935 = DIRECTION('',(0.,0.,-1.));
#3936 = ADVANCED_FACE('',(#3937),#3952,.T.);
#3937 = FACE_BOUND('',#3938,.T.);
#3938 = EDGE_LOOP('',(#3939,#3945,#3946));
#3939 = ORIENTED_EDGE('',*,*,#3940,.T.);
#3940 = EDGE_CURVE('',#3435,#3849,#3941,.T.);
#3941 = LINE('',#3942,#3943);
#3942 = CARTESIAN_POINT('',(-5.378345012665,-5.337513446808,
    54.68998336792));
#3943 = VECTOR('',#3944,1.);
#3944 = DIRECTION('',(-1.,0.,0.));
#3945 = ORIENTED_EDGE('',*,*,#3857,.F.);
#3946 = ORIENTED_EDGE('',*,*,#3947,.T.);
#3947 = EDGE_CURVE('',#3826,#3435,#3948,.T.);
#3948 = LINE('',#3949,#3950);
#3949 = CARTESIAN_POINT('',(1.279750585556,-5.337513446808,
    38.111770629883));
#3950 = VECTOR('',#3951,1.);
#3951 = DIRECTION('',(-0.372684028189,0.,0.92795830463));
#3952 = PLANE('',#3953);
#3953 = AXIS2_PLACEMENT_3D('',#3954,#3955,#3956);
#3954 = CARTESIAN_POINT('',(-2.608755130803,-5.337513446808,
    46.747454063597));
#3955 = DIRECTION('',(-0.,-1.,-0.));
#3956 = DIRECTION('',(0.,0.,-1.));
#3957 = ADVANCED_FACE('',(#3958),#3975,.T.);
#3958 = FACE_BOUND('',#3959,.T.);
#3959 = EDGE_LOOP('',(#3960,#3961,#3969));
#3960 = ORIENTED_EDGE('',*,*,#3802,.F.);
#3961 = ORIENTED_EDGE('',*,*,#3962,.F.);
#3962 = EDGE_CURVE('',#3963,#3803,#3965,.T.);
#3963 = VERTEX_POINT('',#3964);
#3964 = CARTESIAN_POINT('',(-6.302302360535,-5.338083267212,
    8.995049476624));
#3965 = LINE('',#3966,#3967);
#3966 = CARTESIAN_POINT('',(-6.302302360535,-5.338083267212,
    8.995049476624));
#3967 = VECTOR('',#3968,1.);
#3968 = DIRECTION('',(-0.190196694796,3.055171042778E-05,0.981746003993)
  );
#3969 = ORIENTED_EDGE('',*,*,#3970,.T.);
#3970 = EDGE_CURVE('',#3963,#3757,#3971,.T.);
#3971 = LINE('',#3972,#3973);
#3972 = CARTESIAN_POINT('',(-6.302302360535,-5.338083267212,
    8.995049476624));
#3973 = VECTOR('',#3974,1.);
#3974 = DIRECTION('',(0.991444831131,0.,0.130526421939));
#3975 = PLANE('',#3976);
#3976 = AXIS2_PLACEMENT_3D('',#3977,#3978,#3979);
#3977 = CARTESIAN_POINT('',(-7.795595605779,-5.337805290865,
    17.958748058584));
#3978 = DIRECTION('',(-3.995105720339E-06,-0.999999999532,
    3.03457863734E-05));
#3979 = DIRECTION('',(0.,-3.034578637364E-05,-0.99999999954));
#3980 = ADVANCED_FACE('',(#3981),#4005,.T.);
#3981 = FACE_BOUND('',#3982,.T.);
#3982 = EDGE_LOOP('',(#3983,#3993,#3999));
#3983 = ORIENTED_EDGE('',*,*,#3984,.T.);
#3984 = EDGE_CURVE('',#3985,#3987,#3989,.T.);
#3985 = VERTEX_POINT('',#3986);
#3986 = CARTESIAN_POINT('',(-9.849663734436,-5.338069915771,
    3.569984674454));
#3987 = VERTEX_POINT('',#3988);
#3988 = CARTESIAN_POINT('',(-8.949707984924,-5.338083267212,
    5.544883728027));
#3989 = LINE('',#3990,#3991);
#3990 = CARTESIAN_POINT('',(-9.849663734436,-5.338069915771,
    3.569984674454));
#3991 = VECTOR('',#3992,1.);
#3992 = DIRECTION('',(0.414671265935,-6.151923256274E-06,0.909971285904)
  );
#3993 = ORIENTED_EDGE('',*,*,#3994,.T.);
#3994 = EDGE_CURVE('',#3987,#3803,#3995,.T.);
#3995 = LINE('',#3996,#3997);
#3996 = CARTESIAN_POINT('',(-8.949707984924,-5.338083267212,
    5.544883728027));
#3997 = VECTOR('',#3998,1.);
#3998 = DIRECTION('',(-4.132155963393E-02,2.616336172025E-05,
    0.999145899268));
#3999 = ORIENTED_EDGE('',*,*,#4000,.T.);
#4000 = EDGE_CURVE('',#3803,#3985,#4001,.T.);
#4001 = LINE('',#4002,#4003);
#4002 = CARTESIAN_POINT('',(-9.849663734436,-5.337513446808,
    27.30560874939));
#4003 = VECTOR('',#4004,1.);
#4004 = DIRECTION('',(0.,-2.344446312906E-05,-0.999999999725));
#4005 = PLANE('',#4006);
#4006 = AXIS2_PLACEMENT_3D('',#4007,#4008,#4009);
#4007 = CARTESIAN_POINT('',(-9.623665147905,-5.33780769735,
    15.393600103017));
#4008 = DIRECTION('',(-6.628313489021E-05,-0.999999997528,
    2.344446307756E-05));
#4009 = DIRECTION('',(-0.999999997803,6.628313490843E-05,
    2.067951531383E-25));
#4010 = ADVANCED_FACE('',(#4011),#4028,.T.);
#4011 = FACE_BOUND('',#4012,.T.);
#4012 = EDGE_LOOP('',(#4013,#4021,#4022));
#4013 = ORIENTED_EDGE('',*,*,#4014,.T.);
#4014 = EDGE_CURVE('',#4015,#3803,#4017,.T.);
#4015 = VERTEX_POINT('',#4016);
#4016 = CARTESIAN_POINT('',(-8.82799911499,-5.338083267212,
    6.469352722168));
#4017 = LINE('',#4018,#4019);
#4018 = CARTESIAN_POINT('',(-8.82799911499,-5.338083267212,
    6.469352722168));
#4019 = VECTOR('',#4020,1.);
#4020 = DIRECTION('',(-4.897418546725E-02,2.731472698569E-05,
    0.998800044259));
#4021 = ORIENTED_EDGE('',*,*,#3994,.F.);
#4022 = ORIENTED_EDGE('',*,*,#4023,.T.);
#4023 = EDGE_CURVE('',#3987,#4015,#4024,.T.);
#4024 = LINE('',#4025,#4026);
#4025 = CARTESIAN_POINT('',(-8.949707984924,-5.338083267212,
    5.544883728027));
#4026 = VECTOR('',#4027,1.);
#4027 = DIRECTION('',(0.130526421939,0.,0.991444831131));
#4028 = PLANE('',#4029);
#4029 = AXIS2_PLACEMENT_3D('',#4030,#4031,#4032);
#4030 = CARTESIAN_POINT('',(-9.359619232992,-5.337804453975,
    16.423604469453));
#4031 = DIRECTION('',(-1.513541691318E-04,-0.999999988347,
    1.992619006327E-05));
#4032 = DIRECTION('',(-0.999999988546,1.513541691618E-04,0.));
#4033 = ADVANCED_FACE('',(#4034),#4051,.T.);
#4034 = FACE_BOUND('',#4035,.T.);
#4035 = EDGE_LOOP('',(#4036,#4044,#4045));
#4036 = ORIENTED_EDGE('',*,*,#4037,.T.);
#4037 = EDGE_CURVE('',#4038,#3803,#4040,.T.);
#4038 = VERTEX_POINT('',#4039);
#4039 = CARTESIAN_POINT('',(-8.471167564392,-5.338083267212,
    7.330821037292));
#4040 = LINE('',#4041,#4042);
#4041 = CARTESIAN_POINT('',(-8.471167564392,-5.338083267212,
    7.330821037292));
#4042 = VECTOR('',#4043,1.);
#4043 = DIRECTION('',(-6.88480516183E-02,2.845929168605E-05,
    0.997627157298));
#4044 = ORIENTED_EDGE('',*,*,#4014,.F.);
#4045 = ORIENTED_EDGE('',*,*,#4046,.T.);
#4046 = EDGE_CURVE('',#4015,#4038,#4047,.T.);
#4047 = LINE('',#4048,#4049);
#4048 = CARTESIAN_POINT('',(-8.82799911499,-5.338083267212,
    6.469352722168));
#4049 = VECTOR('',#4050,1.);
#4050 = DIRECTION('',(0.382683149435,0.,0.923879649705));
#4051 = PLANE('',#4052);
#4052 = AXIS2_PLACEMENT_3D('',#4053,#4054,#4055);
#4053 = CARTESIAN_POINT('',(-9.238033228242,-5.337804710159,
    16.87101760822));
#4054 = DIRECTION('',(-5.903457212527E-05,-0.999999997958,
    2.445289924252E-05));
#4055 = DIRECTION('',(-0.999999998257,5.903457214292E-05,0.));
#4056 = ADVANCED_FACE('',(#4057),#4074,.T.);
#4057 = FACE_BOUND('',#4058,.T.);
#4058 = EDGE_LOOP('',(#4059,#4067,#4068));
#4059 = ORIENTED_EDGE('',*,*,#4060,.T.);
#4060 = EDGE_CURVE('',#4061,#3803,#4063,.T.);
#4061 = VERTEX_POINT('',#4062);
#4062 = CARTESIAN_POINT('',(-7.90353012085,-5.338083267212,
    8.070580482483));
#4063 = LINE('',#4064,#4065);
#4064 = CARTESIAN_POINT('',(-7.90353012085,-5.338083267212,
    8.070580482483));
#4065 = VECTOR('',#4066,1.);
#4066 = DIRECTION('',(-0.100662625988,2.947362802494E-05,0.994920617366)
  );
#4067 = ORIENTED_EDGE('',*,*,#4037,.F.);
#4068 = ORIENTED_EDGE('',*,*,#4069,.T.);
#4069 = EDGE_CURVE('',#4038,#4061,#4070,.T.);
#4070 = LINE('',#4071,#4072);
#4071 = CARTESIAN_POINT('',(-8.471167564392,-5.338083267212,
    7.330821037292));
#4072 = VECTOR('',#4073,1.);
#4073 = DIRECTION('',(0.608761467238,0.,0.793353310957));
#4074 = PLANE('',#4075);
#4075 = AXIS2_PLACEMENT_3D('',#4076,#4077,#4078);
#4076 = CARTESIAN_POINT('',(-9.001696693092,-5.337804951124,
    17.273118380821));
#4077 = DIRECTION('',(-3.41093577168E-05,-0.999999999076,
    2.617303333012E-05));
#4078 = DIRECTION('',(-0.999999999418,3.410935772849E-05,0.));
#4079 = ADVANCED_FACE('',(#4080),#4097,.T.);
#4080 = FACE_BOUND('',#4081,.T.);
#4081 = EDGE_LOOP('',(#4082,#4090,#4091));
#4082 = ORIENTED_EDGE('',*,*,#4083,.T.);
#4083 = EDGE_CURVE('',#4084,#3803,#4086,.T.);
#4084 = VERTEX_POINT('',#4085);
#4085 = CARTESIAN_POINT('',(-7.520647525787,-5.338083267212,
    8.36437702179));
#4086 = LINE('',#4087,#4088);
#4087 = CARTESIAN_POINT('',(-7.520647525787,-5.338083267212,
    8.36437702179));
#4088 = VECTOR('',#4089,1.);
#4089 = DIRECTION('',(-0.122041004651,2.985872503731E-05,0.992525058773)
  );
#4090 = ORIENTED_EDGE('',*,*,#4060,.F.);
#4091 = ORIENTED_EDGE('',*,*,#4092,.T.);
#4092 = EDGE_CURVE('',#4061,#4084,#4093,.T.);
#4093 = LINE('',#4094,#4095);
#4094 = CARTESIAN_POINT('',(-7.90353012085,-5.338083267212,
    8.070580482483));
#4095 = VECTOR('',#4096,1.);
#4096 = DIRECTION('',(0.79335294912,0.,0.608761938793));
#4097 = PLANE('',#4098);
#4098 = AXIS2_PLACEMENT_3D('',#4099,#4100,#4101);
#4099 = CARTESIAN_POINT('',(-8.768229831859,-5.337801891776,
    17.642663580905));
#4100 = DIRECTION('',(-2.109377411367E-05,-0.9999999994,
    2.748990505932E-05));
#4101 = DIRECTION('',(0.,-2.748990506544E-05,-0.999999999622));
#4102 = ADVANCED_FACE('',(#4103),#4120,.T.);
#4103 = FACE_BOUND('',#4104,.T.);
#4104 = EDGE_LOOP('',(#4105,#4113,#4114));
#4105 = ORIENTED_EDGE('',*,*,#4106,.T.);
#4106 = EDGE_CURVE('',#4107,#3803,#4109,.T.);
#4107 = VERTEX_POINT('',#4108);
#4108 = CARTESIAN_POINT('',(-7.163770675659,-5.338083267212,
    8.638217926025));
#4109 = LINE('',#4110,#4111);
#4110 = CARTESIAN_POINT('',(-7.163770675659,-5.338083267212,
    8.638217926025));
#4111 = VECTOR('',#4112,1.);
#4112 = DIRECTION('',(-0.142414967522,3.021376970738E-05,0.989807039838)
  );
#4113 = ORIENTED_EDGE('',*,*,#4083,.F.);
#4114 = ORIENTED_EDGE('',*,*,#4115,.T.);
#4115 = EDGE_CURVE('',#4084,#4107,#4116,.T.);
#4116 = LINE('',#4117,#4118);
#4117 = CARTESIAN_POINT('',(-7.520647525787,-5.338083267212,
    8.36437702179));
#4118 = VECTOR('',#4119,1.);
#4119 = DIRECTION('',(0.793353699161,0.,0.60876096132));
#4120 = PLANE('',#4121);
#4121 = AXIS2_PLACEMENT_3D('',#4122,#4123,#4124);
#4122 = CARTESIAN_POINT('',(-8.581768330361,-5.337801695143,
    17.792893458091));
#4123 = DIRECTION('',(-2.109372494128E-05,-0.9999999994,
    2.748991110557E-05));
#4124 = DIRECTION('',(0.,-2.748991111168E-05,-0.999999999622));
#4125 = ADVANCED_FACE('',(#4126),#4136,.T.);
#4126 = FACE_BOUND('',#4127,.T.);
#4127 = EDGE_LOOP('',(#4128,#4129,#4130));
#4128 = ORIENTED_EDGE('',*,*,#3962,.T.);
#4129 = ORIENTED_EDGE('',*,*,#4106,.F.);
#4130 = ORIENTED_EDGE('',*,*,#4131,.T.);
#4131 = EDGE_CURVE('',#4107,#3963,#4132,.T.);
#4132 = LINE('',#4133,#4134);
#4133 = CARTESIAN_POINT('',(-7.163770675659,-5.338083267212,
    8.638217926025));
#4134 = VECTOR('',#4135,1.);
#4135 = DIRECTION('',(0.923879649705,0.,0.382683149435));
#4136 = PLANE('',#4137);
#4137 = AXIS2_PLACEMENT_3D('',#4138,#4139,#4140);
#4138 = CARTESIAN_POINT('',(-8.254721539009,-5.337805267576,
    17.836409838528));
#4139 = DIRECTION('',(-1.193266185265E-05,-0.999999999514,
    2.880801903284E-05));
#4140 = DIRECTION('',(5.169878828456E-26,-2.880801903489E-05,
    -0.999999999585));
#4141 = ADVANCED_FACE('',(#4142),#4159,.T.);
#4142 = FACE_BOUND('',#4143,.T.);
#4143 = EDGE_LOOP('',(#4144,#4152,#4153));
#4144 = ORIENTED_EDGE('',*,*,#4145,.T.);
#4145 = EDGE_CURVE('',#4146,#3987,#4148,.T.);
#4146 = VERTEX_POINT('',#4147);
#4147 = CARTESIAN_POINT('',(-8.82799911499,-5.338083267212,4.62041425705
    ));
#4148 = LINE('',#4149,#4150);
#4149 = CARTESIAN_POINT('',(-8.82799911499,-5.338083267212,4.62041425705
    ));
#4150 = VECTOR('',#4151,1.);
#4151 = DIRECTION('',(-0.130526355761,0.,0.991444839843));
#4152 = ORIENTED_EDGE('',*,*,#3984,.F.);
#4153 = ORIENTED_EDGE('',*,*,#4154,.F.);
#4154 = EDGE_CURVE('',#4146,#3985,#4155,.T.);
#4155 = LINE('',#4156,#4157);
#4156 = CARTESIAN_POINT('',(-8.82799911499,-5.338083267212,4.62041425705
    ));
#4157 = VECTOR('',#4158,1.);
#4158 = DIRECTION('',(-0.697223494729,9.111539911303E-06,-0.716853819349
    ));
#4159 = PLANE('',#4160);
#4160 = AXIS2_PLACEMENT_3D('',#4161,#4162,#4163);
#4161 = CARTESIAN_POINT('',(-9.275892596255,-5.338077954159,
    4.516368028273));
#4162 = DIRECTION('',(-1.151029433454E-05,-0.999999999933,
    -1.515360928667E-06));
#4163 = DIRECTION('',(-0.999999999934,1.151029433455E-05,0.));
#4164 = ADVANCED_FACE('',(#4165),#4191,.T.);
#4165 = FACE_BOUND('',#4166,.T.);
#4166 = EDGE_LOOP('',(#4167,#4177,#4185));
#4167 = ORIENTED_EDGE('',*,*,#4168,.T.);
#4168 = EDGE_CURVE('',#4169,#4171,#4173,.T.);
#4169 = VERTEX_POINT('',#4170);
#4170 = CARTESIAN_POINT('',(-6.302302360535,-5.338083267212,
    2.094717264175));
#4171 = VERTEX_POINT('',#4172);
#4172 = CARTESIAN_POINT('',(-9.727955818176,-5.338069915771,
    2.645515441895));
#4173 = LINE('',#4174,#4175);
#4174 = CARTESIAN_POINT('',(-6.302302360535,-5.338083267212,
    2.094717264175));
#4175 = VECTOR('',#4176,1.);
#4176 = DIRECTION('',(-0.987319228093,3.848064032737E-06,0.158747415168)
  );
#4177 = ORIENTED_EDGE('',*,*,#4178,.T.);
#4178 = EDGE_CURVE('',#4171,#4179,#4181,.T.);
#4179 = VERTEX_POINT('',#4180);
#4180 = CARTESIAN_POINT('',(-9.371123313904,-5.338069915771,
    1.784047245979));
#4181 = LINE('',#4182,#4183);
#4182 = CARTESIAN_POINT('',(-9.727955818176,-5.338069915771,
    2.645515441895));
#4183 = VECTOR('',#4184,1.);
#4184 = DIRECTION('',(0.38268406762,0.,-0.92387926938));
#4185 = ORIENTED_EDGE('',*,*,#4186,.T.);
#4186 = EDGE_CURVE('',#4179,#4169,#4187,.T.);
#4187 = LINE('',#4188,#4189);
#4188 = CARTESIAN_POINT('',(-9.371123313904,-5.338069915771,
    1.784047245979));
#4189 = VECTOR('',#4190,1.);
#4190 = DIRECTION('',(0.994914858367,-4.328550497387E-06,0.100719534261)
  );
#4191 = PLANE('',#4192);
#4192 = AXIS2_PLACEMENT_3D('',#4193,#4194,#4195);
#4193 = CARTESIAN_POINT('',(-8.13272980437,-5.33807576004,2.173305683378
    ));
#4194 = DIRECTION('',(-4.175580862565E-06,-0.99999999999,
    -1.729585587775E-06));
#4195 = DIRECTION('',(-0.999999999991,4.175580862571E-06,0.));
#4196 = ADVANCED_FACE('',(#4197),#4214,.T.);
#4197 = FACE_BOUND('',#4198,.T.);
#4198 = EDGE_LOOP('',(#4199,#4207,#4208));
#4199 = ORIENTED_EDGE('',*,*,#4200,.T.);
#4200 = EDGE_CURVE('',#4201,#4169,#4203,.T.);
#4201 = VERTEX_POINT('',#4202);
#4202 = CARTESIAN_POINT('',(-5.377833366394,-5.338083267212,
    1.97300863266));
#4203 = LINE('',#4204,#4205);
#4204 = CARTESIAN_POINT('',(-5.377833366394,-5.338083267212,
    1.97300863266));
#4205 = VECTOR('',#4206,1.);
#4206 = DIRECTION('',(-0.99144486422,0.,0.130526170604));
#4207 = ORIENTED_EDGE('',*,*,#4186,.F.);
#4208 = ORIENTED_EDGE('',*,*,#4209,.T.);
#4209 = EDGE_CURVE('',#4179,#4201,#4210,.T.);
#4210 = LINE('',#4211,#4212);
#4211 = CARTESIAN_POINT('',(-9.371123313904,-5.338069915771,
    1.784047245979));
#4212 = VECTOR('',#4213,1.);
#4213 = DIRECTION('',(0.998882298436,-3.339731819911E-06,
    4.726683679976E-02));
#4214 = PLANE('',#4215);
#4215 = AXIS2_PLACEMENT_3D('',#4216,#4217,#4218);
#4216 = CARTESIAN_POINT('',(-7.373855724086,-5.338077368157,
    1.920020023777));
#4217 = DIRECTION('',(-2.459465452E-06,-0.999999999822,
    -1.868149796955E-05));
#4218 = DIRECTION('',(6.462348535571E-27,1.868149796961E-05,
    -0.999999999826));
#4219 = ADVANCED_FACE('',(#4220),#4237,.T.);
#4220 = FACE_BOUND('',#4221,.T.);
#4221 = EDGE_LOOP('',(#4222,#4230,#4231));
#4222 = ORIENTED_EDGE('',*,*,#4223,.T.);
#4223 = EDGE_CURVE('',#4224,#4171,#4226,.T.);
#4224 = VERTEX_POINT('',#4225);
#4225 = CARTESIAN_POINT('',(-7.163770675659,-5.338083267212,
    2.451549053192));
#4226 = LINE('',#4227,#4228);
#4227 = CARTESIAN_POINT('',(-7.163770675659,-5.338083267212,
    2.451549053192));
#4228 = VECTOR('',#4229,1.);
#4229 = DIRECTION('',(-0.997151178253,5.192060563444E-06,
    7.542895785058E-02));
#4230 = ORIENTED_EDGE('',*,*,#4168,.F.);
#4231 = ORIENTED_EDGE('',*,*,#4232,.T.);
#4232 = EDGE_CURVE('',#4169,#4224,#4233,.T.);
#4233 = LINE('',#4234,#4235);
#4234 = CARTESIAN_POINT('',(-6.302302360535,-5.338083267212,
    2.094717264175));
#4235 = VECTOR('',#4236,1.);
#4236 = DIRECTION('',(-0.923879559304,0.,0.382683367681));
#4237 = PLANE('',#4238);
#4238 = AXIS2_PLACEMENT_3D('',#4239,#4240,#4241);
#4239 = CARTESIAN_POINT('',(-8.002532280651,-5.338077484107,
    2.422939329784));
#4240 = DIRECTION('',(-6.370239325358E-06,-0.999999999861,
    -1.537912122033E-05));
#4241 = DIRECTION('',(-1.292469707114E-26,1.537912122064E-05,
    -0.999999999882));
#4242 = ADVANCED_FACE('',(#4243),#4260,.T.);
#4243 = FACE_BOUND('',#4244,.T.);
#4244 = EDGE_LOOP('',(#4245,#4253,#4259));
#4245 = ORIENTED_EDGE('',*,*,#4246,.T.);
#4246 = EDGE_CURVE('',#4224,#4247,#4249,.T.);
#4247 = VERTEX_POINT('',#4248);
#4248 = CARTESIAN_POINT('',(-7.90353012085,-5.338083267212,
    3.019186496735));
#4249 = LINE('',#4250,#4251);
#4250 = CARTESIAN_POINT('',(-7.163770675659,-5.338083267212,
    2.451549053192));
#4251 = VECTOR('',#4252,1.);
#4252 = DIRECTION('',(-0.793353310957,0.,0.608761467238));
#4253 = ORIENTED_EDGE('',*,*,#4254,.T.);
#4254 = EDGE_CURVE('',#4247,#4171,#4255,.T.);
#4255 = LINE('',#4256,#4257);
#4256 = CARTESIAN_POINT('',(-7.90353012085,-5.338083267212,
    3.019186496735));
#4257 = VECTOR('',#4258,1.);
#4258 = DIRECTION('',(-0.979662917715,7.169330659071E-06,-0.200650361583
    ));
#4259 = ORIENTED_EDGE('',*,*,#4223,.F.);
#4260 = PLANE('',#4261);
#4261 = AXIS2_PLACEMENT_3D('',#4262,#4263,#4264);
#4262 = CARTESIAN_POINT('',(-8.415718808568,-5.338077751472,
    2.679493100277));
#4263 = DIRECTION('',(-5.776335409122E-06,-0.999999999955,
    -7.527866116123E-06));
#4264 = DIRECTION('',(6.462348535571E-27,7.527866116248E-06,
    -0.999999999972));
#4265 = ADVANCED_FACE('',(#4266),#4281,.T.);
#4266 = FACE_BOUND('',#4267,.T.);
#4267 = EDGE_LOOP('',(#4268,#4274,#4280));
#4268 = ORIENTED_EDGE('',*,*,#4269,.T.);
#4269 = EDGE_CURVE('',#4247,#3985,#4270,.T.);
#4270 = LINE('',#4271,#4272);
#4271 = CARTESIAN_POINT('',(-7.90353012085,-5.338083267212,
    3.019186496735));
#4272 = VECTOR('',#4273,1.);
#4273 = DIRECTION('',(-0.962205314401,6.601204997776E-06,0.27232505007)
  );
#4274 = ORIENTED_EDGE('',*,*,#4275,.T.);
#4275 = EDGE_CURVE('',#3985,#4171,#4276,.T.);
#4276 = LINE('',#4277,#4278);
#4277 = CARTESIAN_POINT('',(-9.849663734436,-5.338069915771,
    3.569984674454));
#4278 = VECTOR('',#4279,1.);
#4279 = DIRECTION('',(0.130525383509,0.,-0.991444967842));
#4280 = ORIENTED_EDGE('',*,*,#4254,.F.);
#4281 = PLANE('',#4282);
#4282 = AXIS2_PLACEMENT_3D('',#4283,#4284,#4285);
#4283 = CARTESIAN_POINT('',(-9.029640722052,-5.338075299332,
    3.079728998571));
#4284 = DIRECTION('',(-7.126012537566E-06,-0.999999999974,
    -9.381514350533E-07));
#4285 = DIRECTION('',(-0.999999999975,7.126012537569E-06,
    -8.077935669463E-28));
#4286 = ADVANCED_FACE('',(#4287),#4304,.T.);
#4287 = FACE_BOUND('',#4288,.T.);
#4288 = EDGE_LOOP('',(#4289,#4297,#4303));
#4289 = ORIENTED_EDGE('',*,*,#4290,.T.);
#4290 = EDGE_CURVE('',#4247,#4291,#4293,.T.);
#4291 = VERTEX_POINT('',#4292);
#4292 = CARTESIAN_POINT('',(-8.471167564392,-5.338083267212,
    3.758946180344));
#4293 = LINE('',#4294,#4295);
#4294 = CARTESIAN_POINT('',(-7.90353012085,-5.338083267212,
    3.019186496735));
#4295 = VECTOR('',#4296,1.);
#4296 = DIRECTION('',(-0.608761343749,0.,0.793353405714));
#4297 = ORIENTED_EDGE('',*,*,#4298,.T.);
#4298 = EDGE_CURVE('',#4291,#3985,#4299,.T.);
#4299 = LINE('',#4300,#4301);
#4300 = CARTESIAN_POINT('',(-8.471167564392,-5.338083267212,
    3.758946180344));
#4301 = VECTOR('',#4302,1.);
#4302 = DIRECTION('',(-0.990735174763,9.595776872574E-06,-0.135808001959
    ));
#4303 = ORIENTED_EDGE('',*,*,#4269,.F.);
#4304 = PLANE('',#4305);
#4305 = AXIS2_PLACEMENT_3D('',#4306,#4307,#4308);
#4306 = CARTESIAN_POINT('',(-8.81958773689,-5.338078023651,
    3.433261944102));
#4307 = DIRECTION('',(-8.763712365327E-06,-0.999999999939,
    -6.724631516449E-06));
#4308 = DIRECTION('',(-0.999999999962,8.763712365525E-06,0.));
#4309 = ADVANCED_FACE('',(#4310),#4320,.T.);
#4310 = FACE_BOUND('',#4311,.T.);
#4311 = EDGE_LOOP('',(#4312,#4318,#4319));
#4312 = ORIENTED_EDGE('',*,*,#4313,.T.);
#4313 = EDGE_CURVE('',#4291,#4146,#4314,.T.);
#4314 = LINE('',#4315,#4316);
#4315 = CARTESIAN_POINT('',(-8.471167564392,-5.338083267212,
    3.758946180344));
#4316 = VECTOR('',#4317,1.);
#4317 = DIRECTION('',(-0.382683239835,0.,0.92387961226));
#4318 = ORIENTED_EDGE('',*,*,#4154,.T.);
#4319 = ORIENTED_EDGE('',*,*,#4298,.F.);
#4320 = PLANE('',#4321);
#4321 = AXIS2_PLACEMENT_3D('',#4322,#4323,#4324);
#4322 = CARTESIAN_POINT('',(-9.103705250056,-5.338078234267,
    3.960283360713));
#4323 = DIRECTION('',(-9.165120175599E-06,-0.999999999951,
    -3.796314839875E-06));
#4324 = DIRECTION('',(-0.999999999958,9.165120175665E-06,0.));
#4325 = ADVANCED_FACE('',(#4326),#4343,.T.);
#4326 = FACE_BOUND('',#4327,.T.);
#4327 = EDGE_LOOP('',(#4328,#4336,#4337));
#4328 = ORIENTED_EDGE('',*,*,#4329,.T.);
#4329 = EDGE_CURVE('',#4330,#4201,#4332,.T.);
#4330 = VERTEX_POINT('',#4331);
#4331 = CARTESIAN_POINT('',(2.376037359238,-5.338069915771,
    1.771539449692));
#4332 = LINE('',#4333,#4334);
#4333 = CARTESIAN_POINT('',(2.376037359238,-5.338069915771,
    1.771539449692));
#4334 = VECTOR('',#4335,1.);
#4335 = DIRECTION('',(-0.999662611471,-1.721325551989E-06,
    2.597428003425E-02));
#4336 = ORIENTED_EDGE('',*,*,#4209,.F.);
#4337 = ORIENTED_EDGE('',*,*,#4338,.F.);
#4338 = EDGE_CURVE('',#4330,#4179,#4339,.T.);
#4339 = LINE('',#4340,#4341);
#4340 = CARTESIAN_POINT('',(2.376037359238,-5.338069915771,
    1.771539449692));
#4341 = VECTOR('',#4342,1.);
#4342 = DIRECTION('',(-0.999999433154,0.,1.064749989002E-03));
#4343 = PLANE('',#4344);
#4344 = AXIS2_PLACEMENT_3D('',#4345,#4346,#4347);
#4345 = CARTESIAN_POINT('',(-3.49805776309,-5.338073254637,
    1.826111755971));
#4346 = DIRECTION('',(-7.357649891149E-08,-0.999999997612,
    -6.910209717293E-05));
#4347 = DIRECTION('',(-8.077935669463E-28,6.910209717293E-05,
    -0.999999997612));
#4348 = ADVANCED_FACE('',(#4349),#4375,.T.);
#4349 = FACE_BOUND('',#4350,.T.);
#4350 = EDGE_LOOP('',(#4351,#4361,#4369));
#4351 = ORIENTED_EDGE('',*,*,#4352,.T.);
#4352 = EDGE_CURVE('',#4353,#4355,#4357,.T.);
#4353 = VERTEX_POINT('',#4354);
#4354 = CARTESIAN_POINT('',(0.631097614765,-5.338069915771,
    7.761041074991E-02));
#4355 = VERTEX_POINT('',#4356);
#4356 = CARTESIAN_POINT('',(-7.202258586884,-5.338069915771,
    0.119818434119));
#4357 = LINE('',#4358,#4359);
#4358 = CARTESIAN_POINT('',(0.631097614765,-5.338069915771,
    7.761041074991E-02));
#4359 = VECTOR('',#4360,1.);
#4360 = DIRECTION('',(-0.999985483737,0.,5.388164355103E-03));
#4361 = ORIENTED_EDGE('',*,*,#4362,.T.);
#4362 = EDGE_CURVE('',#4355,#4363,#4365,.T.);
#4363 = VERTEX_POINT('',#4364);
#4364 = CARTESIAN_POINT('',(5.119037232362E-04,-5.338069915771,
    4.089653026313E-03));
#4365 = LINE('',#4366,#4367);
#4366 = CARTESIAN_POINT('',(-7.202258586884,-5.338069915771,
    0.119818434119));
#4367 = VECTOR('',#4368,1.);
#4368 = DIRECTION('',(0.999870946576,0.,-1.606518575711E-02));
#4369 = ORIENTED_EDGE('',*,*,#4370,.T.);
#4370 = EDGE_CURVE('',#4363,#4353,#4371,.T.);
#4371 = LINE('',#4372,#4373);
#4372 = CARTESIAN_POINT('',(5.119037232362E-04,-5.338069915771,
    4.089653026313E-03));
#4373 = VECTOR('',#4374,1.);
#4374 = DIRECTION('',(0.993271761757,0.,0.11580676706));
#4375 = PLANE('',#4376);
#4376 = AXIS2_PLACEMENT_3D('',#4377,#4378,#4379);
#4377 = CARTESIAN_POINT('',(-3.284617617997,-5.338069915771,
    7.947336536346E-02));
#4378 = DIRECTION('',(-0.,-1.,-0.));
#4379 = DIRECTION('',(0.,0.,-1.));
#4380 = ADVANCED_FACE('',(#4381),#4398,.T.);
#4381 = FACE_BOUND('',#4382,.T.);
#4382 = EDGE_LOOP('',(#4383,#4391,#4397));
#4383 = ORIENTED_EDGE('',*,*,#4384,.T.);
#4384 = EDGE_CURVE('',#4353,#4385,#4387,.T.);
#4385 = VERTEX_POINT('',#4386);
#4386 = CARTESIAN_POINT('',(1.221168041229,-5.338069915771,
    0.311833620071));
#4387 = LINE('',#4388,#4389);
#4388 = CARTESIAN_POINT('',(0.631097614765,-5.338069915771,
    7.761041074991E-02));
#4389 = VECTOR('',#4390,1.);
#4390 = DIRECTION('',(0.929453834626,0.,0.368938435649));
#4391 = ORIENTED_EDGE('',*,*,#4392,.T.);
#4392 = EDGE_CURVE('',#4385,#4355,#4393,.T.);
#4393 = LINE('',#4394,#4395);
#4394 = CARTESIAN_POINT('',(1.221168041229,-5.338069915771,
    0.311833620071));
#4395 = VECTOR('',#4396,1.);
#4396 = DIRECTION('',(-0.999740286604,0.,-2.27894567747E-02));
#4397 = ORIENTED_EDGE('',*,*,#4352,.F.);
#4398 = PLANE('',#4399);
#4399 = AXIS2_PLACEMENT_3D('',#4400,#4401,#4402);
#4400 = CARTESIAN_POINT('',(-2.980163936764,-5.338069915771,
    0.160730048467));
#4401 = DIRECTION('',(-0.,-1.,-0.));
#4402 = DIRECTION('',(0.,0.,-1.));
#4403 = ADVANCED_FACE('',(#4404),#4421,.T.);
#4404 = FACE_BOUND('',#4405,.T.);
#4405 = EDGE_LOOP('',(#4406,#4414,#4420));
#4406 = ORIENTED_EDGE('',*,*,#4407,.T.);
#4407 = EDGE_CURVE('',#4385,#4408,#4410,.T.);
#4408 = VERTEX_POINT('',#4409);
#4409 = CARTESIAN_POINT('',(-8.063726425171,-5.338069915771,
    0.476650267839));
#4410 = LINE('',#4411,#4412);
#4411 = CARTESIAN_POINT('',(1.221168041229,-5.338069915771,
    0.311833620071));
#4412 = VECTOR('',#4413,1.);
#4413 = DIRECTION('',(-0.999842487293,0.,1.774825633701E-02));
#4414 = ORIENTED_EDGE('',*,*,#4415,.T.);
#4415 = EDGE_CURVE('',#4408,#4355,#4416,.T.);
#4416 = LINE('',#4417,#4418);
#4417 = CARTESIAN_POINT('',(-8.063726425171,-5.338069915771,
    0.476650267839));
#4418 = VECTOR('',#4419,1.);
#4419 = DIRECTION('',(0.923879467464,0.,-0.382683589404));
#4420 = ORIENTED_EDGE('',*,*,#4392,.F.);
#4421 = PLANE('',#4422);
#4422 = AXIS2_PLACEMENT_3D('',#4423,#4424,#4425);
#4423 = CARTESIAN_POINT('',(-3.437262403739,-5.338069915771,
    0.308812315895));
#4424 = DIRECTION('',(-0.,-1.,-0.));
#4425 = DIRECTION('',(0.,0.,-1.));
#4426 = ADVANCED_FACE('',(#4427),#4444,.T.);
#4427 = FACE_BOUND('',#4428,.T.);
#4428 = EDGE_LOOP('',(#4429,#4437,#4443));
#4429 = ORIENTED_EDGE('',*,*,#4430,.T.);
#4430 = EDGE_CURVE('',#4385,#4431,#4433,.T.);
#4431 = VERTEX_POINT('',#4432);
#4432 = CARTESIAN_POINT('',(1.730510950089,-5.338069915771,
    0.690797328949));
#4433 = LINE('',#4434,#4435);
#4434 = CARTESIAN_POINT('',(1.221168041229,-5.338069915771,
    0.311833620071));
#4435 = VECTOR('',#4436,1.);
#4436 = DIRECTION('',(0.802295211838,0.,0.596927460468));
#4437 = ORIENTED_EDGE('',*,*,#4438,.T.);
#4438 = EDGE_CURVE('',#4431,#4408,#4439,.T.);
#4439 = LINE('',#4440,#4441);
#4440 = CARTESIAN_POINT('',(1.730510950089,-5.338069915771,
    0.690797328949));
#4441 = VECTOR('',#4442,1.);
#4442 = DIRECTION('',(-0.99976105535,0.,-2.185937338581E-02));
#4443 = ORIENTED_EDGE('',*,*,#4407,.F.);
#4444 = PLANE('',#4445);
#4445 = AXIS2_PLACEMENT_3D('',#4446,#4447,#4448);
#4446 = CARTESIAN_POINT('',(-3.137074966257,-5.338069915771,
    0.491831478866));
#4447 = DIRECTION('',(-0.,-1.,-0.));
#4448 = DIRECTION('',(0.,0.,-1.));
#4449 = ADVANCED_FACE('',(#4450),#4467,.T.);
#4450 = FACE_BOUND('',#4451,.T.);
#4451 = EDGE_LOOP('',(#4452,#4460,#4466));
#4452 = ORIENTED_EDGE('',*,*,#4453,.T.);
#4453 = EDGE_CURVE('',#4431,#4454,#4456,.T.);
#4454 = VERTEX_POINT('',#4455);
#4455 = CARTESIAN_POINT('',(-8.803485870361,-5.338069915771,
    1.04428768158));
#4456 = LINE('',#4457,#4458);
#4457 = CARTESIAN_POINT('',(1.730510950089,-5.338069915771,
    0.690797328949));
#4458 = VECTOR('',#4459,1.);
#4459 = DIRECTION('',(-0.999437435696,0.,3.353821893041E-02));
#4460 = ORIENTED_EDGE('',*,*,#4461,.T.);
#4461 = EDGE_CURVE('',#4454,#4408,#4462,.T.);
#4462 = LINE('',#4463,#4464);
#4463 = CARTESIAN_POINT('',(-8.803485870361,-5.338069915771,
    1.04428768158));
#4464 = VECTOR('',#4465,1.);
#4465 = DIRECTION('',(0.793353326393,0.,-0.608761447121));
#4466 = ORIENTED_EDGE('',*,*,#4438,.F.);
#4467 = PLANE('',#4468);
#4468 = AXIS2_PLACEMENT_3D('',#4469,#4470,#4471);
#4469 = CARTESIAN_POINT('',(-3.580812402039,-5.338069915771,
    0.732120099463));
#4470 = DIRECTION('',(-0.,-1.,-0.));
#4471 = DIRECTION('',(0.,0.,-1.));
#4472 = ADVANCED_FACE('',(#4473),#4490,.T.);
#4473 = FACE_BOUND('',#4474,.T.);
#4474 = EDGE_LOOP('',(#4475,#4483,#4489));
#4475 = ORIENTED_EDGE('',*,*,#4476,.T.);
#4476 = EDGE_CURVE('',#4431,#4477,#4479,.T.);
#4477 = VERTEX_POINT('',#4478);
#4478 = CARTESIAN_POINT('',(2.124415397644,-5.338069915771,
    1.188675761223));
#4479 = LINE('',#4480,#4481);
#4480 = CARTESIAN_POINT('',(1.730510950089,-5.338069915771,
    0.690797328949));
#4481 = VECTOR('',#4482,1.);
#4482 = DIRECTION('',(0.620461508497,0.,0.784236900735));
#4483 = ORIENTED_EDGE('',*,*,#4484,.T.);
#4484 = EDGE_CURVE('',#4477,#4454,#4485,.T.);
#4485 = LINE('',#4486,#4487);
#4486 = CARTESIAN_POINT('',(2.124415397644,-5.338069915771,
    1.188675761223));
#4487 = VECTOR('',#4488,1.);
#4488 = DIRECTION('',(-0.999912722499,0.,-1.321163819765E-02));
#4489 = ORIENTED_EDGE('',*,*,#4453,.F.);
#4490 = PLANE('',#4491);
#4491 = AXIS2_PLACEMENT_3D('',#4492,#4493,#4494);
#4492 = CARTESIAN_POINT('',(-3.282172287431,-5.338069915771,
    0.992700792173));
#4493 = DIRECTION('',(-0.,-1.,-0.));
#4494 = DIRECTION('',(0.,0.,-1.));
#4495 = ADVANCED_FACE('',(#4496),#4511,.T.);
#4496 = FACE_BOUND('',#4497,.T.);
#4497 = EDGE_LOOP('',(#4498,#4504,#4510));
#4498 = ORIENTED_EDGE('',*,*,#4499,.T.);
#4499 = EDGE_CURVE('',#4477,#4179,#4500,.T.);
#4500 = LINE('',#4501,#4502);
#4501 = CARTESIAN_POINT('',(2.124415397644,-5.338069915771,
    1.188675761223));
#4502 = VECTOR('',#4503,1.);
#4503 = DIRECTION('',(-0.998661511083,0.,5.17222029817E-02));
#4504 = ORIENTED_EDGE('',*,*,#4505,.T.);
#4505 = EDGE_CURVE('',#4179,#4454,#4506,.T.);
#4506 = LINE('',#4507,#4508);
#4507 = CARTESIAN_POINT('',(-9.371123313904,-5.338069915771,
    1.784047245979));
#4508 = VECTOR('',#4509,1.);
#4509 = DIRECTION('',(0.608761405493,0.,-0.793353358335));
#4510 = ORIENTED_EDGE('',*,*,#4484,.F.);
#4511 = PLANE('',#4512);
#4512 = AXIS2_PLACEMENT_3D('',#4513,#4514,#4515);
#4513 = CARTESIAN_POINT('',(-3.708627227771,-5.338069915771,
    1.310525627708));
#4514 = DIRECTION('',(-0.,-1.,-0.));
#4515 = DIRECTION('',(0.,0.,-1.));
#4516 = ADVANCED_FACE('',(#4517),#4527,.T.);
#4517 = FACE_BOUND('',#4518,.T.);
#4518 = EDGE_LOOP('',(#4519,#4520,#4521));
#4519 = ORIENTED_EDGE('',*,*,#4338,.T.);
#4520 = ORIENTED_EDGE('',*,*,#4499,.F.);
#4521 = ORIENTED_EDGE('',*,*,#4522,.T.);
#4522 = EDGE_CURVE('',#4477,#4330,#4523,.T.);
#4523 = LINE('',#4524,#4525);
#4524 = CARTESIAN_POINT('',(2.124415397644,-5.338069915771,
    1.188675761223));
#4525 = VECTOR('',#4526,1.);
#4526 = DIRECTION('',(0.396344175228,0.,0.918102006731));
#4527 = PLANE('',#4528);
#4528 = AXIS2_PLACEMENT_3D('',#4529,#4530,#4531);
#4529 = CARTESIAN_POINT('',(-3.405431807162,-5.338069915771,
    1.629480095835));
#4530 = DIRECTION('',(-0.,-1.,-0.));
#4531 = DIRECTION('',(0.,0.,-1.));
#4532 = ADVANCED_FACE('',(#4533),#4548,.T.);
#4533 = FACE_BOUND('',#4534,.T.);
#4534 = EDGE_LOOP('',(#4535,#4541,#4547));
#4535 = ORIENTED_EDGE('',*,*,#4536,.T.);
#4536 = EDGE_CURVE('',#4330,#3564,#4537,.T.);
#4537 = LINE('',#4538,#4539);
#4538 = CARTESIAN_POINT('',(2.376037359238,-5.338069915771,
    1.771539449692));
#4539 = VECTOR('',#4540,1.);
#4540 = DIRECTION('',(0.145216816611,0.,0.989399856566));
#4541 = ORIENTED_EDGE('',*,*,#4542,.T.);
#4542 = EDGE_CURVE('',#3564,#4201,#4543,.T.);
#4543 = LINE('',#4544,#4545);
#4544 = CARTESIAN_POINT('',(2.468229293823,-5.338069915771,
    2.399667024612));
#4545 = VECTOR('',#4546,1.);
#4546 = DIRECTION('',(-0.998524751511,-1.699163556896E-06,
    -5.429844028198E-02));
#4547 = ORIENTED_EDGE('',*,*,#4329,.F.);
#4548 = PLANE('',#4549);
#4549 = AXIS2_PLACEMENT_3D('',#4550,#4551,#4552);
#4550 = CARTESIAN_POINT('',(-1.325332074618,-5.338076330668,
    2.032483188196));
#4551 = DIRECTION('',(1.715364788342E-06,-0.999999999998,
    -2.517685971313E-07));
#4552 = DIRECTION('',(-0.999999999999,-1.715364788342E-06,
    -5.048709793414E-29));
#4553 = ADVANCED_FACE('',(#4554),#4571,.T.);
#4554 = FACE_BOUND('',#4555,.T.);
#4555 = EDGE_LOOP('',(#4556,#4557,#4565));
#4556 = ORIENTED_EDGE('',*,*,#4542,.F.);
#4557 = ORIENTED_EDGE('',*,*,#4558,.T.);
#4558 = EDGE_CURVE('',#3564,#4559,#4561,.T.);
#4559 = VERTEX_POINT('',#4560);
#4560 = CARTESIAN_POINT('',(-4.453363895416,-5.338083267212,
    2.094717264175));
#4561 = LINE('',#4562,#4563);
#4562 = CARTESIAN_POINT('',(2.468229293823,-5.338069915771,
    2.399667024612));
#4563 = VECTOR('',#4564,1.);
#4564 = DIRECTION('',(-0.999030868371,-1.927085392308E-06,
    -4.401504330718E-02));
#4565 = ORIENTED_EDGE('',*,*,#4566,.T.);
#4566 = EDGE_CURVE('',#4559,#4201,#4567,.T.);
#4567 = LINE('',#4568,#4569);
#4568 = CARTESIAN_POINT('',(-4.453363895416,-5.338083267212,
    2.094717264175));
#4569 = VECTOR('',#4570,1.);
#4570 = DIRECTION('',(-0.991444872932,0.,-0.130526104426));
#4571 = PLANE('',#4572);
#4572 = AXIS2_PLACEMENT_3D('',#4573,#4574,#4575);
#4573 = CARTESIAN_POINT('',(-1.456360961076,-5.338076987508,
    2.204115882803));
#4574 = DIRECTION('',(2.899166742437E-06,-0.999999999753,
    -2.202137277598E-05));
#4575 = DIRECTION('',(0.,2.202137277607E-05,-0.999999999758));
#4576 = ADVANCED_FACE('',(#4577),#4594,.T.);
#4577 = FACE_BOUND('',#4578,.T.);
#4578 = EDGE_LOOP('',(#4579,#4587,#4593));
#4579 = ORIENTED_EDGE('',*,*,#4580,.T.);
#4580 = EDGE_CURVE('',#3564,#4581,#4583,.T.);
#4581 = VERTEX_POINT('',#4582);
#4582 = CARTESIAN_POINT('',(-3.59189581871,-5.338083267212,
    2.451549053192));
#4583 = LINE('',#4584,#4585);
#4584 = CARTESIAN_POINT('',(2.468229293823,-5.338069915771,
    2.399667024612));
#4585 = VECTOR('',#4586,1.);
#4586 = DIRECTION('',(-0.999963354819,-2.203081770724E-06,
    8.560900375812E-03));
#4587 = ORIENTED_EDGE('',*,*,#4588,.T.);
#4588 = EDGE_CURVE('',#4581,#4559,#4589,.T.);
#4589 = LINE('',#4590,#4591);
#4590 = CARTESIAN_POINT('',(-3.59189581871,-5.338083267212,
    2.451549053192));
#4591 = VECTOR('',#4592,1.);
#4592 = DIRECTION('',(-0.923879521859,0.,-0.382683458082));
#4593 = ORIENTED_EDGE('',*,*,#4558,.F.);
#4594 = PLANE('',#4595);
#4595 = AXIS2_PLACEMENT_3D('',#4596,#4597,#4598);
#4596 = CARTESIAN_POINT('',(-1.008009535584,-5.338077038637,
    2.326600436639));
#4597 = DIRECTION('',(2.158548339023E-06,-0.999999999984,
    -5.211196264825E-06));
#4598 = DIRECTION('',(0.,5.211196264837E-06,-0.999999999986));
#4599 = ADVANCED_FACE('',(#4600),#4617,.T.);
#4600 = FACE_BOUND('',#4601,.T.);
#4601 = EDGE_LOOP('',(#4602,#4610,#4616));
#4602 = ORIENTED_EDGE('',*,*,#4603,.T.);
#4603 = EDGE_CURVE('',#3564,#4604,#4606,.T.);
#4604 = VERTEX_POINT('',#4605);
#4605 = CARTESIAN_POINT('',(-2.852136135101,-5.338083267212,
    3.019186496735));
#4606 = LINE('',#4607,#4608);
#4607 = CARTESIAN_POINT('',(2.468229293823,-5.338069915771,
    2.399667024612));
#4608 = VECTOR('',#4609,1.);
#4609 = DIRECTION('',(-0.993288682722,-2.492654847493E-06,0.115661544043
    ));
#4610 = ORIENTED_EDGE('',*,*,#4611,.T.);
#4611 = EDGE_CURVE('',#4604,#4581,#4612,.T.);
#4612 = LINE('',#4613,#4614);
#4613 = CARTESIAN_POINT('',(-2.852136135101,-5.338083267212,
    3.019186496735));
#4614 = VECTOR('',#4615,1.);
#4615 = DIRECTION('',(-0.793353405714,0.,-0.608761343749));
#4616 = ORIENTED_EDGE('',*,*,#4580,.F.);
#4617 = PLANE('',#4618);
#4618 = AXIS2_PLACEMENT_3D('',#4619,#4620,#4621);
#4619 = CARTESIAN_POINT('',(-0.602264200576,-5.338077095557,
    2.572100930983));
#4620 = DIRECTION('',(2.178852624734E-06,-0.999999999994,
    -2.839536656082E-06));
#4621 = DIRECTION('',(-8.077935669463E-28,2.839536656089E-06,
    -0.999999999996));
#4622 = ADVANCED_FACE('',(#4623),#4633,.T.);
#4623 = FACE_BOUND('',#4624,.T.);
#4624 = EDGE_LOOP('',(#4625,#4626,#4632));
#4625 = ORIENTED_EDGE('',*,*,#3581,.F.);
#4626 = ORIENTED_EDGE('',*,*,#4627,.T.);
#4627 = EDGE_CURVE('',#3574,#4604,#4628,.T.);
#4628 = LINE('',#4629,#4630);
#4629 = CARTESIAN_POINT('',(-2.284498691559,-5.338083267212,
    3.758946180344));
#4630 = VECTOR('',#4631,1.);
#4631 = DIRECTION('',(-0.608761343749,0.,-0.793353405714));
#4632 = ORIENTED_EDGE('',*,*,#4603,.F.);
#4633 = PLANE('',#4634);
#4634 = AXIS2_PLACEMENT_3D('',#4635,#4636,#4637);
#4635 = CARTESIAN_POINT('',(-0.264320991968,-5.338077145688,
    2.928634308802));
#4636 = DIRECTION('',(2.303664754561E-06,-0.999999999996,
    -1.767663744094E-06));
#4637 = DIRECTION('',(-0.999999999997,-2.303664754565E-06,
    -8.077935669463E-28));
#4638 = ADVANCED_FACE('',(#4639),#4656,.T.);
#4639 = FACE_BOUND('',#4640,.T.);
#4640 = EDGE_LOOP('',(#4641,#4642,#4650));
#4641 = ORIENTED_EDGE('',*,*,#4200,.F.);
#4642 = ORIENTED_EDGE('',*,*,#4643,.T.);
#4643 = EDGE_CURVE('',#4201,#4644,#4646,.T.);
#4644 = VERTEX_POINT('',#4645);
#4645 = CARTESIAN_POINT('',(-6.302302360535,-5.834656185471E-04,
    2.094717264175));
#4646 = LINE('',#4647,#4648);
#4647 = CARTESIAN_POINT('',(-5.377833366394,-5.338083267212,
    1.97300863266));
#4648 = VECTOR('',#4649,1.);
#4649 = DIRECTION('',(-0.170618631312,0.985081075242,2.246236516276E-02)
  );
#4650 = ORIENTED_EDGE('',*,*,#4651,.T.);
#4651 = EDGE_CURVE('',#4644,#4169,#4652,.T.);
#4652 = LINE('',#4653,#4654);
#4653 = CARTESIAN_POINT('',(-6.302302360535,-5.834656185471E-04,
    2.094717264175));
#4654 = VECTOR('',#4655,1.);
#4655 = DIRECTION('',(0.,-1.,0.));
#4656 = PLANE('',#4657);
#4657 = AXIS2_PLACEMENT_3D('',#4658,#4659,#4660);
#4658 = CARTESIAN_POINT('',(-6.051149067118,-2.882235980843,
    2.06165231139));
#4659 = DIRECTION('',(0.130526170604,0.,0.99144486422));
#4660 = DIRECTION('',(0.99144486422,0.,-0.130526170604));
#4661 = ADVANCED_FACE('',(#4662),#4679,.T.);
#4662 = FACE_BOUND('',#4663,.T.);
#4663 = EDGE_LOOP('',(#4664,#4672,#4673));
#4664 = ORIENTED_EDGE('',*,*,#4665,.T.);
#4665 = EDGE_CURVE('',#4666,#4644,#4668,.T.);
#4666 = VERTEX_POINT('',#4667);
#4667 = CARTESIAN_POINT('',(-5.377833366394,-5.834656185471E-04,
    1.97300863266));
#4668 = LINE('',#4669,#4670);
#4669 = CARTESIAN_POINT('',(-5.377833366394,-5.834656185471E-04,
    1.97300863266));
#4670 = VECTOR('',#4671,1.);
#4671 = DIRECTION('',(-0.99144486422,0.,0.130526170604));
#4672 = ORIENTED_EDGE('',*,*,#4643,.F.);
#4673 = ORIENTED_EDGE('',*,*,#4674,.T.);
#4674 = EDGE_CURVE('',#4201,#4666,#4675,.T.);
#4675 = LINE('',#4676,#4677);
#4676 = CARTESIAN_POINT('',(-5.377833366394,-5.338083267212,
    1.97300863266));
#4677 = VECTOR('',#4678,1.);
#4678 = DIRECTION('',(0.,1.,0.));
#4679 = PLANE('',#4680);
#4680 = AXIS2_PLACEMENT_3D('',#4681,#4682,#4683);
#4681 = CARTESIAN_POINT('',(-5.628986659811,-2.456430751987,
    2.006073585445));
#4682 = DIRECTION('',(0.130526170604,0.,0.99144486422));
#4683 = DIRECTION('',(0.99144486422,0.,-0.130526170604));
#4684 = ADVANCED_FACE('',(#4685),#4702,.T.);
#4685 = FACE_BOUND('',#4686,.T.);
#4686 = EDGE_LOOP('',(#4687,#4688,#4696));
#4687 = ORIENTED_EDGE('',*,*,#4092,.F.);
#4688 = ORIENTED_EDGE('',*,*,#4689,.F.);
#4689 = EDGE_CURVE('',#4690,#4061,#4692,.T.);
#4690 = VERTEX_POINT('',#4691);
#4691 = CARTESIAN_POINT('',(-7.520647525787,-5.834656185471E-04,
    8.36437702179));
#4692 = LINE('',#4693,#4694);
#4693 = CARTESIAN_POINT('',(-7.520647525787,-5.834656185471E-04,
    8.36437702179));
#4694 = VECTOR('',#4695,1.);
#4695 = DIRECTION('',(-7.144299451337E-02,-0.995937067806,
    -5.482021072888E-02));
#4696 = ORIENTED_EDGE('',*,*,#4697,.T.);
#4697 = EDGE_CURVE('',#4690,#4084,#4698,.T.);
#4698 = LINE('',#4699,#4700);
#4699 = CARTESIAN_POINT('',(-7.520647525787,-5.834656185471E-04,
    8.36437702179));
#4700 = VECTOR('',#4701,1.);
#4701 = DIRECTION('',(0.,-1.,0.));
#4702 = PLANE('',#4703);
#4703 = AXIS2_PLACEMENT_3D('',#4704,#4705,#4706);
#4704 = CARTESIAN_POINT('',(-7.620686864232,-2.784543071236,
    8.28761403541));
#4705 = DIRECTION('',(0.608761938793,-0.,-0.79335294912));
#4706 = DIRECTION('',(-0.79335294912,0.,-0.608761938793));
#4707 = ADVANCED_FACE('',(#4708),#4725,.T.);
#4708 = FACE_BOUND('',#4709,.T.);
#4709 = EDGE_LOOP('',(#4710,#4718,#4719));
#4710 = ORIENTED_EDGE('',*,*,#4711,.T.);
#4711 = EDGE_CURVE('',#4712,#4690,#4714,.T.);
#4712 = VERTEX_POINT('',#4713);
#4713 = CARTESIAN_POINT('',(-7.90353012085,-5.834656185471E-04,
    8.070580482483));
#4714 = LINE('',#4715,#4716);
#4715 = CARTESIAN_POINT('',(-7.90353012085,-5.834656185471E-04,
    8.070580482483));
#4716 = VECTOR('',#4717,1.);
#4717 = DIRECTION('',(0.79335294912,0.,0.608761938793));
#4718 = ORIENTED_EDGE('',*,*,#4689,.T.);
#4719 = ORIENTED_EDGE('',*,*,#4720,.T.);
#4720 = EDGE_CURVE('',#4061,#4712,#4721,.T.);
#4721 = LINE('',#4722,#4723);
#4722 = CARTESIAN_POINT('',(-7.90353012085,-5.338083267212,
    8.070580482483));
#4723 = VECTOR('',#4724,1.);
#4724 = DIRECTION('',(0.,1.,0.));
#4725 = PLANE('',#4726);
#4726 = AXIS2_PLACEMENT_3D('',#4727,#4728,#4729);
#4727 = CARTESIAN_POINT('',(-7.803490782405,-2.554123661595,
    8.147343468862));
#4728 = DIRECTION('',(0.608761938793,-0.,-0.79335294912));
#4729 = DIRECTION('',(-0.79335294912,0.,-0.608761938793));
#4730 = ADVANCED_FACE('',(#4731),#4748,.T.);
#4731 = FACE_BOUND('',#4732,.T.);
#4732 = EDGE_LOOP('',(#4733,#4741,#4742));
#4733 = ORIENTED_EDGE('',*,*,#4734,.T.);
#4734 = EDGE_CURVE('',#4735,#4084,#4737,.T.);
#4735 = VERTEX_POINT('',#4736);
#4736 = CARTESIAN_POINT('',(-7.163770675659,-5.834656185471E-04,
    8.638217926025));
#4737 = LINE('',#4738,#4739);
#4738 = CARTESIAN_POINT('',(-7.163770675659,-5.834656185471E-04,
    8.638217926025));
#4739 = VECTOR('',#4740,1.);
#4740 = DIRECTION('',(-6.66259802146E-02,-0.996467425804,
    -5.112385031703E-02));
#4741 = ORIENTED_EDGE('',*,*,#4697,.F.);
#4742 = ORIENTED_EDGE('',*,*,#4743,.T.);
#4743 = EDGE_CURVE('',#4690,#4735,#4744,.T.);
#4744 = LINE('',#4745,#4746);
#4745 = CARTESIAN_POINT('',(-7.520647525787,-5.834656185471E-04,
    8.36437702179));
#4746 = VECTOR('',#4747,1.);
#4747 = DIRECTION('',(0.793353699161,0.,0.60876096132));
#4748 = PLANE('',#4749);
#4749 = AXIS2_PLACEMENT_3D('',#4750,#4751,#4752);
#4750 = CARTESIAN_POINT('',(-7.427675362053,-2.56160555041,
    8.435716985075));
#4751 = DIRECTION('',(0.60876096132,-0.,-0.793353699161));
#4752 = DIRECTION('',(-0.793353699161,0.,-0.60876096132));
#4753 = ADVANCED_FACE('',(#4754),#4764,.T.);
#4754 = FACE_BOUND('',#4755,.T.);
#4755 = EDGE_LOOP('',(#4756,#4757,#4758));
#4756 = ORIENTED_EDGE('',*,*,#4115,.F.);
#4757 = ORIENTED_EDGE('',*,*,#4734,.F.);
#4758 = ORIENTED_EDGE('',*,*,#4759,.T.);
#4759 = EDGE_CURVE('',#4735,#4107,#4760,.T.);
#4760 = LINE('',#4761,#4762);
#4761 = CARTESIAN_POINT('',(-7.163770675659,-5.834656185471E-04,
    8.638217926025));
#4762 = VECTOR('',#4763,1.);
#4763 = DIRECTION('',(0.,-1.,0.));
#4764 = PLANE('',#4765);
#4765 = AXIS2_PLACEMENT_3D('',#4766,#4767,#4768);
#4766 = CARTESIAN_POINT('',(-7.256742839393,-2.77706118242,8.56687796274
    ));
#4767 = DIRECTION('',(0.60876096132,-0.,-0.793353699161));
#4768 = DIRECTION('',(-0.793353699161,0.,-0.60876096132));
#4769 = ADVANCED_FACE('',(#4770),#4787,.T.);
#4770 = FACE_BOUND('',#4771,.T.);
#4771 = EDGE_LOOP('',(#4772,#4773,#4781));
#4772 = ORIENTED_EDGE('',*,*,#3756,.F.);
#4773 = ORIENTED_EDGE('',*,*,#4774,.F.);
#4774 = EDGE_CURVE('',#4775,#3757,#4777,.T.);
#4775 = VERTEX_POINT('',#4776);
#4776 = CARTESIAN_POINT('',(-4.453363895416,-5.834656185471E-04,
    8.995049476624));
#4777 = LINE('',#4778,#4779);
#4778 = CARTESIAN_POINT('',(-4.453363895416,-5.834656185471E-04,
    8.995049476624));
#4779 = VECTOR('',#4780,1.);
#4780 = DIRECTION('',(-0.170618716586,-0.985081059477,2.246240880546E-02
    ));
#4781 = ORIENTED_EDGE('',*,*,#4782,.T.);
#4782 = EDGE_CURVE('',#4775,#3734,#4783,.T.);
#4783 = LINE('',#4784,#4785);
#4784 = CARTESIAN_POINT('',(-4.453363895416,-5.834656185471E-04,
    8.995049476624));
#4785 = VECTOR('',#4786,1.);
#4786 = DIRECTION('',(0.,-1.,0.));
#4787 = PLANE('',#4788);
#4788 = AXIS2_PLACEMENT_3D('',#4789,#4790,#4791);
#4789 = CARTESIAN_POINT('',(-4.704517329043,-2.882236085134,
    9.028114495585));
#4790 = DIRECTION('',(-0.130526355761,-0.,-0.991444839843));
#4791 = DIRECTION('',(-0.991444839843,0.,0.130526355761));
#4792 = ADVANCED_FACE('',(#4793),#4810,.T.);
#4793 = FACE_BOUND('',#4794,.T.);
#4794 = EDGE_LOOP('',(#4795,#4803,#4804));
#4795 = ORIENTED_EDGE('',*,*,#4796,.T.);
#4796 = EDGE_CURVE('',#4797,#4775,#4799,.T.);
#4797 = VERTEX_POINT('',#4798);
#4798 = CARTESIAN_POINT('',(-5.377833366394,-5.834656185471E-04,
    9.116758346558));
#4799 = LINE('',#4800,#4801);
#4800 = CARTESIAN_POINT('',(-5.377833366394,-5.834656185471E-04,
    9.116758346558));
#4801 = VECTOR('',#4802,1.);
#4802 = DIRECTION('',(0.991444839843,0.,-0.130526355761));
#4803 = ORIENTED_EDGE('',*,*,#4774,.T.);
#4804 = ORIENTED_EDGE('',*,*,#4805,.T.);
#4805 = EDGE_CURVE('',#3757,#4797,#4806,.T.);
#4806 = LINE('',#4807,#4808);
#4807 = CARTESIAN_POINT('',(-5.377833366394,-5.338083267212,
    9.116758346558));
#4808 = VECTOR('',#4809,1.);
#4809 = DIRECTION('',(0.,1.,0.));
#4810 = PLANE('',#4811);
#4811 = AXIS2_PLACEMENT_3D('',#4812,#4813,#4814);
#4812 = CARTESIAN_POINT('',(-5.126679932768,-2.456430647696,
    9.083693327597));
#4813 = DIRECTION('',(-0.130526355761,-0.,-0.991444839843));
#4814 = DIRECTION('',(-0.991444839843,0.,0.130526355761));
#4815 = ADVANCED_FACE('',(#4816),#4833,.T.);
#4816 = FACE_BOUND('',#4817,.T.);
#4817 = EDGE_LOOP('',(#4818,#4826,#4832));
#4818 = ORIENTED_EDGE('',*,*,#4819,.T.);
#4819 = EDGE_CURVE('',#4247,#4820,#4822,.T.);
#4820 = VERTEX_POINT('',#4821);
#4821 = CARTESIAN_POINT('',(-7.90353012085,-5.834656185471E-04,
    3.019186496735));
#4822 = LINE('',#4823,#4824);
#4823 = CARTESIAN_POINT('',(-7.90353012085,-5.338083267212,
    3.019186496735));
#4824 = VECTOR('',#4825,1.);
#4825 = DIRECTION('',(0.,1.,0.));
#4826 = ORIENTED_EDGE('',*,*,#4827,.T.);
#4827 = EDGE_CURVE('',#4820,#4291,#4828,.T.);
#4828 = LINE('',#4829,#4830);
#4829 = CARTESIAN_POINT('',(-7.90353012085,-5.834656185471E-04,
    3.019186496735));
#4830 = VECTOR('',#4831,1.);
#4831 = DIRECTION('',(-0.104762326356,-0.985081062749,0.136528952205));
#4832 = ORIENTED_EDGE('',*,*,#4290,.F.);
#4833 = PLANE('',#4834);
#4834 = AXIS2_PLACEMENT_3D('',#4835,#4836,#4837);
#4835 = CARTESIAN_POINT('',(-8.05774191066,-2.882236063494,
    3.220159258726));
#4836 = DIRECTION('',(0.793353405714,0.,0.608761343749));
#4837 = DIRECTION('',(-0.608761343749,0.,0.793353405714));
#4838 = ADVANCED_FACE('',(#4839),#4856,.T.);
#4839 = FACE_BOUND('',#4840,.T.);
#4840 = EDGE_LOOP('',(#4841,#4849,#4850));
#4841 = ORIENTED_EDGE('',*,*,#4842,.T.);
#4842 = EDGE_CURVE('',#4843,#4291,#4845,.T.);
#4843 = VERTEX_POINT('',#4844);
#4844 = CARTESIAN_POINT('',(-8.471167564392,-5.834656185471E-04,
    3.758946180344));
#4845 = LINE('',#4846,#4847);
#4846 = CARTESIAN_POINT('',(-8.471167564392,-5.834656185471E-04,
    3.758946180344));
#4847 = VECTOR('',#4848,1.);
#4848 = DIRECTION('',(0.,-1.,0.));
#4849 = ORIENTED_EDGE('',*,*,#4827,.F.);
#4850 = ORIENTED_EDGE('',*,*,#4851,.T.);
#4851 = EDGE_CURVE('',#4820,#4843,#4852,.T.);
#4852 = LINE('',#4853,#4854);
#4853 = CARTESIAN_POINT('',(-7.90353012085,-5.834656185471E-04,
    3.019186496735));
#4854 = VECTOR('',#4855,1.);
#4855 = DIRECTION('',(-0.608761343749,0.,0.793353405714));
#4856 = PLANE('',#4857);
#4857 = AXIS2_PLACEMENT_3D('',#4858,#4859,#4860);
#4858 = CARTESIAN_POINT('',(-8.316955774582,-2.456430669337,
    3.557973418352));
#4859 = DIRECTION('',(0.793353405714,0.,0.608761343749));
#4860 = DIRECTION('',(-0.608761343749,0.,0.793353405714));
#4861 = ADVANCED_FACE('',(#4862),#4888,.F.);
#4862 = FACE_BOUND('',#4863,.F.);
#4863 = EDGE_LOOP('',(#4864,#4874,#4882));
#4864 = ORIENTED_EDGE('',*,*,#4865,.T.);
#4865 = EDGE_CURVE('',#4866,#4868,#4870,.T.);
#4866 = VERTEX_POINT('',#4867);
#4867 = CARTESIAN_POINT('',(-9.300442695618,-6.296906154603E-03,
    3.414539337158));
#4868 = VERTEX_POINT('',#4869);
#4869 = CARTESIAN_POINT('',(-9.261558532715,-5.134997423738E-03,
    3.650619745255));
#4870 = LINE('',#4871,#4872);
#4871 = CARTESIAN_POINT('',(-9.300442695618,-6.296906154603E-03,
    3.414539337158));
#4872 = VECTOR('',#4873,1.);
#4873 = DIRECTION('',(0.162515690729,4.856177576254E-03,0.986694009208)
  );
#4874 = ORIENTED_EDGE('',*,*,#4875,.T.);
#4875 = EDGE_CURVE('',#4868,#4876,#4878,.T.);
#4876 = VERTEX_POINT('',#4877);
#4877 = CARTESIAN_POINT('',(-9.53471660614,-7.194266654551E-03,
    3.480844259262));
#4878 = LINE('',#4879,#4880);
#4879 = CARTESIAN_POINT('',(-9.261558532715,-5.134997423738E-03,
    3.650619745255));
#4880 = VECTOR('',#4881,1.);
#4881 = DIRECTION('',(-0.849303433955,-6.40268254654E-03,-0.527866159863
    ));
#4882 = ORIENTED_EDGE('',*,*,#4883,.T.);
#4883 = EDGE_CURVE('',#4876,#4866,#4884,.T.);
#4884 = LINE('',#4885,#4886);
#4885 = CARTESIAN_POINT('',(-9.53471660614,-7.194266654551E-03,
    3.480844259262));
#4886 = VECTOR('',#4887,1.);
#4887 = DIRECTION('',(0.962198450446,3.685595551872E-03,-0.27232436238)
  );
#4888 = PLANE('',#4889);
#4889 = AXIS2_PLACEMENT_3D('',#4890,#4891,#4892);
#4890 = CARTESIAN_POINT('',(-9.36917948795,-6.207021110594E-03,
    3.52014047719));
#4891 = DIRECTION('',(4.990585181963E-03,-0.999979143547,
    4.099576827143E-03));
#4892 = DIRECTION('',(-0.999987546743,-4.990627119702E-03,0.));
#4893 = ADVANCED_FACE('',(#4894),#4911,.F.);
#4894 = FACE_BOUND('',#4895,.F.);
#4895 = EDGE_LOOP('',(#4896,#4904,#4905));
#4896 = ORIENTED_EDGE('',*,*,#4897,.T.);
#4897 = EDGE_CURVE('',#4898,#4876,#4900,.T.);
#4898 = VERTEX_POINT('',#4899);
#4899 = CARTESIAN_POINT('',(-9.511387825012,-6.52789697051E-03,
    3.616380929947));
#4900 = LINE('',#4901,#4902);
#4901 = CARTESIAN_POINT('',(-9.511387825012,-6.52789697051E-03,
    3.616380929947));
#4902 = VECTOR('',#4903,1.);
#4903 = DIRECTION('',(-0.16962521984,-4.845221168226E-03,-0.985496731921
    ));
#4904 = ORIENTED_EDGE('',*,*,#4875,.F.);
#4905 = ORIENTED_EDGE('',*,*,#4906,.T.);
#4906 = EDGE_CURVE('',#4868,#4898,#4907,.T.);
#4907 = LINE('',#4908,#4909);
#4908 = CARTESIAN_POINT('',(-9.261558532715,-5.134997423738E-03,
    3.650619745255));
#4909 = VECTOR('',#4910,1.);
#4910 = DIRECTION('',(-0.990723947585,-5.52368749428E-03,-0.135777570157
    ));
#4911 = PLANE('',#4912);
#4912 = AXIS2_PLACEMENT_3D('',#4913,#4914,#4915);
#4913 = CARTESIAN_POINT('',(-9.418154117019,-6.181171528302E-03,
    3.586446251917));
#4914 = DIRECTION('',(5.01991396585E-03,-0.999979189086,
    4.052389211812E-03));
#4915 = DIRECTION('',(-0.999987399946,-5.019955184516E-03,0.));
#4916 = ADVANCED_FACE('',(#4917),#4932,.F.);
#4917 = FACE_BOUND('',#4918,.F.);
#4918 = EDGE_LOOP('',(#4919,#4920,#4926));
#4919 = ORIENTED_EDGE('',*,*,#4865,.F.);
#4920 = ORIENTED_EDGE('',*,*,#4921,.F.);
#4921 = EDGE_CURVE('',#4843,#4866,#4922,.T.);
#4922 = LINE('',#4923,#4924);
#4923 = CARTESIAN_POINT('',(-8.471167564392,-5.834656185471E-04,
    3.758946180344));
#4924 = VECTOR('',#4925,1.);
#4925 = DIRECTION('',(-0.923502200158,-6.362634916736E-03,
    -0.383540354045));
#4926 = ORIENTED_EDGE('',*,*,#4927,.T.);
#4927 = EDGE_CURVE('',#4843,#4868,#4928,.T.);
#4928 = LINE('',#4929,#4930);
#4929 = CARTESIAN_POINT('',(-8.471167564392,-5.834656185471E-04,
    3.758946180344));
#4930 = VECTOR('',#4931,1.);
#4931 = DIRECTION('',(-0.990722218517,-5.70515588919E-03,-0.135782682744
    ));
#4932 = PLANE('',#4933);
#4933 = AXIS2_PLACEMENT_3D('',#4934,#4935,#4936);
#4934 = CARTESIAN_POINT('',(-8.926654909663,-3.482060196732E-03,
    3.628712411282));
#4935 = DIRECTION('',(5.201351322679E-03,-0.999978211202,
    4.064857519782E-03));
#4936 = DIRECTION('',(-0.999986472657,-5.201394294348E-03,0.));
#4937 = ADVANCED_FACE('',(#4938),#4948,.F.);
#4938 = FACE_BOUND('',#4939,.F.);
#4939 = EDGE_LOOP('',(#4940,#4941,#4942));
#4940 = ORIENTED_EDGE('',*,*,#4851,.T.);
#4941 = ORIENTED_EDGE('',*,*,#4921,.T.);
#4942 = ORIENTED_EDGE('',*,*,#4943,.T.);
#4943 = EDGE_CURVE('',#4866,#4820,#4944,.T.);
#4944 = LINE('',#4945,#4946);
#4945 = CARTESIAN_POINT('',(-9.300442695618,-6.296906154603E-03,
    3.414539337158));
#4946 = VECTOR('',#4947,1.);
#4947 = DIRECTION('',(0.96219855403,3.935438997134E-03,-0.272320500408)
  );
#4948 = PLANE('',#4949);
#4949 = AXIS2_PLACEMENT_3D('',#4950,#4951,#4952);
#4950 = CARTESIAN_POINT('',(-8.561840445838,-2.628616314641E-03,
    3.366978580868));
#4951 = DIRECTION('',(5.22456994441E-03,-0.999978315849,
    4.008952626866E-03));
#4952 = DIRECTION('',(-0.999986351622,-5.22461192878E-03,
    3.388131789017E-21));
#4953 = ADVANCED_FACE('',(#4954),#4971,.F.);
#4954 = FACE_BOUND('',#4955,.F.);
#4955 = EDGE_LOOP('',(#4956,#4957,#4965));
#4956 = ORIENTED_EDGE('',*,*,#4943,.F.);
#4957 = ORIENTED_EDGE('',*,*,#4958,.T.);
#4958 = EDGE_CURVE('',#4866,#4959,#4961,.T.);
#4959 = VERTEX_POINT('',#4960);
#4960 = CARTESIAN_POINT('',(-9.416546821594,-7.1608312428E-03,
    2.709322214127));
#4961 = LINE('',#4962,#4963);
#4962 = CARTESIAN_POINT('',(-9.300442695618,-6.296906154603E-03,
    3.414539337158));
#4963 = VECTOR('',#4964,1.);
#4964 = DIRECTION('',(-0.162449007844,-1.208775073655E-03,
    -0.986716199681));
#4965 = ORIENTED_EDGE('',*,*,#4966,.T.);
#4966 = EDGE_CURVE('',#4959,#4820,#4967,.T.);
#4967 = LINE('',#4968,#4969);
#4968 = CARTESIAN_POINT('',(-9.416546821594,-7.1608312428E-03,
    2.709322214127));
#4969 = VECTOR('',#4970,1.);
#4970 = DIRECTION('',(0.979657255602,4.258752698089E-03,0.200632810305)
  );
#4971 = PLANE('',#4972);
#4972 = AXIS2_PLACEMENT_3D('',#4973,#4974,#4975);
#4973 = CARTESIAN_POINT('',(-8.771847115511,-4.253348517837E-03,
    3.040273444429));
#4974 = DIRECTION('',(4.2391944929E-03,-0.999990875649,
    5.271131710482E-04));
#4975 = DIRECTION('',(-0.999991014572,-4.239195081826E-03,0.));
#4976 = ADVANCED_FACE('',(#4977),#4994,.F.);
#4977 = FACE_BOUND('',#4978,.F.);
#4978 = EDGE_LOOP('',(#4979,#4980,#4988));
#4979 = ORIENTED_EDGE('',*,*,#4906,.F.);
#4980 = ORIENTED_EDGE('',*,*,#4981,.T.);
#4981 = EDGE_CURVE('',#4868,#4982,#4984,.T.);
#4982 = VERTEX_POINT('',#4983);
#4983 = CARTESIAN_POINT('',(-9.448373794556,-5.366440862417E-03,
    3.98269534111));
#4984 = LINE('',#4985,#4986);
#4985 = CARTESIAN_POINT('',(-9.261558532715,-5.134997423738E-03,
    3.650619745255));
#4986 = VECTOR('',#4987,1.);
#4987 = DIRECTION('',(-0.490306484187,-6.074354824582E-04,0.871549873838
    ));
#4988 = ORIENTED_EDGE('',*,*,#4989,.T.);
#4989 = EDGE_CURVE('',#4982,#4898,#4990,.T.);
#4990 = LINE('',#4991,#4992);
#4991 = CARTESIAN_POINT('',(-9.448373794556,-5.366440862417E-03,
    3.98269534111));
#4992 = VECTOR('',#4993,1.);
#4993 = DIRECTION('',(-0.169530821406,-3.124742324926E-03,
    -0.985519932106));
#4994 = PLANE('',#4995);
#4995 = AXIS2_PLACEMENT_3D('',#4996,#4997,#4998);
#4996 = CARTESIAN_POINT('',(-9.409077398018,-5.654059190023E-03,
    3.764363173377));
#4997 = DIRECTION('',(5.264908601338E-03,-0.999983575296,
    2.264922960387E-03));
#4998 = DIRECTION('',(-0.999986140202,-5.264922105554E-03,0.));
#4999 = ADVANCED_FACE('',(#5000),#5017,.F.);
#5000 = FACE_BOUND('',#5001,.F.);
#5001 = EDGE_LOOP('',(#5002,#5010,#5011));
#5002 = ORIENTED_EDGE('',*,*,#5003,.T.);
#5003 = EDGE_CURVE('',#5004,#4982,#5006,.T.);
#5004 = VERTEX_POINT('',#5005);
#5005 = CARTESIAN_POINT('',(-9.157681465149,-3.132318146527E-03,
    4.281513214111));
#5006 = LINE('',#5007,#5008);
#5007 = CARTESIAN_POINT('',(-9.157681465149,-3.132318146527E-03,
    4.281513214111));
#5008 = VECTOR('',#5009,1.);
#5009 = DIRECTION('',(-0.697284091416,-5.358993239486E-03,
    -0.716774844041));
#5010 = ORIENTED_EDGE('',*,*,#4981,.F.);
#5011 = ORIENTED_EDGE('',*,*,#5012,.T.);
#5012 = EDGE_CURVE('',#4868,#5004,#5013,.T.);
#5013 = LINE('',#5014,#5015);
#5014 = CARTESIAN_POINT('',(-9.261558532715,-5.134997423738E-03,
    3.650619745255));
#5015 = VECTOR('',#5016,1.);
#5016 = DIRECTION('',(0.162462476721,3.132166156375E-03,0.98670975124));
#5017 = PLANE('',#5018);
#5018 = AXIS2_PLACEMENT_3D('',#5019,#5020,#5021);
#5019 = CARTESIAN_POINT('',(-9.275243234817,-4.463347467297E-03,
    3.97461895433));
#5020 = DIRECTION('',(5.32335934472E-03,-0.999983190826,
    2.297805773967E-03));
#5021 = DIRECTION('',(-0.999985830747,-5.323373398208E-03,
    -1.694065894509E-21));
#5022 = ADVANCED_FACE('',(#5023),#5033,.F.);
#5023 = FACE_BOUND('',#5024,.F.);
#5024 = EDGE_LOOP('',(#5025,#5026,#5032));
#5025 = ORIENTED_EDGE('',*,*,#4927,.F.);
#5026 = ORIENTED_EDGE('',*,*,#5027,.T.);
#5027 = EDGE_CURVE('',#4843,#5004,#5028,.T.);
#5028 = LINE('',#5029,#5030);
#5029 = CARTESIAN_POINT('',(-8.471167564392,-5.834656185471E-04,
    3.758946180344));
#5030 = VECTOR('',#5031,1.);
#5031 = DIRECTION('',(-0.795702606098,-2.954242582471E-03,0.60568030767)
  );
#5032 = ORIENTED_EDGE('',*,*,#5012,.F.);
#5033 = PLANE('',#5034);
#5034 = AXIS2_PLACEMENT_3D('',#5035,#5036,#5037);
#5035 = CARTESIAN_POINT('',(-8.942305245619,-2.837893790817E-03,
    3.895752539819));
#5036 = DIRECTION('',(5.446333706618E-03,-0.999982574942,
    2.27755600099E-03));
#5037 = DIRECTION('',(-0.999985168538,-5.446347832451E-03,
    3.388131789017E-21));
#5038 = ADVANCED_FACE('',(#5039),#5056,.F.);
#5039 = FACE_BOUND('',#5040,.F.);
#5040 = EDGE_LOOP('',(#5041,#5049,#5050));
#5041 = ORIENTED_EDGE('',*,*,#5042,.T.);
#5042 = EDGE_CURVE('',#5043,#5004,#5045,.T.);
#5043 = VERTEX_POINT('',#5044);
#5044 = CARTESIAN_POINT('',(-8.82799911499,-5.834656185471E-04,
    4.62041425705));
#5045 = LINE('',#5046,#5047);
#5046 = CARTESIAN_POINT('',(-8.82799911499,-5.834656185471E-04,
    4.62041425705));
#5047 = VECTOR('',#5048,1.);
#5048 = DIRECTION('',(-0.697280499299,-5.390841100514E-03,
    -0.716778099644));
#5049 = ORIENTED_EDGE('',*,*,#5027,.F.);
#5050 = ORIENTED_EDGE('',*,*,#5051,.T.);
#5051 = EDGE_CURVE('',#4843,#5043,#5052,.T.);
#5052 = LINE('',#5053,#5054);
#5053 = CARTESIAN_POINT('',(-8.471167564392,-5.834656185471E-04,
    3.758946180344));
#5054 = VECTOR('',#5055,1.);
#5055 = DIRECTION('',(-0.382683239835,0.,0.92387961226));
#5056 = PLANE('',#5057);
#5057 = AXIS2_PLACEMENT_3D('',#5058,#5059,#5060);
#5058 = CARTESIAN_POINT('',(-8.783848055738,-1.33394316048E-03,
    4.179689138798));
#5059 = DIRECTION('',(5.42230861434E-03,-0.999982776895,
    2.245992443591E-03));
#5060 = DIRECTION('',(-0.999985299102,-5.422322290761E-03,0.));
#5061 = ADVANCED_FACE('',(#5062),#5072,.T.);
#5062 = FACE_BOUND('',#5063,.T.);
#5063 = EDGE_LOOP('',(#5064,#5065,#5071));
#5064 = ORIENTED_EDGE('',*,*,#4246,.F.);
#5065 = ORIENTED_EDGE('',*,*,#5066,.T.);
#5066 = EDGE_CURVE('',#4224,#4820,#5067,.T.);
#5067 = LINE('',#5068,#5069);
#5068 = CARTESIAN_POINT('',(-7.163770675659,-5.338083267212,
    2.451549053192));
#5069 = VECTOR('',#5070,1.);
#5070 = DIRECTION('',(-0.136528909023,0.985081068667,0.104762326986));
#5071 = ORIENTED_EDGE('',*,*,#4819,.F.);
#5072 = PLANE('',#5073);
#5073 = AXIS2_PLACEMENT_3D('',#5074,#5075,#5076);
#5074 = CARTESIAN_POINT('',(-7.702557426833,-2.882236024344,
    2.864974709383));
#5075 = DIRECTION('',(0.608761467238,0.,0.793353310957));
#5076 = DIRECTION('',(0.793353310957,0.,-0.608761467238));
#5077 = ADVANCED_FACE('',(#5078),#5095,.T.);
#5078 = FACE_BOUND('',#5079,.T.);
#5079 = EDGE_LOOP('',(#5080,#5088,#5089));
#5080 = ORIENTED_EDGE('',*,*,#5081,.T.);
#5081 = EDGE_CURVE('',#5082,#4820,#5084,.T.);
#5082 = VERTEX_POINT('',#5083);
#5083 = CARTESIAN_POINT('',(-7.163770675659,-5.834656185471E-04,
    2.451549053192));
#5084 = LINE('',#5085,#5086);
#5085 = CARTESIAN_POINT('',(-7.163770675659,-5.834656185471E-04,
    2.451549053192));
#5086 = VECTOR('',#5087,1.);
#5087 = DIRECTION('',(-0.793353310957,0.,0.608761467238));
#5088 = ORIENTED_EDGE('',*,*,#5066,.F.);
#5089 = ORIENTED_EDGE('',*,*,#5090,.T.);
#5090 = EDGE_CURVE('',#4224,#5082,#5091,.T.);
#5091 = LINE('',#5092,#5093);
#5092 = CARTESIAN_POINT('',(-7.163770675659,-5.338083267212,
    2.451549053192));
#5093 = VECTOR('',#5094,1.);
#5094 = DIRECTION('',(0.,1.,0.));
#5095 = PLANE('',#5096);
#5096 = AXIS2_PLACEMENT_3D('',#5097,#5098,#5099);
#5097 = CARTESIAN_POINT('',(-7.364743369675,-2.456430708487,
    2.605760840544));
#5098 = DIRECTION('',(0.608761467238,0.,0.793353310957));
#5099 = DIRECTION('',(0.793353310957,0.,-0.608761467238));
#5100 = ADVANCED_FACE('',(#5101),#5118,.T.);
#5101 = FACE_BOUND('',#5102,.T.);
#5102 = EDGE_LOOP('',(#5103,#5111,#5117));
#5103 = ORIENTED_EDGE('',*,*,#5104,.T.);
#5104 = EDGE_CURVE('',#3688,#5105,#5107,.T.);
#5105 = VERTEX_POINT('',#5106);
#5106 = CARTESIAN_POINT('',(-2.852136135101,-5.834656185471E-04,
    8.070580482483));
#5107 = LINE('',#5108,#5109);
#5108 = CARTESIAN_POINT('',(-2.852136135101,-5.338083267212,
    8.070580482483));
#5109 = VECTOR('',#5110,1.);
#5110 = DIRECTION('',(0.,1.,0.));
#5111 = ORIENTED_EDGE('',*,*,#5112,.T.);
#5112 = EDGE_CURVE('',#5105,#3665,#5113,.T.);
#5113 = LINE('',#5114,#5115);
#5114 = CARTESIAN_POINT('',(-2.852136135101,-5.834656185471E-04,
    8.070580482483));
#5115 = VECTOR('',#5116,1.);
#5116 = DIRECTION('',(0.104762326986,-0.985081068667,-0.136528909023));
#5117 = ORIENTED_EDGE('',*,*,#3687,.F.);
#5118 = PLANE('',#5119);
#5119 = AXIS2_PLACEMENT_3D('',#5120,#5121,#5122);
#5120 = CARTESIAN_POINT('',(-2.69792434775,-2.882236024344,
    7.869607788467));
#5121 = DIRECTION('',(-0.793353310957,-0.,-0.608761467238));
#5122 = DIRECTION('',(0.608761467238,0.,-0.793353310957));
#5123 = ADVANCED_FACE('',(#5124),#5141,.T.);
#5124 = FACE_BOUND('',#5125,.T.);
#5125 = EDGE_LOOP('',(#5126,#5134,#5135));
#5126 = ORIENTED_EDGE('',*,*,#5127,.T.);
#5127 = EDGE_CURVE('',#5128,#3665,#5130,.T.);
#5128 = VERTEX_POINT('',#5129);
#5129 = CARTESIAN_POINT('',(-2.284498691559,-5.834656185471E-04,
    7.330821037292));
#5130 = LINE('',#5131,#5132);
#5131 = CARTESIAN_POINT('',(-2.284498691559,-5.834656185471E-04,
    7.330821037292));
#5132 = VECTOR('',#5133,1.);
#5133 = DIRECTION('',(0.,-1.,0.));
#5134 = ORIENTED_EDGE('',*,*,#5112,.F.);
#5135 = ORIENTED_EDGE('',*,*,#5136,.T.);
#5136 = EDGE_CURVE('',#5105,#5128,#5137,.T.);
#5137 = LINE('',#5138,#5139);
#5138 = CARTESIAN_POINT('',(-2.852136135101,-5.834656185471E-04,
    8.070580482483));
#5139 = VECTOR('',#5140,1.);
#5140 = DIRECTION('',(0.608761467238,0.,-0.793353310957));
#5141 = PLANE('',#5142);
#5142 = AXIS2_PLACEMENT_3D('',#5143,#5144,#5145);
#5143 = CARTESIAN_POINT('',(-2.438710478911,-2.456430708487,
    7.531793731309));
#5144 = DIRECTION('',(-0.793353310957,-0.,-0.608761467238));
#5145 = DIRECTION('',(0.608761467238,0.,-0.793353310957));
#5146 = ADVANCED_FACE('',(#5147),#5162,.F.);
#5147 = FACE_BOUND('',#5148,.F.);
#5148 = EDGE_LOOP('',(#5149,#5150,#5156));
#5149 = ORIENTED_EDGE('',*,*,#5136,.T.);
#5150 = ORIENTED_EDGE('',*,*,#5151,.F.);
#5151 = EDGE_CURVE('',#228,#5128,#5152,.T.);
#5152 = LINE('',#5153,#5154);
#5153 = CARTESIAN_POINT('',(2.464336633682,-1.331703333562E-05,
    35.987869262695));
#5154 = VECTOR('',#5155,1.);
#5155 = DIRECTION('',(-0.163483169728,-1.962790695877E-05,
    -0.986546123012));
#5156 = ORIENTED_EDGE('',*,*,#5157,.T.);
#5157 = EDGE_CURVE('',#228,#5105,#5158,.T.);
#5158 = LINE('',#5159,#5160);
#5159 = CARTESIAN_POINT('',(2.464336633682,-1.331703333562E-05,
    35.987869262695));
#5160 = VECTOR('',#5161,1.);
#5161 = DIRECTION('',(-0.187074551062,-2.006222833364E-05,
    -0.982345719155));
#5162 = PLANE('',#5163);
#5163 = AXIS2_PLACEMENT_3D('',#5164,#5165,#5166);
#5164 = CARTESIAN_POINT('',(-9.063983134652E-02,-3.029430323711E-04,
    21.616466664849));
#5165 = DIRECTION('',(2.132340068726E-05,-0.999999999639,
    1.636202245533E-05));
#5166 = DIRECTION('',(-0.999999999773,-2.132340069012E-05,0.));
#5167 = ADVANCED_FACE('',(#5168),#5192,.F.);
#5168 = FACE_BOUND('',#5169,.F.);
#5169 = EDGE_LOOP('',(#5170,#5180,#5186));
#5170 = ORIENTED_EDGE('',*,*,#5171,.T.);
#5171 = EDGE_CURVE('',#5172,#5174,#5176,.T.);
#5172 = VERTEX_POINT('',#5173);
#5173 = CARTESIAN_POINT('',(2.376037359238,-5.70148578845E-04,
    1.771539449692));
#5174 = VERTEX_POINT('',#5175);
#5175 = CARTESIAN_POINT('',(2.468229293823,-5.70148578845E-04,
    2.399667024612));
#5176 = LINE('',#5177,#5178);
#5177 = CARTESIAN_POINT('',(2.376037359238,-5.70148578845E-04,
    1.771539449692));
#5178 = VECTOR('',#5179,1.);
#5179 = DIRECTION('',(0.145216816611,0.,0.989399856566));
#5180 = ORIENTED_EDGE('',*,*,#5181,.T.);
#5181 = EDGE_CURVE('',#5174,#4666,#5182,.T.);
#5182 = LINE('',#5183,#5184);
#5183 = CARTESIAN_POINT('',(2.468229293823,-5.70148578845E-04,
    2.399667024612));
#5184 = VECTOR('',#5185,1.);
#5185 = DIRECTION('',(-0.998524751511,-1.694785567647E-06,
    -5.429844028198E-02));
#5186 = ORIENTED_EDGE('',*,*,#5187,.T.);
#5187 = EDGE_CURVE('',#4666,#5172,#5188,.T.);
#5188 = LINE('',#5189,#5190);
#5189 = CARTESIAN_POINT('',(-5.377833366394,-5.834656185471E-04,
    1.97300863266));
#5190 = VECTOR('',#5191,1.);
#5191 = DIRECTION('',(0.999662611471,1.716890461128E-06,
    -2.597428003425E-02));
#5192 = PLANE('',#5193);
#5193 = AXIS2_PLACEMENT_3D('',#5194,#5195,#5196);
#5194 = CARTESIAN_POINT('',(-1.325332074618,-5.765469467431E-04,
    2.032483188196));
#5195 = DIRECTION('',(1.71094505572E-06,-0.999999999999,
    -2.511199013614E-07));
#5196 = DIRECTION('',(-0.999999999999,-1.71094505572E-06,0.));
#5197 = ADVANCED_FACE('',(#5198),#5215,.F.);
#5198 = FACE_BOUND('',#5199,.F.);
#5199 = EDGE_LOOP('',(#5200,#5201,#5209));
#5200 = ORIENTED_EDGE('',*,*,#5181,.F.);
#5201 = ORIENTED_EDGE('',*,*,#5202,.T.);
#5202 = EDGE_CURVE('',#5174,#5203,#5205,.T.);
#5203 = VERTEX_POINT('',#5204);
#5204 = CARTESIAN_POINT('',(-4.453363895416,-5.834656185471E-04,
    2.094717264175));
#5205 = LINE('',#5206,#5207);
#5206 = CARTESIAN_POINT('',(2.468229293823,-5.70148578845E-04,
    2.399667024612));
#5207 = VECTOR('',#5208,1.);
#5208 = DIRECTION('',(-0.999030868371,-1.922120149794E-06,
    -4.401504330718E-02));
#5209 = ORIENTED_EDGE('',*,*,#5210,.T.);
#5210 = EDGE_CURVE('',#5203,#4666,#5211,.T.);
#5211 = LINE('',#5212,#5213);
#5212 = CARTESIAN_POINT('',(-4.453363895416,-5.834656185471E-04,
    2.094717264175));
#5213 = VECTOR('',#5214,1.);
#5214 = DIRECTION('',(-0.991444872932,0.,-0.130526104426));
#5215 = PLANE('',#5216);
#5216 = AXIS2_PLACEMENT_3D('',#5217,#5218,#5219);
#5217 = CARTESIAN_POINT('',(-1.456360961076,-5.772020950779E-04,
    2.204115882803));
#5218 = DIRECTION('',(2.891696878354E-06,-0.999999999755,
    -2.196463348632E-05));
#5219 = DIRECTION('',(0.,2.196463348642E-05,-0.999999999759));
#5220 = ADVANCED_FACE('',(#5221),#5238,.F.);
#5221 = FACE_BOUND('',#5222,.F.);
#5222 = EDGE_LOOP('',(#5223,#5231,#5237));
#5223 = ORIENTED_EDGE('',*,*,#5224,.T.);
#5224 = EDGE_CURVE('',#5174,#5225,#5227,.T.);
#5225 = VERTEX_POINT('',#5226);
#5226 = CARTESIAN_POINT('',(-3.59189581871,-5.834656185471E-04,
    2.451549053192));
#5227 = LINE('',#5228,#5229);
#5228 = CARTESIAN_POINT('',(2.468229293823,-5.70148578845E-04,
    2.399667024612));
#5229 = VECTOR('',#5230,1.);
#5230 = DIRECTION('',(-0.999963354819,-2.197405408217E-06,
    8.560900375813E-03));
#5231 = ORIENTED_EDGE('',*,*,#5232,.T.);
#5232 = EDGE_CURVE('',#5225,#5203,#5233,.T.);
#5233 = LINE('',#5234,#5235);
#5234 = CARTESIAN_POINT('',(-3.59189581871,-5.834656185471E-04,
    2.451549053192));
#5235 = VECTOR('',#5236,1.);
#5236 = DIRECTION('',(-0.923879521859,0.,-0.382683458082));
#5237 = ORIENTED_EDGE('',*,*,#5202,.F.);
#5238 = PLANE('',#5239);
#5239 = AXIS2_PLACEMENT_3D('',#5240,#5241,#5242);
#5240 = CARTESIAN_POINT('',(-1.008009535584,-5.772530916083E-04,
    2.326600436639));
#5241 = DIRECTION('',(2.152986719375E-06,-0.999999999984,
    -5.197769328299E-06));
#5242 = DIRECTION('',(-1.615587133893E-27,5.197769328311E-06,
    -0.999999999986));
#5243 = ADVANCED_FACE('',(#5244),#5261,.F.);
#5244 = FACE_BOUND('',#5245,.F.);
#5245 = EDGE_LOOP('',(#5246,#5254,#5260));
#5246 = ORIENTED_EDGE('',*,*,#5247,.T.);
#5247 = EDGE_CURVE('',#5174,#5248,#5250,.T.);
#5248 = VERTEX_POINT('',#5249);
#5249 = CARTESIAN_POINT('',(-2.852136135101,-5.834656185471E-04,
    3.019186496735));
#5250 = LINE('',#5251,#5252);
#5251 = CARTESIAN_POINT('',(2.468229293823,-5.70148578845E-04,
    2.399667024612));
#5252 = VECTOR('',#5253,1.);
#5253 = DIRECTION('',(-0.993288682722,-2.486232383875E-06,0.115661544043
    ));
#5254 = ORIENTED_EDGE('',*,*,#5255,.T.);
#5255 = EDGE_CURVE('',#5248,#5225,#5256,.T.);
#5256 = LINE('',#5257,#5258);
#5257 = CARTESIAN_POINT('',(-2.852136135101,-5.834656185471E-04,
    3.019186496735));
#5258 = VECTOR('',#5259,1.);
#5259 = DIRECTION('',(-0.793353405714,0.,-0.608761343749));
#5260 = ORIENTED_EDGE('',*,*,#5224,.F.);
#5261 = PLANE('',#5262);
#5262 = AXIS2_PLACEMENT_3D('',#5263,#5264,#5265);
#5263 = CARTESIAN_POINT('',(-0.602264200576,-5.773098649372E-04,
    2.572100930983));
#5264 = DIRECTION('',(2.173238689966E-06,-0.999999999994,
    -2.832220432224E-06));
#5265 = DIRECTION('',(0.,2.83222043223E-06,-0.999999999996));
#5266 = ADVANCED_FACE('',(#5267),#5284,.F.);
#5267 = FACE_BOUND('',#5268,.F.);
#5268 = EDGE_LOOP('',(#5269,#5277,#5283));
#5269 = ORIENTED_EDGE('',*,*,#5270,.T.);
#5270 = EDGE_CURVE('',#5174,#5271,#5273,.T.);
#5271 = VERTEX_POINT('',#5272);
#5272 = CARTESIAN_POINT('',(-2.284498691559,-5.834656185471E-04,
    3.758946180344));
#5273 = LINE('',#5274,#5275);
#5274 = CARTESIAN_POINT('',(2.468229293823,-5.70148578845E-04,
    2.399667024612));
#5275 = VECTOR('',#5276,1.);
#5276 = DIRECTION('',(-0.961451407784,-2.693965783119E-06,0.274974890604
    ));
#5277 = ORIENTED_EDGE('',*,*,#5278,.T.);
#5278 = EDGE_CURVE('',#5271,#5248,#5279,.T.);
#5279 = LINE('',#5280,#5281);
#5280 = CARTESIAN_POINT('',(-2.284498691559,-5.834656185471E-04,
    3.758946180344));
#5281 = VECTOR('',#5282,1.);
#5282 = DIRECTION('',(-0.608761343749,0.,-0.793353405714));
#5283 = ORIENTED_EDGE('',*,*,#5247,.F.);
#5284 = PLANE('',#5285);
#5285 = AXIS2_PLACEMENT_3D('',#5286,#5287,#5288);
#5286 = CARTESIAN_POINT('',(-0.264320991968,-5.773598666383E-04,
    2.928634308802));
#5287 = DIRECTION('',(2.297729234411E-06,-0.999999999996,
    -1.763109260309E-06));
#5288 = DIRECTION('',(-0.999999999997,-2.297729234415E-06,0.));
#5289 = ADVANCED_FACE('',(#5290),#5307,.F.);
#5290 = FACE_BOUND('',#5291,.F.);
#5291 = EDGE_LOOP('',(#5292,#5300,#5306));
#5292 = ORIENTED_EDGE('',*,*,#5293,.T.);
#5293 = EDGE_CURVE('',#5174,#5294,#5296,.T.);
#5294 = VERTEX_POINT('',#5295);
#5295 = CARTESIAN_POINT('',(-1.927666902542,-5.834656185471E-04,
    4.62041425705));
#5296 = LINE('',#5297,#5298);
#5297 = CARTESIAN_POINT('',(2.468229293823,-5.70148578845E-04,
    2.399667024612));
#5298 = VECTOR('',#5299,1.);
#5299 = DIRECTION('',(-0.892567817433,-2.703967639496E-06,0.450913174875
    ));
#5300 = ORIENTED_EDGE('',*,*,#5301,.T.);
#5301 = EDGE_CURVE('',#5294,#5271,#5302,.T.);
#5302 = LINE('',#5303,#5304);
#5303 = CARTESIAN_POINT('',(-1.927666902542,-5.834656185471E-04,
    4.62041425705));
#5304 = VECTOR('',#5305,1.);
#5305 = DIRECTION('',(-0.382683458082,0.,-0.923879521859));
#5306 = ORIENTED_EDGE('',*,*,#5270,.F.);
#5307 = PLANE('',#5308);
#5308 = AXIS2_PLACEMENT_3D('',#5309,#5310,#5311);
#5309 = CARTESIAN_POINT('',(-1.653203545004E-02,-5.77381940589E-04,
    3.371576533779));
#5310 = DIRECTION('',(2.505199628076E-06,-0.999999999996,
    -1.037687744099E-06));
#5311 = DIRECTION('',(-0.999999999997,-2.505199628078E-06,0.));
#5312 = ADVANCED_FACE('',(#5313),#5328,.F.);
#5313 = FACE_BOUND('',#5314,.F.);
#5314 = EDGE_LOOP('',(#5315,#5321,#5327));
#5315 = ORIENTED_EDGE('',*,*,#5316,.T.);
#5316 = EDGE_CURVE('',#5174,#228,#5317,.T.);
#5317 = LINE('',#5318,#5319);
#5318 = CARTESIAN_POINT('',(2.468229293823,-5.70148578845E-04,
    2.399667024612));
#5319 = VECTOR('',#5320,1.);
#5320 = DIRECTION('',(-1.158936726271E-04,1.657818830988E-05,
    0.999999993147));
#5321 = ORIENTED_EDGE('',*,*,#5322,.T.);
#5322 = EDGE_CURVE('',#228,#5294,#5323,.T.);
#5323 = LINE('',#5324,#5325);
#5324 = CARTESIAN_POINT('',(2.464336633682,-1.331703333562E-05,
    35.987869262695));
#5325 = VECTOR('',#5326,1.);
#5326 = DIRECTION('',(-0.138665179948,-1.800084073548E-05,
    -0.990339319398));
#5327 = ORIENTED_EDGE('',*,*,#5293,.F.);
#5328 = PLANE('',#5329);
#5329 = AXIS2_PLACEMENT_3D('',#5330,#5331,#5332);
#5330 = CARTESIAN_POINT('',(1.320311524613,-3.147413008833E-04,
    18.594323637205));
#5331 = DIRECTION('',(1.14051694734E-05,-0.999999999798,
    1.657951020712E-05));
#5332 = DIRECTION('',(-2.584939414228E-26,-1.65795102082E-05,
    -0.999999999863));
#5333 = ADVANCED_FACE('',(#5334),#5351,.F.);
#5334 = FACE_BOUND('',#5335,.F.);
#5335 = EDGE_LOOP('',(#5336,#5344,#5345));
#5336 = ORIENTED_EDGE('',*,*,#5337,.T.);
#5337 = EDGE_CURVE('',#5338,#5294,#5340,.T.);
#5338 = VERTEX_POINT('',#5339);
#5339 = CARTESIAN_POINT('',(-1.805958271027,-5.834656185471E-04,
    5.544883728027));
#5340 = LINE('',#5341,#5342);
#5341 = CARTESIAN_POINT('',(-1.805958271027,-5.834656185471E-04,
    5.544883728027));
#5342 = VECTOR('',#5343,1.);
#5343 = DIRECTION('',(-0.130526104426,0.,-0.991444872932));
#5344 = ORIENTED_EDGE('',*,*,#5322,.F.);
#5345 = ORIENTED_EDGE('',*,*,#5346,.T.);
#5346 = EDGE_CURVE('',#228,#5338,#5347,.T.);
#5347 = LINE('',#5348,#5349);
#5348 = CARTESIAN_POINT('',(2.464336633682,-1.331703333562E-05,
    35.987869262695));
#5349 = VECTOR('',#5350,1.);
#5350 = DIRECTION('',(-0.138911910797,-1.854682900771E-05,
    -0.990304741327));
#5351 = PLANE('',#5352);
#5352 = AXIS2_PLACEMENT_3D('',#5353,#5354,#5355);
#5353 = CARTESIAN_POINT('',(0.266437584206,-3.025875297981E-04,
    20.304399713652));
#5354 = DIRECTION('',(2.172795873931E-03,-0.999997598563,
    -2.860538078129E-04));
#5355 = DIRECTION('',(-0.999997639476,-2.172795962827E-03,
    1.058791184068E-22));
#5356 = ADVANCED_FACE('',(#5357),#5374,.F.);
#5357 = FACE_BOUND('',#5358,.F.);
#5358 = EDGE_LOOP('',(#5359,#5367,#5368));
#5359 = ORIENTED_EDGE('',*,*,#5360,.T.);
#5360 = EDGE_CURVE('',#5361,#5338,#5363,.T.);
#5361 = VERTEX_POINT('',#5362);
#5362 = CARTESIAN_POINT('',(-1.927666902542,-5.834656185471E-04,
    6.469352722168));
#5363 = LINE('',#5364,#5365);
#5364 = CARTESIAN_POINT('',(-1.927666902542,-5.834656185471E-04,
    6.469352722168));
#5365 = VECTOR('',#5366,1.);
#5366 = DIRECTION('',(0.130526170604,0.,-0.99144486422));
#5367 = ORIENTED_EDGE('',*,*,#5346,.F.);
#5368 = ORIENTED_EDGE('',*,*,#5369,.T.);
#5369 = EDGE_CURVE('',#228,#5361,#5370,.T.);
#5370 = LINE('',#5371,#5372);
#5371 = CARTESIAN_POINT('',(2.464336633682,-1.331703333562E-05,
    35.987869262695));
#5372 = VECTOR('',#5373,1.);
#5373 = DIRECTION('',(-0.147168006889,-1.910463646575E-05,
    -0.989111509074));
#5374 = PLANE('',#5375);
#5375 = AXIS2_PLACEMENT_3D('',#5376,#5377,#5378);
#5376 = CARTESIAN_POINT('',(0.266381161224,-3.027123542108E-04,
    20.766904246495));
#5377 = DIRECTION('',(6.887358606395E-05,-0.999999997587,
    9.067378095471E-06));
#5378 = DIRECTION('',(-0.999999997628,-6.887358606679E-05,0.));
#5379 = ADVANCED_FACE('',(#5380),#5390,.F.);
#5380 = FACE_BOUND('',#5381,.F.);
#5381 = EDGE_LOOP('',(#5382,#5388,#5389));
#5382 = ORIENTED_EDGE('',*,*,#5383,.T.);
#5383 = EDGE_CURVE('',#5128,#5361,#5384,.T.);
#5384 = LINE('',#5385,#5386);
#5385 = CARTESIAN_POINT('',(-2.284498691559,-5.834656185471E-04,
    7.330821037292));
#5386 = VECTOR('',#5387,1.);
#5387 = DIRECTION('',(0.382683367681,0.,-0.923879559304));
#5388 = ORIENTED_EDGE('',*,*,#5369,.F.);
#5389 = ORIENTED_EDGE('',*,*,#5151,.T.);
#5390 = PLANE('',#5391);
#5391 = AXIS2_PLACEMENT_3D('',#5392,#5393,#5394);
#5392 = CARTESIAN_POINT('',(0.144694767698,-3.028346526031E-04,
    21.214424659986));
#5393 = DIRECTION('',(3.430709305482E-05,-0.999999999311,
    1.421046041484E-05));
#5394 = DIRECTION('',(-0.999999999412,-3.430709305829E-05,0.));
#5395 = ADVANCED_FACE('',(#5396),#5413,.F.);
#5396 = FACE_BOUND('',#5397,.F.);
#5397 = EDGE_LOOP('',(#5398,#5406,#5407));
#5398 = ORIENTED_EDGE('',*,*,#5399,.T.);
#5399 = EDGE_CURVE('',#5400,#5105,#5402,.T.);
#5400 = VERTEX_POINT('',#5401);
#5401 = CARTESIAN_POINT('',(-3.59189581871,-5.834656185471E-04,
    8.638217926025));
#5402 = LINE('',#5403,#5404);
#5403 = CARTESIAN_POINT('',(-3.59189581871,-5.834656185471E-04,
    8.638217926025));
#5404 = VECTOR('',#5405,1.);
#5405 = DIRECTION('',(0.793353405714,0.,-0.608761343749));
#5406 = ORIENTED_EDGE('',*,*,#5157,.F.);
#5407 = ORIENTED_EDGE('',*,*,#5408,.T.);
#5408 = EDGE_CURVE('',#228,#5400,#5409,.T.);
#5409 = LINE('',#5410,#5411);
#5410 = CARTESIAN_POINT('',(2.464336633682,-1.331703333562E-05,
    35.987869262695));
#5411 = VECTOR('',#5412,1.);
#5412 = DIRECTION('',(-0.216200086031,-2.035360665926E-05,
    -0.976349078141));
#5413 = PLANE('',#5414);
#5414 = AXIS2_PLACEMENT_3D('',#5415,#5416,#5417);
#5415 = CARTESIAN_POINT('',(-0.423743899101,-3.030252135239E-04,
    21.945536499005));
#5416 = DIRECTION('',(1.367295584631E-05,-0.999999999748,
    1.781894694568E-05));
#5417 = DIRECTION('',(0.,-1.781894694735E-05,-0.999999999841));
#5418 = ADVANCED_FACE('',(#5419),#5434,.F.);
#5419 = FACE_BOUND('',#5420,.F.);
#5420 = EDGE_LOOP('',(#5421,#5427,#5428));
#5421 = ORIENTED_EDGE('',*,*,#5422,.T.);
#5422 = EDGE_CURVE('',#4775,#5400,#5423,.T.);
#5423 = LINE('',#5424,#5425);
#5424 = CARTESIAN_POINT('',(-4.453363895416,-5.834656185471E-04,
    8.995049476624));
#5425 = VECTOR('',#5426,1.);
#5426 = DIRECTION('',(0.92387961226,0.,-0.382683239835));
#5427 = ORIENTED_EDGE('',*,*,#5408,.F.);
#5428 = ORIENTED_EDGE('',*,*,#5429,.T.);
#5429 = EDGE_CURVE('',#228,#4775,#5430,.T.);
#5430 = LINE('',#5431,#5432);
#5431 = CARTESIAN_POINT('',(2.464336633682,-1.331703333562E-05,
    35.987869262695));
#5432 = VECTOR('',#5433,1.);
#5433 = DIRECTION('',(-0.24825630293,-2.046098689731E-05,-0.96869438299)
  );
#5434 = PLANE('',#5435);
#5435 = AXIS2_PLACEMENT_3D('',#5436,#5437,#5438);
#5436 = CARTESIAN_POINT('',(-0.831826159912,-3.030703885247E-04,
    22.17903330311));
#5437 = DIRECTION('',(7.909483881246E-06,-0.999999999786,
    1.909519451263E-05));
#5438 = DIRECTION('',(0.,-1.909519451323E-05,-0.999999999818));
#5439 = ADVANCED_FACE('',(#5440),#5450,.F.);
#5440 = FACE_BOUND('',#5441,.F.);
#5441 = EDGE_LOOP('',(#5442,#5443,#5444));
#5442 = ORIENTED_EDGE('',*,*,#4796,.T.);
#5443 = ORIENTED_EDGE('',*,*,#5429,.F.);
#5444 = ORIENTED_EDGE('',*,*,#5445,.T.);
#5445 = EDGE_CURVE('',#228,#4797,#5446,.T.);
#5446 = LINE('',#5447,#5448);
#5447 = CARTESIAN_POINT('',(2.464336633682,-1.331703333562E-05,
    35.987869262695));
#5448 = VECTOR('',#5449,1.);
#5449 = DIRECTION('',(-0.280156799798,-2.036821479781E-05,
    -0.959954252614));
#5450 = PLANE('',#5451);
#5451 = AXIS2_PLACEMENT_3D('',#5452,#5453,#5454);
#5452 = CARTESIAN_POINT('',(-1.28673420392,-3.030720460778E-04,
    22.300852588598));
#5453 = DIRECTION('',(2.690036625721E-06,-0.999999999788,
    2.043283071841E-05));
#5454 = DIRECTION('',(0.,-2.043283071848E-05,-0.999999999791));
#5455 = ADVANCED_FACE('',(#5456),#5466,.F.);
#5456 = FACE_BOUND('',#5457,.F.);
#5457 = EDGE_LOOP('',(#5458,#5464,#5465));
#5458 = ORIENTED_EDGE('',*,*,#5459,.T.);
#5459 = EDGE_CURVE('',#3511,#4797,#5460,.T.);
#5460 = LINE('',#5461,#5462);
#5461 = CARTESIAN_POINT('',(-8.815804481506,-4.807105753571E-03,
    16.89186668396));
#5462 = VECTOR('',#5463,1.);
#5463 = DIRECTION('',(0.404405700153,4.96823297465E-04,-0.914579566167)
  );
#5464 = ORIENTED_EDGE('',*,*,#5445,.F.);
#5465 = ORIENTED_EDGE('',*,*,#3543,.T.);
#5466 = PLANE('',#5467);
#5467 = AXIS2_PLACEMENT_3D('',#5468,#5469,#5470);
#5468 = CARTESIAN_POINT('',(-2.923762951805,-1.443982718575E-03,
    22.638400860002));
#5469 = DIRECTION('',(7.689752419315E-04,-0.999999683693,
    -2.032028443204E-04));
#5470 = DIRECTION('',(-0.999999704338,-7.689752578075E-04,
    -2.64697796017E-23));
#5471 = ADVANCED_FACE('',(#5472),#5482,.F.);
#5472 = FACE_BOUND('',#5473,.F.);
#5473 = EDGE_LOOP('',(#5474,#5480,#5481));
#5474 = ORIENTED_EDGE('',*,*,#5475,.T.);
#5475 = EDGE_CURVE('',#3460,#3513,#5476,.T.);
#5476 = LINE('',#5477,#5478);
#5477 = CARTESIAN_POINT('',(-9.34051322937,-4.018785431981E-03,
    18.540351867676));
#5478 = VECTOR('',#5479,1.);
#5479 = DIRECTION('',(0.303304030312,2.051468611429E-05,-0.952893837096)
  );
#5480 = ORIENTED_EDGE('',*,*,#3549,.F.);
#5481 = ORIENTED_EDGE('',*,*,#3496,.T.);
#5482 = PLANE('',#5483);
#5483 = AXIS2_PLACEMENT_3D('',#5484,#5485,#5486);
#5484 = CARTESIAN_POINT('',(-3.475969816715,-2.042440925463E-03,
    26.977940033322));
#5485 = DIRECTION('',(2.523909911234E-04,-0.99999996642,
    5.880667626886E-05));
#5486 = DIRECTION('',(-0.999999968149,-2.523909915598E-04,0.));
#5487 = ADVANCED_FACE('',(#5488),#5505,.F.);
#5488 = FACE_BOUND('',#5489,.F.);
#5489 = EDGE_LOOP('',(#5490,#5491,#5499));
#5490 = ORIENTED_EDGE('',*,*,#5459,.F.);
#5491 = ORIENTED_EDGE('',*,*,#5492,.T.);
#5492 = EDGE_CURVE('',#3511,#5493,#5495,.T.);
#5493 = VERTEX_POINT('',#5494);
#5494 = CARTESIAN_POINT('',(-6.302302360535,-5.834656185471E-04,
    8.995049476624));
#5495 = LINE('',#5496,#5497);
#5496 = CARTESIAN_POINT('',(-8.815804481506,-4.807105753571E-03,
    16.89186668396));
#5497 = VECTOR('',#5498,1.);
#5498 = DIRECTION('',(0.303299873976,5.096592161126E-04,-0.952895023963)
  );
#5499 = ORIENTED_EDGE('',*,*,#5500,.T.);
#5500 = EDGE_CURVE('',#5493,#4797,#5501,.T.);
#5501 = LINE('',#5502,#5503);
#5502 = CARTESIAN_POINT('',(-6.302302360535,-5.834656185471E-04,
    8.995049476624));
#5503 = VECTOR('',#5504,1.);
#5504 = DIRECTION('',(0.991444831131,0.,0.130526421939));
#5505 = PLANE('',#5506);
#5506 = AXIS2_PLACEMENT_3D('',#5507,#5508,#5509);
#5507 = CARTESIAN_POINT('',(-7.246854554647,-2.584165142146E-03,
    12.768095104587));
#5508 = DIRECTION('',(6.758290821081E-05,-0.999999865956,
    -5.133422338781E-04));
#5509 = DIRECTION('',(6.617444900424E-24,5.133422350505E-04,
    -0.99999986824));
#5510 = ADVANCED_FACE('',(#5511),#5528,.F.);
#5511 = FACE_BOUND('',#5512,.F.);
#5512 = EDGE_LOOP('',(#5513,#5521,#5522));
#5513 = ORIENTED_EDGE('',*,*,#5514,.T.);
#5514 = EDGE_CURVE('',#5515,#3468,#5517,.T.);
#5515 = VERTEX_POINT('',#5516);
#5516 = CARTESIAN_POINT('',(-9.548866271973,-3.724679583684E-03,
    19.318998336792));
#5517 = LINE('',#5518,#5519);
#5518 = CARTESIAN_POINT('',(-9.548866271973,-3.724679583684E-03,
    19.318998336792));
#5519 = VECTOR('',#5520,1.);
#5520 = DIRECTION('',(0.144440614319,5.131633101067E-04,-0.989513337757)
  );
#5521 = ORIENTED_EDGE('',*,*,#3489,.F.);
#5522 = ORIENTED_EDGE('',*,*,#5523,.T.);
#5523 = EDGE_CURVE('',#228,#5515,#5524,.T.);
#5524 = LINE('',#5525,#5526);
#5525 = CARTESIAN_POINT('',(2.464336633682,-1.331703333562E-05,
    35.987869262695));
#5526 = VECTOR('',#5527,1.);
#5527 = DIRECTION('',(-0.58467697928,-1.806302833635E-04,-0.81126616919)
  );
#5528 = PLANE('',#5529);
#5529 = AXIS2_PLACEMENT_3D('',#5530,#5531,#5532);
#5530 = CARTESIAN_POINT('',(-3.567346549263,-1.849360712585E-03,
    27.549079745576));
#5531 = DIRECTION('',(8.552911797259E-04,-0.999999556718,
    -3.93753458736E-04));
#5532 = DIRECTION('',(-0.999999634238,-8.552912460288E-04,
    -5.293955920339E-23));
#5533 = ADVANCED_FACE('',(#5534),#5551,.F.);
#5534 = FACE_BOUND('',#5535,.F.);
#5535 = EDGE_LOOP('',(#5536,#5544,#5545));
#5536 = ORIENTED_EDGE('',*,*,#5537,.T.);
#5537 = EDGE_CURVE('',#5538,#5515,#5540,.T.);
#5538 = VERTEX_POINT('',#5539);
#5539 = CARTESIAN_POINT('',(-9.568012237549,-5.051771178842E-03,
    19.613235473633));
#5540 = LINE('',#5541,#5542);
#5541 = CARTESIAN_POINT('',(-9.568012237549,-5.051771178842E-03,
    19.613235473633));
#5542 = VECTOR('',#5543,1.);
#5543 = DIRECTION('',(6.493186996707E-02,4.500715231538E-03,
    -0.997879549758));
#5544 = ORIENTED_EDGE('',*,*,#5523,.F.);
#5545 = ORIENTED_EDGE('',*,*,#5546,.T.);
#5546 = EDGE_CURVE('',#228,#5538,#5547,.T.);
#5547 = LINE('',#5548,#5549);
#5548 = CARTESIAN_POINT('',(2.464336633682,-1.331703333562E-05,
    35.987869262695));
#5549 = VECTOR('',#5550,1.);
#5550 = DIRECTION('',(-0.592140516917,-2.4795431666E-04,-0.805834689464)
  );
#5551 = PLANE('',#5552);
#5552 = AXIS2_PLACEMENT_3D('',#5553,#5554,#5555);
#5553 = CARTESIAN_POINT('',(-3.590087624356,-2.214614260946E-03,
    27.667411139423));
#5554 = DIRECTION('',(6.023168630227E-03,-0.999973380447,
    -4.118232328963E-03));
#5555 = DIRECTION('',(-0.999981860248,-6.023219706858E-03,0.));
#5556 = ADVANCED_FACE('',(#5557),#5567,.T.);
#5557 = FACE_BOUND('',#5558,.T.);
#5558 = EDGE_LOOP('',(#5559,#5560,#5561));
#5559 = ORIENTED_EDGE('',*,*,#3940,.F.);
#5560 = ORIENTED_EDGE('',*,*,#3443,.T.);
#5561 = ORIENTED_EDGE('',*,*,#5562,.T.);
#5562 = EDGE_CURVE('',#3412,#3849,#5563,.T.);
#5563 = LINE('',#5564,#5565);
#5564 = CARTESIAN_POINT('',(-6.965845108032,-1.587513327599,
    54.68998336792));
#5565 = VECTOR('',#5566,1.);
#5566 = DIRECTION('',(0.,-1.,0.));
#5567 = PLANE('',#5568);
#5568 = AXIS2_PLACEMENT_3D('',#5569,#5570,#5571);
#5569 = CARTESIAN_POINT('',(-6.488424883942,-3.778843210797,
    54.68998336792));
#5570 = DIRECTION('',(0.,0.,1.));
#5571 = DIRECTION('',(1.,0.,-0.));
#5572 = ADVANCED_FACE('',(#5573),#5583,.T.);
#5573 = FACE_BOUND('',#5574,.T.);
#5574 = EDGE_LOOP('',(#5575,#5576,#5582));
#5575 = ORIENTED_EDGE('',*,*,#3947,.F.);
#5576 = ORIENTED_EDGE('',*,*,#5577,.T.);
#5577 = EDGE_CURVE('',#3826,#1125,#5578,.T.);
#5578 = LINE('',#5579,#5580);
#5579 = CARTESIAN_POINT('',(1.279750585556,-5.337513446808,
    38.111770629883));
#5580 = VECTOR('',#5581,1.);
#5581 = DIRECTION('',(-0.357087777882,0.286261444083,0.889124684462));
#5582 = ORIENTED_EDGE('',*,*,#3434,.F.);
#5583 = PLANE('',#5584);
#5584 = AXIS2_PLACEMENT_3D('',#5585,#5586,#5587);
#5585 = CARTESIAN_POINT('',(-2.473897335941,-3.808066626146,
    47.458102905872));
#5586 = DIRECTION('',(0.92795830463,0.,0.372684028189));
#5587 = DIRECTION('',(-0.372684028189,0.,0.92795830463));
#5588 = ADVANCED_FACE('',(#5589),#5599,.T.);
#5589 = FACE_BOUND('',#5590,.T.);
#5590 = EDGE_LOOP('',(#5591,#5592,#5593));
#5591 = ORIENTED_EDGE('',*,*,#1133,.T.);
#5592 = ORIENTED_EDGE('',*,*,#5577,.F.);
#5593 = ORIENTED_EDGE('',*,*,#5594,.T.);
#5594 = EDGE_CURVE('',#3826,#1102,#5595,.T.);
#5595 = LINE('',#5596,#5597);
#5596 = CARTESIAN_POINT('',(1.279750585556,-5.337513446808,
    38.111770629883));
#5597 = VECTOR('',#5598,1.);
#5598 = DIRECTION('',(0.,1.,0.));
#5599 = PLANE('',#5600);
#5600 = AXIS2_PLACEMENT_3D('',#5601,#5602,#5603);
#5601 = CARTESIAN_POINT('',(-1.624697091167,-1.529460137696,
    45.34365109193));
#5602 = DIRECTION('',(0.92795830463,0.,0.372684028189));
#5603 = DIRECTION('',(-0.372684028189,0.,0.92795830463));
#5604 = ADVANCED_FACE('',(#5605),#5622,.F.);
#5605 = FACE_BOUND('',#5606,.F.);
#5606 = EDGE_LOOP('',(#5607,#5608,#5616));
#5607 = ORIENTED_EDGE('',*,*,#2702,.T.);
#5608 = ORIENTED_EDGE('',*,*,#5609,.T.);
#5609 = EDGE_CURVE('',#2694,#5610,#5612,.T.);
#5610 = VERTEX_POINT('',#5611);
#5611 = CARTESIAN_POINT('',(-32.76272201538,-4.837513446808,
    46.514045715332));
#5612 = LINE('',#5613,#5614);
#5613 = CARTESIAN_POINT('',(-32.76272201538,-5.337513446808,
    54.68998336792));
#5614 = VECTOR('',#5615,1.);
#5615 = DIRECTION('',(0.,6.104102674873E-02,-0.998135257895));
#5616 = ORIENTED_EDGE('',*,*,#5617,.T.);
#5617 = EDGE_CURVE('',#5610,#2579,#5618,.T.);
#5618 = LINE('',#5619,#5620);
#5619 = CARTESIAN_POINT('',(-32.76272201538,-4.837513446808,
    46.514045715332));
#5620 = VECTOR('',#5621,1.);
#5621 = DIRECTION('',(0.,-2.60214141173E-02,-0.999661385674));
#5622 = PLANE('',#5623);
#5623 = AXIS2_PLACEMENT_3D('',#5624,#5625,#5626);
#5624 = CARTESIAN_POINT('',(-32.76272201538,-5.212463755389,
    40.999988069422));
#5625 = DIRECTION('',(-1.,-0.,-0.));
#5626 = DIRECTION('',(0.,0.,-1.));
#5627 = ADVANCED_FACE('',(#5628),#5638,.F.);
#5628 = FACE_BOUND('',#5629,.F.);
#5629 = EDGE_LOOP('',(#5630,#5636,#5637));
#5630 = ORIENTED_EDGE('',*,*,#5631,.T.);
#5631 = EDGE_CURVE('',#204,#5610,#5632,.T.);
#5632 = LINE('',#5633,#5634);
#5633 = CARTESIAN_POINT('',(-32.76272201538,-1.587513327599,
    54.68998336792));
#5634 = VECTOR('',#5635,1.);
#5635 = DIRECTION('',(0.,-0.369393433372,-0.929273098385));
#5636 = ORIENTED_EDGE('',*,*,#5609,.F.);
#5637 = ORIENTED_EDGE('',*,*,#3397,.T.);
#5638 = PLANE('',#5639);
#5639 = AXIS2_PLACEMENT_3D('',#5640,#5641,#5642);
#5640 = CARTESIAN_POINT('',(-32.76272201538,-3.99826455042,
    51.341181001892));
#5641 = DIRECTION('',(-1.,-0.,-0.));
#5642 = DIRECTION('',(0.,0.,-1.));
#5643 = ADVANCED_FACE('',(#5644),#5661,.F.);
#5644 = FACE_BOUND('',#5645,.F.);
#5645 = EDGE_LOOP('',(#5646,#5654,#5655));
#5646 = ORIENTED_EDGE('',*,*,#5647,.T.);
#5647 = EDGE_CURVE('',#5648,#2579,#5650,.T.);
#5648 = VERTEX_POINT('',#5649);
#5649 = CARTESIAN_POINT('',(-32.76272201538,-5.137513160706,
    33.85404586792));
#5650 = LINE('',#5651,#5652);
#5651 = CARTESIAN_POINT('',(-32.76272201538,-5.137513160706,
    33.85404586792));
#5652 = VECTOR('',#5653,1.);
#5653 = DIRECTION('',(0.,-3.052744771339E-02,-0.999533928857));
#5654 = ORIENTED_EDGE('',*,*,#5617,.F.);
#5655 = ORIENTED_EDGE('',*,*,#5656,.F.);
#5656 = EDGE_CURVE('',#5648,#5610,#5657,.T.);
#5657 = LINE('',#5658,#5659);
#5658 = CARTESIAN_POINT('',(-32.76272201538,-5.137513160706,
    33.85404586792));
#5659 = VECTOR('',#5660,1.);
#5660 = DIRECTION('',(0.,2.369000973887E-02,0.999719352338));
#5661 = PLANE('',#5662);
#5662 = AXIS2_PLACEMENT_3D('',#5663,#5664,#5665);
#5663 = CARTESIAN_POINT('',(-32.76272201538,-5.080132894219,
    36.909627080234));
#5664 = DIRECTION('',(-1.,-0.,-0.));
#5665 = DIRECTION('',(0.,0.,-1.));
#5666 = ADVANCED_FACE('',(#5667),#5691,.T.);
#5667 = FACE_BOUND('',#5668,.T.);
#5668 = EDGE_LOOP('',(#5669,#5679,#5685));
#5669 = ORIENTED_EDGE('',*,*,#5670,.T.);
#5670 = EDGE_CURVE('',#5671,#5673,#5675,.T.);
#5671 = VERTEX_POINT('',#5672);
#5672 = CARTESIAN_POINT('',(-32.76272201538,-2.537513256073,
    33.85404586792));
#5673 = VERTEX_POINT('',#5674);
#5674 = CARTESIAN_POINT('',(-31.01272010803,-3.837513208389,
    33.85404586792));
#5675 = LINE('',#5676,#5677);
#5676 = CARTESIAN_POINT('',(-32.76272201538,-2.537513256073,
    33.85404586792));
#5677 = VECTOR('',#5678,1.);
#5678 = DIRECTION('',(0.802744169549,-0.596323568422,0.));
#5679 = ORIENTED_EDGE('',*,*,#5680,.T.);
#5680 = EDGE_CURVE('',#5673,#5648,#5681,.T.);
#5681 = LINE('',#5682,#5683);
#5682 = CARTESIAN_POINT('',(-31.01272010803,-3.837513208389,
    33.85404586792));
#5683 = VECTOR('',#5684,1.);
#5684 = DIRECTION('',(-0.802744169549,-0.596323568422,0.));
#5685 = ORIENTED_EDGE('',*,*,#5686,.T.);
#5686 = EDGE_CURVE('',#5648,#5671,#5687,.T.);
#5687 = LINE('',#5688,#5689);
#5688 = CARTESIAN_POINT('',(-32.76272201538,-5.137513160706,
    33.85404586792));
#5689 = VECTOR('',#5690,1.);
#5690 = DIRECTION('',(0.,1.,0.));
#5691 = PLANE('',#5692);
#5692 = AXIS2_PLACEMENT_3D('',#5693,#5694,#5695);
#5693 = CARTESIAN_POINT('',(-32.21458693112,-3.837513208389,
    33.85404586792));
#5694 = DIRECTION('',(-0.,-0.,-1.));
#5695 = DIRECTION('',(-1.,0.,0.));
#5696 = ADVANCED_FACE('',(#5697),#5714,.F.);
#5697 = FACE_BOUND('',#5698,.F.);
#5698 = EDGE_LOOP('',(#5699,#5707,#5713));
#5699 = ORIENTED_EDGE('',*,*,#5700,.T.);
#5700 = EDGE_CURVE('',#5648,#5701,#5703,.T.);
#5701 = VERTEX_POINT('',#5702);
#5702 = CARTESIAN_POINT('',(-31.01272010803,-3.837513208389,
    36.564044952393));
#5703 = LINE('',#5704,#5705);
#5704 = CARTESIAN_POINT('',(-32.76272201538,-5.137513160706,
    33.85404586792));
#5705 = VECTOR('',#5706,1.);
#5706 = DIRECTION('',(0.503160840009,0.373776202913,0.779179388343));
#5707 = ORIENTED_EDGE('',*,*,#5708,.T.);
#5708 = EDGE_CURVE('',#5701,#5673,#5709,.T.);
#5709 = LINE('',#5710,#5711);
#5710 = CARTESIAN_POINT('',(-31.01272010803,-3.837513208389,
    36.564044952393));
#5711 = VECTOR('',#5712,1.);
#5712 = DIRECTION('',(0.,0.,-1.));
#5713 = ORIENTED_EDGE('',*,*,#5680,.T.);
#5714 = PLANE('',#5715);
#5715 = AXIS2_PLACEMENT_3D('',#5716,#5717,#5718);
#5716 = CARTESIAN_POINT('',(-31.6043510417,-4.277009978265,
    34.856043755636));
#5717 = DIRECTION('',(-0.596323568422,0.802744169549,0.));
#5718 = DIRECTION('',(0.802744169549,0.596323568422,0.));
#5719 = ADVANCED_FACE('',(#5720),#5730,.F.);
#5720 = FACE_BOUND('',#5721,.F.);
#5721 = EDGE_LOOP('',(#5722,#5723,#5729));
#5722 = ORIENTED_EDGE('',*,*,#5656,.T.);
#5723 = ORIENTED_EDGE('',*,*,#5724,.T.);
#5724 = EDGE_CURVE('',#5610,#5701,#5725,.T.);
#5725 = LINE('',#5726,#5727);
#5726 = CARTESIAN_POINT('',(-32.76272201538,-4.837513446808,
    46.514045715332));
#5727 = VECTOR('',#5728,1.);
#5728 = DIRECTION('',(0.172378410264,9.85018648485E-02,-0.980093396721)
  );
#5729 = ORIENTED_EDGE('',*,*,#5700,.F.);
#5730 = PLANE('',#5731);
#5731 = AXIS2_PLACEMENT_3D('',#5732,#5733,#5734);
#5732 = CARTESIAN_POINT('',(-32.30913898096,-4.670407644869,
    40.049144399087));
#5733 = DIRECTION('',(-0.576726736531,0.816707856668,-1.935324852222E-02
    ));
#5734 = DIRECTION('',(0.816860847886,0.576834772869,0.));
#5735 = ADVANCED_FACE('',(#5736),#5753,.F.);
#5736 = FACE_BOUND('',#5737,.F.);
#5737 = EDGE_LOOP('',(#5738,#5746,#5747));
#5738 = ORIENTED_EDGE('',*,*,#5739,.T.);
#5739 = EDGE_CURVE('',#5740,#5610,#5742,.T.);
#5740 = VERTEX_POINT('',#5741);
#5741 = CARTESIAN_POINT('',(-32.76272201538,-2.837513208389,
    46.514045715332));
#5742 = LINE('',#5743,#5744);
#5743 = CARTESIAN_POINT('',(-32.76272201538,-2.837513208389,
    46.514045715332));
#5744 = VECTOR('',#5745,1.);
#5745 = DIRECTION('',(0.,-1.,0.));
#5746 = ORIENTED_EDGE('',*,*,#5631,.F.);
#5747 = ORIENTED_EDGE('',*,*,#5748,.T.);
#5748 = EDGE_CURVE('',#204,#5740,#5749,.T.);
#5749 = LINE('',#5750,#5751);
#5750 = CARTESIAN_POINT('',(-32.76272201538,-1.587513327599,
    54.68998336792));
#5751 = VECTOR('',#5752,1.);
#5752 = DIRECTION('',(0.,-0.151131529219,-0.988513662463));
#5753 = PLANE('',#5754);
#5754 = AXIS2_PLACEMENT_3D('',#5755,#5756,#5757);
#5755 = CARTESIAN_POINT('',(-32.76272201538,-2.844330115243,
    50.173262376655));
#5756 = DIRECTION('',(-1.,-0.,-0.));
#5757 = DIRECTION('',(0.,0.,-1.));
#5758 = ADVANCED_FACE('',(#5759),#5774,.F.);
#5759 = FACE_BOUND('',#5760,.F.);
#5760 = EDGE_LOOP('',(#5761,#5767,#5768));
#5761 = ORIENTED_EDGE('',*,*,#5762,.T.);
#5762 = EDGE_CURVE('',#5671,#5740,#5763,.T.);
#5763 = LINE('',#5764,#5765);
#5764 = CARTESIAN_POINT('',(-32.76272201538,-2.537513256073,
    33.85404586792));
#5765 = VECTOR('',#5766,1.);
#5766 = DIRECTION('',(0.,-2.369002855545E-02,0.999719351892));
#5767 = ORIENTED_EDGE('',*,*,#5748,.F.);
#5768 = ORIENTED_EDGE('',*,*,#5769,.T.);
#5769 = EDGE_CURVE('',#204,#5671,#5770,.T.);
#5770 = LINE('',#5771,#5772);
#5771 = CARTESIAN_POINT('',(-32.76272201538,-1.587513327599,
    54.68998336792));
#5772 = VECTOR('',#5773,1.);
#5773 = DIRECTION('',(0.,-4.554697941833E-02,-0.998962197816));
#5774 = PLANE('',#5775);
#5775 = AXIS2_PLACEMENT_3D('',#5776,#5777,#5778);
#5776 = CARTESIAN_POINT('',(-32.76272201538,-2.281582592585,
    44.286056493412));
#5777 = DIRECTION('',(-1.,-0.,-0.));
#5778 = DIRECTION('',(0.,0.,-1.));
#5779 = ADVANCED_FACE('',(#5780),#5797,.F.);
#5780 = FACE_BOUND('',#5781,.F.);
#5781 = EDGE_LOOP('',(#5782,#5790,#5791));
#5782 = ORIENTED_EDGE('',*,*,#5783,.T.);
#5783 = EDGE_CURVE('',#5784,#5671,#5786,.T.);
#5784 = VERTEX_POINT('',#5785);
#5785 = CARTESIAN_POINT('',(-32.76272201538,-1.587513327599,
    27.30560874939));
#5786 = LINE('',#5787,#5788);
#5787 = CARTESIAN_POINT('',(-32.76272201538,-1.587513327599,
    27.30560874939));
#5788 = VECTOR('',#5789,1.);
#5789 = DIRECTION('',(0.,-0.143569845704,0.989640186838));
#5790 = ORIENTED_EDGE('',*,*,#5769,.F.);
#5791 = ORIENTED_EDGE('',*,*,#5792,.T.);
#5792 = EDGE_CURVE('',#204,#5784,#5793,.T.);
#5793 = LINE('',#5794,#5795);
#5794 = CARTESIAN_POINT('',(-32.76272201538,-1.587513327599,
    54.68998336792));
#5795 = VECTOR('',#5796,1.);
#5796 = DIRECTION('',(0.,0.,-1.));
#5797 = PLANE('',#5798);
#5798 = AXIS2_PLACEMENT_3D('',#5799,#5800,#5801);
#5799 = CARTESIAN_POINT('',(-32.76272201538,-1.825403797338,
    40.986069880568));
#5800 = DIRECTION('',(-1.,-0.,-0.));
#5801 = DIRECTION('',(0.,0.,-1.));
#5802 = ADVANCED_FACE('',(#5803),#5818,.F.);
#5803 = FACE_BOUND('',#5804,.F.);
#5804 = EDGE_LOOP('',(#5805,#5806,#5812));
#5805 = ORIENTED_EDGE('',*,*,#5647,.F.);
#5806 = ORIENTED_EDGE('',*,*,#5807,.T.);
#5807 = EDGE_CURVE('',#5648,#5784,#5808,.T.);
#5808 = LINE('',#5809,#5810);
#5809 = CARTESIAN_POINT('',(-32.76272201538,-5.137513160706,
    33.85404586792));
#5810 = VECTOR('',#5811,1.);
#5811 = DIRECTION('',(0.,0.476587213779,-0.879127196521));
#5812 = ORIENTED_EDGE('',*,*,#5813,.T.);
#5813 = EDGE_CURVE('',#5784,#2579,#5814,.T.);
#5814 = LINE('',#5815,#5816);
#5815 = CARTESIAN_POINT('',(-32.76272201538,-1.587513327599,
    27.30560874939));
#5816 = VECTOR('',#5817,1.);
#5817 = DIRECTION('',(0.,-1.,0.));
#5818 = PLANE('',#5819);
#5819 = AXIS2_PLACEMENT_3D('',#5820,#5821,#5822);
#5820 = CARTESIAN_POINT('',(-32.76272201538,-4.075687495017,
    29.888102054263));
#5821 = DIRECTION('',(-1.,-0.,-0.));
#5822 = DIRECTION('',(0.,0.,-1.));
#5823 = ADVANCED_FACE('',(#5824),#5829,.F.);
#5824 = FACE_BOUND('',#5825,.F.);
#5825 = EDGE_LOOP('',(#5826,#5827,#5828));
#5826 = ORIENTED_EDGE('',*,*,#5783,.F.);
#5827 = ORIENTED_EDGE('',*,*,#5807,.F.);
#5828 = ORIENTED_EDGE('',*,*,#5686,.T.);
#5829 = PLANE('',#5830);
#5830 = AXIS2_PLACEMENT_3D('',#5831,#5832,#5833);
#5831 = CARTESIAN_POINT('',(-32.76272201538,-2.920464722582,
    31.090632514758));
#5832 = DIRECTION('',(-1.,-0.,-0.));
#5833 = DIRECTION('',(0.,0.,-1.));
#5834 = ADVANCED_FACE('',(#5835),#5850,.T.);
#5835 = FACE_BOUND('',#5836,.T.);
#5836 = EDGE_LOOP('',(#5837,#5838,#5844));
#5837 = ORIENTED_EDGE('',*,*,#1754,.T.);
#5838 = ORIENTED_EDGE('',*,*,#5839,.T.);
#5839 = EDGE_CURVE('',#1732,#2464,#5840,.T.);
#5840 = LINE('',#5841,#5842);
#5841 = CARTESIAN_POINT('',(-60.69121170043,-1.331703333562E-05,
    16.272609710693));
#5842 = VECTOR('',#5843,1.);
#5843 = DIRECTION('',(-0.109778429108,-0.993000434178,4.357561503733E-02
    ));
#5844 = ORIENTED_EDGE('',*,*,#5845,.T.);
#5845 = EDGE_CURVE('',#2464,#1755,#5846,.T.);
#5846 = LINE('',#5847,#5848);
#5847 = CARTESIAN_POINT('',(-61.28128433227,-5.337513446808,
    16.506834030151));
#5848 = VECTOR('',#5849,1.);
#5849 = DIRECTION('',(0.,1.,0.));
#5850 = PLANE('',#5851);
#5851 = AXIS2_PLACEMENT_3D('',#5852,#5853,#5854);
#5852 = CARTESIAN_POINT('',(-61.12502384151,-2.519454358794,
    16.444807755534));
#5853 = DIRECTION('',(-0.368938755062,-0.,-0.929453707838));
#5854 = DIRECTION('',(-0.929453707838,0.,0.368938755062));
#5855 = ADVANCED_FACE('',(#5856),#5866,.T.);
#5856 = FACE_BOUND('',#5857,.T.);
#5857 = EDGE_LOOP('',(#5858,#5859,#5860));
#5858 = ORIENTED_EDGE('',*,*,#2463,.F.);
#5859 = ORIENTED_EDGE('',*,*,#5839,.F.);
#5860 = ORIENTED_EDGE('',*,*,#5861,.T.);
#5861 = EDGE_CURVE('',#1732,#2441,#5862,.T.);
#5862 = LINE('',#5863,#5864);
#5863 = CARTESIAN_POINT('',(-60.69121170043,-1.331703333562E-05,
    16.272609710693));
#5864 = VECTOR('',#5865,1.);
#5865 = DIRECTION('',(0.,-1.,0.));
#5866 = PLANE('',#5867);
#5867 = AXIS2_PLACEMENT_3D('',#5868,#5869,#5870);
#5868 = CARTESIAN_POINT('',(-60.84747219119,-2.818072405047,
    16.33463598531));
#5869 = DIRECTION('',(-0.368938755062,-0.,-0.929453707838));
#5870 = DIRECTION('',(-0.929453707838,0.,0.368938755062));
#5871 = ADVANCED_FACE('',(#5872),#5882,.T.);
#5872 = FACE_BOUND('',#5873,.T.);
#5873 = EDGE_LOOP('',(#5874,#5875,#5881));
#5874 = ORIENTED_EDGE('',*,*,#1731,.T.);
#5875 = ORIENTED_EDGE('',*,*,#5876,.T.);
#5876 = EDGE_CURVE('',#1710,#2441,#5877,.T.);
#5877 = LINE('',#5878,#5879);
#5878 = CARTESIAN_POINT('',(-60.06062698364,-1.331703333562E-05,
    16.199089050293));
#5879 = VECTOR('',#5880,1.);
#5880 = DIRECTION('',(-0.117315396664,-0.993000509277,1.367794874846E-02
    ));
#5881 = ORIENTED_EDGE('',*,*,#5861,.F.);
#5882 = PLANE('',#5883);
#5883 = AXIS2_PLACEMENT_3D('',#5884,#5885,#5886);
#5884 = CARTESIAN_POINT('',(-60.52422302426,-2.519455117615,
    16.253140292193));
#5885 = DIRECTION('',(-0.11580679596,-0.,-0.993271758387));
#5886 = DIRECTION('',(-0.993271758387,0.,0.11580679596));
#5887 = ADVANCED_FACE('',(#5888),#5893,.T.);
#5888 = FACE_BOUND('',#5889,.T.);
#5889 = EDGE_LOOP('',(#5890,#5891,#5892));
#5890 = ORIENTED_EDGE('',*,*,#2440,.F.);
#5891 = ORIENTED_EDGE('',*,*,#5876,.F.);
#5892 = ORIENTED_EDGE('',*,*,#2334,.F.);
#5893 = PLANE('',#5894);
#5894 = AXIS2_PLACEMENT_3D('',#5895,#5896,#5897);
#5895 = CARTESIAN_POINT('',(-60.22761565981,-2.818071646226,
    16.218558468794));
#5896 = DIRECTION('',(-0.11580679596,-0.,-0.993271758387));
#5897 = DIRECTION('',(-0.993271758387,0.,0.11580679596));
#5898 = ADVANCED_FACE('',(#5899),#5916,.T.);
#5899 = FACE_BOUND('',#5900,.T.);
#5900 = EDGE_LOOP('',(#5901,#5909,#5915));
#5901 = ORIENTED_EDGE('',*,*,#5902,.T.);
#5902 = EDGE_CURVE('',#4477,#5903,#5905,.T.);
#5903 = VERTEX_POINT('',#5904);
#5904 = CARTESIAN_POINT('',(2.124415397644,-5.70148578845E-04,
    1.188675761223));
#5905 = LINE('',#5906,#5907);
#5906 = CARTESIAN_POINT('',(2.124415397644,-5.338069915771,
    1.188675761223));
#5907 = VECTOR('',#5908,1.);
#5908 = DIRECTION('',(0.,1.,0.));
#5909 = ORIENTED_EDGE('',*,*,#5910,.T.);
#5910 = EDGE_CURVE('',#5903,#4330,#5911,.T.);
#5911 = LINE('',#5912,#5913);
#5912 = CARTESIAN_POINT('',(2.124415397644,-5.70148578845E-04,
    1.188675761223));
#5913 = VECTOR('',#5914,1.);
#5914 = DIRECTION('',(4.68123168091E-02,-0.99300048568,0.108437274188));
#5915 = ORIENTED_EDGE('',*,*,#4522,.F.);
#5916 = PLANE('',#5917);
#5917 = AXIS2_PLACEMENT_3D('',#5918,#5919,#5920);
#5918 = CARTESIAN_POINT('',(2.191048827093,-2.81862852476,1.343027178793
    ));
#5919 = DIRECTION('',(0.918102006731,0.,-0.396344175228));
#5920 = DIRECTION('',(0.396344175228,0.,0.918102006731));
#5921 = ADVANCED_FACE('',(#5922),#5937,.T.);
#5922 = FACE_BOUND('',#5923,.T.);
#5923 = EDGE_LOOP('',(#5924,#5930,#5931));
#5924 = ORIENTED_EDGE('',*,*,#5925,.T.);
#5925 = EDGE_CURVE('',#5172,#4330,#5926,.T.);
#5926 = LINE('',#5927,#5928);
#5927 = CARTESIAN_POINT('',(2.376037359238,-5.70148578845E-04,
    1.771539449692));
#5928 = VECTOR('',#5929,1.);
#5929 = DIRECTION('',(0.,-1.,0.));
#5930 = ORIENTED_EDGE('',*,*,#5910,.F.);
#5931 = ORIENTED_EDGE('',*,*,#5932,.T.);
#5932 = EDGE_CURVE('',#5903,#5172,#5933,.T.);
#5933 = LINE('',#5934,#5935);
#5934 = CARTESIAN_POINT('',(2.124415397644,-5.70148578845E-04,
    1.188675761223));
#5935 = VECTOR('',#5936,1.);
#5936 = DIRECTION('',(0.396344175228,0.,0.918102006731));
#5937 = PLANE('',#5938);
#5938 = AXIS2_PLACEMENT_3D('',#5939,#5940,#5941);
#5939 = CARTESIAN_POINT('',(2.309403929789,-2.52001153959,1.617188032121
    ));
#5940 = DIRECTION('',(0.918102006731,0.,-0.396344175228));
#5941 = DIRECTION('',(0.396344175228,0.,0.918102006731));
#5942 = ADVANCED_FACE('',(#5943),#5960,.T.);
#5943 = FACE_BOUND('',#5944,.T.);
#5944 = EDGE_LOOP('',(#5945,#5946,#5954));
#5945 = ORIENTED_EDGE('',*,*,#4430,.F.);
#5946 = ORIENTED_EDGE('',*,*,#5947,.F.);
#5947 = EDGE_CURVE('',#5948,#4385,#5950,.T.);
#5948 = VERTEX_POINT('',#5949);
#5949 = CARTESIAN_POINT('',(1.730510950089,-5.70148578845E-04,
    0.690797328949));
#5950 = LINE('',#5951,#5952);
#5951 = CARTESIAN_POINT('',(1.730510950089,-5.70148578845E-04,
    0.690797328949));
#5952 = VECTOR('',#5953,1.);
#5953 = DIRECTION('',(-9.475930265684E-02,-0.993000485671,
    -7.050326246009E-02));
#5954 = ORIENTED_EDGE('',*,*,#5955,.T.);
#5955 = EDGE_CURVE('',#5948,#4431,#5956,.T.);
#5956 = LINE('',#5957,#5958);
#5957 = CARTESIAN_POINT('',(1.730510950089,-5.70148578845E-04,
    0.690797328949));
#5958 = VECTOR('',#5959,1.);
#5959 = DIRECTION('',(0.,-1.,0.));
#5960 = PLANE('',#5961);
#5961 = AXIS2_PLACEMENT_3D('',#5962,#5963,#5964);
#5962 = CARTESIAN_POINT('',(1.595628984424,-2.818628524857,
    0.590441813873));
#5963 = DIRECTION('',(0.596927460468,-0.,-0.802295211838));
#5964 = DIRECTION('',(-0.802295211838,0.,-0.596927460468));
#5965 = ADVANCED_FACE('',(#5966),#5983,.T.);
#5966 = FACE_BOUND('',#5967,.T.);
#5967 = EDGE_LOOP('',(#5968,#5976,#5977));
#5968 = ORIENTED_EDGE('',*,*,#5969,.T.);
#5969 = EDGE_CURVE('',#5970,#5948,#5972,.T.);
#5970 = VERTEX_POINT('',#5971);
#5971 = CARTESIAN_POINT('',(1.221168041229,-5.70148578845E-04,
    0.311833620071));
#5972 = LINE('',#5973,#5974);
#5973 = CARTESIAN_POINT('',(1.221168041229,-5.70148578845E-04,
    0.311833620071));
#5974 = VECTOR('',#5975,1.);
#5975 = DIRECTION('',(0.802295211838,0.,0.596927460468));
#5976 = ORIENTED_EDGE('',*,*,#5947,.T.);
#5977 = ORIENTED_EDGE('',*,*,#5978,.T.);
#5978 = EDGE_CURVE('',#4385,#5970,#5979,.T.);
#5979 = LINE('',#5980,#5981);
#5980 = CARTESIAN_POINT('',(1.221168041229,-5.338069915771,
    0.311833620071));
#5981 = VECTOR('',#5982,1.);
#5982 = DIRECTION('',(0.,1.,0.));
#5983 = PLANE('',#5984);
#5984 = AXIS2_PLACEMENT_3D('',#5985,#5986,#5987);
#5985 = CARTESIAN_POINT('',(1.356050006893,-2.520011539493,
    0.412189135147));
#5986 = DIRECTION('',(0.596927460468,-0.,-0.802295211838));
#5987 = DIRECTION('',(-0.802295211838,0.,-0.596927460468));
#5988 = ADVANCED_FACE('',(#5989),#6006,.T.);
#5989 = FACE_BOUND('',#5990,.T.);
#5990 = EDGE_LOOP('',(#5991,#5992,#6000));
#5991 = ORIENTED_EDGE('',*,*,#4370,.F.);
#5992 = ORIENTED_EDGE('',*,*,#5993,.F.);
#5993 = EDGE_CURVE('',#5994,#4363,#5996,.T.);
#5994 = VERTEX_POINT('',#5995);
#5995 = CARTESIAN_POINT('',(0.631097614765,-5.70148578845E-04,
    7.761041074991E-02));
#5996 = LINE('',#5997,#5998);
#5997 = CARTESIAN_POINT('',(0.631097614765,-5.70148578845E-04,
    7.761041074991E-02));
#5998 = VECTOR('',#5999,1.);
#5999 = DIRECTION('',(-0.117315586919,-0.993000486541,
    -1.367796747068E-02));
#6000 = ORIENTED_EDGE('',*,*,#6001,.T.);
#6001 = EDGE_CURVE('',#5994,#4353,#6002,.T.);
#6002 = LINE('',#6003,#6004);
#6003 = CARTESIAN_POINT('',(0.631097614765,-5.70148578845E-04,
    7.761041074991E-02));
#6004 = VECTOR('',#6005,1.);
#6005 = DIRECTION('',(0.,-1.,0.));
#6006 = PLANE('',#6007);
#6007 = AXIS2_PLACEMENT_3D('',#6008,#6009,#6010);
#6008 = CARTESIAN_POINT('',(0.464108660077,-2.81862851606,
    5.814096470135E-02));
#6009 = DIRECTION('',(0.11580676706,-0.,-0.993271761757));
#6010 = DIRECTION('',(-0.993271761757,0.,-0.11580676706));
#6011 = ADVANCED_FACE('',(#6012),#6029,.T.);
#6012 = FACE_BOUND('',#6013,.T.);
#6013 = EDGE_LOOP('',(#6014,#6022,#6023));
#6014 = ORIENTED_EDGE('',*,*,#6015,.T.);
#6015 = EDGE_CURVE('',#6016,#5994,#6018,.T.);
#6016 = VERTEX_POINT('',#6017);
#6017 = CARTESIAN_POINT('',(5.119037232362E-04,-5.70148578845E-04,
    4.089653026313E-03));
#6018 = LINE('',#6019,#6020);
#6019 = CARTESIAN_POINT('',(5.119037232362E-04,-5.70148578845E-04,
    4.089653026313E-03));
#6020 = VECTOR('',#6021,1.);
#6021 = DIRECTION('',(0.993271761757,0.,0.11580676706));
#6022 = ORIENTED_EDGE('',*,*,#5993,.T.);
#6023 = ORIENTED_EDGE('',*,*,#6024,.T.);
#6024 = EDGE_CURVE('',#4363,#6016,#6025,.T.);
#6025 = LINE('',#6026,#6027);
#6026 = CARTESIAN_POINT('',(5.119037232362E-04,-5.338069915771,
    4.089653026313E-03));
#6027 = VECTOR('',#6028,1.);
#6028 = DIRECTION('',(0.,1.,0.));
#6029 = PLANE('',#6030);
#6030 = AXIS2_PLACEMENT_3D('',#6031,#6032,#6033);
#6031 = CARTESIAN_POINT('',(0.167500858411,-2.520011548291,
    2.355909907487E-02));
#6032 = DIRECTION('',(0.11580676706,-0.,-0.993271761757));
#6033 = DIRECTION('',(-0.993271761757,0.,-0.11580676706));
#6034 = ADVANCED_FACE('',(#6035),#6052,.F.);
#6035 = FACE_BOUND('',#6036,.F.);
#6036 = EDGE_LOOP('',(#6037,#6038,#6046));
#6037 = ORIENTED_EDGE('',*,*,#5187,.F.);
#6038 = ORIENTED_EDGE('',*,*,#6039,.T.);
#6039 = EDGE_CURVE('',#4666,#6040,#6042,.T.);
#6040 = VERTEX_POINT('',#6041);
#6041 = CARTESIAN_POINT('',(-9.371122360229,-1.687977835536E-02,
    1.784048438072));
#6042 = LINE('',#6043,#6044);
#6043 = CARTESIAN_POINT('',(-5.377833366394,-5.834656185471E-04,
    1.97300863266));
#6044 = VECTOR('',#6045,1.);
#6045 = DIRECTION('',(-0.998874013006,-4.076329893916E-03,
    -4.726615783569E-02));
#6046 = ORIENTED_EDGE('',*,*,#6047,.T.);
#6047 = EDGE_CURVE('',#6040,#5172,#6048,.T.);
#6048 = LINE('',#6049,#6050);
#6049 = CARTESIAN_POINT('',(-9.371122360229,-1.687977835536E-02,
    1.784048438072));
#6050 = VECTOR('',#6051,1.);
#6051 = DIRECTION('',(0.999998469236,1.388387082479E-03,
    -1.0648505282E-03));
#6052 = PLANE('',#6053);
#6053 = AXIS2_PLACEMENT_3D('',#6054,#6055,#6056);
#6054 = CARTESIAN_POINT('',(-3.49806275554,-6.036855311707E-03,
    1.826112205807));
#6055 = DIRECTION('',(1.445409269793E-03,-0.998454140392,
    5.556294022372E-02));
#6056 = DIRECTION('',(1.355252715607E-20,-5.556299826508E-02,
    -0.998455183383));
#6057 = ADVANCED_FACE('',(#6058),#6068,.F.);
#6058 = FACE_BOUND('',#6059,.F.);
#6059 = EDGE_LOOP('',(#6060,#6061,#6067));
#6060 = ORIENTED_EDGE('',*,*,#4665,.T.);
#6061 = ORIENTED_EDGE('',*,*,#6062,.F.);
#6062 = EDGE_CURVE('',#6040,#4644,#6063,.T.);
#6063 = LINE('',#6064,#6065);
#6064 = CARTESIAN_POINT('',(-9.371122360229,-1.687977835536E-02,
    1.784048438072));
#6065 = VECTOR('',#6066,1.);
#6066 = DIRECTION('',(0.99490100869,5.283209175316E-03,0.100717777025));
#6067 = ORIENTED_EDGE('',*,*,#6039,.F.);
#6068 = PLANE('',#6069);
#6069 = AXIS2_PLACEMENT_3D('',#6070,#6071,#6072);
#6070 = CARTESIAN_POINT('',(-7.373857729577,-7.783659230997E-03,
    1.920020485167));
#6071 = DIRECTION('',(3.001151550438E-03,-0.999735632494,
    2.279601307277E-02));
#6072 = DIRECTION('',(0.,-2.279611573429E-02,-0.999740134789));
#6073 = ADVANCED_FACE('',(#6074),#6091,.F.);
#6074 = FACE_BOUND('',#6075,.F.);
#6075 = EDGE_LOOP('',(#6076,#6077,#6085));
#6076 = ORIENTED_EDGE('',*,*,#6062,.T.);
#6077 = ORIENTED_EDGE('',*,*,#6078,.T.);
#6078 = EDGE_CURVE('',#4644,#6079,#6081,.T.);
#6079 = VERTEX_POINT('',#6080);
#6080 = CARTESIAN_POINT('',(-9.727953910828,-1.687977835536E-02,
    2.645516633987));
#6081 = LINE('',#6082,#6083);
#6082 = CARTESIAN_POINT('',(-6.302302360535,-5.834656185471E-04,
    2.094717264175));
#6083 = VECTOR('',#6084,1.);
#6084 = DIRECTION('',(-0.987308270398,-4.696766178879E-03,0.158746085281
    ));
#6085 = ORIENTED_EDGE('',*,*,#6086,.T.);
#6086 = EDGE_CURVE('',#6079,#6040,#6087,.T.);
#6087 = LINE('',#6088,#6089);
#6088 = CARTESIAN_POINT('',(-9.727953910828,-1.687977835536E-02,
    2.645516633987));
#6089 = VECTOR('',#6090,1.);
#6090 = DIRECTION('',(0.382683194635,0.,-0.923879630982));
#6091 = PLANE('',#6092);
#6092 = AXIS2_PLACEMENT_3D('',#6093,#6094,#6095);
#6093 = CARTESIAN_POINT('',(-8.132726684317,-9.746453174304E-03,
    2.173306001489));
#6094 = DIRECTION('',(5.096496869613E-03,-0.999984784506,
    2.111036587567E-03));
#6095 = DIRECTION('',(-0.999987012718,-5.096508225857E-03,
    1.694065894509E-21));
#6096 = ADVANCED_FACE('',(#6097),#6114,.F.);
#6097 = FACE_BOUND('',#6098,.F.);
#6098 = EDGE_LOOP('',(#6099,#6107,#6108));
#6099 = ORIENTED_EDGE('',*,*,#6100,.T.);
#6100 = EDGE_CURVE('',#6101,#6079,#6103,.T.);
#6101 = VERTEX_POINT('',#6102);
#6102 = CARTESIAN_POINT('',(-9.434843063354,-7.84760992974E-03,
    2.598389387131));
#6103 = LINE('',#6104,#6105);
#6104 = CARTESIAN_POINT('',(-9.434843063354,-7.84760992974E-03,
    2.598389387131));
#6105 = VECTOR('',#6106,1.);
#6106 = DIRECTION('',(-0.986863109554,-3.041004417055E-02,0.158670829752
    ));
#6107 = ORIENTED_EDGE('',*,*,#6078,.F.);
#6108 = ORIENTED_EDGE('',*,*,#6109,.T.);
#6109 = EDGE_CURVE('',#4644,#6101,#6110,.T.);
#6110 = LINE('',#6111,#6112);
#6111 = CARTESIAN_POINT('',(-6.302302360535,-5.834656185471E-04,
    2.094717264175));
#6112 = VECTOR('',#6113,1.);
#6113 = DIRECTION('',(-0.987316518694,-2.289518430251E-03,0.158747755952
    ));
#6114 = PLANE('',#6115);
#6115 = AXIS2_PLACEMENT_3D('',#6116,#6117,#6118);
#6116 = CARTESIAN_POINT('',(-8.015158921339,-6.822289298009E-03,
    2.370122172231));
#6117 = DIRECTION('',(0.158748489786,-1.412735390437E-04,0.987319045209)
  );
#6118 = DIRECTION('',(0.987319055062,0.,-0.15874849137));
#6119 = ADVANCED_FACE('',(#6120),#6135,.F.);
#6120 = FACE_BOUND('',#6121,.F.);
#6121 = EDGE_LOOP('',(#6122,#6128,#6134));
#6122 = ORIENTED_EDGE('',*,*,#6123,.T.);
#6123 = EDGE_CURVE('',#4644,#5082,#6124,.T.);
#6124 = LINE('',#6125,#6126);
#6125 = CARTESIAN_POINT('',(-6.302302360535,-5.834656185471E-04,
    2.094717264175));
#6126 = VECTOR('',#6127,1.);
#6127 = DIRECTION('',(-0.923879559304,0.,0.382683367681));
#6128 = ORIENTED_EDGE('',*,*,#6129,.T.);
#6129 = EDGE_CURVE('',#5082,#6101,#6130,.T.);
#6130 = LINE('',#6131,#6132);
#6131 = CARTESIAN_POINT('',(-7.163770675659,-5.834656185471E-04,
    2.451549053192));
#6132 = VECTOR('',#6133,1.);
#6133 = DIRECTION('',(-0.997911194942,-3.191871368386E-03,
    6.452177125674E-02));
#6134 = ORIENTED_EDGE('',*,*,#6109,.F.);
#6135 = PLANE('',#6136);
#6136 = AXIS2_PLACEMENT_3D('',#6137,#6138,#6139);
#6137 = CARTESIAN_POINT('',(-7.856262717107,-3.68479277942E-03,
    2.399457298065));
#6138 = DIRECTION('',(3.789996790673E-03,-0.999950956759,
    9.149863465319E-03));
#6139 = DIRECTION('',(-6.776263578034E-21,-9.149929180693E-03,
    -0.999958138522));
#6140 = ADVANCED_FACE('',(#6141),#6151,.F.);
#6141 = FACE_BOUND('',#6142,.F.);
#6142 = EDGE_LOOP('',(#6143,#6144,#6145));
#6143 = ORIENTED_EDGE('',*,*,#6100,.F.);
#6144 = ORIENTED_EDGE('',*,*,#6129,.F.);
#6145 = ORIENTED_EDGE('',*,*,#6146,.T.);
#6146 = EDGE_CURVE('',#5082,#6079,#6147,.T.);
#6147 = LINE('',#6148,#6149);
#6148 = CARTESIAN_POINT('',(-7.163770675659,-5.834656185471E-04,
    2.451549053192));
#6149 = VECTOR('',#6150,1.);
#6150 = DIRECTION('',(-0.997131116578,-6.337129224033E-03,
    7.542795997011E-02));
#6151 = PLANE('',#6152);
#6152 = AXIS2_PLACEMENT_3D('',#6153,#6154,#6155);
#6153 = CARTESIAN_POINT('',(-8.446588125714,-6.943453908346E-03,
    2.54234747831));
#6154 = DIRECTION('',(-1.477741825379E-02,-0.961017381047,
    -0.276092776499));
#6155 = DIRECTION('',(0.,0.276122926915,-0.961122327923));
#6156 = ADVANCED_FACE('',(#6157),#6167,.F.);
#6157 = FACE_BOUND('',#6158,.F.);
#6158 = EDGE_LOOP('',(#6159,#6160,#6166));
#6159 = ORIENTED_EDGE('',*,*,#5081,.T.);
#6160 = ORIENTED_EDGE('',*,*,#6161,.T.);
#6161 = EDGE_CURVE('',#4820,#6079,#6162,.T.);
#6162 = LINE('',#6163,#6164);
#6163 = CARTESIAN_POINT('',(-7.90353012085,-5.834656185471E-04,
    3.019186496735));
#6164 = VECTOR('',#6165,1.);
#6165 = DIRECTION('',(-0.979625496188,-8.750315326149E-03,
    -0.200642266734));
#6166 = ORIENTED_EDGE('',*,*,#6146,.F.);
#6167 = PLANE('',#6168);
#6168 = AXIS2_PLACEMENT_3D('',#6169,#6170,#6171);
#6169 = CARTESIAN_POINT('',(-8.415723458275,-7.31582118338E-03,
    2.679494347748));
#6170 = DIRECTION('',(7.049935714746E-03,-0.99993294046,
    9.187654183666E-03));
#6171 = DIRECTION('',(0.,-9.187882512705E-03,-0.999957790517));
#6172 = ADVANCED_FACE('',(#6173),#6183,.F.);
#6173 = FACE_BOUND('',#6174,.F.);
#6174 = EDGE_LOOP('',(#6175,#6181,#6182));
#6175 = ORIENTED_EDGE('',*,*,#6176,.T.);
#6176 = EDGE_CURVE('',#4959,#6079,#6177,.T.);
#6177 = LINE('',#6178,#6179);
#6178 = CARTESIAN_POINT('',(-9.416546821594,-7.1608312428E-03,
    2.709322214127));
#6179 = VECTOR('',#6180,1.);
#6180 = DIRECTION('',(-0.979190186334,-3.056031144809E-02,
    -0.200630621671));
#6181 = ORIENTED_EDGE('',*,*,#6161,.F.);
#6182 = ORIENTED_EDGE('',*,*,#4966,.F.);
#6183 = PLANE('',#6184);
#6184 = AXIS2_PLACEMENT_3D('',#6185,#6186,#6187);
#6185 = CARTESIAN_POINT('',(-8.815772810542,-6.997513692734E-03,
    2.83235142106));
#6186 = DIRECTION('',(-0.200618890185,-3.481116641888E-03,0.979663178204
    ));
#6187 = DIRECTION('',(0.979669114121,0.,0.200620105763));
#6188 = ADVANCED_FACE('',(#6189),#6204,.T.);
#6189 = FACE_BOUND('',#6190,.T.);
#6190 = EDGE_LOOP('',(#6191,#6197,#6203));
#6191 = ORIENTED_EDGE('',*,*,#6192,.T.);
#6192 = EDGE_CURVE('',#5994,#5970,#6193,.T.);
#6193 = LINE('',#6194,#6195);
#6194 = CARTESIAN_POINT('',(0.631097614765,-5.70148578845E-04,
    7.761041074991E-02));
#6195 = VECTOR('',#6196,1.);
#6196 = DIRECTION('',(0.929453834626,0.,0.368938435649));
#6197 = ORIENTED_EDGE('',*,*,#6198,.T.);
#6198 = EDGE_CURVE('',#5970,#4353,#6199,.T.);
#6199 = LINE('',#6200,#6201);
#6200 = CARTESIAN_POINT('',(1.221168041229,-5.70148578845E-04,
    0.311833620071));
#6201 = VECTOR('',#6202,1.);
#6202 = DIRECTION('',(-0.109778032101,-0.993000486899,
    -4.357541377874E-02));
#6203 = ORIENTED_EDGE('',*,*,#6001,.F.);
#6204 = PLANE('',#6205);
#6205 = AXIS2_PLACEMENT_3D('',#6206,#6207,#6208);
#6206 = CARTESIAN_POINT('',(0.787357488468,-2.520011551905,
    0.139636378271));
#6207 = DIRECTION('',(0.368938435649,-0.,-0.929453834626));
#6208 = DIRECTION('',(-0.929453834626,0.,-0.368938435649));
#6209 = ADVANCED_FACE('',(#6210),#6215,.T.);
#6210 = FACE_BOUND('',#6211,.T.);
#6211 = EDGE_LOOP('',(#6212,#6213,#6214));
#6212 = ORIENTED_EDGE('',*,*,#4384,.F.);
#6213 = ORIENTED_EDGE('',*,*,#6198,.F.);
#6214 = ORIENTED_EDGE('',*,*,#5978,.F.);
#6215 = PLANE('',#6216);
#6216 = AXIS2_PLACEMENT_3D('',#6217,#6218,#6219);
#6217 = CARTESIAN_POINT('',(1.064908167527,-2.818628512445,
    0.249807652551));
#6218 = DIRECTION('',(0.368938435649,-0.,-0.929453834626));
#6219 = DIRECTION('',(-0.929453834626,0.,-0.368938435649));
#6220 = ADVANCED_FACE('',(#6221),#6236,.T.);
#6221 = FACE_BOUND('',#6222,.T.);
#6222 = EDGE_LOOP('',(#6223,#6224,#6230));
#6223 = ORIENTED_EDGE('',*,*,#4536,.F.);
#6224 = ORIENTED_EDGE('',*,*,#6225,.T.);
#6225 = EDGE_CURVE('',#4330,#5174,#6226,.T.);
#6226 = LINE('',#6227,#6228);
#6227 = CARTESIAN_POINT('',(2.376037359238,-5.338069915771,
    1.771539449692));
#6228 = VECTOR('',#6229,1.);
#6229 = DIRECTION('',(1.715159530703E-02,0.993000487188,0.116858269811)
  );
#6230 = ORIENTED_EDGE('',*,*,#6231,.T.);
#6231 = EDGE_CURVE('',#5174,#3564,#6232,.T.);
#6232 = LINE('',#6233,#6234);
#6233 = CARTESIAN_POINT('',(2.468229293823,-5.70148578845E-04,
    2.399667024612));
#6234 = VECTOR('',#6235,1.);
#6235 = DIRECTION('',(0.,-1.,0.));
#6236 = PLANE('',#6237);
#6237 = AXIS2_PLACEMENT_3D('',#6238,#6239,#6240);
#6238 = CARTESIAN_POINT('',(2.443815428305,-2.818628509529,2.23332902323
    ));
#6239 = DIRECTION('',(0.989399856566,0.,-0.145216816611));
#6240 = DIRECTION('',(0.145216816611,0.,0.989399856566));
#6241 = ADVANCED_FACE('',(#6242),#6247,.T.);
#6242 = FACE_BOUND('',#6243,.T.);
#6243 = EDGE_LOOP('',(#6244,#6245,#6246));
#6244 = ORIENTED_EDGE('',*,*,#5171,.T.);
#6245 = ORIENTED_EDGE('',*,*,#6225,.F.);
#6246 = ORIENTED_EDGE('',*,*,#5925,.F.);
#6247 = PLANE('',#6248);
#6248 = AXIS2_PLACEMENT_3D('',#6249,#6250,#6251);
#6249 = CARTESIAN_POINT('',(2.400451224756,-2.520011554821,
    1.937877451074));
#6250 = DIRECTION('',(0.989399856566,0.,-0.145216816611));
#6251 = DIRECTION('',(0.145216816611,0.,0.989399856566));
#6252 = ADVANCED_FACE('',(#6253),#6263,.T.);
#6253 = FACE_BOUND('',#6254,.T.);
#6254 = EDGE_LOOP('',(#6255,#6256,#6262));
#6255 = ORIENTED_EDGE('',*,*,#5955,.F.);
#6256 = ORIENTED_EDGE('',*,*,#6257,.T.);
#6257 = EDGE_CURVE('',#5948,#4477,#6258,.T.);
#6258 = LINE('',#6259,#6260);
#6259 = CARTESIAN_POINT('',(1.730510950089,-5.70148578845E-04,
    0.690797328949));
#6260 = VECTOR('',#6261,1.);
#6261 = DIRECTION('',(7.32828712115E-02,-0.993000486433,
    9.262642566676E-02));
#6262 = ORIENTED_EDGE('',*,*,#4476,.F.);
#6263 = PLANE('',#6264);
#6264 = AXIS2_PLACEMENT_3D('',#6265,#6266,#6267);
#6265 = CARTESIAN_POINT('',(1.834823006041,-2.818628517161,
    0.822643321567));
#6266 = DIRECTION('',(0.784236900735,0.,-0.620461508497));
#6267 = DIRECTION('',(0.620461508497,0.,0.784236900735));
#6268 = ADVANCED_FACE('',(#6269),#6279,.T.);
#6269 = FACE_BOUND('',#6270,.T.);
#6270 = EDGE_LOOP('',(#6271,#6272,#6273));
#6271 = ORIENTED_EDGE('',*,*,#5902,.F.);
#6272 = ORIENTED_EDGE('',*,*,#6257,.F.);
#6273 = ORIENTED_EDGE('',*,*,#6274,.T.);
#6274 = EDGE_CURVE('',#5948,#5903,#6275,.T.);
#6275 = LINE('',#6276,#6277);
#6276 = CARTESIAN_POINT('',(1.730510950089,-5.70148578845E-04,
    0.690797328949));
#6277 = VECTOR('',#6278,1.);
#6278 = DIRECTION('',(0.620461508497,0.,0.784236900735));
#6279 = PLANE('',#6280);
#6280 = AXIS2_PLACEMENT_3D('',#6281,#6282,#6283);
#6281 = CARTESIAN_POINT('',(2.020103341692,-2.52001154719,1.056829768604
    ));
#6282 = DIRECTION('',(0.784236900735,0.,-0.620461508497));
#6283 = DIRECTION('',(0.620461508497,0.,0.784236900735));
#6284 = ADVANCED_FACE('',(#6285),#6300,.T.);
#6285 = FACE_BOUND('',#6286,.T.);
#6286 = EDGE_LOOP('',(#6287,#6293,#6299));
#6287 = ORIENTED_EDGE('',*,*,#6288,.T.);
#6288 = EDGE_CURVE('',#3872,#1033,#6289,.T.);
#6289 = LINE('',#6290,#6291);
#6290 = CARTESIAN_POINT('',(2.390815973282,-5.337513446808,
    36.618453979492));
#6291 = VECTOR('',#6292,1.);
#6292 = DIRECTION('',(0.,1.,0.));
#6293 = ORIENTED_EDGE('',*,*,#6294,.T.);
#6294 = EDGE_CURVE('',#1033,#3895,#6295,.T.);
#6295 = LINE('',#6296,#6297);
#6296 = CARTESIAN_POINT('',(2.390815973282,-1.331703333562E-05,
    36.618453979492));
#6297 = VECTOR('',#6298,1.);
#6298 = DIRECTION('',(-4.357539367882E-02,-0.993000443774,0.109778430169
    ));
#6299 = ORIENTED_EDGE('',*,*,#3903,.F.);
#6300 = PLANE('',#6301);
#6301 = AXIS2_PLACEMENT_3D('',#6302,#6303,#6304);
#6302 = CARTESIAN_POINT('',(2.328790016737,-2.818072308082,
    36.774714464238));
#6303 = DIRECTION('',(0.929454351731,0.,0.368937132922));
#6304 = DIRECTION('',(-0.368937132922,0.,0.929454351731));
#6305 = ADVANCED_FACE('',(#6306),#6316,.T.);
#6306 = FACE_BOUND('',#6307,.T.);
#6307 = EDGE_LOOP('',(#6308,#6314,#6315));
#6308 = ORIENTED_EDGE('',*,*,#6309,.T.);
#6309 = EDGE_CURVE('',#1056,#3895,#6310,.T.);
#6310 = LINE('',#6311,#6312);
#6311 = CARTESIAN_POINT('',(2.156592845917,-1.331703333562E-05,
    37.208526611328));
#6312 = VECTOR('',#6313,1.);
#6313 = DIRECTION('',(0.,-1.,0.));
#6314 = ORIENTED_EDGE('',*,*,#6294,.F.);
#6315 = ORIENTED_EDGE('',*,*,#1064,.T.);
#6316 = PLANE('',#6317);
#6317 = AXIS2_PLACEMENT_3D('',#6318,#6319,#6320);
#6318 = CARTESIAN_POINT('',(2.218618802462,-2.51945445576,
    37.052266126583));
#6319 = DIRECTION('',(0.929454351731,0.,0.368937132922));
#6320 = DIRECTION('',(-0.368937132922,0.,0.929454351731));
#6321 = ADVANCED_FACE('',(#6322),#6332,.T.);
#6322 = FACE_BOUND('',#6323,.T.);
#6323 = EDGE_LOOP('',(#6324,#6325,#6331));
#6324 = ORIENTED_EDGE('',*,*,#3917,.F.);
#6325 = ORIENTED_EDGE('',*,*,#6326,.T.);
#6326 = EDGE_CURVE('',#3918,#1102,#6327,.T.);
#6327 = LINE('',#6328,#6329);
#6328 = CARTESIAN_POINT('',(1.77762901783,-5.337513446808,
    37.717868804932));
#6329 = VECTOR('',#6330,1.);
#6330 = DIRECTION('',(-9.262642277425E-02,0.993000522879,
    7.328238100783E-02));
#6331 = ORIENTED_EDGE('',*,*,#5594,.F.);
#6332 = PLANE('',#6333);
#6333 = AXIS2_PLACEMENT_3D('',#6334,#6335,#6336);
#6334 = CARTESIAN_POINT('',(1.411596558903,-2.818071508783,
    38.007459283684));
#6335 = DIRECTION('',(0.620458967799,0.,0.784238910841));
#6336 = DIRECTION('',(0.784238910841,0.,-0.620458967799));
#6337 = ADVANCED_FACE('',(#6338),#6348,.T.);
#6338 = FACE_BOUND('',#6339,.T.);
#6339 = EDGE_LOOP('',(#6340,#6341,#6342));
#6340 = ORIENTED_EDGE('',*,*,#1110,.T.);
#6341 = ORIENTED_EDGE('',*,*,#6326,.F.);
#6342 = ORIENTED_EDGE('',*,*,#6343,.T.);
#6343 = EDGE_CURVE('',#3918,#1079,#6344,.T.);
#6344 = LINE('',#6345,#6346);
#6345 = CARTESIAN_POINT('',(1.77762901783,-5.337513446808,
    37.717868804932));
#6346 = VECTOR('',#6347,1.);
#6347 = DIRECTION('',(0.,1.,0.));
#6348 = PLANE('',#6349);
#6349 = AXIS2_PLACEMENT_3D('',#6350,#6351,#6352);
#6350 = CARTESIAN_POINT('',(1.645783044483,-2.519455255058,
    37.82218015113));
#6351 = DIRECTION('',(0.620458967799,0.,0.784238910841));
#6352 = DIRECTION('',(0.784238910841,0.,-0.620458967799));
#6353 = ADVANCED_FACE('',(#6354),#6364,.T.);
#6354 = FACE_BOUND('',#6355,.T.);
#6355 = EDGE_LOOP('',(#6356,#6357,#6363));
#6356 = ORIENTED_EDGE('',*,*,#3880,.F.);
#6357 = ORIENTED_EDGE('',*,*,#6358,.T.);
#6358 = EDGE_CURVE('',#3596,#1033,#6359,.T.);
#6359 = LINE('',#6360,#6361);
#6360 = CARTESIAN_POINT('',(2.464336633682,-5.337513446808,
    35.987869262695));
#6361 = VECTOR('',#6362,1.);
#6362 = DIRECTION('',(-1.367794874846E-02,0.993000509277,0.117315396664)
  );
#6363 = ORIENTED_EDGE('',*,*,#6288,.F.);
#6364 = PLANE('',#6365);
#6365 = AXIS2_PLACEMENT_3D('',#6366,#6367,#6368);
#6366 = CARTESIAN_POINT('',(2.410285391782,-2.818071646226,
    36.451465303322));
#6367 = DIRECTION('',(0.993271758387,0.,0.11580679596));
#6368 = DIRECTION('',(-0.11580679596,0.,0.993271758387));
#6369 = ADVANCED_FACE('',(#6370),#6380,.T.);
#6370 = FACE_BOUND('',#6371,.T.);
#6371 = EDGE_LOOP('',(#6372,#6373,#6374));
#6372 = ORIENTED_EDGE('',*,*,#1041,.T.);
#6373 = ORIENTED_EDGE('',*,*,#6358,.F.);
#6374 = ORIENTED_EDGE('',*,*,#6375,.T.);
#6375 = EDGE_CURVE('',#3596,#228,#6376,.T.);
#6376 = LINE('',#6377,#6378);
#6377 = CARTESIAN_POINT('',(2.464336633682,-5.337513446808,
    35.987869262695));
#6378 = VECTOR('',#6379,1.);
#6379 = DIRECTION('',(0.,1.,0.));
#6380 = PLANE('',#6381);
#6381 = AXIS2_PLACEMENT_3D('',#6382,#6383,#6384);
#6382 = CARTESIAN_POINT('',(2.444867215182,-2.519455117615,
    36.154857938866));
#6383 = DIRECTION('',(0.993271758387,0.,0.11580679596));
#6384 = DIRECTION('',(-0.11580679596,0.,0.993271758387));
#6385 = ADVANCED_FACE('',(#6386),#6396,.T.);
#6386 = FACE_BOUND('',#6387,.T.);
#6387 = EDGE_LOOP('',(#6388,#6389,#6395));
#6388 = ORIENTED_EDGE('',*,*,#6231,.F.);
#6389 = ORIENTED_EDGE('',*,*,#6390,.T.);
#6390 = EDGE_CURVE('',#5174,#3596,#6391,.T.);
#6391 = LINE('',#6392,#6393);
#6392 = CARTESIAN_POINT('',(2.468229293823,-5.70148578845E-04,
    2.399667024612));
#6393 = VECTOR('',#6394,1.);
#6394 = DIRECTION('',(-1.144578145164E-04,-0.156924787674,0.987610549717
    ));
#6395 = ORIENTED_EDGE('',*,*,#3595,.F.);
#6396 = PLANE('',#6397);
#6397 = AXIS2_PLACEMENT_3D('',#6398,#6399,#6400);
#6398 = CARTESIAN_POINT('',(2.466425398779,-3.898076852602,
    17.964753458737));
#6399 = DIRECTION('',(0.999999993284,0.,1.158936726431E-04));
#6400 = DIRECTION('',(-1.158936726431E-04,0.,0.999999993284));
#6401 = ADVANCED_FACE('',(#6402),#6407,.T.);
#6402 = FACE_BOUND('',#6403,.T.);
#6403 = EDGE_LOOP('',(#6404,#6405,#6406));
#6404 = ORIENTED_EDGE('',*,*,#6375,.F.);
#6405 = ORIENTED_EDGE('',*,*,#6390,.F.);
#6406 = ORIENTED_EDGE('',*,*,#5316,.T.);
#6407 = PLANE('',#6408);
#6408 = AXIS2_PLACEMENT_3D('',#6409,#6410,#6411);
#6409 = CARTESIAN_POINT('',(2.466140528717,-1.440006652137,
    20.422782905949));
#6410 = DIRECTION('',(0.999999993284,0.,1.158936726431E-04));
#6411 = DIRECTION('',(-1.158936726431E-04,0.,0.999999993284));
#6412 = ADVANCED_FACE('',(#6413),#6423,.T.);
#6413 = FACE_BOUND('',#6414,.T.);
#6414 = EDGE_LOOP('',(#6415,#6416,#6422));
#6415 = ORIENTED_EDGE('',*,*,#6309,.F.);
#6416 = ORIENTED_EDGE('',*,*,#6417,.T.);
#6417 = EDGE_CURVE('',#1056,#3918,#6418,.T.);
#6418 = LINE('',#6419,#6420);
#6419 = CARTESIAN_POINT('',(2.156592845917,-1.331703333562E-05,
    37.208526611328));
#6420 = VECTOR('',#6421,1.);
#6421 = DIRECTION('',(-7.050328069427E-02,-0.99300049758,
    9.475916428845E-02));
#6422 = ORIENTED_EDGE('',*,*,#3926,.F.);
#6423 = PLANE('',#6424);
#6424 = AXIS2_PLACEMENT_3D('',#6425,#6426,#6427);
#6425 = CARTESIAN_POINT('',(2.056237304066,-2.818071764408,
    37.343408381139));
#6426 = DIRECTION('',(0.802294720464,0.,0.596928120896));
#6427 = DIRECTION('',(-0.596928120896,0.,0.802294720464));
#6428 = ADVANCED_FACE('',(#6429),#6434,.T.);
#6429 = FACE_BOUND('',#6430,.T.);
#6430 = EDGE_LOOP('',(#6431,#6432,#6433));
#6431 = ORIENTED_EDGE('',*,*,#6343,.F.);
#6432 = ORIENTED_EDGE('',*,*,#6417,.F.);
#6433 = ORIENTED_EDGE('',*,*,#1087,.T.);
#6434 = PLANE('',#6435);
#6435 = AXIS2_PLACEMENT_3D('',#6436,#6437,#6438);
#6436 = CARTESIAN_POINT('',(1.877984559681,-2.519454999433,
    37.582987035121));
#6437 = DIRECTION('',(0.802294720464,0.,0.596928120896));
#6438 = DIRECTION('',(-0.596928120896,0.,0.802294720464));
#6439 = ADVANCED_FACE('',(#6440),#6455,.T.);
#6440 = FACE_BOUND('',#6441,.T.);
#6441 = EDGE_LOOP('',(#6442,#6443,#6449));
#6442 = ORIENTED_EDGE('',*,*,#1016,.T.);
#6443 = ORIENTED_EDGE('',*,*,#6444,.T.);
#6444 = EDGE_CURVE('',#994,#2901,#6445,.T.);
#6445 = LINE('',#6446,#6447);
#6446 = CARTESIAN_POINT('',(-55.25336456298,-5.834656185471E-04,
    34.395050048828));
#6447 = VECTOR('',#6448,1.);
#6448 = DIRECTION('',(-0.170618631818,-0.985081078163,2.246223322282E-02
    ));
#6449 = ORIENTED_EDGE('',*,*,#6450,.T.);
#6450 = EDGE_CURVE('',#2901,#575,#6451,.T.);
#6451 = LINE('',#6452,#6453);
#6452 = CARTESIAN_POINT('',(-56.17783355712,-5.338083267212,
    34.516757965088));
#6453 = VECTOR('',#6454,1.);
#6454 = DIRECTION('',(0.,1.,0.));
#6455 = PLANE('',#6456);
#6456 = AXIS2_PLACEMENT_3D('',#6457,#6458,#6459);
#6457 = CARTESIAN_POINT('',(-55.92668026568,-2.456430771311,
    34.483693206879));
#6458 = DIRECTION('',(-0.130525416598,-0.,-0.991444963486));
#6459 = DIRECTION('',(-0.991444963486,0.,0.130525416598));
#6460 = ADVANCED_FACE('',(#6461),#6471,.T.);
#6461 = FACE_BOUND('',#6462,.T.);
#6462 = EDGE_LOOP('',(#6463,#6464,#6465));
#6463 = ORIENTED_EDGE('',*,*,#2900,.F.);
#6464 = ORIENTED_EDGE('',*,*,#6444,.F.);
#6465 = ORIENTED_EDGE('',*,*,#6466,.T.);
#6466 = EDGE_CURVE('',#994,#2878,#6467,.T.);
#6467 = LINE('',#6468,#6469);
#6468 = CARTESIAN_POINT('',(-55.25336456298,-5.834656185471E-04,
    34.395050048828));
#6469 = VECTOR('',#6470,1.);
#6470 = DIRECTION('',(0.,-1.,0.));
#6471 = PLANE('',#6472);
#6472 = AXIS2_PLACEMENT_3D('',#6473,#6474,#6475);
#6473 = CARTESIAN_POINT('',(-55.50451785442,-2.88223596152,
    34.428114807037));
#6474 = DIRECTION('',(-0.130525416598,-0.,-0.991444963486));
#6475 = DIRECTION('',(-0.991444963486,0.,0.130525416598));
#6476 = ADVANCED_FACE('',(#6477),#6487,.T.);
#6477 = FACE_BOUND('',#6478,.T.);
#6478 = EDGE_LOOP('',(#6479,#6480,#6486));
#6479 = ORIENTED_EDGE('',*,*,#993,.T.);
#6480 = ORIENTED_EDGE('',*,*,#6481,.T.);
#6481 = EDGE_CURVE('',#971,#2878,#6482,.T.);
#6482 = LINE('',#6483,#6484);
#6483 = CARTESIAN_POINT('',(-54.39189529418,-5.834656185471E-04,
    34.038219451904));
#6484 = VECTOR('',#6485,1.);
#6485 = DIRECTION('',(-0.158991491145,-0.985081050683,6.585612597656E-02
    ));
#6486 = ORIENTED_EDGE('',*,*,#6466,.F.);
#6487 = PLANE('',#6488);
#6488 = AXIS2_PLACEMENT_3D('',#6489,#6490,#6491);
#6489 = CARTESIAN_POINT('',(-55.0193265804,-2.456430589518,
    34.298108792706));
#6490 = DIRECTION('',(-0.382681914848,-0.,-0.923880161086));
#6491 = DIRECTION('',(-0.923880161086,0.,0.382681914848));
#6492 = ADVANCED_FACE('',(#6493),#6503,.T.);
#6493 = FACE_BOUND('',#6494,.T.);
#6494 = EDGE_LOOP('',(#6495,#6496,#6497));
#6495 = ORIENTED_EDGE('',*,*,#2877,.F.);
#6496 = ORIENTED_EDGE('',*,*,#6481,.F.);
#6497 = ORIENTED_EDGE('',*,*,#6498,.T.);
#6498 = EDGE_CURVE('',#971,#2855,#6499,.T.);
#6499 = LINE('',#6500,#6501);
#6500 = CARTESIAN_POINT('',(-54.39189529418,-5.834656185471E-04,
    34.038219451904));
#6501 = VECTOR('',#6502,1.);
#6502 = DIRECTION('',(0.,-1.,0.));
#6503 = PLANE('',#6504);
#6504 = AXIS2_PLACEMENT_3D('',#6505,#6506,#6507);
#6505 = CARTESIAN_POINT('',(-54.62593327677,-2.882236143313,
    34.135160708027));
#6506 = DIRECTION('',(-0.382681914848,-0.,-0.923880161086));
#6507 = DIRECTION('',(-0.923880161086,0.,0.382681914848));
#6508 = ADVANCED_FACE('',(#6509),#6519,.T.);
#6509 = FACE_BOUND('',#6510,.T.);
#6510 = EDGE_LOOP('',(#6511,#6517,#6518));
#6511 = ORIENTED_EDGE('',*,*,#6512,.T.);
#6512 = EDGE_CURVE('',#5671,#5701,#6513,.T.);
#6513 = LINE('',#6514,#6515);
#6514 = CARTESIAN_POINT('',(-32.76272201538,-2.537513256073,
    33.85404586792));
#6515 = VECTOR('',#6516,1.);
#6516 = DIRECTION('',(0.503160840009,-0.373776202913,0.779179388343));
#6517 = ORIENTED_EDGE('',*,*,#5708,.T.);
#6518 = ORIENTED_EDGE('',*,*,#5670,.F.);
#6519 = PLANE('',#6520);
#6520 = AXIS2_PLACEMENT_3D('',#6521,#6522,#6523);
#6521 = CARTESIAN_POINT('',(-31.6043510417,-3.398016438513,
    34.856043755636));
#6522 = DIRECTION('',(0.596323568422,0.802744169549,0.));
#6523 = DIRECTION('',(0.802744169549,-0.596323568422,0.));
#6524 = ADVANCED_FACE('',(#6525),#6535,.T.);
#6525 = FACE_BOUND('',#6526,.T.);
#6526 = EDGE_LOOP('',(#6527,#6528,#6534));
#6527 = ORIENTED_EDGE('',*,*,#2587,.F.);
#6528 = ORIENTED_EDGE('',*,*,#6529,.T.);
#6529 = EDGE_CURVE('',#2418,#5784,#6530,.T.);
#6530 = LINE('',#6531,#6532);
#6531 = CARTESIAN_POINT('',(-30.33021926879,-5.337513446808,
    27.30560874939));
#6532 = VECTOR('',#6533,1.);
#6533 = DIRECTION('',(-0.544202165065,0.838954112892,0.));
#6534 = ORIENTED_EDGE('',*,*,#5813,.T.);
#6535 = PLANE('',#6536);
#6536 = AXIS2_PLACEMENT_3D('',#6537,#6538,#6539);
#6537 = CARTESIAN_POINT('',(-31.97463353739,-3.890676282508,
    27.30560874939));
#6538 = DIRECTION('',(0.,0.,1.));
#6539 = DIRECTION('',(1.,0.,-0.));
#6540 = ADVANCED_FACE('',(#6541),#6558,.T.);
#6541 = FACE_BOUND('',#6542,.T.);
#6542 = EDGE_LOOP('',(#6543,#6551,#6552));
#6543 = ORIENTED_EDGE('',*,*,#6544,.T.);
#6544 = EDGE_CURVE('',#6545,#5784,#6547,.T.);
#6545 = VERTEX_POINT('',#6546);
#6546 = CARTESIAN_POINT('',(-30.33021926879,-1.587513327599,
    27.30560874939));
#6547 = LINE('',#6548,#6549);
#6548 = CARTESIAN_POINT('',(-30.33021926879,-1.587513327599,
    27.30560874939));
#6549 = VECTOR('',#6550,1.);
#6550 = DIRECTION('',(-1.,0.,0.));
#6551 = ORIENTED_EDGE('',*,*,#6529,.F.);
#6552 = ORIENTED_EDGE('',*,*,#6553,.T.);
#6553 = EDGE_CURVE('',#2418,#6545,#6554,.T.);
#6554 = LINE('',#6555,#6556);
#6555 = CARTESIAN_POINT('',(-30.33021926879,-5.337513446808,
    27.30560874939));
#6556 = VECTOR('',#6557,1.);
#6557 = DIRECTION('',(0.,1.,0.));
#6558 = PLANE('',#6559);
#6559 = AXIS2_PLACEMENT_3D('',#6560,#6561,#6562);
#6560 = CARTESIAN_POINT('',(-31.11830774678,-3.034350491899,
    27.30560874939));
#6561 = DIRECTION('',(0.,0.,1.));
#6562 = DIRECTION('',(1.,0.,-0.));
#6563 = ADVANCED_FACE('',(#6564),#6574,.T.);
#6564 = FACE_BOUND('',#6565,.T.);
#6565 = EDGE_LOOP('',(#6566,#6567,#6573));
#6566 = ORIENTED_EDGE('',*,*,#2403,.F.);
#6567 = ORIENTED_EDGE('',*,*,#6568,.T.);
#6568 = EDGE_CURVE('',#2349,#2418,#6569,.T.);
#6569 = LINE('',#6570,#6571);
#6570 = CARTESIAN_POINT('',(-30.33522033691,-3.036529541016,
    16.193109512329));
#6571 = VECTOR('',#6572,1.);
#6572 = DIRECTION('',(4.406916933832E-04,-0.202761584231,0.979228035623)
  );
#6573 = ORIENTED_EDGE('',*,*,#2417,.F.);
#6574 = PLANE('',#6575);
#6575 = AXIS2_PLACEMENT_3D('',#6576,#6577,#6578);
#6576 = CARTESIAN_POINT('',(-30.33159761946,-4.703336382633,
    21.233043022636));
#6577 = DIRECTION('',(0.999997638071,2.173442539288E-03,0.));
#6578 = DIRECTION('',(-2.173442539288E-03,0.999997638071,0.));
#6579 = ADVANCED_FACE('',(#6580),#6590,.T.);
#6580 = FACE_BOUND('',#6581,.T.);
#6581 = EDGE_LOOP('',(#6582,#6588,#6589));
#6582 = ORIENTED_EDGE('',*,*,#6583,.T.);
#6583 = EDGE_CURVE('',#5701,#5740,#6584,.T.);
#6584 = LINE('',#6585,#6586);
#6585 = CARTESIAN_POINT('',(-31.01272010803,-3.837513208389,
    36.564044952393));
#6586 = VECTOR('',#6587,1.);
#6587 = DIRECTION('',(-0.172378410663,9.850184159169E-02,0.980093398988)
  );
#6588 = ORIENTED_EDGE('',*,*,#5739,.T.);
#6589 = ORIENTED_EDGE('',*,*,#5724,.T.);
#6590 = PLANE('',#6591);
#6591 = AXIS2_PLACEMENT_3D('',#6592,#6593,#6594);
#6592 = CARTESIAN_POINT('',(-31.96618175365,-3.837513273865,
    41.98514995891));
#6593 = DIRECTION('',(0.984883014523,0.,0.173220806208));
#6594 = DIRECTION('',(-0.173220806208,0.,0.984883014523));
#6595 = ADVANCED_FACE('',(#6596),#6601,.T.);
#6596 = FACE_BOUND('',#6597,.T.);
#6597 = EDGE_LOOP('',(#6598,#6599,#6600));
#6598 = ORIENTED_EDGE('',*,*,#6512,.F.);
#6599 = ORIENTED_EDGE('',*,*,#5686,.F.);
#6600 = ORIENTED_EDGE('',*,*,#5700,.T.);
#6601 = PLANE('',#6602);
#6602 = AXIS2_PLACEMENT_3D('',#6603,#6604,#6605);
#6603 = CARTESIAN_POINT('',(-32.12579079483,-3.837513208389,
    34.840377949786));
#6604 = DIRECTION('',(-0.840068455858,-0.,0.54248040469));
#6605 = DIRECTION('',(-0.54248040469,0.,-0.840068455858));
#6606 = ADVANCED_FACE('',(#6607),#6622,.T.);
#6607 = FACE_BOUND('',#6608,.T.);
#6608 = EDGE_LOOP('',(#6609,#6615,#6621));
#6609 = ORIENTED_EDGE('',*,*,#6610,.T.);
#6610 = EDGE_CURVE('',#3221,#2257,#6611,.T.);
#6611 = LINE('',#6612,#6613);
#6612 = CARTESIAN_POINT('',(-59.62799835205,-5.338083267212,
    31.869352340698));
#6613 = VECTOR('',#6614,1.);
#6614 = DIRECTION('',(0.,1.,0.));
#6615 = ORIENTED_EDGE('',*,*,#6616,.T.);
#6616 = EDGE_CURVE('',#2257,#3244,#6617,.T.);
#6617 = LINE('',#6618,#6619);
#6618 = CARTESIAN_POINT('',(-59.62799835205,-5.834656185471E-04,
    31.869352340698));
#6619 = VECTOR('',#6620,1.);
#6620 = DIRECTION('',(6.585612966238E-02,-0.985081105816,0.158991148026)
  );
#6621 = ORIENTED_EDGE('',*,*,#3252,.F.);
#6622 = PLANE('',#6623);
#6623 = AXIS2_PLACEMENT_3D('',#6624,#6625,#6626);
#6624 = CARTESIAN_POINT('',(-59.53105711032,-2.882235778585,
    32.103389770349));
#6625 = DIRECTION('',(0.923879861527,0.,-0.382682638051));
#6626 = DIRECTION('',(0.382682638051,0.,0.923879861527));
#6627 = ADVANCED_FACE('',(#6628),#6638,.T.);
#6628 = FACE_BOUND('',#6629,.T.);
#6629 = EDGE_LOOP('',(#6630,#6636,#6637));
#6630 = ORIENTED_EDGE('',*,*,#6631,.T.);
#6631 = EDGE_CURVE('',#2280,#3244,#6632,.T.);
#6632 = LINE('',#6633,#6634);
#6633 = CARTESIAN_POINT('',(-59.27116775512,-5.834656185471E-04,
    32.730819702148));
#6634 = VECTOR('',#6635,1.);
#6635 = DIRECTION('',(0.,-1.,0.));
#6636 = ORIENTED_EDGE('',*,*,#6616,.F.);
#6637 = ORIENTED_EDGE('',*,*,#2288,.T.);
#6638 = PLANE('',#6639);
#6639 = AXIS2_PLACEMENT_3D('',#6640,#6641,#6642);
#6640 = CARTESIAN_POINT('',(-59.36810899685,-2.456430954245,
    32.496782272498));
#6641 = DIRECTION('',(0.923879861527,0.,-0.382682638051));
#6642 = DIRECTION('',(0.382682638051,0.,0.923879861527));
#6643 = ADVANCED_FACE('',(#6644),#6659,.T.);
#6644 = FACE_BOUND('',#6645,.T.);
#6645 = EDGE_LOOP('',(#6646,#6652,#6658));
#6646 = ORIENTED_EDGE('',*,*,#6647,.T.);
#6647 = EDGE_CURVE('',#2947,#1148,#6648,.T.);
#6648 = LINE('',#6649,#6650);
#6649 = CARTESIAN_POINT('',(-62.45482254028,-5.337513446808,
    39.793453216553));
#6650 = VECTOR('',#6651,1.);
#6651 = DIRECTION('',(0.,1.,0.));
#6652 = ORIENTED_EDGE('',*,*,#6653,.T.);
#6653 = EDGE_CURVE('',#1148,#2924,#6654,.T.);
#6654 = LINE('',#6655,#6656);
#6655 = CARTESIAN_POINT('',(-62.45482254028,-1.331703333562E-05,
    39.793453216553));
#6656 = VECTOR('',#6657,1.);
#6657 = DIRECTION('',(-1.367865831052E-02,-0.993000499637,
    -0.117315395526));
#6658 = ORIENTED_EDGE('',*,*,#2946,.F.);
#6659 = PLANE('',#6660);
#6660 = AXIS2_PLACEMENT_3D('',#6661,#6662,#6663);
#6661 = CARTESIAN_POINT('',(-62.47429296972,-2.818071743626,
    39.626464533927));
#6662 = DIRECTION('',(-0.993271067197,-0.,0.115812724127));
#6663 = DIRECTION('',(-0.115812724127,0.,-0.993271067197));
#6664 = ADVANCED_FACE('',(#6665),#6675,.T.);
#6665 = FACE_BOUND('',#6666,.T.);
#6666 = EDGE_LOOP('',(#6667,#6673,#6674));
#6667 = ORIENTED_EDGE('',*,*,#6668,.T.);
#6668 = EDGE_CURVE('',#583,#2924,#6669,.T.);
#6669 = LINE('',#6670,#6671);
#6670 = CARTESIAN_POINT('',(-62.52834701538,-1.331703333562E-05,
    39.162868499756));
#6671 = VECTOR('',#6672,1.);
#6672 = DIRECTION('',(0.,-1.,0.));
#6673 = ORIENTED_EDGE('',*,*,#6653,.F.);
#6674 = ORIENTED_EDGE('',*,*,#1147,.T.);
#6675 = PLANE('',#6676);
#6676 = AXIS2_PLACEMENT_3D('',#6677,#6678,#6679);
#6677 = CARTESIAN_POINT('',(-62.50887658593,-2.519455020215,
    39.329857182382));
#6678 = DIRECTION('',(-0.993271067197,-0.,0.115812724127));
#6679 = DIRECTION('',(-0.115812724127,0.,-0.993271067197));
#6680 = ADVANCED_FACE('',(#6681),#6696,.T.);
#6681 = FACE_BOUND('',#6682,.T.);
#6682 = EDGE_LOOP('',(#6683,#6684,#6690));
#6683 = ORIENTED_EDGE('',*,*,#3176,.F.);
#6684 = ORIENTED_EDGE('',*,*,#6685,.T.);
#6685 = EDGE_CURVE('',#2924,#1847,#6686,.T.);
#6686 = LINE('',#6687,#6688);
#6687 = CARTESIAN_POINT('',(-62.52834701538,-5.337513446808,
    39.162868499756));
#6688 = VECTOR('',#6689,1.);
#6689 = DIRECTION('',(0.,0.251182789493,-0.967939670776));
#6690 = ORIENTED_EDGE('',*,*,#6691,.T.);
#6691 = EDGE_CURVE('',#1847,#2556,#6692,.T.);
#6692 = LINE('',#6693,#6694);
#6693 = CARTESIAN_POINT('',(-62.52834701538,-1.331703333562E-05,
    18.594667434692));
#6694 = VECTOR('',#6695,1.);
#6695 = DIRECTION('',(0.,-1.,0.));
#6696 = PLANE('',#6697);
#6697 = AXIS2_PLACEMENT_3D('',#6698,#6699,#6700);
#6698 = CARTESIAN_POINT('',(-62.52834701538,-3.832822195907,
    27.714709153238));
#6699 = DIRECTION('',(-1.,-0.,-0.));
#6700 = DIRECTION('',(0.,0.,-1.));
#6701 = ADVANCED_FACE('',(#6702),#6707,.T.);
#6702 = FACE_BOUND('',#6703,.T.);
#6703 = EDGE_LOOP('',(#6704,#6705,#6706));
#6704 = ORIENTED_EDGE('',*,*,#1984,.T.);
#6705 = ORIENTED_EDGE('',*,*,#6685,.F.);
#6706 = ORIENTED_EDGE('',*,*,#6668,.F.);
#6707 = PLANE('',#6708);
#6708 = AXIS2_PLACEMENT_3D('',#6709,#6710,#6711);
#6709 = CARTESIAN_POINT('',(-62.52834701538,-1.504704567935,
    30.04282678121));
#6710 = DIRECTION('',(-1.,-0.,-0.));
#6711 = DIRECTION('',(0.,0.,-1.));
#6712 = ADVANCED_FACE('',(#6713),#6728,.T.);
#6713 = FACE_BOUND('',#6714,.T.);
#6714 = EDGE_LOOP('',(#6715,#6721,#6727));
#6715 = ORIENTED_EDGE('',*,*,#6716,.T.);
#6716 = EDGE_CURVE('',#2993,#1194,#6717,.T.);
#6717 = LINE('',#6718,#6719);
#6718 = CARTESIAN_POINT('',(-61.84163665771,-5.337513446808,
    40.892868041992));
#6719 = VECTOR('',#6720,1.);
#6720 = DIRECTION('',(0.,1.,0.));
#6721 = ORIENTED_EDGE('',*,*,#6722,.T.);
#6722 = EDGE_CURVE('',#1194,#2970,#6723,.T.);
#6723 = LINE('',#6724,#6725);
#6724 = CARTESIAN_POINT('',(-61.84163665771,-1.331703333562E-05,
    40.892868041992));
#6725 = VECTOR('',#6726,1.);
#6726 = DIRECTION('',(-7.05032144911E-02,-0.993000502238,
    -9.475916473295E-02));
#6727 = ORIENTED_EDGE('',*,*,#2992,.F.);
#6728 = PLANE('',#6729);
#6729 = AXIS2_PLACEMENT_3D('',#6730,#6731,#6732);
#6730 = CARTESIAN_POINT('',(-61.94199210298,-2.818071717342,
    40.757986274701));
#6731 = DIRECTION('',(-0.802294990245,-0.,0.596927758299));
#6732 = DIRECTION('',(-0.596927758299,0.,-0.802294990245));
#6733 = ADVANCED_FACE('',(#6734),#6744,.T.);
#6734 = FACE_BOUND('',#6735,.T.);
#6735 = EDGE_LOOP('',(#6736,#6742,#6743));
#6736 = ORIENTED_EDGE('',*,*,#6737,.T.);
#6737 = EDGE_CURVE('',#1171,#2970,#6738,.T.);
#6738 = LINE('',#6739,#6740);
#6739 = CARTESIAN_POINT('',(-62.22060012817,-1.331703333562E-05,
    40.383525848389));
#6740 = VECTOR('',#6741,1.);
#6741 = DIRECTION('',(0.,-1.,0.));
#6742 = ORIENTED_EDGE('',*,*,#6722,.F.);
#6743 = ORIENTED_EDGE('',*,*,#1193,.T.);
#6744 = PLANE('',#6745);
#6745 = AXIS2_PLACEMENT_3D('',#6746,#6747,#6748);
#6746 = CARTESIAN_POINT('',(-62.1202446829,-2.519455046499,
    40.51840761568));
#6747 = DIRECTION('',(-0.802294990245,-0.,0.596927758299));
#6748 = DIRECTION('',(-0.596927758299,0.,-0.802294990245));
#6749 = ADVANCED_FACE('',(#6750),#6765,.T.);
#6750 = FACE_BOUND('',#6751,.T.);
#6751 = EDGE_LOOP('',(#6752,#6753,#6759));
#6752 = ORIENTED_EDGE('',*,*,#3070,.F.);
#6753 = ORIENTED_EDGE('',*,*,#6754,.T.);
#6754 = EDGE_CURVE('',#2602,#1870,#6755,.T.);
#6755 = LINE('',#6756,#6757);
#6756 = CARTESIAN_POINT('',(-56.17783355712,-5.338083267212,
    27.373008728027));
#6757 = VECTOR('',#6758,1.);
#6758 = DIRECTION('',(-0.170618631818,0.985081078163,2.246223322282E-02)
  );
#6759 = ORIENTED_EDGE('',*,*,#6760,.T.);
#6760 = EDGE_CURVE('',#1870,#3062,#6761,.T.);
#6761 = LINE('',#6762,#6763);
#6762 = CARTESIAN_POINT('',(-57.10230255127,-5.834656185471E-04,
    27.494716644287));
#6763 = VECTOR('',#6764,1.);
#6764 = DIRECTION('',(0.,-1.,0.));
#6765 = PLANE('',#6766);
#6766 = AXIS2_PLACEMENT_3D('',#6767,#6768,#6769);
#6767 = CARTESIAN_POINT('',(-56.85114925982,-2.88223596152,
    27.461651886078));
#6768 = DIRECTION('',(0.130525416598,0.,0.991444963486));
#6769 = DIRECTION('',(0.991444963486,0.,-0.130525416598));
#6770 = ADVANCED_FACE('',(#6771),#6781,.T.);
#6771 = FACE_BOUND('',#6772,.T.);
#6772 = EDGE_LOOP('',(#6773,#6774,#6775));
#6773 = ORIENTED_EDGE('',*,*,#2097,.T.);
#6774 = ORIENTED_EDGE('',*,*,#6754,.F.);
#6775 = ORIENTED_EDGE('',*,*,#6776,.T.);
#6776 = EDGE_CURVE('',#2602,#2098,#6777,.T.);
#6777 = LINE('',#6778,#6779);
#6778 = CARTESIAN_POINT('',(-56.17783355712,-5.338083267212,
    27.373008728027));
#6779 = VECTOR('',#6780,1.);
#6780 = DIRECTION('',(0.,1.,0.));
#6781 = PLANE('',#6782);
#6782 = AXIS2_PLACEMENT_3D('',#6783,#6784,#6785);
#6783 = CARTESIAN_POINT('',(-56.42898684857,-2.456430771311,
    27.406073486236));
#6784 = DIRECTION('',(0.130525416598,0.,0.991444963486));
#6785 = DIRECTION('',(0.991444963486,0.,-0.130525416598));
#6786 = ADVANCED_FACE('',(#6787),#6802,.T.);
#6787 = FACE_BOUND('',#6788,.T.);
#6788 = EDGE_LOOP('',(#6789,#6790,#6796));
#6789 = ORIENTED_EDGE('',*,*,#2670,.F.);
#6790 = ORIENTED_EDGE('',*,*,#6791,.T.);
#6791 = EDGE_CURVE('',#2671,#2144,#6792,.T.);
#6792 = LINE('',#6793,#6794);
#6793 = CARTESIAN_POINT('',(-53.65213775634,-5.338083267212,
    28.419185638428));
#6794 = VECTOR('',#6795,1.);
#6795 = DIRECTION('',(-0.136528566085,0.985081134174,-0.104762157944));
#6796 = ORIENTED_EDGE('',*,*,#6797,.T.);
#6797 = EDGE_CURVE('',#2144,#2648,#6798,.T.);
#6798 = LINE('',#6799,#6800);
#6799 = CARTESIAN_POINT('',(-54.39189529418,-5.834656185471E-04,
    27.85154914856));
#6800 = VECTOR('',#6801,1.);
#6801 = DIRECTION('',(0.,-1.,0.));
#6802 = PLANE('',#6803);
#6803 = AXIS2_PLACEMENT_3D('',#6804,#6805,#6806);
#6804 = CARTESIAN_POINT('',(-54.19092315381,-2.882235590983,
    28.005760649611));
#6805 = DIRECTION('',(-0.608761811416,0.,0.793353046859));
#6806 = DIRECTION('',(0.793353046859,0.,0.608761811416));
#6807 = ADVANCED_FACE('',(#6808),#6818,.T.);
#6808 = FACE_BOUND('',#6809,.T.);
#6809 = EDGE_LOOP('',(#6810,#6811,#6812));
#6810 = ORIENTED_EDGE('',*,*,#2166,.T.);
#6811 = ORIENTED_EDGE('',*,*,#6791,.F.);
#6812 = ORIENTED_EDGE('',*,*,#6813,.T.);
#6813 = EDGE_CURVE('',#2671,#2167,#6814,.T.);
#6814 = LINE('',#6815,#6816);
#6815 = CARTESIAN_POINT('',(-53.65213775634,-5.338083267212,
    28.419185638428));
#6816 = VECTOR('',#6817,1.);
#6817 = DIRECTION('',(-5.57383990154E-02,0.997528948832,
    -4.276946477876E-02));
#6818 = PLANE('',#6819);
#6819 = AXIS2_PLACEMENT_3D('',#6820,#6821,#6822);
#6820 = CARTESIAN_POINT('',(-53.92504765639,-2.538195313568,
    28.209774515154));
#6821 = DIRECTION('',(-0.608762753867,-2.075283962638E-07,0.79335232369)
  );
#6822 = DIRECTION('',(0.79335232369,-2.64697796017E-23,0.608762753867));
#6823 = ADVANCED_FACE('',(#6824),#6834,.T.);
#6824 = FACE_BOUND('',#6825,.T.);
#6825 = EDGE_LOOP('',(#6826,#6827,#6828));
#6826 = ORIENTED_EDGE('',*,*,#2189,.T.);
#6827 = ORIENTED_EDGE('',*,*,#6813,.F.);
#6828 = ORIENTED_EDGE('',*,*,#6829,.T.);
#6829 = EDGE_CURVE('',#2671,#2190,#6830,.T.);
#6830 = LINE('',#6831,#6832);
#6831 = CARTESIAN_POINT('',(-53.65213775634,-5.338083267212,
    28.419185638428));
#6832 = VECTOR('',#6833,1.);
#6833 = DIRECTION('',(0.,1.,0.));
#6834 = PLANE('',#6835);
#6835 = AXIS2_PLACEMENT_3D('',#6836,#6837,#6838);
#6836 = CARTESIAN_POINT('',(-53.72932033536,-2.578657903582,
    28.359961519091));
#6837 = DIRECTION('',(-0.608760416203,0.,0.793354117444));
#6838 = DIRECTION('',(0.793354117444,0.,0.608760416203));
#6839 = ADVANCED_FACE('',(#6840),#6855,.T.);
#6840 = FACE_BOUND('',#6841,.T.);
#6841 = EDGE_LOOP('',(#6842,#6848,#6854));
#6842 = ORIENTED_EDGE('',*,*,#6843,.T.);
#6843 = EDGE_CURVE('',#4171,#6079,#6844,.T.);
#6844 = LINE('',#6845,#6846);
#6845 = CARTESIAN_POINT('',(-9.727955818176,-5.338069915771,
    2.645515441895));
#6846 = VECTOR('',#6847,1.);
#6847 = DIRECTION('',(3.584439915801E-07,1.,2.240274947376E-07));
#6848 = ORIENTED_EDGE('',*,*,#6849,.T.);
#6849 = EDGE_CURVE('',#6079,#4179,#6850,.T.);
#6850 = LINE('',#6851,#6852);
#6851 = CARTESIAN_POINT('',(-9.727953910828,-1.687977835536E-02,
    2.645516633987));
#6852 = VECTOR('',#6853,1.);
#6853 = DIRECTION('',(6.605197285196E-02,-0.984991504447,-0.159464331591
    ));
#6854 = ORIENTED_EDGE('',*,*,#4178,.F.);
#6855 = PLANE('',#6856);
#6856 = AXIS2_PLACEMENT_3D('',#6857,#6858,#6859);
#6857 = CARTESIAN_POINT('',(-9.630989819476,-2.890316555695,
    2.411421934565));
#6858 = DIRECTION('',(-0.92387926938,4.168907260051E-07,-0.38268406762)
  );
#6859 = DIRECTION('',(0.38268406762,0.,-0.92387926938));
#6860 = ADVANCED_FACE('',(#6861),#6871,.T.);
#6861 = FACE_BOUND('',#6862,.T.);
#6862 = EDGE_LOOP('',(#6863,#6869,#6870));
#6863 = ORIENTED_EDGE('',*,*,#6864,.T.);
#6864 = EDGE_CURVE('',#6040,#4179,#6865,.T.);
#6865 = LINE('',#6866,#6867);
#6866 = CARTESIAN_POINT('',(-9.371122360229,-1.687977835536E-02,
    1.784048438072));
#6867 = VECTOR('',#6868,1.);
#6868 = DIRECTION('',(-1.792219957901E-07,-1.,-2.240274947376E-07));
#6869 = ORIENTED_EDGE('',*,*,#6849,.F.);
#6870 = ORIENTED_EDGE('',*,*,#6086,.T.);
#6871 = PLANE('',#6872);
#6872 = AXIS2_PLACEMENT_3D('',#6873,#6874,#6875);
#6873 = CARTESIAN_POINT('',(-9.468087658538,-2.464633215073,
    2.018141939244));
#6874 = DIRECTION('',(-0.923879630982,2.513111087035E-07,-0.382683194635
    ));
#6875 = DIRECTION('',(0.382683194635,0.,-0.923879630982));
#6876 = ADVANCED_FACE('',(#6877),#6894,.T.);
#6877 = FACE_BOUND('',#6878,.T.);
#6878 = EDGE_LOOP('',(#6879,#6887,#6893));
#6879 = ORIENTED_EDGE('',*,*,#6880,.T.);
#6880 = EDGE_CURVE('',#3985,#6881,#6883,.T.);
#6881 = VERTEX_POINT('',#6882);
#6882 = CARTESIAN_POINT('',(-9.849662780762,-1.687977835536E-02,
    3.569986104965));
#6883 = LINE('',#6884,#6885);
#6884 = CARTESIAN_POINT('',(-9.849663734436,-5.338069915771,
    3.569984674454));
#6885 = VECTOR('',#6886,1.);
#6886 = DIRECTION('',(1.792219957901E-07,1.,2.688329936851E-07));
#6887 = ORIENTED_EDGE('',*,*,#6888,.T.);
#6888 = EDGE_CURVE('',#6881,#4171,#6889,.T.);
#6889 = LINE('',#6890,#6891);
#6890 = CARTESIAN_POINT('',(-9.849662780762,-1.687977835536E-02,
    3.569986104965));
#6891 = VECTOR('',#6892,1.);
#6892 = DIRECTION('',(2.252885520119E-02,-0.984991487399,-0.171126328877
    ));
#6893 = ORIENTED_EDGE('',*,*,#4275,.F.);
#6894 = PLANE('',#6895);
#6895 = AXIS2_PLACEMENT_3D('',#6896,#6897,#6898);
#6896 = CARTESIAN_POINT('',(-9.816590572605,-2.890316474054,
    3.318771476238));
#6897 = DIRECTION('',(-0.991444967842,2.127782754598E-07,-0.130525383509
    ));
#6898 = DIRECTION('',(0.130525383509,3.308722450212E-24,-0.991444967842)
  );
#6899 = ADVANCED_FACE('',(#6900),#6910,.T.);
#6900 = FACE_BOUND('',#6901,.T.);
#6901 = EDGE_LOOP('',(#6902,#6903,#6904));
#6902 = ORIENTED_EDGE('',*,*,#6843,.F.);
#6903 = ORIENTED_EDGE('',*,*,#6888,.F.);
#6904 = ORIENTED_EDGE('',*,*,#6905,.T.);
#6905 = EDGE_CURVE('',#6881,#6079,#6906,.T.);
#6906 = LINE('',#6907,#6908);
#6907 = CARTESIAN_POINT('',(-9.849662780762,-1.687977835536E-02,
    3.569986104965));
#6908 = VECTOR('',#6909,1.);
#6909 = DIRECTION('',(0.130526355761,0.,-0.991444839843));
#6910 = PLANE('',#6911);
#6911 = AXIS2_PLACEMENT_3D('',#6912,#6913,#6914);
#6912 = CARTESIAN_POINT('',(-9.76102777136,-2.464633144293,
    2.896730013197));
#6913 = DIRECTION('',(-0.991444839843,3.846189382988E-07,-0.130526355761
    ));
#6914 = DIRECTION('',(0.130526355761,1.323488980085E-23,-0.991444839843)
  );
#6915 = ADVANCED_FACE('',(#6916),#6933,.T.);
#6916 = FACE_BOUND('',#6917,.T.);
#6917 = EDGE_LOOP('',(#6918,#6919,#6927));
#6918 = ORIENTED_EDGE('',*,*,#6024,.F.);
#6919 = ORIENTED_EDGE('',*,*,#6920,.F.);
#6920 = EDGE_CURVE('',#6921,#4363,#6923,.T.);
#6921 = VERTEX_POINT('',#6922);
#6922 = CARTESIAN_POINT('',(-5.880912780762,-1.687987148762E-02,
    -1.889009494334E-03));
#6923 = LINE('',#6924,#6925);
#6924 = CARTESIAN_POINT('',(-5.880912780762,-1.687987148762E-02,
    -1.889009494334E-03));
#6925 = VECTOR('',#6926,1.);
#6926 = DIRECTION('',(0.741541775585,-0.670906272773,7.538017162537E-04)
  );
#6927 = ORIENTED_EDGE('',*,*,#6928,.T.);
#6928 = EDGE_CURVE('',#6921,#6016,#6929,.T.);
#6929 = LINE('',#6930,#6931);
#6930 = CARTESIAN_POINT('',(-5.880912780762,-1.687987148762E-02,
    -1.889009494334E-03));
#6931 = VECTOR('',#6932,1.);
#6932 = DIRECTION('',(0.999995638343,2.773078402991E-03,
    1.016528607354E-03));
#6933 = PLANE('',#6934);
#6934 = AXIS2_PLACEMENT_3D('',#6935,#6936,#6937);
#6935 = CARTESIAN_POINT('',(-2.120575977512,-1.855573964881,
    1.933497111914E-03));
#6936 = DIRECTION('',(1.01653251591E-03,-0.,-0.999999483331));
#6937 = DIRECTION('',(-0.999999483331,0.,-1.01653251591E-03));
#6938 = ADVANCED_FACE('',(#6939),#6956,.T.);
#6939 = FACE_BOUND('',#6940,.T.);
#6940 = EDGE_LOOP('',(#6941,#6949,#6950));
#6941 = ORIENTED_EDGE('',*,*,#6942,.T.);
#6942 = EDGE_CURVE('',#6943,#6921,#6945,.T.);
#6943 = VERTEX_POINT('',#6944);
#6944 = CARTESIAN_POINT('',(-5.880914211273,-5.338069915771,
    -1.890253392048E-03));
#6945 = LINE('',#6946,#6947);
#6946 = CARTESIAN_POINT('',(-5.880914211273,-5.338069915771,
    -1.890253392048E-03));
#6947 = VECTOR('',#6948,1.);
#6948 = DIRECTION('',(2.688329983903E-07,1.,2.337630686686E-07));
#6949 = ORIENTED_EDGE('',*,*,#6920,.T.);
#6950 = ORIENTED_EDGE('',*,*,#6951,.T.);
#6951 = EDGE_CURVE('',#4363,#6943,#6952,.T.);
#6952 = LINE('',#6953,#6954);
#6953 = CARTESIAN_POINT('',(5.119037232362E-04,-5.338069915771,
    4.089653026313E-03));
#6954 = VECTOR('',#6955,1.);
#6955 = DIRECTION('',(-0.999999483116,0.,-1.016743764271E-03));
#6956 = PLANE('',#6957);
#6957 = AXIS2_PLACEMENT_3D('',#6958,#6959,#6960);
#6958 = CARTESIAN_POINT('',(-3.758018218044,-3.495292876015,
    2.686192564487E-04));
#6959 = DIRECTION('',(1.016743764271E-03,2.334896135657E-07,
    -0.999999483116));
#6960 = DIRECTION('',(-0.999999483116,0.,-1.016743764271E-03));
#6961 = ADVANCED_FACE('',(#6962),#6979,.T.);
#6962 = FACE_BOUND('',#6963,.T.);
#6963 = EDGE_LOOP('',(#6964,#6965,#6973));
#6964 = ORIENTED_EDGE('',*,*,#6942,.F.);
#6965 = ORIENTED_EDGE('',*,*,#6966,.F.);
#6966 = EDGE_CURVE('',#6967,#6943,#6969,.T.);
#6967 = VERTEX_POINT('',#6968);
#6968 = CARTESIAN_POINT('',(-6.277787685394,-1.687977835536E-02,
    -1.889009494334E-03));
#6969 = LINE('',#6970,#6971);
#6970 = CARTESIAN_POINT('',(-6.277787685394,-1.687977835536E-02,
    -1.889009494334E-03));
#6971 = VECTOR('',#6972,1.);
#6972 = DIRECTION('',(7.437700993268E-02,-0.997230194285,
    -2.33115586305E-07));
#6973 = ORIENTED_EDGE('',*,*,#6974,.T.);
#6974 = EDGE_CURVE('',#6967,#6921,#6975,.T.);
#6975 = LINE('',#6976,#6977);
#6976 = CARTESIAN_POINT('',(-6.277787685394,-1.687977835536E-02,
    -1.889009494334E-03));
#6977 = VECTOR('',#6978,1.);
#6978 = DIRECTION('',(1.,-2.346640121974E-07,0.));
#6979 = PLANE('',#6980);
#6980 = AXIS2_PLACEMENT_3D('',#6981,#6982,#6983);
#6981 = CARTESIAN_POINT('',(-5.983827122911,-2.581951069736,
    -1.889609113255E-03));
#6982 = DIRECTION('',(5.485577832984E-14,2.337630686686E-07,-1.));
#6983 = DIRECTION('',(1.504632769053E-36,-1.,-2.337630686686E-07));
#6984 = ADVANCED_FACE('',(#6985),#7002,.T.);
#6985 = FACE_BOUND('',#6986,.T.);
#6986 = EDGE_LOOP('',(#6987,#6995,#6996));
#6987 = ORIENTED_EDGE('',*,*,#6988,.T.);
#6988 = EDGE_CURVE('',#6989,#6967,#6991,.T.);
#6989 = VERTEX_POINT('',#6990);
#6990 = CARTESIAN_POINT('',(-6.277789115906,-5.338069915771,
    -1.890253392048E-03));
#6991 = LINE('',#6992,#6993);
#6992 = CARTESIAN_POINT('',(-6.277789115906,-5.338069915771,
    -1.890253392048E-03));
#6993 = VECTOR('',#6994,1.);
#6994 = DIRECTION('',(2.688329936851E-07,1.,2.337630645773E-07));
#6995 = ORIENTED_EDGE('',*,*,#6966,.T.);
#6996 = ORIENTED_EDGE('',*,*,#6997,.T.);
#6997 = EDGE_CURVE('',#6943,#6989,#6998,.T.);
#6998 = LINE('',#6999,#7000);
#6999 = CARTESIAN_POINT('',(-5.880914211273,-5.338069915771,
    -1.890253392048E-03));
#7000 = VECTOR('',#7001,1.);
#7001 = DIRECTION('',(-1.,0.,0.));
#7002 = PLANE('',#7003);
#7003 = AXIS2_PLACEMENT_3D('',#7004,#7005,#7006);
#7004 = CARTESIAN_POINT('',(-6.174874774624,-2.772998647673,
    -1.889653773128E-03));
#7005 = DIRECTION('',(-0.,2.337630645773E-07,-1.));
#7006 = DIRECTION('',(0.,-1.,-2.337630645773E-07));
#7007 = ADVANCED_FACE('',(#7008),#7018,.T.);
#7008 = FACE_BOUND('',#7009,.T.);
#7009 = EDGE_LOOP('',(#7010,#7011,#7017));
#7010 = ORIENTED_EDGE('',*,*,#4000,.F.);
#7011 = ORIENTED_EDGE('',*,*,#7012,.T.);
#7012 = EDGE_CURVE('',#3803,#6881,#7013,.T.);
#7013 = LINE('',#7014,#7015);
#7014 = CARTESIAN_POINT('',(-9.849663734436,-5.337513446808,
    27.30560874939));
#7015 = VECTOR('',#7016,1.);
#7016 = DIRECTION('',(3.920607501501E-08,0.218734172814,-0.975784485244)
  );
#7017 = ORIENTED_EDGE('',*,*,#6880,.F.);
#7018 = PLANE('',#7019);
#7019 = AXIS2_PLACEMENT_3D('',#7020,#7021,#7022);
#7020 = CARTESIAN_POINT('',(-9.849663469621,-3.860235667179,
    14.254785789938));
#7021 = DIRECTION('',(-1.,1.792219957912E-07,-4.201763473405E-12));
#7022 = DIRECTION('',(-1.792219957912E-07,-1.,0.));
#7023 = ADVANCED_FACE('',(#7024),#7041,.T.);
#7024 = FACE_BOUND('',#7025,.T.);
#7025 = EDGE_LOOP('',(#7026,#7034,#7035));
#7026 = ORIENTED_EDGE('',*,*,#7027,.T.);
#7027 = EDGE_CURVE('',#7028,#6881,#7030,.T.);
#7028 = VERTEX_POINT('',#7029);
#7029 = CARTESIAN_POINT('',(-9.849663734436,-1.587511897087,
    19.62933921814));
#7030 = LINE('',#7031,#7032);
#7031 = CARTESIAN_POINT('',(-9.849663734436,-1.587511897087,
    19.62933921814));
#7032 = VECTOR('',#7033,1.);
#7033 = DIRECTION('',(5.910236490754E-08,9.733728907223E-02,
    -0.995251451723));
#7034 = ORIENTED_EDGE('',*,*,#7012,.F.);
#7035 = ORIENTED_EDGE('',*,*,#7036,.T.);
#7036 = EDGE_CURVE('',#3803,#7028,#7037,.T.);
#7037 = LINE('',#7038,#7039);
#7038 = CARTESIAN_POINT('',(-9.849663734436,-5.337513446808,
    27.30560874939));
#7039 = VECTOR('',#7040,1.);
#7040 = DIRECTION('',(0.,0.43894168814,-0.898515550457));
#7041 = PLANE('',#7042);
#7042 = AXIS2_PLACEMENT_3D('',#7043,#7044,#7045);
#7043 = CARTESIAN_POINT('',(-9.84966334073,-2.196708603026,
    15.573862538688));
#7044 = DIRECTION('',(-1.,-1.519881358848E-07,-7.424905323956E-08));
#7045 = DIRECTION('',(1.519881358848E-07,-1.,-1.577721810442E-30));
#7046 = ADVANCED_FACE('',(#7047),#7064,.T.);
#7047 = FACE_BOUND('',#7048,.T.);
#7048 = EDGE_LOOP('',(#7049,#7057,#7058));
#7049 = ORIENTED_EDGE('',*,*,#7050,.T.);
#7050 = EDGE_CURVE('',#7051,#7028,#7053,.T.);
#7051 = VERTEX_POINT('',#7052);
#7052 = CARTESIAN_POINT('',(-9.849663734436,-1.587513208389,
    27.30560874939));
#7053 = LINE('',#7054,#7055);
#7054 = CARTESIAN_POINT('',(-9.849663734436,-1.587513208389,
    27.30560874939));
#7055 = VECTOR('',#7056,1.);
#7056 = DIRECTION('',(0.,1.708254484448E-07,-1.));
#7057 = ORIENTED_EDGE('',*,*,#7036,.F.);
#7058 = ORIENTED_EDGE('',*,*,#7059,.T.);
#7059 = EDGE_CURVE('',#3803,#7051,#7060,.T.);
#7060 = LINE('',#7061,#7062);
#7061 = CARTESIAN_POINT('',(-9.849663734436,-5.337513446808,
    27.30560874939));
#7062 = VECTOR('',#7063,1.);
#7063 = DIRECTION('',(0.,1.,0.));
#7064 = PLANE('',#7065);
#7065 = AXIS2_PLACEMENT_3D('',#7066,#7067,#7068);
#7066 = CARTESIAN_POINT('',(-9.849663734436,-2.741765118052,
    24.188221660782));
#7067 = DIRECTION('',(-1.,-0.,-0.));
#7068 = DIRECTION('',(0.,0.,-1.));
#7069 = ADVANCED_FACE('',(#7070),#7087,.T.);
#7070 = FACE_BOUND('',#7071,.T.);
#7071 = EDGE_LOOP('',(#7072,#7080,#7081));
#7072 = ORIENTED_EDGE('',*,*,#7073,.T.);
#7073 = EDGE_CURVE('',#7074,#7028,#7076,.T.);
#7074 = VERTEX_POINT('',#7075);
#7075 = CARTESIAN_POINT('',(-9.849667549133,-1.587512016296,
    21.375185012817));
#7076 = LINE('',#7077,#7078);
#7077 = CARTESIAN_POINT('',(-9.849667549133,-1.587512016296,
    21.375185012817));
#7078 = VECTOR('',#7079,1.);
#7079 = DIRECTION('',(2.185013863908E-06,6.828168324712E-08,
    -0.999999999998));
#7080 = ORIENTED_EDGE('',*,*,#7050,.F.);
#7081 = ORIENTED_EDGE('',*,*,#7082,.T.);
#7082 = EDGE_CURVE('',#7051,#7074,#7083,.T.);
#7083 = LINE('',#7084,#7085);
#7084 = CARTESIAN_POINT('',(-9.849663734436,-1.587513208389,
    27.30560874939));
#7085 = VECTOR('',#7086,1.);
#7086 = DIRECTION('',(-6.432419393743E-07,2.010131060545E-07,-1.));
#7087 = PLANE('',#7088);
#7088 = AXIS2_PLACEMENT_3D('',#7089,#7090,#7091);
#7089 = CARTESIAN_POINT('',(-9.84966468811,-1.587512507982,
    23.467473983764));
#7090 = DIRECTION('',(-4.687889091558E-02,-0.998900580432,
    -1.706376396039E-07));
#7091 = DIRECTION('',(-0.998900580432,4.687889091558E-02,
    -1.654361225106E-24));
#7092 = ADVANCED_FACE('',(#7093),#7110,.T.);
#7093 = FACE_BOUND('',#7094,.T.);
#7094 = EDGE_LOOP('',(#7095,#7103,#7104));
#7095 = ORIENTED_EDGE('',*,*,#7096,.T.);
#7096 = EDGE_CURVE('',#7097,#6881,#7099,.T.);
#7097 = VERTEX_POINT('',#7098);
#7098 = CARTESIAN_POINT('',(-9.84966468811,-0.794343173504,
    19.62933921814));
#7099 = LINE('',#7100,#7101);
#7100 = CARTESIAN_POINT('',(-9.84966468811,-0.794343173504,
    19.62933921814));
#7101 = VECTOR('',#7102,1.);
#7102 = DIRECTION('',(1.186297732495E-07,4.835524281695E-02,
    -0.998830201031));
#7103 = ORIENTED_EDGE('',*,*,#7027,.F.);
#7104 = ORIENTED_EDGE('',*,*,#7105,.T.);
#7105 = EDGE_CURVE('',#7028,#7097,#7106,.T.);
#7106 = LINE('',#7107,#7108);
#7107 = CARTESIAN_POINT('',(-9.849663734436,-1.587511897087,
    19.62933921814));
#7108 = VECTOR('',#7109,1.);
#7109 = DIRECTION('',(-1.202359962074E-06,0.999999999999,0.));
#7110 = PLANE('',#7111);
#7111 = AXIS2_PLACEMENT_3D('',#7112,#7113,#7114);
#7112 = CARTESIAN_POINT('',(-9.849663512788,-0.618357217441,
    11.792616560227));
#7113 = DIRECTION('',(-0.999999999999,-1.202359962074E-06,
    -1.769772089253E-07));
#7114 = DIRECTION('',(1.202359962074E-06,-0.999999999999,0.));
#7115 = ADVANCED_FACE('',(#7116),#7133,.T.);
#7116 = FACE_BOUND('',#7117,.T.);
#7117 = EDGE_LOOP('',(#7118,#7126,#7127));
#7118 = ORIENTED_EDGE('',*,*,#7119,.T.);
#7119 = EDGE_CURVE('',#7120,#6881,#7122,.T.);
#7120 = VERTEX_POINT('',#7121);
#7121 = CARTESIAN_POINT('',(-9.84966468811,-0.397758841515,
    19.62933921814));
#7122 = LINE('',#7123,#7124);
#7123 = CARTESIAN_POINT('',(-9.84966468811,-0.397758841515,
    19.62933921814));
#7124 = VECTOR('',#7125,1.);
#7125 = DIRECTION('',(1.187353194885E-07,2.371029421297E-02,
    -0.999718871458));
#7126 = ORIENTED_EDGE('',*,*,#7096,.F.);
#7127 = ORIENTED_EDGE('',*,*,#7128,.T.);
#7128 = EDGE_CURVE('',#7097,#7120,#7129,.T.);
#7129 = LINE('',#7130,#7131);
#7130 = CARTESIAN_POINT('',(-9.84966468811,-0.794343173504,
    19.62933921814));
#7131 = VECTOR('',#7132,1.);
#7132 = DIRECTION('',(0.,1.,0.));
#7133 = PLANE('',#7134);
#7134 = AXIS2_PLACEMENT_3D('',#7135,#7136,#7137);
#7135 = CARTESIAN_POINT('',(-9.84966374606,-0.31003844404,
    11.697529271245));
#7136 = DIRECTION('',(-1.,-0.,-1.187687087625E-07));
#7137 = DIRECTION('',(1.187687087625E-07,0.,-1.));
#7138 = ADVANCED_FACE('',(#7139),#7156,.T.);
#7139 = FACE_BOUND('',#7140,.T.);
#7140 = EDGE_LOOP('',(#7141,#7149,#7150));
#7141 = ORIENTED_EDGE('',*,*,#7142,.T.);
#7142 = EDGE_CURVE('',#7143,#6881,#7145,.T.);
#7143 = VERTEX_POINT('',#7144);
#7144 = CARTESIAN_POINT('',(-9.849660873413,-8.495717309415E-03,
    19.229997634888));
#7145 = LINE('',#7146,#7147);
#7146 = CARTESIAN_POINT('',(-9.849660873413,-8.495717309415E-03,
    19.229997634888));
#7147 = VECTOR('',#7148,1.);
#7148 = DIRECTION('',(-1.217973790003E-07,-5.353801833642E-04,
    -0.999999856684));
#7149 = ORIENTED_EDGE('',*,*,#7119,.F.);
#7150 = ORIENTED_EDGE('',*,*,#7151,.T.);
#7151 = EDGE_CURVE('',#7120,#7143,#7152,.T.);
#7152 = LINE('',#7153,#7154);
#7153 = CARTESIAN_POINT('',(-9.84966468811,-0.397758841515,
    19.62933921814));
#7154 = VECTOR('',#7155,1.);
#7155 = DIRECTION('',(6.840380284983E-06,0.69801287365,-0.716085210133)
  );
#7156 = PLANE('',#7157);
#7157 = AXIS2_PLACEMENT_3D('',#7158,#7159,#7160);
#7158 = CARTESIAN_POINT('',(-9.849662792693,-0.112829728625,
    11.638066559827));
#7159 = DIRECTION('',(-0.999999999951,9.919293787216E-06,
    1.164868023621E-07));
#7160 = DIRECTION('',(-9.919293787216E-06,-0.999999999951,
    -2.019483917366E-28));
#7161 = ADVANCED_FACE('',(#7162),#7179,.T.);
#7162 = FACE_BOUND('',#7163,.T.);
#7163 = EDGE_LOOP('',(#7164,#7172,#7173));
#7164 = ORIENTED_EDGE('',*,*,#7165,.T.);
#7165 = EDGE_CURVE('',#7166,#7143,#7168,.T.);
#7166 = VERTEX_POINT('',#7167);
#7167 = CARTESIAN_POINT('',(-9.84966468811,-1.174474251457E-03,
    19.62933921814));
#7168 = LINE('',#7169,#7170);
#7169 = CARTESIAN_POINT('',(-9.84966468811,-1.174474251457E-03,
    19.62933921814));
#7170 = VECTOR('',#7171,1.);
#7171 = DIRECTION('',(9.55086199204E-06,-1.833020478108E-02,
    -0.999831987637));
#7172 = ORIENTED_EDGE('',*,*,#7151,.F.);
#7173 = ORIENTED_EDGE('',*,*,#7174,.T.);
#7174 = EDGE_CURVE('',#7120,#7166,#7175,.T.);
#7175 = LINE('',#7176,#7177);
#7176 = CARTESIAN_POINT('',(-9.84966468811,-0.397758841515,
    19.62933921814));
#7177 = VECTOR('',#7178,1.);
#7178 = DIRECTION('',(0.,1.,0.));
#7179 = PLANE('',#7180);
#7180 = AXIS2_PLACEMENT_3D('',#7181,#7182,#7183);
#7181 = CARTESIAN_POINT('',(-9.849663339559,-0.143547333763,
    19.488166087883));
#7182 = DIRECTION('',(-0.999999999954,-0.,-9.552466924147E-06));
#7183 = DIRECTION('',(9.552466924147E-06,0.,-0.999999999954));
#7184 = ADVANCED_FACE('',(#7185),#7202,.T.);
#7185 = FACE_BOUND('',#7186,.T.);
#7186 = EDGE_LOOP('',(#7187,#7195,#7196));
#7187 = ORIENTED_EDGE('',*,*,#7188,.T.);
#7188 = EDGE_CURVE('',#7189,#7143,#7191,.T.);
#7189 = VERTEX_POINT('',#7190);
#7190 = CARTESIAN_POINT('',(-9.849663734436,-5.700575420633E-04,
    19.569984436035));
#7191 = LINE('',#7192,#7193);
#7192 = CARTESIAN_POINT('',(-9.849663734436,-5.700575420633E-04,
    19.569984436035));
#7193 = VECTOR('',#7194,1.);
#7194 = DIRECTION('',(8.412814461385E-06,-2.330533738815E-02,
    -0.999728393704));
#7195 = ORIENTED_EDGE('',*,*,#7165,.F.);
#7196 = ORIENTED_EDGE('',*,*,#7197,.T.);
#7197 = EDGE_CURVE('',#7166,#7189,#7198,.T.);
#7198 = LINE('',#7199,#7200);
#7199 = CARTESIAN_POINT('',(-9.84966468811,-1.174474251457E-03,
    19.62933921814));
#7200 = VECTOR('',#7201,1.);
#7201 = DIRECTION('',(1.606652135293E-05,1.018258938138E-02,
    -0.999948155964));
#7202 = PLANE('',#7203);
#7203 = AXIS2_PLACEMENT_3D('',#7204,#7205,#7206);
#7204 = CARTESIAN_POINT('',(-9.849662684059,-4.411985462493E-03,
    19.429665649881));
#7205 = DIRECTION('',(-0.999999973808,2.284610513721E-04,
    -1.374090824051E-05));
#7206 = DIRECTION('',(-2.284610513937E-04,-0.999999973903,0.));
#7207 = ADVANCED_FACE('',(#7208),#7230,.F.);
#7208 = FACE_BOUND('',#7209,.F.);
#7209 = EDGE_LOOP('',(#7210,#7218,#7224));
#7210 = ORIENTED_EDGE('',*,*,#7211,.T.);
#7211 = EDGE_CURVE('',#7212,#226,#7214,.T.);
#7212 = VERTEX_POINT('',#7213);
#7213 = CARTESIAN_POINT('',(-9.588963508606,-3.466838388704E-04,
    19.917568206787));
#7214 = LINE('',#7215,#7216);
#7215 = CARTESIAN_POINT('',(-9.588963508606,-3.466838388704E-04,
    19.917568206787));
#7216 = VECTOR('',#7217,1.);
#7217 = DIRECTION('',(-8.845255003951E-02,-5.617731906595E-03,
    0.996064549856));
#7218 = ORIENTED_EDGE('',*,*,#7219,.T.);
#7219 = EDGE_CURVE('',#226,#7166,#7220,.T.);
#7220 = LINE('',#7221,#7222);
#7221 = CARTESIAN_POINT('',(-9.593578338623,-6.397774559446E-04,
    19.969535827637));
#7222 = VECTOR('',#7223,1.);
#7223 = DIRECTION('',(-0.601409765079,-1.255716576932E-03,
    -0.798939745941));
#7224 = ORIENTED_EDGE('',*,*,#7225,.T.);
#7225 = EDGE_CURVE('',#7166,#7212,#7226,.T.);
#7226 = LINE('',#7227,#7228);
#7227 = CARTESIAN_POINT('',(-9.84966468811,-1.174474251457E-03,
    19.62933921814));
#7228 = VECTOR('',#7229,1.);
#7229 = DIRECTION('',(0.670802242616,2.129962228151E-03,0.741633207564)
  );
#7230 = PLANE('',#7231);
#7231 = AXIS2_PLACEMENT_3D('',#7232,#7233,#7234);
#7232 = CARTESIAN_POINT('',(-9.712739310029,-8.164888299154E-04,
    19.79646103734));
#7233 = DIRECTION('',(8.568954831631E-03,-0.999951384405,
    -4.878712822266E-03));
#7234 = DIRECTION('',(-0.999963284959,-8.569056811892E-03,0.));
#7235 = ADVANCED_FACE('',(#7236),#7246,.F.);
#7236 = FACE_BOUND('',#7237,.F.);
#7237 = EDGE_LOOP('',(#7238,#7244,#7245));
#7238 = ORIENTED_EDGE('',*,*,#7239,.T.);
#7239 = EDGE_CURVE('',#7189,#7212,#7240,.T.);
#7240 = LINE('',#7241,#7242);
#7241 = CARTESIAN_POINT('',(-9.849663734436,-5.700575420633E-04,
    19.569984436035));
#7242 = VECTOR('',#7243,1.);
#7243 = DIRECTION('',(0.60001818247,5.141088120456E-04,0.799986197629));
#7244 = ORIENTED_EDGE('',*,*,#7225,.F.);
#7245 = ORIENTED_EDGE('',*,*,#7197,.T.);
#7246 = PLANE('',#7247);
#7247 = AXIS2_PLACEMENT_3D('',#7248,#7249,#7250);
#7248 = CARTESIAN_POINT('',(-9.728081486028,-6.193006811701E-04,
    19.747152601451));
#7249 = DIRECTION('',(1.443110575889E-02,-0.999844030024,
    -1.018129718503E-02));
#7250 = DIRECTION('',(-0.999895855375,-1.443185377269E-02,
    -2.710505431214E-20));
#7251 = ADVANCED_FACE('',(#7252),#7269,.T.);
#7252 = FACE_BOUND('',#7253,.T.);
#7253 = EDGE_LOOP('',(#7254,#7262,#7268));
#7254 = ORIENTED_EDGE('',*,*,#7255,.T.);
#7255 = EDGE_CURVE('',#2418,#7256,#7258,.T.);
#7256 = VERTEX_POINT('',#7257);
#7257 = CARTESIAN_POINT('',(-30.33021926879,-1.587513327599,
    16.288404464722));
#7258 = LINE('',#7259,#7260);
#7259 = CARTESIAN_POINT('',(-30.33021926879,-5.337513446808,
    27.30560874939));
#7260 = VECTOR('',#7261,1.);
#7261 = DIRECTION('',(0.,0.322222408062,-0.946663995165));
#7262 = ORIENTED_EDGE('',*,*,#7263,.T.);
#7263 = EDGE_CURVE('',#7256,#6545,#7264,.T.);
#7264 = LINE('',#7265,#7266);
#7265 = CARTESIAN_POINT('',(-30.33021926879,-1.587513327599,
    16.288404464722));
#7266 = VECTOR('',#7267,1.);
#7267 = DIRECTION('',(0.,0.,1.));
#7268 = ORIENTED_EDGE('',*,*,#6553,.F.);
#7269 = PLANE('',#7270);
#7270 = AXIS2_PLACEMENT_3D('',#7271,#7272,#7273);
#7271 = CARTESIAN_POINT('',(-30.33021926879,-2.680193459315,
    22.579326534944));
#7272 = DIRECTION('',(1.,0.,0.));
#7273 = DIRECTION('',(-0.,0.,1.));
#7274 = ADVANCED_FACE('',(#7275),#7292,.T.);
#7275 = FACE_BOUND('',#7276,.T.);
#7276 = EDGE_LOOP('',(#7277,#7285,#7286));
#7277 = ORIENTED_EDGE('',*,*,#7278,.T.);
#7278 = EDGE_CURVE('',#7279,#6545,#7281,.T.);
#7279 = VERTEX_POINT('',#7280);
#7280 = CARTESIAN_POINT('',(-30.33021926879,-1.587512016296,
    19.395761489868));
#7281 = LINE('',#7282,#7283);
#7282 = CARTESIAN_POINT('',(-30.33021926879,-1.587512016296,
    19.395761489868));
#7283 = VECTOR('',#7284,1.);
#7284 = DIRECTION('',(0.,-1.657809742761E-07,1.));
#7285 = ORIENTED_EDGE('',*,*,#7263,.F.);
#7286 = ORIENTED_EDGE('',*,*,#7287,.T.);
#7287 = EDGE_CURVE('',#7256,#7279,#7288,.T.);
#7288 = LINE('',#7289,#7290);
#7289 = CARTESIAN_POINT('',(-30.33021926879,-1.587513327599,
    16.288404464722));
#7290 = VECTOR('',#7291,1.);
#7291 = DIRECTION('',(0.,4.219992020378E-07,1.));
#7292 = PLANE('',#7293);
#7293 = AXIS2_PLACEMENT_3D('',#7294,#7295,#7296);
#7294 = CARTESIAN_POINT('',(-30.33021926879,-1.587512999773,
    21.797006607056));
#7295 = DIRECTION('',(1.,0.,0.));
#7296 = DIRECTION('',(-0.,0.,1.));
#7297 = ADVANCED_FACE('',(#7298),#7315,.F.);
#7298 = FACE_BOUND('',#7299,.F.);
#7299 = EDGE_LOOP('',(#7300,#7301,#7309));
#7300 = ORIENTED_EDGE('',*,*,#7278,.T.);
#7301 = ORIENTED_EDGE('',*,*,#7302,.T.);
#7302 = EDGE_CURVE('',#6545,#7303,#7305,.T.);
#7303 = VERTEX_POINT('',#7304);
#7304 = CARTESIAN_POINT('',(-30.19406318664,-1.587512016296,
    20.697755813599));
#7305 = LINE('',#7306,#7307);
#7306 = CARTESIAN_POINT('',(-30.33021926879,-1.587513327599,
    27.30560874939));
#7307 = VECTOR('',#7308,1.);
#7308 = DIRECTION('',(2.060081973877E-02,1.984039163746E-07,
    -0.999787780594));
#7309 = ORIENTED_EDGE('',*,*,#7310,.T.);
#7310 = EDGE_CURVE('',#7303,#7279,#7311,.T.);
#7311 = LINE('',#7312,#7313);
#7312 = CARTESIAN_POINT('',(-30.19406318664,-1.587512016296,
    20.697755813599));
#7313 = VECTOR('',#7314,1.);
#7314 = DIRECTION('',(-0.104007854624,0.,-0.994576475781));
#7315 = PLANE('',#7316);
#7316 = AXIS2_PLACEMENT_3D('',#7317,#7318,#7319);
#7317 = CARTESIAN_POINT('',(-30.29616196333,-1.587512617721,
    23.349260796637));
#7318 = DIRECTION('',(-1.585282743717E-06,0.999999999999,
    1.657809742759E-07));
#7319 = DIRECTION('',(0.999999999999,1.585282743717E-06,0.));
#7320 = ADVANCED_FACE('',(#7321),#7338,.F.);
#7321 = FACE_BOUND('',#7322,.F.);
#7322 = EDGE_LOOP('',(#7323,#7331,#7332));
#7323 = ORIENTED_EDGE('',*,*,#7324,.T.);
#7324 = EDGE_CURVE('',#7325,#7303,#7327,.T.);
#7325 = VERTEX_POINT('',#7326);
#7326 = CARTESIAN_POINT('',(-29.6335105896,-1.587512016296,
    22.160329818726));
#7327 = LINE('',#7328,#7329);
#7328 = CARTESIAN_POINT('',(-29.6335105896,-1.587512016296,
    22.160329818726));
#7329 = VECTOR('',#7330,1.);
#7330 = DIRECTION('',(-0.357879916953,0.,-0.93376761833));
#7331 = ORIENTED_EDGE('',*,*,#7302,.F.);
#7332 = ORIENTED_EDGE('',*,*,#7333,.T.);
#7333 = EDGE_CURVE('',#6545,#7325,#7334,.T.);
#7334 = LINE('',#7335,#7336);
#7335 = CARTESIAN_POINT('',(-30.33021926879,-1.587513327599,
    27.30560874939));
#7336 = VECTOR('',#7337,1.);
#7337 = DIRECTION('',(0.134182824392,2.525506514794E-07,-0.990956593216)
  );
#7338 = PLANE('',#7339);
#7339 = AXIS2_PLACEMENT_3D('',#7340,#7341,#7342);
#7340 = CARTESIAN_POINT('',(-30.11246124442,-1.587512595124,
    23.984286034865));
#7341 = DIRECTION('',(-4.913616123364E-07,1.,1.883214298342E-07));
#7342 = DIRECTION('',(1.,4.913616123364E-07,0.));
#7343 = ADVANCED_FACE('',(#7344),#7361,.F.);
#7344 = FACE_BOUND('',#7345,.F.);
#7345 = EDGE_LOOP('',(#7346,#7354,#7355));
#7346 = ORIENTED_EDGE('',*,*,#7347,.T.);
#7347 = EDGE_CURVE('',#7348,#7325,#7350,.T.);
#7348 = VERTEX_POINT('',#7349);
#7349 = CARTESIAN_POINT('',(-28.71351623535,-1.587512016296,
    23.42798614502));
#7350 = LINE('',#7351,#7352);
#7351 = CARTESIAN_POINT('',(-28.71351623535,-1.587512016296,
    23.42798614502));
#7352 = VECTOR('',#7353,1.);
#7353 = DIRECTION('',(-0.587362343514,0.,-0.809324086767));
#7354 = ORIENTED_EDGE('',*,*,#7333,.F.);
#7355 = ORIENTED_EDGE('',*,*,#7356,.T.);
#7356 = EDGE_CURVE('',#6545,#7348,#7357,.T.);
#7357 = LINE('',#7358,#7359);
#7358 = CARTESIAN_POINT('',(-30.33021926879,-1.587513327599,
    27.30560874939));
#7359 = VECTOR('',#7360,1.);
#7360 = DIRECTION('',(0.384823658808,3.121291258924E-07,-0.922990114585)
  );
#7361 = PLANE('',#7362);
#7362 = AXIS2_PLACEMENT_3D('',#7363,#7364,#7365);
#7363 = CARTESIAN_POINT('',(-29.69000923772,-1.587512578245,
    24.698846104885));
#7364 = DIRECTION('',(-2.959471853501E-07,1.,2.147819831213E-07));
#7365 = DIRECTION('',(1.,2.959471853501E-07,1.262177448354E-29));
#7366 = ADVANCED_FACE('',(#7367),#7382,.F.);
#7367 = FACE_BOUND('',#7368,.F.);
#7368 = EDGE_LOOP('',(#7369,#7375,#7376));
#7369 = ORIENTED_EDGE('',*,*,#7370,.T.);
#7370 = EDGE_CURVE('',#1448,#7348,#7371,.T.);
#7371 = LINE('',#7372,#7373);
#7372 = CARTESIAN_POINT('',(-27.49677658081,-1.587512016296,
    24.414335250854));
#7373 = VECTOR('',#7374,1.);
#7374 = DIRECTION('',(-0.77681713604,0.,-0.62972623985));
#7375 = ORIENTED_EDGE('',*,*,#7356,.F.);
#7376 = ORIENTED_EDGE('',*,*,#7377,.T.);
#7377 = EDGE_CURVE('',#6545,#1448,#7378,.T.);
#7378 = LINE('',#7379,#7380);
#7379 = CARTESIAN_POINT('',(-30.33021926879,-1.587513327599,
    27.30560874939));
#7380 = VECTOR('',#7381,1.);
#7381 = DIRECTION('',(0.69992790941,3.239229086524E-07,-0.714213498632)
  );
#7382 = PLANE('',#7383);
#7383 = AXIS2_PLACEMENT_3D('',#7384,#7385,#7386);
#7384 = CARTESIAN_POINT('',(-29.04489228565,-1.587512567323,
    25.339508816856));
#7385 = DIRECTION('',(-2.048891325245E-07,1.,2.527469542501E-07));
#7386 = DIRECTION('',(6.310887241768E-30,-2.527469542501E-07,1.));
#7387 = ADVANCED_FACE('',(#7388),#7398,.F.);
#7388 = FACE_BOUND('',#7389,.F.);
#7389 = EDGE_LOOP('',(#7390,#7391,#7392));
#7390 = ORIENTED_EDGE('',*,*,#1469,.T.);
#7391 = ORIENTED_EDGE('',*,*,#7377,.F.);
#7392 = ORIENTED_EDGE('',*,*,#7393,.T.);
#7393 = EDGE_CURVE('',#6545,#1470,#7394,.T.);
#7394 = LINE('',#7395,#7396);
#7395 = CARTESIAN_POINT('',(-30.33021926879,-1.587513327599,
    27.30560874939));
#7396 = VECTOR('',#7397,1.);
#7397 = DIRECTION('',(0.868634715403,2.78617168304E-07,-0.495453056501)
  );
#7398 = PLANE('',#7399);
#7399 = AXIS2_PLACEMENT_3D('',#7400,#7401,#7402);
#7400 = CARTESIAN_POINT('',(-28.34470916457,-1.587512583015,
    25.83180702752));
#7401 = DIRECTION('',(-1.407245991297E-07,1.,3.156280784563E-07));
#7402 = DIRECTION('',(6.310887241768E-30,-3.156280784563E-07,1.));
#7403 = ADVANCED_FACE('',(#7404),#7414,.F.);
#7404 = FACE_BOUND('',#7405,.F.);
#7405 = EDGE_LOOP('',(#7406,#7407,#7408));
#7406 = ORIENTED_EDGE('',*,*,#1508,.T.);
#7407 = ORIENTED_EDGE('',*,*,#7393,.F.);
#7408 = ORIENTED_EDGE('',*,*,#7409,.T.);
#7409 = EDGE_CURVE('',#6545,#1509,#7410,.T.);
#7410 = LINE('',#7411,#7412);
#7411 = CARTESIAN_POINT('',(-30.33021926879,-1.587513327599,
    27.30560874939));
#7412 = VECTOR('',#7413,1.);
#7413 = DIRECTION('',(0.884127840424,2.718941630456E-07,-0.467245076793)
  );
#7414 = PLANE('',#7415);
#7415 = AXIS2_PLACEMENT_3D('',#7416,#7417,#7418);
#7416 = CARTESIAN_POINT('',(-28.20029817498,-1.587512658966,
    26.136825978256));
#7417 = DIRECTION('',(-1.407240042841E-07,1.,3.156291213473E-07));
#7418 = DIRECTION('',(6.310887241768E-30,-3.156291213473E-07,1.));
#7419 = ADVANCED_FACE('',(#7420),#7437,.F.);
#7420 = FACE_BOUND('',#7421,.F.);
#7421 = EDGE_LOOP('',(#7422,#7430,#7431));
#7422 = ORIENTED_EDGE('',*,*,#7423,.T.);
#7423 = EDGE_CURVE('',#7424,#1509,#7426,.T.);
#7424 = VERTEX_POINT('',#7425);
#7425 = CARTESIAN_POINT('',(-24.51930999755,-1.587512016296,
    25.297994613647));
#7426 = LINE('',#7427,#7428);
#7427 = CARTESIAN_POINT('',(-24.51930999755,-1.587512016296,
    25.297994613647));
#7428 = VECTOR('',#7429,1.);
#7429 = DIRECTION('',(-0.987606410407,0.,-0.156950878058));
#7430 = ORIENTED_EDGE('',*,*,#7409,.F.);
#7431 = ORIENTED_EDGE('',*,*,#7432,.T.);
#7432 = EDGE_CURVE('',#6545,#7424,#7433,.T.);
#7433 = LINE('',#7434,#7435);
#7434 = CARTESIAN_POINT('',(-30.33021926879,-1.587513327599,
    27.30560874939));
#7435 = VECTOR('',#7436,1.);
#7436 = DIRECTION('',(0.945179707517,2.132912695564E-07,-0.326550640021)
  );
#7437 = PLANE('',#7438);
#7438 = AXIS2_PLACEMENT_3D('',#7439,#7440,#7441);
#7439 = CARTESIAN_POINT('',(-27.4559395426,-1.587512590034,
    26.113750644849));
#7440 = DIRECTION('',(-7.109744375186E-08,1.,4.473774984989E-07));
#7441 = DIRECTION('',(0.,-4.473774984989E-07,1.));
#7442 = ADVANCED_FACE('',(#7443),#7458,.F.);
#7443 = FACE_BOUND('',#7444,.F.);
#7444 = EDGE_LOOP('',(#7445,#7451,#7452));
#7445 = ORIENTED_EDGE('',*,*,#7446,.T.);
#7446 = EDGE_CURVE('',#1533,#7424,#7447,.T.);
#7447 = LINE('',#7448,#7449);
#7448 = CARTESIAN_POINT('',(-15.59798717498,-1.587512016296,
    25.298328399658));
#7449 = VECTOR('',#7450,1.);
#7450 = DIRECTION('',(-0.9999999993,0.,-3.741440783469E-05));
#7451 = ORIENTED_EDGE('',*,*,#7432,.F.);
#7452 = ORIENTED_EDGE('',*,*,#7453,.T.);
#7453 = EDGE_CURVE('',#6545,#1533,#7454,.T.);
#7454 = LINE('',#7455,#7456);
#7455 = CARTESIAN_POINT('',(-30.33021926879,-1.587513327599,
    27.30560874939));
#7456 = VECTOR('',#7457,1.);
#7457 = DIRECTION('',(0.99084511209,8.819419571081E-08,-0.135003569755)
  );
#7458 = PLANE('',#7459);
#7459 = AXIS2_PLACEMENT_3D('',#7460,#7461,#7462);
#7460 = CARTESIAN_POINT('',(-23.01432049434,-1.587512476565,
    26.002802685872));
#7461 = DIRECTION('',(-2.443511500873E-11,1.,6.530937252727E-07));
#7462 = DIRECTION('',(3.08148791102E-33,-6.530937252727E-07,1.));
#7463 = ADVANCED_FACE('',(#7464),#7474,.F.);
#7464 = FACE_BOUND('',#7465,.F.);
#7465 = EDGE_LOOP('',(#7466,#7467,#7473));
#7466 = ORIENTED_EDGE('',*,*,#5792,.F.);
#7467 = ORIENTED_EDGE('',*,*,#7468,.T.);
#7468 = EDGE_CURVE('',#204,#6545,#7469,.T.);
#7469 = LINE('',#7470,#7471);
#7470 = CARTESIAN_POINT('',(-32.76272201538,-1.587513327599,
    54.68998336792));
#7471 = VECTOR('',#7472,1.);
#7472 = DIRECTION('',(8.847974245476E-02,0.,-0.996077976453));
#7473 = ORIENTED_EDGE('',*,*,#6544,.T.);
#7474 = PLANE('',#7475);
#7475 = AXIS2_PLACEMENT_3D('',#7476,#7477,#7478);
#7476 = CARTESIAN_POINT('',(-32.12764006511,-1.587513327599,
    40.416626635627));
#7477 = DIRECTION('',(0.,1.,0.));
#7478 = DIRECTION('',(0.,-0.,1.));
#7479 = ADVANCED_FACE('',(#7480),#7495,.F.);
#7480 = FACE_BOUND('',#7481,.F.);
#7481 = EDGE_LOOP('',(#7482,#7488,#7489));
#7482 = ORIENTED_EDGE('',*,*,#7483,.T.);
#7483 = EDGE_CURVE('',#7051,#6545,#7484,.T.);
#7484 = LINE('',#7485,#7486);
#7485 = CARTESIAN_POINT('',(-9.849663734436,-1.587513208389,
    27.30560874939));
#7486 = VECTOR('',#7487,1.);
#7487 = DIRECTION('',(-1.,-5.820608203267E-09,0.));
#7488 = ORIENTED_EDGE('',*,*,#7468,.F.);
#7489 = ORIENTED_EDGE('',*,*,#7490,.T.);
#7490 = EDGE_CURVE('',#204,#7051,#7491,.T.);
#7491 = LINE('',#7492,#7493);
#7492 = CARTESIAN_POINT('',(-32.76272201538,-1.587513327599,
    54.68998336792));
#7493 = VECTOR('',#7494,1.);
#7494 = DIRECTION('',(0.641716075765,3.33864281875E-09,-0.766942291248)
  );
#7495 = PLANE('',#7496);
#7496 = AXIS2_PLACEMENT_3D('',#7497,#7498,#7499);
#7497 = CARTESIAN_POINT('',(-24.37290346221,-1.587513287577,
    37.646600239492));
#7498 = DIRECTION('',(-5.820608203267E-09,1.,-5.170337332314E-10));
#7499 = DIRECTION('',(1.,5.820608203267E-09,0.));
#7500 = ADVANCED_FACE('',(#7501),#7511,.F.);
#7501 = FACE_BOUND('',#7502,.F.);
#7502 = EDGE_LOOP('',(#7503,#7509,#7510));
#7503 = ORIENTED_EDGE('',*,*,#7504,.T.);
#7504 = EDGE_CURVE('',#102,#7051,#7505,.T.);
#7505 = LINE('',#7506,#7507);
#7506 = CARTESIAN_POINT('',(-6.965845108032,-1.587513327599,
    27.30560874939));
#7507 = VECTOR('',#7508,1.);
#7508 = DIRECTION('',(-1.,4.133730480111E-08,0.));
#7509 = ORIENTED_EDGE('',*,*,#7490,.F.);
#7510 = ORIENTED_EDGE('',*,*,#203,.T.);
#7511 = PLANE('',#7512);
#7512 = AXIS2_PLACEMENT_3D('',#7513,#7514,#7515);
#7513 = CARTESIAN_POINT('',(-20.10632292891,-1.587513297418,
    40.479686776318));
#7514 = DIRECTION('',(4.133730480111E-08,1.,3.894094272703E-08));
#7515 = DIRECTION('',(1.,-4.133730480111E-08,1.972152263053E-31));
#7516 = ADVANCED_FACE('',(#7517),#7534,.F.);
#7517 = FACE_BOUND('',#7518,.F.);
#7518 = EDGE_LOOP('',(#7519,#7527,#7528));
#7519 = ORIENTED_EDGE('',*,*,#7520,.T.);
#7520 = EDGE_CURVE('',#7521,#104,#7523,.T.);
#7521 = VERTEX_POINT('',#7522);
#7522 = CARTESIAN_POINT('',(-6.965845108032,-1.587513327599,
    46.554046630859));
#7523 = LINE('',#7524,#7525);
#7524 = CARTESIAN_POINT('',(-6.965845108032,-1.587513327599,
    46.554046630859));
#7525 = VECTOR('',#7526,1.);
#7526 = DIRECTION('',(0.,0.,-1.));
#7527 = ORIENTED_EDGE('',*,*,#211,.F.);
#7528 = ORIENTED_EDGE('',*,*,#7529,.T.);
#7529 = EDGE_CURVE('',#204,#7521,#7530,.T.);
#7530 = LINE('',#7531,#7532);
#7531 = CARTESIAN_POINT('',(-32.76272201538,-1.587513327599,
    54.68998336792));
#7532 = VECTOR('',#7533,1.);
#7533 = DIRECTION('',(0.953693488072,0.,-0.300780203486));
#7534 = PLANE('',#7535);
#7535 = AXIS2_PLACEMENT_3D('',#7536,#7537,#7538);
#7536 = CARTESIAN_POINT('',(-17.61753512382,-1.587513327599,
    45.919263975498));
#7537 = DIRECTION('',(0.,1.,0.));
#7538 = DIRECTION('',(0.,-0.,1.));
#7539 = ADVANCED_FACE('',(#7540),#7550,.F.);
#7540 = FACE_BOUND('',#7541,.F.);
#7541 = EDGE_LOOP('',(#7542,#7548,#7549));
#7542 = ORIENTED_EDGE('',*,*,#7543,.T.);
#7543 = EDGE_CURVE('',#3412,#7521,#7544,.T.);
#7544 = LINE('',#7545,#7546);
#7545 = CARTESIAN_POINT('',(-6.965845108032,-1.587513327599,
    54.68998336792));
#7546 = VECTOR('',#7547,1.);
#7547 = DIRECTION('',(0.,0.,-1.));
#7548 = ORIENTED_EDGE('',*,*,#7529,.F.);
#7549 = ORIENTED_EDGE('',*,*,#3420,.T.);
#7550 = PLANE('',#7551);
#7551 = AXIS2_PLACEMENT_3D('',#7552,#7553,#7554);
#7552 = CARTESIAN_POINT('',(-18.14344070721,-1.587513327599,
    52.342857853878));
#7553 = DIRECTION('',(0.,1.,0.));
#7554 = DIRECTION('',(0.,-0.,1.));
#7555 = ADVANCED_FACE('',(#7556),#7573,.F.);
#7556 = FACE_BOUND('',#7557,.F.);
#7557 = EDGE_LOOP('',(#7558,#7566,#7572));
#7558 = ORIENTED_EDGE('',*,*,#7559,.T.);
#7559 = EDGE_CURVE('',#7074,#7560,#7562,.T.);
#7560 = VERTEX_POINT('',#7561);
#7561 = CARTESIAN_POINT('',(-10.32358837127,-1.587512016296,
    22.438131332397));
#7562 = LINE('',#7563,#7564);
#7563 = CARTESIAN_POINT('',(-9.849667549133,-1.587512016296,
    21.375185012817));
#7564 = VECTOR('',#7565,1.);
#7565 = DIRECTION('',(-0.407214625561,0.,0.913332496263));
#7566 = ORIENTED_EDGE('',*,*,#7567,.T.);
#7567 = EDGE_CURVE('',#7560,#7051,#7568,.T.);
#7568 = LINE('',#7569,#7570);
#7569 = CARTESIAN_POINT('',(-10.32358837127,-1.587512016296,
    22.438131332397));
#7570 = VECTOR('',#7571,1.);
#7571 = DIRECTION('',(9.690729478157E-02,-2.437571053534E-07,
    0.995293412124));
#7572 = ORIENTED_EDGE('',*,*,#7082,.T.);
#7573 = PLANE('',#7574);
#7574 = AXIS2_PLACEMENT_3D('',#7575,#7576,#7577);
#7575 = CARTESIAN_POINT('',(-9.969370722686,-1.587512554462,
    24.32093504525));
#7576 = DIRECTION('',(4.508471099521E-07,1.,2.010128160507E-07));
#7577 = DIRECTION('',(1.,-4.508471099521E-07,0.));
#7578 = ADVANCED_FACE('',(#7579),#7594,.F.);
#7579 = FACE_BOUND('',#7580,.F.);
#7580 = EDGE_LOOP('',(#7581,#7587,#7588));
#7581 = ORIENTED_EDGE('',*,*,#7582,.T.);
#7582 = EDGE_CURVE('',#1640,#7051,#7583,.T.);
#7583 = LINE('',#7584,#7585);
#7584 = CARTESIAN_POINT('',(-11.30993843078,-1.587512016296,
    23.654870986938));
#7585 = VECTOR('',#7586,1.);
#7586 = DIRECTION('',(0.371386201823,-3.03180527465E-07,0.928478480685)
  );
#7587 = ORIENTED_EDGE('',*,*,#7567,.F.);
#7588 = ORIENTED_EDGE('',*,*,#7589,.T.);
#7589 = EDGE_CURVE('',#7560,#1640,#7590,.T.);
#7590 = LINE('',#7591,#7592);
#7591 = CARTESIAN_POINT('',(-10.32358837127,-1.587512016296,
    22.438131332397));
#7592 = VECTOR('',#7593,1.);
#7593 = DIRECTION('',(-0.629726607266,0.,0.776816838194));
#7594 = PLANE('',#7595);
#7595 = AXIS2_PLACEMENT_3D('',#7596,#7597,#7598);
#7596 = CARTESIAN_POINT('',(-10.38336656577,-1.587512522477,
    24.826915912673));
#7597 = DIRECTION('',(2.697198089605E-07,1.,2.186483761141E-07));
#7598 = DIRECTION('',(1.,-2.697198089605E-07,-1.262177448354E-29));
#7599 = ADVANCED_FACE('',(#7600),#7610,.F.);
#7600 = FACE_BOUND('',#7601,.F.);
#7601 = EDGE_LOOP('',(#7602,#7608,#7609));
#7602 = ORIENTED_EDGE('',*,*,#7603,.T.);
#7603 = EDGE_CURVE('',#1601,#7051,#7604,.T.);
#7604 = LINE('',#7605,#7606);
#7605 = CARTESIAN_POINT('',(-12.5775938034,-1.587512016296,
    24.574865341187));
#7606 = VECTOR('',#7607,1.);
#7607 = DIRECTION('',(0.706742252399,-3.088431142804E-07,0.707471122149)
  );
#7608 = ORIENTED_EDGE('',*,*,#7582,.F.);
#7609 = ORIENTED_EDGE('',*,*,#1639,.F.);
#7610 = PLANE('',#7611);
#7611 = AXIS2_PLACEMENT_3D('',#7612,#7613,#7614);
#7612 = CARTESIAN_POINT('',(-11.06952326761,-1.58751251258,
    25.441442225608));
#7613 = DIRECTION('',(1.836643154739E-07,1.,2.530700924348E-07));
#7614 = DIRECTION('',(6.310887241768E-30,-2.530700924348E-07,1.));
#7615 = ADVANCED_FACE('',(#7616),#7626,.F.);
#7616 = FACE_BOUND('',#7617,.F.);
#7617 = EDGE_LOOP('',(#7618,#7624,#7625));
#7618 = ORIENTED_EDGE('',*,*,#7619,.T.);
#7619 = EDGE_CURVE('',#1578,#7051,#7620,.T.);
#7620 = LINE('',#7621,#7622);
#7621 = CARTESIAN_POINT('',(-14.04016780853,-1.587512016296,
    25.135417938232));
#7622 = VECTOR('',#7623,1.);
#7623 = DIRECTION('',(0.887985034001,-2.526093834136E-07,0.459872351192)
  );
#7624 = ORIENTED_EDGE('',*,*,#7603,.F.);
#7625 = ORIENTED_EDGE('',*,*,#1600,.F.);
#7626 = PLANE('',#7627);
#7627 = AXIS2_PLACEMENT_3D('',#7628,#7629,#7630);
#7628 = CARTESIAN_POINT('',(-11.87727152154,-1.58751252032,
    25.903082418551));
#7629 = DIRECTION('',(1.209891713885E-07,1.,3.156806656633E-07));
#7630 = DIRECTION('',(0.,-3.156806656633E-07,1.));
#7631 = ADVANCED_FACE('',(#7632),#7642,.F.);
#7632 = FACE_BOUND('',#7633,.F.);
#7633 = EDGE_LOOP('',(#7634,#7640,#7641));
#7634 = ORIENTED_EDGE('',*,*,#7635,.T.);
#7635 = EDGE_CURVE('',#1555,#7051,#7636,.T.);
#7636 = LINE('',#7637,#7638);
#7637 = CARTESIAN_POINT('',(-14.24621868133,-1.587512016296,
    25.156965255737));
#7638 = VECTOR('',#7639,1.);
#7639 = DIRECTION('',(0.898447517323,-2.436073051112E-07,0.439080924906)
  );
#7640 = ORIENTED_EDGE('',*,*,#7619,.F.);
#7641 = ORIENTED_EDGE('',*,*,#1577,.T.);
#7642 = PLANE('',#7643);
#7643 = AXIS2_PLACEMENT_3D('',#7644,#7645,#7646);
#7644 = CARTESIAN_POINT('',(-12.04263495721,-1.587512599768,
    26.203216533629));
#7645 = DIRECTION('',(4.779187464879E-08,1.,4.570201131551E-07));
#7646 = DIRECTION('',(0.,-4.570201131551E-07,1.));
#7647 = ADVANCED_FACE('',(#7648),#7658,.F.);
#7648 = FACE_BOUND('',#7649,.F.);
#7649 = EDGE_LOOP('',(#7650,#7656,#7657));
#7650 = ORIENTED_EDGE('',*,*,#7651,.T.);
#7651 = EDGE_CURVE('',#1533,#7051,#7652,.T.);
#7652 = LINE('',#7653,#7654);
#7653 = CARTESIAN_POINT('',(-15.59798717498,-1.587512016296,
    25.298328399658));
#7654 = VECTOR('',#7655,1.);
#7655 = DIRECTION('',(0.9440953623,-1.957874127508E-07,0.329672484267));
#7656 = ORIENTED_EDGE('',*,*,#7635,.F.);
#7657 = ORIENTED_EDGE('',*,*,#1554,.T.);
#7658 = PLANE('',#7659);
#7659 = AXIS2_PLACEMENT_3D('',#7660,#7661,#7662);
#7660 = CARTESIAN_POINT('',(-12.69792276866,-1.587512546701,
    26.155628531213));
#7661 = DIRECTION('',(4.779324551564E-08,1.,4.570173080869E-07));
#7662 = DIRECTION('',(0.,-4.570173080869E-07,1.));
#7663 = ADVANCED_FACE('',(#7664),#7669,.F.);
#7664 = FACE_BOUND('',#7665,.F.);
#7665 = EDGE_LOOP('',(#7666,#7667,#7668));
#7666 = ORIENTED_EDGE('',*,*,#7483,.F.);
#7667 = ORIENTED_EDGE('',*,*,#7651,.F.);
#7668 = ORIENTED_EDGE('',*,*,#7453,.F.);
#7669 = PLANE('',#7670);
#7670 = AXIS2_PLACEMENT_3D('',#7671,#7672,#7673);
#7671 = CARTESIAN_POINT('',(-20.03887423137,-1.587512957786,
    26.798018062144));
#7672 = DIRECTION('',(-5.820608203266E-09,1.,6.105532962771E-07));
#7673 = DIRECTION('',(0.,-6.105532962771E-07,1.));
#7674 = ADVANCED_FACE('',(#7675),#7690,.F.);
#7675 = FACE_BOUND('',#7676,.F.);
#7676 = EDGE_LOOP('',(#7677,#7683,#7689));
#7677 = ORIENTED_EDGE('',*,*,#7678,.T.);
#7678 = EDGE_CURVE('',#2052,#1286,#7679,.T.);
#7679 = LINE('',#7680,#7681);
#7680 = CARTESIAN_POINT('',(-29.46347999572,-1.142823839473E-05,
    22.39461517334));
#7681 = VECTOR('',#7682,1.);
#7682 = DIRECTION('',(0.587361765757,-1.448262574029E-04,0.809324493113)
  );
#7683 = ORIENTED_EDGE('',*,*,#7684,.T.);
#7684 = EDGE_CURVE('',#1286,#2075,#7685,.T.);
#7685 = LINE('',#7686,#7687);
#7686 = CARTESIAN_POINT('',(-29.30493545532,-5.052069172962E-05,
    22.613073348999));
#7687 = VECTOR('',#7688,1.);
#7688 = DIRECTION('',(-0.999504231412,2.658039742087E-05,
    3.148476906904E-02));
#7689 = ORIENTED_EDGE('',*,*,#2083,.F.);
#7690 = PLANE('',#7691);
#7691 = AXIS2_PLACEMENT_3D('',#7692,#7693,#7694);
#7692 = CARTESIAN_POINT('',(-29.80182048289,-2.80132540882E-05,
    22.569181883023));
#7693 = DIRECTION('',(-3.151012447012E-05,-0.999999987323,
    -1.560788216518E-04));
#7694 = DIRECTION('',(-8.27180612553E-25,1.560788217293E-04,
    -0.99999998782));
#7695 = ADVANCED_FACE('',(#7696),#7706,.F.);
#7696 = FACE_BOUND('',#7697,.F.);
#7697 = EDGE_LOOP('',(#7698,#7704,#7705));
#7698 = ORIENTED_EDGE('',*,*,#7699,.T.);
#7699 = EDGE_CURVE('',#1296,#2075,#7700,.T.);
#7700 = LINE('',#7701,#7702);
#7701 = CARTESIAN_POINT('',(-30.34021949768,-4.352021642262E-05,
    22.898059844971));
#7702 = VECTOR('',#7703,1.);
#7703 = DIRECTION('',(0.,8.135300216728E-05,-0.999999996691));
#7704 = ORIENTED_EDGE('',*,*,#7684,.F.);
#7705 = ORIENTED_EDGE('',*,*,#1303,.F.);
#7706 = PLANE('',#7707);
#7707 = AXIS2_PLACEMENT_3D('',#7708,#7709,#7710);
#7708 = CARTESIAN_POINT('',(-29.87788724592,-4.104772153878E-05,
    22.701971672383));
#7709 = DIRECTION('',(-2.915623255108E-05,-0.999999996266,
    -8.13530021327E-05));
#7710 = DIRECTION('',(0.,8.135300216728E-05,-0.999999996691));
#7711 = ADVANCED_FACE('',(#7712),#7717,.T.);
#7712 = FACE_BOUND('',#7713,.T.);
#7713 = EDGE_LOOP('',(#7714,#7715,#7716));
#7714 = ORIENTED_EDGE('',*,*,#5762,.T.);
#7715 = ORIENTED_EDGE('',*,*,#6583,.F.);
#7716 = ORIENTED_EDGE('',*,*,#6512,.F.);
#7717 = PLANE('',#7718);
#7718 = AXIS2_PLACEMENT_3D('',#7719,#7720,#7721);
#7719 = CARTESIAN_POINT('',(-32.30913898144,-3.004618874985,
    40.049144397785));
#7720 = DIRECTION('',(0.576726720463,0.816707867643,1.93532641629E-02));
#7721 = DIRECTION('',(0.816860859111,-0.576834756973,1.734723475977E-18)
  );
#7722 = ADVANCED_FACE('',(#7723),#7738,.T.);
#7723 = FACE_BOUND('',#7724,.T.);
#7724 = EDGE_LOOP('',(#7725,#7726,#7732));
#7725 = ORIENTED_EDGE('',*,*,#2379,.F.);
#7726 = ORIENTED_EDGE('',*,*,#7727,.T.);
#7727 = EDGE_CURVE('',#2372,#7256,#7728,.T.);
#7728 = LINE('',#7729,#7730);
#7729 = CARTESIAN_POINT('',(-30.33021926879,-1.587513327599,
    16.193109512329));
#7730 = VECTOR('',#7731,1.);
#7731 = DIRECTION('',(0.,0.,1.));
#7732 = ORIENTED_EDGE('',*,*,#7733,.T.);
#7733 = EDGE_CURVE('',#7256,#2349,#7734,.T.);
#7734 = LINE('',#7735,#7736);
#7735 = CARTESIAN_POINT('',(-30.33021926879,-1.587513327599,
    16.288404464722));
#7736 = VECTOR('',#7737,1.);
#7737 = DIRECTION('',(-3.443894169248E-03,-0.997838536398,
    -6.562312756826E-02));
#7738 = PLANE('',#7739);
#7739 = AXIS2_PLACEMENT_3D('',#7740,#7741,#7742);
#7740 = CARTESIAN_POINT('',(-30.33264027998,-2.288980370929,
    16.217715787917));
#7741 = DIRECTION('',(0.99999404413,-3.451333589796E-03,0.));
#7742 = DIRECTION('',(3.451333589796E-03,0.99999404413,0.));
#7743 = ADVANCED_FACE('',(#7744),#7761,.T.);
#7744 = FACE_BOUND('',#7745,.T.);
#7745 = EDGE_LOOP('',(#7746,#7747,#7755));
#7746 = ORIENTED_EDGE('',*,*,#3848,.F.);
#7747 = ORIENTED_EDGE('',*,*,#7748,.T.);
#7748 = EDGE_CURVE('',#3849,#7749,#7751,.T.);
#7749 = VERTEX_POINT('',#7750);
#7750 = CARTESIAN_POINT('',(-6.965845108032,-4.837513446808,
    46.514045715332));
#7751 = LINE('',#7752,#7753);
#7752 = CARTESIAN_POINT('',(-6.965845108032,-5.337513446808,
    54.68998336792));
#7753 = VECTOR('',#7754,1.);
#7754 = DIRECTION('',(0.,6.104102674873E-02,-0.998135257895));
#7755 = ORIENTED_EDGE('',*,*,#7756,.T.);
#7756 = EDGE_CURVE('',#7749,#3780,#7757,.T.);
#7757 = LINE('',#7758,#7759);
#7758 = CARTESIAN_POINT('',(-6.965845108032,-4.837513446808,
    46.514045715332));
#7759 = VECTOR('',#7760,1.);
#7760 = DIRECTION('',(0.,-2.60214141173E-02,-0.999661385674));
#7761 = PLANE('',#7762);
#7762 = AXIS2_PLACEMENT_3D('',#7763,#7764,#7765);
#7763 = CARTESIAN_POINT('',(-6.965845108032,-5.212463755389,
    40.999988069422));
#7764 = DIRECTION('',(-1.,-0.,-0.));
#7765 = DIRECTION('',(0.,0.,-1.));
#7766 = ADVANCED_FACE('',(#7767),#7777,.T.);
#7767 = FACE_BOUND('',#7768,.T.);
#7768 = EDGE_LOOP('',(#7769,#7775,#7776));
#7769 = ORIENTED_EDGE('',*,*,#7770,.T.);
#7770 = EDGE_CURVE('',#3412,#7749,#7771,.T.);
#7771 = LINE('',#7772,#7773);
#7772 = CARTESIAN_POINT('',(-6.965845108032,-1.587513327599,
    54.68998336792));
#7773 = VECTOR('',#7774,1.);
#7774 = DIRECTION('',(0.,-0.369393433372,-0.929273098385));
#7775 = ORIENTED_EDGE('',*,*,#7748,.F.);
#7776 = ORIENTED_EDGE('',*,*,#5562,.F.);
#7777 = PLANE('',#7778);
#7778 = AXIS2_PLACEMENT_3D('',#7779,#7780,#7781);
#7779 = CARTESIAN_POINT('',(-6.965845108032,-3.99826455042,
    51.341181001892));
#7780 = DIRECTION('',(-1.,-0.,-0.));
#7781 = DIRECTION('',(0.,0.,-1.));
#7782 = ADVANCED_FACE('',(#7783),#7800,.T.);
#7783 = FACE_BOUND('',#7784,.T.);
#7784 = EDGE_LOOP('',(#7785,#7793,#7794));
#7785 = ORIENTED_EDGE('',*,*,#7786,.T.);
#7786 = EDGE_CURVE('',#7787,#3780,#7789,.T.);
#7787 = VERTEX_POINT('',#7788);
#7788 = CARTESIAN_POINT('',(-6.965845108032,-5.13752746582,
    33.856437683105));
#7789 = LINE('',#7790,#7791);
#7790 = CARTESIAN_POINT('',(-6.965845108032,-5.13752746582,
    33.856437683105));
#7791 = VECTOR('',#7792,1.);
#7792 = DIRECTION('',(0.,-3.051413136149E-02,-0.999534335472));
#7793 = ORIENTED_EDGE('',*,*,#7756,.F.);
#7794 = ORIENTED_EDGE('',*,*,#7795,.F.);
#7795 = EDGE_CURVE('',#7787,#7749,#7796,.T.);
#7796 = LINE('',#7797,#7798);
#7797 = CARTESIAN_POINT('',(-6.965845108032,-5.13752746582,
    33.856437683105));
#7798 = VECTOR('',#7799,1.);
#7799 = DIRECTION('',(0.,2.369561296067E-02,0.999719219544));
#7800 = PLANE('',#7801);
#7801 = AXIS2_PLACEMENT_3D('',#7802,#7803,#7804);
#7802 = CARTESIAN_POINT('',(-6.965845108032,-5.080152021284,
    36.909627627366));
#7803 = DIRECTION('',(-1.,-0.,-0.));
#7804 = DIRECTION('',(0.,0.,-1.));
#7805 = ADVANCED_FACE('',(#7806),#7823,.T.);
#7806 = FACE_BOUND('',#7807,.T.);
#7807 = EDGE_LOOP('',(#7808,#7816,#7817));
#7808 = ORIENTED_EDGE('',*,*,#7809,.F.);
#7809 = EDGE_CURVE('',#7749,#7810,#7812,.T.);
#7810 = VERTEX_POINT('',#7811);
#7811 = CARTESIAN_POINT('',(-6.965845108032,-3.034686565399,
    46.547554016113));
#7812 = LINE('',#7813,#7814);
#7813 = CARTESIAN_POINT('',(-6.965845108032,-4.837513446808,
    46.514045715332));
#7814 = VECTOR('',#7815,1.);
#7815 = DIRECTION('',(0.,0.999827315142,1.858332308585E-02));
#7816 = ORIENTED_EDGE('',*,*,#7770,.F.);
#7817 = ORIENTED_EDGE('',*,*,#7818,.T.);
#7818 = EDGE_CURVE('',#3412,#7810,#7819,.T.);
#7819 = LINE('',#7820,#7821);
#7820 = CARTESIAN_POINT('',(-6.965845108032,-1.587513327599,
    54.68998336792));
#7821 = VECTOR('',#7822,1.);
#7822 = DIRECTION('',(0.,-0.174989993745,-0.984570211864));
#7823 = PLANE('',#7824);
#7824 = AXIS2_PLACEMENT_3D('',#7825,#7826,#7827);
#7825 = CARTESIAN_POINT('',(-6.965845108032,-2.886623427858,
    50.220356947157));
#7826 = DIRECTION('',(-1.,-0.,-0.));
#7827 = DIRECTION('',(0.,0.,-1.));
#7828 = ADVANCED_FACE('',(#7829),#7846,.T.);
#7829 = FACE_BOUND('',#7830,.T.);
#7830 = EDGE_LOOP('',(#7831,#7839,#7840));
#7831 = ORIENTED_EDGE('',*,*,#7832,.F.);
#7832 = EDGE_CURVE('',#7810,#7833,#7835,.T.);
#7833 = VERTEX_POINT('',#7834);
#7834 = CARTESIAN_POINT('',(-6.965845108032,-2.534686565399,
    33.887554168701));
#7835 = LINE('',#7836,#7837);
#7836 = CARTESIAN_POINT('',(-6.965845108032,-3.034686565399,
    46.547554016113));
#7837 = VECTOR('',#7838,1.);
#7838 = DIRECTION('',(0.,3.94637052374E-02,-0.999221004568));
#7839 = ORIENTED_EDGE('',*,*,#7818,.F.);
#7840 = ORIENTED_EDGE('',*,*,#7841,.T.);
#7841 = EDGE_CURVE('',#3412,#7833,#7842,.T.);
#7842 = LINE('',#7843,#7844);
#7843 = CARTESIAN_POINT('',(-6.965845108032,-1.587513327599,
    54.68998336792));
#7844 = VECTOR('',#7845,1.);
#7845 = DIRECTION('',(0.,-4.548473337334E-02,-0.998965033938));
#7846 = PLANE('',#7847);
#7847 = AXIS2_PLACEMENT_3D('',#7848,#7849,#7850);
#7848 = CARTESIAN_POINT('',(-6.965845108032,-2.330118421025,
    44.307147252443));
#7849 = DIRECTION('',(-1.,-0.,-0.));
#7850 = DIRECTION('',(0.,0.,-1.));
#7851 = ADVANCED_FACE('',(#7852),#7867,.T.);
#7852 = FACE_BOUND('',#7853,.T.);
#7853 = EDGE_LOOP('',(#7854,#7860,#7861));
#7854 = ORIENTED_EDGE('',*,*,#7855,.T.);
#7855 = EDGE_CURVE('',#102,#7833,#7856,.T.);
#7856 = LINE('',#7857,#7858);
#7857 = CARTESIAN_POINT('',(-6.965845108032,-1.587513327599,
    27.30560874939));
#7858 = VECTOR('',#7859,1.);
#7859 = DIRECTION('',(0.,-0.142437472836,0.989803801939));
#7860 = ORIENTED_EDGE('',*,*,#7841,.F.);
#7861 = ORIENTED_EDGE('',*,*,#7862,.T.);
#7862 = EDGE_CURVE('',#3412,#102,#7863,.T.);
#7863 = LINE('',#7864,#7865);
#7864 = CARTESIAN_POINT('',(-6.965845108032,-1.587513327599,
    54.68998336792));
#7865 = VECTOR('',#7866,1.);
#7866 = DIRECTION('',(0.,0.,-1.));
#7867 = PLANE('',#7868);
#7868 = AXIS2_PLACEMENT_3D('',#7869,#7870,#7871);
#7869 = CARTESIAN_POINT('',(-6.965845108032,-1.82469233194,
    40.986233551339));
#7870 = DIRECTION('',(-1.,-0.,-0.));
#7871 = DIRECTION('',(0.,0.,-1.));
#7872 = ADVANCED_FACE('',(#7873),#7883,.F.);
#7873 = FACE_BOUND('',#7874,.T.);
#7874 = EDGE_LOOP('',(#7875,#7881,#7882));
#7875 = ORIENTED_EDGE('',*,*,#7876,.T.);
#7876 = EDGE_CURVE('',#7521,#102,#7877,.T.);
#7877 = LINE('',#7878,#7879);
#7878 = CARTESIAN_POINT('',(-6.965845108032,-1.587513327599,
    46.554046630859));
#7879 = VECTOR('',#7880,1.);
#7880 = DIRECTION('',(0.,0.,-1.));
#7881 = ORIENTED_EDGE('',*,*,#7862,.F.);
#7882 = ORIENTED_EDGE('',*,*,#7543,.T.);
#7883 = PLANE('',#7884);
#7884 = AXIS2_PLACEMENT_3D('',#7885,#7886,#7887);
#7885 = CARTESIAN_POINT('',(-6.965845108032,-1.587513327599,
    40.997796058655));
#7886 = DIRECTION('',(-1.,-0.,-0.));
#7887 = DIRECTION('',(0.,0.,-1.));
#7888 = ADVANCED_FACE('',(#7889),#7894,.F.);
#7889 = FACE_BOUND('',#7890,.T.);
#7890 = EDGE_LOOP('',(#7891,#7892,#7893));
#7891 = ORIENTED_EDGE('',*,*,#101,.F.);
#7892 = ORIENTED_EDGE('',*,*,#7876,.F.);
#7893 = ORIENTED_EDGE('',*,*,#7520,.T.);
#7894 = PLANE('',#7895);
#7895 = AXIS2_PLACEMENT_3D('',#7896,#7897,#7898);
#7896 = CARTESIAN_POINT('',(-6.965845108032,-1.587513327599,
    36.929827690125));
#7897 = DIRECTION('',(-1.,-0.,-0.));
#7898 = DIRECTION('',(0.,0.,-1.));
#7899 = ADVANCED_FACE('',(#7900),#7915,.T.);
#7900 = FACE_BOUND('',#7901,.T.);
#7901 = EDGE_LOOP('',(#7902,#7903,#7909));
#7902 = ORIENTED_EDGE('',*,*,#7786,.F.);
#7903 = ORIENTED_EDGE('',*,*,#7904,.T.);
#7904 = EDGE_CURVE('',#7787,#180,#7905,.T.);
#7905 = LINE('',#7906,#7907);
[truncated: 1,746,692 more chars]
