# Supplementary material for: An Open-Source 3D-Printable Platform for Testing Head-Fixed Cognitive Flexibility in Rodents
Source: eNeuro. 2025 Jan 24;12(1):ENEURO.0364-24.2024. doi: 10.1523/ENEURO.0364-24.2024 (PMC11875048; doi:10.1523/ENEURO.0364-24.2024)
Supplement: FlexRig Repository — Download FlexRig Repository, ZIP file. [file eneuro-12-ENEURO.0364-24.2024-s003.zip › FlexRig-main/3DModels/SIR_Headport13.step]

ISO-10303-21;
HEADER;
FILE_DESCRIPTION(('FreeCAD Model'),'2;1');
FILE_NAME('Open CASCADE Shape Model','2024-12-02T13:56:22',('Author'),(
    ''),'Open CASCADE STEP processor 7.8','FreeCAD','Unknown');
FILE_SCHEMA(('AUTOMOTIVE_DESIGN { 1 0 10303 214 1 1 1 1 }'));
ENDSEC;
DATA;
#1 = APPLICATION_PROTOCOL_DEFINITION('international standard',
  'automotive_design',2000,#2);
#2 = APPLICATION_CONTEXT(
  'core data for automotive mechanical design processes');
#3 = SHAPE_DEFINITION_REPRESENTATION(#4,#10);
#4 = PRODUCT_DEFINITION_SHAPE('','',#5);
#5 = PRODUCT_DEFINITION('design','',#6,#9);
#6 = PRODUCT_DEFINITION_FORMATION('','',#7);
#7 = PRODUCT('SIR_Headport014 (Solid)','SIR_Headport014 (Solid)','',(#8)
  );
#8 = PRODUCT_CONTEXT('',#2,'mechanical');
#9 = PRODUCT_DEFINITION_CONTEXT('part definition',#2,'design');
#10 = ADVANCED_BREP_SHAPE_REPRESENTATION('',(#11,#15),#477555);
#11 = AXIS2_PLACEMENT_3D('',#12,#13,#14);
#12 = CARTESIAN_POINT('',(0.,0.,0.));
#13 = DIRECTION('',(0.,0.,1.));
#14 = DIRECTION('',(1.,0.,-0.));
#15 = BREP_WITH_VOIDS('',#16,(#105430,#105475,#105520,#105599,#105644,
    #105723,#105768,#105847,#105926,#105971,#106016,#106061,#106106,
    #106151,#106208,#106253,#106298,#106343,#106422,#106501,#106546,
    #106591,#106687,#106732,#106777,#106822,#195021,#282267,#282346,
    #282391,#282492,#282537,#282582,#282627,#282672,#282717,#282762,
    #282819,#282864,#282943,#282988,#283033,#283214,#283259,#283372,
    #283451,#283496,#283721,#283834,#283879,#283924,#283969,#284014,
    #284059,#284138,#284217,#284296,#284341,#284386,#284465,#284510,
    #284555,#284600,#284645,#284690,#284735,#284884,#284929,#284974,
    #285053,#285133,#285190,#285235,#285314,#285359,#285404,#285449,
    #285552,#285631,#285780,#285825,#285882,#379729,#379786,#379854,
    #379911,#379990,#380035,#380136,#380181,#380226,#380271,#380316,
    #380361,#380406,#380463,#380508,#380587,#380632,#380677,#380858,
    #380903,#381016,#381095,#381140,#381365,#381478,#381523,#381568,
    #381613,#381658,#381703,#381782,#381861,#381940,#381985,#382030,
    #382109,#382154,#382199,#382244,#382289,#382334,#382379,#382528,
    #382573,#382618,#382697,#382777,#382834,#382879,#382958,#383003,
    #383048,#383093,#383196,#383275,#383424,#383469,#383526,#477373,
    #477430,#477498));
#16 = CLOSED_SHELL('',(#17,#49,#72,#104,#127,#159,#180,#196,#219,#242,
    #265,#297,#320,#343,#375,#398,#430,#453,#485,#508,#540,#563,#593,
    #616,#648,#671,#694,#726,#749,#781,#804,#827,#859,#882,#914,#937,
    #967,#990,#1022,#1045,#1077,#1100,#1132,#1155,#1178,#1201,#1224,
    #1247,#1270,#1300,#1323,#1346,#1369,#1399,#1422,#1438,#1461,#1477,
    #1500,#1523,#1546,#1569,#1592,#1615,#1638,#1670,#1693,#1716,#1739,
    #1762,#1785,#1806,#1822,#1838,#1861,#1882,#1914,#1937,#1960,#1983,
    #2006,#2029,#2052,#2075,#2098,#2121,#2144,#2167,#2190,#2213,#2236,
    #2266,#2287,#2310,#2333,#2365,#2388,#2411,#2434,#2457,#2478,#2499,
    #2522,#2545,#2568,#2591,#2607,#2623,#2646,#2669,#2692,#2715,#2738,
    #2761,#2784,#2816,#2839,#2862,#2894,#2917,#2938,#2954,#2977,#3009,
    #3032,#3055,#3078,#3101,#3122,#3154,#3177,#3209,#3232,#3264,#3287,
    #3319,#3342,#3374,#3397,#3420,#3443,#3466,#3489,#3512,#3535,#3558,
    #3581,#3604,#3627,#3650,#3673,#3696,#3719,#3742,#3765,#3788,#3811,
    #3834,#3857,#3880,#3903,#3926,#3949,#3972,#3995,#4018,#4041,#4064,
    #4087,#4110,#4133,#4156,#4179,#4202,#4225,#4248,#4271,#4294,#4317,
    #4340,#4363,#4386,#4409,#4432,#4455,#4478,#4501,#4524,#4547,#4570,
    #4593,#4616,#4639,#4662,#4685,#4708,#4731,#4754,#4777,#4800,#4823,
    #4846,#4869,#4892,#4915,#4938,#4961,#4984,#5007,#5030,#5051,#5067,
    #5090,#5113,#5145,#5168,#5191,#5214,#5237,#5260,#5283,#5306,#5329,
    #5352,#5375,#5398,#5421,#5444,#5467,#5490,#5513,#5536,#5559,#5582,
    #5605,#5628,#5651,#5674,#5697,#5720,#5743,#5766,#5789,#5812,#5835,
    #5858,#5881,#5904,#5927,#5950,#5973,#5994,#6017,#6040,#6063,#6086,
    #6109,#6132,#6155,#6178,#6201,#6224,#6247,#6270,#6293,#6316,#6339,
    #6362,#6385,#6408,#6431,#6454,#6477,#6500,#6523,#6546,#6569,#6590,
    #6613,#6636,#6659,#6682,#6705,#6728,#6751,#6774,#6797,#6818,#6834,
    #6857,#6880,#6896,#6919,#6935,#6958,#6974,#6997,#7013,#7036,#7052,
    #7075,#7091,#7114,#7130,#7153,#7169,#7192,#7208,#7231,#7247,#7270,
    #7286,#7309,#7325,#7348,#7364,#7387,#7403,#7426,#7442,#7465,#7481,
    #7504,#7520,#7543,#7559,#7582,#7598,#7621,#7637,#7660,#7676,#7699,
    #7715,#7738,#7754,#7777,#7793,#7816,#7832,#7855,#7871,#7894,#7910,
    #7933,#7949,#7972,#7988,#8011,#8027,#8050,#8066,#8089,#8105,#8128,
    #8144,#8167,#8183,#8206,#8222,#8245,#8261,#8277,#8300,#8323,#8339,
    #8362,#8378,#8401,#8417,#8440,#8456,#8479,#8495,#8518,#8534,#8557,
    #8573,#8596,#8612,#8635,#8651,#8674,#8690,#8713,#8729,#8752,#8768,
    #8791,#8807,#8830,#8846,#8869,#8885,#8908,#8924,#8947,#8963,#8986,
    #9002,#9025,#9041,#9064,#9080,#9103,#9119,#9142,#9158,#9181,#9197,
    #9220,#9236,#9259,#9275,#9298,#9314,#9337,#9353,#9376,#9392,#9415,
    #9431,#9454,#9470,#9493,#9509,#9532,#9548,#9571,#9587,#9610,#9626,
    #9649,#9665,#9688,#9704,#9720,#9743,#9766,#9798,#9821,#9844,#9865,
    #9888,#9904,#9927,#9950,#9973,#9996,#10019,#10042,#10065,#10088,
    #10111,#10134,#10157,#10180,#10203,#10226,#10249,#10272,#10295,
    #10318,#10341,#10364,#10387,#10410,#10433,#10456,#10479,#10502,
    #10525,#10548,#10571,#10594,#10617,#10640,#10663,#10686,#10709,
    #10732,#10755,#10778,#10801,#10824,#10847,#10870,#10893,#10916,
    #10939,#10962,#10985,#11006,#11029,#11045,#11068,#11091,#11114,
    #11137,#11160,#11183,#11206,#11229,#11252,#11275,#11298,#11321,
    #11344,#11367,#11390,#11413,#11434,#11450,#11473,#11503,#11526,
    #11549,#11581,#11604,#11636,#11659,#11682,#11705,#11728,#11760,
    #11783,#11806,#11829,#11852,#11875,#11907,#11930,#11953,#11976,
    #11999,#12022,#12045,#12068,#12091,#12114,#12137,#12160,#12183,
    #12215,#12238,#12261,#12284,#12307,#12330,#12353,#12376,#12399,
    #12422,#12445,#12466,#12489,#12512,#12533,#12556,#12579,#12602,
    #12625,#12648,#12671,#12703,#12726,#12749,#12772,#12793,#12809,
    #12832,#12855,#12878,#12901,#12924,#12947,#12970,#12993,#13016,
    #13039,#13060,#13083,#13106,#13122,#13145,#13168,#13189,#13205,
    #13228,#13251,#13274,#13297,#13320,#13343,#13366,#13389,#13410,
    #13426,#13449,#13472,#13495,#13518,#13541,#13564,#13587,#13610,
    #13633,#13656,#13679,#13700,#13723,#13739,#13762,#13785,#13815,
    #13838,#13854,#13877,#13907,#13930,#13953,#13976,#13999,#14022,
    #14038,#14061,#14084,#14107,#14130,#14153,#14176,#14206,#14229,
    #14252,#14275,#14298,#14314,#14337,#14360,#14383,#14415,#14438,
    #14461,#14484,#14507,#14530,#14553,#14576,#14599,#14620,#14636,
    #14659,#14682,#14705,#14728,#14751,#14774,#14797,#14820,#14843,
    #14866,#14889,#14912,#14935,#14958,#14981,#15004,#15027,#15050,
    #15073,#15096,#15112,#15135,#15151,#15174,#15190,#15206,#15222,
    #15238,#15261,#15277,#15300,#15316,#15339,#15369,#15392,#15408,
    #15431,#15454,#15486,#15509,#15532,#15564,#15587,#15610,#15633,
    #15656,#15686,#15709,#15732,#15755,#15783,#15806,#15829,#15845,
    #15868,#15898,#15914,#15930,#15953,#15976,#15999,#16020,#16036,
    #16059,#16082,#16105,#16128,#16151,#16174,#16197,#16220,#16243,
    #16264,#16296,#16319,#16342,#16365,#16388,#16411,#16434,#16457,
    #16480,#16503,#16526,#16549,#16570,#16593,#16616,#16639,#16655,
    #16678,#16710,#16733,#16756,#16788,#16811,#16841,#16864,#16887,
    #16910,#16926,#16949,#16972,#16995,#17018,#17041,#17064,#17087,
    #17110,#17140,#17156,#17179,#17211,#17232,#17255,#17278,#17301,
    #17324,#17347,#17370,#17393,#17416,#17439,#17462,#17485,#17508,
    #17531,#17554,#17577,#17600,#17623,#17646,#17669,#17692,#17715,
    #17738,#17761,#17784,#17807,#17830,#17853,#17874,#17897,#17920,
    #17943,#17966,#17989,#18012,#18035,#18058,#18081,#18104,#18127,
    #18150,#18173,#18196,#18219,#18242,#18265,#18288,#18311,#18334,
    #18357,#18380,#18403,#18426,#18449,#18472,#18495,#18518,#18541,
    #18564,#18587,#18610,#18633,#18656,#18679,#18702,#18725,#18746,
    #18769,#18792,#18815,#18838,#18861,#18884,#18907,#18928,#18944,
    #18965,#18986,#19002,#19018,#19034,#19045,#19061,#19072,#19088,
    #19111,#19134,#19157,#19180,#19196,#19219,#19242,#19272,#19295,
    #19318,#19341,#19364,#19387,#19410,#19440,#19461,#19489,#19500,
    #19523,#19553,#19569,#19592,#19615,#19638,#19661,#19684,#19705,
    #19721,#19744,#19774,#19790,#19813,#19829,#19845,#19868,#19891,
    #19907,#19930,#19951,#19967,#19983,#20006,#20022,#20045,#20061,
    #20084,#20100,#20121,#20137,#20148,#20169,#20185,#20196,#20217,
    #20233,#20249,#20265,#20276,#20292,#20303,#20324,#20340,#20356,
    #20372,#20393,#20409,#20425,#20441,#20457,#20473,#20484,#20507,
    #20528,#20551,#20567,#20590,#20613,#20629,#20652,#20675,#20698,
    #20721,#20744,#20765,#20781,#20804,#20827,#20843,#20866,#20889,
    #20905,#20928,#20944,#20965,#20981,#20992,#21008,#21024,#21040,
    #21056,#21072,#21088,#21109,#21125,#21141,#21164,#21180,#21203,
    #21219,#21242,#21265,#21288,#21318,#21334,#21350,#21366,#21382,
    #21398,#21414,#21430,#21446,#21462,#21485,#21501,#21524,#21556,
    #21579,#21602,#21625,#21648,#21678,#21694,#21717,#21740,#21763,
    #21786,#21809,#21832,#21855,#21878,#21901,#21924,#21947,#21970,
    #21993,#22016,#22039,#22062,#22085,#22108,#22131,#22154,#22186,
    #22209,#22232,#22253,#22269,#22292,#22315,#22336,#22359,#22382,
    #22405,#22428,#22451,#22474,#22490,#22506,#22529,#22552,#22575,
    #22598,#22621,#22644,#22660,#22681,#22697,#22713,#22734,#22750,
    #22766,#22782,#22798,#22814,#22830,#22851,#22867,#22883,#22899,
    #22915,#22931,#22947,#22963,#22979,#22995,#23011,#23027,#23043,
    #23059,#23075,#23091,#23102,#23125,#23141,#23164,#23180,#23203,
    #23219,#23242,#23258,#23281,#23297,#23320,#23336,#23359,#23375,
    #23398,#23414,#23437,#23453,#23476,#23492,#23515,#23531,#23554,
    #23570,#23593,#23609,#23632,#23648,#23671,#23687,#23710,#23726,
    #23749,#23765,#23788,#23804,#23827,#23843,#23866,#23882,#23905,
    #23921,#23944,#23960,#23983,#23999,#24022,#24038,#24061,#24077,
    #24100,#24116,#24139,#24155,#24178,#24194,#24217,#24233,#24256,
    #24272,#24295,#24311,#24334,#24350,#24373,#24389,#24412,#24428,
    #24451,#24467,#24490,#24506,#24529,#24545,#24561,#24584,#24607,
    #24623,#24646,#24662,#24685,#24701,#24724,#24740,#24763,#24779,
    #24802,#24818,#24841,#24857,#24880,#24896,#24919,#24935,#24958,
    #24974,#24997,#25013,#25036,#25052,#25075,#25091,#25114,#25130,
    #25153,#25169,#25192,#25208,#25231,#25247,#25270,#25286,#25309,
    #25325,#25348,#25364,#25387,#25403,#25426,#25442,#25465,#25481,
    #25504,#25520,#25543,#25559,#25582,#25598,#25621,#25637,#25660,
    #25676,#25699,#25715,#25738,#25754,#25777,#25793,#25816,#25832,
    #25855,#25871,#25894,#25910,#25933,#25949,#25972,#25988,#26004,
    #26027,#26050,#26066,#26089,#26105,#26128,#26144,#26167,#26183,
    #26206,#26222,#26245,#26261,#26284,#26300,#26323,#26339,#26362,
    #26378,#26401,#26417,#26440,#26456,#26479,#26495,#26518,#26534,
    #26557,#26573,#26596,#26612,#26635,#26651,#26674,#26690,#26713,
    #26729,#26752,#26768,#26791,#26807,#26830,#26846,#26869,#26885,
    #26908,#26924,#26947,#26963,#26986,#27002,#27025,#27041,#27064,
    #27080,#27103,#27119,#27142,#27158,#27181,#27197,#27220,#27236,
    #27259,#27275,#27298,#27314,#27337,#27353,#27376,#27392,#27415,
    #27431,#27447,#27470,#27493,#27509,#27532,#27548,#27571,#27587,
    #27610,#27626,#27649,#27665,#27688,#27704,#27727,#27743,#27766,
    #27782,#27805,#27821,#27844,#27860,#27883,#27899,#27922,#27938,
    #27961,#27977,#28000,#28016,#28039,#28055,#28078,#28094,#28117,
    #28133,#28156,#28172,#28195,#28211,#28234,#28250,#28273,#28289,
    #28312,#28328,#28351,#28367,#28390,#28406,#28429,#28445,#28468,
    #28484,#28507,#28523,#28546,#28562,#28585,#28601,#28624,#28640,
    #28663,#28679,#28702,#28718,#28741,#28757,#28780,#28796,#28819,
    #28835,#28858,#28874,#28890,#28913,#28936,#28968,#28991,#29014,
    #29037,#29060,#29083,#29106,#29129,#29152,#29175,#29198,#29221,
    #29244,#29267,#29290,#29313,#29334,#29357,#29373,#29396,#29419,
    #29442,#29465,#29488,#29511,#29534,#29557,#29580,#29603,#29626,
    #29649,#29672,#29695,#29718,#29741,#29764,#29787,#29810,#29833,
    #29856,#29879,#29902,#29925,#29948,#29971,#29994,#30017,#30040,
    #30063,#30086,#30109,#30132,#30155,#30178,#30201,#30224,#30247,
    #30270,#30293,#30316,#30339,#30362,#30385,#30408,#30431,#30454,
    #30477,#30500,#30523,#30546,#30569,#30592,#30613,#30629,#30645,
    #30661,#30677,#30693,#30709,#30725,#30741,#30757,#30773,#30789,
    #30805,#30821,#30837,#30853,#30869,#30885,#30901,#30917,#30933,
    #30949,#30965,#30981,#30997,#31013,#31029,#31045,#31061,#31077,
    #31093,#31109,#31125,#31141,#31157,#31173,#31189,#31205,#31221,
    #31237,#31253,#31269,#31285,#31301,#31317,#31333,#31349,#31365,
    #31381,#31397,#31413,#31429,#31445,#31461,#31477,#31493,#31509,
    #31525,#31541,#31557,#31573,#31589,#31605,#31621,#31637,#31653,
    #31669,#31685,#31701,#31717,#31733,#31749,#31765,#31776,#31799,
    #31815,#31838,#31854,#31877,#31893,#31916,#31932,#31955,#31971,
    #31994,#32010,#32033,#32049,#32072,#32088,#32111,#32127,#32150,
    #32166,#32189,#32205,#32228,#32244,#32267,#32283,#32306,#32322,
    #32345,#32361,#32384,#32400,#32423,#32439,#32462,#32478,#32501,
    #32517,#32540,#32556,#32579,#32595,#32618,#32634,#32657,#32673,
    #32696,#32712,#32735,#32751,#32774,#32790,#32813,#32829,#32852,
    #32868,#32891,#32907,#32930,#32946,#32969,#32985,#33008,#33024,
    #33047,#33063,#33086,#33102,#33125,#33141,#33164,#33180,#33203,
    #33219,#33235,#33258,#33281,#33297,#33320,#33336,#33359,#33375,
    #33398,#33414,#33437,#33453,#33476,#33492,#33515,#33531,#33554,
    #33570,#33593,#33609,#33632,#33648,#33671,#33687,#33710,#33726,
    #33749,#33765,#33788,#33804,#33827,#33843,#33866,#33882,#33905,
    #33921,#33944,#33960,#33983,#33999,#34022,#34038,#34061,#34077,
    #34100,#34116,#34139,#34155,#34178,#34194,#34217,#34233,#34256,
    #34272,#34295,#34311,#34334,#34350,#34373,#34389,#34412,#34428,
    #34451,#34467,#34490,#34506,#34529,#34545,#34568,#34584,#34607,
    #34623,#34646,#34662,#34678,#34701,#34724,#34740,#34763,#34779,
    #34802,#34818,#34841,#34857,#34880,#34896,#34919,#34935,#34958,
    #34974,#34997,#35013,#35036,#35052,#35075,#35091,#35114,#35130,
    #35153,#35169,#35192,#35208,#35231,#35247,#35270,#35286,#35309,
    #35325,#35348,#35364,#35387,#35403,#35426,#35442,#35465,#35481,
    #35504,#35520,#35543,#35559,#35582,#35598,#35621,#35637,#35660,
    #35676,#35699,#35715,#35738,#35754,#35777,#35793,#35816,#35832,
    #35855,#35871,#35894,#35910,#35933,#35949,#35972,#35988,#36011,
    #36027,#36050,#36066,#36089,#36105,#36121,#36144,#36167,#36183,
    #36206,#36222,#36245,#36261,#36284,#36300,#36323,#36339,#36362,
    #36378,#36401,#36417,#36440,#36456,#36479,#36495,#36518,#36534,
    #36557,#36573,#36596,#36612,#36635,#36651,#36674,#36690,#36713,
    #36729,#36752,#36768,#36791,#36807,#36830,#36846,#36869,#36885,
    #36908,#36924,#36947,#36963,#36986,#37002,#37025,#37041,#37064,
    #37080,#37103,#37119,#37142,#37158,#37181,#37197,#37220,#37236,
    #37259,#37275,#37298,#37314,#37337,#37353,#37376,#37392,#37415,
    #37431,#37454,#37470,#37493,#37509,#37532,#37548,#37564,#37587,
    #37610,#37642,#37665,#37688,#37711,#37734,#37757,#37780,#37803,
    #37826,#37849,#37872,#37895,#37918,#37941,#37964,#37987,#38008,
    #38031,#38047,#38070,#38093,#38116,#38139,#38162,#38185,#38208,
    #38231,#38254,#38277,#38300,#38323,#38346,#38369,#38392,#38415,
    #38438,#38461,#38484,#38507,#38530,#38553,#38576,#38599,#38622,
    #38645,#38668,#38691,#38714,#38737,#38760,#38783,#38806,#38829,
    #38852,#38875,#38898,#38921,#38944,#38967,#38990,#39013,#39036,
    #39059,#39082,#39105,#39128,#39151,#39174,#39197,#39220,#39243,
    #39266,#39287,#39303,#39319,#39335,#39351,#39367,#39383,#39399,
    #39415,#39431,#39447,#39463,#39479,#39495,#39511,#39527,#39543,
    #39559,#39575,#39591,#39607,#39623,#39639,#39655,#39671,#39687,
    #39703,#39719,#39735,#39751,#39767,#39783,#39799,#39815,#39831,
    #39847,#39863,#39879,#39895,#39911,#39927,#39943,#39959,#39975,
    #39991,#40007,#40023,#40039,#40055,#40071,#40087,#40103,#40119,
    #40135,#40151,#40167,#40183,#40199,#40215,#40231,#40247,#40263,
    #40279,#40295,#40311,#40327,#40343,#40359,#40375,#40391,#40407,
    #40423,#40439,#40450,#40471,#40494,#40510,#40533,#40549,#40572,
    #40588,#40611,#40627,#40650,#40666,#40689,#40705,#40728,#40744,
    #40767,#40783,#40806,#40822,#40845,#40861,#40884,#40900,#40923,
    #40939,#40962,#40978,#41001,#41017,#41040,#41056,#41079,#41095,
    #41118,#41134,#41157,#41173,#41196,#41212,#41235,#41251,#41274,
    #41290,#41313,#41329,#41352,#41368,#41391,#41407,#41430,#41446,
    #41469,#41485,#41508,#41524,#41547,#41563,#41586,#41602,#41625,
    #41641,#41664,#41680,#41703,#41719,#41742,#41758,#41781,#41797,
    #41820,#41836,#41852,#41875,#41898,#41914,#41937,#41953,#41976,
    #41992,#42015,#42031,#42054,#42070,#42093,#42109,#42132,#42148,
    #42171,#42187,#42210,#42226,#42249,#42265,#42288,#42304,#42327,
    #42343,#42366,#42382,#42405,#42421,#42444,#42460,#42483,#42499,
    #42522,#42538,#42561,#42577,#42600,#42616,#42639,#42655,#42678,
    #42694,#42717,#42733,#42756,#42772,#42795,#42811,#42834,#42850,
    #42873,#42889,#42912,#42928,#42951,#42967,#42990,#43006,#43029,
    #43045,#43068,#43084,#43107,#43123,#43146,#43162,#43185,#43201,
    #43224,#43240,#43263,#43279,#43295,#43318,#43341,#43357,#43380,
    #43396,#43419,#43435,#43458,#43474,#43497,#43513,#43536,#43552,
    #43575,#43591,#43612,#43628,#43644,#43660,#43683,#43699,#43722,
    #43738,#43761,#43777,#43800,#43816,#43839,#43855,#43878,#43894,
    #43917,#43933,#43956,#43972,#43995,#44011,#44034,#44050,#44073,
    #44089,#44112,#44128,#44151,#44167,#44190,#44206,#44229,#44245,
    #44268,#44284,#44307,#44323,#44346,#44362,#44385,#44401,#44424,
    #44440,#44463,#44479,#44502,#44518,#44541,#44557,#44580,#44596,
    #44619,#44635,#44658,#44674,#44697,#44713,#44729,#44752,#44768,
    #44791,#44807,#44830,#44846,#44869,#44885,#44908,#44924,#44947,
    #44963,#44986,#45002,#45025,#45041,#45064,#45080,#45103,#45119,
    #45142,#45158,#45181,#45197,#45220,#45236,#45259,#45275,#45298,
    #45314,#45337,#45353,#45376,#45392,#45415,#45431,#45454,#45470,
    #45493,#45509,#45532,#45548,#45571,#45587,#45610,#45626,#45649,
    #45665,#45688,#45704,#45727,#45743,#45766,#45782,#45805,#45821,
    #45844,#45860,#45883,#45899,#45922,#45938,#45961,#45977,#46000,
    #46016,#46039,#46055,#46078,#46094,#46115,#46126,#46147,#46158,
    #46174,#46190,#46206,#46222,#46238,#46254,#46270,#46286,#46302,
    #46318,#46334,#46350,#46366,#46382,#46398,#46414,#46430,#46446,
    #46462,#46478,#46494,#46510,#46526,#46542,#46558,#46574,#46590,
    #46606,#46622,#46638,#46654,#46670,#46686,#46702,#46718,#46734,
    #46750,#46766,#46782,#46798,#46814,#46830,#46846,#46862,#46878,
    #46894,#46910,#46926,#46942,#46958,#46974,#46990,#47006,#47022,
    #47038,#47054,#47070,#47086,#47102,#47118,#47134,#47150,#47166,
    #47182,#47198,#47214,#47230,#47246,#47262,#47278,#47294,#47305,
    #47326,#47342,#47358,#47374,#47390,#47406,#47422,#47438,#47454,
    #47470,#47486,#47502,#47518,#47534,#47550,#47566,#47582,#47598,
    #47614,#47630,#47646,#47662,#47678,#47694,#47710,#47726,#47742,
    #47758,#47774,#47790,#47806,#47822,#47838,#47854,#47870,#47886,
    #47902,#47918,#47934,#47950,#47966,#47982,#47998,#48014,#48030,
    #48046,#48062,#48078,#48094,#48110,#48126,#48142,#48158,#48174,
    #48190,#48206,#48222,#48238,#48254,#48270,#48286,#48302,#48318,
    #48334,#48350,#48366,#48382,#48398,#48414,#48430,#48446,#48457,
    #48473,#48489,#48505,#48521,#48537,#48553,#48569,#48585,#48601,
    #48617,#48633,#48649,#48665,#48681,#48697,#48713,#48729,#48745,
    #48761,#48777,#48793,#48809,#48825,#48841,#48857,#48873,#48889,
    #48905,#48921,#48937,#48953,#48969,#48985,#48996,#49012,#49028,
    #49044,#49060,#49076,#49092,#49108,#49124,#49140,#49156,#49172,
    #49188,#49204,#49220,#49236,#49252,#49268,#49284,#49300,#49316,
    #49332,#49348,#49364,#49380,#49396,#49412,#49428,#49444,#49460,
    #49476,#49492,#49508,#49524,#49540,#49556,#49572,#49588,#49604,
    #49615,#49636,#49652,#49668,#49684,#49700,#49716,#49739,#49755,
    #49778,#49794,#49810,#49831,#49847,#49863,#49879,#49895,#49911,
    #49927,#49943,#49954,#49977,#49993,#50009,#50032,#50048,#50064,
    #50080,#50096,#50112,#50128,#50144,#50160,#50181,#50197,#50208,
    #50231,#50247,#50270,#50286,#50309,#50325,#50341,#50357,#50373,
    #50394,#50410,#50431,#50447,#50458,#50474,#50490,#50506,#50529,
    #50545,#50561,#50577,#50593,#50604,#50627,#50643,#50666,#50682,
    #50698,#50714,#50730,#50746,#50767,#50783,#50794,#50810,#50826,
    #50847,#50863,#50874,#50897,#50918,#50934,#50945,#50966,#50982,
    #51003,#51019,#51030,#51053,#51076,#51097,#51113,#51124,#51140,
    #51156,#51172,#51193,#51204,#51220,#51236,#51257,#51273,#51284,
    #51300,#51316,#51327,#51343,#51359,#51375,#51391,#51407,#51423,
    #51439,#51460,#51476,#51487,#51510,#51533,#51549,#51565,#51586,
    #51602,#51623,#51639,#51655,#51671,#51687,#51703,#51719,#51735,
    #51756,#51772,#51783,#51799,#51815,#51831,#51847,#51858,#51879,
    #51895,#51911,#51932,#51948,#51964,#51980,#51996,#52012,#52023,
    #52046,#52062,#52078,#52099,#52115,#52131,#52152,#52168,#52184,
    #52200,#52216,#52232,#52243,#52266,#52289,#52312,#52335,#52358,
    #52381,#52397,#52420,#52450,#52473,#52489,#52512,#52535,#52551,
    #52574,#52590,#52613,#52629,#52652,#52682,#52698,#52721,#52737,
    #52760,#52783,#52813,#52836,#52852,#52875,#52905,#52921,#52944,
    #52974,#52997,#53020,#53043,#53066,#53089,#53105,#53128,#53160,
    #53183,#53206,#53229,#53252,#53275,#53298,#53319,#53342,#53365,
    #53388,#53411,#53434,#53457,#53480,#53501,#53517,#53533,#53556,
    #53577,#53593,#53609,#53625,#53641,#53652,#53673,#53689,#53705,
    #53721,#53737,#53753,#53769,#53785,#53801,#53822,#53838,#53849,
    #53865,#53881,#53897,#53918,#53934,#53955,#53971,#53987,#54003,
    #54019,#54035,#54046,#54062,#54078,#54094,#54110,#54126,#54142,
    #54158,#54174,#54190,#54206,#54222,#54243,#54259,#54270,#54286,
    #54302,#54313,#54329,#54345,#54361,#54377,#54393,#54409,#54425,
    #54441,#54457,#54473,#54489,#54512,#54528,#54551,#54567,#54590,
    #54613,#54636,#54659,#54689,#54705,#54728,#54758,#54781,#54804,
    #54827,#54850,#54873,#54903,#54926,#54949,#54970,#54986,#55009,
    #55025,#55048,#55064,#55094,#55110,#55126,#55149,#55179,#55202,
    #55232,#55248,#55271,#55294,#55317,#55340,#55363,#55379,#55402,
    #55425,#55448,#55471,#55494,#55517,#55540,#55556,#55579,#55595,
    #55618,#55634,#55657,#55673,#55696,#55712,#55735,#55765,#55788,
    #55811,#55834,#55857,#55880,#55903,#55919,#55935,#55958,#55974,
    #55997,#56013,#56036,#56052,#56075,#56091,#56121,#56142,#56158,
    #56181,#56202,#56225,#56248,#56271,#56294,#56317,#56340,#56363,
    #56379,#56402,#56425,#56448,#56471,#56494,#56517,#56549,#56572,
    #56595,#56625,#56646,#56662,#56685,#56701,#56722,#56754,#56775,
    #56798,#56828,#56844,#56867,#56897,#56913,#56929,#56945,#56968,
    #56991,#57014,#57037,#57060,#57083,#57106,#57129,#57152,#57175,
    #57205,#57228,#57251,#57267,#57290,#57313,#57329,#57352,#57368,
    #57391,#57421,#57444,#57474,#57490,#57513,#57536,#57559,#57582,
    #57598,#57621,#57651,#57667,#57690,#57720,#57743,#57766,#57789,
    #57812,#57835,#57858,#57881,#57904,#57927,#57943,#57966,#57982,
    #58005,#58021,#58044,#58067,#58090,#58120,#58143,#58166,#58189,
    #58205,#58226,#58237,#58253,#58281,#58304,#58336,#58359,#58382,
    #58405,#58426,#58442,#58465,#58495,#58518,#58541,#58564,#58587,
    #58603,#58626,#58656,#58679,#58702,#58725,#58741,#58757,#58780,
    #58796,#58817,#58833,#58849,#58865,#58888,#58904,#58927,#58943,
    #58966,#58982,#59005,#59021,#59044,#59060,#59083,#59099,#59122,
    #59138,#59161,#59177,#59193,#59209,#59225,#59241,#59257,#59273,
    #59289,#59305,#59321,#59337,#59353,#59369,#59385,#59401,#59417,
    #59433,#59449,#59481,#59504,#59527,#59550,#59573,#59596,#59619,
    #59642,#59674,#59697,#59720,#59743,#59775,#59798,#59821,#59844,
    #59867,#59890,#59913,#59936,#59959,#59980,#59996,#60019,#60042,
    #60065,#60088,#60109,#60125,#60148,#60178,#60201,#60231,#60254,
    #60277,#60300,#60316,#60332,#60355,#60378,#60401,#60424,#60447,
    #60470,#60491,#60507,#60523,#60546,#60569,#60585,#60606,#60622,
    #60645,#60668,#60691,#60714,#60737,#60767,#60790,#60820,#60843,
    #60873,#60896,#60919,#60935,#60958,#60981,#61004,#61027,#61050,
    #61073,#61096,#61112,#61135,#61158,#61181,#61204,#61234,#61257,
    #61280,#61303,#61326,#61349,#61365,#61388,#61418,#61441,#61464,
    #61480,#61503,#61526,#61549,#61572,#61595,#61618,#61650,#61673,
    #61696,#61719,#61742,#61765,#61788,#61811,#61834,#61857,#61880,
    #61903,#61926,#61949,#61972,#62000,#62023,#62046,#62078,#62101,
    #62124,#62147,#62170,#62191,#62214,#62244,#62267,#62297,#62320,
    #62343,#62366,#62396,#62419,#62442,#62458,#62474,#62497,#62513,
    #62536,#62559,#62582,#62605,#62635,#62658,#62681,#62704,#62727,
    #62750,#62766,#62789,#62819,#62842,#62865,#62881,#62904,#62927,
    #62950,#62973,#62996,#63019,#63042,#63065,#63088,#63109,#63132,
    #63153,#63169,#63192,#63215,#63238,#63261,#63282,#63298,#63314,
    #63337,#63360,#63383,#63406,#63429,#63457,#63473,#63489,#63510,
    #63526,#63549,#63572,#63588,#63611,#63627,#63650,#63671,#63687,
    #63703,#63724,#63747,#63770,#63793,#63809,#63832,#63855,#63871,
    #63887,#63903,#63919,#63935,#63958,#63974,#63995,#64018,#64041,
    #64064,#64087,#64110,#64133,#64154,#64170,#64186,#64202,#64218,
    #64241,#64271,#64287,#64303,#64326,#64349,#64372,#64388,#64404,
    #64427,#64443,#64466,#64482,#64505,#64521,#64544,#64567,#64590,
    #64613,#64636,#64659,#64682,#64705,#64728,#64751,#64774,#64797,
    #64820,#64843,#64866,#64889,#64912,#64944,#64967,#64990,#65013,
    #65043,#65059,#65082,#65114,#65137,#65160,#65181,#65197,#65220,
    #65252,#65275,#65298,#65321,#65342,#65358,#65381,#65404,#65427,
    #65450,#65473,#65496,#65519,#65542,#65565,#65588,#65611,#65634,
    #65657,#65680,#65703,#65726,#65749,#65772,#65795,#65818,#65841,
    #65864,#65887,#65910,#65933,#65956,#65977,#65993,#66009,#66025,
    #66041,#66057,#66073,#66096,#66112,#66135,#66151,#66174,#66190,
    #66213,#66229,#66252,#66268,#66291,#66307,#66330,#66353,#66374,
    #66390,#66406,#66422,#66445,#66461,#66484,#66500,#66523,#66539,
    #66562,#66578,#66601,#66617,#66640,#66656,#66679,#66695,#66718,
    #66734,#66757,#66773,#66796,#66812,#66835,#66851,#66867,#66883,
    #66899,#66915,#66938,#66954,#66977,#66993,#67016,#67032,#67055,
    #67071,#67094,#67110,#67133,#67149,#67172,#67188,#67211,#67227,
    #67250,#67266,#67289,#67305,#67326,#67349,#67365,#67381,#67413,
    #67436,#67457,#67480,#67503,#67526,#67549,#67579,#67602,#67632,
    #67655,#67678,#67694,#67717,#67740,#67756,#67777,#67793,#67814,
    #67844,#67867,#67890,#67906,#67922,#67945,#67975,#67998,#68030,
    #68053,#68074,#68090,#68113,#68143,#68159,#68182,#68205,#68228,
    #68251,#68274,#68297,#68313,#68329,#68345,#68361,#68377,#68393,
    #68409,#68425,#68441,#68457,#68473,#68489,#68505,#68521,#68537,
    #68553,#68569,#68585,#68601,#68617,#68633,#68649,#68665,#68681,
    #68697,#68713,#68729,#68745,#68761,#68777,#68793,#68809,#68825,
    #68841,#68857,#68873,#68889,#68905,#68921,#68937,#68953,#68969,
    #68985,#69001,#69017,#69033,#69049,#69065,#69081,#69097,#69113,
    #69129,#69152,#69168,#69191,#69207,#69230,#69246,#69269,#69285,
    #69301,#69322,#69338,#69354,#69370,#69386,#69402,#69418,#69434,
    #69450,#69466,#69487,#69503,#69526,#69549,#69572,#69588,#69611,
    #69634,#69657,#69678,#69699,#69710,#69726,#69747,#69758,#69774,
    #69790,#69806,#69822,#69838,#69854,#69870,#69886,#69902,#69918,
    #69934,#69950,#69966,#69977,#70000,#70023,#70044,#70060,#70081,
    #70102,#70113,#70129,#70145,#70161,#70177,#70188,#70211,#70243,
    #70266,#70296,#70312,#70335,#70367,#70390,#70413,#70436,#70459,
    #70482,#70505,#70528,#70551,#70572,#70588,#70611,#70641,#70664,
    #70687,#70719,#70742,#70765,#70788,#70811,#70834,#70857,#70878,
    #70894,#70917,#70940,#70963,#70984,#71007,#71030,#71053,#71074,
    #71090,#71106,#71122,#71138,#71154,#71170,#71186,#71202,#71218,
    #71234,#71250,#71266,#71282,#71298,#71314,#71330,#71346,#71357,
    #71368,#71384,#71407,#71439,#71462,#71485,#71508,#71531,#71554,
    #71577,#71600,#71623,#71646,#71669,#71692,#71715,#71738,#71761,
    #71782,#71805,#71821,#71837,#71853,#71869,#71885,#71901,#71917,
    #71933,#71949,#71965,#71981,#71997,#72013,#72029,#72045,#72061,
    #72077,#72093,#72109,#72125,#72141,#72157,#72173,#72189,#72205,
    #72221,#72237,#72253,#72269,#72285,#72301,#72324,#72340,#72361,
    #72377,#72393,#72409,#72425,#72446,#72462,#72483,#72499,#72520,
    #72536,#72552,#72568,#72584,#72600,#72616,#72632,#72648,#72664,
    #72680,#72696,#72712,#72728,#72744,#72760,#72776,#72792,#72808,
    #72824,#72840,#72856,#72872,#72888,#72904,#72920,#72936,#72952,
    #72968,#72984,#73000,#73016,#73032,#73048,#73064,#73080,#73096,
    #73112,#73128,#73144,#73167,#73199,#73222,#73245,#73268,#73291,
    #73312,#73328,#73351,#73383,#73406,#73429,#73452,#73475,#73498,
    #73530,#73551,#73567,#73590,#73611,#73627,#73643,#73659,#73675,
    #73691,#73707,#73723,#73739,#73755,#73771,#73787,#73803,#73819,
    #73835,#73851,#73867,#73883,#73899,#73915,#73931,#73947,#73963,
    #73979,#73995,#74011,#74027,#74043,#74059,#74075,#74091,#74107,
    #74123,#74139,#74155,#74171,#74187,#74203,#74226,#74242,#74265,
    #74281,#74304,#74325,#74348,#74364,#74387,#74403,#74426,#74442,
    #74463,#74479,#74495,#74511,#74527,#74543,#74559,#74575,#74591,
    #74607,#74623,#74639,#74655,#74671,#74682,#74705,#74735,#74758,
    #74774,#74790,#74806,#74822,#74838,#74854,#74865,#74888,#74918,
    #74941,#74964,#74987,#75010,#75033,#75056,#75079,#75102,#75125,
    #75148,#75178,#75201,#75224,#75247,#75268,#75291,#75307,#75330,
    #75353,#75383,#75406,#75427,#75443,#75466,#75489,#75512,#75535,
    #75558,#75581,#75597,#75613,#75629,#75645,#75661,#75677,#75698,
    #75709,#75725,#75748,#75764,#75785,#75801,#75817,#75833,#75849,
    #75865,#75881,#75897,#75913,#75929,#75950,#75966,#75982,#75998,
    #76014,#76030,#76046,#76062,#76083,#76094,#76110,#76126,#76142,
    #76165,#76181,#76202,#76218,#76234,#76250,#76266,#76282,#76298,
    #76314,#76330,#76346,#76369,#76385,#76408,#76424,#76447,#76463,
    #76486,#76502,#76523,#76539,#76555,#76571,#76587,#76603,#76614,
    #76637,#76669,#76692,#76715,#76738,#76761,#76784,#76807,#76830,
    #76853,#76876,#76899,#76922,#76945,#76968,#76991,#77014,#77037,
    #77060,#77083,#77106,#77129,#77152,#77175,#77207,#77230,#77253,
    #77276,#77299,#77322,#77345,#77368,#77389,#77405,#77428,#77458,
    #77481,#77511,#77527,#77550,#77573,#77596,#77619,#77640,#77656,
    #77672,#77688,#77704,#77720,#77736,#77752,#77768,#77784,#77800,
    #77816,#77832,#77848,#77864,#77885,#77901,#77917,#77928,#77944,
    #77960,#77976,#77992,#78008,#78024,#78040,#78056,#78072,#78088,
    #78104,#78120,#78136,#78152,#78168,#78184,#78200,#78216,#78232,
    #78248,#78264,#78280,#78296,#78312,#78328,#78344,#78360,#78376,
    #78392,#78408,#78424,#78440,#78456,#78472,#78488,#78504,#78520,
    #78536,#78552,#78568,#78584,#78600,#78616,#78632,#78648,#78664,
    #78680,#78696,#78712,#78728,#78744,#78760,#78776,#78792,#78808,
    #78824,#78840,#78856,#78872,#78888,#78904,#78920,#78936,#78952,
    #78968,#78984,#79000,#79016,#79032,#79048,#79064,#79080,#79096,
    #79112,#79128,#79144,#79160,#79171,#79194,#79217,#79240,#79256,
    #79279,#79295,#79318,#79334,#79357,#79373,#79396,#79412,#79435,
    #79451,#79474,#79490,#79513,#79529,#79552,#79568,#79591,#79607,
    #79630,#79646,#79669,#79685,#79708,#79724,#79747,#79763,#79786,
    #79802,#79825,#79846,#79862,#79873,#79894,#79910,#79926,#79937,
    #79960,#79976,#79999,#80015,#80038,#80054,#80077,#80093,#80116,
    #80132,#80155,#80171,#80194,#80210,#80233,#80249,#80272,#80288,
    #80311,#80327,#80350,#80366,#80389,#80405,#80428,#80444,#80467,
    #80483,#80506,#80522,#80545,#80561,#80584,#80600,#80621,#80632,
    #80653,#80664,#80685,#80708,#80738,#80761,#80784,#80800,#80823,
    #80846,#80869,#80892,#80908,#80931,#80947,#80970,#80986,#81009,
    #81025,#81048,#81064,#81087,#81103,#81126,#81147,#81177,#81200,
    #81216,#81232,#81243,#81259,#81275,#81298,#81314,#81337,#81353,
    #81376,#81392,#81415,#81431,#81452,#81468,#81479,#81495,#81516,
    #81539,#81562,#81578,#81601,#81617,#81640,#81656,#81679,#81695,
    #81718,#81734,#81755,#81771,#81782,#81805,#81828,#81844,#81867,
    #81883,#81906,#81922,#81945,#81961,#81984,#82000,#82023,#82039,
    #82062,#82078,#82101,#82117,#82140,#82156,#82179,#82195,#82218,
    #82234,#82257,#82273,#82296,#82312,#82335,#82351,#82374,#82390,
    #82413,#82429,#82452,#82475,#82498,#82514,#82537,#82553,#82576,
    #82592,#82615,#82631,#82654,#82670,#82693,#82709,#82732,#82748,
    #82771,#82787,#82810,#82826,#82842,#82865,#82888,#82904,#82927,
    #82943,#82966,#82982,#83005,#83021,#83044,#83060,#83083,#83099,
    #83122,#83138,#83161,#83177,#83200,#83216,#83232,#83248,#83271,
    #83287,#83310,#83326,#83349,#83365,#83388,#83404,#83427,#83443,
    #83466,#83482,#83505,#83521,#83544,#83560,#83583,#83599,#83615,
    #83636,#83657,#83673,#83694,#83710,#83726,#83742,#83758,#83779,
    #83795,#83816,#83837,#83853,#83864,#83880,#83891,#83912,#83928,
    #83944,#83960,#83976,#83987,#84008,#84019,#84035,#84046,#84062,
    #84078,#84089,#84105,#84121,#84132,#84148,#84164,#84175,#84191,
    #84207,#84218,#84241,#84271,#84294,#84310,#84326,#84342,#84358,
    #84374,#84390,#84401,#84424,#84456,#84479,#84502,#84525,#84548,
    #84571,#84594,#84617,#84640,#84663,#84693,#84716,#84739,#84762,
    #84785,#84808,#84824,#84847,#84870,#84900,#84923,#84944,#84960,
    #84983,#85006,#85029,#85052,#85075,#85091,#85107,#85123,#85139,
    #85162,#85178,#85199,#85215,#85231,#85247,#85263,#85279,#85295,
    #85311,#85327,#85343,#85359,#85375,#85391,#85407,#85423,#85446,
    #85462,#85483,#85499,#85515,#85531,#85547,#85563,#85579,#85595,
    #85611,#85627,#85643,#85659,#85675,#85691,#85707,#85728,#85744,
    #85760,#85776,#85792,#85808,#85824,#85840,#85856,#85872,#85888,
    #85904,#85920,#85936,#85959,#85982,#86005,#86026,#86047,#86063,
    #86079,#86095,#86111,#86127,#86138,#86161,#86193,#86216,#86246,
    #86262,#86285,#86317,#86340,#86363,#86386,#86409,#86432,#86455,
    #86478,#86501,#86522,#86538,#86561,#86591,#86614,#86637,#86669,
    #86692,#86715,#86738,#86761,#86784,#86807,#86828,#86844,#86867,
    #86890,#86913,#86934,#86957,#86980,#87003,#87024,#87040,#87056,
    #87072,#87088,#87104,#87120,#87136,#87152,#87168,#87184,#87200,
    #87216,#87232,#87248,#87264,#87280,#87296,#87307,#87318,#87334,
    #87357,#87389,#87412,#87435,#87458,#87481,#87504,#87527,#87550,
    #87573,#87596,#87619,#87642,#87665,#87688,#87711,#87732,#87755,
    #87771,#87787,#87803,#87819,#87835,#87851,#87867,#87883,#87899,
    #87915,#87931,#87947,#87963,#87979,#87995,#88011,#88027,#88043,
    #88059,#88075,#88091,#88107,#88123,#88139,#88155,#88171,#88187,
    #88203,#88219,#88235,#88251,#88274,#88290,#88311,#88327,#88343,
    #88359,#88375,#88396,#88412,#88433,#88449,#88470,#88486,#88502,
    #88518,#88534,#88550,#88566,#88582,#88598,#88614,#88630,#88646,
    #88662,#88678,#88694,#88710,#88726,#88742,#88758,#88774,#88790,
    #88806,#88822,#88838,#88854,#88870,#88886,#88902,#88918,#88934,
    #88950,#88966,#88982,#88998,#89014,#89030,#89046,#89062,#89078,
    #89094,#89117,#89149,#89172,#89195,#89218,#89241,#89262,#89278,
    #89301,#89333,#89356,#89379,#89402,#89425,#89448,#89480,#89501,
    #89517,#89540,#89561,#89577,#89593,#89609,#89625,#89641,#89657,
    #89673,#89689,#89705,#89721,#89737,#89753,#89769,#89785,#89801,
    #89817,#89833,#89849,#89865,#89881,#89897,#89913,#89929,#89945,
    #89961,#89977,#89993,#90009,#90025,#90041,#90057,#90073,#90089,
    #90105,#90121,#90137,#90153,#90176,#90192,#90215,#90231,#90254,
    #90275,#90298,#90314,#90337,#90353,#90376,#90392,#90413,#90429,
    #90445,#90461,#90477,#90493,#90509,#90525,#90541,#90557,#90573,
    #90589,#90605,#90621,#90632,#90655,#90678,#90701,#90717,#90740,
    #90756,#90779,#90795,#90818,#90834,#90857,#90873,#90896,#90912,
    #90935,#90951,#90974,#90990,#91013,#91029,#91052,#91068,#91091,
    #91107,#91130,#91146,#91169,#91185,#91208,#91224,#91247,#91263,
    #91286,#91302,#91325,#91341,#91364,#91380,#91403,#91419,#91442,
    #91458,#91481,#91497,#91520,#91536,#91559,#91575,#91598,#91614,
    #91637,#91653,#91676,#91692,#91715,#91731,#91754,#91770,#91793,
    #91809,#91832,#91848,#91871,#91887,#91910,#91926,#91949,#91965,
    #91988,#92004,#92027,#92043,#92066,#92082,#92105,#92121,#92144,
    #92160,#92181,#92197,#92213,#92229,#92252,#92268,#92291,#92307,
    #92330,#92346,#92369,#92385,#92408,#92424,#92447,#92463,#92486,
    #92502,#92525,#92541,#92564,#92580,#92603,#92619,#92642,#92658,
    #92681,#92697,#92720,#92736,#92757,#92768,#92791,#92812,#92833,
    #92849,#92865,#92881,#92897,#92913,#92924,#92940,#92956,#92972,
    #92988,#93004,#93020,#93036,#93052,#93068,#93084,#93100,#93116,
    #93132,#93148,#93164,#93180,#93196,#93212,#93228,#93244,#93260,
    #93276,#93292,#93308,#93324,#93340,#93356,#93367,#93383,#93399,
    #93422,#93438,#93461,#93477,#93500,#93516,#93539,#93555,#93578,
    #93594,#93617,#93633,#93656,#93672,#93695,#93711,#93734,#93750,
    #93773,#93789,#93812,#93828,#93851,#93867,#93890,#93906,#93929,
    #93945,#93966,#93982,#93993,#94016,#94039,#94055,#94078,#94094,
    #94117,#94133,#94156,#94172,#94195,#94218,#94241,#94257,#94280,
    #94296,#94319,#94335,#94358,#94374,#94397,#94413,#94436,#94452,
    #94475,#94491,#94507,#94523,#94546,#94562,#94585,#94601,#94624,
    #94640,#94656,#94672,#94693,#94709,#94725,#94741,#94757,#94773,
    #94789,#94805,#94821,#94832,#94848,#94864,#94880,#94891,#94914,
    #94944,#94967,#94990,#95013,#95036,#95059,#95082,#95114,#95137,
    #95160,#95192,#95215,#95236,#95252,#95275,#95298,#95321,#95344,
    #95367,#95390,#95413,#95436,#95459,#95482,#95505,#95528,#95551,
    #95574,#95597,#95620,#95643,#95666,#95689,#95712,#95735,#95758,
    #95781,#95804,#95827,#95850,#95873,#95896,#95917,#95933,#95949,
    #95965,#95981,#95997,#96013,#96029,#96045,#96061,#96077,#96093,
    #96109,#96125,#96141,#96157,#96173,#96189,#96205,#96221,#96237,
    #96253,#96269,#96285,#96301,#96317,#96333,#96349,#96365,#96381,
    #96397,#96413,#96429,#96445,#96461,#96477,#96493,#96509,#96525,
    #96541,#96557,#96573,#96589,#96605,#96621,#96637,#96653,#96669,
    #96685,#96701,#96717,#96733,#96749,#96765,#96781,#96797,#96813,
    #96829,#96845,#96861,#96877,#96893,#96909,#96925,#96941,#96957,
    #96973,#96989,#97005,#97021,#97037,#97053,#97069,#97085,#97101,
    #97117,#97133,#97149,#97165,#97181,#97197,#97213,#97229,#97245,
    #97261,#97277,#97293,#97309,#97325,#97341,#97357,#97373,#97384,
    #97407,#97430,#97453,#97469,#97492,#97508,#97531,#97547,#97568,
    #97584,#97600,#97616,#97632,#97655,#97671,#97692,#97708,#97719,
    #97742,#97758,#97779,#97795,#97811,#97827,#97850,#97866,#97889,
    #97905,#97928,#97944,#97967,#97983,#98006,#98022,#98045,#98061,
    #98084,#98100,#98123,#98139,#98162,#98178,#98201,#98217,#98240,
    #98256,#98279,#98295,#98318,#98334,#98357,#98373,#98396,#98412,
    #98435,#98451,#98474,#98490,#98513,#98529,#98552,#98568,#98591,
    #98607,#98630,#98646,#98669,#98685,#98708,#98724,#98747,#98763,
    #98784,#98795,#98811,#98827,#98850,#98873,#98896,#98919,#98942,
    #98958,#98974,#98997,#99013,#99036,#99052,#99075,#99091,#99114,
    #99130,#99153,#99169,#99192,#99208,#99231,#99247,#99270,#99286,
    #99309,#99325,#99348,#99364,#99387,#99410,#99433,#99449,#99472,
    #99488,#99511,#99527,#99550,#99573,#99589,#99612,#99628,#99651,
    #99667,#99690,#99706,#99729,#99745,#99768,#99784,#99807,#99823,
    #99844,#99860,#99871,#99887,#99903,#99926,#99942,#99965,#99981,
    #100004,#100020,#100043,#100059,#100075,#100098,#100114,#100130,
    #100153,#100169,#100192,#100215,#100231,#100254,#100270,#100293,
    #100309,#100332,#100348,#100371,#100387,#100410,#100426,#100449,
    #100465,#100488,#100504,#100527,#100543,#100566,#100589,#100612,
    #100628,#100651,#100667,#100690,#100706,#100729,#100745,#100768,
    #100784,#100807,#100823,#100846,#100862,#100885,#100901,#100924,
    #100940,#100956,#100979,#101002,#101018,#101041,#101057,#101080,
    #101096,#101119,#101135,#101158,#101174,#101197,#101213,#101236,
    #101252,#101275,#101291,#101314,#101330,#101346,#101362,#101385,
    #101401,#101424,#101440,#101463,#101479,#101502,#101518,#101541,
    #101557,#101580,#101596,#101619,#101635,#101658,#101674,#101690,
    #101706,#101727,#101748,#101769,#101790,#101806,#101822,#101838,
    #101854,#101870,#101886,#101897,#101918,#101939,#101955,#101966,
    #101982,#101998,#102014,#102025,#102041,#102057,#102068,#102089,
    #102100,#102111,#102132,#102148,#102159,#102175,#102191,#102207,
    #102218,#102239,#102255,#102266,#102282,#102298,#102314,#102335,
    #102351,#102367,#102383,#102399,#102415,#102431,#102447,#102463,
    #102484,#102500,#102511,#102527,#102543,#102559,#102570,#102591,
    #102612,#102628,#102644,#102660,#102676,#102692,#102703,#102724,
    #102740,#102756,#102772,#102788,#102804,#102820,#102836,#102852,
    #102868,#102884,#102900,#102916,#102932,#102948,#102964,#102980,
    #102996,#103012,#103028,#103044,#103060,#103076,#103092,#103108,
    #103124,#103140,#103156,#103172,#103188,#103204,#103220,#103236,
    #103252,#103268,#103284,#103300,#103316,#103332,#103348,#103364,
    #103380,#103396,#103412,#103428,#103439,#103455,#103471,#103487,
    #103503,#103519,#103535,#103551,#103567,#103583,#103599,#103615,
    #103631,#103647,#103663,#103679,#103695,#103711,#103727,#103743,
    #103759,#103775,#103791,#103807,#103823,#103839,#103855,#103871,
    #103887,#103903,#103919,#103935,#103951,#103967,#103983,#103999,
    #104015,#104031,#104042,#104063,#104079,#104095,#104111,#104127,
    #104143,#104166,#104187,#104203,#104214,#104230,#104246,#104262,
    #104278,#104294,#104310,#104326,#104342,#104358,#104374,#104390,
    #104406,#104422,#104438,#104454,#104470,#104486,#104502,#104518,
    #104534,#104550,#104566,#104582,#104598,#104614,#104630,#104646,
    #104662,#104678,#104694,#104710,#104726,#104742,#104758,#104774,
    #104790,#104806,#104822,#104838,#104859,#104875,#104891,#104907,
    #104923,#104939,#104955,#104971,#104987,#105003,#105019,#105035,
    #105051,#105067,#105083,#105099,#105115,#105131,#105147,#105163,
    #105179,#105195,#105211,#105227,#105243,#105259,#105275,#105291,
    #105307,#105323,#105339,#105355,#105371,#105387,#105403,#105419));
#17 = ADVANCED_FACE('',(#18),#44,.T.);
#18 = FACE_BOUND('',#19,.T.);
#19 = EDGE_LOOP('',(#20,#30,#38));
#20 = ORIENTED_EDGE('',*,*,#21,.T.);
#21 = EDGE_CURVE('',#22,#24,#26,.T.);
#22 = VERTEX_POINT('',#23);
#23 = CARTESIAN_POINT('',(89.540420532227,-40.21500396728,4.));
#24 = VERTEX_POINT('',#25);
#25 = CARTESIAN_POINT('',(89.540420532227,-40.21500396728,0.));
#26 = LINE('',#27,#28);
#27 = CARTESIAN_POINT('',(89.540420532227,-40.21500396728,4.));
#28 = VECTOR('',#29,1.);
#29 = DIRECTION('',(0.,0.,-1.));
#30 = ORIENTED_EDGE('',*,*,#31,.T.);
#31 = EDGE_CURVE('',#24,#32,#34,.T.);
#32 = VERTEX_POINT('',#33);
#33 = CARTESIAN_POINT('',(89.540420532227,-40.25875473022,4.));
#34 = LINE('',#35,#36);
#35 = CARTESIAN_POINT('',(89.540420532227,-40.21500396728,0.));
#36 = VECTOR('',#37,1.);
#37 = DIRECTION('',(0.,-1.093703653875E-02,0.999940188827));
#38 = ORIENTED_EDGE('',*,*,#39,.T.);
#39 = EDGE_CURVE('',#32,#22,#40,.T.);
#40 = LINE('',#41,#42);
#41 = CARTESIAN_POINT('',(89.540420532227,-40.25875473022,4.));
#42 = VECTOR('',#43,1.);
#43 = DIRECTION('',(0.,1.,0.));
#44 = PLANE('',#45);
#45 = AXIS2_PLACEMENT_3D('',#46,#47,#48);
#46 = CARTESIAN_POINT('',(89.540420532227,-40.22600147277,2.010877875984
    ));
#47 = DIRECTION('',(-1.,-0.,-0.));
#48 = DIRECTION('',(0.,0.,-1.));
#49 = ADVANCED_FACE('',(#50),#67,.T.);
#50 = FACE_BOUND('',#51,.T.);
#51 = EDGE_LOOP('',(#52,#53,#61));
#52 = ORIENTED_EDGE('',*,*,#31,.F.);
#53 = ORIENTED_EDGE('',*,*,#54,.F.);
#54 = EDGE_CURVE('',#55,#24,#57,.T.);
#55 = VERTEX_POINT('',#56);
#56 = CARTESIAN_POINT('',(89.540420532227,-41.27625274658,4.));
#57 = LINE('',#58,#59);
#58 = CARTESIAN_POINT('',(89.540420532227,-41.27625274658,4.));
#59 = VECTOR('',#60,1.);
#60 = DIRECTION('',(0.,0.256440182377,-0.966560103078));
#61 = ORIENTED_EDGE('',*,*,#62,.F.);
#62 = EDGE_CURVE('',#32,#55,#63,.T.);
#63 = LINE('',#64,#65);
#64 = CARTESIAN_POINT('',(89.540420532227,-40.25875473022,4.));
#65 = VECTOR('',#66,1.);
#66 = DIRECTION('',(0.,-1.,0.));
#67 = PLANE('',#68);
#68 = AXIS2_PLACEMENT_3D('',#69,#70,#71);
#69 = CARTESIAN_POINT('',(89.540420532227,-40.5257908488,2.222255172336)
  );
#70 = DIRECTION('',(-1.,-0.,-0.));
#71 = DIRECTION('',(0.,0.,-1.));
#72 = ADVANCED_FACE('',(#73),#99,.T.);
#73 = FACE_BOUND('',#74,.T.);
#74 = EDGE_LOOP('',(#75,#85,#93));
#75 = ORIENTED_EDGE('',*,*,#76,.T.);
#76 = EDGE_CURVE('',#77,#79,#81,.T.);
#77 = VERTEX_POINT('',#78);
#78 = CARTESIAN_POINT('',(86.688919067383,-30.57908439636,3.));
#79 = VERTEX_POINT('',#80);
#80 = CARTESIAN_POINT('',(86.688919067383,-30.25344467163,3.));
#81 = LINE('',#82,#83);
#82 = CARTESIAN_POINT('',(86.688919067383,-30.57908439636,3.));
#83 = VECTOR('',#84,1.);
#84 = DIRECTION('',(0.,1.,0.));
#85 = ORIENTED_EDGE('',*,*,#86,.T.);
#86 = EDGE_CURVE('',#79,#87,#89,.T.);
#87 = VERTEX_POINT('',#88);
#88 = CARTESIAN_POINT('',(85.996925354004,-30.57908439636,3.));
#89 = LINE('',#90,#91);
#90 = CARTESIAN_POINT('',(86.688919067383,-30.25344467163,3.));
#91 = VECTOR('',#92,1.);
#92 = DIRECTION('',(-0.904820906488,-0.425792352189,0.));
#93 = ORIENTED_EDGE('',*,*,#94,.T.);
#94 = EDGE_CURVE('',#87,#77,#95,.T.);
#95 = LINE('',#96,#97);
#96 = CARTESIAN_POINT('',(85.996925354004,-30.57908439636,3.));
#97 = VECTOR('',#98,1.);
#98 = DIRECTION('',(1.,0.,0.));
#99 = PLANE('',#100);
#100 = AXIS2_PLACEMENT_3D('',#101,#102,#103);
#101 = CARTESIAN_POINT('',(86.406134249375,-30.47947657267,3.));
#102 = DIRECTION('',(0.,0.,1.));
#103 = DIRECTION('',(1.,0.,-0.));
#104 = ADVANCED_FACE('',(#105),#122,.T.);
#105 = FACE_BOUND('',#106,.T.);
#106 = EDGE_LOOP('',(#107,#108,#116));
#107 = ORIENTED_EDGE('',*,*,#86,.F.);
#108 = ORIENTED_EDGE('',*,*,#109,.T.);
#109 = EDGE_CURVE('',#79,#110,#112,.T.);
#110 = VERTEX_POINT('',#111);
#111 = CARTESIAN_POINT('',(85.020004272461,-30.25344467163,3.));
#112 = LINE('',#113,#114);
#113 = CARTESIAN_POINT('',(86.688919067383,-30.25344467163,3.));
#114 = VECTOR('',#115,1.);
#115 = DIRECTION('',(-1.,0.,0.));
#116 = ORIENTED_EDGE('',*,*,#117,.F.);
#117 = EDGE_CURVE('',#87,#110,#118,.T.);
#118 = LINE('',#119,#120);
#119 = CARTESIAN_POINT('',(85.996925354004,-30.57908439636,3.));
#120 = VECTOR('',#121,1.);
#121 = DIRECTION('',(-0.948683483272,0.316227210352,0.));
#122 = PLANE('',#123);
#123 = AXIS2_PLACEMENT_3D('',#124,#125,#126);
#124 = CARTESIAN_POINT('',(85.859448573746,-30.33780770875,3.));
#125 = DIRECTION('',(0.,0.,1.));
#126 = DIRECTION('',(1.,0.,-0.));
#127 = ADVANCED_FACE('',(#128),#154,.T.);
#128 = FACE_BOUND('',#129,.T.);
#129 = EDGE_LOOP('',(#130,#140,#148));
#130 = ORIENTED_EDGE('',*,*,#131,.T.);
#131 = EDGE_CURVE('',#132,#134,#136,.T.);
#132 = VERTEX_POINT('',#133);
#133 = CARTESIAN_POINT('',(85.71199798584,-33.42844390869,3.));
#134 = VERTEX_POINT('',#135);
#135 = CARTESIAN_POINT('',(85.996925354004,-33.42844390869,3.));
#136 = LINE('',#137,#138);
#137 = CARTESIAN_POINT('',(85.71199798584,-33.42844390869,3.));
#138 = VECTOR('',#139,1.);
#139 = DIRECTION('',(1.,0.,0.));
#140 = ORIENTED_EDGE('',*,*,#141,.T.);
#141 = EDGE_CURVE('',#134,#142,#144,.T.);
#142 = VERTEX_POINT('',#143);
#143 = CARTESIAN_POINT('',(85.71199798584,-30.57908439636,3.));
#144 = LINE('',#145,#146);
#145 = CARTESIAN_POINT('',(85.996925354004,-33.42844390869,3.));
#146 = VECTOR('',#147,1.);
#147 = DIRECTION('',(-9.950075136552E-02,0.995037486971,0.));
#148 = ORIENTED_EDGE('',*,*,#149,.T.);
#149 = EDGE_CURVE('',#142,#132,#150,.T.);
#150 = LINE('',#151,#152);
#151 = CARTESIAN_POINT('',(85.71199798584,-30.57908439636,3.));
#152 = VECTOR('',#153,1.);
#153 = DIRECTION('',(0.,-1.,0.));
#154 = PLANE('',#155);
#155 = AXIS2_PLACEMENT_3D('',#156,#157,#158);
#156 = CARTESIAN_POINT('',(85.786782453759,-32.07144336869,3.));
#157 = DIRECTION('',(0.,0.,1.));
#158 = DIRECTION('',(1.,0.,-0.));
#159 = ADVANCED_FACE('',(#160),#175,.T.);
#160 = FACE_BOUND('',#161,.T.);
#161 = EDGE_LOOP('',(#162,#168,#174));
#162 = ORIENTED_EDGE('',*,*,#163,.T.);
#163 = EDGE_CURVE('',#134,#87,#164,.T.);
#164 = LINE('',#165,#166);
#165 = CARTESIAN_POINT('',(85.996925354004,-33.42844390869,3.));
#166 = VECTOR('',#167,1.);
#167 = DIRECTION('',(0.,1.,0.));
#168 = ORIENTED_EDGE('',*,*,#169,.T.);
#169 = EDGE_CURVE('',#87,#142,#170,.T.);
#170 = LINE('',#171,#172);
#171 = CARTESIAN_POINT('',(85.996925354004,-30.57908439636,3.));
#172 = VECTOR('',#173,1.);
#173 = DIRECTION('',(-1.,0.,0.));
#174 = ORIENTED_EDGE('',*,*,#141,.F.);
#175 = PLANE('',#176);
#176 = AXIS2_PLACEMENT_3D('',#177,#178,#179);
#177 = CARTESIAN_POINT('',(85.922140886085,-31.93608493636,3.));
#178 = DIRECTION('',(0.,0.,1.));
#179 = DIRECTION('',(1.,0.,-0.));
#180 = ADVANCED_FACE('',(#181),#191,.T.);
#181 = FACE_BOUND('',#182,.T.);
#182 = EDGE_LOOP('',(#183,#184,#185));
#183 = ORIENTED_EDGE('',*,*,#169,.F.);
#184 = ORIENTED_EDGE('',*,*,#117,.T.);
#185 = ORIENTED_EDGE('',*,*,#186,.F.);
#186 = EDGE_CURVE('',#142,#110,#187,.T.);
#187 = LINE('',#188,#189);
#188 = CARTESIAN_POINT('',(85.71199798584,-30.57908439636,3.));
#189 = VECTOR('',#190,1.);
#190 = DIRECTION('',(-0.904820906488,0.425792352189,0.));
#191 = PLANE('',#192);
#192 = AXIS2_PLACEMENT_3D('',#193,#194,#195);
#193 = CARTESIAN_POINT('',(85.503477909409,-30.4385739029,3.));
#194 = DIRECTION('',(0.,0.,1.));
#195 = DIRECTION('',(1.,0.,-0.));
#196 = ADVANCED_FACE('',(#197),#214,.T.);
#197 = FACE_BOUND('',#198,.T.);
#198 = EDGE_LOOP('',(#199,#207,#208));
#199 = ORIENTED_EDGE('',*,*,#200,.T.);
#200 = EDGE_CURVE('',#201,#142,#203,.T.);
#201 = VERTEX_POINT('',#202);
#202 = CARTESIAN_POINT('',(85.020004272461,-30.57908439636,3.));
#203 = LINE('',#204,#205);
#204 = CARTESIAN_POINT('',(85.020004272461,-30.57908439636,3.));
#205 = VECTOR('',#206,1.);
#206 = DIRECTION('',(1.,0.,0.));
#207 = ORIENTED_EDGE('',*,*,#186,.T.);
#208 = ORIENTED_EDGE('',*,*,#209,.T.);
#209 = EDGE_CURVE('',#110,#201,#210,.T.);
#210 = LINE('',#211,#212);
#211 = CARTESIAN_POINT('',(85.020004272461,-30.25344467163,3.));
#212 = VECTOR('',#213,1.);
#213 = DIRECTION('',(0.,-1.,0.));
#214 = PLANE('',#215);
#215 = AXIS2_PLACEMENT_3D('',#216,#217,#218);
#216 = CARTESIAN_POINT('',(85.302789090469,-30.47947657267,3.));
#217 = DIRECTION('',(0.,0.,1.));
#218 = DIRECTION('',(1.,0.,-0.));
#219 = ADVANCED_FACE('',(#220),#237,.T.);
#220 = FACE_BOUND('',#221,.T.);
#221 = EDGE_LOOP('',(#222,#230,#231));
#222 = ORIENTED_EDGE('',*,*,#223,.T.);
#223 = EDGE_CURVE('',#224,#87,#226,.T.);
#224 = VERTEX_POINT('',#225);
#225 = CARTESIAN_POINT('',(85.996925354004,-33.42844390869,4.));
#226 = LINE('',#227,#228);
#227 = CARTESIAN_POINT('',(85.996925354004,-33.42844390869,4.));
#228 = VECTOR('',#229,1.);
#229 = DIRECTION('',(0.,0.943576729597,-0.33115397531));
#230 = ORIENTED_EDGE('',*,*,#163,.F.);
#231 = ORIENTED_EDGE('',*,*,#232,.T.);
#232 = EDGE_CURVE('',#134,#224,#233,.T.);
#233 = LINE('',#234,#235);
#234 = CARTESIAN_POINT('',(85.996925354004,-33.42844390869,3.));
#235 = VECTOR('',#236,1.);
#236 = DIRECTION('',(0.,0.,1.));
#237 = PLANE('',#238);
#238 = AXIS2_PLACEMENT_3D('',#239,#240,#241);
#239 = CARTESIAN_POINT('',(85.996925354004,-32.21116820425,
    3.292595948267));
#240 = DIRECTION('',(-1.,-0.,-0.));
#241 = DIRECTION('',(0.,0.,-1.));
#242 = ADVANCED_FACE('',(#243),#260,.T.);
#243 = FACE_BOUND('',#244,.T.);
#244 = EDGE_LOOP('',(#245,#253,#254));
#245 = ORIENTED_EDGE('',*,*,#246,.T.);
#246 = EDGE_CURVE('',#247,#87,#249,.T.);
#247 = VERTEX_POINT('',#248);
#248 = CARTESIAN_POINT('',(85.996925354004,-31.08789443969,4.));
#249 = LINE('',#250,#251);
#250 = CARTESIAN_POINT('',(85.996925354004,-31.08789443969,4.));
#251 = VECTOR('',#252,1.);
#252 = DIRECTION('',(0.,0.453484227857,-0.891264301476));
#253 = ORIENTED_EDGE('',*,*,#223,.F.);
#254 = ORIENTED_EDGE('',*,*,#255,.F.);
#255 = EDGE_CURVE('',#247,#224,#256,.T.);
#256 = LINE('',#257,#258);
#257 = CARTESIAN_POINT('',(85.996925354004,-31.08789443969,4.));
#258 = VECTOR('',#259,1.);
#259 = DIRECTION('',(0.,-1.,0.));
#260 = PLANE('',#261);
#261 = AXIS2_PLACEMENT_3D('',#262,#263,#264);
#262 = CARTESIAN_POINT('',(85.996925354004,-31.89306220385,
    3.680534030282));
#263 = DIRECTION('',(-1.,-0.,-0.));
#264 = DIRECTION('',(0.,0.,-1.));
#265 = ADVANCED_FACE('',(#266),#292,.T.);
#266 = FACE_BOUND('',#267,.T.);
#267 = EDGE_LOOP('',(#268,#278,#286));
#268 = ORIENTED_EDGE('',*,*,#269,.T.);
#269 = EDGE_CURVE('',#270,#272,#274,.T.);
#270 = VERTEX_POINT('',#271);
#271 = CARTESIAN_POINT('',(106.4387512207,-31.9129447937,3.));
#272 = VERTEX_POINT('',#273);
#273 = CARTESIAN_POINT('',(106.49269104003,-31.78730392456,3.));
#274 = LINE('',#275,#276);
#275 = CARTESIAN_POINT('',(106.4387512207,-31.9129447937,3.));
#276 = VECTOR('',#277,1.);
#277 = DIRECTION('',(0.394498374703,0.91889663856,0.));
#278 = ORIENTED_EDGE('',*,*,#279,.T.);
#279 = EDGE_CURVE('',#272,#280,#282,.T.);
#280 = VERTEX_POINT('',#281);
#281 = CARTESIAN_POINT('',(106.34949493408,-31.53756332397,3.));
#282 = LINE('',#283,#284);
#283 = CARTESIAN_POINT('',(106.49269104003,-31.78730392456,3.));
#284 = VECTOR('',#285,1.);
#285 = DIRECTION('',(-0.497414163471,0.867513198735,0.));
#286 = ORIENTED_EDGE('',*,*,#287,.T.);
#287 = EDGE_CURVE('',#280,#270,#288,.T.);
#288 = LINE('',#289,#290);
#289 = CARTESIAN_POINT('',(106.34949493408,-31.53756332397,3.));
#290 = VECTOR('',#291,1.);
#291 = DIRECTION('',(0.231325574891,-0.972876394205,0.));
#292 = PLANE('',#293);
#293 = AXIS2_PLACEMENT_3D('',#294,#295,#296);
#294 = CARTESIAN_POINT('',(106.415782106,-31.72400627349,3.));
#295 = DIRECTION('',(0.,0.,1.));
#296 = DIRECTION('',(1.,0.,-0.));
#297 = ADVANCED_FACE('',(#298),#315,.T.);
#298 = FACE_BOUND('',#299,.T.);
#299 = EDGE_LOOP('',(#300,#308,#314));
#300 = ORIENTED_EDGE('',*,*,#301,.T.);
#301 = EDGE_CURVE('',#272,#302,#304,.T.);
#302 = VERTEX_POINT('',#303);
#303 = CARTESIAN_POINT('',(106.55324554443,-31.6891746521,3.));
#304 = LINE('',#305,#306);
#305 = CARTESIAN_POINT('',(106.49269104003,-31.78730392456,3.));
#306 = VECTOR('',#307,1.);
#307 = DIRECTION('',(0.52514912948,0.851010218391,0.));
#308 = ORIENTED_EDGE('',*,*,#309,.T.);
#309 = EDGE_CURVE('',#302,#280,#310,.T.);
#310 = LINE('',#311,#312);
#311 = CARTESIAN_POINT('',(106.55324554443,-31.6891746521,3.));
#312 = VECTOR('',#313,1.);
#313 = DIRECTION('',(-0.802265341535,0.596967605294,0.));
#314 = ORIENTED_EDGE('',*,*,#279,.F.);
#315 = PLANE('',#316);
#316 = AXIS2_PLACEMENT_3D('',#317,#318,#319);
#317 = CARTESIAN_POINT('',(106.45066974618,-31.65677317883,3.));
#318 = DIRECTION('',(0.,0.,1.));
#319 = DIRECTION('',(1.,0.,-0.));
#320 = ADVANCED_FACE('',(#321),#338,.T.);
#321 = FACE_BOUND('',#322,.T.);
#322 = EDGE_LOOP('',(#323,#324,#332));
#323 = ORIENTED_EDGE('',*,*,#309,.F.);
#324 = ORIENTED_EDGE('',*,*,#325,.T.);
#325 = EDGE_CURVE('',#302,#326,#328,.T.);
#326 = VERTEX_POINT('',#327);
#327 = CARTESIAN_POINT('',(106.54110717773,-31.34484481811,3.));
#328 = LINE('',#329,#330);
#329 = CARTESIAN_POINT('',(106.55324554443,-31.6891746521,3.));
#330 = VECTOR('',#331,1.);
#331 = DIRECTION('',(-3.523026547526E-02,0.999379221514,0.));
#332 = ORIENTED_EDGE('',*,*,#333,.F.);
#333 = EDGE_CURVE('',#280,#326,#334,.T.);
#334 = LINE('',#335,#336);
#335 = CARTESIAN_POINT('',(106.34949493408,-31.53756332397,3.));
#336 = VECTOR('',#337,1.);
#337 = DIRECTION('',(0.705068515775,0.709139188074,0.));
#338 = PLANE('',#339);
#339 = AXIS2_PLACEMENT_3D('',#340,#341,#342);
#340 = CARTESIAN_POINT('',(106.48740476406,-31.52145777069,3.));
#341 = DIRECTION('',(0.,0.,1.));
#342 = DIRECTION('',(1.,0.,-0.));
#343 = ADVANCED_FACE('',(#344),#370,.T.);
#344 = FACE_BOUND('',#345,.T.);
#345 = EDGE_LOOP('',(#346,#356,#364));
#346 = ORIENTED_EDGE('',*,*,#347,.T.);
#347 = EDGE_CURVE('',#348,#350,#352,.T.);
#348 = VERTEX_POINT('',#349);
#349 = CARTESIAN_POINT('',(106.51686096191,-33.17435455322,3.));
#350 = VERTEX_POINT('',#351);
#351 = CARTESIAN_POINT('',(106.78712463378,-33.04270172119,3.));
#352 = LINE('',#353,#354);
#353 = CARTESIAN_POINT('',(106.51686096191,-33.17435455322,3.));
#354 = VECTOR('',#355,1.);
#355 = DIRECTION('',(0.89900831533,0.4379315574,0.));
#356 = ORIENTED_EDGE('',*,*,#357,.T.);
#357 = EDGE_CURVE('',#350,#358,#360,.T.);
#358 = VERTEX_POINT('',#359);
#359 = CARTESIAN_POINT('',(106.68482971191,-32.98047637939,3.));
#360 = LINE('',#361,#362);
#361 = CARTESIAN_POINT('',(106.78712463378,-33.04270172119,3.));
#362 = VECTOR('',#363,1.);
#363 = DIRECTION('',(-0.854351094088,0.519696265169,0.));
#364 = ORIENTED_EDGE('',*,*,#365,.T.);
#365 = EDGE_CURVE('',#358,#348,#366,.T.);
#366 = LINE('',#367,#368);
#367 = CARTESIAN_POINT('',(106.68482971191,-32.98047637939,3.));
#368 = VECTOR('',#369,1.);
#369 = DIRECTION('',(-0.654799180745,-0.755802906118,0.));
#370 = PLANE('',#371);
#371 = AXIS2_PLACEMENT_3D('',#372,#373,#374);
#372 = CARTESIAN_POINT('',(106.64746534733,-33.07958950518,3.));
#373 = DIRECTION('',(0.,0.,1.));
#374 = DIRECTION('',(1.,0.,-0.));
#375 = ADVANCED_FACE('',(#376),#393,.T.);
#376 = FACE_BOUND('',#377,.T.);
#377 = EDGE_LOOP('',(#378,#379,#387));
#378 = ORIENTED_EDGE('',*,*,#365,.F.);
#379 = ORIENTED_EDGE('',*,*,#380,.T.);
#380 = EDGE_CURVE('',#358,#381,#383,.T.);
#381 = VERTEX_POINT('',#382);
#382 = CARTESIAN_POINT('',(106.34949493408,-33.00803375244,3.));
#383 = LINE('',#384,#385);
#384 = CARTESIAN_POINT('',(106.68482971191,-32.98047637939,3.));
#385 = VECTOR('',#386,1.);
#386 = DIRECTION('',(-0.996640338534,-8.190259829327E-02,0.));
#387 = ORIENTED_EDGE('',*,*,#388,.F.);
#388 = EDGE_CURVE('',#348,#381,#389,.T.);
#389 = LINE('',#390,#391);
#390 = CARTESIAN_POINT('',(106.51686096191,-33.17435455322,3.));
#391 = VECTOR('',#392,1.);
#392 = DIRECTION('',(-0.709318213918,0.704888410604,0.));
#393 = PLANE('',#394);
#394 = AXIS2_PLACEMENT_3D('',#395,#396,#397);
#395 = CARTESIAN_POINT('',(106.5191527334,-33.04758277612,3.));
#396 = DIRECTION('',(0.,0.,1.));
#397 = DIRECTION('',(1.,0.,-0.));
#398 = ADVANCED_FACE('',(#399),#425,.T.);
#399 = FACE_BOUND('',#400,.T.);
#400 = EDGE_LOOP('',(#401,#411,#419));
#401 = ORIENTED_EDGE('',*,*,#402,.T.);
#402 = EDGE_CURVE('',#403,#405,#407,.T.);
#403 = VERTEX_POINT('',#404);
#404 = CARTESIAN_POINT('',(106.06455993652,-31.10824394226,3.));
#405 = VERTEX_POINT('',#406);
#406 = CARTESIAN_POINT('',(106.06455993652,-31.10824394226,4.));
#407 = LINE('',#408,#409);
#408 = CARTESIAN_POINT('',(106.06455993652,-31.10824394226,3.));
#409 = VECTOR('',#410,1.);
#410 = DIRECTION('',(0.,0.,1.));
#411 = ORIENTED_EDGE('',*,*,#412,.T.);
#412 = EDGE_CURVE('',#405,#413,#415,.T.);
#413 = VERTEX_POINT('',#414);
#414 = CARTESIAN_POINT('',(106.06455993652,-34.28324508667,3.));
#415 = LINE('',#416,#417);
#416 = CARTESIAN_POINT('',(106.06455993652,-31.10824394226,4.));
#417 = VECTOR('',#418,1.);
#418 = DIRECTION('',(0.,-0.953809437093,-0.30041231285));
#419 = ORIENTED_EDGE('',*,*,#420,.T.);
#420 = EDGE_CURVE('',#413,#403,#421,.T.);
#421 = LINE('',#422,#423);
#422 = CARTESIAN_POINT('',(106.06455993652,-34.28324508667,3.));
#423 = VECTOR('',#424,1.);
#424 = DIRECTION('',(0.,1.,0.));
#425 = PLANE('',#426);
#426 = AXIS2_PLACEMENT_3D('',#427,#428,#429);
#427 = CARTESIAN_POINT('',(106.06455993652,-32.48418382015,3.28843930569
    ));
#428 = DIRECTION('',(1.,0.,0.));
#429 = DIRECTION('',(-0.,0.,1.));
#430 = ADVANCED_FACE('',(#431),#448,.T.);
#431 = FACE_BOUND('',#432,.T.);
#432 = EDGE_LOOP('',(#433,#434,#442));
#433 = ORIENTED_EDGE('',*,*,#412,.F.);
#434 = ORIENTED_EDGE('',*,*,#435,.F.);
#435 = EDGE_CURVE('',#436,#405,#438,.T.);
#436 = VERTEX_POINT('',#437);
#437 = CARTESIAN_POINT('',(106.06455993652,-33.4487915039,4.));
#438 = LINE('',#439,#440);
#439 = CARTESIAN_POINT('',(106.06455993652,-33.4487915039,4.));
#440 = VECTOR('',#441,1.);
#441 = DIRECTION('',(0.,1.,0.));
#442 = ORIENTED_EDGE('',*,*,#443,.T.);
#443 = EDGE_CURVE('',#436,#413,#444,.T.);
#444 = LINE('',#445,#446);
#445 = CARTESIAN_POINT('',(106.06455993652,-33.4487915039,4.));
#446 = VECTOR('',#447,1.);
#447 = DIRECTION('',(0.,-0.640691874889,-0.767798099406));
#448 = PLANE('',#449);
#449 = AXIS2_PLACEMENT_3D('',#450,#451,#452);
#450 = CARTESIAN_POINT('',(106.06455993652,-32.77429824554,3.66785984288
    ));
#451 = DIRECTION('',(1.,0.,0.));
#452 = DIRECTION('',(-0.,0.,1.));
#453 = ADVANCED_FACE('',(#454),#480,.T.);
#454 = FACE_BOUND('',#455,.T.);
#455 = EDGE_LOOP('',(#456,#466,#474));
#456 = ORIENTED_EDGE('',*,*,#457,.T.);
#457 = EDGE_CURVE('',#458,#460,#462,.T.);
#458 = VERTEX_POINT('',#459);
#459 = CARTESIAN_POINT('',(99.540924072266,-32.04446411132,3.));
#460 = VERTEX_POINT('',#461);
#461 = CARTESIAN_POINT('',(99.606979370117,-31.8634147644,3.));
#462 = LINE('',#463,#464);
#463 = CARTESIAN_POINT('',(99.540924072266,-32.04446411132,3.));
#464 = VECTOR('',#465,1.);
#465 = DIRECTION('',(0.342747288589,0.939427642858,0.));
#466 = ORIENTED_EDGE('',*,*,#467,.T.);
#467 = EDGE_CURVE('',#460,#468,#470,.T.);
#468 = VERTEX_POINT('',#469);
#469 = CARTESIAN_POINT('',(99.30436706543,-31.83208465576,3.));
#470 = LINE('',#471,#472);
#471 = CARTESIAN_POINT('',(99.606979370117,-31.8634147644,3.));
#472 = VECTOR('',#473,1.);
#473 = DIRECTION('',(-0.994683249219,0.102981715483,0.));
#474 = ORIENTED_EDGE('',*,*,#475,.T.);
#475 = EDGE_CURVE('',#468,#458,#476,.T.);
#476 = LINE('',#477,#478);
#477 = CARTESIAN_POINT('',(99.30436706543,-31.83208465576,3.));
#478 = VECTOR('',#479,1.);
#479 = DIRECTION('',(0.744109820666,-0.668057314,0.));
#480 = PLANE('',#481);
#481 = AXIS2_PLACEMENT_3D('',#482,#483,#484);
#482 = CARTESIAN_POINT('',(99.470762091671,-31.90818170327,3.));
#483 = DIRECTION('',(0.,0.,1.));
#484 = DIRECTION('',(1.,0.,-0.));
#485 = ADVANCED_FACE('',(#486),#503,.T.);
#486 = FACE_BOUND('',#487,.T.);
#487 = EDGE_LOOP('',(#488,#496,#497));
#488 = ORIENTED_EDGE('',*,*,#489,.T.);
#489 = EDGE_CURVE('',#490,#458,#492,.T.);
#490 = VERTEX_POINT('',#491);
#491 = CARTESIAN_POINT('',(99.26237487793,-31.98460388183,3.));
#492 = LINE('',#493,#494);
#493 = CARTESIAN_POINT('',(99.26237487793,-31.98460388183,3.));
#494 = VECTOR('',#495,1.);
#495 = DIRECTION('',(0.977679195473,-0.210103285885,0.));
#496 = ORIENTED_EDGE('',*,*,#475,.F.);
#497 = ORIENTED_EDGE('',*,*,#498,.F.);
#498 = EDGE_CURVE('',#490,#468,#499,.T.);
#499 = LINE('',#500,#501);
#500 = CARTESIAN_POINT('',(99.26237487793,-31.98460388183,3.));
#501 = VECTOR('',#502,1.);
#502 = DIRECTION('',(0.26544679166,0.964125510915,0.));
#503 = PLANE('',#504);
#504 = AXIS2_PLACEMENT_3D('',#505,#506,#507);
#505 = CARTESIAN_POINT('',(99.385833357,-31.96060295375,3.));
#506 = DIRECTION('',(0.,0.,1.));
#507 = DIRECTION('',(1.,0.,-0.));
#508 = ADVANCED_FACE('',(#509),#535,.T.);
#509 = FACE_BOUND('',#510,.T.);
#510 = EDGE_LOOP('',(#511,#521,#529));
#511 = ORIENTED_EDGE('',*,*,#512,.T.);
#512 = EDGE_CURVE('',#513,#515,#517,.T.);
#513 = VERTEX_POINT('',#514);
#514 = CARTESIAN_POINT('',(93.718780517578,-31.26159477233,3.));
#515 = VERTEX_POINT('',#516);
#516 = CARTESIAN_POINT('',(93.933013916016,-31.45644378662,3.));
#517 = LINE('',#518,#519);
#518 = CARTESIAN_POINT('',(93.718780517578,-31.26159477233,3.));
#519 = VECTOR('',#520,1.);
#520 = DIRECTION('',(0.739782993228,-0.672845541659,0.));
#521 = ORIENTED_EDGE('',*,*,#522,.T.);
#522 = EDGE_CURVE('',#515,#523,#525,.T.);
#523 = VERTEX_POINT('',#524);
#524 = CARTESIAN_POINT('',(93.757507324219,-31.21810340881,3.));
#525 = LINE('',#526,#527);
#526 = CARTESIAN_POINT('',(93.933013916016,-31.45644378662,3.));
#527 = VECTOR('',#528,1.);
#528 = DIRECTION('',(-0.592952379177,0.805237527708,0.));
#529 = ORIENTED_EDGE('',*,*,#530,.T.);
#530 = EDGE_CURVE('',#523,#513,#531,.T.);
#531 = LINE('',#532,#533);
#532 = CARTESIAN_POINT('',(93.757507324219,-31.21810340881,3.));
#533 = VECTOR('',#534,1.);
#534 = DIRECTION('',(-0.665014126795,-0.746830778131,0.));
#535 = PLANE('',#536);
#536 = AXIS2_PLACEMENT_3D('',#537,#538,#539);
#537 = CARTESIAN_POINT('',(93.826861868048,-31.3382425889,3.));
#538 = DIRECTION('',(0.,0.,1.));
#539 = DIRECTION('',(1.,0.,-0.));
#540 = ADVANCED_FACE('',(#541),#558,.T.);
#541 = FACE_BOUND('',#542,.T.);
#542 = EDGE_LOOP('',(#543,#544,#552));
#543 = ORIENTED_EDGE('',*,*,#530,.F.);
#544 = ORIENTED_EDGE('',*,*,#545,.T.);
#545 = EDGE_CURVE('',#523,#546,#548,.T.);
#546 = VERTEX_POINT('',#547);
#547 = CARTESIAN_POINT('',(93.718780517578,-31.26159477233,4.));
#548 = LINE('',#549,#550);
#549 = CARTESIAN_POINT('',(93.757507324219,-31.21810340881,3.));
#550 = VECTOR('',#551,1.);
#551 = DIRECTION('',(-3.866130677163E-02,-4.341780521113E-02,
    0.998308668474));
#552 = ORIENTED_EDGE('',*,*,#553,.F.);
#553 = EDGE_CURVE('',#513,#546,#554,.T.);
#554 = LINE('',#555,#556);
#555 = CARTESIAN_POINT('',(93.718780517578,-31.26159477233,3.));
#556 = VECTOR('',#557,1.);
#557 = DIRECTION('',(0.,0.,1.));
#558 = PLANE('',#559);
#559 = AXIS2_PLACEMENT_3D('',#560,#561,#562);
#560 = CARTESIAN_POINT('',(93.728743885469,-31.25040561184,
    3.485864908652));
#561 = DIRECTION('',(0.746830778131,-0.665014126795,0.));
#562 = DIRECTION('',(0.665014126795,0.746830778131,0.));
#563 = ADVANCED_FACE('',(#564),#588,.T.);
#564 = FACE_BOUND('',#565,.T.);
#565 = EDGE_LOOP('',(#566,#576,#582));
#566 = ORIENTED_EDGE('',*,*,#567,.T.);
#567 = EDGE_CURVE('',#568,#570,#572,.T.);
#568 = VERTEX_POINT('',#569);
#569 = CARTESIAN_POINT('',(93.67798614502,-31.3258934021,3.));
#570 = VERTEX_POINT('',#571);
#571 = CARTESIAN_POINT('',(93.914276123047,-31.47926330566,3.));
#572 = LINE('',#573,#574);
#573 = CARTESIAN_POINT('',(93.67798614502,-31.3258934021,3.));
#574 = VECTOR('',#575,1.);
#575 = DIRECTION('',(0.838797997333,-0.544442760692,0.));
#576 = ORIENTED_EDGE('',*,*,#577,.T.);
#577 = EDGE_CURVE('',#570,#513,#578,.T.);
#578 = LINE('',#579,#580);
#579 = CARTESIAN_POINT('',(93.914276123047,-31.47926330566,3.));
#580 = VECTOR('',#581,1.);
#581 = DIRECTION('',(-0.668197552771,0.743983891271,0.));
#582 = ORIENTED_EDGE('',*,*,#583,.T.);
#583 = EDGE_CURVE('',#513,#568,#584,.T.);
#584 = LINE('',#585,#586);
#585 = CARTESIAN_POINT('',(93.718780517578,-31.26159477233,3.));
#586 = VECTOR('',#587,1.);
#587 = DIRECTION('',(-0.535725881946,-0.844391958401,0.));
#588 = PLANE('',#589);
#589 = AXIS2_PLACEMENT_3D('',#590,#591,#592);
#590 = CARTESIAN_POINT('',(93.793862372727,-31.37537521192,3.));
#591 = DIRECTION('',(0.,0.,1.));
#592 = DIRECTION('',(1.,0.,-0.));
#593 = ADVANCED_FACE('',(#594),#611,.T.);
#594 = FACE_BOUND('',#595,.T.);
#595 = EDGE_LOOP('',(#596,#597,#605));
#596 = ORIENTED_EDGE('',*,*,#583,.F.);
#597 = ORIENTED_EDGE('',*,*,#598,.T.);
#598 = EDGE_CURVE('',#513,#599,#601,.T.);
#599 = VERTEX_POINT('',#600);
#600 = CARTESIAN_POINT('',(93.67798614502,-31.3258934021,4.));
#601 = LINE('',#602,#603);
#602 = CARTESIAN_POINT('',(93.718780517578,-31.26159477233,3.));
#603 = VECTOR('',#604,1.);
#604 = DIRECTION('',(-4.067661146471E-02,-6.411301893991E-02,
    0.997113300524));
#605 = ORIENTED_EDGE('',*,*,#606,.F.);
#606 = EDGE_CURVE('',#568,#599,#607,.T.);
#607 = LINE('',#608,#609);
#608 = CARTESIAN_POINT('',(93.67798614502,-31.3258934021,3.));
#609 = VECTOR('',#610,1.);
#610 = DIRECTION('',(0.,0.,1.));
#611 = PLANE('',#612);
#612 = AXIS2_PLACEMENT_3D('',#613,#614,#615);
#613 = CARTESIAN_POINT('',(93.688572477351,-31.30920760402,
    3.481686802378));
#614 = DIRECTION('',(0.844391958401,-0.535725881946,0.));
#615 = DIRECTION('',(0.535725881946,0.844391958401,0.));
#616 = ADVANCED_FACE('',(#617),#643,.T.);
#617 = FACE_BOUND('',#618,.T.);
#618 = EDGE_LOOP('',(#619,#629,#637));
#619 = ORIENTED_EDGE('',*,*,#620,.T.);
#620 = EDGE_CURVE('',#621,#623,#625,.T.);
#621 = VERTEX_POINT('',#622);
#622 = CARTESIAN_POINT('',(96.49885559082,-32.26516342163,4.));
#623 = VERTEX_POINT('',#624);
#624 = CARTESIAN_POINT('',(96.49885559082,-32.26516342163,3.));
#625 = LINE('',#626,#627);
#626 = CARTESIAN_POINT('',(96.49885559082,-32.26516342163,4.));
#627 = VECTOR('',#628,1.);
#628 = DIRECTION('',(0.,0.,-1.));
#629 = ORIENTED_EDGE('',*,*,#630,.T.);
#630 = EDGE_CURVE('',#623,#631,#633,.T.);
#631 = VERTEX_POINT('',#632);
#632 = CARTESIAN_POINT('',(96.504020690918,-32.30074310302,3.));
#633 = LINE('',#634,#635);
#634 = CARTESIAN_POINT('',(96.49885559082,-32.26516342163,3.));
#635 = VECTOR('',#636,1.);
#636 = DIRECTION('',(0.143664019341,-0.989626520232,0.));
#637 = ORIENTED_EDGE('',*,*,#638,.T.);
#638 = EDGE_CURVE('',#631,#621,#639,.T.);
#639 = LINE('',#640,#641);
#640 = CARTESIAN_POINT('',(96.504020690918,-32.30074310302,3.));
#641 = VECTOR('',#642,1.);
#642 = DIRECTION('',(-5.161765146856E-03,3.555670865933E-02,
    0.99935432988));
#643 = PLANE('',#644);
#644 = AXIS2_PLACEMENT_3D('',#645,#646,#647);
#645 = CARTESIAN_POINT('',(96.500170070719,-32.27421818825,
    3.491173362987));
#646 = DIRECTION('',(-0.989626520232,-0.143664019341,-0.));
#647 = DIRECTION('',(0.143664019341,-0.989626520232,0.));
#648 = ADVANCED_FACE('',(#649),#666,.T.);
#649 = FACE_BOUND('',#650,.T.);
#650 = EDGE_LOOP('',(#651,#659,#660));
#651 = ORIENTED_EDGE('',*,*,#652,.T.);
#652 = EDGE_CURVE('',#653,#621,#655,.T.);
#653 = VERTEX_POINT('',#654);
#654 = CARTESIAN_POINT('',(96.504020690918,-32.30074310302,4.));
#655 = LINE('',#656,#657);
#656 = CARTESIAN_POINT('',(96.504020690918,-32.30074310302,4.));
#657 = VECTOR('',#658,1.);
#658 = DIRECTION('',(-0.143664019341,0.989626520232,0.));
#659 = ORIENTED_EDGE('',*,*,#638,.F.);
#660 = ORIENTED_EDGE('',*,*,#661,.T.);
#661 = EDGE_CURVE('',#631,#653,#662,.T.);
#662 = LINE('',#663,#664);
#663 = CARTESIAN_POINT('',(96.504020690918,-32.30074310302,3.));
#664 = VECTOR('',#665,1.);
#665 = DIRECTION('',(0.,0.,1.));
#666 = PLANE('',#667);
#667 = AXIS2_PLACEMENT_3D('',#668,#669,#670);
#668 = CARTESIAN_POINT('',(96.50270621102,-32.2916883364,3.508826637013)
  );
#669 = DIRECTION('',(-0.989626520232,-0.143664019341,-0.));
#670 = DIRECTION('',(0.143664019341,-0.989626520232,0.));
#671 = ADVANCED_FACE('',(#672),#689,.T.);
#672 = FACE_BOUND('',#673,.T.);
#673 = EDGE_LOOP('',(#674,#675,#683));
#674 = ORIENTED_EDGE('',*,*,#661,.F.);
#675 = ORIENTED_EDGE('',*,*,#676,.F.);
#676 = EDGE_CURVE('',#677,#631,#679,.T.);
#677 = VERTEX_POINT('',#678);
#678 = CARTESIAN_POINT('',(96.556289672852,-32.56057357788,3.));
#679 = LINE('',#680,#681);
#680 = CARTESIAN_POINT('',(96.556289672852,-32.56057357788,3.));
#681 = VECTOR('',#682,1.);
#682 = DIRECTION('',(-0.197214873262,0.980360287733,0.));
#683 = ORIENTED_EDGE('',*,*,#684,.T.);
#684 = EDGE_CURVE('',#677,#653,#685,.T.);
#685 = LINE('',#686,#687);
#686 = CARTESIAN_POINT('',(96.556289672852,-32.56057357788,3.));
#687 = VECTOR('',#688,1.);
#688 = DIRECTION('',(-5.052457350124E-02,0.251158974959,0.966626317027)
  );
#689 = PLANE('',#690);
#690 = AXIS2_PLACEMENT_3D('',#691,#692,#693);
#691 = CARTESIAN_POINT('',(96.51879019366,-32.37416268704,3.442372560259
    ));
#692 = DIRECTION('',(-0.980360287733,-0.197214873262,-0.));
#693 = DIRECTION('',(0.197214873262,-0.980360287733,0.));
#694 = ADVANCED_FACE('',(#695),#721,.T.);
#695 = FACE_BOUND('',#696,.T.);
#696 = EDGE_LOOP('',(#697,#707,#715));
#697 = ORIENTED_EDGE('',*,*,#698,.T.);
#698 = EDGE_CURVE('',#699,#701,#703,.T.);
#699 = VERTEX_POINT('',#700);
#700 = CARTESIAN_POINT('',(98.656227111816,-33.42844390869,4.));
#701 = VERTEX_POINT('',#702);
#702 = CARTESIAN_POINT('',(98.656227111816,-30.17203330993,3.));
#703 = LINE('',#704,#705);
#704 = CARTESIAN_POINT('',(98.656227111816,-33.42844390869,4.));
#705 = VECTOR('',#706,1.);
#706 = DIRECTION('',(0.,0.955941619119,-0.293556844301));
#707 = ORIENTED_EDGE('',*,*,#708,.T.);
#708 = EDGE_CURVE('',#701,#709,#711,.T.);
#709 = VERTEX_POINT('',#710);
#710 = CARTESIAN_POINT('',(98.656227111816,-33.42844390869,3.));
#711 = LINE('',#712,#713);
#712 = CARTESIAN_POINT('',(98.656227111816,-30.17203330993,3.));
#713 = VECTOR('',#714,1.);
#714 = DIRECTION('',(0.,-1.,0.));
#715 = ORIENTED_EDGE('',*,*,#716,.T.);
#716 = EDGE_CURVE('',#709,#699,#717,.T.);
#717 = LINE('',#718,#719);
#718 = CARTESIAN_POINT('',(98.656227111816,-33.42844390869,3.));
#719 = VECTOR('',#720,1.);
#720 = DIRECTION('',(0.,0.,1.));
#721 = PLANE('',#722);
#722 = AXIS2_PLACEMENT_3D('',#723,#724,#725);
#723 = CARTESIAN_POINT('',(98.656227111816,-32.01271744285,
    3.287521166459));
#724 = DIRECTION('',(-1.,-0.,-0.));
#725 = DIRECTION('',(0.,0.,-1.));
#726 = ADVANCED_FACE('',(#727),#744,.T.);
#727 = FACE_BOUND('',#728,.T.);
#728 = EDGE_LOOP('',(#729,#737,#738));
#729 = ORIENTED_EDGE('',*,*,#730,.T.);
#730 = EDGE_CURVE('',#731,#701,#733,.T.);
#731 = VERTEX_POINT('',#732);
#732 = CARTESIAN_POINT('',(98.656227111816,-31.08789443969,4.));
#733 = LINE('',#734,#735);
#734 = CARTESIAN_POINT('',(98.656227111816,-31.08789443969,4.));
#735 = VECTOR('',#736,1.);
#736 = DIRECTION('',(0.,0.675401762914,-0.737449970271));
#737 = ORIENTED_EDGE('',*,*,#698,.F.);
#738 = ORIENTED_EDGE('',*,*,#739,.F.);
#739 = EDGE_CURVE('',#731,#699,#740,.T.);
#740 = LINE('',#741,#742);
#741 = CARTESIAN_POINT('',(98.656227111816,-31.08789443969,4.));
#742 = VECTOR('',#743,1.);
#743 = DIRECTION('',(0.,-1.,0.));
#744 = PLANE('',#745);
#745 = AXIS2_PLACEMENT_3D('',#746,#747,#748);
#746 = CARTESIAN_POINT('',(98.656227111816,-31.72771901023,3.66475621267
    ));
#747 = DIRECTION('',(-1.,-0.,-0.));
#748 = DIRECTION('',(0.,0.,-1.));
#749 = ADVANCED_FACE('',(#750),#776,.T.);
#750 = FACE_BOUND('',#751,.T.);
#751 = EDGE_LOOP('',(#752,#762,#770));
#752 = ORIENTED_EDGE('',*,*,#753,.T.);
#753 = EDGE_CURVE('',#754,#756,#758,.T.);
#754 = VERTEX_POINT('',#755);
#755 = CARTESIAN_POINT('',(89.68074798584,-30.84366416931,4.));
#756 = VERTEX_POINT('',#757);
#757 = CARTESIAN_POINT('',(89.801239013672,-30.59937477111,4.));
#758 = LINE('',#759,#760);
#759 = CARTESIAN_POINT('',(89.68074798584,-30.84366416931,4.));
#760 = VECTOR('',#761,1.);
#761 = DIRECTION('',(0.442350197072,0.896842407088,0.));
#762 = ORIENTED_EDGE('',*,*,#763,.T.);
#763 = EDGE_CURVE('',#756,#764,#766,.T.);
#764 = VERTEX_POINT('',#765);
#765 = CARTESIAN_POINT('',(89.74592590332,-30.57890319824,4.));
#766 = LINE('',#767,#768);
#767 = CARTESIAN_POINT('',(89.801239013672,-30.59937477111,4.));
#768 = VECTOR('',#769,1.);
#769 = DIRECTION('',(-0.937830264991,0.347094214971,0.));
#770 = ORIENTED_EDGE('',*,*,#771,.T.);
#771 = EDGE_CURVE('',#764,#754,#772,.T.);
#772 = LINE('',#773,#774);
#773 = CARTESIAN_POINT('',(89.74592590332,-30.57890319824,4.));
#774 = VECTOR('',#775,1.);
#775 = DIRECTION('',(-0.239039746971,-0.971009783353,0.));
#776 = PLANE('',#777);
#777 = AXIS2_PLACEMENT_3D('',#778,#779,#780);
#778 = CARTESIAN_POINT('',(89.731691207891,-30.70397288395,4.));
#779 = DIRECTION('',(0.,0.,1.));
#780 = DIRECTION('',(1.,0.,-0.));
#781 = ADVANCED_FACE('',(#782),#799,.T.);
#782 = FACE_BOUND('',#783,.T.);
#783 = EDGE_LOOP('',(#784,#792,#798));
#784 = ORIENTED_EDGE('',*,*,#785,.T.);
#785 = EDGE_CURVE('',#754,#786,#788,.T.);
#786 = VERTEX_POINT('',#787);
#787 = CARTESIAN_POINT('',(89.882995605469,-30.61978340148,4.));
#788 = LINE('',#789,#790);
#789 = CARTESIAN_POINT('',(89.68074798584,-30.84366416931,4.));
#790 = VECTOR('',#791,1.);
#791 = DIRECTION('',(0.670346003825,0.742048674384,0.));
#792 = ORIENTED_EDGE('',*,*,#793,.T.);
#793 = EDGE_CURVE('',#786,#756,#794,.T.);
#794 = LINE('',#795,#796);
#795 = CARTESIAN_POINT('',(89.882995605469,-30.61978340148,4.));
#796 = VECTOR('',#797,1.);
#797 = DIRECTION('',(-0.970227654473,0.242194753239,0.));
#798 = ORIENTED_EDGE('',*,*,#753,.F.);
#799 = PLANE('',#800);
#800 = AXIS2_PLACEMENT_3D('',#801,#802,#803);
#801 = CARTESIAN_POINT('',(89.772669900171,-30.71186822848,4.));
#802 = DIRECTION('',(0.,0.,1.));
#803 = DIRECTION('',(1.,0.,-0.));
#804 = ADVANCED_FACE('',(#805),#822,.T.);
#805 = FACE_BOUND('',#806,.T.);
#806 = EDGE_LOOP('',(#807,#808,#816));
#807 = ORIENTED_EDGE('',*,*,#793,.F.);
#808 = ORIENTED_EDGE('',*,*,#809,.F.);
#809 = EDGE_CURVE('',#810,#786,#812,.T.);
#810 = VERTEX_POINT('',#811);
#811 = CARTESIAN_POINT('',(89.801239013672,-30.59937477111,3.));
#812 = LINE('',#813,#814);
#813 = CARTESIAN_POINT('',(89.801239013672,-30.59937477111,3.));
#814 = VECTOR('',#815,1.);
#815 = DIRECTION('',(8.146786592303E-02,-2.033655667638E-02,
    0.996468469789));
#816 = ORIENTED_EDGE('',*,*,#817,.T.);
#817 = EDGE_CURVE('',#810,#756,#818,.T.);
#818 = LINE('',#819,#820);
#819 = CARTESIAN_POINT('',(89.801239013672,-30.59937477111,3.));
#820 = VECTOR('',#821,1.);
#821 = DIRECTION('',(0.,0.,1.));
#822 = PLANE('',#823);
#823 = AXIS2_PLACEMENT_3D('',#824,#825,#826);
#824 = CARTESIAN_POINT('',(89.822537794509,-30.60469151605,
    3.520180330844));
#825 = DIRECTION('',(0.242194753239,0.970227654473,0.));
#826 = DIRECTION('',(0.970227654473,-0.242194753239,0.));
#827 = ADVANCED_FACE('',(#828),#854,.T.);
#828 = FACE_BOUND('',#829,.T.);
#829 = EDGE_LOOP('',(#830,#840,#848));
#830 = ORIENTED_EDGE('',*,*,#831,.T.);
#831 = EDGE_CURVE('',#832,#834,#836,.T.);
#832 = VERTEX_POINT('',#833);
#833 = CARTESIAN_POINT('',(90.106826782227,-30.24881362915,4.));
#834 = VERTEX_POINT('',#835);
#835 = CARTESIAN_POINT('',(90.33203125,-30.15167427063,4.));
#836 = LINE('',#837,#838);
#837 = CARTESIAN_POINT('',(90.106826782227,-30.24881362915,4.));
#838 = VECTOR('',#839,1.);
#839 = DIRECTION('',(0.918222581497,0.396064755853,0.));
#840 = ORIENTED_EDGE('',*,*,#841,.T.);
#841 = EDGE_CURVE('',#834,#842,#844,.T.);
#842 = VERTEX_POINT('',#843);
#843 = CARTESIAN_POINT('',(90.076370239258,-30.20817375183,4.));
#844 = LINE('',#845,#846);
#845 = CARTESIAN_POINT('',(90.33203125,-30.15167427063,4.));
#846 = VECTOR('',#847,1.);
#847 = DIRECTION('',(-0.976440412483,-0.215787212016,0.));
#848 = ORIENTED_EDGE('',*,*,#849,.T.);
#849 = EDGE_CURVE('',#842,#832,#850,.T.);
#850 = LINE('',#851,#852);
#851 = CARTESIAN_POINT('',(90.076370239258,-30.20817375183,4.));
#852 = VECTOR('',#853,1.);
#853 = DIRECTION('',(0.599705514769,-0.800220779258,0.));
#854 = PLANE('',#855);
#855 = AXIS2_PLACEMENT_3D('',#856,#857,#858);
#856 = CARTESIAN_POINT('',(90.200644955059,-30.19327883605,4.));
#857 = DIRECTION('',(0.,0.,1.));
#858 = DIRECTION('',(1.,0.,-0.));
#859 = ADVANCED_FACE('',(#860),#877,.T.);
#860 = FACE_BOUND('',#861,.T.);
#861 = EDGE_LOOP('',(#862,#863,#871));
#862 = ORIENTED_EDGE('',*,*,#849,.F.);
#863 = ORIENTED_EDGE('',*,*,#864,.F.);
#864 = EDGE_CURVE('',#865,#842,#867,.T.);
#865 = VERTEX_POINT('',#866);
#866 = CARTESIAN_POINT('',(90.106826782227,-30.24881362915,3.));
#867 = LINE('',#868,#869);
#868 = CARTESIAN_POINT('',(90.106826782227,-30.24881362915,3.));
#869 = VECTOR('',#870,1.);
#870 = DIRECTION('',(-3.041734201529E-02,4.058756928355E-02,
    0.998712888935));
#871 = ORIENTED_EDGE('',*,*,#872,.T.);
#872 = EDGE_CURVE('',#865,#832,#873,.T.);
#873 = LINE('',#874,#875);
#874 = CARTESIAN_POINT('',(90.106826782227,-30.24881362915,3.));
#875 = VECTOR('',#876,1.);
#876 = DIRECTION('',(0.,0.,1.));
#877 = PLANE('',#878);
#878 = AXIS2_PLACEMENT_3D('',#879,#880,#881);
#879 = CARTESIAN_POINT('',(90.099019425887,-30.23839583471,
    3.512374265305));
#880 = DIRECTION('',(-0.800220779258,-0.599705514769,-0.));
#881 = DIRECTION('',(0.599705514769,-0.800220779258,0.));
#882 = ADVANCED_FACE('',(#883),#909,.T.);
#883 = FACE_BOUND('',#884,.T.);
#884 = EDGE_LOOP('',(#885,#895,#903));
#885 = ORIENTED_EDGE('',*,*,#886,.T.);
#886 = EDGE_CURVE('',#887,#889,#891,.T.);
#887 = VERTEX_POINT('',#888);
#888 = CARTESIAN_POINT('',(90.788009643555,-31.26159477233,3.));
#889 = VERTEX_POINT('',#890);
#890 = CARTESIAN_POINT('',(91.002243041992,-31.45644378662,3.));
#891 = LINE('',#892,#893);
#892 = CARTESIAN_POINT('',(90.788009643555,-31.26159477233,3.));
#893 = VECTOR('',#894,1.);
#894 = DIRECTION('',(0.739782993228,-0.672845541659,0.));
#895 = ORIENTED_EDGE('',*,*,#896,.T.);
#896 = EDGE_CURVE('',#889,#897,#899,.T.);
#897 = VERTEX_POINT('',#898);
#898 = CARTESIAN_POINT('',(90.826736450195,-31.21810340881,3.));
#899 = LINE('',#900,#901);
#900 = CARTESIAN_POINT('',(91.002243041992,-31.45644378662,3.));
#901 = VECTOR('',#902,1.);
#902 = DIRECTION('',(-0.592952379177,0.805237527708,0.));
#903 = ORIENTED_EDGE('',*,*,#904,.T.);
#904 = EDGE_CURVE('',#897,#887,#905,.T.);
#905 = LINE('',#906,#907);
#906 = CARTESIAN_POINT('',(90.826736450195,-31.21810340881,3.));
#907 = VECTOR('',#908,1.);
#908 = DIRECTION('',(-0.665014126795,-0.746830778131,0.));
#909 = PLANE('',#910);
#910 = AXIS2_PLACEMENT_3D('',#911,#912,#913);
#911 = CARTESIAN_POINT('',(90.896090994024,-31.3382425889,3.));
#912 = DIRECTION('',(0.,0.,1.));
#913 = DIRECTION('',(1.,0.,-0.));
#914 = ADVANCED_FACE('',(#915),#932,.T.);
#915 = FACE_BOUND('',#916,.T.);
#916 = EDGE_LOOP('',(#917,#918,#926));
#917 = ORIENTED_EDGE('',*,*,#904,.F.);
#918 = ORIENTED_EDGE('',*,*,#919,.T.);
#919 = EDGE_CURVE('',#897,#920,#922,.T.);
#920 = VERTEX_POINT('',#921);
#921 = CARTESIAN_POINT('',(90.788009643555,-31.26159477233,4.));
#922 = LINE('',#923,#924);
#923 = CARTESIAN_POINT('',(90.826736450195,-31.21810340881,3.));
#924 = VECTOR('',#925,1.);
#925 = DIRECTION('',(-3.866130677163E-02,-4.341780521113E-02,
    0.998308668474));
#926 = ORIENTED_EDGE('',*,*,#927,.F.);
#927 = EDGE_CURVE('',#887,#920,#928,.T.);
#928 = LINE('',#929,#930);
#929 = CARTESIAN_POINT('',(90.788009643555,-31.26159477233,3.));
#930 = VECTOR('',#931,1.);
#931 = DIRECTION('',(0.,0.,1.));
#932 = PLANE('',#933);
#933 = AXIS2_PLACEMENT_3D('',#934,#935,#936);
#934 = CARTESIAN_POINT('',(90.797973011445,-31.25040561184,
    3.485864908652));
#935 = DIRECTION('',(0.746830778131,-0.665014126795,0.));
#936 = DIRECTION('',(0.665014126795,0.746830778131,0.));
#937 = ADVANCED_FACE('',(#938),#962,.T.);
#938 = FACE_BOUND('',#939,.T.);
#939 = EDGE_LOOP('',(#940,#950,#956));
#940 = ORIENTED_EDGE('',*,*,#941,.T.);
#941 = EDGE_CURVE('',#942,#944,#946,.T.);
#942 = VERTEX_POINT('',#943);
#943 = CARTESIAN_POINT('',(90.747215270996,-31.3258934021,3.));
#944 = VERTEX_POINT('',#945);
#945 = CARTESIAN_POINT('',(90.983505249023,-31.47926330566,3.));
#946 = LINE('',#947,#948);
#947 = CARTESIAN_POINT('',(90.747215270996,-31.3258934021,3.));
#948 = VECTOR('',#949,1.);
#949 = DIRECTION('',(0.838797997333,-0.544442760692,0.));
#950 = ORIENTED_EDGE('',*,*,#951,.T.);
#951 = EDGE_CURVE('',#944,#887,#952,.T.);
#952 = LINE('',#953,#954);
#953 = CARTESIAN_POINT('',(90.983505249023,-31.47926330566,3.));
#954 = VECTOR('',#955,1.);
#955 = DIRECTION('',(-0.668197552771,0.743983891271,0.));
#956 = ORIENTED_EDGE('',*,*,#957,.T.);
#957 = EDGE_CURVE('',#887,#942,#958,.T.);
#958 = LINE('',#959,#960);
#959 = CARTESIAN_POINT('',(90.788009643555,-31.26159477233,3.));
#960 = VECTOR('',#961,1.);
#961 = DIRECTION('',(-0.535725881946,-0.844391958401,0.));
#962 = PLANE('',#963);
#963 = AXIS2_PLACEMENT_3D('',#964,#965,#966);
#964 = CARTESIAN_POINT('',(90.863091498704,-31.37537521192,3.));
#965 = DIRECTION('',(0.,0.,1.));
#966 = DIRECTION('',(1.,0.,-0.));
#967 = ADVANCED_FACE('',(#968),#985,.T.);
#968 = FACE_BOUND('',#969,.T.);
#969 = EDGE_LOOP('',(#970,#971,#979));
#970 = ORIENTED_EDGE('',*,*,#957,.F.);
#971 = ORIENTED_EDGE('',*,*,#972,.T.);
#972 = EDGE_CURVE('',#887,#973,#975,.T.);
#973 = VERTEX_POINT('',#974);
#974 = CARTESIAN_POINT('',(90.747215270996,-31.3258934021,4.));
#975 = LINE('',#976,#977);
#976 = CARTESIAN_POINT('',(90.788009643555,-31.26159477233,3.));
#977 = VECTOR('',#978,1.);
#978 = DIRECTION('',(-4.067661146471E-02,-6.411301893991E-02,
    0.997113300524));
#979 = ORIENTED_EDGE('',*,*,#980,.F.);
#980 = EDGE_CURVE('',#942,#973,#981,.T.);
#981 = LINE('',#982,#983);
#982 = CARTESIAN_POINT('',(90.747215270996,-31.3258934021,3.));
#983 = VECTOR('',#984,1.);
#984 = DIRECTION('',(0.,0.,1.));
#985 = PLANE('',#986);
#986 = AXIS2_PLACEMENT_3D('',#987,#988,#989);
#987 = CARTESIAN_POINT('',(90.757801603328,-31.30920760402,
    3.481686802378));
#988 = DIRECTION('',(0.844391958401,-0.535725881946,0.));
#989 = DIRECTION('',(0.535725881946,0.844391958401,0.));
#990 = ADVANCED_FACE('',(#991),#1017,.T.);
#991 = FACE_BOUND('',#992,.T.);
#992 = EDGE_LOOP('',(#993,#1003,#1011));
#993 = ORIENTED_EDGE('',*,*,#994,.T.);
#994 = EDGE_CURVE('',#995,#997,#999,.T.);
#995 = VERTEX_POINT('',#996);
#996 = CARTESIAN_POINT('',(85.692710876465,-33.4487915039,4.));
#997 = VERTEX_POINT('',#998);
#998 = CARTESIAN_POINT('',(85.71199798584,-33.42844390869,4.));
#999 = LINE('',#1000,#1001);
#1000 = CARTESIAN_POINT('',(85.692710876465,-33.4487915039,4.));
#1001 = VECTOR('',#1002,1.);
#1002 = DIRECTION('',(0.687940873122,0.725766736003,0.));
#1003 = ORIENTED_EDGE('',*,*,#1004,.T.);
#1004 = EDGE_CURVE('',#997,#1005,#1007,.T.);
#1005 = VERTEX_POINT('',#1006);
#1006 = CARTESIAN_POINT('',(85.692710876465,-31.08789443969,4.));
#1007 = LINE('',#1008,#1009);
#1008 = CARTESIAN_POINT('',(85.71199798584,-33.42844390869,4.));
#1009 = VECTOR('',#1010,1.);
#1010 = DIRECTION('',(-8.240139686411E-03,0.999966049473,0.));
#1011 = ORIENTED_EDGE('',*,*,#1012,.T.);
#1012 = EDGE_CURVE('',#1005,#995,#1013,.T.);
#1013 = LINE('',#1014,#1015);
#1014 = CARTESIAN_POINT('',(85.692710876465,-31.08789443969,4.));
#1015 = VECTOR('',#1016,1.);
#1016 = DIRECTION('',(0.,-1.,0.));
#1017 = PLANE('',#1018);
#1018 = AXIS2_PLACEMENT_3D('',#1019,#1020,#1021);
#1019 = CARTESIAN_POINT('',(85.697540573133,-32.27024520625,4.));
#1020 = DIRECTION('',(0.,0.,1.));
#1021 = DIRECTION('',(1.,0.,-0.));
#1022 = ADVANCED_FACE('',(#1023),#1040,.T.);
#1023 = FACE_BOUND('',#1024,.T.);
#1024 = EDGE_LOOP('',(#1025,#1026,#1034));
#1025 = ORIENTED_EDGE('',*,*,#1012,.F.);
#1026 = ORIENTED_EDGE('',*,*,#1027,.F.);
#1027 = EDGE_CURVE('',#1028,#1005,#1030,.T.);
#1028 = VERTEX_POINT('',#1029);
#1029 = CARTESIAN_POINT('',(83.952911376953,-33.4487915039,4.));
#1030 = LINE('',#1031,#1032);
#1031 = CARTESIAN_POINT('',(83.952911376953,-33.4487915039,4.));
#1032 = VECTOR('',#1033,1.);
#1033 = DIRECTION('',(0.593241277591,0.805024711771,0.));
#1034 = ORIENTED_EDGE('',*,*,#1035,.T.);
#1035 = EDGE_CURVE('',#1028,#995,#1036,.T.);
#1036 = LINE('',#1037,#1038);
#1037 = CARTESIAN_POINT('',(83.952911376953,-33.4487915039,4.));
#1038 = VECTOR('',#1039,1.);
#1039 = DIRECTION('',(1.,0.,0.));
#1040 = PLANE('',#1041);
#1041 = AXIS2_PLACEMENT_3D('',#1042,#1043,#1044);
#1042 = CARTESIAN_POINT('',(85.11480992852,-32.56034177361,4.));
#1043 = DIRECTION('',(0.,0.,1.));
#1044 = DIRECTION('',(1.,0.,-0.));
#1045 = ADVANCED_FACE('',(#1046),#1072,.T.);
#1046 = FACE_BOUND('',#1047,.T.);
#1047 = EDGE_LOOP('',(#1048,#1058,#1066));
#1048 = ORIENTED_EDGE('',*,*,#1049,.T.);
#1049 = EDGE_CURVE('',#1050,#1052,#1054,.T.);
#1050 = VERTEX_POINT('',#1051);
#1051 = CARTESIAN_POINT('',(85.692710876465,-30.84366416931,4.));
#1052 = VERTEX_POINT('',#1053);
#1053 = CARTESIAN_POINT('',(85.692710876465,-30.57908439636,4.));
#1054 = LINE('',#1055,#1056);
#1055 = CARTESIAN_POINT('',(85.692710876465,-30.84366416931,4.));
#1056 = VECTOR('',#1057,1.);
#1057 = DIRECTION('',(0.,1.,0.));
#1058 = ORIENTED_EDGE('',*,*,#1059,.T.);
#1059 = EDGE_CURVE('',#1052,#1060,#1062,.T.);
#1060 = VERTEX_POINT('',#1061);
#1061 = CARTESIAN_POINT('',(85.020004272461,-30.57908439636,4.));
#1062 = LINE('',#1063,#1064);
#1063 = CARTESIAN_POINT('',(85.692710876465,-30.57908439636,4.));
#1064 = VECTOR('',#1065,1.);
#1065 = DIRECTION('',(-1.,0.,0.));
#1066 = ORIENTED_EDGE('',*,*,#1067,.T.);
#1067 = EDGE_CURVE('',#1060,#1050,#1068,.T.);
#1068 = LINE('',#1069,#1070);
#1069 = CARTESIAN_POINT('',(85.020004272461,-30.57908439636,4.));
#1070 = VECTOR('',#1071,1.);
#1071 = DIRECTION('',(0.930609154948,-0.366014481581,0.));
#1072 = PLANE('',#1073);
#1073 = AXIS2_PLACEMENT_3D('',#1074,#1075,#1076);
#1074 = CARTESIAN_POINT('',(85.409962430523,-30.65776942677,4.));
#1075 = DIRECTION('',(0.,0.,1.));
#1076 = DIRECTION('',(1.,0.,-0.));
#1077 = ADVANCED_FACE('',(#1078),#1095,.T.);
#1078 = FACE_BOUND('',#1079,.T.);
#1079 = EDGE_LOOP('',(#1080,#1088,#1089));
#1080 = ORIENTED_EDGE('',*,*,#1081,.T.);
#1081 = EDGE_CURVE('',#1082,#1050,#1084,.T.);
#1082 = VERTEX_POINT('',#1083);
#1083 = CARTESIAN_POINT('',(83.952911376953,-30.84366416931,4.));
#1084 = LINE('',#1085,#1086);
#1085 = CARTESIAN_POINT('',(83.952911376953,-30.84366416931,4.));
#1086 = VECTOR('',#1087,1.);
#1087 = DIRECTION('',(1.,0.,0.));
#1088 = ORIENTED_EDGE('',*,*,#1067,.F.);
#1089 = ORIENTED_EDGE('',*,*,#1090,.F.);
#1090 = EDGE_CURVE('',#1082,#1060,#1091,.T.);
#1091 = LINE('',#1092,#1093);
#1092 = CARTESIAN_POINT('',(83.952911376953,-30.84366416931,4.));
#1093 = VECTOR('',#1094,1.);
#1094 = DIRECTION('',(0.970610124491,0.240657404281,0.));
#1095 = PLANE('',#1096);
#1096 = AXIS2_PLACEMENT_3D('',#1097,#1098,#1099);
#1097 = CARTESIAN_POINT('',(84.827273375379,-30.77598778929,4.));
#1098 = DIRECTION('',(0.,0.,1.));
#1099 = DIRECTION('',(1.,0.,-0.));
#1100 = ADVANCED_FACE('',(#1101),#1127,.T.);
#1101 = FACE_BOUND('',#1102,.T.);
#1102 = EDGE_LOOP('',(#1103,#1113,#1121));
#1103 = ORIENTED_EDGE('',*,*,#1104,.T.);
#1104 = EDGE_CURVE('',#1105,#1107,#1109,.T.);
#1105 = VERTEX_POINT('',#1106);
#1106 = CARTESIAN_POINT('',(87.380905151367,-33.42844390869,4.));
#1107 = VERTEX_POINT('',#1108);
#1108 = CARTESIAN_POINT('',(88.846290588379,-33.42844390869,4.));
#1109 = LINE('',#1110,#1111);
#1110 = CARTESIAN_POINT('',(87.380905151367,-33.42844390869,4.));
#1111 = VECTOR('',#1112,1.);
#1112 = DIRECTION('',(1.,0.,0.));
#1113 = ORIENTED_EDGE('',*,*,#1114,.T.);
#1114 = EDGE_CURVE('',#1107,#1115,#1117,.T.);
#1115 = VERTEX_POINT('',#1116);
#1116 = CARTESIAN_POINT('',(87.380905151367,-32.58953475952,4.));
#1117 = LINE('',#1118,#1119);
#1118 = CARTESIAN_POINT('',(88.846290588379,-33.42844390869,4.));
#1119 = VECTOR('',#1120,1.);
#1120 = DIRECTION('',(-0.867848448545,0.496829015213,0.));
#1121 = ORIENTED_EDGE('',*,*,#1122,.T.);
#1122 = EDGE_CURVE('',#1115,#1105,#1123,.T.);
#1123 = LINE('',#1124,#1125);
#1124 = CARTESIAN_POINT('',(87.380905151367,-32.58953475952,4.));
#1125 = VECTOR('',#1126,1.);
#1126 = DIRECTION('',(0.,-1.,0.));
#1127 = PLANE('',#1128);
#1128 = AXIS2_PLACEMENT_3D('',#1129,#1130,#1131);
#1129 = CARTESIAN_POINT('',(87.959655944444,-33.16293125953,4.));
#1130 = DIRECTION('',(0.,0.,1.));
#1131 = DIRECTION('',(1.,0.,-0.));
#1132 = ADVANCED_FACE('',(#1133),#1150,.T.);
#1133 = FACE_BOUND('',#1134,.T.);
#1134 = EDGE_LOOP('',(#1135,#1143,#1149));
#1135 = ORIENTED_EDGE('',*,*,#1136,.T.);
#1136 = EDGE_CURVE('',#1107,#1137,#1139,.T.);
#1137 = VERTEX_POINT('',#1138);
#1138 = CARTESIAN_POINT('',(88.846290588379,-32.33703613281,4.));
#1139 = LINE('',#1140,#1141);
#1140 = CARTESIAN_POINT('',(88.846290588379,-33.42844390869,4.));
#1141 = VECTOR('',#1142,1.);
#1142 = DIRECTION('',(0.,1.,0.));
#1143 = ORIENTED_EDGE('',*,*,#1144,.T.);
#1144 = EDGE_CURVE('',#1137,#1115,#1145,.T.);
#1145 = LINE('',#1146,#1147);
#1146 = CARTESIAN_POINT('',(88.846290588379,-32.33703613281,4.));
#1147 = VECTOR('',#1148,1.);
#1148 = DIRECTION('',(-0.985477455194,-0.169806317031,0.));
#1149 = ORIENTED_EDGE('',*,*,#1114,.F.);
#1150 = PLANE('',#1151);
#1151 = AXIS2_PLACEMENT_3D('',#1152,#1153,#1154);
#1152 = CARTESIAN_POINT('',(88.301008812323,-32.78652406795,4.));
#1153 = DIRECTION('',(0.,0.,1.));
#1154 = DIRECTION('',(1.,0.,-0.));
#1155 = ADVANCED_FACE('',(#1156),#1173,.T.);
#1156 = FACE_BOUND('',#1157,.T.);
#1157 = EDGE_LOOP('',(#1158,#1159,#1167));
#1158 = ORIENTED_EDGE('',*,*,#1144,.F.);
#1159 = ORIENTED_EDGE('',*,*,#1160,.T.);
#1160 = EDGE_CURVE('',#1137,#1161,#1163,.T.);
#1161 = VERTEX_POINT('',#1162);
#1162 = CARTESIAN_POINT('',(87.388580322266,-32.27727508544,4.));
#1163 = LINE('',#1164,#1165);
#1164 = CARTESIAN_POINT('',(88.846290588379,-32.33703613281,4.));
#1165 = VECTOR('',#1166,1.);
#1166 = DIRECTION('',(-0.999160700513,4.096211115128E-02,0.));
#1167 = ORIENTED_EDGE('',*,*,#1168,.T.);
#1168 = EDGE_CURVE('',#1161,#1115,#1169,.T.);
#1169 = LINE('',#1170,#1171);
#1170 = CARTESIAN_POINT('',(87.388580322266,-32.27727508544,4.));
#1171 = VECTOR('',#1172,1.);
#1172 = DIRECTION('',(-2.457202806133E-02,-0.999698062135,0.));
#1173 = PLANE('',#1174);
#1174 = AXIS2_PLACEMENT_3D('',#1175,#1176,#1177);
#1175 = CARTESIAN_POINT('',(88.045444496038,-32.39051166597,4.));
#1176 = DIRECTION('',(0.,0.,1.));
#1177 = DIRECTION('',(1.,0.,-0.));
#1178 = ADVANCED_FACE('',(#1179),#1196,.T.);
#1179 = FACE_BOUND('',#1180,.T.);
#1180 = EDGE_LOOP('',(#1181,#1182,#1190));
#1181 = ORIENTED_EDGE('',*,*,#1160,.F.);
#1182 = ORIENTED_EDGE('',*,*,#1183,.F.);
#1183 = EDGE_CURVE('',#1184,#1137,#1186,.T.);
#1184 = VERTEX_POINT('',#1185);
#1185 = CARTESIAN_POINT('',(87.498474121094,-31.80969429016,4.));
#1186 = LINE('',#1187,#1188);
#1187 = CARTESIAN_POINT('',(87.498474121094,-31.80969429016,4.));
#1188 = VECTOR('',#1189,1.);
#1189 = DIRECTION('',(0.931257925651,-0.364360639906,0.));
#1190 = ORIENTED_EDGE('',*,*,#1191,.T.);
#1191 = EDGE_CURVE('',#1184,#1161,#1192,.T.);
#1192 = LINE('',#1193,#1194);
#1193 = CARTESIAN_POINT('',(87.498474121094,-31.80969429016,4.));
#1194 = VECTOR('',#1195,1.);
#1195 = DIRECTION('',(-0.228792318015,-0.973475256603,0.));
#1196 = PLANE('',#1197);
#1197 = AXIS2_PLACEMENT_3D('',#1198,#1199,#1200);
#1198 = CARTESIAN_POINT('',(88.045336595849,-32.16984434256,4.));
#1199 = DIRECTION('',(0.,0.,1.));
#1200 = DIRECTION('',(1.,0.,-0.));
#1201 = ADVANCED_FACE('',(#1202),#1219,.T.);
#1202 = FACE_BOUND('',#1203,.T.);
#1203 = EDGE_LOOP('',(#1204,#1205,#1213));
#1204 = ORIENTED_EDGE('',*,*,#1183,.T.);
#1205 = ORIENTED_EDGE('',*,*,#1206,.T.);
#1206 = EDGE_CURVE('',#1137,#1207,#1209,.T.);
#1207 = VERTEX_POINT('',#1208);
#1208 = CARTESIAN_POINT('',(87.572807312012,-31.68149375915,4.));
#1209 = LINE('',#1210,#1211);
#1210 = CARTESIAN_POINT('',(88.846290588379,-32.33703613281,4.));
#1211 = VECTOR('',#1212,1.);
#1212 = DIRECTION('',(-0.889115059278,0.457683746014,0.));
#1213 = ORIENTED_EDGE('',*,*,#1214,.T.);
#1214 = EDGE_CURVE('',#1207,#1184,#1215,.T.);
#1215 = LINE('',#1216,#1217);
#1216 = CARTESIAN_POINT('',(87.572807312012,-31.68149375915,4.));
#1217 = VECTOR('',#1218,1.);
#1218 = DIRECTION('',(-0.501601357979,-0.865098883177,0.));
#1219 = PLANE('',#1220);
#1220 = AXIS2_PLACEMENT_3D('',#1221,#1222,#1223);
#1221 = CARTESIAN_POINT('',(88.158799572181,-32.02700022165,4.));
#1222 = DIRECTION('',(0.,0.,1.));
#1223 = DIRECTION('',(1.,0.,-0.));
#1224 = ADVANCED_FACE('',(#1225),#1242,.T.);
#1225 = FACE_BOUND('',#1226,.T.);
#1226 = EDGE_LOOP('',(#1227,#1228,#1236));
#1227 = ORIENTED_EDGE('',*,*,#1191,.F.);
#1228 = ORIENTED_EDGE('',*,*,#1229,.T.);
#1229 = EDGE_CURVE('',#1184,#1230,#1232,.T.);
#1230 = VERTEX_POINT('',#1231);
#1231 = CARTESIAN_POINT('',(87.424789428711,-31.96687316894,4.));
#1232 = LINE('',#1233,#1234);
#1233 = CARTESIAN_POINT('',(87.498474121094,-31.80969429016,4.));
#1234 = VECTOR('',#1235,1.);
#1235 = DIRECTION('',(-0.424467374923,-0.905443232691,0.));
#1236 = ORIENTED_EDGE('',*,*,#1237,.T.);
#1237 = EDGE_CURVE('',#1230,#1161,#1238,.T.);
#1238 = LINE('',#1239,#1240);
#1239 = CARTESIAN_POINT('',(87.424789428711,-31.96687316894,4.));
#1240 = VECTOR('',#1241,1.);
#1241 = DIRECTION('',(-0.115866649554,-0.993264778154,0.));
#1242 = PLANE('',#1243);
#1243 = AXIS2_PLACEMENT_3D('',#1244,#1245,#1246);
#1244 = CARTESIAN_POINT('',(87.434865727619,-32.0410198012,4.));
#1245 = DIRECTION('',(0.,0.,1.));
#1246 = DIRECTION('',(1.,0.,-0.));
#1247 = ADVANCED_FACE('',(#1248),#1265,.T.);
#1248 = FACE_BOUND('',#1249,.T.);
#1249 = EDGE_LOOP('',(#1250,#1251,#1259));
#1250 = ORIENTED_EDGE('',*,*,#1206,.F.);
#1251 = ORIENTED_EDGE('',*,*,#1252,.F.);
#1252 = EDGE_CURVE('',#1253,#1137,#1255,.T.);
#1253 = VERTEX_POINT('',#1254);
#1254 = CARTESIAN_POINT('',(87.632080078125,-31.60560417175,4.));
#1255 = LINE('',#1256,#1257);
#1256 = CARTESIAN_POINT('',(87.632080078125,-31.60560417175,4.));
#1257 = VECTOR('',#1258,1.);
#1258 = DIRECTION('',(0.856587256352,-0.516002201794,0.));
#1259 = ORIENTED_EDGE('',*,*,#1260,.T.);
#1260 = EDGE_CURVE('',#1253,#1207,#1261,.T.);
#1261 = LINE('',#1262,#1263);
#1262 = CARTESIAN_POINT('',(87.632080078125,-31.60560417175,4.));
#1263 = VECTOR('',#1264,1.);
#1264 = DIRECTION('',(-0.61554102277,-0.788104846633,0.));
#1265 = PLANE('',#1266);
#1266 = AXIS2_PLACEMENT_3D('',#1267,#1268,#1269);
#1267 = CARTESIAN_POINT('',(88.203964967474,-31.97905451242,4.));
#1268 = DIRECTION('',(0.,0.,1.));
#1269 = DIRECTION('',(1.,0.,-0.));
#1270 = ADVANCED_FACE('',(#1271),#1295,.T.);
#1271 = FACE_BOUND('',#1272,.T.);
#1272 = EDGE_LOOP('',(#1273,#1281,#1289));
#1273 = ORIENTED_EDGE('',*,*,#1274,.T.);
#1274 = EDGE_CURVE('',#1275,#1137,#1277,.T.);
#1275 = VERTEX_POINT('',#1276);
#1276 = CARTESIAN_POINT('',(87.765747070312,-31.4987335205,4.));
#1277 = LINE('',#1278,#1279);
#1278 = CARTESIAN_POINT('',(87.765747070312,-31.4987335205,4.));
#1279 = VECTOR('',#1280,1.);
#1280 = DIRECTION('',(0.790102902952,-0.612974226822,0.));
#1281 = ORIENTED_EDGE('',*,*,#1282,.T.);
#1282 = EDGE_CURVE('',#1137,#1283,#1285,.T.);
#1283 = VERTEX_POINT('',#1284);
#1284 = CARTESIAN_POINT('',(87.883575439453,-31.44317436218,4.));
#1285 = LINE('',#1286,#1287);
#1286 = CARTESIAN_POINT('',(88.846290588379,-32.33703613281,4.));
#1287 = VECTOR('',#1288,1.);
#1288 = DIRECTION('',(-0.732826896144,0.680415123501,0.));
#1289 = ORIENTED_EDGE('',*,*,#1290,.T.);
#1290 = EDGE_CURVE('',#1283,#1275,#1291,.T.);
#1291 = LINE('',#1292,#1293);
#1292 = CARTESIAN_POINT('',(87.883575439453,-31.44317436218,4.));
#1293 = VECTOR('',#1294,1.);
#1294 = DIRECTION('',(-0.90449159484,-0.426491447586,0.));
#1295 = PLANE('',#1296);
#1296 = AXIS2_PLACEMENT_3D('',#1297,#1298,#1299);
#1297 = CARTESIAN_POINT('',(88.311243319731,-31.88419692937,4.));
#1298 = DIRECTION('',(0.,0.,1.));
#1299 = DIRECTION('',(1.,0.,-0.));
#1300 = ADVANCED_FACE('',(#1301),#1318,.T.);
#1301 = FACE_BOUND('',#1302,.T.);
#1302 = EDGE_LOOP('',(#1303,#1304,#1312));
#1303 = ORIENTED_EDGE('',*,*,#1282,.F.);
#1304 = ORIENTED_EDGE('',*,*,#1305,.F.);
#1305 = EDGE_CURVE('',#1306,#1137,#1308,.T.);
#1306 = VERTEX_POINT('',#1307);
#1307 = CARTESIAN_POINT('',(88.168937683105,-31.36255455017,4.));
#1308 = LINE('',#1309,#1310);
#1309 = CARTESIAN_POINT('',(88.168937683105,-31.36255455017,4.));
#1310 = VECTOR('',#1311,1.);
#1311 = DIRECTION('',(0.570753658084,-0.821121344129,0.));
#1312 = ORIENTED_EDGE('',*,*,#1313,.T.);
#1313 = EDGE_CURVE('',#1306,#1283,#1314,.T.);
#1314 = LINE('',#1315,#1316);
#1315 = CARTESIAN_POINT('',(88.168937683105,-31.36255455017,4.));
#1316 = VECTOR('',#1317,1.);
#1317 = DIRECTION('',(-0.962332381017,-0.271875685646,0.));
#1318 = PLANE('',#1319);
#1319 = AXIS2_PLACEMENT_3D('',#1320,#1321,#1322);
#1320 = CARTESIAN_POINT('',(88.389566963677,-31.82134555157,4.));
#1321 = DIRECTION('',(0.,0.,1.));
#1322 = DIRECTION('',(1.,0.,-0.));
#1323 = ADVANCED_FACE('',(#1324),#1341,.T.);
#1324 = FACE_BOUND('',#1325,.T.);
#1325 = EDGE_LOOP('',(#1326,#1327,#1335));
#1326 = ORIENTED_EDGE('',*,*,#1305,.T.);
#1327 = ORIENTED_EDGE('',*,*,#1328,.T.);
#1328 = EDGE_CURVE('',#1137,#1329,#1331,.T.);
#1329 = VERTEX_POINT('',#1330);
#1330 = CARTESIAN_POINT('',(88.213447570801,-31.35248374939,4.));
#1331 = LINE('',#1332,#1333);
#1332 = CARTESIAN_POINT('',(88.846290588379,-32.33703613281,4.));
#1333 = VECTOR('',#1334,1.);
#1334 = DIRECTION('',(-0.540707100394,0.841210931683,0.));
#1335 = ORIENTED_EDGE('',*,*,#1336,.T.);
#1336 = EDGE_CURVE('',#1329,#1306,#1337,.T.);
#1337 = LINE('',#1338,#1339);
#1338 = CARTESIAN_POINT('',(88.213447570801,-31.35248374939,4.));
#1339 = VECTOR('',#1340,1.);
#1340 = DIRECTION('',(-0.975345898375,-0.220681622533,0.));
#1341 = PLANE('',#1342);
#1342 = AXIS2_PLACEMENT_3D('',#1343,#1344,#1345);
#1343 = CARTESIAN_POINT('',(88.512444857811,-31.83799310979,4.));
#1344 = DIRECTION('',(0.,0.,1.));
#1345 = DIRECTION('',(1.,0.,-0.));
#1346 = ADVANCED_FACE('',(#1347),#1364,.T.);
#1347 = FACE_BOUND('',#1348,.T.);
#1348 = EDGE_LOOP('',(#1349,#1357,#1358));
#1349 = ORIENTED_EDGE('',*,*,#1350,.T.);
#1350 = EDGE_CURVE('',#1351,#1329,#1353,.T.);
#1351 = VERTEX_POINT('',#1352);
#1352 = CARTESIAN_POINT('',(88.332824707031,-31.36559486389,4.));
#1353 = LINE('',#1354,#1355);
#1354 = CARTESIAN_POINT('',(88.332824707031,-31.36559486389,4.));
#1355 = VECTOR('',#1356,1.);
#1356 = DIRECTION('',(-0.994022776919,0.109172885674,0.));
#1357 = ORIENTED_EDGE('',*,*,#1328,.F.);
#1358 = ORIENTED_EDGE('',*,*,#1359,.F.);
#1359 = EDGE_CURVE('',#1351,#1137,#1360,.T.);
#1360 = LINE('',#1361,#1362);
#1361 = CARTESIAN_POINT('',(88.332824707031,-31.36559486389,4.));
#1362 = VECTOR('',#1363,1.);
#1363 = DIRECTION('',(0.467300057059,-0.884098782192,0.));
#1364 = PLANE('',#1365);
#1365 = AXIS2_PLACEMENT_3D('',#1366,#1367,#1368);
#1366 = CARTESIAN_POINT('',(88.544414436686,-31.82336049607,4.));
#1367 = DIRECTION('',(0.,0.,1.));
#1368 = DIRECTION('',(1.,0.,-0.));
#1369 = ADVANCED_FACE('',(#1370),#1394,.T.);
#1370 = FACE_BOUND('',#1371,.T.);
#1371 = EDGE_LOOP('',(#1372,#1380,#1388));
#1372 = ORIENTED_EDGE('',*,*,#1373,.T.);
#1373 = EDGE_CURVE('',#1351,#1374,#1376,.T.);
#1374 = VERTEX_POINT('',#1375);
#1375 = CARTESIAN_POINT('',(88.842079162598,-32.07224273681,4.));
#1376 = LINE('',#1377,#1378);
#1377 = CARTESIAN_POINT('',(88.332824707031,-31.36559486389,4.));
#1378 = VECTOR('',#1379,1.);
#1379 = DIRECTION('',(0.584658516957,-0.811279494718,0.));
#1380 = ORIENTED_EDGE('',*,*,#1381,.T.);
#1381 = EDGE_CURVE('',#1374,#1382,#1384,.T.);
#1382 = VERTEX_POINT('',#1383);
#1383 = CARTESIAN_POINT('',(88.768226623535,-31.71059417724,4.));
#1384 = LINE('',#1385,#1386);
#1385 = CARTESIAN_POINT('',(88.842079162598,-32.07224273681,4.));
#1386 = VECTOR('',#1387,1.);
#1387 = DIRECTION('',(-0.200081498972,0.979779257674,0.));
#1388 = ORIENTED_EDGE('',*,*,#1389,.T.);
#1389 = EDGE_CURVE('',#1382,#1351,#1390,.T.);
#1390 = LINE('',#1391,#1392);
#1391 = CARTESIAN_POINT('',(88.768226623535,-31.71059417724,4.));
#1392 = VECTOR('',#1393,1.);
#1393 = DIRECTION('',(-0.783777567279,0.621041645166,0.));
#1394 = PLANE('',#1395);
#1395 = AXIS2_PLACEMENT_3D('',#1396,#1397,#1398);
#1396 = CARTESIAN_POINT('',(88.620778385662,-31.69843647734,4.));
#1397 = DIRECTION('',(0.,0.,1.));
#1398 = DIRECTION('',(1.,0.,-0.));
#1399 = ADVANCED_FACE('',(#1400),#1417,.T.);
#1400 = FACE_BOUND('',#1401,.T.);
#1401 = EDGE_LOOP('',(#1402,#1410,#1411));
#1402 = ORIENTED_EDGE('',*,*,#1403,.T.);
#1403 = EDGE_CURVE('',#1404,#1382,#1406,.T.);
#1404 = VERTEX_POINT('',#1405);
#1405 = CARTESIAN_POINT('',(88.813217163086,-31.80914497375,4.));
#1406 = LINE('',#1407,#1408);
#1407 = CARTESIAN_POINT('',(88.813217163086,-31.80914497375,4.));
#1408 = VECTOR('',#1409,1.);
#1409 = DIRECTION('',(-0.415292032859,0.909688148457,0.));
#1410 = ORIENTED_EDGE('',*,*,#1381,.F.);
#1411 = ORIENTED_EDGE('',*,*,#1412,.T.);
#1412 = EDGE_CURVE('',#1374,#1404,#1413,.T.);
#1413 = LINE('',#1414,#1415);
#1414 = CARTESIAN_POINT('',(88.842079162598,-32.07224273681,4.));
#1415 = VECTOR('',#1416,1.);
#1416 = DIRECTION('',(-0.109046481511,0.994036651673,0.));
#1417 = PLANE('',#1418);
#1418 = AXIS2_PLACEMENT_3D('',#1419,#1420,#1421);
#1419 = CARTESIAN_POINT('',(88.811069138722,-31.88978895918,4.));
#1420 = DIRECTION('',(0.,0.,1.));
#1421 = DIRECTION('',(1.,0.,-0.));
#1422 = ADVANCED_FACE('',(#1423),#1433,.T.);
#1423 = FACE_BOUND('',#1424,.T.);
#1424 = EDGE_LOOP('',(#1425,#1426,#1432));
#1425 = ORIENTED_EDGE('',*,*,#1359,.T.);
#1426 = ORIENTED_EDGE('',*,*,#1427,.T.);
#1427 = EDGE_CURVE('',#1137,#1374,#1428,.T.);
#1428 = LINE('',#1429,#1430);
#1429 = CARTESIAN_POINT('',(88.846290588379,-32.33703613281,4.));
#1430 = VECTOR('',#1431,1.);
#1431 = DIRECTION('',(-1.590256137218E-02,0.999873546276,0.));
#1432 = ORIENTED_EDGE('',*,*,#1373,.F.);
#1433 = PLANE('',#1434);
#1434 = AXIS2_PLACEMENT_3D('',#1435,#1436,#1437);
#1435 = CARTESIAN_POINT('',(88.618912600045,-31.84158167606,4.));
#1436 = DIRECTION('',(0.,0.,1.));
#1437 = DIRECTION('',(1.,0.,-0.));
#1438 = ADVANCED_FACE('',(#1439),#1456,.T.);
#1439 = FACE_BOUND('',#1440,.T.);
#1440 = EDGE_LOOP('',(#1441,#1449,#1450));
#1441 = ORIENTED_EDGE('',*,*,#1442,.T.);
#1442 = EDGE_CURVE('',#1443,#1137,#1445,.T.);
#1443 = VERTEX_POINT('',#1444);
#1444 = CARTESIAN_POINT('',(87.693145751953,-31.54811477661,4.));
#1445 = LINE('',#1446,#1447);
#1446 = CARTESIAN_POINT('',(87.693145751953,-31.54811477661,4.));
#1447 = VECTOR('',#1448,1.);
#1448 = DIRECTION('',(0.825331436206,-0.56464858134,0.));
#1449 = ORIENTED_EDGE('',*,*,#1274,.F.);
#1450 = ORIENTED_EDGE('',*,*,#1451,.T.);
#1451 = EDGE_CURVE('',#1275,#1443,#1452,.T.);
#1452 = LINE('',#1453,#1454);
#1453 = CARTESIAN_POINT('',(87.765747070312,-31.4987335205,4.));
#1454 = VECTOR('',#1455,1.);
#1455 = DIRECTION('',(-0.826861042519,-0.562406273403,0.));
#1456 = PLANE('',#1457);
#1457 = AXIS2_PLACEMENT_3D('',#1458,#1459,#1460);
#1458 = CARTESIAN_POINT('',(88.270491837834,-31.91783661045,4.));
#1459 = DIRECTION('',(0.,0.,1.));
#1460 = DIRECTION('',(1.,0.,-0.));
#1461 = ADVANCED_FACE('',(#1462),#1472,.T.);
#1462 = FACE_BOUND('',#1463,.T.);
#1463 = EDGE_LOOP('',(#1464,#1465,#1466));
#1464 = ORIENTED_EDGE('',*,*,#1252,.T.);
#1465 = ORIENTED_EDGE('',*,*,#1442,.F.);
#1466 = ORIENTED_EDGE('',*,*,#1467,.T.);
#1467 = EDGE_CURVE('',#1443,#1253,#1468,.T.);
#1468 = LINE('',#1469,#1470);
#1469 = CARTESIAN_POINT('',(87.693145751953,-31.54811477661,4.));
#1470 = VECTOR('',#1471,1.);
#1471 = DIRECTION('',(-0.728105846724,-0.685464715333,0.));
#1472 = PLANE('',#1473);
#1473 = AXIS2_PLACEMENT_3D('',#1474,#1475,#1476);
#1474 = CARTESIAN_POINT('',(88.237220042309,-31.94605071084,4.));
#1475 = DIRECTION('',(0.,0.,1.));
#1476 = DIRECTION('',(1.,0.,-0.));
#1477 = ADVANCED_FACE('',(#1478),#1495,.T.);
#1478 = FACE_BOUND('',#1479,.T.);
#1479 = EDGE_LOOP('',(#1480,#1481,#1489));
#1480 = ORIENTED_EDGE('',*,*,#1389,.F.);
#1481 = ORIENTED_EDGE('',*,*,#1482,.F.);
#1482 = EDGE_CURVE('',#1483,#1382,#1485,.T.);
#1483 = VERTEX_POINT('',#1484);
#1484 = CARTESIAN_POINT('',(88.420394897461,-31.38121414184,4.));
#1485 = LINE('',#1486,#1487);
#1486 = CARTESIAN_POINT('',(88.420394897461,-31.38121414184,4.));
#1487 = VECTOR('',#1488,1.);
#1488 = DIRECTION('',(0.72610353774,-0.687585378322,0.));
#1489 = ORIENTED_EDGE('',*,*,#1490,.T.);
#1490 = EDGE_CURVE('',#1483,#1351,#1491,.T.);
#1491 = LINE('',#1492,#1493);
#1492 = CARTESIAN_POINT('',(88.420394897461,-31.38121414184,4.));
#1493 = VECTOR('',#1494,1.);
#1494 = DIRECTION('',(-0.984463071862,0.175591742801,0.));
#1495 = PLANE('',#1496);
#1496 = AXIS2_PLACEMENT_3D('',#1497,#1498,#1499);
#1497 = CARTESIAN_POINT('',(88.555425097616,-31.52838526721,4.));
#1498 = DIRECTION('',(0.,0.,1.));
#1499 = DIRECTION('',(1.,0.,-0.));
#1500 = ADVANCED_FACE('',(#1501),#1518,.T.);
#1501 = FACE_BOUND('',#1502,.T.);
#1502 = EDGE_LOOP('',(#1503,#1504,#1512));
#1503 = ORIENTED_EDGE('',*,*,#1482,.T.);
#1504 = ORIENTED_EDGE('',*,*,#1505,.T.);
#1505 = EDGE_CURVE('',#1382,#1506,#1508,.T.);
#1506 = VERTEX_POINT('',#1507);
#1507 = CARTESIAN_POINT('',(88.494758605957,-31.40343475341,4.));
#1508 = LINE('',#1509,#1510);
#1509 = CARTESIAN_POINT('',(88.768226623535,-31.71059417724,4.));
#1510 = VECTOR('',#1511,1.);
#1511 = DIRECTION('',(-0.664957786724,0.746880942236,0.));
#1512 = ORIENTED_EDGE('',*,*,#1513,.T.);
#1513 = EDGE_CURVE('',#1506,#1483,#1514,.T.);
#1514 = LINE('',#1515,#1516);
#1515 = CARTESIAN_POINT('',(88.494758605957,-31.40343475341,4.));
#1516 = VECTOR('',#1517,1.);
#1517 = DIRECTION('',(-0.958139555553,0.286301575413,0.));
#1518 = PLANE('',#1519);
#1519 = AXIS2_PLACEMENT_3D('',#1520,#1521,#1522);
#1520 = CARTESIAN_POINT('',(88.599144884879,-31.5383099017,4.));
#1521 = DIRECTION('',(0.,0.,1.));
#1522 = DIRECTION('',(1.,0.,-0.));
#1523 = ADVANCED_FACE('',(#1524),#1541,.T.);
#1524 = FACE_BOUND('',#1525,.T.);
#1525 = EDGE_LOOP('',(#1526,#1534,#1535));
#1526 = ORIENTED_EDGE('',*,*,#1527,.T.);
#1527 = EDGE_CURVE('',#1528,#1506,#1530,.T.);
#1528 = VERTEX_POINT('',#1529);
#1529 = CARTESIAN_POINT('',(88.54768371582,-31.42809486389,4.));
#1530 = LINE('',#1531,#1532);
#1531 = CARTESIAN_POINT('',(88.54768371582,-31.42809486389,4.));
#1532 = VECTOR('',#1533,1.);
#1533 = DIRECTION('',(-0.9064341795,0.422347106341,0.));
#1534 = ORIENTED_EDGE('',*,*,#1505,.F.);
#1535 = ORIENTED_EDGE('',*,*,#1536,.T.);
#1536 = EDGE_CURVE('',#1382,#1528,#1537,.T.);
#1537 = LINE('',#1538,#1539);
#1538 = CARTESIAN_POINT('',(88.768226623535,-31.71059417724,4.));
#1539 = VECTOR('',#1540,1.);
#1540 = DIRECTION('',(-0.615367326773,0.788240479258,0.));
#1541 = PLANE('',#1542);
#1542 = AXIS2_PLACEMENT_3D('',#1543,#1544,#1545);
#1543 = CARTESIAN_POINT('',(88.635170492555,-31.55239109065,4.));
#1544 = DIRECTION('',(0.,0.,1.));
#1545 = DIRECTION('',(1.,0.,-0.));
#1546 = ADVANCED_FACE('',(#1547),#1564,.T.);
#1547 = FACE_BOUND('',#1548,.T.);
#1548 = EDGE_LOOP('',(#1549,#1557,#1558));
#1549 = ORIENTED_EDGE('',*,*,#1550,.T.);
#1550 = EDGE_CURVE('',#1551,#1528,#1553,.T.);
#1551 = VERTEX_POINT('',#1552);
#1552 = CARTESIAN_POINT('',(88.596214294434,-31.46144485473,4.));
#1553 = LINE('',#1554,#1555);
#1554 = CARTESIAN_POINT('',(88.596214294434,-31.46144485473,4.));
#1555 = VECTOR('',#1556,1.);
#1556 = DIRECTION('',(-0.824159098764,0.56635834939,0.));
#1557 = ORIENTED_EDGE('',*,*,#1536,.F.);
#1558 = ORIENTED_EDGE('',*,*,#1559,.T.);
#1559 = EDGE_CURVE('',#1382,#1551,#1560,.T.);
#1560 = LINE('',#1561,#1562);
#1561 = CARTESIAN_POINT('',(88.768226623535,-31.71059417724,4.));
#1562 = VECTOR('',#1563,1.);
#1563 = DIRECTION('',(-0.568147446712,0.822926776083,0.));
#1564 = PLANE('',#1565);
#1565 = AXIS2_PLACEMENT_3D('',#1566,#1567,#1568);
#1566 = CARTESIAN_POINT('',(88.661124574304,-31.56616822311,4.));
#1567 = DIRECTION('',(0.,0.,1.));
#1568 = DIRECTION('',(1.,0.,-0.));
#1569 = ADVANCED_FACE('',(#1570),#1587,.T.);
#1570 = FACE_BOUND('',#1571,.T.);
#1571 = EDGE_LOOP('',(#1572,#1580,#1581));
#1572 = ORIENTED_EDGE('',*,*,#1573,.T.);
#1573 = EDGE_CURVE('',#1574,#1551,#1576,.T.);
#1574 = VERTEX_POINT('',#1575);
#1575 = CARTESIAN_POINT('',(88.637405395508,-31.50065422058,4.));
#1576 = LINE('',#1577,#1578);
#1577 = CARTESIAN_POINT('',(88.637405395508,-31.50065422058,4.));
#1578 = VECTOR('',#1579,1.);
#1579 = DIRECTION('',(-0.724315773176,0.689468389942,0.));
#1580 = ORIENTED_EDGE('',*,*,#1559,.F.);
#1581 = ORIENTED_EDGE('',*,*,#1582,.T.);
#1582 = EDGE_CURVE('',#1382,#1574,#1583,.T.);
#1583 = LINE('',#1584,#1585);
#1584 = CARTESIAN_POINT('',(88.768226623535,-31.71059417724,4.));
#1585 = VECTOR('',#1586,1.);
#1586 = DIRECTION('',(-0.528861092577,0.848708397954,0.));
#1587 = PLANE('',#1588);
#1588 = AXIS2_PLACEMENT_3D('',#1589,#1590,#1591);
#1589 = CARTESIAN_POINT('',(88.684485334916,-31.58417428588,4.));
#1590 = DIRECTION('',(0.,0.,1.));
#1591 = DIRECTION('',(1.,0.,-0.));
#1592 = ADVANCED_FACE('',(#1593),#1610,.T.);
#1593 = FACE_BOUND('',#1594,.T.);
#1594 = EDGE_LOOP('',(#1595,#1603,#1604));
#1595 = ORIENTED_EDGE('',*,*,#1596,.T.);
#1596 = EDGE_CURVE('',#1597,#1574,#1599,.T.);
#1597 = VERTEX_POINT('',#1598);
#1598 = CARTESIAN_POINT('',(88.691787719727,-31.57118415832,4.));
#1599 = LINE('',#1600,#1601);
#1600 = CARTESIAN_POINT('',(88.691787719727,-31.57118415832,4.));
#1601 = VECTOR('',#1602,1.);
#1602 = DIRECTION('',(-0.610617005142,0.791926052755,0.));
#1603 = ORIENTED_EDGE('',*,*,#1582,.F.);
#1604 = ORIENTED_EDGE('',*,*,#1605,.T.);
#1605 = EDGE_CURVE('',#1382,#1597,#1606,.T.);
#1606 = LINE('',#1607,#1608);
#1607 = CARTESIAN_POINT('',(88.768226623535,-31.71059417724,4.));
#1608 = VECTOR('',#1609,1.);
#1609 = DIRECTION('',(-0.480775784697,0.876843569201,0.));
#1610 = PLANE('',#1611);
#1611 = AXIS2_PLACEMENT_3D('',#1612,#1613,#1614);
#1612 = CARTESIAN_POINT('',(88.704671561943,-31.60441064821,4.));
#1613 = DIRECTION('',(0.,0.,1.));
#1614 = DIRECTION('',(1.,0.,-0.));
#1615 = ADVANCED_FACE('',(#1616),#1633,.T.);
#1616 = FACE_BOUND('',#1617,.T.);
#1617 = EDGE_LOOP('',(#1618,#1619,#1627));
#1618 = ORIENTED_EDGE('',*,*,#1104,.F.);
#1619 = ORIENTED_EDGE('',*,*,#1620,.F.);
#1620 = EDGE_CURVE('',#1621,#1105,#1623,.T.);
#1621 = VERTEX_POINT('',#1622);
#1622 = CARTESIAN_POINT('',(89.580047607422,-33.4487915039,4.));
#1623 = LINE('',#1624,#1625);
#1624 = CARTESIAN_POINT('',(89.580047607422,-33.4487915039,4.));
#1625 = VECTOR('',#1626,1.);
#1626 = DIRECTION('',(-0.999957198245,9.252117454259E-03,0.));
#1627 = ORIENTED_EDGE('',*,*,#1628,.T.);
#1628 = EDGE_CURVE('',#1621,#1107,#1629,.T.);
#1629 = LINE('',#1630,#1631);
#1630 = CARTESIAN_POINT('',(89.580047607422,-33.4487915039,4.));
#1631 = VECTOR('',#1632,1.);
#1632 = DIRECTION('',(-0.999615725773,2.772004305316E-02,0.));
#1633 = PLANE('',#1634);
#1634 = AXIS2_PLACEMENT_3D('',#1635,#1636,#1637);
#1635 = CARTESIAN_POINT('',(88.480523364674,-33.43522837157,4.));
#1636 = DIRECTION('',(0.,0.,1.));
#1637 = DIRECTION('',(1.,0.,-0.));
#1638 = ADVANCED_FACE('',(#1639),#1665,.T.);
#1639 = FACE_BOUND('',#1640,.T.);
#1640 = EDGE_LOOP('',(#1641,#1651,#1659));
#1641 = ORIENTED_EDGE('',*,*,#1642,.T.);
#1642 = EDGE_CURVE('',#1643,#1645,#1647,.T.);
#1643 = VERTEX_POINT('',#1644);
#1644 = CARTESIAN_POINT('',(87.095962524414,-30.84366416931,4.));
#1645 = VERTEX_POINT('',#1646);
#1646 = CARTESIAN_POINT('',(87.095962524414,-30.17203330993,4.));
#1647 = LINE('',#1648,#1649);
#1648 = CARTESIAN_POINT('',(87.095962524414,-30.84366416931,4.));
#1649 = VECTOR('',#1650,1.);
#1650 = DIRECTION('',(0.,1.,0.));
#1651 = ORIENTED_EDGE('',*,*,#1652,.T.);
#1652 = EDGE_CURVE('',#1645,#1653,#1655,.T.);
#1653 = VERTEX_POINT('',#1654);
#1654 = CARTESIAN_POINT('',(86.892440795898,-30.15167427063,4.));
#1655 = LINE('',#1656,#1657);
#1656 = CARTESIAN_POINT('',(87.095962524414,-30.17203330993,4.));
#1657 = VECTOR('',#1658,1.);
#1658 = DIRECTION('',(-0.995033865829,9.953695722612E-02,0.));
#1659 = ORIENTED_EDGE('',*,*,#1660,.T.);
#1660 = EDGE_CURVE('',#1653,#1643,#1661,.T.);
#1661 = LINE('',#1662,#1663);
#1662 = CARTESIAN_POINT('',(86.892440795898,-30.15167427063,4.));
#1663 = VECTOR('',#1664,1.);
#1664 = DIRECTION('',(0.282160311089,-0.959367270052,0.));
#1665 = PLANE('',#1666);
#1666 = AXIS2_PLACEMENT_3D('',#1667,#1668,#1669);
#1667 = CARTESIAN_POINT('',(87.036985489443,-30.4589516864,4.));
#1668 = DIRECTION('',(0.,0.,1.));
#1669 = DIRECTION('',(1.,0.,-0.));
#1670 = ADVANCED_FACE('',(#1671),#1688,.T.);
#1671 = FACE_BOUND('',#1672,.T.);
#1672 = EDGE_LOOP('',(#1673,#1681,#1682));
#1673 = ORIENTED_EDGE('',*,*,#1674,.T.);
#1674 = EDGE_CURVE('',#1675,#1643,#1677,.T.);
#1675 = VERTEX_POINT('',#1676);
#1676 = CARTESIAN_POINT('',(86.892440795898,-30.84366416931,4.));
#1677 = LINE('',#1678,#1679);
#1678 = CARTESIAN_POINT('',(86.892440795898,-30.84366416931,4.));
#1679 = VECTOR('',#1680,1.);
#1680 = DIRECTION('',(1.,0.,0.));
#1681 = ORIENTED_EDGE('',*,*,#1660,.F.);
#1682 = ORIENTED_EDGE('',*,*,#1683,.T.);
#1683 = EDGE_CURVE('',#1653,#1675,#1684,.T.);
#1684 = LINE('',#1685,#1686);
#1685 = CARTESIAN_POINT('',(86.892440795898,-30.15167427063,4.));
#1686 = VECTOR('',#1687,1.);
#1687 = DIRECTION('',(0.,-1.,0.));
#1688 = PLANE('',#1689);
#1689 = AXIS2_PLACEMENT_3D('',#1690,#1691,#1692);
#1690 = CARTESIAN_POINT('',(86.950648306915,-30.54122257321,4.));
#1691 = DIRECTION('',(0.,0.,1.));
#1692 = DIRECTION('',(1.,0.,-0.));
#1693 = ADVANCED_FACE('',(#1694),#1711,.T.);
#1694 = FACE_BOUND('',#1695,.T.);
#1695 = EDGE_LOOP('',(#1696,#1704,#1705));
#1696 = ORIENTED_EDGE('',*,*,#1697,.T.);
#1697 = EDGE_CURVE('',#1698,#1643,#1700,.T.);
#1698 = VERTEX_POINT('',#1699);
#1699 = CARTESIAN_POINT('',(86.892440795898,-31.08789443969,4.));
#1700 = LINE('',#1701,#1702);
#1701 = CARTESIAN_POINT('',(86.892440795898,-31.08789443969,4.));
#1702 = VECTOR('',#1703,1.);
#1703 = DIRECTION('',(0.640177908306,0.768226689017,0.));
#1704 = ORIENTED_EDGE('',*,*,#1674,.F.);
#1705 = ORIENTED_EDGE('',*,*,#1706,.T.);
#1706 = EDGE_CURVE('',#1675,#1698,#1707,.T.);
#1707 = LINE('',#1708,#1709);
#1708 = CARTESIAN_POINT('',(86.892440795898,-30.84366416931,4.));
#1709 = VECTOR('',#1710,1.);
#1710 = DIRECTION('',(0.,-1.,0.));
#1711 = PLANE('',#1712);
#1712 = AXIS2_PLACEMENT_3D('',#1713,#1714,#1715);
#1713 = CARTESIAN_POINT('',(86.961742242039,-30.93331988638,4.));
#1714 = DIRECTION('',(0.,0.,1.));
#1715 = DIRECTION('',(1.,0.,-0.));
#1716 = ADVANCED_FACE('',(#1717),#1734,.T.);
#1717 = FACE_BOUND('',#1718,.T.);
#1718 = EDGE_LOOP('',(#1719,#1727,#1728));
#1719 = ORIENTED_EDGE('',*,*,#1720,.T.);
#1720 = EDGE_CURVE('',#1721,#1643,#1723,.T.);
#1721 = VERTEX_POINT('',#1722);
#1722 = CARTESIAN_POINT('',(87.095962524414,-31.08789443969,4.));
#1723 = LINE('',#1724,#1725);
#1724 = CARTESIAN_POINT('',(87.095962524414,-31.08789443969,4.));
#1725 = VECTOR('',#1726,1.);
#1726 = DIRECTION('',(0.,1.,0.));
#1727 = ORIENTED_EDGE('',*,*,#1697,.F.);
#1728 = ORIENTED_EDGE('',*,*,#1729,.T.);
#1729 = EDGE_CURVE('',#1698,#1721,#1730,.T.);
#1730 = LINE('',#1731,#1732);
#1731 = CARTESIAN_POINT('',(86.892440795898,-31.08789443969,4.));
#1732 = VECTOR('',#1733,1.);
#1733 = DIRECTION('',(1.,0.,0.));
#1734 = PLANE('',#1735);
#1735 = AXIS2_PLACEMENT_3D('',#1736,#1737,#1738);
#1736 = CARTESIAN_POINT('',(87.026661078274,-30.99823872262,4.));
#1737 = DIRECTION('',(0.,0.,1.));
#1738 = DIRECTION('',(1.,0.,-0.));
#1739 = ADVANCED_FACE('',(#1740),#1757,.T.);
#1740 = FACE_BOUND('',#1741,.T.);
#1741 = EDGE_LOOP('',(#1742,#1750,#1751));
#1742 = ORIENTED_EDGE('',*,*,#1743,.T.);
#1743 = EDGE_CURVE('',#1744,#1721,#1746,.T.);
#1744 = VERTEX_POINT('',#1745);
#1745 = CARTESIAN_POINT('',(87.095962524414,-33.42844390869,4.));
#1746 = LINE('',#1747,#1748);
#1747 = CARTESIAN_POINT('',(87.095962524414,-33.42844390869,4.));
#1748 = VECTOR('',#1749,1.);
#1749 = DIRECTION('',(0.,1.,0.));
#1750 = ORIENTED_EDGE('',*,*,#1729,.F.);
#1751 = ORIENTED_EDGE('',*,*,#1752,.T.);
#1752 = EDGE_CURVE('',#1698,#1744,#1753,.T.);
#1753 = LINE('',#1754,#1755);
#1754 = CARTESIAN_POINT('',(86.892440795898,-31.08789443969,4.));
#1755 = VECTOR('',#1756,1.);
#1756 = DIRECTION('',(8.66277946493E-02,-0.996240746604,0.));
#1757 = PLANE('',#1758);
#1758 = AXIS2_PLACEMENT_3D('',#1759,#1760,#1761);
#1759 = CARTESIAN_POINT('',(87.042874112294,-32.20949672205,4.));
#1760 = DIRECTION('',(0.,0.,1.));
#1761 = DIRECTION('',(1.,0.,-0.));
#1762 = ADVANCED_FACE('',(#1763),#1780,.T.);
#1763 = FACE_BOUND('',#1764,.T.);
#1764 = EDGE_LOOP('',(#1765,#1773,#1774));
#1765 = ORIENTED_EDGE('',*,*,#1766,.T.);
#1766 = EDGE_CURVE('',#1767,#1744,#1769,.T.);
#1767 = VERTEX_POINT('',#1768);
#1768 = CARTESIAN_POINT('',(86.892440795898,-33.4487915039,4.));
#1769 = LINE('',#1770,#1771);
#1770 = CARTESIAN_POINT('',(86.892440795898,-33.4487915039,4.));
#1771 = VECTOR('',#1772,1.);
#1772 = DIRECTION('',(0.99503940586,9.948156003253E-02,0.));
#1773 = ORIENTED_EDGE('',*,*,#1752,.F.);
#1774 = ORIENTED_EDGE('',*,*,#1775,.T.);
#1775 = EDGE_CURVE('',#1698,#1767,#1776,.T.);
#1776 = LINE('',#1777,#1778);
#1777 = CARTESIAN_POINT('',(86.892440795898,-31.08789443969,4.));
#1778 = VECTOR('',#1779,1.);
#1779 = DIRECTION('',(0.,-1.,0.));
#1780 = PLANE('',#1781);
#1781 = AXIS2_PLACEMENT_3D('',#1782,#1783,#1784);
#1782 = CARTESIAN_POINT('',(86.945319467178,-32.31218218059,4.));
#1783 = DIRECTION('',(0.,0.,1.));
#1784 = DIRECTION('',(1.,0.,-0.));
#1785 = ADVANCED_FACE('',(#1786),#1801,.T.);
#1786 = FACE_BOUND('',#1787,.T.);
#1787 = EDGE_LOOP('',(#1788,#1789,#1795));
#1788 = ORIENTED_EDGE('',*,*,#1775,.F.);
#1789 = ORIENTED_EDGE('',*,*,#1790,.T.);
#1790 = EDGE_CURVE('',#1698,#247,#1791,.T.);
#1791 = LINE('',#1792,#1793);
#1792 = CARTESIAN_POINT('',(86.892440795898,-31.08789443969,4.));
#1793 = VECTOR('',#1794,1.);
#1794 = DIRECTION('',(-1.,0.,0.));
#1795 = ORIENTED_EDGE('',*,*,#1796,.F.);
#1796 = EDGE_CURVE('',#1767,#247,#1797,.T.);
#1797 = LINE('',#1798,#1799);
#1798 = CARTESIAN_POINT('',(86.892440795898,-33.4487915039,4.));
#1799 = VECTOR('',#1800,1.);
#1800 = DIRECTION('',(-0.354655190511,0.934997163548,0.));
#1801 = PLANE('',#1802);
#1802 = AXIS2_PLACEMENT_3D('',#1803,#1804,#1805);
#1803 = CARTESIAN_POINT('',(86.627528386948,-32.0854976598,4.));
#1804 = DIRECTION('',(0.,0.,1.));
#1805 = DIRECTION('',(1.,0.,-0.));
#1806 = ADVANCED_FACE('',(#1807),#1817,.T.);
#1807 = FACE_BOUND('',#1808,.T.);
#1808 = EDGE_LOOP('',(#1809,#1815,#1816));
#1809 = ORIENTED_EDGE('',*,*,#1810,.T.);
#1810 = EDGE_CURVE('',#224,#1767,#1811,.T.);
#1811 = LINE('',#1812,#1813);
#1812 = CARTESIAN_POINT('',(85.996925354004,-33.42844390869,4.));
#1813 = VECTOR('',#1814,1.);
#1814 = DIRECTION('',(0.999741963048,-2.271579453767E-02,0.));
#1815 = ORIENTED_EDGE('',*,*,#1796,.T.);
#1816 = ORIENTED_EDGE('',*,*,#255,.T.);
#1817 = PLANE('',#1818);
#1818 = AXIS2_PLACEMENT_3D('',#1819,#1820,#1821);
#1819 = CARTESIAN_POINT('',(86.262780704096,-32.44615916892,4.));
#1820 = DIRECTION('',(0.,0.,1.));
#1821 = DIRECTION('',(1.,0.,-0.));
#1822 = ADVANCED_FACE('',(#1823),#1833,.T.);
#1823 = FACE_BOUND('',#1824,.T.);
#1824 = EDGE_LOOP('',(#1825,#1826,#1832));
#1825 = ORIENTED_EDGE('',*,*,#1706,.F.);
#1826 = ORIENTED_EDGE('',*,*,#1827,.T.);
#1827 = EDGE_CURVE('',#1675,#247,#1828,.T.);
#1828 = LINE('',#1829,#1830);
#1829 = CARTESIAN_POINT('',(86.892440795898,-30.84366416931,4.));
#1830 = VECTOR('',#1831,1.);
#1831 = DIRECTION('',(-0.964764153173,-0.263116188694,0.));
#1832 = ORIENTED_EDGE('',*,*,#1790,.F.);
#1833 = PLANE('',#1834);
#1834 = AXIS2_PLACEMENT_3D('',#1835,#1836,#1837);
#1835 = CARTESIAN_POINT('',(86.497563969306,-31.01866019885,4.));
#1836 = DIRECTION('',(0.,0.,1.));
#1837 = DIRECTION('',(1.,0.,-0.));
#1838 = ADVANCED_FACE('',(#1839),#1856,.T.);
#1839 = FACE_BOUND('',#1840,.T.);
#1840 = EDGE_LOOP('',(#1841,#1842,#1850));
#1841 = ORIENTED_EDGE('',*,*,#1827,.F.);
#1842 = ORIENTED_EDGE('',*,*,#1843,.T.);
#1843 = EDGE_CURVE('',#1675,#1844,#1846,.T.);
#1844 = VERTEX_POINT('',#1845);
#1845 = CARTESIAN_POINT('',(85.996925354004,-30.84366416931,4.));
#1846 = LINE('',#1847,#1848);
#1847 = CARTESIAN_POINT('',(86.892440795898,-30.84366416931,4.));
#1848 = VECTOR('',#1849,1.);
#1849 = DIRECTION('',(-1.,0.,0.));
#1850 = ORIENTED_EDGE('',*,*,#1851,.T.);
#1851 = EDGE_CURVE('',#1844,#247,#1852,.T.);
#1852 = LINE('',#1853,#1854);
#1853 = CARTESIAN_POINT('',(85.996925354004,-30.84366416931,4.));
#1854 = VECTOR('',#1855,1.);
#1855 = DIRECTION('',(0.,-1.,0.));
#1856 = PLANE('',#1857);
#1857 = AXIS2_PLACEMENT_3D('',#1858,#1859,#1860);
#1858 = CARTESIAN_POINT('',(86.391802180596,-30.91289841014,4.));
#1859 = DIRECTION('',(0.,0.,1.));
#1860 = DIRECTION('',(1.,0.,-0.));
#1861 = ADVANCED_FACE('',(#1862),#1877,.T.);
#1862 = FACE_BOUND('',#1863,.T.);
#1863 = EDGE_LOOP('',(#1864,#1865,#1871));
#1864 = ORIENTED_EDGE('',*,*,#1766,.F.);
#1865 = ORIENTED_EDGE('',*,*,#1866,.F.);
#1866 = EDGE_CURVE('',#1621,#1767,#1867,.T.);
#1867 = LINE('',#1868,#1869);
#1868 = CARTESIAN_POINT('',(89.580047607422,-33.4487915039,4.));
#1869 = VECTOR('',#1870,1.);
#1870 = DIRECTION('',(-1.,0.,0.));
#1871 = ORIENTED_EDGE('',*,*,#1872,.T.);
#1872 = EDGE_CURVE('',#1621,#1744,#1873,.T.);
#1873 = LINE('',#1874,#1875);
#1874 = CARTESIAN_POINT('',(89.580047607422,-33.4487915039,4.));
#1875 = VECTOR('',#1876,1.);
#1876 = DIRECTION('',(-0.99996645395,8.190908102371E-03,0.));
#1877 = PLANE('',#1878);
#1878 = AXIS2_PLACEMENT_3D('',#1879,#1880,#1881);
#1879 = CARTESIAN_POINT('',(88.236011379715,-33.44370356625,4.));
#1880 = DIRECTION('',(0.,0.,1.));
#1881 = DIRECTION('',(1.,0.,-0.));
#1882 = ADVANCED_FACE('',(#1883),#1909,.T.);
#1883 = FACE_BOUND('',#1884,.T.);
#1884 = EDGE_LOOP('',(#1885,#1895,#1903));
#1885 = ORIENTED_EDGE('',*,*,#1886,.T.);
#1886 = EDGE_CURVE('',#1887,#1889,#1891,.T.);
#1887 = VERTEX_POINT('',#1888);
#1888 = CARTESIAN_POINT('',(91.045196533203,-33.16330337524,4.));
#1889 = VERTEX_POINT('',#1890);
#1890 = CARTESIAN_POINT('',(91.551551818848,-32.89337158203,4.));
#1891 = LINE('',#1892,#1893);
#1892 = CARTESIAN_POINT('',(91.045196533203,-33.16330337524,4.));
#1893 = VECTOR('',#1894,1.);
#1894 = DIRECTION('',(0.88244291465,0.470419496177,0.));
#1895 = ORIENTED_EDGE('',*,*,#1896,.T.);
#1896 = EDGE_CURVE('',#1889,#1897,#1899,.T.);
#1897 = VERTEX_POINT('',#1898);
#1898 = CARTESIAN_POINT('',(90.96753692627,-33.14084625244,4.));
#1899 = LINE('',#1900,#1901);
#1900 = CARTESIAN_POINT('',(91.551551818848,-32.89337158203,4.));
#1901 = VECTOR('',#1902,1.);
#1902 = DIRECTION('',(-0.920745641943,-0.390163379679,0.));
#1903 = ORIENTED_EDGE('',*,*,#1904,.T.);
#1904 = EDGE_CURVE('',#1897,#1887,#1905,.T.);
#1905 = LINE('',#1906,#1907);
#1906 = CARTESIAN_POINT('',(90.96753692627,-33.14084625244,4.));
#1907 = VECTOR('',#1908,1.);
#1908 = DIRECTION('',(0.960641174763,-0.277792248543,0.));
#1909 = PLANE('',#1910);
#1910 = AXIS2_PLACEMENT_3D('',#1911,#1912,#1913);
#1911 = CARTESIAN_POINT('',(91.260951515233,-33.03057265254,4.));
#1912 = DIRECTION('',(0.,0.,1.));
#1913 = DIRECTION('',(1.,0.,-0.));
#1914 = ADVANCED_FACE('',(#1915),#1932,.T.);
#1915 = FACE_BOUND('',#1916,.T.);
#1916 = EDGE_LOOP('',(#1917,#1918,#1926));
#1917 = ORIENTED_EDGE('',*,*,#1896,.F.);
#1918 = ORIENTED_EDGE('',*,*,#1919,.T.);
#1919 = EDGE_CURVE('',#1889,#1920,#1922,.T.);
#1920 = VERTEX_POINT('',#1921);
#1921 = CARTESIAN_POINT('',(90.905479431152,-33.11190414428,4.));
#1922 = LINE('',#1923,#1924);
#1923 = CARTESIAN_POINT('',(91.551551818848,-32.89337158203,4.));
#1924 = VECTOR('',#1925,1.);
#1925 = DIRECTION('',(-0.947277437554,-0.320414507009,0.));
#1926 = ORIENTED_EDGE('',*,*,#1927,.T.);
#1927 = EDGE_CURVE('',#1920,#1897,#1928,.T.);
#1928 = LINE('',#1929,#1930);
#1929 = CARTESIAN_POINT('',(90.905479431152,-33.11190414428,4.));
#1930 = VECTOR('',#1931,1.);
#1931 = DIRECTION('',(0.906284164063,-0.422668917675,0.));
#1932 = PLANE('',#1933);
#1933 = AXIS2_PLACEMENT_3D('',#1934,#1935,#1936);
#1934 = CARTESIAN_POINT('',(91.228288840792,-33.01538466055,4.));
#1935 = DIRECTION('',(0.,0.,1.));
#1936 = DIRECTION('',(1.,0.,-0.));
#1937 = ADVANCED_FACE('',(#1938),#1955,.T.);
#1938 = FACE_BOUND('',#1939,.T.);
#1939 = EDGE_LOOP('',(#1940,#1948,#1949));
#1940 = ORIENTED_EDGE('',*,*,#1941,.T.);
#1941 = EDGE_CURVE('',#1942,#1889,#1944,.T.);
#1942 = VERTEX_POINT('',#1943);
#1943 = CARTESIAN_POINT('',(91.163940429688,-33.18421173095,4.));
#1944 = LINE('',#1945,#1946);
#1945 = CARTESIAN_POINT('',(91.163940429688,-33.18421173095,4.));
#1946 = VECTOR('',#1947,1.);
#1947 = DIRECTION('',(0.799869621499,0.600173798665,0.));
#1948 = ORIENTED_EDGE('',*,*,#1886,.F.);
#1949 = ORIENTED_EDGE('',*,*,#1950,.T.);
#1950 = EDGE_CURVE('',#1887,#1942,#1951,.T.);
#1951 = LINE('',#1952,#1953);
#1952 = CARTESIAN_POINT('',(91.045196533203,-33.16330337524,4.));
#1953 = VECTOR('',#1954,1.);
#1954 = DIRECTION('',(0.984849419597,-0.173411708713,0.));
#1955 = PLANE('',#1956);
#1956 = AXIS2_PLACEMENT_3D('',#1957,#1958,#1959);
#1957 = CARTESIAN_POINT('',(91.30295779631,-33.04750617846,4.));
#1958 = DIRECTION('',(0.,0.,1.));
#1959 = DIRECTION('',(1.,0.,-0.));
#1960 = ADVANCED_FACE('',(#1961),#1978,.T.);
#1961 = FACE_BOUND('',#1962,.T.);
#1962 = EDGE_LOOP('',(#1963,#1971,#1972));
#1963 = ORIENTED_EDGE('',*,*,#1964,.T.);
#1964 = EDGE_CURVE('',#1965,#1889,#1967,.T.);
#1965 = VERTEX_POINT('',#1966);
#1966 = CARTESIAN_POINT('',(91.290336608887,-33.1534538269,4.));
#1967 = LINE('',#1968,#1969);
#1968 = CARTESIAN_POINT('',(91.290336608887,-33.1534538269,4.));
#1969 = VECTOR('',#1970,1.);
#1970 = DIRECTION('',(0.708641902512,0.70556831987,0.));
#1971 = ORIENTED_EDGE('',*,*,#1941,.F.);
#1972 = ORIENTED_EDGE('',*,*,#1973,.T.);
#1973 = EDGE_CURVE('',#1942,#1965,#1974,.T.);
#1974 = LINE('',#1975,#1976);
#1975 = CARTESIAN_POINT('',(91.163940429688,-33.18421173095,4.));
#1976 = VECTOR('',#1977,1.);
#1977 = DIRECTION('',(0.971644846732,0.236445113756,0.));
#1978 = PLANE('',#1979);
#1979 = AXIS2_PLACEMENT_3D('',#1980,#1981,#1982);
#1980 = CARTESIAN_POINT('',(91.364158902535,-33.05023024745,4.));
#1981 = DIRECTION('',(0.,0.,1.));
#1982 = DIRECTION('',(1.,0.,-0.));
#1983 = ADVANCED_FACE('',(#1984),#2001,.T.);
#1984 = FACE_BOUND('',#1985,.T.);
#1985 = EDGE_LOOP('',(#1986,#1987,#1995));
#1986 = ORIENTED_EDGE('',*,*,#1919,.F.);
#1987 = ORIENTED_EDGE('',*,*,#1988,.T.);
#1988 = EDGE_CURVE('',#1889,#1989,#1991,.T.);
#1989 = VERTEX_POINT('',#1990);
#1990 = CARTESIAN_POINT('',(90.83374786377,-33.06241607666,4.));
#1991 = LINE('',#1992,#1993);
#1992 = CARTESIAN_POINT('',(91.551551818848,-32.89337158203,4.));
#1993 = VECTOR('',#1994,1.);
#1994 = DIRECTION('',(-0.973371967186,-0.229231353651,0.));
#1995 = ORIENTED_EDGE('',*,*,#1996,.T.);
#1996 = EDGE_CURVE('',#1989,#1920,#1997,.T.);
#1997 = LINE('',#1998,#1999);
#1998 = CARTESIAN_POINT('',(90.83374786377,-33.06241607666,4.));
#1999 = VECTOR('',#2000,1.);
#2000 = DIRECTION('',(0.823116126704,-0.567873086138,0.));
#2001 = PLANE('',#2002);
#2002 = AXIS2_PLACEMENT_3D('',#2003,#2004,#2005);
#2003 = CARTESIAN_POINT('',(91.19020074183,-32.99541542819,4.));
#2004 = DIRECTION('',(0.,0.,1.));
#2005 = DIRECTION('',(1.,0.,-0.));
#2006 = ADVANCED_FACE('',(#2007),#2024,.T.);
#2007 = FACE_BOUND('',#2008,.T.);
#2008 = EDGE_LOOP('',(#2009,#2017,#2023));
#2009 = ORIENTED_EDGE('',*,*,#2010,.T.);
#2010 = EDGE_CURVE('',#1889,#2011,#2013,.T.);
#2011 = VERTEX_POINT('',#2012);
#2012 = CARTESIAN_POINT('',(91.573532104492,-32.81086349487,4.));
#2013 = LINE('',#2014,#2015);
#2014 = CARTESIAN_POINT('',(91.551551818848,-32.89337158203,4.));
#2015 = VECTOR('',#2016,1.);
#2016 = DIRECTION('',(0.257423505208,0.966298679998,0.));
#2017 = ORIENTED_EDGE('',*,*,#2018,.T.);
#2018 = EDGE_CURVE('',#2011,#1989,#2019,.T.);
#2019 = LINE('',#2020,#2021);
#2020 = CARTESIAN_POINT('',(91.573532104492,-32.81086349487,4.));
#2021 = VECTOR('',#2022,1.);
#2022 = DIRECTION('',(-0.9467626268,-0.321932490585,0.));
#2023 = ORIENTED_EDGE('',*,*,#1988,.F.);
#2024 = PLANE('',#2025);
#2025 = AXIS2_PLACEMENT_3D('',#2026,#2027,#2028);
#2026 = CARTESIAN_POINT('',(91.217690843581,-32.95110511387,4.));
#2027 = DIRECTION('',(0.,0.,1.));
#2028 = DIRECTION('',(1.,0.,-0.));
#2029 = ADVANCED_FACE('',(#2030),#2047,.T.);
#2030 = FACE_BOUND('',#2031,.T.);
#2031 = EDGE_LOOP('',(#2032,#2033,#2041));
#2032 = ORIENTED_EDGE('',*,*,#2018,.F.);
#2033 = ORIENTED_EDGE('',*,*,#2034,.T.);
#2034 = EDGE_CURVE('',#2011,#2035,#2037,.T.);
#2035 = VERTEX_POINT('',#2036);
#2036 = CARTESIAN_POINT('',(91.562400817871,-32.72573471069,4.));
#2037 = LINE('',#2038,#2039);
#2038 = CARTESIAN_POINT('',(91.573532104492,-32.81086349487,4.));
#2039 = VECTOR('',#2040,1.);
#2040 = DIRECTION('',(-0.129654500752,0.991559231935,0.));
#2041 = ORIENTED_EDGE('',*,*,#2042,.T.);
#2042 = EDGE_CURVE('',#2035,#1989,#2043,.T.);
#2043 = LINE('',#2044,#2045);
#2044 = CARTESIAN_POINT('',(91.562400817871,-32.72573471069,4.));
#2045 = VECTOR('',#2046,1.);
#2046 = DIRECTION('',(-0.907779170342,-0.419448421017,0.));
#2047 = PLANE('',#2048);
#2048 = AXIS2_PLACEMENT_3D('',#2049,#2050,#2051);
#2049 = CARTESIAN_POINT('',(91.219695477303,-32.90752565454,4.));
#2050 = DIRECTION('',(0.,0.,1.));
#2051 = DIRECTION('',(1.,0.,-0.));
#2052 = ADVANCED_FACE('',(#2053),#2070,.T.);
#2053 = FACE_BOUND('',#2054,.T.);
#2054 = EDGE_LOOP('',(#2055,#2056,#2064));
#2055 = ORIENTED_EDGE('',*,*,#2042,.F.);
#2056 = ORIENTED_EDGE('',*,*,#2057,.T.);
#2057 = EDGE_CURVE('',#2035,#2058,#2060,.T.);
#2058 = VERTEX_POINT('',#2059);
#2059 = CARTESIAN_POINT('',(91.549850463867,-32.68241119384,4.));
#2060 = LINE('',#2061,#2062);
#2061 = CARTESIAN_POINT('',(91.562400817871,-32.72573471069,4.));
#2062 = VECTOR('',#2063,1.);
#2063 = DIRECTION('',(-0.278249051973,0.960508961476,0.));
#2064 = ORIENTED_EDGE('',*,*,#2065,.T.);
#2065 = EDGE_CURVE('',#2058,#1989,#2066,.T.);
#2066 = LINE('',#2067,#2068);
#2067 = CARTESIAN_POINT('',(91.549850463867,-32.68241119384,4.));
#2068 = VECTOR('',#2069,1.);
#2069 = DIRECTION('',(-0.883332638712,-0.468746679334,0.));
#2070 = PLANE('',#2071);
#2071 = AXIS2_PLACEMENT_3D('',#2072,#2073,#2074);
#2072 = CARTESIAN_POINT('',(91.20474475159,-32.87831935198,4.));
#2073 = DIRECTION('',(0.,0.,1.));
#2074 = DIRECTION('',(1.,0.,-0.));
#2075 = ADVANCED_FACE('',(#2076),#2093,.T.);
#2076 = FACE_BOUND('',#2077,.T.);
#2077 = EDGE_LOOP('',(#2078,#2079,#2087));
#2078 = ORIENTED_EDGE('',*,*,#2065,.F.);
#2079 = ORIENTED_EDGE('',*,*,#2080,.T.);
#2080 = EDGE_CURVE('',#2058,#2081,#2083,.T.);
#2081 = VERTEX_POINT('',#2082);
#2082 = CARTESIAN_POINT('',(91.531677246094,-32.64499664306,4.));
#2083 = LINE('',#2084,#2085);
#2084 = CARTESIAN_POINT('',(91.549850463867,-32.68241119384,4.));
#2085 = VECTOR('',#2086,1.);
#2086 = DIRECTION('',(-0.436912443283,0.899504039404,0.));
#2087 = ORIENTED_EDGE('',*,*,#2088,.T.);
#2088 = EDGE_CURVE('',#2081,#1989,#2089,.T.);
#2089 = LINE('',#2090,#2091);
#2090 = CARTESIAN_POINT('',(91.531677246094,-32.64499664306,4.));
#2091 = VECTOR('',#2092,1.);
#2092 = DIRECTION('',(-0.858218041219,-0.513285294671,0.));
#2093 = PLANE('',#2094);
#2094 = AXIS2_PLACEMENT_3D('',#2095,#2096,#2097);
#2095 = CARTESIAN_POINT('',(91.196077468288,-32.85806694023,4.));
#2096 = DIRECTION('',(0.,0.,1.));
#2097 = DIRECTION('',(1.,0.,-0.));
#2098 = ADVANCED_FACE('',(#2099),#2116,.T.);
#2099 = FACE_BOUND('',#2100,.T.);
#2100 = EDGE_LOOP('',(#2101,#2102,#2110));
#2101 = ORIENTED_EDGE('',*,*,#2088,.F.);
#2102 = ORIENTED_EDGE('',*,*,#2103,.T.);
#2103 = EDGE_CURVE('',#2081,#2104,#2106,.T.);
#2104 = VERTEX_POINT('',#2105);
#2105 = CARTESIAN_POINT('',(91.495300292969,-32.58953475952,4.));
#2106 = LINE('',#2107,#2108);
#2107 = CARTESIAN_POINT('',(91.531677246094,-32.64499664306,4.));
#2108 = VECTOR('',#2109,1.);
#2109 = DIRECTION('',(-0.548446628333,0.83618556306,0.));
#2110 = ORIENTED_EDGE('',*,*,#2111,.T.);
#2111 = EDGE_CURVE('',#2104,#1989,#2112,.T.);
#2112 = LINE('',#2113,#2114);
#2113 = CARTESIAN_POINT('',(91.495300292969,-32.58953475952,4.));
#2114 = VECTOR('',#2115,1.);
#2115 = DIRECTION('',(-0.813533418954,-0.581518165018,0.));
#2116 = PLANE('',#2117);
#2117 = AXIS2_PLACEMENT_3D('',#2118,#2119,#2120);
#2118 = CARTESIAN_POINT('',(91.186935817636,-32.8311200391,4.));
#2119 = DIRECTION('',(0.,0.,1.));
#2120 = DIRECTION('',(1.,0.,-0.));
#2121 = ADVANCED_FACE('',(#2122),#2139,.T.);
#2122 = FACE_BOUND('',#2123,.T.);
#2123 = EDGE_LOOP('',(#2124,#2125,#2133));
#2124 = ORIENTED_EDGE('',*,*,#2111,.F.);
#2125 = ORIENTED_EDGE('',*,*,#2126,.T.);
#2126 = EDGE_CURVE('',#2104,#2127,#2129,.T.);
#2127 = VERTEX_POINT('',#2128);
#2128 = CARTESIAN_POINT('',(91.328216552734,-32.45681381225,4.));
#2129 = LINE('',#2130,#2131);
#2130 = CARTESIAN_POINT('',(91.495300292969,-32.58953475952,4.));
#2131 = VECTOR('',#2132,1.);
#2132 = DIRECTION('',(-0.783026850121,0.621987903411,0.));
#2133 = ORIENTED_EDGE('',*,*,#2134,.T.);
#2134 = EDGE_CURVE('',#2127,#1989,#2135,.T.);
#2135 = LINE('',#2136,#2137);
#2136 = CARTESIAN_POINT('',(91.328216552734,-32.45681381225,4.));
#2137 = VECTOR('',#2138,1.);
#2138 = DIRECTION('',(-0.632452854207,-0.77459885567,0.));
#2139 = PLANE('',#2140);
#2140 = AXIS2_PLACEMENT_3D('',#2141,#2142,#2143);
#2141 = CARTESIAN_POINT('',(91.157578708863,-32.76155651873,4.));
#2142 = DIRECTION('',(0.,0.,1.));
#2143 = DIRECTION('',(1.,0.,-0.));
#2144 = ADVANCED_FACE('',(#2145),#2162,.T.);
#2145 = FACE_BOUND('',#2146,.T.);
#2146 = EDGE_LOOP('',(#2147,#2148,#2156));
#2147 = ORIENTED_EDGE('',*,*,#2134,.F.);
#2148 = ORIENTED_EDGE('',*,*,#2149,.T.);
#2149 = EDGE_CURVE('',#2127,#2150,#2152,.T.);
#2150 = VERTEX_POINT('',#2151);
#2151 = CARTESIAN_POINT('',(91.143585205078,-32.35039520263,4.));
#2152 = LINE('',#2153,#2154);
#2153 = CARTESIAN_POINT('',(91.328216552734,-32.45681381225,4.));
#2154 = VECTOR('',#2155,1.);
#2155 = DIRECTION('',(-0.86638756718,0.49937218929,0.));
#2156 = ORIENTED_EDGE('',*,*,#2157,.T.);
#2157 = EDGE_CURVE('',#2150,#1989,#2158,.T.);
#2158 = LINE('',#2159,#2160);
#2159 = CARTESIAN_POINT('',(91.143585205078,-32.35039520263,4.));
#2160 = VECTOR('',#2161,1.);
#2161 = DIRECTION('',(-0.399010991586,-0.91694614269,0.));
#2162 = PLANE('',#2163);
#2163 = AXIS2_PLACEMENT_3D('',#2164,#2165,#2166);
#2164 = CARTESIAN_POINT('',(91.059152326298,-32.69346258764,4.));
#2165 = DIRECTION('',(0.,0.,1.));
#2166 = DIRECTION('',(1.,0.,-0.));
#2167 = ADVANCED_FACE('',(#2168),#2185,.T.);
#2168 = FACE_BOUND('',#2169,.T.);
#2169 = EDGE_LOOP('',(#2170,#2171,#2179));
#2170 = ORIENTED_EDGE('',*,*,#2157,.F.);
#2171 = ORIENTED_EDGE('',*,*,#2172,.T.);
#2172 = EDGE_CURVE('',#2150,#2173,#2175,.T.);
#2173 = VERTEX_POINT('',#2174);
#2174 = CARTESIAN_POINT('',(90.7041015625,-32.93998336792,4.));
#2175 = LINE('',#2176,#2177);
#2176 = CARTESIAN_POINT('',(91.143585205078,-32.35039520263,4.));
#2177 = VECTOR('',#2178,1.);
#2178 = DIRECTION('',(-0.59764102913,-0.801763805806,0.));
#2179 = ORIENTED_EDGE('',*,*,#2180,.T.);
#2180 = EDGE_CURVE('',#2173,#1989,#2181,.T.);
#2181 = LINE('',#2182,#2183);
#2182 = CARTESIAN_POINT('',(90.7041015625,-32.93998336792,4.));
#2183 = VECTOR('',#2184,1.);
#2184 = DIRECTION('',(0.727044001622,-0.686590867771,0.));
#2185 = PLANE('',#2186);
#2186 = AXIS2_PLACEMENT_3D('',#2187,#2188,#2189);
#2187 = CARTESIAN_POINT('',(90.937280267934,-32.71087334868,4.));
#2188 = DIRECTION('',(0.,0.,1.));
#2189 = DIRECTION('',(1.,0.,-0.));
#2190 = ADVANCED_FACE('',(#2191),#2208,.T.);
#2191 = FACE_BOUND('',#2192,.T.);
#2192 = EDGE_LOOP('',(#2193,#2194,#2202));
#2193 = ORIENTED_EDGE('',*,*,#2172,.F.);
#2194 = ORIENTED_EDGE('',*,*,#2195,.T.);
#2195 = EDGE_CURVE('',#2150,#2196,#2198,.T.);
#2196 = VERTEX_POINT('',#2197);
#2197 = CARTESIAN_POINT('',(91.035751342773,-32.28858184814,4.));
#2198 = LINE('',#2199,#2200);
#2199 = CARTESIAN_POINT('',(91.143585205078,-32.35039520263,4.));
#2200 = VECTOR('',#2201,1.);
#2201 = DIRECTION('',(-0.867569978336,0.497315124132,0.));
#2202 = ORIENTED_EDGE('',*,*,#2203,.T.);
#2203 = EDGE_CURVE('',#2196,#2173,#2204,.T.);
#2204 = LINE('',#2205,#2206);
#2205 = CARTESIAN_POINT('',(91.035751342773,-32.28858184814,4.));
#2206 = VECTOR('',#2207,1.);
#2207 = DIRECTION('',(-0.453712579637,-0.891148076965,0.));
#2208 = PLANE('',#2209);
#2209 = AXIS2_PLACEMENT_3D('',#2210,#2211,#2212);
#2210 = CARTESIAN_POINT('',(90.912023806779,-32.60553541468,4.));
#2211 = DIRECTION('',(0.,0.,1.));
#2212 = DIRECTION('',(1.,0.,-0.));
#2213 = ADVANCED_FACE('',(#2214),#2231,.T.);
#2214 = FACE_BOUND('',#2215,.T.);
#2215 = EDGE_LOOP('',(#2216,#2217,#2225));
#2216 = ORIENTED_EDGE('',*,*,#2203,.F.);
#2217 = ORIENTED_EDGE('',*,*,#2218,.T.);
#2218 = EDGE_CURVE('',#2196,#2219,#2221,.T.);
#2219 = VERTEX_POINT('',#2220);
#2220 = CARTESIAN_POINT('',(90.894790649414,-32.18920135498,4.));
#2221 = LINE('',#2222,#2223);
#2222 = CARTESIAN_POINT('',(91.035751342773,-32.28858184814,4.));
#2223 = VECTOR('',#2224,1.);
#2224 = DIRECTION('',(-0.817298730208,0.576214183789,0.));
#2225 = ORIENTED_EDGE('',*,*,#2226,.F.);
#2226 = EDGE_CURVE('',#2173,#2219,#2227,.T.);
#2227 = LINE('',#2228,#2229);
#2228 = CARTESIAN_POINT('',(90.7041015625,-32.93998336792,4.));
#2229 = VECTOR('',#2230,1.);
#2230 = DIRECTION('',(0.246171176063,0.969226367819,0.));
#2231 = PLANE('',#2232);
#2232 = AXIS2_PLACEMENT_3D('',#2233,#2234,#2235);
#2233 = CARTESIAN_POINT('',(90.847191114451,-32.55276200141,4.));
#2234 = DIRECTION('',(0.,0.,1.));
#2235 = DIRECTION('',(1.,0.,-0.));
#2236 = ADVANCED_FACE('',(#2237),#2261,.T.);
#2237 = FACE_BOUND('',#2238,.T.);
#2238 = EDGE_LOOP('',(#2239,#2247,#2255));
#2239 = ORIENTED_EDGE('',*,*,#2240,.T.);
#2240 = EDGE_CURVE('',#2241,#973,#2243,.T.);
#2241 = VERTEX_POINT('',#2242);
#2242 = CARTESIAN_POINT('',(90.702224731445,-31.43105316162,4.));
#2243 = LINE('',#2244,#2245);
#2244 = CARTESIAN_POINT('',(90.702224731445,-31.43105316162,4.));
#2245 = VECTOR('',#2246,1.);
#2246 = DIRECTION('',(0.393343626253,0.919391533399,0.));
#2247 = ORIENTED_EDGE('',*,*,#2248,.T.);
#2248 = EDGE_CURVE('',#973,#2249,#2251,.T.);
#2249 = VERTEX_POINT('',#2250);
#2250 = CARTESIAN_POINT('',(90.33203125,-31.08789443969,4.));
#2251 = LINE('',#2252,#2253);
#2252 = CARTESIAN_POINT('',(90.747215270996,-31.3258934021,4.));
#2253 = VECTOR('',#2254,1.);
#2254 = DIRECTION('',(-0.867566380942,0.497321399759,0.));
#2255 = ORIENTED_EDGE('',*,*,#2256,.T.);
#2256 = EDGE_CURVE('',#2249,#2241,#2257,.T.);
#2257 = LINE('',#2258,#2259);
#2258 = CARTESIAN_POINT('',(90.33203125,-31.08789443969,4.));
#2259 = VECTOR('',#2260,1.);
#2260 = DIRECTION('',(0.733378373674,-0.679820682995,0.));
#2261 = PLANE('',#2262);
#2262 = AXIS2_PLACEMENT_3D('',#2263,#2264,#2265);
#2263 = CARTESIAN_POINT('',(90.548565609125,-31.24895054386,4.));
#2264 = DIRECTION('',(0.,0.,1.));
#2265 = DIRECTION('',(1.,0.,-0.));
#2266 = ADVANCED_FACE('',(#2267),#2282,.T.);
#2267 = FACE_BOUND('',#2268,.T.);
#2268 = EDGE_LOOP('',(#2269,#2275,#2281));
#2269 = ORIENTED_EDGE('',*,*,#2270,.T.);
#2270 = EDGE_CURVE('',#973,#920,#2271,.T.);
#2271 = LINE('',#2272,#2273);
#2272 = CARTESIAN_POINT('',(90.747215270996,-31.3258934021,4.));
#2273 = VECTOR('',#2274,1.);
#2274 = DIRECTION('',(0.535725881946,0.844391958401,0.));
#2275 = ORIENTED_EDGE('',*,*,#2276,.T.);
#2276 = EDGE_CURVE('',#920,#2249,#2277,.T.);
#2277 = LINE('',#2278,#2279);
#2278 = CARTESIAN_POINT('',(90.788009643555,-31.26159477233,4.));
#2279 = VECTOR('',#2280,1.);
#2280 = DIRECTION('',(-0.934491636092,0.355985086869,0.));
#2281 = ORIENTED_EDGE('',*,*,#2248,.F.);
#2282 = PLANE('',#2283);
#2283 = AXIS2_PLACEMENT_3D('',#2284,#2285,#2286);
#2284 = CARTESIAN_POINT('',(90.565819478103,-31.1981915265,4.));
#2285 = DIRECTION('',(0.,0.,1.));
#2286 = DIRECTION('',(1.,0.,-0.));
#2287 = ADVANCED_FACE('',(#2288),#2305,.T.);
#2288 = FACE_BOUND('',#2289,.T.);
#2289 = EDGE_LOOP('',(#2290,#2298,#2304));
#2290 = ORIENTED_EDGE('',*,*,#2291,.T.);
#2291 = EDGE_CURVE('',#920,#2292,#2294,.T.);
#2292 = VERTEX_POINT('',#2293);
#2293 = CARTESIAN_POINT('',(90.826736450195,-31.21810340881,4.));
#2294 = LINE('',#2295,#2296);
#2295 = CARTESIAN_POINT('',(90.788009643555,-31.26159477233,4.));
#2296 = VECTOR('',#2297,1.);
#2297 = DIRECTION('',(0.665014126795,0.746830778131,0.));
#2298 = ORIENTED_EDGE('',*,*,#2299,.T.);
#2299 = EDGE_CURVE('',#2292,#2249,#2300,.T.);
#2300 = LINE('',#2301,#2302);
#2301 = CARTESIAN_POINT('',(90.826736450195,-31.21810340881,4.));
#2302 = VECTOR('',#2303,1.);
#2303 = DIRECTION('',(-0.967063283089,0.254536061298,0.));
#2304 = ORIENTED_EDGE('',*,*,#2276,.F.);
#2305 = PLANE('',#2306);
#2306 = AXIS2_PLACEMENT_3D('',#2307,#2308,#2309);
#2307 = CARTESIAN_POINT('',(90.583003501892,-31.16781206927,4.));
#2308 = DIRECTION('',(0.,0.,1.));
#2309 = DIRECTION('',(1.,0.,-0.));
#2310 = ADVANCED_FACE('',(#2311),#2328,.T.);
#2311 = FACE_BOUND('',#2312,.T.);
#2312 = EDGE_LOOP('',(#2313,#2321,#2322));
#2313 = ORIENTED_EDGE('',*,*,#2314,.T.);
#2314 = EDGE_CURVE('',#2315,#2241,#2317,.T.);
#2315 = VERTEX_POINT('',#2316);
#2316 = CARTESIAN_POINT('',(90.637321472168,-31.67621421814,4.));
#2317 = LINE('',#2318,#2319);
#2318 = CARTESIAN_POINT('',(90.637321472168,-31.67621421814,4.));
#2319 = VECTOR('',#2320,1.);
#2320 = DIRECTION('',(0.255920880587,0.966697730875,0.));
#2321 = ORIENTED_EDGE('',*,*,#2256,.F.);
#2322 = ORIENTED_EDGE('',*,*,#2323,.F.);
#2323 = EDGE_CURVE('',#2315,#2249,#2324,.T.);
#2324 = LINE('',#2325,#2326);
#2325 = CARTESIAN_POINT('',(90.637321472168,-31.67621421814,4.));
#2326 = VECTOR('',#2327,1.);
#2327 = DIRECTION('',(-0.460597185437,0.887609279338,0.));
#2328 = PLANE('',#2329);
#2329 = AXIS2_PLACEMENT_3D('',#2330,#2331,#2332);
#2330 = CARTESIAN_POINT('',(90.529232163048,-31.3691340352,4.));
#2331 = DIRECTION('',(0.,0.,1.));
#2332 = DIRECTION('',(1.,0.,-0.));
#2333 = ADVANCED_FACE('',(#2334),#2360,.T.);
#2334 = FACE_BOUND('',#2335,.T.);
#2335 = EDGE_LOOP('',(#2336,#2346,#2354));
#2336 = ORIENTED_EDGE('',*,*,#2337,.T.);
#2337 = EDGE_CURVE('',#2338,#2340,#2342,.T.);
#2338 = VERTEX_POINT('',#2339);
#2339 = CARTESIAN_POINT('',(90.33203125,-33.4487915039,4.));
#2340 = VERTEX_POINT('',#2341);
#2341 = CARTESIAN_POINT('',(91.17578125,-33.46879577636,4.));
#2342 = LINE('',#2343,#2344);
#2343 = CARTESIAN_POINT('',(90.33203125,-33.4487915039,4.));
#2344 = VECTOR('',#2345,1.);
#2345 = DIRECTION('',(0.999719065606,-2.370210675291E-02,0.));
#2346 = ORIENTED_EDGE('',*,*,#2347,.T.);
#2347 = EDGE_CURVE('',#2340,#2348,#2350,.T.);
#2348 = VERTEX_POINT('',#2349);
#2349 = CARTESIAN_POINT('',(90.915908813477,-33.42356491088,4.));
#2350 = LINE('',#2351,#2352);
#2351 = CARTESIAN_POINT('',(91.17578125,-33.46879577636,4.));
#2352 = VECTOR('',#2353,1.);
#2353 = DIRECTION('',(-0.985188925783,0.171472389951,0.));
#2354 = ORIENTED_EDGE('',*,*,#2355,.T.);
#2355 = EDGE_CURVE('',#2348,#2338,#2356,.T.);
#2356 = LINE('',#2357,#2358);
#2357 = CARTESIAN_POINT('',(90.915908813477,-33.42356491088,4.));
#2358 = VECTOR('',#2359,1.);
#2359 = DIRECTION('',(-0.999067956613,-4.316500978101E-02,0.));
#2360 = PLANE('',#2361);
#2361 = AXIS2_PLACEMENT_3D('',#2362,#2363,#2364);
#2362 = CARTESIAN_POINT('',(90.754538440284,-33.44901689993,4.));
#2363 = DIRECTION('',(0.,0.,1.));
#2364 = DIRECTION('',(1.,0.,-0.));
#2365 = ADVANCED_FACE('',(#2366),#2383,.T.);
#2366 = FACE_BOUND('',#2367,.T.);
#2367 = EDGE_LOOP('',(#2368,#2369,#2377));
#2368 = ORIENTED_EDGE('',*,*,#2355,.F.);
#2369 = ORIENTED_EDGE('',*,*,#2370,.T.);
#2370 = EDGE_CURVE('',#2348,#2371,#2373,.T.);
#2371 = VERTEX_POINT('',#2372);
#2372 = CARTESIAN_POINT('',(90.806732177734,-33.38513183593,4.));
#2373 = LINE('',#2374,#2375);
#2374 = CARTESIAN_POINT('',(90.915908813477,-33.42356491088,4.));
#2375 = VECTOR('',#2376,1.);
#2376 = DIRECTION('',(-0.94326078498,0.332052844468,0.));
#2377 = ORIENTED_EDGE('',*,*,#2378,.T.);
#2378 = EDGE_CURVE('',#2371,#2338,#2379,.T.);
#2379 = LINE('',#2380,#2381);
#2380 = CARTESIAN_POINT('',(90.806732177734,-33.38513183593,4.));
#2381 = VECTOR('',#2382,1.);
#2382 = DIRECTION('',(-0.991127448568,-0.132914937815,0.));
#2383 = PLANE('',#2384);
#2384 = AXIS2_PLACEMENT_3D('',#2385,#2386,#2387);
#2385 = CARTESIAN_POINT('',(90.62509524522,-33.42524809491,4.));
#2386 = DIRECTION('',(0.,0.,1.));
#2387 = DIRECTION('',(1.,0.,-0.));
#2388 = ADVANCED_FACE('',(#2389),#2406,.T.);
#2389 = FACE_BOUND('',#2390,.T.);
#2390 = EDGE_LOOP('',(#2391,#2392,#2400));
#2391 = ORIENTED_EDGE('',*,*,#2378,.F.);
#2392 = ORIENTED_EDGE('',*,*,#2393,.T.);
#2393 = EDGE_CURVE('',#2371,#2394,#2396,.T.);
#2394 = VERTEX_POINT('',#2395);
#2395 = CARTESIAN_POINT('',(90.724655151367,-33.339553833,4.));
#2396 = LINE('',#2397,#2398);
#2397 = CARTESIAN_POINT('',(90.806732177734,-33.38513183593,4.));
#2398 = VECTOR('',#2399,1.);
#2399 = DIRECTION('',(-0.874249258591,0.485477325787,0.));
#2400 = ORIENTED_EDGE('',*,*,#2401,.T.);
#2401 = EDGE_CURVE('',#2394,#2338,#2402,.T.);
#2402 = LINE('',#2403,#2404);
#2403 = CARTESIAN_POINT('',(90.724655151367,-33.339553833,4.));
#2404 = VECTOR('',#2405,1.);
#2405 = DIRECTION('',(-0.96340678965,-0.268043574175,0.));
#2406 = PLANE('',#2407);
#2407 = AXIS2_PLACEMENT_3D('',#2408,#2409,#2410);
#2408 = CARTESIAN_POINT('',(90.57112148158,-33.4022579055,4.));
#2409 = DIRECTION('',(0.,0.,1.));
#2410 = DIRECTION('',(1.,0.,-0.));
#2411 = ADVANCED_FACE('',(#2412),#2429,.T.);
#2412 = FACE_BOUND('',#2413,.T.);
#2413 = EDGE_LOOP('',(#2414,#2415,#2423));
#2414 = ORIENTED_EDGE('',*,*,#2401,.F.);
#2415 = ORIENTED_EDGE('',*,*,#2416,.T.);
#2416 = EDGE_CURVE('',#2394,#2417,#2419,.T.);
#2417 = VERTEX_POINT('',#2418);
#2418 = CARTESIAN_POINT('',(90.635559082031,-33.27046203613,4.));
#2419 = LINE('',#2420,#2421);
#2420 = CARTESIAN_POINT('',(90.724655151367,-33.339553833,4.));
#2421 = VECTOR('',#2422,1.);
#2422 = DIRECTION('',(-0.790233176322,0.612806272031,0.));
#2423 = ORIENTED_EDGE('',*,*,#2424,.T.);
#2424 = EDGE_CURVE('',#2417,#2338,#2425,.T.);
#2425 = LINE('',#2426,#2427);
#2426 = CARTESIAN_POINT('',(90.635559082031,-33.27046203613,4.));
#2427 = VECTOR('',#2428,1.);
#2428 = DIRECTION('',(-0.862202627681,-0.506563548648,0.));
#2429 = PLANE('',#2430);
#2430 = AXIS2_PLACEMENT_3D('',#2431,#2432,#2433);
#2431 = CARTESIAN_POINT('',(90.529980523107,-33.36870673433,4.));
#2432 = DIRECTION('',(0.,0.,1.));
#2433 = DIRECTION('',(1.,0.,-0.));
#2434 = ADVANCED_FACE('',(#2435),#2452,.T.);
#2435 = FACE_BOUND('',#2436,.T.);
#2436 = EDGE_LOOP('',(#2437,#2438,#2446));
#2437 = ORIENTED_EDGE('',*,*,#2424,.F.);
#2438 = ORIENTED_EDGE('',*,*,#2439,.T.);
#2439 = EDGE_CURVE('',#2417,#2440,#2442,.T.);
#2440 = VERTEX_POINT('',#2441);
#2441 = CARTESIAN_POINT('',(90.515197753906,-33.15495300293,4.));
#2442 = LINE('',#2443,#2444);
#2443 = CARTESIAN_POINT('',(90.635559082031,-33.27046203613,4.));
#2444 = VECTOR('',#2445,1.);
#2445 = DIRECTION('',(-0.721500637419,0.692413770952,0.));
#2446 = ORIENTED_EDGE('',*,*,#2447,.T.);
#2447 = EDGE_CURVE('',#2440,#2338,#2448,.T.);
#2448 = LINE('',#2449,#2450);
#2449 = CARTESIAN_POINT('',(90.515197753906,-33.15495300293,4.));
#2450 = VECTOR('',#2451,1.);
#2451 = DIRECTION('',(-0.528996386442,-0.84862407645,0.));
#2452 = PLANE('',#2453);
#2453 = AXIS2_PLACEMENT_3D('',#2454,#2455,#2456);
#2454 = CARTESIAN_POINT('',(90.4773685565,-33.30818038146,4.));
#2455 = DIRECTION('',(0.,0.,1.));
#2456 = DIRECTION('',(1.,0.,-0.));
#2457 = ADVANCED_FACE('',(#2458),#2473,.T.);
#2458 = FACE_BOUND('',#2459,.T.);
#2459 = EDGE_LOOP('',(#2460,#2461,#2467));
#2460 = ORIENTED_EDGE('',*,*,#2447,.F.);
#2461 = ORIENTED_EDGE('',*,*,#2462,.T.);
#2462 = EDGE_CURVE('',#2440,#2249,#2463,.T.);
#2463 = LINE('',#2464,#2465);
#2464 = CARTESIAN_POINT('',(90.515197753906,-33.15495300293,4.));
#2465 = VECTOR('',#2466,1.);
#2466 = DIRECTION('',(-8.82662893746E-02,0.99609691404,0.));
#2467 = ORIENTED_EDGE('',*,*,#2468,.T.);
#2468 = EDGE_CURVE('',#2249,#2338,#2469,.T.);
#2469 = LINE('',#2470,#2471);
#2470 = CARTESIAN_POINT('',(90.33203125,-31.08789443969,4.));
#2471 = VECTOR('',#2472,1.);
#2472 = DIRECTION('',(0.,-1.,0.));
#2473 = PLANE('',#2474);
#2474 = AXIS2_PLACEMENT_3D('',#2475,#2476,#2477);
#2475 = CARTESIAN_POINT('',(90.378402309225,-32.27942167776,4.));
#2476 = DIRECTION('',(0.,0.,1.));
#2477 = DIRECTION('',(1.,0.,-0.));
#2478 = ADVANCED_FACE('',(#2479),#2494,.T.);
#2479 = FACE_BOUND('',#2480,.T.);
#2480 = EDGE_LOOP('',(#2481,#2487,#2493));
#2481 = ORIENTED_EDGE('',*,*,#2482,.T.);
#2482 = EDGE_CURVE('',#2440,#2173,#2483,.T.);
#2483 = LINE('',#2484,#2485);
#2484 = CARTESIAN_POINT('',(90.515197753906,-33.15495300293,4.));
#2485 = VECTOR('',#2486,1.);
#2486 = DIRECTION('',(0.660097057654,0.75118032088,0.));
#2487 = ORIENTED_EDGE('',*,*,#2488,.T.);
#2488 = EDGE_CURVE('',#2173,#2249,#2489,.T.);
#2489 = LINE('',#2490,#2491);
#2490 = CARTESIAN_POINT('',(90.7041015625,-32.93998336792,4.));
#2491 = VECTOR('',#2492,1.);
#2492 = DIRECTION('',(-0.19695719083,0.980412089369,0.));
#2493 = ORIENTED_EDGE('',*,*,#2462,.F.);
#2494 = PLANE('',#2495);
#2495 = AXIS2_PLACEMENT_3D('',#2496,#2497,#2498);
#2496 = CARTESIAN_POINT('',(90.478118948276,-32.1360017374,4.));
#2497 = DIRECTION('',(0.,0.,1.));
#2498 = DIRECTION('',(1.,0.,-0.));
#2499 = ADVANCED_FACE('',(#2500),#2517,.T.);
#2500 = FACE_BOUND('',#2501,.T.);
#2501 = EDGE_LOOP('',(#2502,#2503,#2511));
#2502 = ORIENTED_EDGE('',*,*,#2488,.F.);
#2503 = ORIENTED_EDGE('',*,*,#2504,.T.);
#2504 = EDGE_CURVE('',#2173,#2505,#2507,.T.);
#2505 = VERTEX_POINT('',#2506);
#2506 = CARTESIAN_POINT('',(90.647872924805,-31.79581451416,4.));
#2507 = LINE('',#2508,#2509);
#2508 = CARTESIAN_POINT('',(90.7041015625,-32.93998336792,4.));
#2509 = VECTOR('',#2510,1.);
#2510 = DIRECTION('',(-4.908441738846E-02,0.998794633531,0.));
#2511 = ORIENTED_EDGE('',*,*,#2512,.T.);
#2512 = EDGE_CURVE('',#2505,#2249,#2513,.T.);
#2513 = LINE('',#2514,#2515);
#2514 = CARTESIAN_POINT('',(90.647872924805,-31.79581451416,4.));
#2515 = VECTOR('',#2516,1.);
#2516 = DIRECTION('',(-0.407442076271,0.913231052081,0.));
#2517 = PLANE('',#2518);
#2518 = AXIS2_PLACEMENT_3D('',#2519,#2520,#2521);
#2519 = CARTESIAN_POINT('',(90.559830137253,-32.00396714986,4.));
#2520 = DIRECTION('',(0.,0.,1.));
#2521 = DIRECTION('',(1.,0.,-0.));
#2522 = ADVANCED_FACE('',(#2523),#2540,.T.);
#2523 = FACE_BOUND('',#2524,.T.);
#2524 = EDGE_LOOP('',(#2525,#2533,#2534));
#2525 = ORIENTED_EDGE('',*,*,#2526,.T.);
#2526 = EDGE_CURVE('',#2527,#2505,#2529,.T.);
#2527 = VERTEX_POINT('',#2528);
#2528 = CARTESIAN_POINT('',(90.664993286133,-31.86796379089,4.));
#2529 = LINE('',#2530,#2531);
#2530 = CARTESIAN_POINT('',(90.664993286133,-31.86796379089,4.));
#2531 = VECTOR('',#2532,1.);
#2532 = DIRECTION('',(-0.230879768821,0.972982287788,0.));
#2533 = ORIENTED_EDGE('',*,*,#2504,.F.);
#2534 = ORIENTED_EDGE('',*,*,#2535,.F.);
#2535 = EDGE_CURVE('',#2527,#2173,#2536,.T.);
#2536 = LINE('',#2537,#2538);
#2537 = CARTESIAN_POINT('',(90.664993286133,-31.86796379089,4.));
#2538 = VECTOR('',#2539,1.);
#2539 = DIRECTION('',(3.645668358891E-02,-0.999335234154,0.));
#2540 = PLANE('',#2541);
#2541 = AXIS2_PLACEMENT_3D('',#2542,#2543,#2544);
#2542 = CARTESIAN_POINT('',(90.679360422401,-32.36744172579,4.));
#2543 = DIRECTION('',(0.,0.,1.));
#2544 = DIRECTION('',(1.,0.,-0.));
#2545 = ADVANCED_FACE('',(#2546),#2563,.T.);
#2546 = FACE_BOUND('',#2547,.T.);
#2547 = EDGE_LOOP('',(#2548,#2549,#2557));
#2548 = ORIENTED_EDGE('',*,*,#2226,.T.);
#2549 = ORIENTED_EDGE('',*,*,#2550,.T.);
#2550 = EDGE_CURVE('',#2219,#2551,#2553,.T.);
#2551 = VERTEX_POINT('',#2552);
#2552 = CARTESIAN_POINT('',(90.743530273438,-32.03365325927,4.));
#2553 = LINE('',#2554,#2555);
#2554 = CARTESIAN_POINT('',(90.894790649414,-32.18920135498,4.));
#2555 = VECTOR('',#2556,1.);
#2556 = DIRECTION('',(-0.697156722999,0.716918756608,0.));
#2557 = ORIENTED_EDGE('',*,*,#2558,.T.);
#2558 = EDGE_CURVE('',#2551,#2173,#2559,.T.);
#2559 = LINE('',#2560,#2561);
#2560 = CARTESIAN_POINT('',(90.743530273438,-32.03365325927,4.));
#2561 = VECTOR('',#2562,1.);
#2562 = DIRECTION('',(-4.346258896982E-02,-0.99905505522,0.));
#2563 = PLANE('',#2564);
#2564 = AXIS2_PLACEMENT_3D('',#2565,#2566,#2567);
#2565 = CARTESIAN_POINT('',(90.765564586204,-32.47565198769,4.));
#2566 = DIRECTION('',(0.,0.,1.));
#2567 = DIRECTION('',(1.,0.,-0.));
#2568 = ADVANCED_FACE('',(#2569),#2586,.T.);
#2569 = FACE_BOUND('',#2570,.T.);
#2570 = EDGE_LOOP('',(#2571,#2572,#2580));
#2571 = ORIENTED_EDGE('',*,*,#2558,.F.);
#2572 = ORIENTED_EDGE('',*,*,#2573,.T.);
#2573 = EDGE_CURVE('',#2551,#2574,#2576,.T.);
#2574 = VERTEX_POINT('',#2575);
#2575 = CARTESIAN_POINT('',(90.704574584961,-31.96094322204,4.));
#2576 = LINE('',#2577,#2578);
#2577 = CARTESIAN_POINT('',(90.743530273438,-32.03365325927,4.));
#2578 = VECTOR('',#2579,1.);
#2579 = DIRECTION('',(-0.472257986763,0.881460375705,0.));
#2580 = ORIENTED_EDGE('',*,*,#2581,.T.);
#2581 = EDGE_CURVE('',#2574,#2173,#2582,.T.);
#2582 = LINE('',#2583,#2584);
#2583 = CARTESIAN_POINT('',(90.704574584961,-31.96094322204,4.));
#2584 = VECTOR('',#2585,1.);
#2585 = DIRECTION('',(-4.831491412496E-04,-0.999999883283,0.));
#2586 = PLANE('',#2587);
#2587 = AXIS2_PLACEMENT_3D('',#2588,#2589,#2590);
#2588 = CARTESIAN_POINT('',(90.714139516388,-32.44822836862,4.));
#2589 = DIRECTION('',(0.,0.,1.));
#2590 = DIRECTION('',(1.,0.,-0.));
#2591 = ADVANCED_FACE('',(#2592),#2602,.T.);
#2592 = FACE_BOUND('',#2593,.T.);
#2593 = EDGE_LOOP('',(#2594,#2595,#2601));
#2594 = ORIENTED_EDGE('',*,*,#2581,.F.);
#2595 = ORIENTED_EDGE('',*,*,#2596,.T.);
#2596 = EDGE_CURVE('',#2574,#2527,#2597,.T.);
#2597 = LINE('',#2598,#2599);
#2598 = CARTESIAN_POINT('',(90.704574584961,-31.96094322204,4.));
#2599 = VECTOR('',#2600,1.);
#2600 = DIRECTION('',(-0.391685726964,0.920099066021,0.));
#2601 = ORIENTED_EDGE('',*,*,#2535,.T.);
#2602 = PLANE('',#2603);
#2603 = AXIS2_PLACEMENT_3D('',#2604,#2605,#2606);
#2604 = CARTESIAN_POINT('',(90.693558713127,-32.40213761183,4.));
#2605 = DIRECTION('',(0.,0.,1.));
#2606 = DIRECTION('',(1.,0.,-0.));
#2607 = ADVANCED_FACE('',(#2608),#2618,.T.);
#2608 = FACE_BOUND('',#2609,.T.);
#2609 = EDGE_LOOP('',(#2610,#2611,#2617));
#2610 = ORIENTED_EDGE('',*,*,#2512,.F.);
#2611 = ORIENTED_EDGE('',*,*,#2612,.T.);
#2612 = EDGE_CURVE('',#2505,#2315,#2613,.T.);
#2613 = LINE('',#2614,#2615);
#2614 = CARTESIAN_POINT('',(90.647872924805,-31.79581451416,4.));
#2615 = VECTOR('',#2616,1.);
#2616 = DIRECTION('',(-8.788129240263E-02,0.996130954466,0.));
#2617 = ORIENTED_EDGE('',*,*,#2323,.T.);
#2618 = PLANE('',#2619);
#2619 = AXIS2_PLACEMENT_3D('',#2620,#2621,#2622);
#2620 = CARTESIAN_POINT('',(90.49947064244,-31.43908301062,4.));
#2621 = DIRECTION('',(0.,0.,1.));
#2622 = DIRECTION('',(1.,0.,-0.));
#2623 = ADVANCED_FACE('',(#2624),#2641,.T.);
#2624 = FACE_BOUND('',#2625,.T.);
#2625 = EDGE_LOOP('',(#2626,#2634,#2640));
#2626 = ORIENTED_EDGE('',*,*,#2627,.T.);
#2627 = EDGE_CURVE('',#2292,#2628,#2630,.T.);
#2628 = VERTEX_POINT('',#2629);
#2629 = CARTESIAN_POINT('',(90.868507385254,-31.18422317504,4.));
#2630 = LINE('',#2631,#2632);
#2631 = CARTESIAN_POINT('',(90.826736450195,-31.21810340881,4.));
#2632 = VECTOR('',#2633,1.);
#2633 = DIRECTION('',(0.776647424745,0.629935534509,0.));
#2634 = ORIENTED_EDGE('',*,*,#2635,.T.);
#2635 = EDGE_CURVE('',#2628,#2249,#2636,.T.);
#2636 = LINE('',#2637,#2638);
#2637 = CARTESIAN_POINT('',(90.868507385254,-31.18422317504,4.));
#2638 = VECTOR('',#2639,1.);
#2639 = DIRECTION('',(-0.984259034897,0.176731865333,0.));
#2640 = ORIENTED_EDGE('',*,*,#2299,.F.);
#2641 = PLANE('',#2642);
#2642 = AXIS2_PLACEMENT_3D('',#2643,#2644,#2645);
#2643 = CARTESIAN_POINT('',(90.602628372476,-31.14701649243,4.));
#2644 = DIRECTION('',(0.,0.,1.));
#2645 = DIRECTION('',(1.,0.,-0.));
#2646 = ADVANCED_FACE('',(#2647),#2664,.T.);
#2647 = FACE_BOUND('',#2648,.T.);
#2648 = EDGE_LOOP('',(#2649,#2657,#2663));
#2649 = ORIENTED_EDGE('',*,*,#2650,.T.);
#2650 = EDGE_CURVE('',#2628,#2651,#2653,.T.);
#2651 = VERTEX_POINT('',#2652);
#2652 = CARTESIAN_POINT('',(90.922332763672,-31.15290451049,4.));
#2653 = LINE('',#2654,#2655);
#2654 = CARTESIAN_POINT('',(90.868507385254,-31.18422317504,4.));
#2655 = VECTOR('',#2656,1.);
#2656 = DIRECTION('',(0.864333813626,0.502918540742,0.));
#2657 = ORIENTED_EDGE('',*,*,#2658,.T.);
#2658 = EDGE_CURVE('',#2651,#2249,#2659,.T.);
#2659 = LINE('',#2660,#2661);
#2660 = CARTESIAN_POINT('',(90.922332763672,-31.15290451049,4.));
#2661 = VECTOR('',#2662,1.);
#2662 = DIRECTION('',(-0.993990273359,0.109468426812,0.));
#2663 = ORIENTED_EDGE('',*,*,#2635,.F.);
#2664 = PLANE('',#2665);
#2665 = AXIS2_PLACEMENT_3D('',#2666,#2667,#2668);
#2666 = CARTESIAN_POINT('',(90.628876390393,-31.13000202959,4.));
#2667 = DIRECTION('',(0.,0.,1.));
#2668 = DIRECTION('',(1.,0.,-0.));
#2669 = ADVANCED_FACE('',(#2670),#2687,.T.);
#2670 = FACE_BOUND('',#2671,.T.);
#2671 = EDGE_LOOP('',(#2672,#2680,#2686));
#2672 = ORIENTED_EDGE('',*,*,#2673,.T.);
#2673 = EDGE_CURVE('',#2651,#2674,#2676,.T.);
#2674 = VERTEX_POINT('',#2675);
#2675 = CARTESIAN_POINT('',(91.006362915039,-31.11933326721,4.));
#2676 = LINE('',#2677,#2678);
#2677 = CARTESIAN_POINT('',(90.922332763672,-31.15290451049,4.));
#2678 = VECTOR('',#2679,1.);
#2679 = DIRECTION('',(0.928632153872,0.371001782738,0.));
#2680 = ORIENTED_EDGE('',*,*,#2681,.T.);
#2681 = EDGE_CURVE('',#2674,#2249,#2682,.T.);
#2682 = LINE('',#2683,#2684);
#2683 = CARTESIAN_POINT('',(91.006362915039,-31.11933326721,4.));
#2684 = VECTOR('',#2685,1.);
#2685 = DIRECTION('',(-0.998914953659,4.65716153609E-02,0.));
#2686 = ORIENTED_EDGE('',*,*,#2658,.F.);
#2687 = PLANE('',#2688);
#2688 = AXIS2_PLACEMENT_3D('',#2689,#2690,#2691);
#2689 = CARTESIAN_POINT('',(90.670488891238,-31.11311038747,4.));
#2690 = DIRECTION('',(0.,0.,1.));
#2691 = DIRECTION('',(1.,0.,-0.));
#2692 = ADVANCED_FACE('',(#2693),#2710,.T.);
#2693 = FACE_BOUND('',#2694,.T.);
#2694 = EDGE_LOOP('',(#2695,#2696,#2704));
#2695 = ORIENTED_EDGE('',*,*,#2468,.F.);
#2696 = ORIENTED_EDGE('',*,*,#2697,.T.);
#2697 = EDGE_CURVE('',#2249,#2698,#2700,.T.);
#2698 = VERTEX_POINT('',#2699);
#2699 = CARTESIAN_POINT('',(90.026733398438,-31.10824394226,4.));
#2700 = LINE('',#2701,#2702);
#2701 = CARTESIAN_POINT('',(90.33203125,-31.08789443969,4.));
#2702 = VECTOR('',#2703,1.);
#2703 = DIRECTION('',(-0.99778595768,-6.650701208572E-02,0.));
#2704 = ORIENTED_EDGE('',*,*,#2705,.T.);
#2705 = EDGE_CURVE('',#2698,#2338,#2706,.T.);
#2706 = LINE('',#2707,#2708);
#2707 = CARTESIAN_POINT('',(90.026733398438,-31.10824394226,4.));
#2708 = VECTOR('',#2709,1.);
#2709 = DIRECTION('',(0.129342949554,-0.991599920029,0.));
#2710 = PLANE('',#2711);
#2711 = AXIS2_PLACEMENT_3D('',#2712,#2713,#2714);
#2712 = CARTESIAN_POINT('',(90.251069349397,-32.20189335846,4.));
#2713 = DIRECTION('',(0.,0.,1.));
#2714 = DIRECTION('',(1.,0.,-0.));
#2715 = ADVANCED_FACE('',(#2716),#2733,.T.);
#2716 = FACE_BOUND('',#2717,.T.);
#2717 = EDGE_LOOP('',(#2718,#2726,#2727));
#2718 = ORIENTED_EDGE('',*,*,#2719,.T.);
#2719 = EDGE_CURVE('',#2720,#2338,#2722,.T.);
#2720 = VERTEX_POINT('',#2721);
#2721 = CARTESIAN_POINT('',(90.026733398438,-33.42844390869,4.));
#2722 = LINE('',#2723,#2724);
#2723 = CARTESIAN_POINT('',(90.026733398438,-33.42844390869,4.));
#2724 = VECTOR('',#2725,1.);
#2725 = DIRECTION('',(0.997786371326,-6.650080598574E-02,0.));
#2726 = ORIENTED_EDGE('',*,*,#2705,.F.);
#2727 = ORIENTED_EDGE('',*,*,#2728,.T.);
#2728 = EDGE_CURVE('',#2698,#2720,#2729,.T.);
#2729 = LINE('',#2730,#2731);
#2730 = CARTESIAN_POINT('',(90.026733398438,-31.10824394226,4.));
#2731 = VECTOR('',#2732,1.);
#2732 = DIRECTION('',(0.,-1.,0.));
#2733 = PLANE('',#2734);
#2734 = AXIS2_PLACEMENT_3D('',#2735,#2736,#2737);
#2735 = CARTESIAN_POINT('',(90.108356057535,-32.34496778154,4.));
#2736 = DIRECTION('',(0.,0.,1.));
#2737 = DIRECTION('',(1.,0.,-0.));
#2738 = ADVANCED_FACE('',(#2739),#2756,.T.);
#2739 = FACE_BOUND('',#2740,.T.);
#2740 = EDGE_LOOP('',(#2741,#2749,#2755));
#2741 = ORIENTED_EDGE('',*,*,#2742,.T.);
#2742 = EDGE_CURVE('',#2674,#2743,#2745,.T.);
#2743 = VERTEX_POINT('',#2744);
#2744 = CARTESIAN_POINT('',(91.098915100098,-31.09384346008,4.));
#2745 = LINE('',#2746,#2747);
#2746 = CARTESIAN_POINT('',(91.006362915039,-31.11933326721,4.));
#2747 = VECTOR('',#2748,1.);
#2748 = DIRECTION('',(0.964104236441,0.26552405028,0.));
#2749 = ORIENTED_EDGE('',*,*,#2750,.T.);
#2750 = EDGE_CURVE('',#2743,#2249,#2751,.T.);
#2751 = LINE('',#2752,#2753);
#2752 = CARTESIAN_POINT('',(91.098915100098,-31.09384346008,4.));
#2753 = VECTOR('',#2754,1.);
#2754 = DIRECTION('',(-0.999969912775,7.757160873149E-03,0.));
#2755 = ORIENTED_EDGE('',*,*,#2681,.F.);
#2756 = PLANE('',#2757);
#2757 = AXIS2_PLACEMENT_3D('',#2758,#2759,#2760);
#2758 = CARTESIAN_POINT('',(90.716206578702,-31.09744428414,4.));
#2759 = DIRECTION('',(0.,0.,1.));
#2760 = DIRECTION('',(1.,0.,-0.));
#2761 = ADVANCED_FACE('',(#2762),#2779,.T.);
#2762 = FACE_BOUND('',#2763,.T.);
#2763 = EDGE_LOOP('',(#2764,#2765,#2773));
#2764 = ORIENTED_EDGE('',*,*,#2750,.F.);
#2765 = ORIENTED_EDGE('',*,*,#2766,.F.);
#2766 = EDGE_CURVE('',#2767,#2743,#2769,.T.);
#2767 = VERTEX_POINT('',#2768);
#2768 = CARTESIAN_POINT('',(90.33203125,-30.84366416931,4.));
#2769 = LINE('',#2770,#2771);
#2770 = CARTESIAN_POINT('',(90.33203125,-30.84366416931,4.));
#2771 = VECTOR('',#2772,1.);
#2772 = DIRECTION('',(0.950690197786,-0.310142141336,0.));
#2773 = ORIENTED_EDGE('',*,*,#2774,.T.);
#2774 = EDGE_CURVE('',#2767,#2249,#2775,.T.);
#2775 = LINE('',#2776,#2777);
#2776 = CARTESIAN_POINT('',(90.33203125,-30.84366416931,4.));
#2777 = VECTOR('',#2778,1.);
#2778 = DIRECTION('',(0.,-1.,0.));
#2779 = PLANE('',#2780);
#2780 = AXIS2_PLACEMENT_3D('',#2781,#2782,#2783);
#2781 = CARTESIAN_POINT('',(90.663955810981,-31.01987308832,4.));
#2782 = DIRECTION('',(0.,0.,1.));
#2783 = DIRECTION('',(1.,0.,-0.));
#2784 = ADVANCED_FACE('',(#2785),#2811,.T.);
#2785 = FACE_BOUND('',#2786,.T.);
#2786 = EDGE_LOOP('',(#2787,#2797,#2805));
#2787 = ORIENTED_EDGE('',*,*,#2788,.T.);
#2788 = EDGE_CURVE('',#2789,#2791,#2793,.T.);
#2789 = VERTEX_POINT('',#2790);
#2790 = CARTESIAN_POINT('',(95.1962890625,-30.37682342529,4.));
#2791 = VERTEX_POINT('',#2792);
#2792 = CARTESIAN_POINT('',(95.221885681152,-30.29940414428,4.));
#2793 = LINE('',#2794,#2795);
#2794 = CARTESIAN_POINT('',(95.1962890625,-30.37682342529,4.));
#2795 = VECTOR('',#2796,1.);
#2796 = DIRECTION('',(0.313911086373,0.949452384194,0.));
#2797 = ORIENTED_EDGE('',*,*,#2798,.T.);
#2798 = EDGE_CURVE('',#2791,#2799,#2801,.T.);
#2799 = VERTEX_POINT('',#2800);
#2800 = CARTESIAN_POINT('',(94.992767333984,-30.15167427063,4.));
#2801 = LINE('',#2802,#2803);
#2802 = CARTESIAN_POINT('',(95.221885681152,-30.29940414428,4.));
#2803 = VECTOR('',#2804,1.);
#2804 = DIRECTION('',(-0.840444360328,0.541897847562,0.));
#2805 = ORIENTED_EDGE('',*,*,#2806,.T.);
#2806 = EDGE_CURVE('',#2799,#2789,#2807,.T.);
#2807 = LINE('',#2808,#2809);
#2808 = CARTESIAN_POINT('',(94.992767333984,-30.15167427063,4.));
#2809 = VECTOR('',#2810,1.);
#2810 = DIRECTION('',(0.670578713138,-0.741838385018,0.));
#2811 = PLANE('',#2812);
#2812 = AXIS2_PLACEMENT_3D('',#2813,#2814,#2815);
#2813 = CARTESIAN_POINT('',(95.114037246354,-30.25736102057,4.));
#2814 = DIRECTION('',(0.,0.,1.));
#2815 = DIRECTION('',(1.,0.,-0.));
#2816 = ADVANCED_FACE('',(#2817),#2834,.T.);
#2817 = FACE_BOUND('',#2818,.T.);
#2818 = EDGE_LOOP('',(#2819,#2827,#2833));
#2819 = ORIENTED_EDGE('',*,*,#2820,.T.);
#2820 = EDGE_CURVE('',#2791,#2821,#2823,.T.);
#2821 = VERTEX_POINT('',#2822);
#2822 = CARTESIAN_POINT('',(95.246810913086,-30.24443435668,4.));
#2823 = LINE('',#2824,#2825);
#2824 = CARTESIAN_POINT('',(95.221885681152,-30.29940414428,4.));
#2825 = VECTOR('',#2826,1.);
#2826 = DIRECTION('',(0.412964687395,0.910747037857,0.));
#2827 = ORIENTED_EDGE('',*,*,#2828,.T.);
#2828 = EDGE_CURVE('',#2821,#2799,#2829,.T.);
#2829 = LINE('',#2830,#2831);
#2830 = CARTESIAN_POINT('',(95.246810913086,-30.24443435668,4.));
#2831 = VECTOR('',#2832,1.);
#2832 = DIRECTION('',(-0.939340621865,0.342985708324,0.));
#2833 = ORIENTED_EDGE('',*,*,#2798,.F.);
#2834 = PLANE('',#2835);
#2835 = AXIS2_PLACEMENT_3D('',#2836,#2837,#2838);
#2836 = CARTESIAN_POINT('',(95.125617424585,-30.21785982079,4.));
#2837 = DIRECTION('',(0.,0.,1.));
#2838 = DIRECTION('',(1.,0.,-0.));
#2839 = ADVANCED_FACE('',(#2840),#2857,.T.);
#2840 = FACE_BOUND('',#2841,.T.);
#2841 = EDGE_LOOP('',(#2842,#2843,#2851));
#2842 = ORIENTED_EDGE('',*,*,#2806,.F.);
#2843 = ORIENTED_EDGE('',*,*,#2844,.F.);
#2844 = EDGE_CURVE('',#2845,#2799,#2847,.T.);
#2845 = VERTEX_POINT('',#2846);
#2846 = CARTESIAN_POINT('',(95.210174560547,-30.43026351928,4.));
#2847 = LINE('',#2848,#2849);
#2848 = CARTESIAN_POINT('',(95.210174560547,-30.43026351928,4.));
#2849 = VECTOR('',#2850,1.);
#2850 = DIRECTION('',(-0.615221113981,0.788354603533,0.));
#2851 = ORIENTED_EDGE('',*,*,#2852,.T.);
#2852 = EDGE_CURVE('',#2845,#2789,#2853,.T.);
#2853 = LINE('',#2854,#2855);
#2854 = CARTESIAN_POINT('',(95.210174560547,-30.43026351928,4.));
#2855 = VECTOR('',#2856,1.);
#2856 = DIRECTION('',(-0.251482418122,0.967861866888,0.));
#2857 = PLANE('',#2858);
#2858 = AXIS2_PLACEMENT_3D('',#2859,#2860,#2861);
#2859 = CARTESIAN_POINT('',(95.106402226758,-30.28830939886,4.));
#2860 = DIRECTION('',(0.,0.,1.));
#2861 = DIRECTION('',(1.,0.,-0.));
#2862 = ADVANCED_FACE('',(#2863),#2889,.T.);
#2863 = FACE_BOUND('',#2864,.T.);
#2864 = EDGE_LOOP('',(#2865,#2875,#2883));
#2865 = ORIENTED_EDGE('',*,*,#2866,.T.);
#2866 = EDGE_CURVE('',#2867,#2869,#2871,.T.);
#2867 = VERTEX_POINT('',#2868);
#2868 = CARTESIAN_POINT('',(94.992767333984,-30.84366416931,4.));
#2869 = VERTEX_POINT('',#2870);
#2870 = CARTESIAN_POINT('',(95.269439697266,-30.5439338684,4.));
#2871 = LINE('',#2872,#2873);
#2872 = CARTESIAN_POINT('',(94.992767333984,-30.84366416931,4.));
#2873 = VECTOR('',#2874,1.);
#2874 = DIRECTION('',(0.678277772213,0.73480559587,0.));
#2875 = ORIENTED_EDGE('',*,*,#2876,.T.);
#2876 = EDGE_CURVE('',#2869,#2877,#2879,.T.);
#2877 = VERTEX_POINT('',#2878);
#2878 = CARTESIAN_POINT('',(95.238754272461,-30.50359344482,4.));
#2879 = LINE('',#2880,#2881);
#2880 = CARTESIAN_POINT('',(95.269439697266,-30.5439338684,4.));
#2881 = VECTOR('',#2882,1.);
#2882 = DIRECTION('',(-0.605417166122,0.795908320703,0.));
#2883 = ORIENTED_EDGE('',*,*,#2884,.T.);
#2884 = EDGE_CURVE('',#2877,#2867,#2885,.T.);
#2885 = LINE('',#2886,#2887);
#2886 = CARTESIAN_POINT('',(95.238754272461,-30.50359344482,4.));
#2887 = VECTOR('',#2888,1.);
#2888 = DIRECTION('',(-0.586085891195,-0.810248929739,0.));
#2889 = PLANE('',#2890);
#2890 = AXIS2_PLACEMENT_3D('',#2891,#2892,#2893);
#2891 = CARTESIAN_POINT('',(95.13086940797,-30.67434796306,4.));
#2892 = DIRECTION('',(0.,0.,1.));
#2893 = DIRECTION('',(1.,0.,-0.));
#2894 = ADVANCED_FACE('',(#2895),#2912,.T.);
#2895 = FACE_BOUND('',#2896,.T.);
#2896 = EDGE_LOOP('',(#2897,#2898,#2906));
#2897 = ORIENTED_EDGE('',*,*,#2884,.F.);
#2898 = ORIENTED_EDGE('',*,*,#2899,.T.);
#2899 = EDGE_CURVE('',#2877,#2900,#2902,.T.);
#2900 = VERTEX_POINT('',#2901);
#2901 = CARTESIAN_POINT('',(95.223091125488,-30.46948432922,4.));
#2902 = LINE('',#2903,#2904);
#2903 = CARTESIAN_POINT('',(95.238754272461,-30.50359344482,4.));
#2904 = VECTOR('',#2905,1.);
#2905 = DIRECTION('',(-0.417310778027,0.908763838707,0.));
#2906 = ORIENTED_EDGE('',*,*,#2907,.T.);
#2907 = EDGE_CURVE('',#2900,#2867,#2908,.T.);
#2908 = LINE('',#2909,#2910);
#2909 = CARTESIAN_POINT('',(95.223091125488,-30.46948432922,4.));
#2910 = VECTOR('',#2911,1.);
#2911 = DIRECTION('',(-0.524195270481,-0.85159809676,0.));
#2912 = PLANE('',#2913);
#2913 = AXIS2_PLACEMENT_3D('',#2914,#2915,#2916);
#2914 = CARTESIAN_POINT('',(95.116743764377,-30.65743967278,4.));
#2915 = DIRECTION('',(0.,0.,1.));
#2916 = DIRECTION('',(1.,0.,-0.));
#2917 = ADVANCED_FACE('',(#2918),#2933,.T.);
#2918 = FACE_BOUND('',#2919,.T.);
#2919 = EDGE_LOOP('',(#2920,#2921,#2927));
#2920 = ORIENTED_EDGE('',*,*,#2907,.F.);
#2921 = ORIENTED_EDGE('',*,*,#2922,.T.);
#2922 = EDGE_CURVE('',#2900,#2845,#2923,.T.);
#2923 = LINE('',#2924,#2925);
#2924 = CARTESIAN_POINT('',(95.223091125488,-30.46948432922,4.));
#2925 = VECTOR('',#2926,1.);
#2926 = DIRECTION('',(-0.312802981814,0.949818032345,0.));
#2927 = ORIENTED_EDGE('',*,*,#2928,.T.);
#2928 = EDGE_CURVE('',#2845,#2867,#2929,.T.);
#2929 = LINE('',#2930,#2931);
#2930 = CARTESIAN_POINT('',(95.210174560547,-30.43026351928,4.));
#2931 = VECTOR('',#2932,1.);
#2932 = DIRECTION('',(-0.465457938493,-0.885070001465,0.));
#2933 = PLANE('',#2934);
#2934 = AXIS2_PLACEMENT_3D('',#2935,#2936,#2937);
#2935 = CARTESIAN_POINT('',(95.109482517117,-30.6379039847,4.));
#2936 = DIRECTION('',(0.,0.,1.));
#2937 = DIRECTION('',(1.,0.,-0.));
#2938 = ADVANCED_FACE('',(#2939),#2949,.T.);
#2939 = FACE_BOUND('',#2940,.T.);
#2940 = EDGE_LOOP('',(#2941,#2942,#2943));
#2941 = ORIENTED_EDGE('',*,*,#2928,.F.);
#2942 = ORIENTED_EDGE('',*,*,#2844,.T.);
#2943 = ORIENTED_EDGE('',*,*,#2944,.T.);
#2944 = EDGE_CURVE('',#2799,#2867,#2945,.T.);
#2945 = LINE('',#2946,#2947);
#2946 = CARTESIAN_POINT('',(94.992767333984,-30.15167427063,4.));
#2947 = VECTOR('',#2948,1.);
#2948 = DIRECTION('',(0.,-1.,0.));
#2949 = PLANE('',#2950);
#2950 = AXIS2_PLACEMENT_3D('',#2951,#2952,#2953);
#2951 = CARTESIAN_POINT('',(95.051735977592,-30.49239181978,4.));
#2952 = DIRECTION('',(0.,0.,1.));
#2953 = DIRECTION('',(1.,0.,-0.));
#2954 = ADVANCED_FACE('',(#2955),#2972,.T.);
#2955 = FACE_BOUND('',#2956,.T.);
#2956 = EDGE_LOOP('',(#2957,#2958,#2966));
#2957 = ORIENTED_EDGE('',*,*,#2944,.F.);
#2958 = ORIENTED_EDGE('',*,*,#2959,.T.);
#2959 = EDGE_CURVE('',#2799,#2960,#2962,.T.);
#2960 = VERTEX_POINT('',#2961);
#2961 = CARTESIAN_POINT('',(92.652221679688,-30.84366416931,4.));
#2962 = LINE('',#2963,#2964);
#2963 = CARTESIAN_POINT('',(94.992767333984,-30.15167427063,4.));
#2964 = VECTOR('',#2965,1.);
#2965 = DIRECTION('',(-0.958965916327,-0.283521377188,0.));
#2966 = ORIENTED_EDGE('',*,*,#2967,.F.);
#2967 = EDGE_CURVE('',#2867,#2960,#2968,.T.);
#2968 = LINE('',#2969,#2970);
#2969 = CARTESIAN_POINT('',(94.992767333984,-30.84366416931,4.));
#2970 = VECTOR('',#2971,1.);
#2971 = DIRECTION('',(-1.,0.,0.));
#2972 = PLANE('',#2973);
#2973 = AXIS2_PLACEMENT_3D('',#2974,#2975,#2976);
#2974 = CARTESIAN_POINT('',(93.970454035792,-30.64562874892,4.));
#2975 = DIRECTION('',(0.,0.,1.));
#2976 = DIRECTION('',(1.,0.,-0.));
#2977 = ADVANCED_FACE('',(#2978),#3004,.T.);
#2978 = FACE_BOUND('',#2979,.T.);
#2979 = EDGE_LOOP('',(#2980,#2990,#2998));
#2980 = ORIENTED_EDGE('',*,*,#2981,.T.);
#2981 = EDGE_CURVE('',#2982,#2984,#2986,.T.);
#2982 = VERTEX_POINT('',#2983);
#2983 = CARTESIAN_POINT('',(106.34949493408,-31.53756332397,4.));
#2984 = VERTEX_POINT('',#2985);
#2985 = CARTESIAN_POINT('',(106.54110717773,-31.34484481811,4.));
#2986 = LINE('',#2987,#2988);
#2987 = CARTESIAN_POINT('',(106.34949493408,-31.53756332397,4.));
#2988 = VECTOR('',#2989,1.);
#2989 = DIRECTION('',(0.705068515775,0.709139188074,0.));
#2990 = ORIENTED_EDGE('',*,*,#2991,.T.);
#2991 = EDGE_CURVE('',#2984,#2992,#2994,.T.);
#2992 = VERTEX_POINT('',#2993);
#2993 = CARTESIAN_POINT('',(106.34949493408,-31.10824394226,4.));
#2994 = LINE('',#2995,#2996);
#2995 = CARTESIAN_POINT('',(106.54110717773,-31.34484481811,4.));
#2996 = VECTOR('',#2997,1.);
#2997 = DIRECTION('',(-0.629353383708,0.777119243369,0.));
#2998 = ORIENTED_EDGE('',*,*,#2999,.T.);
#2999 = EDGE_CURVE('',#2992,#2982,#3000,.T.);
#3000 = LINE('',#3001,#3002);
#3001 = CARTESIAN_POINT('',(106.34949493408,-31.10824394226,4.));
#3002 = VECTOR('',#3003,1.);
#3003 = DIRECTION('',(0.,-1.,0.));
#3004 = PLANE('',#3005);
#3005 = AXIS2_PLACEMENT_3D('',#3006,#3007,#3008);
#3006 = CARTESIAN_POINT('',(106.40439633691,-31.32570049998,4.));
#3007 = DIRECTION('',(0.,0.,1.));
#3008 = DIRECTION('',(1.,0.,-0.));
#3009 = ADVANCED_FACE('',(#3010),#3027,.T.);
#3010 = FACE_BOUND('',#3011,.T.);
#3011 = EDGE_LOOP('',(#3012,#3020,#3026));
#3012 = ORIENTED_EDGE('',*,*,#3013,.T.);
#3013 = EDGE_CURVE('',#2984,#3014,#3016,.T.);
#3014 = VERTEX_POINT('',#3015);
#3015 = CARTESIAN_POINT('',(106.69105529785,-31.22552490234,4.));
#3016 = LINE('',#3017,#3018);
#3017 = CARTESIAN_POINT('',(106.54110717773,-31.34484481811,4.));
#3018 = VECTOR('',#3019,1.);
#3019 = DIRECTION('',(0.782491715964,0.622660994801,0.));
#3020 = ORIENTED_EDGE('',*,*,#3021,.T.);
#3021 = EDGE_CURVE('',#3014,#2992,#3022,.T.);
#3022 = LINE('',#3023,#3024);
#3023 = CARTESIAN_POINT('',(106.69105529785,-31.22552490234,4.));
#3024 = VECTOR('',#3025,1.);
#3025 = DIRECTION('',(-0.945797562649,0.32475678667,0.));
#3026 = ORIENTED_EDGE('',*,*,#2991,.F.);
#3027 = PLANE('',#3028);
#3028 = AXIS2_PLACEMENT_3D('',#3029,#3030,#3031);
#3029 = CARTESIAN_POINT('',(106.51506376611,-31.21451942279,4.));
#3030 = DIRECTION('',(0.,0.,1.));
#3031 = DIRECTION('',(1.,0.,-0.));
#3032 = ADVANCED_FACE('',(#3033),#3050,.T.);
#3033 = FACE_BOUND('',#3034,.T.);
#3034 = EDGE_LOOP('',(#3035,#3043,#3049));
#3035 = ORIENTED_EDGE('',*,*,#3036,.T.);
#3036 = EDGE_CURVE('',#3014,#3037,#3039,.T.);
#3037 = VERTEX_POINT('',#3038);
#3038 = CARTESIAN_POINT('',(106.80287933349,-31.16267395019,4.));
#3039 = LINE('',#3040,#3041);
#3040 = CARTESIAN_POINT('',(106.69105529785,-31.22552490234,4.));
#3041 = VECTOR('',#3042,1.);
#3042 = DIRECTION('',(0.871742267058,0.489964712835,0.));
#3043 = ORIENTED_EDGE('',*,*,#3044,.T.);
#3044 = EDGE_CURVE('',#3037,#2992,#3045,.T.);
#3045 = LINE('',#3046,#3047);
#3046 = CARTESIAN_POINT('',(106.80287933349,-31.16267395019,4.));
#3047 = VECTOR('',#3048,1.);
#3048 = DIRECTION('',(-0.992870650827,0.119196773141,0.));
#3049 = ORIENTED_EDGE('',*,*,#3021,.F.);
#3050 = PLANE('',#3051);
#3051 = AXIS2_PLACEMENT_3D('',#3052,#3053,#3054);
#3052 = CARTESIAN_POINT('',(106.57800025912,-31.15540609766,4.));
#3053 = DIRECTION('',(0.,0.,1.));
#3054 = DIRECTION('',(1.,0.,-0.));
#3055 = ADVANCED_FACE('',(#3056),#3073,.T.);
#3056 = FACE_BOUND('',#3057,.T.);
#3057 = EDGE_LOOP('',(#3058,#3066,#3072));
#3058 = ORIENTED_EDGE('',*,*,#3059,.T.);
#3059 = EDGE_CURVE('',#3037,#3060,#3062,.T.);
#3060 = VERTEX_POINT('',#3061);
#3061 = CARTESIAN_POINT('',(106.9174041748,-31.12137413024,4.));
#3062 = LINE('',#3063,#3064);
#3063 = CARTESIAN_POINT('',(106.80287933349,-31.16267395019,4.));
#3064 = VECTOR('',#3065,1.);
#3065 = DIRECTION('',(0.94070173144,0.339234804325,0.));
#3066 = ORIENTED_EDGE('',*,*,#3067,.T.);
#3067 = EDGE_CURVE('',#3060,#2992,#3068,.T.);
#3068 = LINE('',#3069,#3070);
#3069 = CARTESIAN_POINT('',(106.9174041748,-31.12137413024,4.));
#3070 = VECTOR('',#3071,1.);
#3071 = DIRECTION('',(-0.999732834761,2.311404555024E-02,0.));
#3072 = ORIENTED_EDGE('',*,*,#3044,.F.);
#3073 = PLANE('',#3074);
#3074 = AXIS2_PLACEMENT_3D('',#3075,#3076,#3077);
#3075 = CARTESIAN_POINT('',(106.6347144372,-31.12592412558,4.));
#3076 = DIRECTION('',(0.,0.,1.));
#3077 = DIRECTION('',(1.,0.,-0.));
#3078 = ADVANCED_FACE('',(#3079),#3096,.T.);
#3079 = FACE_BOUND('',#3080,.T.);
#3080 = EDGE_LOOP('',(#3081,#3089,#3095));
#3081 = ORIENTED_EDGE('',*,*,#3082,.T.);
#3082 = EDGE_CURVE('',#3060,#3083,#3085,.T.);
#3083 = VERTEX_POINT('',#3084);
#3084 = CARTESIAN_POINT('',(107.06856536865,-31.09042358398,4.));
#3085 = LINE('',#3086,#3087);
#3086 = CARTESIAN_POINT('',(106.9174041748,-31.12137413024,4.));
#3087 = VECTOR('',#3088,1.);
#3088 = DIRECTION('',(0.979675199285,0.200590388366,0.));
#3089 = ORIENTED_EDGE('',*,*,#3090,.T.);
#3090 = EDGE_CURVE('',#3083,#2992,#3091,.T.);
#3091 = LINE('',#3092,#3093);
#3092 = CARTESIAN_POINT('',(107.06856536865,-31.09042358398,4.));
#3093 = VECTOR('',#3094,1.);
#3094 = DIRECTION('',(-0.999693055392,-2.477488651598E-02,0.));
#3095 = ORIENTED_EDGE('',*,*,#3067,.F.);
#3096 = PLANE('',#3097);
#3097 = AXIS2_PLACEMENT_3D('',#3098,#3099,#3100);
#3098 = CARTESIAN_POINT('',(106.70963988933,-31.10613422007,4.));
#3099 = DIRECTION('',(0.,0.,1.));
#3100 = DIRECTION('',(1.,0.,-0.));
#3101 = ADVANCED_FACE('',(#3102),#3117,.T.);
#3102 = FACE_BOUND('',#3103,.T.);
#3103 = EDGE_LOOP('',(#3104,#3105,#3111));
#3104 = ORIENTED_EDGE('',*,*,#3090,.F.);
#3105 = ORIENTED_EDGE('',*,*,#3106,.F.);
#3106 = EDGE_CURVE('',#405,#3083,#3107,.T.);
#3107 = LINE('',#3108,#3109);
#3108 = CARTESIAN_POINT('',(106.06455993652,-31.10824394226,4.));
#3109 = VECTOR('',#3110,1.);
#3110 = DIRECTION('',(0.999842519008,1.774646962904E-02,0.));
#3111 = ORIENTED_EDGE('',*,*,#3112,.T.);
#3112 = EDGE_CURVE('',#405,#2992,#3113,.T.);
#3113 = LINE('',#3114,#3115);
#3114 = CARTESIAN_POINT('',(106.06455993652,-31.10824394226,4.));
#3115 = VECTOR('',#3116,1.);
#3116 = DIRECTION('',(1.,0.,0.));
#3117 = PLANE('',#3118);
#3118 = AXIS2_PLACEMENT_3D('',#3119,#3120,#3121);
#3119 = CARTESIAN_POINT('',(106.56657831405,-31.10059787126,4.));
#3120 = DIRECTION('',(0.,0.,1.));
#3121 = DIRECTION('',(1.,0.,-0.));
#3122 = ADVANCED_FACE('',(#3123),#3149,.T.);
#3123 = FACE_BOUND('',#3124,.T.);
#3124 = EDGE_LOOP('',(#3125,#3135,#3143));
#3125 = ORIENTED_EDGE('',*,*,#3126,.T.);
#3126 = EDGE_CURVE('',#3127,#3129,#3131,.T.);
#3127 = VERTEX_POINT('',#3128);
#3128 = CARTESIAN_POINT('',(103.33731842041,-32.21682357788,4.));
#3129 = VERTEX_POINT('',#3130);
#3130 = CARTESIAN_POINT('',(103.33136749267,-33.4487915039,4.));
#3131 = LINE('',#3132,#3133);
#3132 = CARTESIAN_POINT('',(103.33731842041,-32.21682357788,4.));
#3133 = VECTOR('',#3134,1.);
#3134 = DIRECTION('',(-4.830367888144E-03,-0.999988333705,0.));
#3135 = ORIENTED_EDGE('',*,*,#3136,.T.);
#3136 = EDGE_CURVE('',#3129,#3137,#3139,.T.);
#3137 = VERTEX_POINT('',#3138);
#3138 = CARTESIAN_POINT('',(103.34658813476,-32.46479415893,4.));
#3139 = LINE('',#3140,#3141);
#3140 = CARTESIAN_POINT('',(103.33136749267,-33.4487915039,4.));
#3141 = VECTOR('',#3142,1.);
#3142 = DIRECTION('',(1.546632378164E-02,0.999880389261,0.));
#3143 = ORIENTED_EDGE('',*,*,#3144,.T.);
#3144 = EDGE_CURVE('',#3137,#3127,#3145,.T.);
#3145 = LINE('',#3146,#3147);
#3146 = CARTESIAN_POINT('',(103.34658813476,-32.46479415893,4.));
#3147 = VECTOR('',#3148,1.);
#3148 = DIRECTION('',(-3.735622255434E-02,0.999302012725,0.));
#3149 = PLANE('',#3150);
#3150 = AXIS2_PLACEMENT_3D('',#3151,#3152,#3153);
#3151 = CARTESIAN_POINT('',(103.336960268,-32.83277888283,4.));
#3152 = DIRECTION('',(0.,0.,1.));
#3153 = DIRECTION('',(1.,0.,-0.));
#3154 = ADVANCED_FACE('',(#3155),#3172,.T.);
#3155 = FACE_BOUND('',#3156,.T.);
#3156 = EDGE_LOOP('',(#3157,#3165,#3166));
#3157 = ORIENTED_EDGE('',*,*,#3158,.T.);
#3158 = EDGE_CURVE('',#3159,#3137,#3161,.T.);
#3159 = VERTEX_POINT('',#3160);
#3160 = CARTESIAN_POINT('',(103.36771392822,-32.65769195556,4.));
#3161 = LINE('',#3162,#3163);
#3162 = CARTESIAN_POINT('',(103.36771392822,-32.65769195556,4.));
#3163 = VECTOR('',#3164,1.);
#3164 = DIRECTION('',(-0.108867123817,0.994056310956,0.));
#3165 = ORIENTED_EDGE('',*,*,#3136,.F.);
#3166 = ORIENTED_EDGE('',*,*,#3167,.F.);
#3167 = EDGE_CURVE('',#3159,#3129,#3168,.T.);
#3168 = LINE('',#3169,#3170);
#3169 = CARTESIAN_POINT('',(103.36771392822,-32.65769195556,4.));
#3170 = VECTOR('',#3171,1.);
#3171 = DIRECTION('',(-4.589578512276E-02,-0.998946233242,0.));
#3172 = PLANE('',#3173);
#3173 = AXIS2_PLACEMENT_3D('',#3174,#3175,#3176);
#3174 = CARTESIAN_POINT('',(103.34501387799,-32.95660211463,4.));
#3175 = DIRECTION('',(0.,0.,1.));
#3176 = DIRECTION('',(1.,0.,-0.));
#3177 = ADVANCED_FACE('',(#3178),#3204,.T.);
#3178 = FACE_BOUND('',#3179,.T.);
#3179 = EDGE_LOOP('',(#3180,#3190,#3198));
#3180 = ORIENTED_EDGE('',*,*,#3181,.T.);
#3181 = EDGE_CURVE('',#3182,#3184,#3186,.T.);
#3182 = VERTEX_POINT('',#3183);
#3183 = CARTESIAN_POINT('',(95.459594726562,-30.13132476806,4.));
#3184 = VERTEX_POINT('',#3185);
#3185 = CARTESIAN_POINT('',(95.969680786133,-29.02500343322,4.));
#3186 = LINE('',#3187,#3188);
#3187 = CARTESIAN_POINT('',(95.459594726562,-30.13132476806,4.));
#3188 = VECTOR('',#3189,1.);
#3189 = DIRECTION('',(0.418703698671,0.908122906175,0.));
#3190 = ORIENTED_EDGE('',*,*,#3191,.T.);
#3191 = EDGE_CURVE('',#3184,#3192,#3194,.T.);
#3192 = VERTEX_POINT('',#3193);
#3193 = CARTESIAN_POINT('',(95.404541015625,-30.1415939331,4.));
#3194 = LINE('',#3195,#3196);
#3195 = CARTESIAN_POINT('',(95.969680786133,-29.02500343322,4.));
#3196 = VECTOR('',#3197,1.);
#3197 = DIRECTION('',(-0.451583620073,-0.892228801419,0.));
#3198 = ORIENTED_EDGE('',*,*,#3199,.T.);
#3199 = EDGE_CURVE('',#3192,#3182,#3200,.T.);
#3200 = LINE('',#3201,#3202);
#3201 = CARTESIAN_POINT('',(95.404541015625,-30.1415939331,4.));
#3202 = VECTOR('',#3203,1.);
#3203 = DIRECTION('',(0.983044486112,0.183367222603,0.));
#3204 = PLANE('',#3205);
#3205 = AXIS2_PLACEMENT_3D('',#3206,#3207,#3208);
#3206 = CARTESIAN_POINT('',(95.694733042458,-29.59308743236,4.));
#3207 = DIRECTION('',(0.,0.,1.));
#3208 = DIRECTION('',(1.,0.,-0.));
#3209 = ADVANCED_FACE('',(#3210),#3227,.T.);
#3210 = FACE_BOUND('',#3211,.T.);
#3211 = EDGE_LOOP('',(#3212,#3213,#3221));
#3212 = ORIENTED_EDGE('',*,*,#3191,.F.);
#3213 = ORIENTED_EDGE('',*,*,#3214,.F.);
#3214 = EDGE_CURVE('',#3215,#3184,#3217,.T.);
#3215 = VERTEX_POINT('',#3216);
#3216 = CARTESIAN_POINT('',(94.992767333984,-29.02500343322,4.));
#3217 = LINE('',#3218,#3219);
#3218 = CARTESIAN_POINT('',(94.992767333984,-29.02500343322,4.));
#3219 = VECTOR('',#3220,1.);
#3220 = DIRECTION('',(1.,0.,0.));
#3221 = ORIENTED_EDGE('',*,*,#3222,.T.);
#3222 = EDGE_CURVE('',#3215,#3192,#3223,.T.);
#3223 = LINE('',#3224,#3225);
#3224 = CARTESIAN_POINT('',(94.992767333984,-29.02500343322,4.));
#3225 = VECTOR('',#3226,1.);
#3226 = DIRECTION('',(0.34599997351,-0.938234522031,0.));
#3227 = PLANE('',#3228);
#3228 = AXIS2_PLACEMENT_3D('',#3229,#3230,#3231);
#3229 = CARTESIAN_POINT('',(95.458223695316,-29.42375196538,4.));
#3230 = DIRECTION('',(0.,0.,1.));
#3231 = DIRECTION('',(1.,0.,-0.));
#3232 = ADVANCED_FACE('',(#3233),#3259,.T.);
#3233 = FACE_BOUND('',#3234,.T.);
#3234 = EDGE_LOOP('',(#3235,#3245,#3253));
#3235 = ORIENTED_EDGE('',*,*,#3236,.T.);
#3236 = EDGE_CURVE('',#3237,#3239,#3241,.T.);
#3237 = VERTEX_POINT('',#3238);
#3238 = CARTESIAN_POINT('',(105.73891448974,-47.79125595092,4.));
#3239 = VERTEX_POINT('',#3240);
#3240 = CARTESIAN_POINT('',(109.54488372802,-47.79125595092,4.));
#3241 = LINE('',#3242,#3243);
#3242 = CARTESIAN_POINT('',(105.73891448974,-47.79125595092,4.));
#3243 = VECTOR('',#3244,1.);
#3244 = DIRECTION('',(1.,0.,0.));
#3245 = ORIENTED_EDGE('',*,*,#3246,.T.);
#3246 = EDGE_CURVE('',#3239,#3247,#3249,.T.);
#3247 = VERTEX_POINT('',#3248);
#3248 = CARTESIAN_POINT('',(106.49048614502,-45.88234329223,4.));
#3249 = LINE('',#3250,#3251);
#3250 = CARTESIAN_POINT('',(109.54488372802,-47.79125595092,4.));
#3251 = VECTOR('',#3252,1.);
#3252 = DIRECTION('',(-0.848009013783,0.529981803973,0.));
#3253 = ORIENTED_EDGE('',*,*,#3254,.T.);
#3254 = EDGE_CURVE('',#3247,#3237,#3255,.T.);
#3255 = LINE('',#3256,#3257);
#3256 = CARTESIAN_POINT('',(106.49048614502,-45.88234329223,4.));
#3257 = VECTOR('',#3258,1.);
#3258 = DIRECTION('',(-0.36634550052,-0.930478895112,0.));
#3259 = PLANE('',#3260);
#3260 = AXIS2_PLACEMENT_3D('',#3261,#3262,#3263);
#3261 = CARTESIAN_POINT('',(107.45376958215,-47.2208249912,4.));
#3262 = DIRECTION('',(0.,0.,1.));
#3263 = DIRECTION('',(1.,0.,-0.));
#3264 = ADVANCED_FACE('',(#3265),#3282,.T.);
#3265 = FACE_BOUND('',#3266,.T.);
#3266 = EDGE_LOOP('',(#3267,#3268,#3276));
#3267 = ORIENTED_EDGE('',*,*,#3254,.F.);
#3268 = ORIENTED_EDGE('',*,*,#3269,.F.);
#3269 = EDGE_CURVE('',#3270,#3247,#3272,.T.);
#3270 = VERTEX_POINT('',#3271);
#3271 = CARTESIAN_POINT('',(106.16166687011,-46.03097534179,4.));
#3272 = LINE('',#3273,#3274);
#3273 = CARTESIAN_POINT('',(106.16166687011,-46.03097534179,4.));
#3274 = VECTOR('',#3275,1.);
#3275 = DIRECTION('',(0.911232270485,0.411892885623,0.));
#3276 = ORIENTED_EDGE('',*,*,#3277,.T.);
#3277 = EDGE_CURVE('',#3270,#3237,#3278,.T.);
#3278 = LINE('',#3279,#3280);
#3279 = CARTESIAN_POINT('',(106.16166687011,-46.03097534179,4.));
#3280 = VECTOR('',#3281,1.);
#3281 = DIRECTION('',(-0.233521823073,-0.972351560984,0.));
#3282 = PLANE('',#3283);
#3283 = AXIS2_PLACEMENT_3D('',#3284,#3285,#3286);
#3284 = CARTESIAN_POINT('',(106.06227894317,-46.79344775344,4.));
#3285 = DIRECTION('',(0.,0.,1.));
#3286 = DIRECTION('',(1.,0.,-0.));
#3287 = ADVANCED_FACE('',(#3288),#3314,.T.);
#3288 = FACE_BOUND('',#3289,.T.);
#3289 = EDGE_LOOP('',(#3290,#3300,#3308));
#3290 = ORIENTED_EDGE('',*,*,#3291,.T.);
#3291 = EDGE_CURVE('',#3292,#3294,#3296,.T.);
#3292 = VERTEX_POINT('',#3293);
#3293 = CARTESIAN_POINT('',(102.45620727539,-41.27625274658,4.));
#3294 = VERTEX_POINT('',#3295);
#3295 = CARTESIAN_POINT('',(103.32733917236,-44.11529541015,4.));
#3296 = LINE('',#3297,#3298);
#3297 = CARTESIAN_POINT('',(102.45620727539,-41.27625274658,4.));
#3298 = VECTOR('',#3299,1.);
#3299 = DIRECTION('',(0.293341431374,-0.956007742981,0.));
#3300 = ORIENTED_EDGE('',*,*,#3301,.T.);
#3301 = EDGE_CURVE('',#3294,#3302,#3304,.T.);
#3302 = VERTEX_POINT('',#3303);
#3303 = CARTESIAN_POINT('',(103.33136749267,-41.27625274658,4.));
#3304 = LINE('',#3305,#3306);
#3305 = CARTESIAN_POINT('',(103.32733917236,-44.11529541015,4.));
#3306 = VECTOR('',#3307,1.);
#3307 = DIRECTION('',(1.418899514658E-03,0.999998993362,0.));
#3308 = ORIENTED_EDGE('',*,*,#3309,.T.);
#3309 = EDGE_CURVE('',#3302,#3292,#3310,.T.);
#3310 = LINE('',#3311,#3312);
#3311 = CARTESIAN_POINT('',(103.33136749267,-41.27625274658,4.));
#3312 = VECTOR('',#3313,1.);
#3313 = DIRECTION('',(-1.,0.,0.));
#3314 = PLANE('',#3315);
#3315 = AXIS2_PLACEMENT_3D('',#3316,#3317,#3318);
#3316 = CARTESIAN_POINT('',(103.07790319691,-42.50990801796,4.));
#3317 = DIRECTION('',(0.,0.,1.));
#3318 = DIRECTION('',(1.,0.,-0.));
#3319 = ADVANCED_FACE('',(#3320),#3337,.T.);
#3320 = FACE_BOUND('',#3321,.T.);
#3321 = EDGE_LOOP('',(#3322,#3330,#3331));
#3322 = ORIENTED_EDGE('',*,*,#3323,.T.);
#3323 = EDGE_CURVE('',#3324,#3302,#3326,.T.);
#3324 = VERTEX_POINT('',#3325);
#3325 = CARTESIAN_POINT('',(103.34264373779,-43.75477218627,4.));
#3326 = LINE('',#3327,#3328);
#3327 = CARTESIAN_POINT('',(103.34264373779,-43.75477218627,4.));
#3328 = VECTOR('',#3329,1.);
#3329 = DIRECTION('',(-4.549542051695E-03,0.99998965078,0.));
#3330 = ORIENTED_EDGE('',*,*,#3301,.F.);
#3331 = ORIENTED_EDGE('',*,*,#3332,.F.);
#3332 = EDGE_CURVE('',#3324,#3294,#3333,.T.);
#3333 = LINE('',#3334,#3335);
#3334 = CARTESIAN_POINT('',(103.34264373779,-43.75477218627,4.));
#3335 = VECTOR('',#3336,1.);
#3336 = DIRECTION('',(-4.241278496272E-02,-0.999100172992,0.));
#3337 = PLANE('',#3338);
#3338 = AXIS2_PLACEMENT_3D('',#3339,#3340,#3341);
#3339 = CARTESIAN_POINT('',(103.33305171411,-42.6958441266,4.));
#3340 = DIRECTION('',(0.,0.,1.));
#3341 = DIRECTION('',(1.,0.,-0.));
#3342 = ADVANCED_FACE('',(#3343),#3369,.T.);
#3343 = FACE_BOUND('',#3344,.T.);
#3344 = EDGE_LOOP('',(#3345,#3355,#3363));
#3345 = ORIENTED_EDGE('',*,*,#3346,.T.);
#3346 = EDGE_CURVE('',#3347,#3349,#3351,.T.);
#3347 = VERTEX_POINT('',#3348);
#3348 = CARTESIAN_POINT('',(121.82994079589,-46.05924606323,4.));
#3349 = VERTEX_POINT('',#3350);
#3350 = CARTESIAN_POINT('',(122.18268585205,-46.13527297973,4.));
#3351 = LINE('',#3352,#3353);
#3352 = CARTESIAN_POINT('',(121.82994079589,-46.05924606323,4.));
#3353 = VECTOR('',#3354,1.);
#3354 = DIRECTION('',(0.977552646812,-0.210691297188,0.));
#3355 = ORIENTED_EDGE('',*,*,#3356,.T.);
#3356 = EDGE_CURVE('',#3349,#3357,#3359,.T.);
#3357 = VERTEX_POINT('',#3358);
#3358 = CARTESIAN_POINT('',(122.18268585205,-46.13527297973,
    0.793750047684));
#3359 = LINE('',#3360,#3361);
#3360 = CARTESIAN_POINT('',(122.18268585205,-46.13527297973,4.));
#3361 = VECTOR('',#3362,1.);
#3362 = DIRECTION('',(0.,0.,-1.));
#3363 = ORIENTED_EDGE('',*,*,#3364,.T.);
#3364 = EDGE_CURVE('',#3357,#3347,#3365,.T.);
#3365 = LINE('',#3366,#3367);
#3366 = CARTESIAN_POINT('',(122.18268585205,-46.13527297973,
    0.793750047684));
#3367 = VECTOR('',#3368,1.);
#3368 = DIRECTION('',(-0.109327747269,2.356333949466E-02,0.993726427499)
  );
#3369 = PLANE('',#3370);
#3370 = AXIS2_PLACEMENT_3D('',#3371,#3372,#3373);
#3371 = CARTESIAN_POINT('',(122.08955277354,-46.11520006685,
    2.482025884865));
#3372 = DIRECTION('',(0.210691297188,0.977552646812,0.));
#3373 = DIRECTION('',(0.977552646812,-0.210691297188,0.));
#3374 = ADVANCED_FACE('',(#3375),#3392,.T.);
#3375 = FACE_BOUND('',#3376,.T.);
#3376 = EDGE_LOOP('',(#3377,#3385,#3391));
#3377 = ORIENTED_EDGE('',*,*,#3378,.T.);
#3378 = EDGE_CURVE('',#3349,#3379,#3381,.T.);
#3379 = VERTEX_POINT('',#3380);
#3380 = CARTESIAN_POINT('',(122.45291137695,-46.15250396728,4.));
#3381 = LINE('',#3382,#3383);
#3382 = CARTESIAN_POINT('',(122.18268585205,-46.13527297973,4.));
#3383 = VECTOR('',#3384,1.);
#3384 = DIRECTION('',(0.997973177656,-6.363597000865E-02,0.));
#3385 = ORIENTED_EDGE('',*,*,#3386,.T.);
#3386 = EDGE_CURVE('',#3379,#3357,#3387,.T.);
#3387 = LINE('',#3388,#3389);
#3388 = CARTESIAN_POINT('',(122.45291137695,-46.15250396728,4.));
#3389 = VECTOR('',#3390,1.);
#3390 = DIRECTION('',(-8.398191316897E-02,5.355124393464E-03,
    -0.996452889455));
#3391 = ORIENTED_EDGE('',*,*,#3356,.F.);
#3392 = PLANE('',#3393);
#3393 = AXIS2_PLACEMENT_3D('',#3394,#3395,#3396);
#3394 = CARTESIAN_POINT('',(122.25308980194,-46.13976230244,
    2.461715256028));
#3395 = DIRECTION('',(6.363597000865E-02,0.997973177656,0.));
#3396 = DIRECTION('',(0.997973177656,-6.363597000865E-02,0.));
#3397 = ADVANCED_FACE('',(#3398),#3415,.T.);
#3398 = FACE_BOUND('',#3399,.T.);
#3399 = EDGE_LOOP('',(#3400,#3401,#3409));
#3400 = ORIENTED_EDGE('',*,*,#3386,.F.);
#3401 = ORIENTED_EDGE('',*,*,#3402,.T.);
#3402 = EDGE_CURVE('',#3379,#3403,#3405,.T.);
#3403 = VERTEX_POINT('',#3404);
#3404 = CARTESIAN_POINT('',(122.54320526123,-46.15058517456,
    0.793750047684));
#3405 = LINE('',#3406,#3407);
#3406 = CARTESIAN_POINT('',(122.45291137695,-46.15250396728,4.));
#3407 = VECTOR('',#3408,1.);
#3408 = DIRECTION('',(2.815066985128E-02,5.982166005573E-04,
    -0.999603512361));
#3409 = ORIENTED_EDGE('',*,*,#3410,.T.);
#3410 = EDGE_CURVE('',#3403,#3357,#3411,.T.);
#3411 = LINE('',#3412,#3413);
#3412 = CARTESIAN_POINT('',(122.54320526123,-46.15058517456,
    0.793750047684));
#3413 = VECTOR('',#3414,1.);
#3414 = DIRECTION('',(-0.999099257809,4.243433805439E-02,0.));
#3415 = PLANE('',#3416);
#3416 = AXIS2_PLACEMENT_3D('',#3417,#3418,#3419);
#3417 = CARTESIAN_POINT('',(122.40540182,-46.14745623073,2.31162948665)
  );
#3418 = DIRECTION('',(4.243426984884E-02,0.999097651937,
    1.792940800727E-03));
#3419 = DIRECTION('',(0.999099257809,-4.243433805439E-02,0.));
#3420 = ADVANCED_FACE('',(#3421),#3438,.T.);
#3421 = FACE_BOUND('',#3422,.T.);
#3422 = EDGE_LOOP('',(#3423,#3431,#3437));
#3423 = ORIENTED_EDGE('',*,*,#3424,.T.);
#3424 = EDGE_CURVE('',#3379,#3425,#3427,.T.);
#3425 = VERTEX_POINT('',#3426);
#3426 = CARTESIAN_POINT('',(122.54320526123,-46.15058517456,4.));
#3427 = LINE('',#3428,#3429);
#3428 = CARTESIAN_POINT('',(122.45291137695,-46.15250396728,4.));
#3429 = VECTOR('',#3430,1.);
#3430 = DIRECTION('',(0.999774283972,2.124573150985E-02,0.));
#3431 = ORIENTED_EDGE('',*,*,#3432,.T.);
#3432 = EDGE_CURVE('',#3425,#3403,#3433,.T.);
#3433 = LINE('',#3434,#3435);
#3434 = CARTESIAN_POINT('',(122.54320526123,-46.15058517456,4.));
#3435 = VECTOR('',#3436,1.);
#3436 = DIRECTION('',(0.,0.,-1.));
#3437 = ORIENTED_EDGE('',*,*,#3402,.F.);
#3438 = PLANE('',#3439);
#3439 = AXIS2_PLACEMENT_3D('',#3440,#3441,#3442);
#3440 = CARTESIAN_POINT('',(122.52031392624,-46.15107162751,
    2.41913565558));
#3441 = DIRECTION('',(-2.124573150985E-02,0.999774283972,0.));
#3442 = DIRECTION('',(0.999774283972,2.124573150985E-02,0.));
#3443 = ADVANCED_FACE('',(#3444),#3461,.T.);
#3444 = FACE_BOUND('',#3445,.T.);
#3445 = EDGE_LOOP('',(#3446,#3447,#3455));
#3446 = ORIENTED_EDGE('',*,*,#3432,.F.);
#3447 = ORIENTED_EDGE('',*,*,#3448,.T.);
#3448 = EDGE_CURVE('',#3425,#3449,#3451,.T.);
#3449 = VERTEX_POINT('',#3450);
#3450 = CARTESIAN_POINT('',(122.90113830566,-46.10475540161,
    0.793750047684));
#3451 = LINE('',#3452,#3453);
#3452 = CARTESIAN_POINT('',(122.54320526123,-46.15058517456,4.));
#3453 = VECTOR('',#3454,1.);
#3454 = DIRECTION('',(0.110935643414,1.420420782234E-02,-0.993726080719)
  );
#3455 = ORIENTED_EDGE('',*,*,#3456,.T.);
#3456 = EDGE_CURVE('',#3449,#3403,#3457,.T.);
#3457 = LINE('',#3458,#3459);
#3458 = CARTESIAN_POINT('',(122.90113830566,-46.10475540161,
    0.793750047684));
#3459 = VECTOR('',#3460,1.);
#3460 = DIRECTION('',(-0.991902301825,-0.12700324261,0.));
#3461 = PLANE('',#3462);
#3462 = AXIS2_PLACEMENT_3D('',#3463,#3464,#3465);
#3463 = CARTESIAN_POINT('',(122.63770823111,-46.13848500744,
    2.311721927432));
#3464 = DIRECTION('',(-0.12700324261,0.991902301825,0.));
#3465 = DIRECTION('',(0.991902301825,0.12700324261,0.));
#3466 = ADVANCED_FACE('',(#3467),#3484,.T.);
#3467 = FACE_BOUND('',#3468,.T.);
#3468 = EDGE_LOOP('',(#3469,#3477,#3483));
#3469 = ORIENTED_EDGE('',*,*,#3470,.T.);
#3470 = EDGE_CURVE('',#3425,#3471,#3473,.T.);
#3471 = VERTEX_POINT('',#3472);
#3472 = CARTESIAN_POINT('',(122.90113830566,-46.10475540161,4.));
#3473 = LINE('',#3474,#3475);
#3474 = CARTESIAN_POINT('',(122.54320526123,-46.15058517456,4.));
#3475 = VECTOR('',#3476,1.);
#3476 = DIRECTION('',(0.991902301825,0.12700324261,0.));
#3477 = ORIENTED_EDGE('',*,*,#3478,.T.);
#3478 = EDGE_CURVE('',#3471,#3449,#3479,.T.);
#3479 = LINE('',#3480,#3481);
#3480 = CARTESIAN_POINT('',(122.90113830566,-46.10475540161,4.));
#3481 = VECTOR('',#3482,1.);
#3482 = DIRECTION('',(0.,0.,-1.));
#3483 = ORIENTED_EDGE('',*,*,#3448,.F.);
#3484 = PLANE('',#3485);
#3485 = AXIS2_PLACEMENT_3D('',#3486,#3487,#3488);
#3486 = CARTESIAN_POINT('',(122.80663533578,-46.11685556872,
    2.482028120252));
#3487 = DIRECTION('',(-0.12700324261,0.991902301825,0.));
#3488 = DIRECTION('',(0.991902301825,0.12700324261,0.));
#3489 = ADVANCED_FACE('',(#3490),#3507,.T.);
#3490 = FACE_BOUND('',#3491,.T.);
#3491 = EDGE_LOOP('',(#3492,#3493,#3501));
#3492 = ORIENTED_EDGE('',*,*,#3478,.F.);
#3493 = ORIENTED_EDGE('',*,*,#3494,.T.);
#3494 = EDGE_CURVE('',#3471,#3495,#3497,.T.);
#3495 = VERTEX_POINT('',#3496);
#3496 = CARTESIAN_POINT('',(123.24617004394,-45.99908447265,
    0.793750047684));
#3497 = LINE('',#3498,#3499);
#3498 = CARTESIAN_POINT('',(122.90113830566,-46.10475540161,4.));
#3499 = VECTOR('',#3500,1.);
#3500 = DIRECTION('',(0.106937105523,3.27510255627E-02,-0.993726232816)
  );
#3501 = ORIENTED_EDGE('',*,*,#3502,.T.);
#3502 = EDGE_CURVE('',#3495,#3449,#3503,.T.);
#3503 = LINE('',#3504,#3505);
#3504 = CARTESIAN_POINT('',(123.24617004394,-45.99908447265,
    0.793750047684));
#3505 = VECTOR('',#3506,1.);
#3506 = DIRECTION('',(-0.956161965296,-0.292838344692,0.));
#3507 = PLANE('',#3508);
#3508 = AXIS2_PLACEMENT_3D('',#3509,#3510,#3511);
#3509 = CARTESIAN_POINT('',(122.99223496024,-46.07685574182,
    2.311722907863));
#3510 = DIRECTION('',(-0.292838344692,0.956161965296,0.));
#3511 = DIRECTION('',(0.956161965296,0.292838344692,0.));
#3512 = ADVANCED_FACE('',(#3513),#3530,.T.);
#3513 = FACE_BOUND('',#3514,.T.);
#3514 = EDGE_LOOP('',(#3515,#3523,#3529));
#3515 = ORIENTED_EDGE('',*,*,#3516,.T.);
#3516 = EDGE_CURVE('',#3471,#3517,#3519,.T.);
#3517 = VERTEX_POINT('',#3518);
#3518 = CARTESIAN_POINT('',(123.24617004394,-45.99908447265,4.));
#3519 = LINE('',#3520,#3521);
#3520 = CARTESIAN_POINT('',(122.90113830566,-46.10475540161,4.));
#3521 = VECTOR('',#3522,1.);
#3522 = DIRECTION('',(0.956161965296,0.292838344692,0.));
#3523 = ORIENTED_EDGE('',*,*,#3524,.T.);
#3524 = EDGE_CURVE('',#3517,#3495,#3525,.T.);
#3525 = LINE('',#3526,#3527);
#3526 = CARTESIAN_POINT('',(123.24617004394,-45.99908447265,4.));
#3527 = VECTOR('',#3528,1.);
#3528 = DIRECTION('',(0.,0.,-1.));
#3529 = ORIENTED_EDGE('',*,*,#3494,.F.);
#3530 = PLANE('',#3531);
#3531 = AXIS2_PLACEMENT_3D('',#3532,#3533,#3534);
#3532 = CARTESIAN_POINT('',(123.15507338936,-46.02698413244,
    2.482027139821));
#3533 = DIRECTION('',(-0.292838344692,0.956161965296,0.));
#3534 = DIRECTION('',(0.956161965296,0.292838344692,0.));
#3535 = ADVANCED_FACE('',(#3536),#3553,.T.);
#3536 = FACE_BOUND('',#3537,.T.);
#3537 = EDGE_LOOP('',(#3538,#3539,#3547));
#3538 = ORIENTED_EDGE('',*,*,#3524,.F.);
#3539 = ORIENTED_EDGE('',*,*,#3540,.T.);
#3540 = EDGE_CURVE('',#3517,#3541,#3543,.T.);
#3541 = VERTEX_POINT('',#3542);
#3542 = CARTESIAN_POINT('',(123.56837463378,-45.8366355896,
    0.793750047684));
#3543 = LINE('',#3544,#3545);
#3544 = CARTESIAN_POINT('',(123.24617004394,-45.99908447265,4.));
#3545 = VECTOR('',#3546,1.);
#3546 = DIRECTION('',(9.986223098692E-02,5.034846924818E-02,
    -0.993726605494));
#3547 = ORIENTED_EDGE('',*,*,#3548,.T.);
#3548 = EDGE_CURVE('',#3541,#3495,#3549,.T.);
#3549 = LINE('',#3550,#3551);
#3550 = CARTESIAN_POINT('',(123.56837463378,-45.8366355896,
    0.793750047684));
#3551 = VECTOR('',#3552,1.);
#3552 = DIRECTION('',(-0.892929482105,-0.450196557059,0.));
#3553 = PLANE('',#3554);
#3554 = AXIS2_PLACEMENT_3D('',#3555,#3556,#3557);
#3555 = CARTESIAN_POINT('',(123.33123964918,-45.95619413903,
    2.311725310227));
#3556 = DIRECTION('',(-0.450196557059,0.892929482105,0.));
#3557 = DIRECTION('',(0.892929482105,0.450196557059,0.));
#3558 = ADVANCED_FACE('',(#3559),#3576,.T.);
#3559 = FACE_BOUND('',#3560,.T.);
#3560 = EDGE_LOOP('',(#3561,#3569,#3575));
#3561 = ORIENTED_EDGE('',*,*,#3562,.T.);
#3562 = EDGE_CURVE('',#3517,#3563,#3565,.T.);
#3563 = VERTEX_POINT('',#3564);
#3564 = CARTESIAN_POINT('',(123.56837463378,-45.8366355896,4.));
#3565 = LINE('',#3566,#3567);
#3566 = CARTESIAN_POINT('',(123.24617004394,-45.99908447265,4.));
#3567 = VECTOR('',#3568,1.);
#3568 = DIRECTION('',(0.892929482105,0.450196557059,0.));
#3569 = ORIENTED_EDGE('',*,*,#3570,.T.);
#3570 = EDGE_CURVE('',#3563,#3541,#3571,.T.);
#3571 = LINE('',#3572,#3573);
#3572 = CARTESIAN_POINT('',(123.56837463378,-45.8366355896,4.));
#3573 = VECTOR('',#3574,1.);
#3574 = DIRECTION('',(0.,0.,-1.));
#3575 = ORIENTED_EDGE('',*,*,#3540,.F.);
#3576 = PLANE('',#3577);
#3577 = AXIS2_PLACEMENT_3D('',#3578,#3579,#3580);
#3578 = CARTESIAN_POINT('',(123.48330502854,-45.87952592322,
    2.482024737456));
#3579 = DIRECTION('',(-0.450196557059,0.892929482105,0.));
#3580 = DIRECTION('',(0.892929482105,0.450196557059,0.));
#3581 = ADVANCED_FACE('',(#3582),#3599,.T.);
#3582 = FACE_BOUND('',#3583,.T.);
#3583 = EDGE_LOOP('',(#3584,#3585,#3593));
#3584 = ORIENTED_EDGE('',*,*,#3570,.F.);
#3585 = ORIENTED_EDGE('',*,*,#3586,.T.);
#3586 = EDGE_CURVE('',#3563,#3587,#3589,.T.);
#3587 = VERTEX_POINT('',#3588);
#3588 = CARTESIAN_POINT('',(123.85850524902,-45.6220626831,
    0.793750047684));
#3589 = LINE('',#3590,#3591);
#3590 = CARTESIAN_POINT('',(123.56837463378,-45.8366355896,4.));
#3591 = VECTOR('',#3592,1.);
#3592 = DIRECTION('',(8.99213571501E-02,6.650345033049E-02,
    -0.993726039018));
#3593 = ORIENTED_EDGE('',*,*,#3594,.T.);
#3594 = EDGE_CURVE('',#3587,#3541,#3595,.T.);
#3595 = LINE('',#3596,#3597);
#3596 = CARTESIAN_POINT('',(123.85850524902,-45.6220626831,
    0.793750047684));
#3597 = VECTOR('',#3598,1.);
#3598 = DIRECTION('',(-0.80400584439,-0.594621393987,0.));
#3599 = PLANE('',#3600);
#3600 = AXIS2_PLACEMENT_3D('',#3601,#3602,#3603);
#3601 = CARTESIAN_POINT('',(123.6449761381,-45.77998314907,
    2.311721658628));
#3602 = DIRECTION('',(-0.594621393987,0.80400584439,0.));
#3603 = DIRECTION('',(0.80400584439,0.594621393987,0.));
#3604 = ADVANCED_FACE('',(#3605),#3622,.T.);
#3605 = FACE_BOUND('',#3606,.T.);
#3606 = EDGE_LOOP('',(#3607,#3615,#3621));
#3607 = ORIENTED_EDGE('',*,*,#3608,.T.);
#3608 = EDGE_CURVE('',#3563,#3609,#3611,.T.);
#3609 = VERTEX_POINT('',#3610);
#3610 = CARTESIAN_POINT('',(123.85850524902,-45.6220626831,4.));
#3611 = LINE('',#3612,#3613);
#3612 = CARTESIAN_POINT('',(123.56837463378,-45.8366355896,4.));
#3613 = VECTOR('',#3614,1.);
#3614 = DIRECTION('',(0.80400584439,0.594621393987,0.));
#3615 = ORIENTED_EDGE('',*,*,#3616,.T.);
#3616 = EDGE_CURVE('',#3609,#3587,#3617,.T.);
#3617 = LINE('',#3618,#3619);
#3618 = CARTESIAN_POINT('',(123.85850524902,-45.6220626831,4.));
#3619 = VECTOR('',#3620,1.);
#3620 = DIRECTION('',(0.,0.,-1.));
#3621 = ORIENTED_EDGE('',*,*,#3586,.F.);
#3622 = PLANE('',#3623);
#3623 = AXIS2_PLACEMENT_3D('',#3624,#3625,#3626);
#3624 = CARTESIAN_POINT('',(123.7819037447,-45.67871512362,
    2.482028389055));
#3625 = DIRECTION('',(-0.594621393987,0.80400584439,0.));
#3626 = DIRECTION('',(0.80400584439,0.594621393987,0.));
#3627 = ADVANCED_FACE('',(#3628),#3645,.T.);
#3628 = FACE_BOUND('',#3629,.T.);
#3629 = EDGE_LOOP('',(#3630,#3638,#3644));
#3630 = ORIENTED_EDGE('',*,*,#3631,.T.);
#3631 = EDGE_CURVE('',#3609,#3632,#3634,.T.);
#3632 = VERTEX_POINT('',#3633);
#3633 = CARTESIAN_POINT('',(124.10818481445,-45.36154556274,
    0.793750047684));
#3634 = LINE('',#3635,#3636);
#3635 = CARTESIAN_POINT('',(123.85850524902,-45.6220626831,4.));
#3636 = VECTOR('',#3637,1.);
#3637 = DIRECTION('',(7.738423004752E-02,8.074315869088E-02,
    -0.99372643281));
#3638 = ORIENTED_EDGE('',*,*,#3639,.T.);
#3639 = EDGE_CURVE('',#3632,#3587,#3640,.T.);
#3640 = LINE('',#3641,#3642);
#3641 = CARTESIAN_POINT('',(124.10818481445,-45.36154556274,
    0.793750047684));
#3642 = VECTOR('',#3643,1.);
#3643 = DIRECTION('',(-0.691930390174,-0.721964220134,0.));
#3644 = ORIENTED_EDGE('',*,*,#3616,.F.);
#3645 = PLANE('',#3646);
#3646 = AXIS2_PLACEMENT_3D('',#3647,#3648,#3649);
#3647 = CARTESIAN_POINT('',(123.92442658693,-45.55327997317,
    2.311724197056));
#3648 = DIRECTION('',(-0.721964220134,0.691930390174,-0.));
#3649 = DIRECTION('',(-0.691930390174,-0.721964220134,0.));
#3650 = ADVANCED_FACE('',(#3651),#3668,.T.);
#3651 = FACE_BOUND('',#3652,.T.);
#3652 = EDGE_LOOP('',(#3653,#3661,#3662));
#3653 = ORIENTED_EDGE('',*,*,#3654,.T.);
#3654 = EDGE_CURVE('',#3655,#3632,#3657,.T.);
#3655 = VERTEX_POINT('',#3656);
#3656 = CARTESIAN_POINT('',(124.10818481445,-45.36154556274,4.));
#3657 = LINE('',#3658,#3659);
#3658 = CARTESIAN_POINT('',(124.10818481445,-45.36154556274,4.));
#3659 = VECTOR('',#3660,1.);
#3660 = DIRECTION('',(0.,0.,-1.));
#3661 = ORIENTED_EDGE('',*,*,#3631,.F.);
#3662 = ORIENTED_EDGE('',*,*,#3663,.T.);
#3663 = EDGE_CURVE('',#3609,#3655,#3664,.T.);
#3664 = LINE('',#3665,#3666);
#3665 = CARTESIAN_POINT('',(123.85850524902,-45.6220626831,4.));
#3666 = VECTOR('',#3667,1.);
#3667 = DIRECTION('',(0.691930390174,0.721964220134,0.));
#3668 = PLANE('',#3669);
#3669 = AXIS2_PLACEMENT_3D('',#3670,#3671,#3672);
#3670 = CARTESIAN_POINT('',(124.04226347654,-45.43032827267,
    2.482025850628));
#3671 = DIRECTION('',(-0.721964220134,0.691930390174,-0.));
#3672 = DIRECTION('',(-0.691930390174,-0.721964220134,0.));
#3673 = ADVANCED_FACE('',(#3674),#3691,.T.);
#3674 = FACE_BOUND('',#3675,.T.);
#3675 = EDGE_LOOP('',(#3676,#3684,#3690));
#3676 = ORIENTED_EDGE('',*,*,#3677,.T.);
#3677 = EDGE_CURVE('',#3655,#3678,#3680,.T.);
#3678 = VERTEX_POINT('',#3679);
#3679 = CARTESIAN_POINT('',(124.310256958,-45.06257629394,0.793750047684
    ));
#3680 = LINE('',#3681,#3682);
#3681 = CARTESIAN_POINT('',(124.10818481445,-45.36154556274,4.));
#3682 = VECTOR('',#3683,1.);
#3683 = DIRECTION('',(6.26290428272E-02,9.266076367696E-02,-0.9937261121
    ));
#3684 = ORIENTED_EDGE('',*,*,#3685,.T.);
#3685 = EDGE_CURVE('',#3678,#3632,#3686,.T.);
#3686 = LINE('',#3687,#3688);
#3687 = CARTESIAN_POINT('',(124.310256958,-45.06257629394,0.793750047684
    ));
#3688 = VECTOR('',#3689,1.);
#3689 = DIRECTION('',(-0.559982749495,-0.828504266898,0.));
#3690 = ORIENTED_EDGE('',*,*,#3654,.F.);
#3691 = PLANE('',#3692);
#3692 = AXIS2_PLACEMENT_3D('',#3693,#3694,#3695);
#3693 = CARTESIAN_POINT('',(124.16153673445,-45.28261046446,
    2.311722129717));
#3694 = DIRECTION('',(-0.828504266898,0.559982749495,-0.));
#3695 = DIRECTION('',(-0.559982749495,-0.828504266898,0.));
#3696 = ADVANCED_FACE('',(#3697),#3714,.T.);
#3697 = FACE_BOUND('',#3698,.T.);
#3698 = EDGE_LOOP('',(#3699,#3707,#3708));
#3699 = ORIENTED_EDGE('',*,*,#3700,.T.);
#3700 = EDGE_CURVE('',#3701,#3678,#3703,.T.);
#3701 = VERTEX_POINT('',#3702);
#3702 = CARTESIAN_POINT('',(124.310256958,-45.06257629394,4.));
#3703 = LINE('',#3704,#3705);
#3704 = CARTESIAN_POINT('',(124.310256958,-45.06257629394,4.));
#3705 = VECTOR('',#3706,1.);
#3706 = DIRECTION('',(0.,0.,-1.));
#3707 = ORIENTED_EDGE('',*,*,#3677,.F.);
#3708 = ORIENTED_EDGE('',*,*,#3709,.T.);
#3709 = EDGE_CURVE('',#3655,#3701,#3710,.T.);
#3710 = LINE('',#3711,#3712);
#3711 = CARTESIAN_POINT('',(124.10818481445,-45.36154556274,4.));
#3712 = VECTOR('',#3713,1.);
#3713 = DIRECTION('',(0.559982749495,0.828504266898,0.));
#3714 = PLANE('',#3715);
#3715 = AXIS2_PLACEMENT_3D('',#3716,#3717,#3718);
#3716 = CARTESIAN_POINT('',(124.25690503801,-45.14151139222,
    2.482027917967));
#3717 = DIRECTION('',(-0.828504266898,0.559982749495,-0.));
#3718 = DIRECTION('',(-0.559982749495,-0.828504266898,0.));
#3719 = ADVANCED_FACE('',(#3720),#3737,.T.);
#3720 = FACE_BOUND('',#3721,.T.);
#3721 = EDGE_LOOP('',(#3722,#3730,#3736));
#3722 = ORIENTED_EDGE('',*,*,#3723,.T.);
#3723 = EDGE_CURVE('',#3701,#3724,#3726,.T.);
#3724 = VERTEX_POINT('',#3725);
#3725 = CARTESIAN_POINT('',(124.45888519287,-44.73375320434,
    0.793750047684));
#3726 = LINE('',#3727,#3728);
#3727 = CARTESIAN_POINT('',(124.310256958,-45.06257629394,4.));
#3728 = VECTOR('',#3729,1.);
#3729 = DIRECTION('',(4.606495620723E-02,0.10191348391,-0.993726150208)
  );
#3730 = ORIENTED_EDGE('',*,*,#3731,.T.);
#3731 = EDGE_CURVE('',#3724,#3678,#3732,.T.);
#3732 = LINE('',#3733,#3734);
#3733 = CARTESIAN_POINT('',(124.45888519287,-44.73375320434,
    0.793750047684));
#3734 = VECTOR('',#3735,1.);
#3735 = DIRECTION('',(-0.411880140002,-0.911238031621,0.));
#3736 = ORIENTED_EDGE('',*,*,#3700,.F.);
#3737 = PLANE('',#3738);
#3738 = AXIS2_PLACEMENT_3D('',#3739,#3740,#3741);
#3739 = CARTESIAN_POINT('',(124.34949839066,-44.97575908093,
    2.311722375362));
#3740 = DIRECTION('',(-0.911238031621,0.411880140002,-0.));
#3741 = DIRECTION('',(-0.411880140002,-0.911238031621,0.));
#3742 = ADVANCED_FACE('',(#3743),#3760,.T.);
#3743 = FACE_BOUND('',#3744,.T.);
#3744 = EDGE_LOOP('',(#3745,#3753,#3754));
#3745 = ORIENTED_EDGE('',*,*,#3746,.T.);
#3746 = EDGE_CURVE('',#3747,#3724,#3749,.T.);
#3747 = VERTEX_POINT('',#3748);
#3748 = CARTESIAN_POINT('',(124.45888519287,-44.73375320434,4.));
#3749 = LINE('',#3750,#3751);
#3750 = CARTESIAN_POINT('',(124.45888519287,-44.73375320434,4.));
#3751 = VECTOR('',#3752,1.);
#3752 = DIRECTION('',(0.,0.,-1.));
#3753 = ORIENTED_EDGE('',*,*,#3723,.F.);
#3754 = ORIENTED_EDGE('',*,*,#3755,.T.);
#3755 = EDGE_CURVE('',#3701,#3747,#3756,.T.);
#3756 = LINE('',#3757,#3758);
#3757 = CARTESIAN_POINT('',(124.310256958,-45.06257629394,4.));
#3758 = VECTOR('',#3759,1.);
#3759 = DIRECTION('',(0.411880140002,0.911238031621,0.));
#3760 = PLANE('',#3761);
#3761 = AXIS2_PLACEMENT_3D('',#3762,#3763,#3764);
#3762 = CARTESIAN_POINT('',(124.41964376021,-44.82057041735,
    2.482027672321));
#3763 = DIRECTION('',(-0.911238031621,0.411880140002,-0.));
#3764 = DIRECTION('',(-0.411880140002,-0.911238031621,0.));
#3765 = ADVANCED_FACE('',(#3766),#3783,.T.);
#3766 = FACE_BOUND('',#3767,.T.);
#3767 = EDGE_LOOP('',(#3768,#3776,#3782));
#3768 = ORIENTED_EDGE('',*,*,#3769,.T.);
#3769 = EDGE_CURVE('',#3747,#3770,#3772,.T.);
#3770 = VERTEX_POINT('',#3771);
#3771 = CARTESIAN_POINT('',(124.54981994628,-44.38455581665,
    0.793750047684));
#3772 = LINE('',#3773,#3774);
#3773 = CARTESIAN_POINT('',(124.45888519287,-44.73375320434,4.));
#3774 = VECTOR('',#3775,1.);
#3775 = DIRECTION('',(2.818378925407E-02,0.10822820993,-0.993726485809)
  );
#3776 = ORIENTED_EDGE('',*,*,#3777,.T.);
#3777 = EDGE_CURVE('',#3770,#3724,#3778,.T.);
#3778 = LINE('',#3779,#3780);
#3779 = CARTESIAN_POINT('',(124.54981994628,-44.38455581665,
    0.793750047684));
#3780 = VECTOR('',#3781,1.);
#3781 = DIRECTION('',(-0.252006156788,-0.967725631024,0.));
#3782 = ORIENTED_EDGE('',*,*,#3746,.F.);
#3783 = PLANE('',#3784);
#3784 = AXIS2_PLACEMENT_3D('',#3785,#3786,#3787);
#3785 = CARTESIAN_POINT('',(124.48289412307,-44.64155681746,
    2.311724538704));
#3786 = DIRECTION('',(-0.967725631024,0.252006156788,-0.));
#3787 = DIRECTION('',(-0.252006156788,-0.967725631024,0.));
#3788 = ADVANCED_FACE('',(#3789),#3806,.T.);
#3789 = FACE_BOUND('',#3790,.T.);
#3790 = EDGE_LOOP('',(#3791,#3799,#3800));
#3791 = ORIENTED_EDGE('',*,*,#3792,.T.);
#3792 = EDGE_CURVE('',#3793,#3770,#3795,.T.);
#3793 = VERTEX_POINT('',#3794);
#3794 = CARTESIAN_POINT('',(124.54981994628,-44.38455581665,4.));
#3795 = LINE('',#3796,#3797);
#3796 = CARTESIAN_POINT('',(124.54981994628,-44.38455581665,4.));
#3797 = VECTOR('',#3798,1.);
#3798 = DIRECTION('',(0.,0.,-1.));
#3799 = ORIENTED_EDGE('',*,*,#3769,.F.);
#3800 = ORIENTED_EDGE('',*,*,#3801,.T.);
#3801 = EDGE_CURVE('',#3747,#3793,#3802,.T.);
#3802 = LINE('',#3803,#3804);
#3803 = CARTESIAN_POINT('',(124.45888519287,-44.73375320434,4.));
#3804 = VECTOR('',#3805,1.);
#3805 = DIRECTION('',(0.252006156788,0.967725631024,0.));
#3806 = PLANE('',#3807);
#3807 = AXIS2_PLACEMENT_3D('',#3808,#3809,#3810);
#3808 = CARTESIAN_POINT('',(124.52581101608,-44.47675220353,
    2.48202550898));
#3809 = DIRECTION('',(-0.967725631024,0.252006156788,-0.));
#3810 = DIRECTION('',(-0.252006156788,-0.967725631024,0.));
#3811 = ADVANCED_FACE('',(#3812),#3829,.T.);
#3812 = FACE_BOUND('',#3813,.T.);
#3813 = EDGE_LOOP('',(#3814,#3822,#3828));
#3814 = ORIENTED_EDGE('',*,*,#3815,.T.);
#3815 = EDGE_CURVE('',#3793,#3816,#3818,.T.);
#3816 = VERTEX_POINT('',#3817);
#3817 = CARTESIAN_POINT('',(124.58041381835,-44.02500534057,
    0.793750047684));
#3818 = LINE('',#3819,#3820);
#3819 = CARTESIAN_POINT('',(124.54981994628,-44.38455581665,4.));
#3820 = VECTOR('',#3821,1.);
#3821 = DIRECTION('',(9.482084908235E-03,0.111436961464,-0.99372626698)
  );
#3822 = ORIENTED_EDGE('',*,*,#3823,.T.);
#3823 = EDGE_CURVE('',#3816,#3770,#3824,.T.);
#3824 = LINE('',#3825,#3826);
#3825 = CARTESIAN_POINT('',(124.58041381835,-44.02500534057,
    0.793750047684));
#3826 = VECTOR('',#3827,1.);
#3827 = DIRECTION('',(-8.478285908766E-02,-0.996399451427,0.));
#3828 = ORIENTED_EDGE('',*,*,#3792,.F.);
#3829 = PLANE('',#3830);
#3830 = AXIS2_PLACEMENT_3D('',#3831,#3832,#3833);
#3831 = CARTESIAN_POINT('',(124.55789746114,-44.28962588083,
    2.311723128086));
#3832 = DIRECTION('',(-0.996399451427,8.478285908766E-02,-0.));
#3833 = DIRECTION('',(-8.478285908766E-02,-0.996399451427,0.));
#3834 = ADVANCED_FACE('',(#3835),#3852,.T.);
#3835 = FACE_BOUND('',#3836,.T.);
#3836 = EDGE_LOOP('',(#3837,#3845,#3846));
#3837 = ORIENTED_EDGE('',*,*,#3838,.T.);
#3838 = EDGE_CURVE('',#3839,#3816,#3841,.T.);
#3839 = VERTEX_POINT('',#3840);
#3840 = CARTESIAN_POINT('',(124.58041381835,-44.02500534057,4.));
#3841 = LINE('',#3842,#3843);
#3842 = CARTESIAN_POINT('',(124.58041381835,-44.02500534057,4.));
#3843 = VECTOR('',#3844,1.);
#3844 = DIRECTION('',(0.,0.,-1.));
#3845 = ORIENTED_EDGE('',*,*,#3815,.F.);
#3846 = ORIENTED_EDGE('',*,*,#3847,.T.);
#3847 = EDGE_CURVE('',#3793,#3839,#3848,.T.);
#3848 = LINE('',#3849,#3850);
#3849 = CARTESIAN_POINT('',(124.54981994628,-44.38455581665,4.));
#3850 = VECTOR('',#3851,1.);
#3851 = DIRECTION('',(8.478285908766E-02,0.996399451427,0.));
#3852 = PLANE('',#3853);
#3853 = AXIS2_PLACEMENT_3D('',#3854,#3855,#3856);
#3854 = CARTESIAN_POINT('',(124.5723363035,-44.11993527639,
    2.482026919598));
#3855 = DIRECTION('',(-0.996399451427,8.478285908766E-02,-0.));
#3856 = DIRECTION('',(-8.478285908766E-02,-0.996399451427,0.));
#3857 = ADVANCED_FACE('',(#3858),#3875,.T.);
#3858 = FACE_BOUND('',#3859,.T.);
#3859 = EDGE_LOOP('',(#3860,#3868,#3874));
#3860 = ORIENTED_EDGE('',*,*,#3861,.T.);
#3861 = EDGE_CURVE('',#3839,#3862,#3864,.T.);
#3862 = VERTEX_POINT('',#3863);
#3863 = CARTESIAN_POINT('',(124.54981994628,-43.6654548645,
    0.793750047684));
#3864 = LINE('',#3865,#3866);
#3865 = CARTESIAN_POINT('',(124.58041381835,-44.02500534057,4.));
#3866 = VECTOR('',#3867,1.);
#3867 = DIRECTION('',(-9.482084908235E-03,0.111436961464,-0.99372626698)
  );
#3868 = ORIENTED_EDGE('',*,*,#3869,.T.);
#3869 = EDGE_CURVE('',#3862,#3816,#3870,.T.);
#3870 = LINE('',#3871,#3872);
#3871 = CARTESIAN_POINT('',(124.54981994628,-43.6654548645,
    0.793750047684));
#3872 = VECTOR('',#3873,1.);
#3873 = DIRECTION('',(8.478285908766E-02,-0.996399451427,0.));
#3874 = ORIENTED_EDGE('',*,*,#3838,.F.);
#3875 = PLANE('',#3876);
#3876 = AXIS2_PLACEMENT_3D('',#3877,#3878,#3879);
#3877 = CARTESIAN_POINT('',(124.5723363035,-43.93007540475,
    2.311723128086));
#3878 = DIRECTION('',(-0.996399451427,-8.478285908766E-02,-0.));
#3879 = DIRECTION('',(8.478285908766E-02,-0.996399451427,0.));
#3880 = ADVANCED_FACE('',(#3881),#3898,.T.);
#3881 = FACE_BOUND('',#3882,.T.);
#3882 = EDGE_LOOP('',(#3883,#3891,#3892));
#3883 = ORIENTED_EDGE('',*,*,#3884,.T.);
#3884 = EDGE_CURVE('',#3885,#3862,#3887,.T.);
#3885 = VERTEX_POINT('',#3886);
#3886 = CARTESIAN_POINT('',(124.54981994628,-43.6654548645,4.));
#3887 = LINE('',#3888,#3889);
#3888 = CARTESIAN_POINT('',(124.54981994628,-43.6654548645,4.));
#3889 = VECTOR('',#3890,1.);
#3890 = DIRECTION('',(0.,0.,-1.));
#3891 = ORIENTED_EDGE('',*,*,#3861,.F.);
#3892 = ORIENTED_EDGE('',*,*,#3893,.T.);
#3893 = EDGE_CURVE('',#3839,#3885,#3894,.T.);
#3894 = LINE('',#3895,#3896);
#3895 = CARTESIAN_POINT('',(124.58041381835,-44.02500534057,4.));
#3896 = VECTOR('',#3897,1.);
#3897 = DIRECTION('',(-8.478285908766E-02,0.996399451427,0.));
#3898 = PLANE('',#3899);
#3899 = AXIS2_PLACEMENT_3D('',#3900,#3901,#3902);
#3900 = CARTESIAN_POINT('',(124.55789746114,-43.76038480032,
    2.482026919598));
#3901 = DIRECTION('',(-0.996399451427,-8.478285908766E-02,-0.));
#3902 = DIRECTION('',(8.478285908766E-02,-0.996399451427,0.));
#3903 = ADVANCED_FACE('',(#3904),#3921,.T.);
#3904 = FACE_BOUND('',#3905,.T.);
#3905 = EDGE_LOOP('',(#3906,#3914,#3920));
#3906 = ORIENTED_EDGE('',*,*,#3907,.T.);
#3907 = EDGE_CURVE('',#3885,#3908,#3910,.T.);
#3908 = VERTEX_POINT('',#3909);
#3909 = CARTESIAN_POINT('',(124.45888519287,-43.31624221801,
    0.793750047684));
#3910 = LINE('',#3911,#3912);
#3911 = CARTESIAN_POINT('',(124.54981994628,-43.6654548645,4.));
#3912 = VECTOR('',#3913,1.);
#3913 = DIRECTION('',(-2.818377482832E-02,0.108232883752,-0.993725977174
    ));
#3914 = ORIENTED_EDGE('',*,*,#3915,.T.);
#3915 = EDGE_CURVE('',#3908,#3862,#3916,.T.);
#3916 = LINE('',#3917,#3918);
#3917 = CARTESIAN_POINT('',(124.45888519287,-43.31624221801,
    0.793750047684));
#3918 = VECTOR('',#3919,1.);
#3919 = DIRECTION('',(0.251995844677,-0.96772831635,0.));
#3920 = ORIENTED_EDGE('',*,*,#3884,.F.);
#3921 = PLANE('',#3922);
#3922 = AXIS2_PLACEMENT_3D('',#3923,#3924,#3925);
#3923 = CARTESIAN_POINT('',(124.52581096423,-43.57325424978,
    2.311721259985));
#3924 = DIRECTION('',(-0.96772831635,-0.251995844677,-0.));
#3925 = DIRECTION('',(0.251995844677,-0.96772831635,0.));
#3926 = ADVANCED_FACE('',(#3927),#3944,.T.);
#3927 = FACE_BOUND('',#3928,.T.);
#3928 = EDGE_LOOP('',(#3929,#3937,#3938));
#3929 = ORIENTED_EDGE('',*,*,#3930,.T.);
#3930 = EDGE_CURVE('',#3931,#3908,#3933,.T.);
#3931 = VERTEX_POINT('',#3932);
#3932 = CARTESIAN_POINT('',(124.45888519287,-43.31624221801,4.));
#3933 = LINE('',#3934,#3935);
#3934 = CARTESIAN_POINT('',(124.45888519287,-43.31624221801,4.));
#3935 = VECTOR('',#3936,1.);
#3936 = DIRECTION('',(0.,0.,-1.));
#3937 = ORIENTED_EDGE('',*,*,#3907,.F.);
#3938 = ORIENTED_EDGE('',*,*,#3939,.T.);
#3939 = EDGE_CURVE('',#3885,#3931,#3940,.T.);
#3940 = LINE('',#3941,#3942);
#3941 = CARTESIAN_POINT('',(124.54981994628,-43.6654548645,4.));
#3942 = VECTOR('',#3943,1.);
#3943 = DIRECTION('',(-0.251995844677,0.96772831635,0.));
#3944 = PLANE('',#3945);
#3945 = AXIS2_PLACEMENT_3D('',#3946,#3947,#3948);
#3946 = CARTESIAN_POINT('',(124.48289417492,-43.40844283273,
    2.482028787699));
#3947 = DIRECTION('',(-0.96772831635,-0.251995844677,-0.));
#3948 = DIRECTION('',(0.251995844677,-0.96772831635,0.));
#3949 = ADVANCED_FACE('',(#3950),#3967,.T.);
#3950 = FACE_BOUND('',#3951,.T.);
#3951 = EDGE_LOOP('',(#3952,#3960,#3966));
#3952 = ORIENTED_EDGE('',*,*,#3953,.T.);
#3953 = EDGE_CURVE('',#3931,#3954,#3956,.T.);
#3954 = VERTEX_POINT('',#3955);
#3955 = CARTESIAN_POINT('',(124.310256958,-42.9874343872,0.793750047684)
  );
#3956 = LINE('',#3957,#3958);
#3957 = CARTESIAN_POINT('',(124.45888519287,-43.31624221801,4.));
#3958 = VECTOR('',#3959,1.);
#3959 = DIRECTION('',(-4.606497840871E-02,0.101908803807,-0.993726629144
    ));
#3960 = ORIENTED_EDGE('',*,*,#3961,.T.);
#3961 = EDGE_CURVE('',#3954,#3908,#3962,.T.);
#3962 = LINE('',#3963,#3964);
#3963 = CARTESIAN_POINT('',(124.310256958,-42.9874343872,0.793750047684)
  );
#3964 = VECTOR('',#3965,1.);
#3965 = DIRECTION('',(0.411896011112,-0.911230857703,0.));
#3966 = ORIENTED_EDGE('',*,*,#3930,.F.);
#3967 = PLANE('',#3968);
#3968 = AXIS2_PLACEMENT_3D('',#3969,#3970,#3971);
#3969 = CARTESIAN_POINT('',(124.41964384002,-43.22942921025,
    2.311725462686));
#3970 = DIRECTION('',(-0.911230857703,-0.411896011112,-0.));
#3971 = DIRECTION('',(0.411896011112,-0.911230857703,0.));
#3972 = ADVANCED_FACE('',(#3973),#3990,.T.);
#3973 = FACE_BOUND('',#3974,.T.);
#3974 = EDGE_LOOP('',(#3975,#3983,#3984));
#3975 = ORIENTED_EDGE('',*,*,#3976,.T.);
#3976 = EDGE_CURVE('',#3977,#3954,#3979,.T.);
#3977 = VERTEX_POINT('',#3978);
#3978 = CARTESIAN_POINT('',(124.310256958,-42.9874343872,4.));
#3979 = LINE('',#3980,#3981);
#3980 = CARTESIAN_POINT('',(124.310256958,-42.9874343872,4.));
#3981 = VECTOR('',#3982,1.);
#3982 = DIRECTION('',(0.,0.,-1.));
#3983 = ORIENTED_EDGE('',*,*,#3953,.F.);
#3984 = ORIENTED_EDGE('',*,*,#3985,.T.);
#3985 = EDGE_CURVE('',#3931,#3977,#3986,.T.);
#3986 = LINE('',#3987,#3988);
#3987 = CARTESIAN_POINT('',(124.45888519287,-43.31624221801,4.));
#3988 = VECTOR('',#3989,1.);
#3989 = DIRECTION('',(-0.411896011112,0.911230857703,0.));
#3990 = PLANE('',#3991);
#3991 = AXIS2_PLACEMENT_3D('',#3992,#3993,#3994);
#3992 = CARTESIAN_POINT('',(124.34949831085,-43.07424739496,
    2.482024584998));
#3993 = DIRECTION('',(-0.911230857703,-0.411896011112,-0.));
#3994 = DIRECTION('',(0.411896011112,-0.911230857703,0.));
#3995 = ADVANCED_FACE('',(#3996),#4013,.T.);
#3996 = FACE_BOUND('',#3997,.T.);
#3997 = EDGE_LOOP('',(#3998,#4006,#4012));
#3998 = ORIENTED_EDGE('',*,*,#3999,.T.);
#3999 = EDGE_CURVE('',#3977,#4000,#4002,.T.);
#4000 = VERTEX_POINT('',#4001);
#4001 = CARTESIAN_POINT('',(124.10818481445,-42.6884651184,
    0.793750047684));
#4002 = LINE('',#4003,#4004);
#4003 = CARTESIAN_POINT('',(124.310256958,-42.9874343872,4.));
#4004 = VECTOR('',#4005,1.);
#4005 = DIRECTION('',(-6.26290428272E-02,9.266076367696E-02,
    -0.9937261121));
#4006 = ORIENTED_EDGE('',*,*,#4007,.T.);
#4007 = EDGE_CURVE('',#4000,#3954,#4008,.T.);
#4008 = LINE('',#4009,#4010);
#4009 = CARTESIAN_POINT('',(124.10818481445,-42.6884651184,
    0.793750047684));
#4010 = VECTOR('',#4011,1.);
#4011 = DIRECTION('',(0.559982749495,-0.828504266898,0.));
#4012 = ORIENTED_EDGE('',*,*,#3976,.F.);
#4013 = PLANE('',#4014);
#4014 = AXIS2_PLACEMENT_3D('',#4015,#4016,#4017);
#4015 = CARTESIAN_POINT('',(124.25690503801,-42.90849928892,
    2.311722129717));
#4016 = DIRECTION('',(-0.828504266898,-0.559982749495,-0.));
#4017 = DIRECTION('',(0.559982749495,-0.828504266898,0.));
#4018 = ADVANCED_FACE('',(#4019),#4036,.T.);
#4019 = FACE_BOUND('',#4020,.T.);
#4020 = EDGE_LOOP('',(#4021,#4029,#4030));
#4021 = ORIENTED_EDGE('',*,*,#4022,.T.);
#4022 = EDGE_CURVE('',#4023,#4000,#4025,.T.);
#4023 = VERTEX_POINT('',#4024);
#4024 = CARTESIAN_POINT('',(124.10818481445,-42.6884651184,4.));
#4025 = LINE('',#4026,#4027);
#4026 = CARTESIAN_POINT('',(124.10818481445,-42.6884651184,4.));
#4027 = VECTOR('',#4028,1.);
#4028 = DIRECTION('',(0.,0.,-1.));
#4029 = ORIENTED_EDGE('',*,*,#3999,.F.);
#4030 = ORIENTED_EDGE('',*,*,#4031,.T.);
#4031 = EDGE_CURVE('',#3977,#4023,#4032,.T.);
#4032 = LINE('',#4033,#4034);
#4033 = CARTESIAN_POINT('',(124.310256958,-42.9874343872,4.));
#4034 = VECTOR('',#4035,1.);
#4035 = DIRECTION('',(-0.559982749495,0.828504266898,0.));
#4036 = PLANE('',#4037);
#4037 = AXIS2_PLACEMENT_3D('',#4038,#4039,#4040);
#4038 = CARTESIAN_POINT('',(124.16153673445,-42.76740021668,
    2.482027917967));
#4039 = DIRECTION('',(-0.828504266898,-0.559982749495,-0.));
#4040 = DIRECTION('',(0.559982749495,-0.828504266898,0.));
#4041 = ADVANCED_FACE('',(#4042),#4059,.T.);
#4042 = FACE_BOUND('',#4043,.T.);
#4043 = EDGE_LOOP('',(#4044,#4052,#4058));
#4044 = ORIENTED_EDGE('',*,*,#4045,.T.);
#4045 = EDGE_CURVE('',#4023,#4046,#4048,.T.);
#4046 = VERTEX_POINT('',#4047);
#4047 = CARTESIAN_POINT('',(123.85850524902,-42.42794418335,
    0.793750047684));
#4048 = LINE('',#4049,#4050);
#4049 = CARTESIAN_POINT('',(124.10818481445,-42.6884651184,4.));
#4050 = VECTOR('',#4051,1.);
#4051 = DIRECTION('',(-7.738422266014E-02,8.074433328777E-02,
    -0.993726337945));
#4052 = ORIENTED_EDGE('',*,*,#4053,.T.);
#4053 = EDGE_CURVE('',#4046,#4000,#4054,.T.);
#4054 = LINE('',#4055,#4056);
#4055 = CARTESIAN_POINT('',(123.85850524902,-42.42794418335,
    0.793750047684));
#4056 = VECTOR('',#4057,1.);
#4057 = DIRECTION('',(0.691925109179,-0.721969281401,0.));
#4058 = ORIENTED_EDGE('',*,*,#4022,.F.);
#4059 = PLANE('',#4060);
#4060 = AXIS2_PLACEMENT_3D('',#4061,#4062,#4063);
#4061 = CARTESIAN_POINT('',(124.04226344998,-42.6196813736,
    2.311723585538));
#4062 = DIRECTION('',(-0.721969281401,-0.691925109179,-0.));
#4063 = DIRECTION('',(0.691925109179,-0.721969281401,0.));
#4064 = ADVANCED_FACE('',(#4065),#4082,.T.);
#4065 = FACE_BOUND('',#4066,.T.);
#4066 = EDGE_LOOP('',(#4067,#4075,#4076));
#4067 = ORIENTED_EDGE('',*,*,#4068,.T.);
#4068 = EDGE_CURVE('',#4069,#4046,#4071,.T.);
#4069 = VERTEX_POINT('',#4070);
#4070 = CARTESIAN_POINT('',(123.85850524902,-42.42794418335,4.));
#4071 = LINE('',#4072,#4073);
#4072 = CARTESIAN_POINT('',(123.85850524902,-42.42794418335,4.));
#4073 = VECTOR('',#4074,1.);
#4074 = DIRECTION('',(0.,0.,-1.));
#4075 = ORIENTED_EDGE('',*,*,#4045,.F.);
#4076 = ORIENTED_EDGE('',*,*,#4077,.T.);
#4077 = EDGE_CURVE('',#4023,#4069,#4078,.T.);
#4078 = LINE('',#4079,#4080);
#4079 = CARTESIAN_POINT('',(124.10818481445,-42.6884651184,4.));
#4080 = VECTOR('',#4081,1.);
#4081 = DIRECTION('',(-0.691925109179,0.721969281401,0.));
#4082 = PLANE('',#4083);
#4083 = AXIS2_PLACEMENT_3D('',#4084,#4085,#4086);
#4084 = CARTESIAN_POINT('',(123.92442661349,-42.49672792815,
    2.482026462146));
#4085 = DIRECTION('',(-0.721969281401,-0.691925109179,-0.));
#4086 = DIRECTION('',(0.691925109179,-0.721969281401,0.));
#4087 = ADVANCED_FACE('',(#4088),#4105,.T.);
#4088 = FACE_BOUND('',#4089,.T.);
#4089 = EDGE_LOOP('',(#4090,#4091,#4099));
#4090 = ORIENTED_EDGE('',*,*,#4068,.F.);
#4091 = ORIENTED_EDGE('',*,*,#4092,.T.);
#4092 = EDGE_CURVE('',#4069,#4093,#4095,.T.);
#4093 = VERTEX_POINT('',#4094);
#4094 = CARTESIAN_POINT('',(123.56837463378,-42.21337509155,
    0.793750047684));
#4095 = LINE('',#4096,#4097);
#4096 = CARTESIAN_POINT('',(123.85850524902,-42.42794418335,4.));
#4097 = VECTOR('',#4098,1.);
#4098 = DIRECTION('',(-8.992136422031E-02,6.650227325476E-02,
    -0.993726117151));
#4099 = ORIENTED_EDGE('',*,*,#4100,.T.);
#4100 = EDGE_CURVE('',#4093,#4046,#4101,.T.);
#4101 = LINE('',#4102,#4103);
#4102 = CARTESIAN_POINT('',(123.56837463378,-42.21337509155,
    0.793750047684));
#4103 = VECTOR('',#4104,1.);
#4104 = DIRECTION('',(0.804010898279,-0.594614560408,0.));
#4105 = PLANE('',#4106);
#4106 = AXIS2_PLACEMENT_3D('',#4107,#4108,#4109);
#4107 = CARTESIAN_POINT('',(123.78190377012,-42.37129276879,
    2.311722162278));
#4108 = DIRECTION('',(-0.594614560408,-0.804010898279,-0.));
#4109 = DIRECTION('',(-0.804010898279,0.594614560408,0.));
#4110 = ADVANCED_FACE('',(#4111),#4128,.T.);
#4111 = FACE_BOUND('',#4112,.T.);
#4112 = EDGE_LOOP('',(#4113,#4121,#4127));
#4113 = ORIENTED_EDGE('',*,*,#4114,.T.);
#4114 = EDGE_CURVE('',#4069,#4115,#4117,.T.);
#4115 = VERTEX_POINT('',#4116);
#4116 = CARTESIAN_POINT('',(123.56837463378,-42.21337509155,4.));
#4117 = LINE('',#4118,#4119);
#4118 = CARTESIAN_POINT('',(123.85850524902,-42.42794418335,4.));
#4119 = VECTOR('',#4120,1.);
#4120 = DIRECTION('',(-0.804010898279,0.594614560408,0.));
#4121 = ORIENTED_EDGE('',*,*,#4122,.T.);
#4122 = EDGE_CURVE('',#4115,#4093,#4123,.T.);
#4123 = LINE('',#4124,#4125);
#4124 = CARTESIAN_POINT('',(123.56837463378,-42.21337509155,4.));
#4125 = VECTOR('',#4126,1.);
#4126 = DIRECTION('',(0.,0.,-1.));
#4127 = ORIENTED_EDGE('',*,*,#4092,.F.);
#4128 = PLANE('',#4129);
#4129 = AXIS2_PLACEMENT_3D('',#4130,#4131,#4132);
#4130 = CARTESIAN_POINT('',(123.64497611269,-42.2700265061,
    2.482027885405));
#4131 = DIRECTION('',(-0.594614560408,-0.804010898279,-0.));
#4132 = DIRECTION('',(-0.804010898279,0.594614560408,0.));
#4133 = ADVANCED_FACE('',(#4134),#4151,.T.);
#4134 = FACE_BOUND('',#4135,.T.);
#4135 = EDGE_LOOP('',(#4136,#4137,#4145));
#4136 = ORIENTED_EDGE('',*,*,#4122,.F.);
#4137 = ORIENTED_EDGE('',*,*,#4138,.T.);
#4138 = EDGE_CURVE('',#4115,#4139,#4141,.T.);
#4139 = VERTEX_POINT('',#4140);
#4140 = CARTESIAN_POINT('',(123.24617004394,-42.05092239379,
    0.793750047684));
#4141 = LINE('',#4142,#4143);
#4142 = CARTESIAN_POINT('',(123.56837463378,-42.21337509155,4.));
#4143 = VECTOR('',#4144,1.);
#4144 = DIRECTION('',(-9.986222504233E-02,5.034964855622E-02,
    -0.99372654634));
#4145 = ORIENTED_EDGE('',*,*,#4146,.T.);
#4146 = EDGE_CURVE('',#4139,#4093,#4147,.T.);
#4147 = LINE('',#4148,#4149);
#4148 = CARTESIAN_POINT('',(123.24617004394,-42.05092239379,
    0.793750047684));
#4149 = VECTOR('',#4150,1.);
#4150 = DIRECTION('',(0.892925232321,-0.450204986072,0.));
#4151 = PLANE('',#4152);
#4152 = AXIS2_PLACEMENT_3D('',#4153,#4154,#4155);
#4153 = CARTESIAN_POINT('',(123.48330500717,-42.17048373998,
    2.311724928899));
#4154 = DIRECTION('',(-0.450204986072,-0.892925232321,-0.));
#4155 = DIRECTION('',(-0.892925232321,0.450204986072,0.));
#4156 = ADVANCED_FACE('',(#4157),#4174,.T.);
#4157 = FACE_BOUND('',#4158,.T.);
#4158 = EDGE_LOOP('',(#4159,#4167,#4173));
#4159 = ORIENTED_EDGE('',*,*,#4160,.T.);
#4160 = EDGE_CURVE('',#4115,#4161,#4163,.T.);
#4161 = VERTEX_POINT('',#4162);
#4162 = CARTESIAN_POINT('',(123.24617004394,-42.05092239379,4.));
#4163 = LINE('',#4164,#4165);
#4164 = CARTESIAN_POINT('',(123.56837463378,-42.21337509155,4.));
#4165 = VECTOR('',#4166,1.);
#4166 = DIRECTION('',(-0.892925232321,0.450204986072,0.));
#4167 = ORIENTED_EDGE('',*,*,#4168,.T.);
#4168 = EDGE_CURVE('',#4161,#4139,#4169,.T.);
#4169 = LINE('',#4170,#4171);
#4170 = CARTESIAN_POINT('',(123.24617004394,-42.05092239379,4.));
#4171 = VECTOR('',#4172,1.);
#4172 = DIRECTION('',(0.,0.,-1.));
#4173 = ORIENTED_EDGE('',*,*,#4138,.F.);
#4174 = PLANE('',#4175);
#4175 = AXIS2_PLACEMENT_3D('',#4176,#4177,#4178);
#4176 = CARTESIAN_POINT('',(123.33123967055,-42.09381374536,
    2.482025118785));
#4177 = DIRECTION('',(-0.450204986072,-0.892925232321,-0.));
#4178 = DIRECTION('',(-0.892925232321,0.450204986072,0.));
#4179 = ADVANCED_FACE('',(#4180),#4197,.T.);
#4180 = FACE_BOUND('',#4181,.T.);
#4181 = EDGE_LOOP('',(#4182,#4183,#4191));
#4182 = ORIENTED_EDGE('',*,*,#4168,.F.);
#4183 = ORIENTED_EDGE('',*,*,#4184,.T.);
#4184 = EDGE_CURVE('',#4161,#4185,#4187,.T.);
#4185 = VERTEX_POINT('',#4186);
#4186 = CARTESIAN_POINT('',(122.90113830566,-41.94525527954,
    0.793750047684));
#4187 = LINE('',#4188,#4189);
#4188 = CARTESIAN_POINT('',(123.24617004394,-42.05092239379,4.));
#4189 = VECTOR('',#4190,1.);
#4190 = DIRECTION('',(-0.106937109664,3.274984452599E-02,-0.993726271294
    ));
#4191 = ORIENTED_EDGE('',*,*,#4192,.T.);
#4192 = EDGE_CURVE('',#4185,#4139,#4193,.T.);
#4193 = LINE('',#4194,#4195);
#4194 = CARTESIAN_POINT('',(122.90113830566,-41.94525527954,
    0.793750047684));
#4195 = VECTOR('',#4196,1.);
#4196 = DIRECTION('',(0.956164925257,-0.29282867979,0.));
#4197 = PLANE('',#4198);
#4198 = AXIS2_PLACEMENT_3D('',#4199,#4200,#4201);
#4199 = CARTESIAN_POINT('',(123.15507340425,-42.02302374574,
    2.311723155898));
#4200 = DIRECTION('',(-0.29282867979,-0.956164925257,-0.));
#4201 = DIRECTION('',(-0.956164925257,0.29282867979,0.));
#4202 = ADVANCED_FACE('',(#4203),#4220,.T.);
#4203 = FACE_BOUND('',#4204,.T.);
#4204 = EDGE_LOOP('',(#4205,#4213,#4219));
#4205 = ORIENTED_EDGE('',*,*,#4206,.T.);
#4206 = EDGE_CURVE('',#4161,#4207,#4209,.T.);
#4207 = VERTEX_POINT('',#4208);
#4208 = CARTESIAN_POINT('',(122.90113830566,-41.94525527954,4.));
#4209 = LINE('',#4210,#4211);
#4210 = CARTESIAN_POINT('',(123.24617004394,-42.05092239379,4.));
#4211 = VECTOR('',#4212,1.);
#4212 = DIRECTION('',(-0.956164925257,0.29282867979,0.));
#4213 = ORIENTED_EDGE('',*,*,#4214,.T.);
#4214 = EDGE_CURVE('',#4207,#4185,#4215,.T.);
#4215 = LINE('',#4216,#4217);
#4216 = CARTESIAN_POINT('',(122.90113830566,-41.94525527954,4.));
#4217 = VECTOR('',#4218,1.);
#4218 = DIRECTION('',(0.,0.,-1.));
#4219 = ORIENTED_EDGE('',*,*,#4184,.F.);
#4220 = PLANE('',#4221);
#4221 = AXIS2_PLACEMENT_3D('',#4222,#4223,#4224);
#4222 = CARTESIAN_POINT('',(122.99223494535,-41.97315392759,
    2.482026891786));
#4223 = DIRECTION('',(-0.29282867979,-0.956164925257,-0.));
#4224 = DIRECTION('',(-0.956164925257,0.29282867979,0.));
#4225 = ADVANCED_FACE('',(#4226),#4243,.T.);
#4226 = FACE_BOUND('',#4227,.T.);
#4227 = EDGE_LOOP('',(#4228,#4229,#4237));
#4228 = ORIENTED_EDGE('',*,*,#4214,.F.);
#4229 = ORIENTED_EDGE('',*,*,#4230,.T.);
#4230 = EDGE_CURVE('',#4207,#4231,#4233,.T.);
#4231 = VERTEX_POINT('',#4232);
#4232 = CARTESIAN_POINT('',(122.54320526123,-41.89942550659,
    0.793750047684));
#4233 = LINE('',#4234,#4235);
#4234 = CARTESIAN_POINT('',(122.90113830566,-41.94525527954,4.));
#4235 = VECTOR('',#4236,1.);
#4236 = DIRECTION('',(-0.110935643414,1.420420782234E-02,-0.993726080719
    ));
#4237 = ORIENTED_EDGE('',*,*,#4238,.T.);
#4238 = EDGE_CURVE('',#4231,#4185,#4239,.T.);
#4239 = LINE('',#4240,#4241);
#4240 = CARTESIAN_POINT('',(122.54320526123,-41.89942550659,
    0.793750047684));
#4241 = VECTOR('',#4242,1.);
#4242 = DIRECTION('',(0.991902301825,-0.12700324261,0.));
#4243 = PLANE('',#4244);
#4244 = AXIS2_PLACEMENT_3D('',#4245,#4246,#4247);
#4245 = CARTESIAN_POINT('',(122.80663533578,-41.93315511242,
    2.311721927432));
#4246 = DIRECTION('',(-0.12700324261,-0.991902301825,-0.));
#4247 = DIRECTION('',(-0.991902301825,0.12700324261,0.));
#4248 = ADVANCED_FACE('',(#4249),#4266,.T.);
#4249 = FACE_BOUND('',#4250,.T.);
#4250 = EDGE_LOOP('',(#4251,#4259,#4265));
#4251 = ORIENTED_EDGE('',*,*,#4252,.T.);
#4252 = EDGE_CURVE('',#4207,#4253,#4255,.T.);
#4253 = VERTEX_POINT('',#4254);
#4254 = CARTESIAN_POINT('',(122.54320526123,-41.89942550659,4.));
#4255 = LINE('',#4256,#4257);
#4256 = CARTESIAN_POINT('',(122.90113830566,-41.94525527954,4.));
#4257 = VECTOR('',#4258,1.);
#4258 = DIRECTION('',(-0.991902301825,0.12700324261,0.));
#4259 = ORIENTED_EDGE('',*,*,#4260,.T.);
#4260 = EDGE_CURVE('',#4253,#4231,#4261,.T.);
#4261 = LINE('',#4262,#4263);
#4262 = CARTESIAN_POINT('',(122.54320526123,-41.89942550659,4.));
#4263 = VECTOR('',#4264,1.);
#4264 = DIRECTION('',(0.,0.,-1.));
#4265 = ORIENTED_EDGE('',*,*,#4230,.F.);
#4266 = PLANE('',#4267);
#4267 = AXIS2_PLACEMENT_3D('',#4268,#4269,#4270);
#4268 = CARTESIAN_POINT('',(122.63770823111,-41.9115256737,
    2.482028120252));
#4269 = DIRECTION('',(-0.12700324261,-0.991902301825,-0.));
#4270 = DIRECTION('',(-0.991902301825,0.12700324261,0.));
#4271 = ADVANCED_FACE('',(#4272),#4289,.T.);
#4272 = FACE_BOUND('',#4273,.T.);
#4273 = EDGE_LOOP('',(#4274,#4275,#4283));
#4274 = ORIENTED_EDGE('',*,*,#4260,.F.);
#4275 = ORIENTED_EDGE('',*,*,#4276,.T.);
#4276 = EDGE_CURVE('',#4253,#4277,#4279,.T.);
#4277 = VERTEX_POINT('',#4278);
#4278 = CARTESIAN_POINT('',(122.18268585205,-41.91473388671,
    0.793750047684));
#4279 = LINE('',#4280,#4281);
#4280 = CARTESIAN_POINT('',(122.54320526123,-41.89942550659,4.));
#4281 = VECTOR('',#4282,1.);
#4282 = DIRECTION('',(-0.111737288035,-4.744590266284E-03,
    -0.993726454979));
#4283 = ORIENTED_EDGE('',*,*,#4284,.T.);
#4284 = EDGE_CURVE('',#4277,#4231,#4285,.T.);
#4285 = LINE('',#4286,#4287);
#4286 = CARTESIAN_POINT('',(122.18268585205,-41.91473388671,
    0.793750047684));
#4287 = VECTOR('',#4288,1.);
#4288 = DIRECTION('',(0.999099705947,4.242378549928E-02,0.));
#4289 = PLANE('',#4290);
#4290 = AXIS2_PLACEMENT_3D('',#4291,#4292,#4293);
#4291 = CARTESIAN_POINT('',(122.44801957986,-41.9034672823,
    2.311724339967));
#4292 = DIRECTION('',(4.242378549928E-02,-0.999099705947,-0.));
#4293 = DIRECTION('',(-0.999099705947,-4.242378549928E-02,0.));
#4294 = ADVANCED_FACE('',(#4295),#4312,.T.);
#4295 = FACE_BOUND('',#4296,.T.);
#4296 = EDGE_LOOP('',(#4297,#4305,#4311));
#4297 = ORIENTED_EDGE('',*,*,#4298,.T.);
#4298 = EDGE_CURVE('',#4253,#4299,#4301,.T.);
#4299 = VERTEX_POINT('',#4300);
#4300 = CARTESIAN_POINT('',(122.18268585205,-41.91473388671,4.));
#4301 = LINE('',#4302,#4303);
#4302 = CARTESIAN_POINT('',(122.54320526123,-41.89942550659,4.));
#4303 = VECTOR('',#4304,1.);
#4304 = DIRECTION('',(-0.999099705947,-4.242378549928E-02,0.));
#4305 = ORIENTED_EDGE('',*,*,#4306,.T.);
#4306 = EDGE_CURVE('',#4299,#4277,#4307,.T.);
#4307 = LINE('',#4308,#4309);
#4308 = CARTESIAN_POINT('',(122.18268585205,-41.91473388671,4.));
#4309 = VECTOR('',#4310,1.);
#4310 = DIRECTION('',(0.,0.,-1.));
#4311 = ORIENTED_EDGE('',*,*,#4276,.F.);
#4312 = PLANE('',#4313);
#4313 = AXIS2_PLACEMENT_3D('',#4314,#4315,#4316);
#4314 = CARTESIAN_POINT('',(122.27787153342,-41.910692111,2.482025707717
    ));
#4315 = DIRECTION('',(4.242378549928E-02,-0.999099705947,-0.));
#4316 = DIRECTION('',(-0.999099705947,-4.242378549928E-02,0.));
#4317 = ADVANCED_FACE('',(#4318),#4335,.T.);
#4318 = FACE_BOUND('',#4319,.T.);
#4319 = EDGE_LOOP('',(#4320,#4321,#4329));
#4320 = ORIENTED_EDGE('',*,*,#4306,.F.);
#4321 = ORIENTED_EDGE('',*,*,#4322,.T.);
#4322 = EDGE_CURVE('',#4299,#4323,#4325,.T.);
#4323 = VERTEX_POINT('',#4324);
#4324 = CARTESIAN_POINT('',(121.82994079589,-41.99075317382,
    0.793750047684));
#4325 = LINE('',#4326,#4327);
#4326 = CARTESIAN_POINT('',(122.18268585205,-41.91473388671,4.));
#4327 = VECTOR('',#4328,1.);
#4328 = DIRECTION('',(-0.10932775336,-2.356097619728E-02,-0.993726482864
    ));
#4329 = ORIENTED_EDGE('',*,*,#4330,.T.);
#4330 = EDGE_CURVE('',#4323,#4277,#4331,.T.);
#4331 = LINE('',#4332,#4333);
#4332 = CARTESIAN_POINT('',(121.82994079589,-41.99075317382,
    0.793750047684));
#4333 = VECTOR('',#4334,1.);
#4334 = DIRECTION('',(0.977557001301,0.210671092483,0.));
#4335 = PLANE('',#4336);
#4336 = AXIS2_PLACEMENT_3D('',#4337,#4338,#4339);
#4337 = CARTESIAN_POINT('',(122.08955279544,-41.93480478054,
    2.31172451972));
#4338 = DIRECTION('',(0.210671092483,-0.977557001301,-0.));
#4339 = DIRECTION('',(-0.977557001301,-0.210671092483,0.));
#4340 = ADVANCED_FACE('',(#4341),#4358,.T.);
#4341 = FACE_BOUND('',#4342,.T.);
#4342 = EDGE_LOOP('',(#4343,#4351,#4357));
#4343 = ORIENTED_EDGE('',*,*,#4344,.T.);
#4344 = EDGE_CURVE('',#4299,#4345,#4347,.T.);
#4345 = VERTEX_POINT('',#4346);
#4346 = CARTESIAN_POINT('',(121.82994079589,-41.99075317382,4.));
#4347 = LINE('',#4348,#4349);
#4348 = CARTESIAN_POINT('',(122.18268585205,-41.91473388671,4.));
#4349 = VECTOR('',#4350,1.);
#4350 = DIRECTION('',(-0.977557001301,-0.210671092483,0.));
#4351 = ORIENTED_EDGE('',*,*,#4352,.T.);
#4352 = EDGE_CURVE('',#4345,#4323,#4353,.T.);
#4353 = LINE('',#4354,#4355);
#4354 = CARTESIAN_POINT('',(121.82994079589,-41.99075317382,4.));
#4355 = VECTOR('',#4356,1.);
#4356 = DIRECTION('',(0.,0.,-1.));
#4357 = ORIENTED_EDGE('',*,*,#4322,.F.);
#4358 = PLANE('',#4359);
#4359 = AXIS2_PLACEMENT_3D('',#4360,#4361,#4362);
#4360 = CARTESIAN_POINT('',(121.9230738525,-41.97068228,2.482025527963)
  );
#4361 = DIRECTION('',(0.210671092483,-0.977557001301,-0.));
#4362 = DIRECTION('',(-0.977557001301,-0.210671092483,0.));
#4363 = ADVANCED_FACE('',(#4364),#4381,.T.);
#4364 = FACE_BOUND('',#4365,.T.);
#4365 = EDGE_LOOP('',(#4366,#4367,#4375));
#4366 = ORIENTED_EDGE('',*,*,#4352,.F.);
#4367 = ORIENTED_EDGE('',*,*,#4368,.T.);
#4368 = EDGE_CURVE('',#4345,#4369,#4371,.T.);
#4369 = VERTEX_POINT('',#4370);
#4370 = CARTESIAN_POINT('',(121.4951095581,-42.12530517578,
    0.793750047684));
#4371 = LINE('',#4372,#4373);
#4372 = CARTESIAN_POINT('',(121.82994079589,-41.99075317382,4.));
#4373 = VECTOR('',#4374,1.);
#4374 = DIRECTION('',(-0.103775607739,-4.170224936946E-02,
    -0.993726091856));
#4375 = ORIENTED_EDGE('',*,*,#4376,.T.);
#4376 = EDGE_CURVE('',#4369,#4323,#4377,.T.);
#4377 = LINE('',#4378,#4379);
#4378 = CARTESIAN_POINT('',(121.4951095581,-42.12530517578,
    0.793750047684));
#4379 = VECTOR('',#4380,1.);
#4380 = DIRECTION('',(0.927883519678,0.372870183723,0.));
#4381 = PLANE('',#4382);
#4382 = AXIS2_PLACEMENT_3D('',#4383,#4384,#4385);
#4383 = CARTESIAN_POINT('',(121.74153726519,-42.02627815087,
    2.311721999225));
#4384 = DIRECTION('',(0.372870183723,-0.927883519678,-0.));
#4385 = DIRECTION('',(-0.927883519678,-0.372870183723,0.));
#4386 = ADVANCED_FACE('',(#4387),#4404,.T.);
#4387 = FACE_BOUND('',#4388,.T.);
#4388 = EDGE_LOOP('',(#4389,#4397,#4403));
#4389 = ORIENTED_EDGE('',*,*,#4390,.T.);
#4390 = EDGE_CURVE('',#4345,#4391,#4393,.T.);
#4391 = VERTEX_POINT('',#4392);
#4392 = CARTESIAN_POINT('',(121.4951095581,-42.12530517578,4.));
#4393 = LINE('',#4394,#4395);
#4394 = CARTESIAN_POINT('',(121.82994079589,-41.99075317382,4.));
#4395 = VECTOR('',#4396,1.);
#4396 = DIRECTION('',(-0.927883519678,-0.372870183723,0.));
#4397 = ORIENTED_EDGE('',*,*,#4398,.T.);
#4398 = EDGE_CURVE('',#4391,#4369,#4399,.T.);
#4399 = LINE('',#4400,#4401);
#4400 = CARTESIAN_POINT('',(121.4951095581,-42.12530517578,4.));
#4401 = VECTOR('',#4402,1.);
#4402 = DIRECTION('',(0.,0.,-1.));
#4403 = ORIENTED_EDGE('',*,*,#4368,.F.);
#4404 = PLANE('',#4405);
#4405 = AXIS2_PLACEMENT_3D('',#4406,#4407,#4408);
#4406 = CARTESIAN_POINT('',(121.58351308881,-42.08978019873,
    2.482028048458));
#4407 = DIRECTION('',(0.372870183723,-0.927883519678,-0.));
#4408 = DIRECTION('',(-0.927883519678,-0.372870183723,0.));
#4409 = ADVANCED_FACE('',(#4410),#4427,.T.);
#4410 = FACE_BOUND('',#4411,.T.);
#4411 = EDGE_LOOP('',(#4412,#4413,#4421));
#4412 = ORIENTED_EDGE('',*,*,#4398,.F.);
#4413 = ORIENTED_EDGE('',*,*,#4414,.T.);
#4414 = EDGE_CURVE('',#4391,#4415,#4417,.T.);
#4415 = VERTEX_POINT('',#4416);
#4416 = CARTESIAN_POINT('',(121.18783569335,-42.31450271606,
    0.793750047684));
#4417 = LINE('',#4418,#4419);
#4418 = CARTESIAN_POINT('',(121.4951095581,-42.12530517578,4.));
#4419 = VECTOR('',#4420,1.);
#4420 = DIRECTION('',(-9.523465391708E-02,-5.863877256766E-02,
    -0.993726247538));
#4421 = ORIENTED_EDGE('',*,*,#4422,.T.);
#4422 = EDGE_CURVE('',#4415,#4369,#4423,.T.);
#4423 = LINE('',#4424,#4425);
#4424 = CARTESIAN_POINT('',(121.18783569335,-42.31450271606,
    0.793750047684));
#4425 = VECTOR('',#4426,1.);
#4426 = DIRECTION('',(0.85152725902,0.524310334769,0.));
#4427 = PLANE('',#4428);
#4428 = AXIS2_PLACEMENT_3D('',#4429,#4430,#4431);
#4429 = CARTESIAN_POINT('',(121.41398189284,-42.17525786124,
    2.311723002759));
#4430 = DIRECTION('',(0.524310334769,-0.85152725902,-0.));
#4431 = DIRECTION('',(-0.85152725902,-0.524310334769,0.));
#4432 = ADVANCED_FACE('',(#4433),#4450,.T.);
#4433 = FACE_BOUND('',#4434,.T.);
#4434 = EDGE_LOOP('',(#4435,#4443,#4449));
#4435 = ORIENTED_EDGE('',*,*,#4436,.T.);
#4436 = EDGE_CURVE('',#4391,#4437,#4439,.T.);
#4437 = VERTEX_POINT('',#4438);
#4438 = CARTESIAN_POINT('',(121.18783569335,-42.31450271606,4.));
#4439 = LINE('',#4440,#4441);
#4440 = CARTESIAN_POINT('',(121.4951095581,-42.12530517578,4.));
#4441 = VECTOR('',#4442,1.);
#4442 = DIRECTION('',(-0.85152725902,-0.524310334769,0.));
#4443 = ORIENTED_EDGE('',*,*,#4444,.T.);
#4444 = EDGE_CURVE('',#4437,#4415,#4445,.T.);
#4445 = LINE('',#4446,#4447);
#4446 = CARTESIAN_POINT('',(121.18783569335,-42.31450271606,4.));
#4447 = VECTOR('',#4448,1.);
#4448 = DIRECTION('',(0.,0.,-1.));
#4449 = ORIENTED_EDGE('',*,*,#4414,.F.);
#4450 = PLANE('',#4451);
#4451 = AXIS2_PLACEMENT_3D('',#4452,#4453,#4454);
#4452 = CARTESIAN_POINT('',(121.26896335862,-42.2645500306,
    2.482027044925));
#4453 = DIRECTION('',(0.524310334769,-0.85152725902,-0.));
#4454 = DIRECTION('',(-0.85152725902,-0.524310334769,0.));
#4455 = ADVANCED_FACE('',(#4456),#4473,.T.);
#4456 = FACE_BOUND('',#4457,.T.);
#4457 = EDGE_LOOP('',(#4458,#4459,#4467));
#4458 = ORIENTED_EDGE('',*,*,#4444,.F.);
#4459 = ORIENTED_EDGE('',*,*,#4460,.T.);
#4460 = EDGE_CURVE('',#4437,#4461,#4463,.T.);
#4461 = VERTEX_POINT('',#4462);
#4462 = CARTESIAN_POINT('',(120.91695404052,-42.55290222168,
    0.793750047684));
#4463 = LINE('',#4464,#4465);
#4464 = CARTESIAN_POINT('',(121.18783569335,-42.31450271606,4.));
#4465 = VECTOR('',#4466,1.);
#4466 = DIRECTION('',(-8.395547288412E-02,-7.388814642858E-02,
    -0.993726330732));
#4467 = ORIENTED_EDGE('',*,*,#4468,.T.);
#4468 = EDGE_CURVE('',#4461,#4415,#4469,.T.);
#4469 = LINE('',#4470,#4471);
#4470 = CARTESIAN_POINT('',(120.91695404052,-42.55290222168,
    0.793750047684));
#4471 = VECTOR('',#4472,1.);
#4472 = DIRECTION('',(0.750681010372,0.660664832322,0.));
#4473 = PLANE('',#4474);
#4474 = AXIS2_PLACEMENT_3D('',#4475,#4476,#4477);
#4475 = CARTESIAN_POINT('',(121.11631646958,-42.37744587744,
    2.311723539043));
#4476 = DIRECTION('',(0.660664832322,-0.750681010372,-0.));
#4477 = DIRECTION('',(-0.750681010372,-0.660664832322,0.));
#4478 = ADVANCED_FACE('',(#4479),#4496,.T.);
#4479 = FACE_BOUND('',#4480,.T.);
#4480 = EDGE_LOOP('',(#4481,#4489,#4495));
#4481 = ORIENTED_EDGE('',*,*,#4482,.T.);
#4482 = EDGE_CURVE('',#4437,#4483,#4485,.T.);
#4483 = VERTEX_POINT('',#4484);
#4484 = CARTESIAN_POINT('',(120.91695404052,-42.55290222168,4.));
#4485 = LINE('',#4486,#4487);
#4486 = CARTESIAN_POINT('',(121.18783569335,-42.31450271606,4.));
#4487 = VECTOR('',#4488,1.);
#4488 = DIRECTION('',(-0.750681010372,-0.660664832322,0.));
#4489 = ORIENTED_EDGE('',*,*,#4490,.T.);
#4490 = EDGE_CURVE('',#4483,#4461,#4491,.T.);
#4491 = LINE('',#4492,#4493);
#4492 = CARTESIAN_POINT('',(120.91695404052,-42.55290222168,4.));
#4493 = VECTOR('',#4494,1.);
#4494 = DIRECTION('',(0.,0.,-1.));
#4495 = ORIENTED_EDGE('',*,*,#4460,.F.);
#4496 = PLANE('',#4497);
#4497 = AXIS2_PLACEMENT_3D('',#4498,#4499,#4500);
#4498 = CARTESIAN_POINT('',(120.9884732643,-42.48995906029,
    2.482026508641));
#4499 = DIRECTION('',(0.660664832322,-0.750681010372,-0.));
#4500 = DIRECTION('',(-0.750681010372,-0.660664832322,0.));
#4501 = ADVANCED_FACE('',(#4502),#4519,.T.);
#4502 = FACE_BOUND('',#4503,.T.);
#4503 = EDGE_LOOP('',(#4504,#4505,#4513));
#4504 = ORIENTED_EDGE('',*,*,#4490,.F.);
#4505 = ORIENTED_EDGE('',*,*,#4506,.T.);
#4506 = EDGE_CURVE('',#4483,#4507,#4509,.T.);
#4507 = VERTEX_POINT('',#4508);
#4508 = CARTESIAN_POINT('',(120.69026947021,-42.83365249633,
    0.793750047684));
#4509 = LINE('',#4510,#4511);
#4510 = CARTESIAN_POINT('',(120.91695404052,-42.55290222168,4.));
#4511 = VECTOR('',#4512,1.);
#4512 = DIRECTION('',(-7.025730346193E-02,-8.701411488435E-02,
    -0.99372654947));
#4513 = ORIENTED_EDGE('',*,*,#4514,.T.);
#4514 = EDGE_CURVE('',#4507,#4461,#4515,.T.);
#4515 = LINE('',#4516,#4517);
#4516 = CARTESIAN_POINT('',(120.69026947021,-42.83365249633,
    0.793750047684));
#4517 = VECTOR('',#4518,1.);
#4518 = DIRECTION('',(0.628210863433,0.778043129309,0.));
#4519 = PLANE('',#4520);
#4520 = AXIS2_PLACEMENT_3D('',#4521,#4522,#4523);
#4521 = CARTESIAN_POINT('',(120.85710395736,-42.62702692837,
    2.311724949078));
#4522 = DIRECTION('',(0.778043129309,-0.628210863433,0.));
#4523 = DIRECTION('',(0.628210863433,0.778043129309,0.));
#4524 = ADVANCED_FACE('',(#4525),#4542,.T.);
#4525 = FACE_BOUND('',#4526,.T.);
#4526 = EDGE_LOOP('',(#4527,#4528,#4536));
#4527 = ORIENTED_EDGE('',*,*,#4506,.F.);
#4528 = ORIENTED_EDGE('',*,*,#4529,.T.);
#4529 = EDGE_CURVE('',#4483,#4530,#4532,.T.);
#4530 = VERTEX_POINT('',#4531);
#4531 = CARTESIAN_POINT('',(120.69026947021,-42.83365249633,4.));
#4532 = LINE('',#4533,#4534);
#4533 = CARTESIAN_POINT('',(120.91695404052,-42.55290222168,4.));
#4534 = VECTOR('',#4535,1.);
#4535 = DIRECTION('',(-0.628210863433,-0.778043129309,0.));
#4536 = ORIENTED_EDGE('',*,*,#4537,.T.);
#4537 = EDGE_CURVE('',#4530,#4507,#4538,.T.);
#4538 = LINE('',#4539,#4540);
#4539 = CARTESIAN_POINT('',(120.69026947021,-42.83365249633,4.));
#4540 = VECTOR('',#4541,1.);
#4541 = DIRECTION('',(0.,0.,-1.));
#4542 = PLANE('',#4543);
#4543 = AXIS2_PLACEMENT_3D('',#4544,#4545,#4546);
#4544 = CARTESIAN_POINT('',(120.75011955338,-42.75952778963,
    2.482025098606));
#4545 = DIRECTION('',(0.778043129309,-0.628210863433,0.));
#4546 = DIRECTION('',(0.628210863433,0.778043129309,0.));
#4547 = ADVANCED_FACE('',(#4548),#4565,.T.);
#4548 = FACE_BOUND('',#4549,.T.);
#4549 = EDGE_LOOP('',(#4550,#4551,#4559));
#4550 = ORIENTED_EDGE('',*,*,#4537,.F.);
#4551 = ORIENTED_EDGE('',*,*,#4552,.T.);
#4552 = EDGE_CURVE('',#4530,#4553,#4555,.T.);
#4553 = VERTEX_POINT('',#4554);
#4554 = CARTESIAN_POINT('',(120.51427459716,-43.14868545532,
    0.793750047684));
#4555 = LINE('',#4556,#4557);
#4556 = CARTESIAN_POINT('',(120.69026947021,-42.83365249633,4.));
#4557 = VECTOR('',#4558,1.);
#4558 = DIRECTION('',(-5.454679715676E-02,-9.763942900108E-02,
    -0.993725912324));
#4559 = ORIENTED_EDGE('',*,*,#4560,.T.);
#4560 = EDGE_CURVE('',#4553,#4507,#4561,.T.);
#4561 = LINE('',#4562,#4563);
#4562 = CARTESIAN_POINT('',(120.51427459716,-43.14868545532,
    0.793750047684));
#4563 = VECTOR('',#4564,1.);
#4564 = DIRECTION('',(0.487709524098,0.873005967966,0.));
#4565 = PLANE('',#4566);
#4566 = AXIS2_PLACEMENT_3D('',#4567,#4568,#4569);
#4567 = CARTESIAN_POINT('',(120.64380253921,-42.91682886685,
    2.311720841963));
#4568 = DIRECTION('',(0.873005967966,-0.487709524098,0.));
#4569 = DIRECTION('',(0.487709524098,0.873005967966,0.));
#4570 = ADVANCED_FACE('',(#4571),#4588,.T.);
#4571 = FACE_BOUND('',#4572,.T.);
#4572 = EDGE_LOOP('',(#4573,#4574,#4582));
#4573 = ORIENTED_EDGE('',*,*,#4552,.F.);
#4574 = ORIENTED_EDGE('',*,*,#4575,.T.);
#4575 = EDGE_CURVE('',#4530,#4576,#4578,.T.);
#4576 = VERTEX_POINT('',#4577);
#4577 = CARTESIAN_POINT('',(120.51427459716,-43.14868545532,4.));
#4578 = LINE('',#4579,#4580);
#4579 = CARTESIAN_POINT('',(120.69026947021,-42.83365249633,4.));
#4580 = VECTOR('',#4581,1.);
#4581 = DIRECTION('',(-0.487709524098,-0.873005967966,0.));
#4582 = ORIENTED_EDGE('',*,*,#4583,.T.);
#4583 = EDGE_CURVE('',#4576,#4553,#4584,.T.);
#4584 = LINE('',#4585,#4586);
#4585 = CARTESIAN_POINT('',(120.51427459716,-43.14868545532,4.));
#4586 = VECTOR('',#4587,1.);
#4587 = DIRECTION('',(0.,0.,-1.));
#4588 = PLANE('',#4589);
#4589 = AXIS2_PLACEMENT_3D('',#4590,#4591,#4592);
#4590 = CARTESIAN_POINT('',(120.56074152817,-43.0655090848,
    2.482029205721));
#4591 = DIRECTION('',(0.873005967966,-0.487709524098,0.));
#4592 = DIRECTION('',(0.487709524098,0.873005967966,0.));
#4593 = ADVANCED_FACE('',(#4594),#4611,.T.);
#4594 = FACE_BOUND('',#4595,.T.);
#4595 = EDGE_LOOP('',(#4596,#4597,#4605));
#4596 = ORIENTED_EDGE('',*,*,#4583,.F.);
#4597 = ORIENTED_EDGE('',*,*,#4598,.T.);
#4598 = EDGE_CURVE('',#4576,#4599,#4601,.T.);
#4599 = VERTEX_POINT('',#4600);
#4600 = CARTESIAN_POINT('',(120.39406585693,-43.48892211914,
    0.793750047684));
#4601 = LINE('',#4602,#4603);
#4602 = CARTESIAN_POINT('',(120.51427459716,-43.14868545532,4.));
#4603 = VECTOR('',#4604,1.);
#4604 = DIRECTION('',(-3.725679298472E-02,-0.105450959098,
    -0.993726333857));
#4605 = ORIENTED_EDGE('',*,*,#4606,.T.);
#4606 = EDGE_CURVE('',#4599,#4553,#4607,.T.);
#4607 = LINE('',#4608,#4609);
#4608 = CARTESIAN_POINT('',(120.39406585693,-43.48892211914,
    0.793750047684));
#4609 = VECTOR('',#4610,1.);
#4610 = DIRECTION('',(0.33312865719,0.942881380535,0.));
#4611 = PLANE('',#4612);
#4612 = AXIS2_PLACEMENT_3D('',#4613,#4614,#4615);
#4613 = CARTESIAN_POINT('',(120.48253662012,-43.23851605668,
    2.31172355919));
#4614 = DIRECTION('',(0.942881380535,-0.33312865719,0.));
#4615 = DIRECTION('',(0.33312865719,0.942881380535,0.));
#4616 = ADVANCED_FACE('',(#4617),#4634,.T.);
#4617 = FACE_BOUND('',#4618,.T.);
#4618 = EDGE_LOOP('',(#4619,#4620,#4628));
#4619 = ORIENTED_EDGE('',*,*,#4598,.F.);
#4620 = ORIENTED_EDGE('',*,*,#4621,.T.);
#4621 = EDGE_CURVE('',#4576,#4622,#4624,.T.);
#4622 = VERTEX_POINT('',#4623);
#4623 = CARTESIAN_POINT('',(120.39406585693,-43.48892211914,4.));
#4624 = LINE('',#4625,#4626);
#4625 = CARTESIAN_POINT('',(120.51427459716,-43.14868545532,4.));
#4626 = VECTOR('',#4627,1.);
#4627 = DIRECTION('',(-0.33312865719,-0.942881380535,0.));
#4628 = ORIENTED_EDGE('',*,*,#4629,.T.);
#4629 = EDGE_CURVE('',#4622,#4599,#4630,.T.);
#4630 = LINE('',#4631,#4632);
#4631 = CARTESIAN_POINT('',(120.39406585693,-43.48892211914,4.));
#4632 = VECTOR('',#4633,1.);
#4633 = DIRECTION('',(0.,0.,-1.));
#4634 = PLANE('',#4635);
#4635 = AXIS2_PLACEMENT_3D('',#4636,#4637,#4638);
#4636 = CARTESIAN_POINT('',(120.42580383397,-43.39909151777,
    2.482026488494));
#4637 = DIRECTION('',(0.942881380535,-0.33312865719,0.));
#4638 = DIRECTION('',(0.33312865719,0.942881380535,0.));
#4639 = ADVANCED_FACE('',(#4640),#4657,.T.);
#4640 = FACE_BOUND('',#4641,.T.);
#4641 = EDGE_LOOP('',(#4642,#4643,#4651));
#4642 = ORIENTED_EDGE('',*,*,#4629,.F.);
#4643 = ORIENTED_EDGE('',*,*,#4644,.T.);
#4644 = EDGE_CURVE('',#4622,#4645,#4647,.T.);
#4645 = VERTEX_POINT('',#4646);
#4646 = CARTESIAN_POINT('',(120.33308410644,-43.8445854187,
    0.793750047684));
#4647 = LINE('',#4648,#4649);
#4648 = CARTESIAN_POINT('',(120.39406585693,-43.48892211914,4.));
#4649 = VECTOR('',#4650,1.);
#4650 = DIRECTION('',(-1.890032297005E-02,-0.110232178914,
    -0.993726141612));
#4651 = ORIENTED_EDGE('',*,*,#4652,.T.);
#4652 = EDGE_CURVE('',#4645,#4599,#4653,.T.);
#4653 = LINE('',#4654,#4655);
#4654 = CARTESIAN_POINT('',(120.33308410644,-43.8445854187,
    0.793750047684));
#4655 = VECTOR('',#4656,1.);
#4656 = DIRECTION('',(0.168993156533,0.985617224406,0.));
#4657 = PLANE('',#4658);
#4658 = AXIS2_PLACEMENT_3D('',#4659,#4660,#4661);
#4659 = CARTESIAN_POINT('',(120.3779652059,-43.58282579726,
    2.311722319955));
#4660 = DIRECTION('',(0.985617224406,-0.168993156533,0.));
#4661 = DIRECTION('',(0.168993156533,0.985617224406,0.));
#4662 = ADVANCED_FACE('',(#4663),#4680,.T.);
#4663 = FACE_BOUND('',#4664,.T.);
#4664 = EDGE_LOOP('',(#4665,#4666,#4674));
#4665 = ORIENTED_EDGE('',*,*,#4644,.F.);
#4666 = ORIENTED_EDGE('',*,*,#4667,.T.);
#4667 = EDGE_CURVE('',#4622,#4668,#4670,.T.);
#4668 = VERTEX_POINT('',#4669);
#4669 = CARTESIAN_POINT('',(120.33308410644,-43.8445854187,4.));
#4670 = LINE('',#4671,#4672);
#4671 = CARTESIAN_POINT('',(120.39406585693,-43.48892211914,4.));
#4672 = VECTOR('',#4673,1.);
#4673 = DIRECTION('',(-0.168993156533,-0.985617224406,0.));
#4674 = ORIENTED_EDGE('',*,*,#4675,.T.);
#4675 = EDGE_CURVE('',#4668,#4645,#4676,.T.);
#4676 = LINE('',#4677,#4678);
#4677 = CARTESIAN_POINT('',(120.33308410644,-43.8445854187,4.));
#4678 = VECTOR('',#4679,1.);
#4679 = DIRECTION('',(0.,0.,-1.));
#4680 = PLANE('',#4681);
#4681 = AXIS2_PLACEMENT_3D('',#4682,#4683,#4684);
#4682 = CARTESIAN_POINT('',(120.34918475747,-43.75068174057,
    2.482027727729));
#4683 = DIRECTION('',(0.985617224406,-0.168993156533,0.));
#4684 = DIRECTION('',(0.168993156533,0.985617224406,0.));
#4685 = ADVANCED_FACE('',(#4686),#4703,.T.);
#4686 = FACE_BOUND('',#4687,.T.);
#4687 = EDGE_LOOP('',(#4688,#4689,#4697));
#4688 = ORIENTED_EDGE('',*,*,#4675,.F.);
#4689 = ORIENTED_EDGE('',*,*,#4690,.T.);
#4690 = EDGE_CURVE('',#4668,#4691,#4693,.T.);
#4691 = VERTEX_POINT('',#4692);
#4692 = CARTESIAN_POINT('',(120.33308410644,-44.20542526245,
    0.793750047684));
#4693 = LINE('',#4694,#4695);
#4694 = CARTESIAN_POINT('',(120.33308410644,-43.8445854187,4.));
#4695 = VECTOR('',#4696,1.);
#4696 = DIRECTION('',(0.,-0.11183661884,-0.993726607617));
#4697 = ORIENTED_EDGE('',*,*,#4698,.T.);
#4698 = EDGE_CURVE('',#4691,#4645,#4699,.T.);
#4699 = LINE('',#4700,#4701);
#4700 = CARTESIAN_POINT('',(120.33308410644,-44.20542526245,
    0.793750047684));
#4701 = VECTOR('',#4702,1.);
#4702 = DIRECTION('',(0.,1.,0.));
#4703 = PLANE('',#4704);
#4704 = AXIS2_PLACEMENT_3D('',#4705,#4706,#4707);
#4705 = CARTESIAN_POINT('',(120.33308410644,-43.93985564064,
    2.311725323914));
#4706 = DIRECTION('',(1.,0.,0.));
#4707 = DIRECTION('',(-0.,0.,1.));
#4708 = ADVANCED_FACE('',(#4709),#4726,.T.);
#4709 = FACE_BOUND('',#4710,.T.);
#4710 = EDGE_LOOP('',(#4711,#4712,#4720));
#4711 = ORIENTED_EDGE('',*,*,#4690,.F.);
#4712 = ORIENTED_EDGE('',*,*,#4713,.T.);
#4713 = EDGE_CURVE('',#4668,#4714,#4716,.T.);
#4714 = VERTEX_POINT('',#4715);
#4715 = CARTESIAN_POINT('',(120.33308410644,-44.20542526245,4.));
#4716 = LINE('',#4717,#4718);
#4717 = CARTESIAN_POINT('',(120.33308410644,-43.8445854187,4.));
#4718 = VECTOR('',#4719,1.);
#4719 = DIRECTION('',(0.,-1.,0.));
#4720 = ORIENTED_EDGE('',*,*,#4721,.T.);
#4721 = EDGE_CURVE('',#4714,#4691,#4722,.T.);
#4722 = LINE('',#4723,#4724);
#4723 = CARTESIAN_POINT('',(120.33308410644,-44.20542526245,4.));
#4724 = VECTOR('',#4725,1.);
#4725 = DIRECTION('',(0.,0.,-1.));
#4726 = PLANE('',#4727);
#4727 = AXIS2_PLACEMENT_3D('',#4728,#4729,#4730);
#4728 = CARTESIAN_POINT('',(120.33308410644,-44.1101550405,
    2.482024723769));
#4729 = DIRECTION('',(1.,0.,0.));
#4730 = DIRECTION('',(-0.,0.,1.));
#4731 = ADVANCED_FACE('',(#4732),#4749,.T.);
#4732 = FACE_BOUND('',#4733,.T.);
#4733 = EDGE_LOOP('',(#4734,#4735,#4743));
#4734 = ORIENTED_EDGE('',*,*,#4721,.F.);
#4735 = ORIENTED_EDGE('',*,*,#4736,.T.);
#4736 = EDGE_CURVE('',#4714,#4737,#4739,.T.);
#4737 = VERTEX_POINT('',#4738);
#4738 = CARTESIAN_POINT('',(120.39406585693,-44.56108474731,
    0.793750047684));
#4739 = LINE('',#4740,#4741);
#4740 = CARTESIAN_POINT('',(120.33308410644,-44.20542526245,4.));
#4741 = VECTOR('',#4742,1.);
#4742 = DIRECTION('',(1.890032543328E-02,-0.110231010975,-0.993726271122
    ));
#4743 = ORIENTED_EDGE('',*,*,#4744,.T.);
#4744 = EDGE_CURVE('',#4737,#4691,#4745,.T.);
#4745 = LINE('',#4746,#4747);
#4746 = CARTESIAN_POINT('',(120.39406585693,-44.56108474731,
    0.793750047684));
#4747 = VECTOR('',#4748,1.);
#4748 = DIRECTION('',(-0.168994917338,0.985616922498,0.));
#4749 = PLANE('',#4750);
#4750 = AXIS2_PLACEMENT_3D('',#4751,#4752,#4753);
#4751 = CARTESIAN_POINT('',(120.34918474861,-44.29932788176,
    2.311723154787));
#4752 = DIRECTION('',(0.985616922498,0.168994917338,0.));
#4753 = DIRECTION('',(-0.168994917338,0.985616922498,0.));
#4754 = ADVANCED_FACE('',(#4755),#4772,.T.);
#4755 = FACE_BOUND('',#4756,.T.);
#4756 = EDGE_LOOP('',(#4757,#4758,#4766));
#4757 = ORIENTED_EDGE('',*,*,#4736,.F.);
#4758 = ORIENTED_EDGE('',*,*,#4759,.T.);
#4759 = EDGE_CURVE('',#4714,#4760,#4762,.T.);
#4760 = VERTEX_POINT('',#4761);
#4761 = CARTESIAN_POINT('',(120.39406585693,-44.56108474731,4.));
#4762 = LINE('',#4763,#4764);
#4763 = CARTESIAN_POINT('',(120.33308410644,-44.20542526245,4.));
#4764 = VECTOR('',#4765,1.);
#4765 = DIRECTION('',(0.168994917338,-0.985616922498,0.));
#4766 = ORIENTED_EDGE('',*,*,#4767,.T.);
#4767 = EDGE_CURVE('',#4760,#4737,#4768,.T.);
#4768 = LINE('',#4769,#4770);
#4769 = CARTESIAN_POINT('',(120.39406585693,-44.56108474731,4.));
#4770 = VECTOR('',#4771,1.);
#4771 = DIRECTION('',(0.,0.,-1.));
#4772 = PLANE('',#4773);
#4773 = AXIS2_PLACEMENT_3D('',#4774,#4775,#4776);
#4774 = CARTESIAN_POINT('',(120.37796521476,-44.467182128,2.482026892896
    ));
#4775 = DIRECTION('',(0.985616922498,0.168994917338,0.));
#4776 = DIRECTION('',(-0.168994917338,0.985616922498,0.));
#4777 = ADVANCED_FACE('',(#4778),#4795,.T.);
#4778 = FACE_BOUND('',#4779,.T.);
#4779 = EDGE_LOOP('',(#4780,#4781,#4789));
#4780 = ORIENTED_EDGE('',*,*,#4767,.F.);
#4781 = ORIENTED_EDGE('',*,*,#4782,.T.);
#4782 = EDGE_CURVE('',#4760,#4783,#4785,.T.);
#4783 = VERTEX_POINT('',#4784);
#4784 = CARTESIAN_POINT('',(120.51427459716,-44.90132522583,
    0.793750047684));
#4785 = LINE('',#4786,#4787);
#4786 = CARTESIAN_POINT('',(120.39406585693,-44.56108474731,4.));
#4787 = VECTOR('',#4788,1.);
#4788 = DIRECTION('',(3.72567883397E-02,-0.105452128256,-0.993726209964)
  );
#4789 = ORIENTED_EDGE('',*,*,#4790,.T.);
#4790 = EDGE_CURVE('',#4783,#4737,#4791,.T.);
#4791 = LINE('',#4792,#4793);
#4792 = CARTESIAN_POINT('',(120.51427459716,-44.90132522583,
    0.793750047684));
#4793 = VECTOR('',#4794,1.);
#4794 = DIRECTION('',(-0.333125336709,0.942882553685,0.));
#4795 = PLANE('',#4796);
#4796 = AXIS2_PLACEMENT_3D('',#4797,#4798,#4799);
#4797 = CARTESIAN_POINT('',(120.42580385067,-44.65091640311,
    2.311722760554));
#4798 = DIRECTION('',(0.942882553685,0.333125336709,0.));
#4799 = DIRECTION('',(-0.333125336709,0.942882553685,0.));
#4800 = ADVANCED_FACE('',(#4801),#4818,.T.);
#4801 = FACE_BOUND('',#4802,.T.);
#4802 = EDGE_LOOP('',(#4803,#4804,#4812));
#4803 = ORIENTED_EDGE('',*,*,#4782,.F.);
#4804 = ORIENTED_EDGE('',*,*,#4805,.T.);
#4805 = EDGE_CURVE('',#4760,#4806,#4808,.T.);
#4806 = VERTEX_POINT('',#4807);
#4807 = CARTESIAN_POINT('',(120.51427459716,-44.90132522583,4.));
#4808 = LINE('',#4809,#4810);
#4809 = CARTESIAN_POINT('',(120.39406585693,-44.56108474731,4.));
#4810 = VECTOR('',#4811,1.);
#4811 = DIRECTION('',(0.333125336709,-0.942882553685,0.));
#4812 = ORIENTED_EDGE('',*,*,#4813,.T.);
#4813 = EDGE_CURVE('',#4806,#4783,#4814,.T.);
#4814 = LINE('',#4815,#4816);
#4815 = CARTESIAN_POINT('',(120.51427459716,-44.90132522583,4.));
#4816 = VECTOR('',#4817,1.);
#4817 = DIRECTION('',(0.,0.,-1.));
#4818 = PLANE('',#4819);
#4819 = AXIS2_PLACEMENT_3D('',#4820,#4821,#4822);
#4820 = CARTESIAN_POINT('',(120.48253660343,-44.81149357003,
    2.482027287129));
#4821 = DIRECTION('',(0.942882553685,0.333125336709,0.));
#4822 = DIRECTION('',(-0.333125336709,0.942882553685,0.));
#4823 = ADVANCED_FACE('',(#4824),#4841,.T.);
#4824 = FACE_BOUND('',#4825,.T.);
#4825 = EDGE_LOOP('',(#4826,#4827,#4835));
#4826 = ORIENTED_EDGE('',*,*,#4813,.F.);
#4827 = ORIENTED_EDGE('',*,*,#4828,.T.);
#4828 = EDGE_CURVE('',#4806,#4829,#4831,.T.);
#4829 = VERTEX_POINT('',#4830);
#4830 = CARTESIAN_POINT('',(120.69026947021,-45.21635437011,
    0.793750047684));
#4831 = LINE('',#4832,#4833);
#4832 = CARTESIAN_POINT('',(120.51427459716,-44.90132522583,4.));
#4833 = VECTOR('',#4834,1.);
#4834 = DIRECTION('',(5.454680345358E-02,-9.76382579679E-02,
    -0.993726027039));
#4835 = ORIENTED_EDGE('',*,*,#4836,.T.);
#4836 = EDGE_CURVE('',#4829,#4783,#4837,.T.);
#4837 = LINE('',#4838,#4839);
#4838 = CARTESIAN_POINT('',(120.69026947021,-45.21635437011,
    0.793750047684));
#4839 = VECTOR('',#4840,1.);
#4840 = DIRECTION('',(-0.487714025037,0.873003453477,0.));
#4841 = PLANE('',#4842);
#4842 = AXIS2_PLACEMENT_3D('',#4843,#4844,#4845);
#4843 = CARTESIAN_POINT('',(120.56074150553,-44.98450054865,
    2.311721581409));
#4844 = DIRECTION('',(0.873003453477,0.487714025037,0.));
#4845 = DIRECTION('',(-0.487714025037,0.873003453477,0.));
#4846 = ADVANCED_FACE('',(#4847),#4864,.T.);
#4847 = FACE_BOUND('',#4848,.T.);
#4848 = EDGE_LOOP('',(#4849,#4850,#4858));
#4849 = ORIENTED_EDGE('',*,*,#4828,.F.);
#4850 = ORIENTED_EDGE('',*,*,#4851,.T.);
#4851 = EDGE_CURVE('',#4806,#4852,#4854,.T.);
#4852 = VERTEX_POINT('',#4853);
#4853 = CARTESIAN_POINT('',(120.69026947021,-45.21635437011,4.));
#4854 = LINE('',#4855,#4856);
#4855 = CARTESIAN_POINT('',(120.51427459716,-44.90132522583,4.));
#4856 = VECTOR('',#4857,1.);
#4857 = DIRECTION('',(0.487714025037,-0.873003453477,0.));
#4858 = ORIENTED_EDGE('',*,*,#4859,.T.);
#4859 = EDGE_CURVE('',#4852,#4829,#4860,.T.);
#4860 = LINE('',#4861,#4862);
#4861 = CARTESIAN_POINT('',(120.69026947021,-45.21635437011,4.));
#4862 = VECTOR('',#4863,1.);
#4863 = DIRECTION('',(0.,0.,-1.));
#4864 = PLANE('',#4865);
#4865 = AXIS2_PLACEMENT_3D('',#4866,#4867,#4868);
#4866 = CARTESIAN_POINT('',(120.64380256184,-45.13317904729,
    2.482028466274));
#4867 = DIRECTION('',(0.873003453477,0.487714025037,0.));
#4868 = DIRECTION('',(-0.487714025037,0.873003453477,0.));
#4869 = ADVANCED_FACE('',(#4870),#4887,.T.);
#4870 = FACE_BOUND('',#4871,.T.);
#4871 = EDGE_LOOP('',(#4872,#4873,#4881));
#4872 = ORIENTED_EDGE('',*,*,#4859,.F.);
#4873 = ORIENTED_EDGE('',*,*,#4874,.T.);
#4874 = EDGE_CURVE('',#4852,#4875,#4877,.T.);
#4875 = VERTEX_POINT('',#4876);
#4876 = CARTESIAN_POINT('',(120.91695404052,-45.49710464477,
    0.793750047684));
#4877 = LINE('',#4878,#4879);
#4878 = CARTESIAN_POINT('',(120.69026947021,-45.21635437011,4.));
#4879 = VECTOR('',#4880,1.);
#4880 = DIRECTION('',(7.025730346193E-02,-8.701411488435E-02,
    -0.99372654947));
#4881 = ORIENTED_EDGE('',*,*,#4882,.T.);
#4882 = EDGE_CURVE('',#4875,#4829,#4883,.T.);
#4883 = LINE('',#4884,#4885);
#4884 = CARTESIAN_POINT('',(120.91695404052,-45.49710464477,
    0.793750047684));
#4885 = VECTOR('',#4886,1.);
#4886 = DIRECTION('',(-0.628210863433,0.778043129309,0.));
#4887 = PLANE('',#4888);
#4888 = AXIS2_PLACEMENT_3D('',#4889,#4890,#4891);
#4889 = CARTESIAN_POINT('',(120.75011955338,-45.29047907681,
    2.311724949078));
#4890 = DIRECTION('',(0.778043129309,0.628210863433,0.));
#4891 = DIRECTION('',(-0.628210863433,0.778043129309,0.));
#4892 = ADVANCED_FACE('',(#4893),#4910,.T.);
#4893 = FACE_BOUND('',#4894,.T.);
#4894 = EDGE_LOOP('',(#4895,#4896,#4904));
#4895 = ORIENTED_EDGE('',*,*,#4874,.F.);
#4896 = ORIENTED_EDGE('',*,*,#4897,.T.);
#4897 = EDGE_CURVE('',#4852,#4898,#4900,.T.);
#4898 = VERTEX_POINT('',#4899);
#4899 = CARTESIAN_POINT('',(120.91695404052,-45.49710464477,4.));
#4900 = LINE('',#4901,#4902);
#4901 = CARTESIAN_POINT('',(120.69026947021,-45.21635437011,4.));
#4902 = VECTOR('',#4903,1.);
#4903 = DIRECTION('',(0.628210863433,-0.778043129309,0.));
#4904 = ORIENTED_EDGE('',*,*,#4905,.T.);
#4905 = EDGE_CURVE('',#4898,#4875,#4906,.T.);
#4906 = LINE('',#4907,#4908);
#4907 = CARTESIAN_POINT('',(120.91695404052,-45.49710464477,4.));
#4908 = VECTOR('',#4909,1.);
#4909 = DIRECTION('',(0.,0.,-1.));
#4910 = PLANE('',#4911);
#4911 = AXIS2_PLACEMENT_3D('',#4912,#4913,#4914);
#4912 = CARTESIAN_POINT('',(120.85710395736,-45.42297993807,
    2.482025098606));
#4913 = DIRECTION('',(0.778043129309,0.628210863433,0.));
#4914 = DIRECTION('',(-0.628210863433,0.778043129309,0.));
#4915 = ADVANCED_FACE('',(#4916),#4933,.T.);
#4916 = FACE_BOUND('',#4917,.T.);
#4917 = EDGE_LOOP('',(#4918,#4919,#4927));
#4918 = ORIENTED_EDGE('',*,*,#4905,.F.);
#4919 = ORIENTED_EDGE('',*,*,#4920,.T.);
#4920 = EDGE_CURVE('',#4898,#4921,#4923,.T.);
#4921 = VERTEX_POINT('',#4922);
#4922 = CARTESIAN_POINT('',(121.18783569335,-45.73550415039,
    0.793750047684));
#4923 = LINE('',#4924,#4925);
#4924 = CARTESIAN_POINT('',(120.91695404052,-45.49710464477,4.));
#4925 = VECTOR('',#4926,1.);
#4926 = DIRECTION('',(8.395547288412E-02,-7.388814642858E-02,
    -0.993726330732));
#4927 = ORIENTED_EDGE('',*,*,#4928,.T.);
#4928 = EDGE_CURVE('',#4921,#4875,#4929,.T.);
#4929 = LINE('',#4930,#4931);
#4930 = CARTESIAN_POINT('',(121.18783569335,-45.73550415039,
    0.793750047684));
#4931 = VECTOR('',#4932,1.);
#4932 = DIRECTION('',(-0.750681010372,0.660664832322,0.));
#4933 = PLANE('',#4934);
#4934 = AXIS2_PLACEMENT_3D('',#4935,#4936,#4937);
#4935 = CARTESIAN_POINT('',(120.9884732643,-45.56004780615,
    2.311723539043));
#4936 = DIRECTION('',(0.660664832322,0.750681010372,0.));
#4937 = DIRECTION('',(0.750681010372,-0.660664832322,0.));
#4938 = ADVANCED_FACE('',(#4939),#4956,.T.);
#4939 = FACE_BOUND('',#4940,.T.);
#4940 = EDGE_LOOP('',(#4941,#4949,#4955));
#4941 = ORIENTED_EDGE('',*,*,#4942,.T.);
#4942 = EDGE_CURVE('',#4898,#4943,#4945,.T.);
#4943 = VERTEX_POINT('',#4944);
#4944 = CARTESIAN_POINT('',(121.18783569335,-45.73550415039,4.));
#4945 = LINE('',#4946,#4947);
#4946 = CARTESIAN_POINT('',(120.91695404052,-45.49710464477,4.));
#4947 = VECTOR('',#4948,1.);
#4948 = DIRECTION('',(0.750681010372,-0.660664832322,0.));
#4949 = ORIENTED_EDGE('',*,*,#4950,.T.);
#4950 = EDGE_CURVE('',#4943,#4921,#4951,.T.);
#4951 = LINE('',#4952,#4953);
#4952 = CARTESIAN_POINT('',(121.18783569335,-45.73550415039,4.));
#4953 = VECTOR('',#4954,1.);
#4954 = DIRECTION('',(0.,0.,-1.));
#4955 = ORIENTED_EDGE('',*,*,#4920,.F.);
#4956 = PLANE('',#4957);
#4957 = AXIS2_PLACEMENT_3D('',#4958,#4959,#4960);
#4958 = CARTESIAN_POINT('',(121.11631646958,-45.67256098901,
    2.482026508641));
#4959 = DIRECTION('',(0.660664832322,0.750681010372,0.));
#4960 = DIRECTION('',(0.750681010372,-0.660664832322,0.));
#4961 = ADVANCED_FACE('',(#4962),#4979,.T.);
#4962 = FACE_BOUND('',#4963,.T.);
#4963 = EDGE_LOOP('',(#4964,#4965,#4973));
#4964 = ORIENTED_EDGE('',*,*,#4950,.F.);
#4965 = ORIENTED_EDGE('',*,*,#4966,.T.);
#4966 = EDGE_CURVE('',#4943,#4967,#4969,.T.);
#4967 = VERTEX_POINT('',#4968);
#4968 = CARTESIAN_POINT('',(121.4951095581,-45.92470550537,
    0.793750047684));
#4969 = LINE('',#4970,#4971);
#4970 = CARTESIAN_POINT('',(121.18783569335,-45.73550415039,4.));
#4971 = VECTOR('',#4972,1.);
#4972 = DIRECTION('',(9.52346473145E-02,-5.863995080701E-02,
    -0.993726178643));
#4973 = ORIENTED_EDGE('',*,*,#4974,.T.);
#4974 = EDGE_CURVE('',#4967,#4921,#4975,.T.);
#4975 = LINE('',#4976,#4977);
#4976 = CARTESIAN_POINT('',(121.4951095581,-45.92470550537,
    0.793750047684));
#4977 = VECTOR('',#4978,1.);
#4978 = DIRECTION('',(-0.851522539251,0.524318000022,0.));
#4979 = PLANE('',#4980);
#4980 = AXIS2_PLACEMENT_3D('',#4981,#4982,#4983);
#4981 = CARTESIAN_POINT('',(121.26896338235,-45.78545785763,
    2.311722558657));
#4982 = DIRECTION('',(0.524318000022,0.851522539251,0.));
#4983 = DIRECTION('',(0.851522539251,-0.524318000022,0.));
#4984 = ADVANCED_FACE('',(#4985),#5002,.T.);
#4985 = FACE_BOUND('',#4986,.T.);
#4986 = EDGE_LOOP('',(#4987,#4995,#5001));
#4987 = ORIENTED_EDGE('',*,*,#4988,.T.);
#4988 = EDGE_CURVE('',#4943,#4989,#4991,.T.);
#4989 = VERTEX_POINT('',#4990);
#4990 = CARTESIAN_POINT('',(121.4951095581,-45.92470550537,4.));
#4991 = LINE('',#4992,#4993);
#4992 = CARTESIAN_POINT('',(121.18783569335,-45.73550415039,4.));
#4993 = VECTOR('',#4994,1.);
#4994 = DIRECTION('',(0.851522539251,-0.524318000022,0.));
#4995 = ORIENTED_EDGE('',*,*,#4996,.T.);
#4996 = EDGE_CURVE('',#4989,#4967,#4997,.T.);
#4997 = LINE('',#4998,#4999);
#4998 = CARTESIAN_POINT('',(121.4951095581,-45.92470550537,4.));
#4999 = VECTOR('',#5000,1.);
#5000 = DIRECTION('',(0.,0.,-1.));
#5001 = ORIENTED_EDGE('',*,*,#4966,.F.);
#5002 = PLANE('',#5003);
#5003 = AXIS2_PLACEMENT_3D('',#5004,#5005,#5006);
#5004 = CARTESIAN_POINT('',(121.41398186911,-45.87475179812,
    2.482027489027));
#5005 = DIRECTION('',(0.524318000022,0.851522539251,0.));
#5006 = DIRECTION('',(0.851522539251,-0.524318000022,0.));
#5007 = ADVANCED_FACE('',(#5008),#5025,.T.);
#5008 = FACE_BOUND('',#5009,.T.);
#5009 = EDGE_LOOP('',(#5010,#5011,#5019));
#5010 = ORIENTED_EDGE('',*,*,#4996,.F.);
#5011 = ORIENTED_EDGE('',*,*,#5012,.T.);
#5012 = EDGE_CURVE('',#4989,#5013,#5015,.T.);
#5013 = VERTEX_POINT('',#5014);
#5014 = CARTESIAN_POINT('',(121.82994079589,-46.05924606323,
    0.793750047684));
#5015 = LINE('',#5016,#5017);
#5016 = CARTESIAN_POINT('',(121.4951095581,-45.92470550537,4.));
#5017 = VECTOR('',#5018,1.);
#5018 = DIRECTION('',(0.103775623088,-4.169870862311E-02,-0.993726238836
    ));
#5019 = ORIENTED_EDGE('',*,*,#5020,.T.);
#5020 = EDGE_CURVE('',#5013,#4967,#5021,.T.);
#5021 = LINE('',#5022,#5023);
#5022 = CARTESIAN_POINT('',(121.82994079589,-46.05924606323,
    0.793750047684));
#5023 = VECTOR('',#5024,1.);
#5024 = DIRECTION('',(-0.927894491764,0.372842878643,0.));
#5025 = PLANE('',#5026);
#5026 = AXIS2_PLACEMENT_3D('',#5027,#5028,#5029);
#5027 = CARTESIAN_POINT('',(121.58351303363,-45.96022743872,
    2.31172294667));
#5028 = DIRECTION('',(0.372842878643,0.927894491764,0.));
#5029 = DIRECTION('',(0.927894491764,-0.372842878643,0.));
#5030 = ADVANCED_FACE('',(#5031),#5046,.T.);
#5031 = FACE_BOUND('',#5032,.T.);
#5032 = EDGE_LOOP('',(#5033,#5039,#5045));
#5033 = ORIENTED_EDGE('',*,*,#5034,.T.);
#5034 = EDGE_CURVE('',#4989,#3347,#5035,.T.);
#5035 = LINE('',#5036,#5037);
#5036 = CARTESIAN_POINT('',(121.4951095581,-45.92470550537,4.));
#5037 = VECTOR('',#5038,1.);
#5038 = DIRECTION('',(0.927894491764,-0.372842878643,0.));
#5039 = ORIENTED_EDGE('',*,*,#5040,.T.);
#5040 = EDGE_CURVE('',#3347,#5013,#5041,.T.);
#5041 = LINE('',#5042,#5043);
#5042 = CARTESIAN_POINT('',(121.82994079589,-46.05924606323,4.));
#5043 = VECTOR('',#5044,1.);
#5044 = DIRECTION('',(0.,0.,-1.));
#5045 = ORIENTED_EDGE('',*,*,#5012,.F.);
#5046 = PLANE('',#5047);
#5047 = AXIS2_PLACEMENT_3D('',#5048,#5049,#5050);
#5048 = CARTESIAN_POINT('',(121.74153732037,-46.02372412987,
    2.482027101013));
#5049 = DIRECTION('',(0.372842878643,0.927894491764,0.));
#5050 = DIRECTION('',(0.927894491764,-0.372842878643,0.));
#5051 = ADVANCED_FACE('',(#5052),#5062,.T.);
#5052 = FACE_BOUND('',#5053,.T.);
#5053 = EDGE_LOOP('',(#5054,#5055,#5056));
#5054 = ORIENTED_EDGE('',*,*,#5040,.F.);
#5055 = ORIENTED_EDGE('',*,*,#3364,.F.);
#5056 = ORIENTED_EDGE('',*,*,#5057,.T.);
#5057 = EDGE_CURVE('',#3357,#5013,#5058,.T.);
#5058 = LINE('',#5059,#5060);
#5059 = CARTESIAN_POINT('',(122.18268585205,-46.13527297973,
    0.793750047684));
#5060 = VECTOR('',#5061,1.);
#5061 = DIRECTION('',(-0.977552646812,0.210691297188,0.));
#5062 = PLANE('',#5063);
#5063 = AXIS2_PLACEMENT_3D('',#5064,#5065,#5066);
#5064 = CARTESIAN_POINT('',(121.9230738744,-46.07931897611,
    2.311724162819));
#5065 = DIRECTION('',(0.210691297188,0.977552646812,0.));
#5066 = DIRECTION('',(0.977552646812,-0.210691297188,0.));
#5067 = ADVANCED_FACE('',(#5068),#5085,.T.);
#5068 = FACE_BOUND('',#5069,.T.);
#5069 = EDGE_LOOP('',(#5070,#5078,#5084));
#5070 = ORIENTED_EDGE('',*,*,#5071,.T.);
#5071 = EDGE_CURVE('',#4645,#5072,#5074,.T.);
#5072 = VERTEX_POINT('',#5073);
#5073 = CARTESIAN_POINT('',(120.86541748046,-44.02500534057,
    0.793750047684));
#5074 = LINE('',#5075,#5076);
#5075 = CARTESIAN_POINT('',(120.33308410644,-43.8445854187,
    0.793750047684));
#5076 = VECTOR('',#5077,1.);
#5077 = DIRECTION('',(0.94708322536,-0.320988106075,0.));
#5078 = ORIENTED_EDGE('',*,*,#5079,.T.);
#5079 = EDGE_CURVE('',#5072,#4599,#5080,.T.);
#5080 = LINE('',#5081,#5082);
#5081 = CARTESIAN_POINT('',(120.86541748046,-44.02500534057,
    0.793750047684));
#5082 = VECTOR('',#5083,1.);
#5083 = DIRECTION('',(-0.660310764038,0.750992473261,0.));
#5084 = ORIENTED_EDGE('',*,*,#4652,.F.);
#5085 = PLANE('',#5086);
#5086 = AXIS2_PLACEMENT_3D('',#5087,#5088,#5089);
#5087 = CARTESIAN_POINT('',(120.5605897189,-43.79814406497,
    0.793750047684));
#5088 = DIRECTION('',(0.,0.,1.));
#5089 = DIRECTION('',(1.,0.,-0.));
#5090 = ADVANCED_FACE('',(#5091),#5108,.T.);
#5091 = FACE_BOUND('',#5092,.T.);
#5092 = EDGE_LOOP('',(#5093,#5094,#5102));
#5093 = ORIENTED_EDGE('',*,*,#3594,.F.);
#5094 = ORIENTED_EDGE('',*,*,#5095,.T.);
#5095 = EDGE_CURVE('',#3587,#5096,#5098,.T.);
#5096 = VERTEX_POINT('',#5097);
#5097 = CARTESIAN_POINT('',(123.3968963623,-45.30134582519,
    0.793750047684));
#5098 = LINE('',#5099,#5100);
#5099 = CARTESIAN_POINT('',(123.85850524902,-45.6220626831,
    0.793750047684));
#5100 = VECTOR('',#5101,1.);
#5101 = DIRECTION('',(-0.821240641131,0.570581991789,0.));
#5102 = ORIENTED_EDGE('',*,*,#5103,.F.);
#5103 = EDGE_CURVE('',#3541,#5096,#5104,.T.);
#5104 = LINE('',#5105,#5106);
#5105 = CARTESIAN_POINT('',(123.56837463378,-45.8366355896,
    0.793750047684));
#5106 = VECTOR('',#5107,1.);
#5107 = DIRECTION('',(-0.305075153673,0.952328278805,0.));
#5108 = PLANE('',#5109);
#5109 = AXIS2_PLACEMENT_3D('',#5110,#5111,#5112);
#5110 = CARTESIAN_POINT('',(123.59362768427,-45.56734899592,
    0.793750047684));
#5111 = DIRECTION('',(0.,0.,1.));
#5112 = DIRECTION('',(1.,0.,-0.));
#5113 = ADVANCED_FACE('',(#5114),#5140,.T.);
#5114 = FACE_BOUND('',#5115,.T.);
#5115 = EDGE_LOOP('',(#5116,#5126,#5134));
#5116 = ORIENTED_EDGE('',*,*,#5117,.T.);
#5117 = EDGE_CURVE('',#5118,#5120,#5122,.T.);
#5118 = VERTEX_POINT('',#5119);
#5119 = CARTESIAN_POINT('',(124.04042053222,-44.02500534057,
    0.793750047684));
#5120 = VERTEX_POINT('',#5121);
#5121 = CARTESIAN_POINT('',(124.02116394043,-43.89152526855,
    0.586539983749));
#5122 = LINE('',#5123,#5124);
#5123 = CARTESIAN_POINT('',(124.04042053222,-44.02500534057,
    0.793750047684));
#5124 = VECTOR('',#5125,1.);
#5125 = DIRECTION('',(-7.788869108966E-02,0.539897620824,-0.83811927005)
  );
#5126 = ORIENTED_EDGE('',*,*,#5127,.T.);
#5127 = EDGE_CURVE('',#5120,#5128,#5130,.T.);
#5128 = VERTEX_POINT('',#5129);
#5129 = CARTESIAN_POINT('',(124.03469848632,-44.15963363647,
    0.793750047684));
#5130 = LINE('',#5131,#5132);
#5131 = CARTESIAN_POINT('',(124.02116394043,-43.89152526855,
    0.586539983749));
#5132 = VECTOR('',#5133,1.);
#5133 = DIRECTION('',(3.99109743545E-02,-0.79060400523,0.611025712258));
#5134 = ORIENTED_EDGE('',*,*,#5135,.T.);
#5135 = EDGE_CURVE('',#5128,#5118,#5136,.T.);
#5136 = LINE('',#5137,#5138);
#5137 = CARTESIAN_POINT('',(124.03469848632,-44.15963363647,
    0.793750047684));
#5138 = VECTOR('',#5139,1.);
#5139 = DIRECTION('',(4.246421236492E-02,0.999097988522,0.));
#5140 = PLANE('',#5141);
#5141 = AXIS2_PLACEMENT_3D('',#5142,#5143,#5144);
#5142 = CARTESIAN_POINT('',(124.03071133695,-44.01497203274,
    0.709505372412));
#5143 = DIRECTION('',(-0.991957367617,4.21607177668E-02,0.119344269687)
  );
#5144 = DIRECTION('',(-0.119450480081,8.673617379884E-19,-0.992840159748
    ));
#5145 = ADVANCED_FACE('',(#5146),#5163,.T.);
#5146 = FACE_BOUND('',#5147,.T.);
#5147 = EDGE_LOOP('',(#5148,#5156,#5162));
#5148 = ORIENTED_EDGE('',*,*,#5149,.T.);
#5149 = EDGE_CURVE('',#5118,#5150,#5152,.T.);
#5150 = VERTEX_POINT('',#5151);
#5151 = CARTESIAN_POINT('',(124.03469848632,-43.89037322998,
    0.793750047684));
#5152 = LINE('',#5153,#5154);
#5153 = CARTESIAN_POINT('',(124.04042053222,-44.02500534057,
    0.793750047684));
#5154 = VECTOR('',#5155,1.);
#5155 = DIRECTION('',(-4.246301134364E-02,0.999098039568,0.));
#5156 = ORIENTED_EDGE('',*,*,#5157,.T.);
#5157 = EDGE_CURVE('',#5150,#5120,#5158,.T.);
#5158 = LINE('',#5159,#5160);
#5159 = CARTESIAN_POINT('',(124.03469848632,-43.89037322998,
    0.793750047684));
#5160 = VECTOR('',#5161,1.);
#5161 = DIRECTION('',(-6.517809843431E-02,-5.547853925356E-03,
    -0.9978582248));
#5162 = ORIENTED_EDGE('',*,*,#5117,.F.);
#5163 = PLANE('',#5164);
#5164 = AXIS2_PLACEMENT_3D('',#5165,#5166,#5167);
#5165 = CARTESIAN_POINT('',(124.03133122487,-43.9344268473,
    0.713822413691));
#5166 = DIRECTION('',(-0.996962035317,-4.237222828821E-02,
    6.535514062558E-02));
#5167 = DIRECTION('',(-6.541388924261E-02,4.336808689942E-19,
    -0.997858217932));
#5168 = ADVANCED_FACE('',(#5169),#5186,.T.);
#5169 = FACE_BOUND('',#5170,.T.);
#5170 = EDGE_LOOP('',(#5171,#5179,#5185));
#5171 = ORIENTED_EDGE('',*,*,#5172,.T.);
#5172 = EDGE_CURVE('',#5150,#5173,#5175,.T.);
#5173 = VERTEX_POINT('',#5174);
#5174 = CARTESIAN_POINT('',(123.97604370117,-43.62841415405,
    0.586539983749));
#5175 = LINE('',#5176,#5177);
#5176 = CARTESIAN_POINT('',(124.03469848632,-43.89037322998,
    0.793750047684));
#5177 = VECTOR('',#5178,1.);
#5178 = DIRECTION('',(-0.172964313435,0.772478691979,-0.611031927739));
#5179 = ORIENTED_EDGE('',*,*,#5180,.T.);
#5180 = EDGE_CURVE('',#5173,#5120,#5181,.T.);
#5181 = LINE('',#5182,#5183);
#5182 = CARTESIAN_POINT('',(123.97604370117,-43.62841415405,
    0.586539983749));
#5183 = VECTOR('',#5184,1.);
#5184 = DIRECTION('',(0.169020135585,-0.985612598218,0.));
#5185 = ORIENTED_EDGE('',*,*,#5157,.F.);
#5186 = PLANE('',#5187);
#5187 = AXIS2_PLACEMENT_3D('',#5188,#5189,#5190);
#5188 = CARTESIAN_POINT('',(124.00890815269,-43.79315451795,
    0.656156050793));
#5189 = DIRECTION('',(-0.983516776241,-0.168660728537,6.517905722685E-02
    ));
#5190 = DIRECTION('',(0.169020135585,-0.985612598218,0.));
#5191 = ADVANCED_FACE('',(#5192),#5209,.T.);
#5192 = FACE_BOUND('',#5193,.T.);
#5193 = EDGE_LOOP('',(#5194,#5202,#5208));
#5194 = ORIENTED_EDGE('',*,*,#5195,.T.);
#5195 = EDGE_CURVE('',#5150,#5196,#5198,.T.);
#5196 = VERTEX_POINT('',#5197);
#5197 = CARTESIAN_POINT('',(123.98918151855,-43.62498474121,
    0.793750047684));
#5198 = LINE('',#5199,#5200);
#5199 = CARTESIAN_POINT('',(124.03469848632,-43.89037322998,
    0.793750047684));
#5200 = VECTOR('',#5201,1.);
#5201 = DIRECTION('',(-0.169042458558,0.98560876985,0.));
#5202 = ORIENTED_EDGE('',*,*,#5203,.T.);
#5203 = EDGE_CURVE('',#5196,#5173,#5204,.T.);
#5204 = LINE('',#5205,#5206);
#5205 = CARTESIAN_POINT('',(123.98918151855,-43.62498474121,
    0.793750047684));
#5206 = VECTOR('',#5207,1.);
#5207 = DIRECTION('',(-6.326768778231E-02,-1.65149974786E-02,
    -0.997859937336));
#5208 = ORIENTED_EDGE('',*,*,#5172,.F.);
#5209 = PLANE('',#5210);
#5210 = AXIS2_PLACEMENT_3D('',#5211,#5212,#5213);
#5211 = CARTESIAN_POINT('',(124.00174730234,-43.72506142664,
    0.724331204378));
#5212 = DIRECTION('',(-0.983514830174,-0.16868332548,6.51499388514E-02)
  );
#5213 = DIRECTION('',(0.169042458558,-0.98560876985,1.734723475977E-18)
  );
#5214 = ADVANCED_FACE('',(#5215),#5232,.T.);
#5215 = FACE_BOUND('',#5216,.T.);
#5216 = EDGE_LOOP('',(#5217,#5225,#5231));
#5217 = ORIENTED_EDGE('',*,*,#5218,.T.);
#5218 = EDGE_CURVE('',#5196,#5219,#5221,.T.);
#5219 = VERTEX_POINT('',#5220);
#5220 = CARTESIAN_POINT('',(123.88711547851,-43.37670516967,
    0.586539983749));
#5221 = LINE('',#5222,#5223);
#5222 = CARTESIAN_POINT('',(123.98918151855,-43.62498474121,
    0.793750047684));
#5223 = VECTOR('',#5224,1.);
#5224 = DIRECTION('',(-0.300981261904,0.732148506167,-0.611039151692));
#5225 = ORIENTED_EDGE('',*,*,#5226,.T.);
#5226 = EDGE_CURVE('',#5219,#5173,#5227,.T.);
#5227 = LINE('',#5228,#5229);
#5228 = CARTESIAN_POINT('',(123.88711547851,-43.37670516967,
    0.586539983749));
#5229 = VECTOR('',#5230,1.);
#5230 = DIRECTION('',(0.333119083342,-0.942884763008,0.));
#5231 = ORIENTED_EDGE('',*,*,#5203,.F.);
#5232 = PLANE('',#5233);
#5233 = AXIS2_PLACEMENT_3D('',#5234,#5235,#5236);
#5234 = CARTESIAN_POINT('',(123.94734028985,-43.53352443213,
    0.65615549236));
#5235 = DIRECTION('',(-0.940881181835,-0.332411222583,6.515658653357E-02
    ));
#5236 = DIRECTION('',(0.333119083342,-0.942884763008,0.));
#5237 = ADVANCED_FACE('',(#5238),#5255,.T.);
#5238 = FACE_BOUND('',#5239,.T.);
#5239 = EDGE_LOOP('',(#5240,#5248,#5254));
#5240 = ORIENTED_EDGE('',*,*,#5241,.T.);
#5241 = EDGE_CURVE('',#5196,#5242,#5244,.T.);
#5242 = VERTEX_POINT('',#5243);
#5243 = CARTESIAN_POINT('',(123.89949798584,-43.37111282348,
    0.793750047684));
#5244 = LINE('',#5245,#5246);
#5245 = CARTESIAN_POINT('',(123.98918151855,-43.62498474121,
    0.793750047684));
#5246 = VECTOR('',#5247,1.);
#5247 = DIRECTION('',(-0.333089862985,0.942895085986,0.));
#5248 = ORIENTED_EDGE('',*,*,#5249,.T.);
#5249 = EDGE_CURVE('',#5242,#5219,#5250,.T.);
#5250 = LINE('',#5251,#5252);
#5251 = CARTESIAN_POINT('',(123.89949798584,-43.37111282348,
    0.793750047684));
#5252 = VECTOR('',#5253,1.);
#5253 = DIRECTION('',(-5.963018248853E-02,-2.693094501793E-02,
    -0.997857186945));
#5254 = ORIENTED_EDGE('',*,*,#5218,.F.);
#5255 = PLANE('',#5256);
#5256 = AXIS2_PLACEMENT_3D('',#5257,#5258,#5259);
#5257 = CARTESIAN_POINT('',(123.92878021878,-43.46762030767,
    0.724329964874));
#5258 = DIRECTION('',(-0.940889029217,-0.332381197531,6.51964280265E-02)
  );
#5259 = DIRECTION('',(0.333089862985,-0.942895085986,0.));
#5260 = ADVANCED_FACE('',(#5261),#5278,.T.);
#5261 = FACE_BOUND('',#5262,.T.);
#5262 = EDGE_LOOP('',(#5263,#5271,#5277));
#5263 = ORIENTED_EDGE('',*,*,#5264,.T.);
#5264 = EDGE_CURVE('',#5242,#5265,#5267,.T.);
#5265 = VERTEX_POINT('',#5266);
#5266 = CARTESIAN_POINT('',(123.75691986084,-43.14364242553,
    0.586539983749));
#5267 = LINE('',#5268,#5269);
#5268 = CARTESIAN_POINT('',(123.89949798584,-43.37111282348,
    0.793750047684));
#5269 = VECTOR('',#5270,1.);
#5270 = DIRECTION('',(-0.420426583256,0.670752278456,-0.611009712719));
#5271 = ORIENTED_EDGE('',*,*,#5272,.T.);
#5272 = EDGE_CURVE('',#5265,#5219,#5273,.T.);
#5273 = LINE('',#5274,#5275);
#5274 = CARTESIAN_POINT('',(123.75691986084,-43.14364242553,
    0.586539983749));
#5275 = VECTOR('',#5276,1.);
#5276 = DIRECTION('',(0.487691967281,-0.873015775945,0.));
#5277 = ORIENTED_EDGE('',*,*,#5249,.F.);
#5278 = PLANE('',#5279);
#5279 = AXIS2_PLACEMENT_3D('',#5280,#5281,#5282);
#5280 = CARTESIAN_POINT('',(123.84278972098,-43.28803194007,
    0.656155637923));
#5281 = DIRECTION('',(-0.871158580354,-0.486654483886,6.519310691186E-02
    ));
#5282 = DIRECTION('',(0.487691967281,-0.873015775945,0.));
#5283 = ADVANCED_FACE('',(#5284),#5301,.T.);
#5284 = FACE_BOUND('',#5285,.T.);
#5285 = EDGE_LOOP('',(#5286,#5294,#5300));
#5286 = ORIENTED_EDGE('',*,*,#5287,.T.);
#5287 = EDGE_CURVE('',#5242,#5288,#5290,.T.);
#5288 = VERTEX_POINT('',#5289);
#5289 = CARTESIAN_POINT('',(123.76817321777,-43.13604354858,
    0.793750047684));
#5290 = LINE('',#5291,#5292);
#5291 = CARTESIAN_POINT('',(123.89949798584,-43.37111282348,
    0.793750047684));
#5292 = VECTOR('',#5293,1.);
#5293 = DIRECTION('',(-0.48771530188,0.873002740151,0.));
#5294 = ORIENTED_EDGE('',*,*,#5295,.T.);
#5295 = EDGE_CURVE('',#5288,#5265,#5296,.T.);
#5296 = LINE('',#5297,#5298);
#5297 = CARTESIAN_POINT('',(123.76817321777,-43.13604354858,
    0.793750047684));
#5298 = VECTOR('',#5299,1.);
#5299 = DIRECTION('',(-5.419269463303E-02,-3.659384668101E-02,
    -0.99785973074));
#5300 = ORIENTED_EDGE('',*,*,#5264,.F.);
#5301 = PLANE('',#5302);
#5302 = AXIS2_PLACEMENT_3D('',#5303,#5304,#5305);
#5303 = CARTESIAN_POINT('',(123.81335681226,-43.226215629,0.724330830502
    ));
#5304 = DIRECTION('',(-0.871147531828,-0.486678863567,6.515874113958E-02
    ));
#5305 = DIRECTION('',(0.48771530188,-0.873002740151,-3.469446951954E-18)
  );
#5306 = ADVANCED_FACE('',(#5307),#5324,.T.);
#5307 = FACE_BOUND('',#5308,.T.);
#5308 = EDGE_LOOP('',(#5309,#5317,#5323));
#5309 = ORIENTED_EDGE('',*,*,#5310,.T.);
#5310 = EDGE_CURVE('',#5288,#5311,#5313,.T.);
#5311 = VERTEX_POINT('',#5312);
#5312 = CARTESIAN_POINT('',(123.58921813964,-42.93594360351,
    0.586539983749));
#5313 = LINE('',#5314,#5315);
#5314 = CARTESIAN_POINT('',(123.76817321777,-43.13604354858,
    0.793750047684));
#5315 = VECTOR('',#5316,1.);
#5316 = DIRECTION('',(-0.527707628041,0.590060189906,-0.61102670285));
#5317 = ORIENTED_EDGE('',*,*,#5318,.T.);
#5318 = EDGE_CURVE('',#5311,#5265,#5319,.T.);
#5319 = LINE('',#5320,#5321);
#5320 = CARTESIAN_POINT('',(123.58921813964,-42.93594360351,
    0.586539983749));
#5321 = VECTOR('',#5322,1.);
#5322 = DIRECTION('',(0.628212366265,-0.778041915883,0.));
#5323 = ORIENTED_EDGE('',*,*,#5295,.F.);
#5324 = PLANE('',#5325);
#5325 = AXIS2_PLACEMENT_3D('',#5326,#5327,#5328);
#5326 = CARTESIAN_POINT('',(123.69824774022,-43.06374142046,
    0.656156259233));
#5327 = DIRECTION('',(-0.776388753339,-0.62687755752,6.515390675766E-02)
  );
#5328 = DIRECTION('',(0.628212366265,-0.778041915883,0.));
#5329 = ADVANCED_FACE('',(#5330),#5347,.T.);
#5330 = FACE_BOUND('',#5331,.T.);
#5331 = EDGE_LOOP('',(#5332,#5340,#5346));
#5332 = ORIENTED_EDGE('',*,*,#5333,.T.);
#5333 = EDGE_CURVE('',#5288,#5334,#5336,.T.);
#5334 = VERTEX_POINT('',#5335);
#5335 = CARTESIAN_POINT('',(123.59902954101,-42.92655563354,
    0.793750047684));
#5336 = LINE('',#5337,#5338);
#5337 = CARTESIAN_POINT('',(123.76817321777,-43.13604354858,
    0.793750047684));
#5338 = VECTOR('',#5339,1.);
#5339 = DIRECTION('',(-0.628206504572,0.778046648739,0.));
#5340 = ORIENTED_EDGE('',*,*,#5341,.T.);
#5341 = EDGE_CURVE('',#5334,#5311,#5342,.T.);
#5342 = LINE('',#5343,#5344);
#5343 = CARTESIAN_POINT('',(123.59902954101,-42.92655563354,
    0.793750047684));
#5344 = VECTOR('',#5345,1.);
#5345 = DIRECTION('',(-4.724867246134E-02,-4.520955790333E-02,
    -0.997859538625));
#5346 = ORIENTED_EDGE('',*,*,#5310,.F.);
#5347 = PLANE('',#5348);
#5348 = AXIS2_PLACEMENT_3D('',#5349,#5350,#5351);
#5349 = CARTESIAN_POINT('',(123.6587931577,-43.00779036913,0.72432980389
    ));
#5350 = DIRECTION('',(-0.776392984045,-0.626871310957,6.516359278848E-02
    ));
#5351 = DIRECTION('',(0.628206504572,-0.778046648739,0.));
#5352 = ADVANCED_FACE('',(#5353),#5370,.T.);
#5353 = FACE_BOUND('',#5354,.T.);
#5354 = EDGE_LOOP('',(#5355,#5356,#5364));
#5355 = ORIENTED_EDGE('',*,*,#5341,.F.);
#5356 = ORIENTED_EDGE('',*,*,#5357,.T.);
#5357 = EDGE_CURVE('',#5334,#5358,#5360,.T.);
#5358 = VERTEX_POINT('',#5359);
#5359 = CARTESIAN_POINT('',(123.38881683349,-42.75957489013,
    0.586539983749));
#5360 = LINE('',#5361,#5362);
#5361 = CARTESIAN_POINT('',(123.59902954101,-42.92655563354,
    0.793750047684));
#5362 = VECTOR('',#5363,1.);
#5363 = DIRECTION('',(-0.619861999368,0.492382304982,-0.611007992976));
#5364 = ORIENTED_EDGE('',*,*,#5365,.T.);
#5365 = EDGE_CURVE('',#5358,#5311,#5366,.T.);
#5366 = LINE('',#5367,#5368);
#5367 = CARTESIAN_POINT('',(123.38881683349,-42.75957489013,
    0.586539983749));
#5368 = VECTOR('',#5369,1.);
#5369 = DIRECTION('',(0.750684602193,-0.66066075109,0.));
#5370 = PLANE('',#5371);
#5371 = AXIS2_PLACEMENT_3D('',#5372,#5373,#5374);
#5372 = CARTESIAN_POINT('',(123.51788352361,-42.86710851768,
    0.656156063534));
#5373 = DIRECTION('',(-0.659256971976,-0.749089539425,6.515448430123E-02
    ));
#5374 = DIRECTION('',(-0.750684602193,0.66066075109,0.));
#5375 = ADVANCED_FACE('',(#5376),#5393,.T.);
#5376 = FACE_BOUND('',#5377,.T.);
#5377 = EDGE_LOOP('',(#5378,#5386,#5392));
#5378 = ORIENTED_EDGE('',*,*,#5379,.T.);
#5379 = EDGE_CURVE('',#5334,#5380,#5382,.T.);
#5380 = VERTEX_POINT('',#5381);
#5381 = CARTESIAN_POINT('',(123.3968963623,-42.74865341186,
    0.793750047684));
#5382 = LINE('',#5383,#5384);
#5383 = CARTESIAN_POINT('',(123.59902954101,-42.92655563354,
    0.793750047684));
#5384 = VECTOR('',#5385,1.);
#5385 = DIRECTION('',(-0.750667425274,0.660680268081,0.));
#5386 = ORIENTED_EDGE('',*,*,#5387,.T.);
#5387 = EDGE_CURVE('',#5380,#5358,#5388,.T.);
#5388 = LINE('',#5389,#5390);
#5389 = CARTESIAN_POINT('',(123.3968963623,-42.74865341186,
    0.793750047684));
#5390 = VECTOR('',#5391,1.);
#5391 = DIRECTION('',(-3.890843807618E-02,-5.259436176209E-02,
    -0.997857688529));
#5392 = ORIENTED_EDGE('',*,*,#5357,.F.);
#5393 = PLANE('',#5394);
#5394 = AXIS2_PLACEMENT_3D('',#5395,#5396,#5397);
#5395 = CARTESIAN_POINT('',(123.46953856108,-42.81862871025,
    0.724331288246));
#5396 = DIRECTION('',(-0.659275005121,-0.749070760171,6.518791206952E-02
    ));
#5397 = DIRECTION('',(-0.750667425274,0.660680268081,0.));
#5398 = ADVANCED_FACE('',(#5399),#5416,.T.);
#5399 = FACE_BOUND('',#5400,.T.);
#5400 = EDGE_LOOP('',(#5401,#5402,#5410));
#5401 = ORIENTED_EDGE('',*,*,#5387,.F.);
#5402 = ORIENTED_EDGE('',*,*,#5403,.T.);
#5403 = EDGE_CURVE('',#5380,#5404,#5406,.T.);
#5404 = VERTEX_POINT('',#5405);
#5405 = CARTESIAN_POINT('',(123.16149902343,-42.61961364746,
    0.586539983749));
#5406 = LINE('',#5407,#5408);
#5407 = CARTESIAN_POINT('',(123.3968963623,-42.74865341186,
    0.793750047684));
#5408 = VECTOR('',#5409,1.);
#5409 = DIRECTION('',(-0.694151361539,0.380518864763,-0.611031325574));
#5410 = ORIENTED_EDGE('',*,*,#5411,.T.);
#5411 = EDGE_CURVE('',#5404,#5358,#5412,.T.);
#5412 = LINE('',#5413,#5414);
#5413 = CARTESIAN_POINT('',(123.16149902343,-42.61961364746,
    0.586539983749));
#5414 = VECTOR('',#5415,1.);
#5415 = DIRECTION('',(0.851535633223,-0.524296734065,0.));
#5416 = PLANE('',#5417);
#5417 = AXIS2_PLACEMENT_3D('',#5418,#5419,#5420);
#5418 = CARTESIAN_POINT('',(123.30687723442,-42.70378347634,
    0.656156190931));
#5419 = DIRECTION('',(-0.52318160483,-0.849724498005,6.51865466068E-02)
  );
#5420 = DIRECTION('',(-0.851535633223,0.524296734065,-3.469446951954E-18
    ));
#5421 = ADVANCED_FACE('',(#5422),#5439,.T.);
#5422 = FACE_BOUND('',#5423,.T.);
#5423 = EDGE_LOOP('',(#5424,#5432,#5438));
#5424 = ORIENTED_EDGE('',*,*,#5425,.T.);
#5425 = EDGE_CURVE('',#5380,#5426,#5428,.T.);
#5426 = VERTEX_POINT('',#5427);
#5427 = CARTESIAN_POINT('',(123.16761779785,-42.60748291015,
    0.793750047684));
#5428 = LINE('',#5429,#5430);
#5429 = CARTESIAN_POINT('',(123.3968963623,-42.74865341186,
    0.793750047684));
#5430 = VECTOR('',#5431,1.);
#5431 = DIRECTION('',(-0.8515323034,0.524302142153,0.));
#5432 = ORIENTED_EDGE('',*,*,#5433,.T.);
#5433 = EDGE_CURVE('',#5426,#5404,#5434,.T.);
#5434 = LINE('',#5435,#5436);
#5435 = CARTESIAN_POINT('',(123.16761779785,-42.60748291015,
    0.793750047684));
#5436 = VECTOR('',#5437,1.);
#5437 = DIRECTION('',(-2.946605670702E-02,-5.841774334683E-02,
    -0.997857263723));
#5438 = ORIENTED_EDGE('',*,*,#5403,.F.);
#5439 = PLANE('',#5440);
#5440 = AXIS2_PLACEMENT_3D('',#5441,#5442,#5443);
#5441 = CARTESIAN_POINT('',(123.2510347248,-42.6641702705,0.724330365584
    ));
#5442 = DIRECTION('',(-0.52318672174,-0.849720721039,6.519471168311E-02)
  );
#5443 = DIRECTION('',(-0.8515323034,0.524302142153,3.469446951954E-18));
#5444 = ADVANCED_FACE('',(#5445),#5462,.T.);
#5445 = FACE_BOUND('',#5446,.T.);
#5446 = EDGE_LOOP('',(#5447,#5448,#5456));
#5447 = ORIENTED_EDGE('',*,*,#5433,.F.);
#5448 = ORIENTED_EDGE('',*,*,#5449,.T.);
#5449 = EDGE_CURVE('',#5426,#5450,#5452,.T.);
#5450 = VERTEX_POINT('',#5451);
#5451 = CARTESIAN_POINT('',(122.91379547119,-42.52007293701,
    0.586539983749));
#5452 = LINE('',#5453,#5454);
#5453 = CARTESIAN_POINT('',(123.16761779785,-42.60748291015,
    0.793750047684));
#5454 = VECTOR('',#5455,1.);
#5455 = DIRECTION('',(-0.74847376311,0.257755385011,-0.611023066205));
#5456 = ORIENTED_EDGE('',*,*,#5457,.T.);
#5457 = EDGE_CURVE('',#5450,#5404,#5458,.T.);
#5458 = LINE('',#5459,#5460);
#5459 = CARTESIAN_POINT('',(122.91379547119,-42.52007293701,
    0.586539983749));
#5460 = VECTOR('',#5461,1.);
#5461 = DIRECTION('',(0.927882240631,-0.372873366603,0.));
#5462 = PLANE('',#5463);
#5463 = AXIS2_PLACEMENT_3D('',#5464,#5465,#5466);
#5464 = CARTESIAN_POINT('',(123.07130855396,-42.57846859372,
    0.656155926751));
#5465 = DIRECTION('',(-0.372080145652,-0.925908338229,6.51929015318E-02)
  );
#5466 = DIRECTION('',(-0.927882240631,0.372873366603,0.));
#5467 = ADVANCED_FACE('',(#5468),#5485,.T.);
#5468 = FACE_BOUND('',#5469,.T.);
#5469 = EDGE_LOOP('',(#5470,#5478,#5484));
#5470 = ORIENTED_EDGE('',*,*,#5471,.T.);
#5471 = EDGE_CURVE('',#5426,#5472,#5474,.T.);
#5472 = VERTEX_POINT('',#5473);
#5473 = CARTESIAN_POINT('',(122.91777801513,-42.50709533691,
    0.793750047684));
#5474 = LINE('',#5475,#5476);
#5475 = CARTESIAN_POINT('',(123.16761779785,-42.60748291015,
    0.793750047684));
#5476 = VECTOR('',#5477,1.);
#5477 = DIRECTION('',(-0.927897133154,0.372836304945,0.));
#5478 = ORIENTED_EDGE('',*,*,#5479,.T.);
#5479 = EDGE_CURVE('',#5472,#5450,#5480,.T.);
#5480 = LINE('',#5481,#5482);
#5481 = CARTESIAN_POINT('',(122.91777801513,-42.50709533691,
    0.793750047684));
#5482 = VECTOR('',#5483,1.);
#5483 = DIRECTION('',(-1.917872550926E-02,-6.249619174569E-02,
    -0.997860913407));
#5484 = ORIENTED_EDGE('',*,*,#5449,.F.);
#5485 = PLANE('',#5486);
#5486 = AXIS2_PLACEMENT_3D('',#5487,#5488,#5489);
#5487 = CARTESIAN_POINT('',(123.00957535801,-42.54886411066,
    0.724330175547));
#5488 = DIRECTION('',(-0.372044413182,-0.925926310873,6.514154935927E-02
    ));
#5489 = DIRECTION('',(-0.927897133154,0.372836304945,0.));
#5490 = ADVANCED_FACE('',(#5491),#5508,.T.);
#5491 = FACE_BOUND('',#5492,.T.);
#5492 = EDGE_LOOP('',(#5493,#5494,#5502));
#5493 = ORIENTED_EDGE('',*,*,#5479,.F.);
#5494 = ORIENTED_EDGE('',*,*,#5495,.T.);
#5495 = EDGE_CURVE('',#5472,#5496,#5498,.T.);
#5496 = VERTEX_POINT('',#5497);
#5497 = CARTESIAN_POINT('',(122.65282440185,-42.46383285522,
    0.586539983749));
#5498 = LINE('',#5499,#5500);
#5499 = CARTESIAN_POINT('',(122.91777801513,-42.50709533691,
    0.793750047684));
#5500 = VECTOR('',#5501,1.);
#5501 = DIRECTION('',(-0.78127816809,0.127569622557,-0.611007704917));
#5502 = ORIENTED_EDGE('',*,*,#5503,.T.);
#5503 = EDGE_CURVE('',#5496,#5450,#5504,.T.);
#5504 = LINE('',#5505,#5506);
#5505 = CARTESIAN_POINT('',(122.65282440185,-42.46383285522,
    0.586539983749));
#5506 = VECTOR('',#5507,1.);
#5507 = DIRECTION('',(0.977557928201,-0.210666791432,0.));
#5508 = PLANE('',#5509);
#5509 = AXIS2_PLACEMENT_3D('',#5510,#5511,#5512);
#5510 = CARTESIAN_POINT('',(122.81794569168,-42.49476862228,
    0.656155699464));
#5511 = DIRECTION('',(-0.210219432553,-0.975482047061,6.513498322059E-02
    ));
#5512 = DIRECTION('',(-0.977557928201,0.210666791432,0.));
#5513 = ADVANCED_FACE('',(#5514),#5531,.T.);
#5514 = FACE_BOUND('',#5515,.T.);
#5515 = EDGE_LOOP('',(#5516,#5524,#5530));
#5516 = ORIENTED_EDGE('',*,*,#5517,.T.);
#5517 = EDGE_CURVE('',#5472,#5518,#5520,.T.);
#5518 = VERTEX_POINT('',#5519);
#5519 = CARTESIAN_POINT('',(122.65455627441,-42.45036315918,
    0.793750047684));
#5520 = LINE('',#5521,#5522);
#5521 = CARTESIAN_POINT('',(122.91777801513,-42.50709533691,
    0.793750047684));
#5522 = VECTOR('',#5523,1.);
#5523 = DIRECTION('',(-0.977552521224,0.210691879882,0.));
#5524 = ORIENTED_EDGE('',*,*,#5525,.T.);
#5525 = EDGE_CURVE('',#5518,#5496,#5526,.T.);
#5526 = LINE('',#5527,#5528);
#5527 = CARTESIAN_POINT('',(122.65455627441,-42.45036315918,
    0.793750047684));
#5528 = VECTOR('',#5529,1.);
#5529 = DIRECTION('',(-8.34015890821E-03,-6.486586146452E-02,
    -0.997859139241));
#5530 = ORIENTED_EDGE('',*,*,#5495,.F.);
#5531 = PLANE('',#5532);
#5532 = AXIS2_PLACEMENT_3D('',#5533,#5534,#5535);
#5533 = CARTESIAN_POINT('',(122.75209678703,-42.47602371361,
    0.724330852283));
#5534 = DIRECTION('',(-0.210244013809,-0.97547454551,6.516798078871E-02)
  );
#5535 = DIRECTION('',(-0.977552521224,0.210691879882,0.));
#5536 = ADVANCED_FACE('',(#5537),#5554,.T.);
#5537 = FACE_BOUND('',#5538,.T.);
#5538 = EDGE_LOOP('',(#5539,#5540,#5548));
#5539 = ORIENTED_EDGE('',*,*,#5525,.F.);
#5540 = ORIENTED_EDGE('',*,*,#5541,.T.);
#5541 = EDGE_CURVE('',#5518,#5542,#5544,.T.);
#5542 = VERTEX_POINT('',#5543);
#5543 = CARTESIAN_POINT('',(122.38611602783,-42.45250320434,
    0.586539983749));
#5544 = LINE('',#5545,#5546);
#5545 = CARTESIAN_POINT('',(122.65455627441,-42.45036315918,
    0.793750047684));
#5546 = VECTOR('',#5547,1.);
#5547 = DIRECTION('',(-0.791584498148,-6.310628157756E-03,
    -0.611027133819));
#5548 = ORIENTED_EDGE('',*,*,#5549,.T.);
#5549 = EDGE_CURVE('',#5542,#5496,#5550,.T.);
#5550 = LINE('',#5551,#5552);
#5551 = CARTESIAN_POINT('',(122.38611602783,-42.45250320434,
    0.586539983749));
#5552 = VECTOR('',#5553,1.);
#5553 = DIRECTION('',(0.999098963314,-4.244127125467E-02,0.));
#5554 = PLANE('',#5555);
#5555 = AXIS2_PLACEMENT_3D('',#5556,#5557,#5558);
#5556 = CARTESIAN_POINT('',(122.55408291192,-42.45508822689,
    0.656156406645));
#5557 = DIRECTION('',(-4.235106965586E-02,-0.996975550862,
    6.516239623366E-02));
#5558 = DIRECTION('',(0.,-6.522091302659E-02,-0.997870849611));
#5559 = ADVANCED_FACE('',(#5560),#5577,.T.);
#5560 = FACE_BOUND('',#5561,.T.);
#5561 = EDGE_LOOP('',(#5562,#5570,#5576));
#5562 = ORIENTED_EDGE('',*,*,#5563,.T.);
#5563 = EDGE_CURVE('',#5518,#5564,#5566,.T.);
#5564 = VERTEX_POINT('',#5565);
#5565 = CARTESIAN_POINT('',(122.38553619384,-42.43893432617,
    0.793750047684));
#5566 = LINE('',#5567,#5568);
#5567 = CARTESIAN_POINT('',(122.65455627441,-42.45036315918,
    0.793750047684));
#5568 = VECTOR('',#5569,1.);
#5569 = DIRECTION('',(-0.999098808682,4.244491124487E-02,0.));
#5570 = ORIENTED_EDGE('',*,*,#5571,.T.);
#5571 = EDGE_CURVE('',#5564,#5542,#5572,.T.);
#5572 = LINE('',#5573,#5574);
#5573 = CARTESIAN_POINT('',(122.38553619384,-42.43893432617,
    0.793750047684));
#5574 = VECTOR('',#5575,1.);
#5575 = DIRECTION('',(2.792299297583E-03,-6.534347764147E-02,
    -0.997858924395));
#5576 = ORIENTED_EDGE('',*,*,#5541,.F.);
#5577 = PLANE('',#5578);
#5578 = AXIS2_PLACEMENT_3D('',#5579,#5580,#5581);
#5579 = CARTESIAN_POINT('',(122.48601200946,-42.44774042124,
    0.72433101737));
#5580 = DIRECTION('',(-4.235468892675E-02,-0.996975090952,
    6.516708024235E-02));
#5581 = DIRECTION('',(0.,-6.522561125776E-02,-0.997870542523));
#5582 = ADVANCED_FACE('',(#5583),#5600,.T.);
#5583 = FACE_BOUND('',#5584,.T.);
#5584 = EDGE_LOOP('',(#5585,#5586,#5594));
#5585 = ORIENTED_EDGE('',*,*,#5571,.F.);
#5586 = ORIENTED_EDGE('',*,*,#5587,.T.);
#5587 = EDGE_CURVE('',#5564,#5588,#5590,.T.);
#5588 = VERTEX_POINT('',#5589);
#5589 = CARTESIAN_POINT('',(122.12133026123,-42.48641204834,
    0.586539983749));
#5590 = LINE('',#5591,#5592);
#5591 = CARTESIAN_POINT('',(122.38553619384,-42.43893432617,
    0.793750047684));
#5592 = VECTOR('',#5593,1.);
#5593 = DIRECTION('',(-0.77911800079,-0.14000725726,-0.611042640704));
#5594 = ORIENTED_EDGE('',*,*,#5595,.T.);
#5595 = EDGE_CURVE('',#5588,#5542,#5596,.T.);
#5596 = LINE('',#5597,#5598);
#5597 = CARTESIAN_POINT('',(122.12133026123,-42.48641204834,
    0.586539983749));
#5598 = VECTOR('',#5599,1.);
#5599 = DIRECTION('',(0.991899632852,0.127024085697,0.));
#5600 = PLANE('',#5601);
#5601 = AXIS2_PLACEMENT_3D('',#5602,#5603,#5604);
#5602 = CARTESIAN_POINT('',(122.28731425562,-42.46057223283,
    0.656156114077));
#5603 = DIRECTION('',(0.126754056028,-0.98979103803,6.516985741677E-02)
  );
#5604 = DIRECTION('',(-0.991899632852,-0.127024085697,1.734723475977E-18
    ));
#5605 = ADVANCED_FACE('',(#5606),#5623,.T.);
#5606 = FACE_BOUND('',#5607,.T.);
#5607 = EDGE_LOOP('',(#5608,#5616,#5622));
#5608 = ORIENTED_EDGE('',*,*,#5609,.T.);
#5609 = EDGE_CURVE('',#5564,#5610,#5612,.T.);
#5610 = VERTEX_POINT('',#5611);
#5611 = CARTESIAN_POINT('',(122.11846923828,-42.47313308715,
    0.793750047684));
#5612 = LINE('',#5613,#5614);
#5613 = CARTESIAN_POINT('',(122.38553619384,-42.43893432617,
    0.793750047684));
#5614 = VECTOR('',#5615,1.);
#5615 = DIRECTION('',(-0.991900669488,-0.127015990601,0.));
#5616 = ORIENTED_EDGE('',*,*,#5617,.T.);
#5617 = EDGE_CURVE('',#5610,#5588,#5618,.T.);
#5618 = LINE('',#5619,#5620);
#5619 = CARTESIAN_POINT('',(122.11846923828,-42.47313308715,
    0.793750047684));
#5620 = VECTOR('',#5621,1.);
#5621 = DIRECTION('',(1.377778210655E-02,-6.394727935055E-02,
    -0.997858165364));
#5622 = ORIENTED_EDGE('',*,*,#5587,.F.);
#5623 = PLANE('',#5624);
#5624 = AXIS2_PLACEMENT_3D('',#5625,#5626,#5627);
#5625 = CARTESIAN_POINT('',(122.21898024192,-42.46483382358,
    0.724330090439));
#5626 = DIRECTION('',(0.126745891099,-0.989791392734,6.518034949049E-02)
  );
#5627 = DIRECTION('',(-0.991900669488,-0.127015990601,
    -1.734723475977E-18));
#5628 = ADVANCED_FACE('',(#5629),#5646,.T.);
#5629 = FACE_BOUND('',#5630,.T.);
#5630 = EDGE_LOOP('',(#5631,#5632,#5640));
#5631 = ORIENTED_EDGE('',*,*,#5617,.F.);
#5632 = ORIENTED_EDGE('',*,*,#5633,.T.);
#5633 = EDGE_CURVE('',#5610,#5634,#5636,.T.);
#5634 = VERTEX_POINT('',#5635);
#5635 = CARTESIAN_POINT('',(121.866065979,-42.5645828247,0.586539983749)
  );
#5636 = LINE('',#5637,#5638);
#5637 = CARTESIAN_POINT('',(122.11846923828,-42.47313308715,
    0.793750047684));
#5638 = VECTOR('',#5639,1.);
#5639 = DIRECTION('',(-0.744275667998,-0.269662977797,-0.61101195441));
#5640 = ORIENTED_EDGE('',*,*,#5641,.T.);
#5641 = EDGE_CURVE('',#5634,#5588,#5642,.T.);
#5642 = LINE('',#5643,#5644);
#5643 = CARTESIAN_POINT('',(121.866065979,-42.5645828247,0.586539983749)
  );
#5644 = VECTOR('',#5645,1.);
#5645 = DIRECTION('',(0.956169913964,0.292812389816,0.));
#5646 = PLANE('',#5647);
#5647 = AXIS2_PLACEMENT_3D('',#5648,#5649,#5650);
#5648 = CARTESIAN_POINT('',(122.02530656481,-42.51106221149,
    0.656155355937));
#5649 = DIRECTION('',(0.292189735282,-0.954136654603,6.517977399451E-02)
  );
#5650 = DIRECTION('',(-0.956169913964,-0.292812389816,0.));
#5651 = ADVANCED_FACE('',(#5652),#5669,.T.);
#5652 = FACE_BOUND('',#5653,.T.);
#5653 = EDGE_LOOP('',(#5654,#5662,#5668));
#5654 = ORIENTED_EDGE('',*,*,#5655,.T.);
#5655 = EDGE_CURVE('',#5610,#5656,#5658,.T.);
#5656 = VERTEX_POINT('',#5657);
#5657 = CARTESIAN_POINT('',(121.86100769043,-42.55198287963,
    0.793750047684));
#5658 = LINE('',#5659,#5660);
#5659 = CARTESIAN_POINT('',(122.11846923828,-42.47313308715,
    0.793750047684));
#5660 = VECTOR('',#5661,1.);
#5661 = DIRECTION('',(-0.956163532385,-0.292833227855,0.));
#5662 = ORIENTED_EDGE('',*,*,#5663,.T.);
#5663 = EDGE_CURVE('',#5656,#5634,#5664,.T.);
#5664 = LINE('',#5665,#5666);
#5665 = CARTESIAN_POINT('',(121.86100769043,-42.55198287963,
    0.793750047684));
#5666 = VECTOR('',#5667,1.);
#5667 = DIRECTION('',(2.435916716677E-02,-6.067747296519E-02,
    -0.997860148142));
#5668 = ORIENTED_EDGE('',*,*,#5633,.F.);
#5669 = PLANE('',#5670);
#5670 = AXIS2_PLACEMENT_3D('',#5671,#5672,#5673);
#5671 = CARTESIAN_POINT('',(121.95867570802,-42.526811421,0.724330883054
    ));
#5672 = DIRECTION('',(0.292211064844,-0.954132036208,6.515175411087E-02)
  );
#5673 = DIRECTION('',(-0.956163532385,-0.292833227855,
    -3.469446951954E-18));
#5674 = ADVANCED_FACE('',(#5675),#5692,.T.);
#5675 = FACE_BOUND('',#5676,.T.);
#5676 = EDGE_LOOP('',(#5677,#5678,#5686));
#5677 = ORIENTED_EDGE('',*,*,#5663,.F.);
#5678 = ORIENTED_EDGE('',*,*,#5679,.T.);
#5679 = EDGE_CURVE('',#5656,#5680,#5682,.T.);
#5680 = VERTEX_POINT('',#5681);
#5681 = CARTESIAN_POINT('',(121.62770080566,-42.68476486206,
    0.586539983749));
#5682 = LINE('',#5683,#5684);
#5683 = CARTESIAN_POINT('',(121.86100769043,-42.55198287963,
    0.793750047684));
#5684 = VECTOR('',#5685,1.);
#5685 = DIRECTION('',(-0.687986958415,-0.391554121133,-0.611031353757));
#5686 = ORIENTED_EDGE('',*,*,#5687,.T.);
#5687 = EDGE_CURVE('',#5680,#5634,#5688,.T.);
#5688 = LINE('',#5689,#5690);
#5689 = CARTESIAN_POINT('',(121.62770080566,-42.68476486206,
    0.586539983749));
#5690 = VECTOR('',#5691,1.);
#5691 = DIRECTION('',(0.892924584573,0.450206270796,0.));
#5692 = PLANE('',#5693);
#5693 = AXIS2_PLACEMENT_3D('',#5694,#5695,#5696);
#5694 = CARTESIAN_POINT('',(121.77559839667,-42.60510589828,
    0.656156306427));
#5695 = DIRECTION('',(0.449249856285,-0.891027662905,6.514806648715E-02)
  );
#5696 = DIRECTION('',(-0.892924584573,-0.450206270796,0.));
#5697 = ADVANCED_FACE('',(#5698),#5715,.T.);
#5698 = FACE_BOUND('',#5699,.T.);
#5699 = EDGE_LOOP('',(#5700,#5708,#5714));
#5700 = ORIENTED_EDGE('',*,*,#5701,.T.);
#5701 = EDGE_CURVE('',#5656,#5702,#5704,.T.);
#5702 = VERTEX_POINT('',#5703);
#5703 = CARTESIAN_POINT('',(121.62057495117,-42.67320251464,
    0.793750047684));
#5704 = LINE('',#5705,#5706);
#5705 = CARTESIAN_POINT('',(121.86100769043,-42.55198287963,
    0.793750047684));
#5706 = VECTOR('',#5707,1.);
#5707 = DIRECTION('',(-0.892931832051,-0.450191896095,0.));
#5708 = ORIENTED_EDGE('',*,*,#5709,.T.);
#5709 = EDGE_CURVE('',#5702,#5680,#5710,.T.);
#5710 = LINE('',#5711,#5712);
#5711 = CARTESIAN_POINT('',(121.62057495117,-42.67320251464,
    0.793750047684));
#5712 = VECTOR('',#5713,1.);
#5713 = DIRECTION('',(3.431588276049E-02,-5.568064274467E-02,
    -0.997858750633));
#5714 = ORIENTED_EDGE('',*,*,#5679,.F.);
#5715 = PLANE('',#5716);
#5716 = AXIS2_PLACEMENT_3D('',#5717,#5718,#5719);
#5717 = CARTESIAN_POINT('',(121.71258729245,-42.6318895919,
    0.724331063427));
#5718 = DIRECTION('',(0.449234903711,-0.891033688237,6.516876332913E-02)
  );
#5719 = DIRECTION('',(-0.892931832051,-0.450191896095,0.));
#5720 = ADVANCED_FACE('',(#5721),#5738,.T.);
#5721 = FACE_BOUND('',#5722,.T.);
#5722 = EDGE_LOOP('',(#5723,#5724,#5732));
#5723 = ORIENTED_EDGE('',*,*,#5709,.F.);
#5724 = ORIENTED_EDGE('',*,*,#5725,.T.);
#5725 = EDGE_CURVE('',#5702,#5726,#5728,.T.);
#5726 = VERTEX_POINT('',#5727);
#5727 = CARTESIAN_POINT('',(121.41307067871,-42.84350204467,
    0.586539983749));
#5728 = LINE('',#5729,#5730);
#5729 = CARTESIAN_POINT('',(121.62057495117,-42.67320251464,
    0.793750047684));
#5730 = VECTOR('',#5731,1.);
#5731 = DIRECTION('',(-0.611907455611,-0.502194730143,-0.611039866772));
#5732 = ORIENTED_EDGE('',*,*,#5733,.T.);
#5733 = EDGE_CURVE('',#5726,#5680,#5734,.T.);
#5734 = LINE('',#5735,#5736);
#5735 = CARTESIAN_POINT('',(121.41307067871,-42.84350204467,
    0.586539983749));
#5736 = VECTOR('',#5737,1.);
#5737 = DIRECTION('',(0.804001484669,0.594627288854,0.));
#5738 = PLANE('',#5739);
#5739 = AXIS2_PLACEMENT_3D('',#5740,#5741,#5742);
#5740 = CARTESIAN_POINT('',(121.54537769472,-42.73999460596,
    0.656155815718));
#5741 = DIRECTION('',(0.593363081031,-0.80229213667,6.517347241843E-02)
  );
#5742 = DIRECTION('',(-0.804001484669,-0.594627288854,0.));
#5743 = ADVANCED_FACE('',(#5744),#5761,.T.);
#5744 = FACE_BOUND('',#5745,.T.);
#5745 = EDGE_LOOP('',(#5746,#5754,#5760));
#5746 = ORIENTED_EDGE('',*,*,#5747,.T.);
#5747 = EDGE_CURVE('',#5702,#5748,#5750,.T.);
#5748 = VERTEX_POINT('',#5749);
#5749 = CARTESIAN_POINT('',(121.40409851074,-42.83331298828,
    0.793750047684));
#5750 = LINE('',#5751,#5752);
#5751 = CARTESIAN_POINT('',(121.62057495117,-42.67320251464,
    0.793750047684));
#5752 = VECTOR('',#5753,1.);
#5753 = DIRECTION('',(-0.80398766048,-0.594645980223,0.));
#5754 = ORIENTED_EDGE('',*,*,#5755,.T.);
#5755 = EDGE_CURVE('',#5748,#5726,#5756,.T.);
#5756 = LINE('',#5757,#5758);
#5757 = CARTESIAN_POINT('',(121.40409851074,-42.83331298828,
    0.793750047684));
#5758 = VECTOR('',#5759,1.);
#5759 = DIRECTION('',(4.320722468395E-02,-4.90673882359E-02,
    -0.997860474789));
#5760 = ORIENTED_EDGE('',*,*,#5725,.F.);
#5761 = PLANE('',#5762);
#5762 = AXIS2_PLACEMENT_3D('',#5763,#5764,#5765);
#5763 = CARTESIAN_POINT('',(121.48779891994,-42.7770431571,
    0.724330535659));
#5764 = DIRECTION('',(0.593382893184,-0.80227991095,6.514358419459E-02)
  );
#5765 = DIRECTION('',(-0.80398766048,-0.594645980223,0.));
#5766 = ADVANCED_FACE('',(#5767),#5784,.T.);
#5767 = FACE_BOUND('',#5768,.T.);
#5768 = EDGE_LOOP('',(#5769,#5770,#5778));
#5769 = ORIENTED_EDGE('',*,*,#5755,.F.);
#5770 = ORIENTED_EDGE('',*,*,#5771,.T.);
#5771 = EDGE_CURVE('',#5748,#5772,#5774,.T.);
#5772 = VERTEX_POINT('',#5773);
#5773 = CARTESIAN_POINT('',(121.22834777832,-43.03623580932,
    0.586539983749));
#5774 = LINE('',#5775,#5776);
#5775 = CARTESIAN_POINT('',(121.40409851074,-42.83331298828,
    0.793750047684));
#5776 = VECTOR('',#5777,1.);
#5777 = DIRECTION('',(-0.51825612497,-0.598381545576,-0.611023825105));
#5778 = ORIENTED_EDGE('',*,*,#5779,.T.);
#5779 = EDGE_CURVE('',#5772,#5726,#5780,.T.);
#5780 = LINE('',#5781,#5782);
#5781 = CARTESIAN_POINT('',(121.22834777832,-43.03623580932,
    0.586539983749));
#5782 = VECTOR('',#5783,1.);
#5783 = DIRECTION('',(0.691943846309,0.721951323536,0.));
#5784 = PLANE('',#5785);
#5785 = AXIS2_PLACEMENT_3D('',#5786,#5787,#5788);
#5786 = CARTESIAN_POINT('',(121.34126427579,-42.9118542459,
    0.656155328263));
#5787 = DIRECTION('',(0.72041769529,-0.690473962408,6.514638554121E-02)
  );
#5788 = DIRECTION('',(0.691943846309,0.721951323536,0.));
#5789 = ADVANCED_FACE('',(#5790),#5807,.T.);
#5790 = FACE_BOUND('',#5791,.T.);
#5791 = EDGE_LOOP('',(#5792,#5793,#5801));
#5792 = ORIENTED_EDGE('',*,*,#5771,.F.);
#5793 = ORIENTED_EDGE('',*,*,#5794,.T.);
#5794 = EDGE_CURVE('',#5748,#5795,#5797,.T.);
#5795 = VERTEX_POINT('',#5796);
#5796 = CARTESIAN_POINT('',(121.21778869628,-43.02770233154,
    0.793750047684));
#5797 = LINE('',#5798,#5799);
#5798 = CARTESIAN_POINT('',(121.40409851074,-42.83331298828,
    0.793750047684));
#5799 = VECTOR('',#5800,1.);
#5800 = DIRECTION('',(-0.691944133942,-0.721951047858,0.));
#5801 = ORIENTED_EDGE('',*,*,#5802,.T.);
#5802 = EDGE_CURVE('',#5795,#5772,#5803,.T.);
#5803 = LINE('',#5804,#5805);
#5804 = CARTESIAN_POINT('',(121.21778869628,-43.02770233154,
    0.793750047684));
#5805 = VECTOR('',#5806,1.);
#5806 = DIRECTION('',(5.084932014992E-02,-4.109462759226E-02,
    -0.997860500382));
#5807 = PLANE('',#5808);
#5808 = AXIS2_PLACEMENT_3D('',#5809,#5810,#5811);
#5809 = CARTESIAN_POINT('',(121.29077606191,-42.95809960378,
    0.724330344697));
#5810 = DIRECTION('',(0.720417396055,-0.690474226291,6.514689776793E-02)
  );
#5811 = DIRECTION('',(0.691944133942,0.721951047858,0.));
#5812 = ADVANCED_FACE('',(#5813),#5830,.T.);
#5813 = FACE_BOUND('',#5814,.T.);
#5814 = EDGE_LOOP('',(#5815,#5816,#5824));
#5815 = ORIENTED_EDGE('',*,*,#5802,.F.);
#5816 = ORIENTED_EDGE('',*,*,#5817,.T.);
#5817 = EDGE_CURVE('',#5795,#5818,#5820,.T.);
#5818 = VERTEX_POINT('',#5819);
#5819 = CARTESIAN_POINT('',(121.07886505127,-43.25741577148,
    0.586539983749));
#5820 = LINE('',#5821,#5822);
#5821 = CARTESIAN_POINT('',(121.21778869628,-43.02770233154,
    0.793750047684));
#5822 = VECTOR('',#5823,1.);
#5823 = DIRECTION('',(-0.409656258573,-0.677376038737,-0.611018372848));
#5824 = ORIENTED_EDGE('',*,*,#5825,.T.);
#5825 = EDGE_CURVE('',#5818,#5772,#5826,.T.);
#5826 = LINE('',#5827,#5828);
#5827 = CARTESIAN_POINT('',(121.07886505127,-43.25741577148,
    0.586539983749));
#5828 = VECTOR('',#5829,1.);
#5829 = DIRECTION('',(0.559952067233,0.828525004089,0.));
#5830 = PLANE('',#5831);
#5831 = AXIS2_PLACEMENT_3D('',#5832,#5833,#5834);
#5832 = CARTESIAN_POINT('',(121.16913194494,-43.11573765693,
    0.656155965997));
#5833 = DIRECTION('',(0.826765222272,-0.558762732619,6.514196709924E-02)
  );
#5834 = DIRECTION('',(0.559952067233,0.828525004089,3.469446951954E-18)
  );
#5835 = ADVANCED_FACE('',(#5836),#5853,.T.);
#5836 = FACE_BOUND('',#5837,.T.);
#5837 = EDGE_LOOP('',(#5838,#5839,#5847));
#5838 = ORIENTED_EDGE('',*,*,#5817,.F.);
#5839 = ORIENTED_EDGE('',*,*,#5840,.T.);
#5840 = EDGE_CURVE('',#5795,#5841,#5843,.T.);
#5841 = VERTEX_POINT('',#5842);
#5842 = CARTESIAN_POINT('',(121.06700134277,-43.25078201293,
    0.793750047684));
#5843 = LINE('',#5844,#5845);
#5844 = CARTESIAN_POINT('',(121.21778869628,-43.02770233154,
    0.793750047684));
#5845 = VECTOR('',#5846,1.);
#5846 = DIRECTION('',(-0.560004880126,-0.828489308462,0.));
#5847 = ORIENTED_EDGE('',*,*,#5848,.T.);
#5848 = EDGE_CURVE('',#5841,#5818,#5849,.T.);
#5849 = LINE('',#5850,#5851);
#5850 = CARTESIAN_POINT('',(121.06700134277,-43.25078201293,
    0.793750047684));
#5851 = VECTOR('',#5852,1.);
#5852 = DIRECTION('',(5.713171208937E-02,-3.194599592393E-02,
    -0.997855410778));
#5853 = PLANE('',#5854);
#5854 = AXIS2_PLACEMENT_3D('',#5855,#5856,#5857);
#5855 = CARTESIAN_POINT('',(121.12718434632,-43.16984788686,
    0.724330616902));
#5856 = DIRECTION('',(0.82672516716,-0.558812435361,6.52239225308E-02));
#5857 = DIRECTION('',(0.560004880126,0.828489308462,0.));
#5858 = ADVANCED_FACE('',(#5859),#5876,.T.);
#5859 = FACE_BOUND('',#5860,.T.);
#5860 = EDGE_LOOP('',(#5861,#5862,#5870));
#5861 = ORIENTED_EDGE('',*,*,#5848,.F.);
#5862 = ORIENTED_EDGE('',*,*,#5863,.T.);
#5863 = EDGE_CURVE('',#5841,#5864,#5866,.T.);
#5864 = VERTEX_POINT('',#5865);
#5865 = CARTESIAN_POINT('',(120.96891021728,-43.50067520141,
    0.586539983749));
#5866 = LINE('',#5867,#5868);
#5867 = CARTESIAN_POINT('',(121.06700134277,-43.25078201293,
    0.793750047684));
#5868 = VECTOR('',#5869,1.);
#5869 = DIRECTION('',(-0.289249307983,-0.736880441291,-0.611017228132));
#5870 = ORIENTED_EDGE('',*,*,#5871,.T.);
#5871 = EDGE_CURVE('',#5864,#5818,#5872,.T.);
#5872 = LINE('',#5873,#5874);
#5873 = CARTESIAN_POINT('',(120.96891021728,-43.50067520141,
    0.586539983749));
#5874 = VECTOR('',#5875,1.);
#5875 = DIRECTION('',(0.411884572118,0.911236028289,0.));
#5876 = PLANE('',#5877);
#5877 = AXIS2_PLACEMENT_3D('',#5878,#5879,#5880);
#5878 = CARTESIAN_POINT('',(121.03393139227,-43.34577826838,
    0.656156108171));
#5879 = DIRECTION('',(0.909295950796,-0.411007644557,6.521955215122E-02)
  );
#5880 = DIRECTION('',(0.411884572118,0.911236028289,0.));
#5881 = ADVANCED_FACE('',(#5882),#5899,.T.);
#5882 = FACE_BOUND('',#5883,.T.);
#5883 = EDGE_LOOP('',(#5884,#5885,#5893));
#5884 = ORIENTED_EDGE('',*,*,#5863,.F.);
#5885 = ORIENTED_EDGE('',*,*,#5886,.T.);
#5886 = EDGE_CURVE('',#5841,#5887,#5889,.T.);
#5887 = VERTEX_POINT('',#5888);
#5888 = CARTESIAN_POINT('',(120.95610046386,-43.49614334106,
    0.793750047684));
#5889 = LINE('',#5890,#5891);
#5890 = CARTESIAN_POINT('',(121.06700134277,-43.25078201293,
    0.793750047684));
#5891 = VECTOR('',#5892,1.);
#5892 = DIRECTION('',(-0.411872154637,-0.911241640968,0.));
#5893 = ORIENTED_EDGE('',*,*,#5894,.T.);
#5894 = EDGE_CURVE('',#5887,#5864,#5895,.T.);
#5895 = LINE('',#5896,#5897);
#5896 = CARTESIAN_POINT('',(120.95610046386,-43.49614334106,
    0.793750047684));
#5897 = VECTOR('',#5898,1.);
#5898 = DIRECTION('',(6.168764348837E-02,-2.18239786969E-02,
    -0.997856877811));
#5899 = PLANE('',#5900);
#5900 = AXIS2_PLACEMENT_3D('',#5901,#5902,#5903);
#5901 = CARTESIAN_POINT('',(121.00173210462,-43.40619914861,
    0.724330574017));
#5902 = DIRECTION('',(0.909302594833,-0.410995725077,6.52020321636E-02)
  );
#5903 = DIRECTION('',(0.411872154637,0.911241640968,0.));
#5904 = ADVANCED_FACE('',(#5905),#5922,.T.);
#5905 = FACE_BOUND('',#5906,.T.);
#5906 = EDGE_LOOP('',(#5907,#5908,#5916));
#5907 = ORIENTED_EDGE('',*,*,#5894,.F.);
#5908 = ORIENTED_EDGE('',*,*,#5909,.T.);
#5909 = EDGE_CURVE('',#5887,#5910,#5912,.T.);
#5910 = VERTEX_POINT('',#5911);
#5911 = CARTESIAN_POINT('',(120.9016342163,-43.75901412963,
    0.586539983749));
#5912 = LINE('',#5913,#5914);
#5913 = CARTESIAN_POINT('',(120.95610046386,-43.49614334106,
    0.793750047684));
#5914 = VECTOR('',#5915,1.);
#5915 = DIRECTION('',(-0.160609663934,-0.775151417683,-0.611019488654));
#5916 = ORIENTED_EDGE('',*,*,#5917,.T.);
#5917 = EDGE_CURVE('',#5910,#5864,#5918,.T.);
#5918 = LINE('',#5919,#5920);
#5919 = CARTESIAN_POINT('',(120.9016342163,-43.75901412963,
    0.586539983749));
#5920 = VECTOR('',#5921,1.);
#5921 = DIRECTION('',(0.25201235579,0.967724016716,0.));
#5922 = PLANE('',#5923);
#5923 = AXIS2_PLACEMENT_3D('',#5924,#5925,#5926);
#5924 = CARTESIAN_POINT('',(120.93955257283,-43.59535953839,
    0.656156067631));
#5925 = DIRECTION('',(0.965665064897,-0.25147616852,6.519753908981E-02)
  );
#5926 = DIRECTION('',(0.25201235579,0.967724016716,0.));
#5927 = ADVANCED_FACE('',(#5928),#5945,.T.);
#5928 = FACE_BOUND('',#5929,.T.);
#5929 = EDGE_LOOP('',(#5930,#5931,#5939));
#5930 = ORIENTED_EDGE('',*,*,#5909,.F.);
#5931 = ORIENTED_EDGE('',*,*,#5932,.T.);
#5932 = EDGE_CURVE('',#5887,#5933,#5935,.T.);
#5933 = VERTEX_POINT('',#5934);
#5934 = CARTESIAN_POINT('',(120.8882446289,-43.75671386718,
    0.793750047684));
#5935 = LINE('',#5936,#5937);
#5936 = CARTESIAN_POINT('',(120.95610046386,-43.49614334106,
    0.793750047684));
#5937 = VECTOR('',#5938,1.);
#5938 = DIRECTION('',(-0.252007787913,-0.96772520626,0.));
#5939 = ORIENTED_EDGE('',*,*,#5940,.T.);
#5940 = EDGE_CURVE('',#5933,#5910,#5941,.T.);
#5941 = LINE('',#5942,#5943);
#5942 = CARTESIAN_POINT('',(120.8882446289,-43.75671386718,
    0.793750047684));
#5943 = VECTOR('',#5944,1.);
#5944 = DIRECTION('',(6.447997839224E-02,-1.107732962123E-02,
    -0.997857517462));
#5945 = PLANE('',#5946);
#5946 = AXIS2_PLACEMENT_3D('',#5947,#5948,#5949);
#5947 = CARTESIAN_POINT('',(120.91802476932,-43.66035258445,
    0.724330668033));
#5948 = DIRECTION('',(0.965666635602,-0.25147171028,6.51914704099E-02));
#5949 = DIRECTION('',(0.252007787913,0.96772520626,3.469446951954E-18));
#5950 = ADVANCED_FACE('',(#5951),#5968,.T.);
#5951 = FACE_BOUND('',#5952,.T.);
#5952 = EDGE_LOOP('',(#5953,#5954,#5962));
#5953 = ORIENTED_EDGE('',*,*,#5940,.F.);
#5954 = ORIENTED_EDGE('',*,*,#5955,.T.);
#5955 = EDGE_CURVE('',#5933,#5956,#5958,.T.);
#5956 = VERTEX_POINT('',#5957);
#5957 = CARTESIAN_POINT('',(120.87899780273,-44.02500534057,
    0.586539983749));
#5958 = LINE('',#5959,#5960);
#5959 = CARTESIAN_POINT('',(120.8882446289,-43.75671386718,
    0.793750047684));
#5960 = VECTOR('',#5961,1.);
#5961 = DIRECTION('',(-2.726718593773E-02,-0.791142101562,
    -0.611024284057));
#5962 = ORIENTED_EDGE('',*,*,#5963,.T.);
#5963 = EDGE_CURVE('',#5956,#5910,#5964,.T.);
#5964 = LINE('',#5965,#5966);
#5965 = CARTESIAN_POINT('',(120.87899780273,-44.02500534057,
    0.586539983749));
#5966 = VECTOR('',#5967,1.);
#5967 = DIRECTION('',(8.47956044758E-02,0.99639836685,0.));
#5968 = PLANE('',#5969);
#5969 = AXIS2_PLACEMENT_3D('',#5970,#5971,#5972);
#5970 = CARTESIAN_POINT('',(120.88870581511,-43.85729776772,
    0.65615616412));
#5971 = DIRECTION('',(0.994279023543,-8.461524388634E-02,
    6.518806519282E-02));
#5972 = DIRECTION('',(8.47956044758E-02,0.99639836685,0.));
#5973 = ADVANCED_FACE('',(#5974),#5989,.T.);
#5974 = FACE_BOUND('',#5975,.T.);
#5975 = EDGE_LOOP('',(#5976,#5977,#5983));
#5976 = ORIENTED_EDGE('',*,*,#5955,.F.);
#5977 = ORIENTED_EDGE('',*,*,#5978,.T.);
#5978 = EDGE_CURVE('',#5933,#5072,#5979,.T.);
#5979 = LINE('',#5980,#5981);
#5980 = CARTESIAN_POINT('',(120.8882446289,-43.75671386718,
    0.793750047684));
#5981 = VECTOR('',#5982,1.);
#5982 = DIRECTION('',(-8.477708630041E-02,-0.996399942613,0.));
#5983 = ORIENTED_EDGE('',*,*,#5984,.T.);
#5984 = EDGE_CURVE('',#5072,#5956,#5985,.T.);
#5985 = LINE('',#5986,#5987);
#5986 = CARTESIAN_POINT('',(120.86541748046,-44.02500534057,
    0.793750047684));
#5987 = VECTOR('',#5988,1.);
#5988 = DIRECTION('',(6.539860815631E-02,0.,-0.997859219555));
#5989 = PLANE('',#5990);
#5990 = AXIS2_PLACEMENT_3D('',#5991,#5992,#5993);
#5991 = CARTESIAN_POINT('',(120.87847632917,-43.92499538583,
    0.724330791204));
#5992 = DIRECTION('',(0.994282150987,-8.459689740661E-02,
    6.516417097211E-02));
#5993 = DIRECTION('',(8.477708630041E-02,0.996399942613,
    8.673617379884E-19));
#5994 = ADVANCED_FACE('',(#5995),#6012,.T.);
#5995 = FACE_BOUND('',#5996,.T.);
#5996 = EDGE_LOOP('',(#5997,#5998,#6006));
#5997 = ORIENTED_EDGE('',*,*,#5984,.F.);
#5998 = ORIENTED_EDGE('',*,*,#5999,.T.);
#5999 = EDGE_CURVE('',#5072,#6000,#6002,.T.);
#6000 = VERTEX_POINT('',#6001);
#6001 = CARTESIAN_POINT('',(120.9016342163,-44.29099273681,
    0.586539983749));
#6002 = LINE('',#6003,#6004);
#6003 = CARTESIAN_POINT('',(120.86541748046,-44.02500534057,
    0.793750047684));
#6004 = VECTOR('',#6005,1.);
#6005 = DIRECTION('',(0.106798740322,-0.784364416098,-0.611037226218));
#6006 = ORIENTED_EDGE('',*,*,#6007,.T.);
#6007 = EDGE_CURVE('',#6000,#5956,#6008,.T.);
#6008 = LINE('',#6009,#6010);
#6009 = CARTESIAN_POINT('',(120.9016342163,-44.29099273681,
    0.586539983749));
#6010 = VECTOR('',#6011,1.);
#6011 = DIRECTION('',(-8.479681184004E-02,0.9963982641,0.));
#6012 = PLANE('',#6013);
#6013 = AXIS2_PLACEMENT_3D('',#6014,#6015,#6016);
#6014 = CARTESIAN_POINT('',(120.88286511143,-44.12405996018,
    0.656156174486));
#6015 = DIRECTION('',(0.994280483154,8.461658162601E-02,
    6.516406166418E-02));
#6016 = DIRECTION('',(-8.479681184004E-02,0.9963982641,0.));
#6017 = ADVANCED_FACE('',(#6018),#6035,.T.);
#6018 = FACE_BOUND('',#6019,.T.);
#6019 = EDGE_LOOP('',(#6020,#6021,#6029));
#6020 = ORIENTED_EDGE('',*,*,#5999,.F.);
#6021 = ORIENTED_EDGE('',*,*,#6022,.T.);
#6022 = EDGE_CURVE('',#5072,#6023,#6025,.T.);
#6023 = VERTEX_POINT('',#6024);
#6024 = CARTESIAN_POINT('',(120.8882446289,-44.29329299926,
    0.793750047684));
#6025 = LINE('',#6026,#6027);
#6026 = CARTESIAN_POINT('',(120.86541748046,-44.02500534057,
    0.793750047684));
#6027 = VECTOR('',#6028,1.);
#6028 = DIRECTION('',(8.477828305524E-02,-0.996399840788,0.));
#6029 = ORIENTED_EDGE('',*,*,#6030,.T.);
#6030 = EDGE_CURVE('',#6023,#6000,#6031,.T.);
#6031 = LINE('',#6032,#6033);
#6032 = CARTESIAN_POINT('',(120.8882446289,-44.29329299926,
    0.793750047684));
#6033 = VECTOR('',#6034,1.);
#6034 = DIRECTION('',(6.447997839224E-02,1.107732962123E-02,
    -0.997857517462));
#6035 = PLANE('',#6036);
#6036 = AXIS2_PLACEMENT_3D('',#6037,#6038,#6039);
#6037 = CARTESIAN_POINT('',(120.8842212508,-44.19251433792,
    0.724330753925));
#6038 = DIRECTION('',(0.994280500623,8.459795984254E-02,
    6.518796876722E-02));
#6039 = DIRECTION('',(-8.477828305524E-02,0.996399840788,
    8.673617379884E-19));
#6040 = ADVANCED_FACE('',(#6041),#6058,.T.);
#6041 = FACE_BOUND('',#6042,.T.);
#6042 = EDGE_LOOP('',(#6043,#6051,#6052));
#6043 = ORIENTED_EDGE('',*,*,#6044,.T.);
#6044 = EDGE_CURVE('',#6045,#6000,#6047,.T.);
#6045 = VERTEX_POINT('',#6046);
#6046 = CARTESIAN_POINT('',(120.96891021728,-44.54933547973,
    0.586539983749));
#6047 = LINE('',#6048,#6049);
#6048 = CARTESIAN_POINT('',(120.96891021728,-44.54933547973,
    0.586539983749));
#6049 = VECTOR('',#6050,1.);
#6050 = DIRECTION('',(-0.252008870898,0.967724924237,0.));
#6051 = ORIENTED_EDGE('',*,*,#6030,.F.);
#6052 = ORIENTED_EDGE('',*,*,#6053,.T.);
#6053 = EDGE_CURVE('',#6023,#6045,#6054,.T.);
#6054 = LINE('',#6055,#6056);
#6055 = CARTESIAN_POINT('',(120.8882446289,-44.29329299926,
    0.793750047684));
#6056 = VECTOR('',#6057,1.);
#6057 = DIRECTION('',(0.237869119418,-0.755025787161,-0.611027284782));
#6058 = PLANE('',#6059);
#6059 = AXIS2_PLACEMENT_3D('',#6060,#6061,#6062);
#6060 = CARTESIAN_POINT('',(120.92218973363,-44.38797385785,
    0.656155565521));
#6061 = DIRECTION('',(0.965666354568,0.251472791063,6.519146424781E-02)
  );
#6062 = DIRECTION('',(-0.252008870898,0.967724924237,-3.469446951954E-18
    ));
#6063 = ADVANCED_FACE('',(#6064),#6081,.T.);
#6064 = FACE_BOUND('',#6065,.T.);
#6065 = EDGE_LOOP('',(#6066,#6067,#6075));
#6066 = ORIENTED_EDGE('',*,*,#6053,.F.);
#6067 = ORIENTED_EDGE('',*,*,#6068,.T.);
#6068 = EDGE_CURVE('',#6023,#6069,#6071,.T.);
#6069 = VERTEX_POINT('',#6070);
#6070 = CARTESIAN_POINT('',(120.95610046386,-44.55386352539,
    0.793750047684));
#6071 = LINE('',#6072,#6073);
#6072 = CARTESIAN_POINT('',(120.8882446289,-44.29329299926,
    0.793750047684));
#6073 = VECTOR('',#6074,1.);
#6074 = DIRECTION('',(0.252007787913,-0.96772520626,0.));
#6075 = ORIENTED_EDGE('',*,*,#6076,.T.);
#6076 = EDGE_CURVE('',#6069,#6045,#6077,.T.);
#6077 = LINE('',#6078,#6079);
#6078 = CARTESIAN_POINT('',(120.95610046386,-44.55386352539,
    0.793750047684));
#6079 = VECTOR('',#6080,1.);
#6080 = DIRECTION('',(6.168766820943E-02,2.180561708296E-02,
    -0.997857277698));
#6081 = PLANE('',#6082);
#6082 = AXIS2_PLACEMENT_3D('',#6083,#6084,#6085);
#6083 = CARTESIAN_POINT('',(120.93509764566,-44.45521481299,
    0.724330847206));
#6084 = DIRECTION('',(0.965666545028,0.251471686693,6.519290302514E-02)
  );
#6085 = DIRECTION('',(-0.252007787913,0.96772520626,0.));
#6086 = ADVANCED_FACE('',(#6087),#6104,.T.);
#6087 = FACE_BOUND('',#6088,.T.);
#6088 = EDGE_LOOP('',(#6089,#6097,#6098));
#6089 = ORIENTED_EDGE('',*,*,#6090,.T.);
#6090 = EDGE_CURVE('',#6091,#6045,#6093,.T.);
#6091 = VERTEX_POINT('',#6092);
#6092 = CARTESIAN_POINT('',(121.07886505127,-44.79259490966,
    0.586539983749));
#6093 = LINE('',#6094,#6095);
#6094 = CARTESIAN_POINT('',(121.07886505127,-44.79259490966,
    0.586539983749));
#6095 = VECTOR('',#6096,1.);
#6096 = DIRECTION('',(-0.411884572118,0.911236028289,0.));
#6097 = ORIENTED_EDGE('',*,*,#6076,.F.);
#6098 = ORIENTED_EDGE('',*,*,#6099,.T.);
#6099 = EDGE_CURVE('',#6069,#6091,#6100,.T.);
#6100 = LINE('',#6101,#6102);
#6101 = CARTESIAN_POINT('',(120.95610046386,-44.55386352539,
    0.793750047684));
#6102 = VECTOR('',#6103,1.);
#6103 = DIRECTION('',(0.362013288428,-0.703980971238,-0.611029599231));
#6104 = PLANE('',#6105);
#6105 = AXIS2_PLACEMENT_3D('',#6106,#6107,#6108);
#6106 = CARTESIAN_POINT('',(121.00555428185,-44.64144776976,
    0.656155805155));
#6107 = DIRECTION('',(0.909297447138,0.411008320913,6.519442283026E-02)
  );
#6108 = DIRECTION('',(-0.411884572118,0.911236028289,3.469446951954E-18)
  );
#6109 = ADVANCED_FACE('',(#6110),#6127,.T.);
#6110 = FACE_BOUND('',#6111,.T.);
#6111 = EDGE_LOOP('',(#6112,#6113,#6121));
#6112 = ORIENTED_EDGE('',*,*,#6099,.F.);
#6113 = ORIENTED_EDGE('',*,*,#6114,.T.);
#6114 = EDGE_CURVE('',#6069,#6115,#6117,.T.);
#6115 = VERTEX_POINT('',#6116);
#6116 = CARTESIAN_POINT('',(121.06700134277,-44.79922485351,
    0.793750047684));
#6117 = LINE('',#6118,#6119);
#6118 = CARTESIAN_POINT('',(120.95610046386,-44.55386352539,
    0.793750047684));
#6119 = VECTOR('',#6120,1.);
#6120 = DIRECTION('',(0.411872154637,-0.911241640968,0.));
#6121 = ORIENTED_EDGE('',*,*,#6122,.T.);
#6122 = EDGE_CURVE('',#6115,#6091,#6123,.T.);
#6123 = LINE('',#6124,#6125);
#6124 = CARTESIAN_POINT('',(121.06700134277,-44.79922485351,
    0.793750047684));
#6125 = VECTOR('',#6126,1.);
#6126 = DIRECTION('',(5.713174560798E-02,3.192764433012E-02,
    -0.99785599621));
#6127 = PLANE('',#6128);
#6128 = AXIS2_PLACEMENT_3D('',#6129,#6130,#6131);
#6129 = CARTESIAN_POINT('',(121.02963591222,-44.70554152787,
    0.724330853965));
#6130 = DIRECTION('',(0.909302004724,0.410995458354,6.521194228181E-02)
  );
#6131 = DIRECTION('',(-0.411872154637,0.911241640968,0.));
#6132 = ADVANCED_FACE('',(#6133),#6150,.T.);
#6133 = FACE_BOUND('',#6134,.T.);
#6134 = EDGE_LOOP('',(#6135,#6143,#6144));
#6135 = ORIENTED_EDGE('',*,*,#6136,.T.);
#6136 = EDGE_CURVE('',#6137,#6091,#6139,.T.);
#6137 = VERTEX_POINT('',#6138);
#6138 = CARTESIAN_POINT('',(121.22834777832,-45.01377487182,
    0.586539983749));
#6139 = LINE('',#6140,#6141);
#6140 = CARTESIAN_POINT('',(121.22834777832,-45.01377487182,
    0.586539983749));
#6141 = VECTOR('',#6142,1.);
#6142 = DIRECTION('',(-0.559952067233,0.828525004089,0.));
#6143 = ORIENTED_EDGE('',*,*,#6122,.F.);
#6144 = ORIENTED_EDGE('',*,*,#6145,.T.);
#6145 = EDGE_CURVE('',#6115,#6137,#6146,.T.);
#6146 = LINE('',#6147,#6148);
#6147 = CARTESIAN_POINT('',(121.06700134277,-44.79922485351,
    0.793750047684));
#6148 = VECTOR('',#6149,1.);
#6149 = DIRECTION('',(0.475783868096,-0.632672406217,-0.611028098594));
#6150 = PLANE('',#6151);
#6151 = AXIS2_PLACEMENT_3D('',#6152,#6153,#6154);
#6152 = CARTESIAN_POINT('',(121.13054736117,-44.87719089597,
    0.656155779684));
#6153 = DIRECTION('',(0.82676132245,0.558760096955,6.52140303224E-02));
#6154 = DIRECTION('',(-0.559952067233,0.828525004089,3.469446951954E-18)
  );
#6155 = ADVANCED_FACE('',(#6156),#6173,.T.);
#6156 = FACE_BOUND('',#6157,.T.);
#6157 = EDGE_LOOP('',(#6158,#6159,#6167));
#6158 = ORIENTED_EDGE('',*,*,#6145,.F.);
#6159 = ORIENTED_EDGE('',*,*,#6160,.T.);
#6160 = EDGE_CURVE('',#6115,#6161,#6163,.T.);
#6161 = VERTEX_POINT('',#6162);
#6162 = CARTESIAN_POINT('',(121.21778869628,-45.02230453491,
    0.793750047684));
#6163 = LINE('',#6164,#6165);
#6164 = CARTESIAN_POINT('',(121.06700134277,-44.79922485351,
    0.793750047684));
#6165 = VECTOR('',#6166,1.);
#6166 = DIRECTION('',(0.560004880126,-0.828489308462,0.));
#6167 = ORIENTED_EDGE('',*,*,#6168,.T.);
#6168 = EDGE_CURVE('',#6161,#6137,#6169,.T.);
#6169 = LINE('',#6170,#6171);
#6170 = CARTESIAN_POINT('',(121.21778869628,-45.02230453491,
    0.793750047684));
#6171 = VECTOR('',#6172,1.);
#6172 = DIRECTION('',(5.084935852883E-02,4.107628817575E-02,
    -0.997861253525));
#6173 = PLANE('',#6174);
#6174 = AXIS2_PLACEMENT_3D('',#6175,#6176,#6177);
#6175 = CARTESIAN_POINT('',(121.16511779587,-44.93629044078,
    0.724330893966));
#6176 = DIRECTION('',(0.826730137332,0.558815794874,6.513207678681E-02)
  );
#6177 = DIRECTION('',(-0.560004880126,0.828489308462,0.));
#6178 = ADVANCED_FACE('',(#6179),#6196,.T.);
#6179 = FACE_BOUND('',#6180,.T.);
#6180 = EDGE_LOOP('',(#6181,#6189,#6190));
#6181 = ORIENTED_EDGE('',*,*,#6182,.T.);
#6182 = EDGE_CURVE('',#6183,#6137,#6185,.T.);
#6183 = VERTEX_POINT('',#6184);
#6184 = CARTESIAN_POINT('',(121.41307067871,-45.20650482177,
    0.586539983749));
#6185 = LINE('',#6186,#6187);
#6186 = CARTESIAN_POINT('',(121.41307067871,-45.20650482177,
    0.586539983749));
#6187 = VECTOR('',#6188,1.);
#6188 = DIRECTION('',(-0.691950984553,0.721944481921,0.));
#6189 = ORIENTED_EDGE('',*,*,#6168,.F.);
#6190 = ORIENTED_EDGE('',*,*,#6191,.T.);
#6191 = EDGE_CURVE('',#6161,#6183,#6192,.T.);
#6192 = LINE('',#6193,#6194);
#6193 = CARTESIAN_POINT('',(121.21778869628,-45.02230453491,
    0.793750047684));
#6194 = VECTOR('',#6195,1.);
#6195 = DIRECTION('',(0.575853124466,-0.54317510199,-0.611026994183));
#6196 = PLANE('',#6197);
#6197 = AXIS2_PLACEMENT_3D('',#6198,#6199,#6200);
#6198 = CARTESIAN_POINT('',(121.29359223844,-45.08841437272,
    0.656155483635));
#6199 = DIRECTION('',(0.720411443054,0.690481636452,6.513418794994E-02)
  );
#6200 = DIRECTION('',(-0.691950984553,0.721944481921,6.938893903907E-18)
  );
#6201 = ADVANCED_FACE('',(#6202),#6219,.T.);
#6202 = FACE_BOUND('',#6203,.T.);
#6203 = EDGE_LOOP('',(#6204,#6205,#6213));
#6204 = ORIENTED_EDGE('',*,*,#6191,.F.);
#6205 = ORIENTED_EDGE('',*,*,#6206,.T.);
#6206 = EDGE_CURVE('',#6161,#6207,#6209,.T.);
#6207 = VERTEX_POINT('',#6208);
#6208 = CARTESIAN_POINT('',(121.40409851074,-45.21669387817,
    0.793750047684));
#6209 = LINE('',#6210,#6211);
#6210 = CARTESIAN_POINT('',(121.21778869628,-45.02230453491,
    0.793750047684));
#6211 = VECTOR('',#6212,1.);
#6212 = DIRECTION('',(0.691944133942,-0.721951047858,0.));
#6213 = ORIENTED_EDGE('',*,*,#6214,.T.);
#6214 = EDGE_CURVE('',#6207,#6183,#6215,.T.);
#6215 = LINE('',#6216,#6217);
#6216 = CARTESIAN_POINT('',(121.40409851074,-45.21669387817,
    0.793750047684));
#6217 = VECTOR('',#6218,1.);
#6218 = DIRECTION('',(4.320722468395E-02,4.90673882359E-02,
    -0.997860474789));
#6219 = PLANE('',#6220);
#6220 = AXIS2_PLACEMENT_3D('',#6221,#6222,#6223);
#6221 = CARTESIAN_POINT('',(121.33765457051,-45.14081876748,
    0.724330418156));
#6222 = DIRECTION('',(0.720417420095,0.690474249331,6.514638773403E-02)
  );
#6223 = DIRECTION('',(-0.691944133942,0.721951047858,0.));
#6224 = ADVANCED_FACE('',(#6225),#6242,.T.);
#6225 = FACE_BOUND('',#6226,.T.);
#6226 = EDGE_LOOP('',(#6227,#6228,#6236));
#6227 = ORIENTED_EDGE('',*,*,#6214,.F.);
#6228 = ORIENTED_EDGE('',*,*,#6229,.T.);
#6229 = EDGE_CURVE('',#6207,#6230,#6232,.T.);
#6230 = VERTEX_POINT('',#6231);
#6231 = CARTESIAN_POINT('',(121.62770080566,-45.36524581909,
    0.586539983749));
#6232 = LINE('',#6233,#6234);
#6233 = CARTESIAN_POINT('',(121.40409851074,-45.21669387817,
    0.793750047684));
#6234 = VECTOR('',#6235,1.);
#6235 = DIRECTION('',(0.659362390436,-0.438052583055,-0.611024690627));
#6236 = ORIENTED_EDGE('',*,*,#6237,.T.);
#6237 = EDGE_CURVE('',#6230,#6183,#6238,.T.);
#6238 = LINE('',#6239,#6240);
#6239 = CARTESIAN_POINT('',(121.62770080566,-45.36524581909,
    0.586539983749));
#6240 = VECTOR('',#6241,1.);
#6241 = DIRECTION('',(-0.803994652988,0.594636525927,0.));
#6242 = PLANE('',#6243);
#6243 = AXIS2_PLACEMENT_3D('',#6244,#6245,#6246);
#6244 = CARTESIAN_POINT('',(121.48998576733,-45.26904404864,
    0.656155958478));
#6245 = DIRECTION('',(0.593373461498,0.802286892023,6.514351908128E-02)
  );
#6246 = DIRECTION('',(0.803994652988,-0.594636525927,0.));
#6247 = ADVANCED_FACE('',(#6248),#6265,.T.);
#6248 = FACE_BOUND('',#6249,.T.);
#6249 = EDGE_LOOP('',(#6250,#6258,#6264));
#6250 = ORIENTED_EDGE('',*,*,#6251,.T.);
#6251 = EDGE_CURVE('',#6207,#6252,#6254,.T.);
#6252 = VERTEX_POINT('',#6253);
#6253 = CARTESIAN_POINT('',(121.62057495117,-45.3768043518,
    0.793750047684));
#6254 = LINE('',#6255,#6256);
#6255 = CARTESIAN_POINT('',(121.40409851074,-45.21669387817,
    0.793750047684));
#6256 = VECTOR('',#6257,1.);
#6257 = DIRECTION('',(0.80398766048,-0.594645980223,0.));
#6258 = ORIENTED_EDGE('',*,*,#6259,.T.);
#6259 = EDGE_CURVE('',#6252,#6230,#6260,.T.);
#6260 = LINE('',#6261,#6262);
#6261 = CARTESIAN_POINT('',(121.62057495117,-45.3768043518,
    0.793750047684));
#6262 = VECTOR('',#6263,1.);
#6263 = DIRECTION('',(3.431591785561E-02,5.566232928399E-02,
    -0.99785977115));
#6264 = ORIENTED_EDGE('',*,*,#6229,.F.);
#6265 = PLANE('',#6266);
#6266 = AXIS2_PLACEMENT_3D('',#6267,#6268,#6269);
#6267 = CARTESIAN_POINT('',(121.54226744371,-45.31324842412,
    0.724330176682));
#6268 = DIRECTION('',(0.593382308747,0.802279120766,6.51586375576E-02));
#6269 = DIRECTION('',(0.80398766048,-0.594645980223,0.));
#6270 = ADVANCED_FACE('',(#6271),#6288,.T.);
#6271 = FACE_BOUND('',#6272,.T.);
#6272 = EDGE_LOOP('',(#6273,#6274,#6282));
#6273 = ORIENTED_EDGE('',*,*,#6259,.F.);
#6274 = ORIENTED_EDGE('',*,*,#6275,.T.);
#6275 = EDGE_CURVE('',#6252,#6276,#6278,.T.);
#6276 = VERTEX_POINT('',#6277);
#6277 = CARTESIAN_POINT('',(121.866065979,-45.48542404174,0.586539983749
    ));
#6278 = LINE('',#6279,#6280);
#6279 = CARTESIAN_POINT('',(121.62057495117,-45.3768043518,
    0.793750047684));
#6280 = VECTOR('',#6281,1.);
#6281 = DIRECTION('',(0.723913256465,-0.320301862582,-0.611028897796));
#6282 = ORIENTED_EDGE('',*,*,#6283,.T.);
#6283 = EDGE_CURVE('',#6276,#6230,#6284,.T.);
#6284 = LINE('',#6285,#6286);
#6285 = CARTESIAN_POINT('',(121.866065979,-45.48542404174,0.586539983749
    ));
#6286 = VECTOR('',#6287,1.);
#6287 = DIRECTION('',(-0.892930329119,0.450194877069,0.));
#6288 = PLANE('',#6289);
#6289 = AXIS2_PLACEMENT_3D('',#6290,#6291,#6292);
#6290 = CARTESIAN_POINT('',(121.71407485502,-45.41388399144,
    0.656156513565));
#6291 = DIRECTION('',(0.449238357985,0.891033139824,6.515244777036E-02)
  );
#6292 = DIRECTION('',(0.892930329119,-0.450194877069,0.));
#6293 = ADVANCED_FACE('',(#6294),#6311,.T.);
#6294 = FACE_BOUND('',#6295,.T.);
#6295 = EDGE_LOOP('',(#6296,#6304,#6310));
#6296 = ORIENTED_EDGE('',*,*,#6297,.T.);
#6297 = EDGE_CURVE('',#6252,#6298,#6300,.T.);
#6298 = VERTEX_POINT('',#6299);
#6299 = CARTESIAN_POINT('',(121.86100769043,-45.49802398681,
    0.793750047684));
#6300 = LINE('',#6301,#6302);
#6301 = CARTESIAN_POINT('',(121.62057495117,-45.3768043518,
    0.793750047684));
#6302 = VECTOR('',#6303,1.);
#6303 = DIRECTION('',(0.892931832051,-0.450191896095,0.));
#6304 = ORIENTED_EDGE('',*,*,#6305,.T.);
#6305 = EDGE_CURVE('',#6298,#6276,#6306,.T.);
#6306 = LINE('',#6307,#6308);
#6307 = CARTESIAN_POINT('',(121.86100769043,-45.49802398681,
    0.793750047684));
#6308 = VECTOR('',#6309,1.);
#6309 = DIRECTION('',(2.435916716677E-02,6.067747296519E-02,
    -0.997860148142));
#6310 = ORIENTED_EDGE('',*,*,#6275,.F.);
#6311 = PLANE('',#6312);
#6312 = AXIS2_PLACEMENT_3D('',#6313,#6314,#6315);
#6313 = CARTESIAN_POINT('',(121.77307716757,-45.44861623021,
    0.724331018509));
#6314 = DIRECTION('',(0.449235509499,0.891034889784,6.514815571112E-02)
  );
#6315 = DIRECTION('',(0.892931832051,-0.450191896095,0.));
#6316 = ADVANCED_FACE('',(#6317),#6334,.T.);
#6317 = FACE_BOUND('',#6318,.T.);
#6318 = EDGE_LOOP('',(#6319,#6320,#6328));
#6319 = ORIENTED_EDGE('',*,*,#6305,.F.);
#6320 = ORIENTED_EDGE('',*,*,#6321,.T.);
#6321 = EDGE_CURVE('',#6298,#6322,#6324,.T.);
#6322 = VERTEX_POINT('',#6323);
#6323 = CARTESIAN_POINT('',(122.12133026123,-45.56359481811,
    0.586539983749));
#6324 = LINE('',#6325,#6326);
#6325 = CARTESIAN_POINT('',(121.86100769043,-45.49802398681,
    0.793750047684));
#6326 = VECTOR('',#6327,1.);
#6327 = DIRECTION('',(0.767638082584,-0.193354986688,-0.61102014966));
#6328 = ORIENTED_EDGE('',*,*,#6329,.T.);
#6329 = EDGE_CURVE('',#6322,#6276,#6330,.T.);
#6330 = LINE('',#6331,#6332);
#6331 = CARTESIAN_POINT('',(122.12133026123,-45.56359481811,
    0.586539983749));
#6332 = VECTOR('',#6333,1.);
#6333 = DIRECTION('',(-0.956169913964,0.292812389816,0.));
#6334 = PLANE('',#6335);
#6335 = AXIS2_PLACEMENT_3D('',#6336,#6337,#6338);
#6336 = CARTESIAN_POINT('',(121.95942893348,-45.51876856343,
    0.656155148714));
#6337 = DIRECTION('',(0.29219027337,0.954138411712,6.515163424081E-02));
#6338 = DIRECTION('',(0.956169913964,-0.292812389816,0.));
#6339 = ADVANCED_FACE('',(#6340),#6357,.T.);
#6340 = FACE_BOUND('',#6341,.T.);
#6341 = EDGE_LOOP('',(#6342,#6350,#6356));
#6342 = ORIENTED_EDGE('',*,*,#6343,.T.);
#6343 = EDGE_CURVE('',#6298,#6344,#6346,.T.);
#6344 = VERTEX_POINT('',#6345);
#6345 = CARTESIAN_POINT('',(122.11846923828,-45.57687377929,
    0.793750047684));
#6346 = LINE('',#6347,#6348);
#6347 = CARTESIAN_POINT('',(121.86100769043,-45.49802398681,
    0.793750047684));
#6348 = VECTOR('',#6349,1.);
#6349 = DIRECTION('',(0.956163532385,-0.292833227855,0.));
#6350 = ORIENTED_EDGE('',*,*,#6351,.T.);
#6351 = EDGE_CURVE('',#6344,#6322,#6352,.T.);
#6352 = LINE('',#6353,#6354);
#6353 = CARTESIAN_POINT('',(122.11846923828,-45.57687377929,
    0.793750047684));
#6354 = VECTOR('',#6355,1.);
#6355 = DIRECTION('',(1.377778210655E-02,6.394727935055E-02,
    -0.997858165364));
#6356 = ORIENTED_EDGE('',*,*,#6321,.F.);
#6357 = PLANE('',#6358);
#6358 = AXIS2_PLACEMENT_3D('',#6359,#6360,#6361);
#6359 = CARTESIAN_POINT('',(122.02345456373,-45.54303249521,
    0.724331056315));
#6360 = DIRECTION('',(0.292210531314,0.954130294119,6.517965352401E-02)
  );
#6361 = DIRECTION('',(0.956163532385,-0.292833227855,-3.469446951954E-18
    ));
#6362 = ADVANCED_FACE('',(#6363),#6380,.T.);
#6363 = FACE_BOUND('',#6364,.T.);
#6364 = EDGE_LOOP('',(#6365,#6366,#6374));
#6365 = ORIENTED_EDGE('',*,*,#6351,.F.);
#6366 = ORIENTED_EDGE('',*,*,#6367,.T.);
#6367 = EDGE_CURVE('',#6344,#6368,#6370,.T.);
#6368 = VERTEX_POINT('',#6369);
#6369 = CARTESIAN_POINT('',(122.38611602783,-45.5975036621,
    0.586539983749));
#6370 = LINE('',#6371,#6372);
#6371 = CARTESIAN_POINT('',(122.11846923828,-45.57687377929,
    0.793750047684));
#6372 = VECTOR('',#6373,1.);
#6373 = DIRECTION('',(0.789259655217,-6.083515600199E-02,-0.611038689807
    ));
#6374 = ORIENTED_EDGE('',*,*,#6375,.T.);
#6375 = EDGE_CURVE('',#6368,#6322,#6376,.T.);
#6376 = LINE('',#6377,#6378);
#6377 = CARTESIAN_POINT('',(122.38611602783,-45.5975036621,
    0.586539983749));
#6378 = VECTOR('',#6379,1.);
#6379 = DIRECTION('',(-0.991899632852,0.127024085697,0.));
#6380 = PLANE('',#6381);
#6381 = AXIS2_PLACEMENT_3D('',#6382,#6383,#6384);
#6382 = CARTESIAN_POINT('',(122.21897608317,-45.58068390026,
    0.656156212262));
#6383 = DIRECTION('',(0.126753968608,0.989790355383,6.51803945414E-02));
#6384 = DIRECTION('',(0.991899632852,-0.127024085697,0.));
#6385 = ADVANCED_FACE('',(#6386),#6403,.T.);
#6386 = FACE_BOUND('',#6387,.T.);
#6387 = EDGE_LOOP('',(#6388,#6396,#6402));
#6388 = ORIENTED_EDGE('',*,*,#6389,.T.);
#6389 = EDGE_CURVE('',#6344,#6390,#6392,.T.);
#6390 = VERTEX_POINT('',#6391);
#6391 = CARTESIAN_POINT('',(122.38553619384,-45.61107254028,
    0.793750047684));
#6392 = LINE('',#6393,#6394);
#6393 = CARTESIAN_POINT('',(122.11846923828,-45.57687377929,
    0.793750047684));
#6394 = VECTOR('',#6395,1.);
#6395 = DIRECTION('',(0.991900669488,-0.127015990601,0.));
#6396 = ORIENTED_EDGE('',*,*,#6397,.T.);
#6397 = EDGE_CURVE('',#6390,#6368,#6398,.T.);
#6398 = LINE('',#6399,#6400);
#6399 = CARTESIAN_POINT('',(122.38553619384,-45.61107254028,
    0.793750047684));
#6400 = VECTOR('',#6401,1.);
#6401 = DIRECTION('',(2.792299297583E-03,6.534347764147E-02,
    -0.997858924395));
#6402 = ORIENTED_EDGE('',*,*,#6367,.F.);
#6403 = PLANE('',#6404);
#6404 = AXIS2_PLACEMENT_3D('',#6405,#6406,#6407);
#6405 = CARTESIAN_POINT('',(122.28617784308,-45.59377863661,
    0.724330005201));
#6406 = DIRECTION('',(0.126745977768,0.989792069551,6.516990235924E-02)
  );
#6407 = DIRECTION('',(0.991900669488,-0.127015990601,0.));
#6408 = ADVANCED_FACE('',(#6409),#6426,.T.);
#6409 = FACE_BOUND('',#6410,.T.);
#6410 = EDGE_LOOP('',(#6411,#6412,#6420));
#6411 = ORIENTED_EDGE('',*,*,#6397,.F.);
#6412 = ORIENTED_EDGE('',*,*,#6413,.T.);
#6413 = EDGE_CURVE('',#6390,#6414,#6416,.T.);
#6414 = VERTEX_POINT('',#6415);
#6415 = CARTESIAN_POINT('',(122.65282440185,-45.58617401123,
    0.586539983749));
#6416 = LINE('',#6417,#6418);
#6417 = CARTESIAN_POINT('',(122.38553619384,-45.61107254028,
    0.793750047684));
#6418 = VECTOR('',#6419,1.);
#6419 = DIRECTION('',(0.788193579796,7.342209703904E-02,-0.611031976605)
  );
#6420 = ORIENTED_EDGE('',*,*,#6421,.T.);
#6421 = EDGE_CURVE('',#6414,#6368,#6422,.T.);
#6422 = LINE('',#6423,#6424);
#6423 = CARTESIAN_POINT('',(122.65282440185,-45.58617401123,
    0.586539983749));
#6424 = VECTOR('',#6425,1.);
#6425 = DIRECTION('',(-0.999098963314,-4.244127125467E-02,0.));
#6426 = PLANE('',#6427);
#6427 = AXIS2_PLACEMENT_3D('',#6428,#6429,#6430);
#6428 = CARTESIAN_POINT('',(122.48524445093,-45.59784318886,
    0.656156296248));
#6429 = DIRECTION('',(-4.235105661789E-02,0.996975243938,
    6.516710042471E-02));
#6430 = DIRECTION('',(-4.336808689942E-19,-6.522562140599E-02,
    0.99787054186));
#6431 = ADVANCED_FACE('',(#6432),#6449,.T.);
#6432 = FACE_BOUND('',#6433,.T.);
#6433 = EDGE_LOOP('',(#6434,#6442,#6448));
#6434 = ORIENTED_EDGE('',*,*,#6435,.T.);
#6435 = EDGE_CURVE('',#6390,#6436,#6438,.T.);
#6436 = VERTEX_POINT('',#6437);
#6437 = CARTESIAN_POINT('',(122.65455627441,-45.59964370727,
    0.793750047684));
#6438 = LINE('',#6439,#6440);
#6439 = CARTESIAN_POINT('',(122.38553619384,-45.61107254028,
    0.793750047684));
#6440 = VECTOR('',#6441,1.);
#6441 = DIRECTION('',(0.999098808682,4.244491124487E-02,0.));
#6442 = ORIENTED_EDGE('',*,*,#6443,.T.);
#6443 = EDGE_CURVE('',#6436,#6414,#6444,.T.);
#6444 = LINE('',#6445,#6446);
#6445 = CARTESIAN_POINT('',(122.65455627441,-45.59964370727,
    0.793750047684));
#6446 = VECTOR('',#6447,1.);
#6447 = DIRECTION('',(-8.34015890821E-03,6.486586146452E-02,
    -0.997859139241));
#6448 = ORIENTED_EDGE('',*,*,#6413,.F.);
#6449 = PLANE('',#6450);
#6450 = AXIS2_PLACEMENT_3D('',#6451,#6452,#6453);
#6451 = CARTESIAN_POINT('',(122.55369461372,-45.59939140542,
    0.724331131839));
#6452 = DIRECTION('',(-4.235470185379E-02,0.996975395238,
    6.516241647543E-02));
#6453 = DIRECTION('',(0.,-6.522094333777E-02,0.99787084763));
#6454 = ADVANCED_FACE('',(#6455),#6472,.T.);
#6455 = FACE_BOUND('',#6456,.T.);
#6456 = EDGE_LOOP('',(#6457,#6458,#6466));
#6457 = ORIENTED_EDGE('',*,*,#6443,.F.);
#6458 = ORIENTED_EDGE('',*,*,#6459,.T.);
#6459 = EDGE_CURVE('',#6436,#6460,#6462,.T.);
#6460 = VERTEX_POINT('',#6461);
#6461 = CARTESIAN_POINT('',(122.91379547119,-45.52993392944,
    0.586539983749));
#6462 = LINE('',#6463,#6464);
#6463 = CARTESIAN_POINT('',(122.65455627441,-45.59964370727,
    0.793750047684));
#6464 = VECTOR('',#6465,1.);
#6465 = DIRECTION('',(0.764453273565,0.205562540409,-0.611028014511));
#6466 = ORIENTED_EDGE('',*,*,#6467,.T.);
#6467 = EDGE_CURVE('',#6460,#6414,#6468,.T.);
#6468 = LINE('',#6469,#6470);
#6469 = CARTESIAN_POINT('',(122.91379547119,-45.52993392944,
    0.586539983749));
#6470 = VECTOR('',#6471,1.);
#6471 = DIRECTION('',(-0.977557928201,-0.210666791432,0.));
#6472 = PLANE('',#6473);
#6473 = AXIS2_PLACEMENT_3D('',#6474,#6475,#6476);
#6474 = CARTESIAN_POINT('',(122.75059352681,-45.56975519098,
    0.656155244056));
#6475 = DIRECTION('',(-0.21021897675,0.975479931998,6.516812167649E-02)
  );
#6476 = DIRECTION('',(0.977557928201,0.210666791432,-1.734723475977E-18)
  );
#6477 = ADVANCED_FACE('',(#6478),#6495,.T.);
#6478 = FACE_BOUND('',#6479,.T.);
#6479 = EDGE_LOOP('',(#6480,#6488,#6494));
#6480 = ORIENTED_EDGE('',*,*,#6481,.T.);
#6481 = EDGE_CURVE('',#6436,#6482,#6484,.T.);
#6482 = VERTEX_POINT('',#6483);
#6483 = CARTESIAN_POINT('',(122.91777801513,-45.54291534423,
    0.793750047684));
#6484 = LINE('',#6485,#6486);
#6485 = CARTESIAN_POINT('',(122.65455627441,-45.59964370727,
    0.793750047684));
#6486 = VECTOR('',#6487,1.);
#6487 = DIRECTION('',(0.977555439012,0.210678341694,0.));
#6488 = ORIENTED_EDGE('',*,*,#6489,.T.);
#6489 = EDGE_CURVE('',#6482,#6460,#6490,.T.);
#6490 = LINE('',#6491,#6492);
#6491 = CARTESIAN_POINT('',(122.91777801513,-45.54291534423,
    0.793750047684));
#6492 = VECTOR('',#6493,1.);
#6493 = DIRECTION('',(-1.917870348732E-02,6.251449039017E-02,
    -0.997859767615));
#6494 = ORIENTED_EDGE('',*,*,#6459,.F.);
#6495 = PLANE('',#6496);
#6496 = AXIS2_PLACEMENT_3D('',#6497,#6498,#6499);
#6497 = CARTESIAN_POINT('',(122.81832355526,-45.55971278862,
    0.724331261607));
#6498 = DIRECTION('',(-0.210230711439,0.975478417773,6.515293106539E-02)
  );
#6499 = DIRECTION('',(0.977555439012,0.210678341694,0.));
#6500 = ADVANCED_FACE('',(#6501),#6518,.T.);
#6501 = FACE_BOUND('',#6502,.T.);
#6502 = EDGE_LOOP('',(#6503,#6504,#6512));
#6503 = ORIENTED_EDGE('',*,*,#6489,.F.);
#6504 = ORIENTED_EDGE('',*,*,#6505,.T.);
#6505 = EDGE_CURVE('',#6482,#6506,#6508,.T.);
#6506 = VERTEX_POINT('',#6507);
#6507 = CARTESIAN_POINT('',(123.16149902343,-45.43039321899,
    0.586539983749));
#6508 = LINE('',#6509,#6510);
#6509 = CARTESIAN_POINT('',(122.91777801513,-45.54291534423,
    0.793750047684));
#6510 = VECTOR('',#6511,1.);
#6511 = DIRECTION('',(0.718702890272,0.331813729134,-0.611036663935));
#6512 = ORIENTED_EDGE('',*,*,#6513,.T.);
#6513 = EDGE_CURVE('',#6506,#6460,#6514,.T.);
#6514 = LINE('',#6515,#6516);
#6515 = CARTESIAN_POINT('',(123.16149902343,-45.43039321899,
    0.586539983749));
#6516 = VECTOR('',#6517,1.);
#6517 = DIRECTION('',(-0.927882240631,-0.372873366603,0.));
#6518 = PLANE('',#6519);
#6519 = AXIS2_PLACEMENT_3D('',#6520,#6521,#6522);
#6520 = CARTESIAN_POINT('',(123.00737941948,-45.49722582722,
    0.656155589765));
#6521 = DIRECTION('',(-0.372080988245,0.925910434992,6.515830384933E-02)
  );
#6522 = DIRECTION('',(0.927882240631,0.372873366603,0.));
#6523 = ADVANCED_FACE('',(#6524),#6541,.T.);
#6524 = FACE_BOUND('',#6525,.T.);
#6525 = EDGE_LOOP('',(#6526,#6534,#6540));
#6526 = ORIENTED_EDGE('',*,*,#6527,.T.);
#6527 = EDGE_CURVE('',#6482,#6528,#6530,.T.);
#6528 = VERTEX_POINT('',#6529);
#6529 = CARTESIAN_POINT('',(123.16761779785,-45.44252395629,
    0.793750047684));
#6530 = LINE('',#6531,#6532);
#6531 = CARTESIAN_POINT('',(122.91777801513,-45.54291534423,
    0.793750047684));
#6532 = VECTOR('',#6533,1.);
#6533 = DIRECTION('',(0.927892231742,0.372848503111,0.));
#6534 = ORIENTED_EDGE('',*,*,#6535,.T.);
#6535 = EDGE_CURVE('',#6528,#6506,#6536,.T.);
#6536 = LINE('',#6537,#6538);
#6537 = CARTESIAN_POINT('',(123.16761779785,-45.44252395629,
    0.793750047684));
#6538 = VECTOR('',#6539,1.);
#6539 = DIRECTION('',(-2.946605670702E-02,5.841774334683E-02,
    -0.997857263723));
#6540 = ORIENTED_EDGE('',*,*,#6505,.F.);
#6541 = PLANE('',#6542);
#6542 = AXIS2_PLACEMENT_3D('',#6543,#6544,#6545);
#6543 = CARTESIAN_POINT('',(123.07243663113,-45.47588220667,
    0.724330580871));
#6544 = DIRECTION('',(-0.372055338666,0.925918317079,6.519275319177E-02)
  );
#6545 = DIRECTION('',(0.927892231742,0.372848503111,0.));
#6546 = ADVANCED_FACE('',(#6547),#6564,.T.);
#6547 = FACE_BOUND('',#6548,.T.);
#6548 = EDGE_LOOP('',(#6549,#6550,#6558));
#6549 = ORIENTED_EDGE('',*,*,#6535,.F.);
#6550 = ORIENTED_EDGE('',*,*,#6551,.T.);
#6551 = EDGE_CURVE('',#6528,#6552,#6554,.T.);
#6552 = VERTEX_POINT('',#6553);
#6553 = CARTESIAN_POINT('',(123.38881683349,-45.29043579101,
    0.586539983749));
#6554 = LINE('',#6555,#6556);
#6555 = CARTESIAN_POINT('',(123.16761779785,-45.44252395629,
    0.793750047684));
#6556 = VECTOR('',#6557,1.);
#6557 = DIRECTION('',(0.652292185447,0.448491655599,-0.611040211167));
#6558 = ORIENTED_EDGE('',*,*,#6559,.T.);
#6559 = EDGE_CURVE('',#6552,#6506,#6560,.T.);
#6560 = LINE('',#6561,#6562);
#6561 = CARTESIAN_POINT('',(123.38881683349,-45.29043579101,
    0.586539983749));
#6562 = VECTOR('',#6563,1.);
#6563 = DIRECTION('',(-0.851542013042,-0.524286372152,0.));
#6564 = PLANE('',#6565);
#6565 = AXIS2_PLACEMENT_3D('',#6566,#6567,#6568);
#6566 = CARTESIAN_POINT('',(123.24820855843,-45.38234821705,
    0.656156159751));
#6567 = DIRECTION('',(-0.523170981792,0.849730404344,6.519481378449E-02)
  );
#6568 = DIRECTION('',(0.851542013042,0.524286372152,0.));
#6569 = ADVANCED_FACE('',(#6570),#6585,.T.);
#6570 = FACE_BOUND('',#6571,.T.);
#6571 = EDGE_LOOP('',(#6572,#6578,#6584));
#6572 = ORIENTED_EDGE('',*,*,#6573,.T.);
#6573 = EDGE_CURVE('',#6528,#5096,#6574,.T.);
#6574 = LINE('',#6575,#6576);
#6575 = CARTESIAN_POINT('',(123.16761779785,-45.44252395629,
    0.793750047684));
#6576 = VECTOR('',#6577,1.);
#6577 = DIRECTION('',(0.851519652758,0.524322687823,0.));
#6578 = ORIENTED_EDGE('',*,*,#6579,.T.);
#6579 = EDGE_CURVE('',#5096,#6552,#6580,.T.);
#6580 = LINE('',#6581,#6582);
#6581 = CARTESIAN_POINT('',(123.3968963623,-45.30134582519,
    0.793750047684));
#6582 = VECTOR('',#6583,1.);
#6583 = DIRECTION('',(-3.890855079499E-02,5.253940286764E-02,
    -0.99786057935));
#6584 = ORIENTED_EDGE('',*,*,#6551,.F.);
#6585 = PLANE('',#6586);
#6586 = AXIS2_PLACEMENT_3D('',#6587,#6588,#6589);
#6587 = CARTESIAN_POINT('',(123.30872269187,-45.35031694605,
    0.724330941374));
#6588 = DIRECTION('',(-0.523209097608,0.849711140604,6.513998551814E-02)
  );
#6589 = DIRECTION('',(0.851519652758,0.524322687823,-3.469446951954E-18)
  );
#6590 = ADVANCED_FACE('',(#6591),#6608,.T.);
#6591 = FACE_BOUND('',#6592,.T.);
#6592 = EDGE_LOOP('',(#6593,#6594,#6602));
#6593 = ORIENTED_EDGE('',*,*,#6579,.F.);
#6594 = ORIENTED_EDGE('',*,*,#6595,.T.);
#6595 = EDGE_CURVE('',#5096,#6596,#6598,.T.);
#6596 = VERTEX_POINT('',#6597);
#6597 = CARTESIAN_POINT('',(123.58921813964,-45.11406326293,
    0.586539983749));
#6598 = LINE('',#6599,#6600);
#6599 = CARTESIAN_POINT('',(123.3968963623,-45.30134582519,
    0.793750047684));
#6600 = VECTOR('',#6601,1.);
#6601 = DIRECTION('',(0.567129840805,0.552269905076,-0.61103330156));
#6602 = ORIENTED_EDGE('',*,*,#6603,.T.);
#6603 = EDGE_CURVE('',#6596,#6552,#6604,.T.);
#6604 = LINE('',#6605,#6606);
#6605 = CARTESIAN_POINT('',(123.58921813964,-45.11406326293,
    0.586539983749));
#6606 = VECTOR('',#6607,1.);
#6607 = DIRECTION('',(-0.750677515369,-0.660668803501,0.));
#6608 = PLANE('',#6609);
#6609 = AXIS2_PLACEMENT_3D('',#6610,#6611,#6612);
#6610 = CARTESIAN_POINT('',(123.46616186674,-45.22841903561,
    0.656155252165));
#6611 = DIRECTION('',(-0.659265338708,0.749082844245,6.51468006641E-02)
  );
#6612 = DIRECTION('',(0.750677515369,0.660668803501,0.));
#6613 = ADVANCED_FACE('',(#6614),#6631,.T.);
#6614 = FACE_BOUND('',#6615,.T.);
#6615 = EDGE_LOOP('',(#6616,#6624,#6630));
#6616 = ORIENTED_EDGE('',*,*,#6617,.T.);
#6617 = EDGE_CURVE('',#5096,#6618,#6620,.T.);
#6618 = VERTEX_POINT('',#6619);
#6619 = CARTESIAN_POINT('',(123.59902954101,-45.1234550476,
    0.793750047684));
#6620 = LINE('',#6621,#6622);
#6621 = CARTESIAN_POINT('',(123.3968963623,-45.30134582519,
    0.793750047684));
#6622 = VECTOR('',#6623,1.);
#6623 = DIRECTION('',(0.750688503523,0.660656318125,0.));
#6624 = ORIENTED_EDGE('',*,*,#6625,.T.);
#6625 = EDGE_CURVE('',#6618,#6596,#6626,.T.);
#6626 = LINE('',#6627,#6628);
#6627 = CARTESIAN_POINT('',(123.59902954101,-45.1234550476,
    0.793750047684));
#6628 = VECTOR('',#6629,1.);
#6629 = DIRECTION('',(-4.724863321256E-02,4.522789073457E-02,
    -0.997858709718));
#6630 = ORIENTED_EDGE('',*,*,#6595,.F.);
#6631 = PLANE('',#6632);
#6632 = AXIS2_PLACEMENT_3D('',#6633,#6634,#6635);
#6633 = CARTESIAN_POINT('',(123.52039424727,-45.18662022067,
    0.724331242418));
#6634 = DIRECTION('',(-0.659251957435,0.749092760932,6.5168183471E-02));
#6635 = DIRECTION('',(0.750688503523,0.660656318125,0.));
#6636 = ADVANCED_FACE('',(#6637),#6654,.T.);
#6637 = FACE_BOUND('',#6638,.T.);
#6638 = EDGE_LOOP('',(#6639,#6647,#6653));
#6639 = ORIENTED_EDGE('',*,*,#6640,.T.);
#6640 = EDGE_CURVE('',#6618,#6641,#6643,.T.);
#6641 = VERTEX_POINT('',#6642);
#6642 = CARTESIAN_POINT('',(123.75691986084,-44.90635299682,
    0.586539983749));
#6643 = LINE('',#6644,#6645);
#6644 = CARTESIAN_POINT('',(123.59902954101,-45.1234550476,
    0.793750047684));
#6645 = VECTOR('',#6646,1.);
#6646 = DIRECTION('',(0.465595856479,0.640202739403,-0.611032692162));
#6647 = ORIENTED_EDGE('',*,*,#6648,.T.);
#6648 = EDGE_CURVE('',#6641,#6596,#6649,.T.);
#6649 = LINE('',#6650,#6651);
#6650 = CARTESIAN_POINT('',(123.75691986084,-44.90635299682,
    0.586539983749));
#6651 = VECTOR('',#6652,1.);
#6652 = DIRECTION('',(-0.628191413082,-0.778058833591,0.));
#6653 = ORIENTED_EDGE('',*,*,#6625,.F.);
#6654 = PLANE('',#6655);
#6655 = AXIS2_PLACEMENT_3D('',#6656,#6657,#6658);
#6656 = CARTESIAN_POINT('',(123.65496746619,-45.0398661393,
    0.656155367503));
#6657 = DIRECTION('',(-0.776404564478,0.626855784455,6.517497796422E-02)
  );
#6658 = DIRECTION('',(-0.628191413082,-0.778058833591,0.));
#6659 = ADVANCED_FACE('',(#6660),#6677,.T.);
#6660 = FACE_BOUND('',#6661,.T.);
#6661 = EDGE_LOOP('',(#6662,#6670,#6671));
#6662 = ORIENTED_EDGE('',*,*,#6663,.T.);
#6663 = EDGE_CURVE('',#6664,#6641,#6666,.T.);
#6664 = VERTEX_POINT('',#6665);
#6665 = CARTESIAN_POINT('',(123.76817321777,-44.91396331787,
    0.793750047684));
#6666 = LINE('',#6667,#6668);
#6667 = CARTESIAN_POINT('',(123.76817321777,-44.91396331787,
    0.793750047684));
#6668 = VECTOR('',#6669,1.);
#6669 = DIRECTION('',(-5.419258525895E-02,3.664888392936E-02,
    -0.997857716816));
#6670 = ORIENTED_EDGE('',*,*,#6640,.F.);
#6671 = ORIENTED_EDGE('',*,*,#6672,.T.);
#6672 = EDGE_CURVE('',#6618,#6664,#6673,.T.);
#6673 = LINE('',#6674,#6675);
#6674 = CARTESIAN_POINT('',(123.59902954101,-45.1234550476,
    0.793750047684));
#6675 = VECTOR('',#6676,1.);
#6676 = DIRECTION('',(0.628199579703,0.778052239931,0.));
#6677 = PLANE('',#6678);
#6678 = AXIS2_PLACEMENT_3D('',#6679,#6680,#6681);
#6679 = CARTESIAN_POINT('',(123.70135247082,-44.98950461415,
    0.724330179752));
#6680 = DIRECTION('',(-0.776397299019,0.626863379982,6.51884722423E-02)
  );
#6681 = DIRECTION('',(-0.628199579703,-0.778052239931,6.938893903907E-18
    ));
#6682 = ADVANCED_FACE('',(#6683),#6700,.T.);
#6683 = FACE_BOUND('',#6684,.T.);
#6684 = EDGE_LOOP('',(#6685,#6693,#6699));
#6685 = ORIENTED_EDGE('',*,*,#6686,.T.);
#6686 = EDGE_CURVE('',#6664,#6687,#6689,.T.);
#6687 = VERTEX_POINT('',#6688);
#6688 = CARTESIAN_POINT('',(123.88711547851,-44.67330551147,
    0.586539983749));
#6689 = LINE('',#6690,#6691);
#6690 = CARTESIAN_POINT('',(123.76817321777,-44.91396331787,
    0.793750047684));
#6691 = VECTOR('',#6692,1.);
#6692 = DIRECTION('',(0.350742427907,0.709662846355,-0.6110305997));
#6693 = ORIENTED_EDGE('',*,*,#6694,.T.);
#6694 = EDGE_CURVE('',#6687,#6641,#6695,.T.);
#6695 = LINE('',#6696,#6697);
#6696 = CARTESIAN_POINT('',(123.88711547851,-44.67330551147,
    0.586539983749));
#6697 = VECTOR('',#6698,1.);
#6698 = DIRECTION('',(-0.487716303623,-0.873002180513,0.));
#6699 = ORIENTED_EDGE('',*,*,#6663,.F.);
#6700 = PLANE('',#6701);
#6701 = AXIS2_PLACEMENT_3D('',#6702,#6703,#6704);
#6702 = CARTESIAN_POINT('',(123.80918601189,-44.82212202705,
    0.656156288744));
#6703 = DIRECTION('',(-0.871145446978,0.486679010433,6.518551229933E-02)
  );
#6704 = DIRECTION('',(-0.487716303623,-0.873002180513,0.));
#6705 = ADVANCED_FACE('',(#6706),#6723,.T.);
#6706 = FACE_BOUND('',#6707,.T.);
#6707 = EDGE_LOOP('',(#6708,#6716,#6717));
#6708 = ORIENTED_EDGE('',*,*,#6709,.T.);
#6709 = EDGE_CURVE('',#6710,#6687,#6712,.T.);
#6710 = VERTEX_POINT('',#6711);
#6711 = CARTESIAN_POINT('',(123.89949798584,-44.67889404296,
    0.793750047684));
#6712 = LINE('',#6713,#6714);
#6713 = CARTESIAN_POINT('',(123.89949798584,-44.67889404296,
    0.793750047684));
#6714 = VECTOR('',#6715,1.);
#6715 = DIRECTION('',(-5.96302119794E-02,2.691258796975E-02,
    -0.997857680447));
#6716 = ORIENTED_EDGE('',*,*,#6686,.F.);
#6717 = ORIENTED_EDGE('',*,*,#6718,.T.);
#6718 = EDGE_CURVE('',#6664,#6710,#6719,.T.);
#6719 = LINE('',#6720,#6721);
#6720 = CARTESIAN_POINT('',(123.76817321777,-44.91396331787,
    0.793750047684));
#6721 = VECTOR('',#6722,1.);
#6722 = DIRECTION('',(0.48771530188,0.873002740151,0.));
#6723 = PLANE('',#6724);
#6724 = AXIS2_PLACEMENT_3D('',#6725,#6726,#6727);
#6725 = CARTESIAN_POINT('',(123.84639622905,-44.76464763873,
    0.724331298265));
#6726 = DIRECTION('',(-0.871146089555,0.486678057821,6.518403706638E-02)
  );
#6727 = DIRECTION('',(-0.48771530188,-0.873002740151,0.));
#6728 = ADVANCED_FACE('',(#6729),#6746,.T.);
#6729 = FACE_BOUND('',#6730,.T.);
#6730 = EDGE_LOOP('',(#6731,#6739,#6745));
#6731 = ORIENTED_EDGE('',*,*,#6732,.T.);
#6732 = EDGE_CURVE('',#6710,#6733,#6735,.T.);
#6733 = VERTEX_POINT('',#6734);
#6734 = CARTESIAN_POINT('',(123.97604370117,-44.4215927124,
    0.586539983749));
#6735 = LINE('',#6736,#6737);
#6736 = CARTESIAN_POINT('',(123.89949798584,-44.67889404296,
    0.793750047684));
#6737 = VECTOR('',#6738,1.);
#6738 = DIRECTION('',(0.225721753947,0.758742764064,-0.611031183964));
#6739 = ORIENTED_EDGE('',*,*,#6740,.T.);
#6740 = EDGE_CURVE('',#6733,#6687,#6741,.T.);
#6741 = LINE('',#6742,#6743);
#6742 = CARTESIAN_POINT('',(123.97604370117,-44.4215927124,
    0.586539983749));
#6743 = VECTOR('',#6744,1.);
#6744 = DIRECTION('',(-0.333114595138,-0.942886348669,0.));
#6745 = ORIENTED_EDGE('',*,*,#6709,.F.);
#6746 = PLANE('',#6747);
#6747 = AXIS2_PLACEMENT_3D('',#6748,#6749,#6750);
#6748 = CARTESIAN_POINT('',(123.92439293434,-44.58144382525,
    0.65615538897));
#6749 = DIRECTION('',(-0.940880676959,0.332406006536,6.519047894461E-02)
  );
#6750 = DIRECTION('',(-0.333114595138,-0.942886348669,0.));
#6751 = ADVANCED_FACE('',(#6752),#6769,.T.);
#6752 = FACE_BOUND('',#6753,.T.);
#6753 = EDGE_LOOP('',(#6754,#6762,#6763));
#6754 = ORIENTED_EDGE('',*,*,#6755,.T.);
#6755 = EDGE_CURVE('',#6756,#6733,#6758,.T.);
#6756 = VERTEX_POINT('',#6757);
#6757 = CARTESIAN_POINT('',(123.98918151855,-44.42501449585,
    0.793750047684));
#6758 = LINE('',#6759,#6760);
#6759 = CARTESIAN_POINT('',(123.98918151855,-44.42501449585,
    0.793750047684));
#6760 = VECTOR('',#6761,1.);
#6761 = DIRECTION('',(-6.326772612887E-02,1.647826664855E-02,
    -0.997860542139));
#6762 = ORIENTED_EDGE('',*,*,#6732,.F.);
#6763 = ORIENTED_EDGE('',*,*,#6764,.T.);
#6764 = EDGE_CURVE('',#6710,#6756,#6765,.T.);
#6765 = LINE('',#6766,#6767);
#6766 = CARTESIAN_POINT('',(123.89949798584,-44.67889404296,
    0.793750047684));
#6767 = VECTOR('',#6768,1.);
#6768 = DIRECTION('',(0.33308096375,0.942898229709,0.));
#6769 = PLANE('',#6770);
#6770 = AXIS2_PLACEMENT_3D('',#6771,#6772,#6773);
#6771 = CARTESIAN_POINT('',(123.95134923444,-44.51850543392,
    0.724330420858));
#6772 = DIRECTION('',(-0.940895356462,0.332373444178,6.514462214252E-02)
  );
#6773 = DIRECTION('',(-0.33308096375,-0.942898229709,0.));
#6774 = ADVANCED_FACE('',(#6775),#6792,.T.);
#6775 = FACE_BOUND('',#6776,.T.);
#6776 = EDGE_LOOP('',(#6777,#6785,#6791));
#6777 = ORIENTED_EDGE('',*,*,#6778,.T.);
#6778 = EDGE_CURVE('',#6756,#6779,#6781,.T.);
#6779 = VERTEX_POINT('',#6780);
#6780 = CARTESIAN_POINT('',(124.02116394043,-44.15848541259,
    0.586539983749));
#6781 = LINE('',#6782,#6783);
#6782 = CARTESIAN_POINT('',(123.98918151855,-44.42501449585,
    0.793750047684));
#6783 = VECTOR('',#6784,1.);
#6784 = DIRECTION('',(9.431239543693E-02,0.785962876525,-0.611038074748)
  );
#6785 = ORIENTED_EDGE('',*,*,#6786,.T.);
#6786 = EDGE_CURVE('',#6779,#6733,#6787,.T.);
#6787 = LINE('',#6788,#6789);
#6788 = CARTESIAN_POINT('',(124.02116394043,-44.15848541259,
    0.586539983749));
#6789 = VECTOR('',#6790,1.);
#6790 = DIRECTION('',(-0.169022516138,-0.985612189981,0.));
#6791 = ORIENTED_EDGE('',*,*,#6755,.F.);
#6792 = PLANE('',#6793);
#6793 = AXIS2_PLACEMENT_3D('',#6794,#6795,#6796);
#6794 = CARTESIAN_POINT('',(123.99726053372,-44.32476028324,
    0.656156209817));
#6795 = DIRECTION('',(-0.983518648179,0.168663494906,6.514364259676E-02)
  );
#6796 = DIRECTION('',(-0.169022516138,-0.985612189981,1.734723475977E-18
    ));
#6797 = ADVANCED_FACE('',(#6798),#6813,.T.);
#6798 = FACE_BOUND('',#6799,.T.);
#6799 = EDGE_LOOP('',(#6800,#6806,#6807));
#6800 = ORIENTED_EDGE('',*,*,#6801,.T.);
#6801 = EDGE_CURVE('',#5128,#6779,#6802,.T.);
#6802 = LINE('',#6803,#6804);
#6803 = CARTESIAN_POINT('',(124.03469848632,-44.15963363647,
    0.793750047684));
#6804 = VECTOR('',#6805,1.);
#6805 = DIRECTION('',(-6.517810506601E-02,5.52948411073E-03,
    -0.99785832633));
#6806 = ORIENTED_EDGE('',*,*,#6778,.F.);
#6807 = ORIENTED_EDGE('',*,*,#6808,.T.);
#6808 = EDGE_CURVE('',#6756,#5128,#6809,.T.);
#6809 = LINE('',#6810,#6811);
#6810 = CARTESIAN_POINT('',(123.98918151855,-44.42501449585,
    0.793750047684));
#6811 = VECTOR('',#6812,1.);
#6812 = DIRECTION('',(0.169047179458,0.985607960153,0.));
#6813 = PLANE('',#6814);
#6814 = AXIS2_PLACEMENT_3D('',#6815,#6816,#6817);
#6815 = CARTESIAN_POINT('',(124.01319706512,-44.25817339715,
    0.724330693562));
#6816 = DIRECTION('',(-0.983512356871,0.168687750721,6.517581329043E-02)
  );
#6817 = DIRECTION('',(-0.169047179458,-0.985607960153,0.));
#6818 = ADVANCED_FACE('',(#6819),#6829,.T.);
#6819 = FACE_BOUND('',#6820,.T.);
#6820 = EDGE_LOOP('',(#6821,#6822,#6828));
#6821 = ORIENTED_EDGE('',*,*,#5127,.F.);
#6822 = ORIENTED_EDGE('',*,*,#6823,.T.);
#6823 = EDGE_CURVE('',#5120,#6779,#6824,.T.);
#6824 = LINE('',#6825,#6826);
#6825 = CARTESIAN_POINT('',(124.02116394043,-43.89152526855,
    0.586539983749));
#6826 = VECTOR('',#6827,1.);
#6827 = DIRECTION('',(0.,-1.,0.));
#6828 = ORIENTED_EDGE('',*,*,#6801,.F.);
#6829 = PLANE('',#6830);
#6830 = AXIS2_PLACEMENT_3D('',#6831,#6832,#6833);
#6831 = CARTESIAN_POINT('',(124.02571108539,-44.05945358587,
    0.656155485124));
#6832 = DIRECTION('',(-0.997873581536,-0.,6.517910150549E-02));
#6833 = DIRECTION('',(-6.517910150549E-02,0.,-0.997873581536));
#6834 = ADVANCED_FACE('',(#6835),#6852,.T.);
#6835 = FACE_BOUND('',#6836,.T.);
#6836 = EDGE_LOOP('',(#6837,#6845,#6846));
#6837 = ORIENTED_EDGE('',*,*,#6838,.T.);
#6838 = EDGE_CURVE('',#6839,#5864,#6841,.T.);
#6839 = VERTEX_POINT('',#6840);
#6840 = CARTESIAN_POINT('',(120.94156646728,-43.76585388183,
    0.382869958878));
#6841 = LINE('',#6842,#6843);
#6842 = CARTESIAN_POINT('',(120.94156646728,-43.76585388183,
    0.382869958878));
#6843 = VECTOR('',#6844,1.);
#6844 = DIRECTION('',(8.150560252865E-02,0.790438331442,0.607094787445)
  );
#6845 = ORIENTED_EDGE('',*,*,#5917,.F.);
#6846 = ORIENTED_EDGE('',*,*,#6847,.T.);
#6847 = EDGE_CURVE('',#5910,#6839,#6848,.T.);
#6848 = LINE('',#6849,#6850);
#6849 = CARTESIAN_POINT('',(120.9016342163,-43.75901412963,
    0.586539983749));
#6850 = VECTOR('',#6851,1.);
#6851 = DIRECTION('',(0.192295926622,-3.293719874211E-02,-0.98078408304)
  );
#6852 = PLANE('',#6853);
#6853 = AXIS2_PLACEMENT_3D('',#6854,#6855,#6856);
#6854 = CARTESIAN_POINT('',(120.94003606865,-43.66524883172,
    0.518263085344));
#6855 = DIRECTION('',(0.949258902817,-0.247203715337,0.194416713648));
#6856 = DIRECTION('',(0.25201235579,0.967724016716,6.938893903907E-18));
#6857 = ADVANCED_FACE('',(#6858),#6875,.T.);
#6858 = FACE_BOUND('',#6859,.T.);
#6859 = EDGE_LOOP('',(#6860,#6868,#6869));
#6860 = ORIENTED_EDGE('',*,*,#6861,.T.);
#6861 = EDGE_CURVE('',#6862,#5864,#6864,.T.);
#6862 = VERTEX_POINT('',#6863);
#6863 = CARTESIAN_POINT('',(121.00709533691,-43.51416397094,
    0.382869958878));
#6864 = LINE('',#6865,#6866);
#6865 = CARTESIAN_POINT('',(121.00709533691,-43.51416397094,
    0.382869958878));
#6866 = VECTOR('',#6867,1.);
#6867 = DIRECTION('',(-0.183885327772,6.495689500506E-02,0.980799055883)
  );
#6868 = ORIENTED_EDGE('',*,*,#6838,.F.);
#6869 = ORIENTED_EDGE('',*,*,#6870,.T.);
#6870 = EDGE_CURVE('',#6839,#6862,#6871,.T.);
#6871 = LINE('',#6872,#6873);
#6872 = CARTESIAN_POINT('',(120.94156646728,-43.76585388183,
    0.382869958878));
#6873 = VECTOR('',#6874,1.);
#6874 = DIRECTION('',(0.251956146343,0.967738652902,0.));
#6875 = PLANE('',#6876);
#6876 = AXIS2_PLACEMENT_3D('',#6877,#6878,#6879);
#6877 = CARTESIAN_POINT('',(120.96989106819,-43.6029135667,
    0.451731102173));
#6878 = DIRECTION('',(0.949286862039,-0.247152119858,0.194345782586));
#6879 = DIRECTION('',(0.251956146343,0.967738652902,0.));
#6880 = ADVANCED_FACE('',(#6881),#6891,.T.);
#6881 = FACE_BOUND('',#6882,.T.);
#6882 = EDGE_LOOP('',(#6883,#6889,#6890));
#6883 = ORIENTED_EDGE('',*,*,#6884,.T.);
#6884 = EDGE_CURVE('',#6862,#5818,#6885,.T.);
#6885 = LINE('',#6886,#6887);
#6886 = CARTESIAN_POINT('',(121.00709533691,-43.51416397094,
    0.382869958878));
#6887 = VECTOR('',#6888,1.);
#6888 = DIRECTION('',(0.2139265032,0.765298357493,0.607086382031));
#6889 = ORIENTED_EDGE('',*,*,#5871,.F.);
#6890 = ORIENTED_EDGE('',*,*,#6861,.F.);
#6891 = PLANE('',#6892);
#6892 = AXIS2_PLACEMENT_3D('',#6893,#6894,#6895);
#6893 = CARTESIAN_POINT('',(121.02259590419,-43.41474534411,
    0.518263048502));
#6894 = DIRECTION('',(0.893861837425,-0.404031325596,0.194344291228));
#6895 = DIRECTION('',(0.411884572118,0.911236028289,0.));
#6896 = ADVANCED_FACE('',(#6897),#6914,.T.);
#6897 = FACE_BOUND('',#6898,.T.);
#6898 = EDGE_LOOP('',(#6899,#6907,#6908));
#6899 = ORIENTED_EDGE('',*,*,#6900,.T.);
#6900 = EDGE_CURVE('',#6901,#5818,#6903,.T.);
#6901 = VERTEX_POINT('',#6902);
#6902 = CARTESIAN_POINT('',(121.11422729492,-43.27716445922,
    0.382869958878));
#6903 = LINE('',#6904,#6905);
#6904 = CARTESIAN_POINT('',(121.11422729492,-43.27716445922,
    0.382869958878));
#6905 = VECTOR('',#6906,1.);
#6906 = DIRECTION('',(-0.170290521503,9.510183708987E-02,0.98079395332)
  );
#6907 = ORIENTED_EDGE('',*,*,#6884,.F.);
#6908 = ORIENTED_EDGE('',*,*,#6909,.T.);
#6909 = EDGE_CURVE('',#6862,#6901,#6910,.T.);
#6910 = LINE('',#6911,#6912);
#6911 = CARTESIAN_POINT('',(121.00709533691,-43.51416397094,
    0.382869958878));
#6912 = VECTOR('',#6913,1.);
#6913 = DIRECTION('',(0.411905794624,0.911226435281,0.));
#6914 = PLANE('',#6915);
#6915 = AXIS2_PLACEMENT_3D('',#6916,#6917,#6918);
#6916 = CARTESIAN_POINT('',(121.06255365233,-43.35835173686,
    0.451730648128));
#6917 = DIRECTION('',(0.893847292108,-0.404049822167,0.194372733678));
#6918 = DIRECTION('',(0.411905794624,0.911226435281,-1.387778780781E-17)
  );
#6919 = ADVANCED_FACE('',(#6920),#6930,.T.);
#6920 = FACE_BOUND('',#6921,.T.);
#6921 = EDGE_LOOP('',(#6922,#6928,#6929));
#6922 = ORIENTED_EDGE('',*,*,#6923,.T.);
#6923 = EDGE_CURVE('',#6901,#5772,#6924,.T.);
#6924 = LINE('',#6925,#6926);
#6925 = CARTESIAN_POINT('',(121.11422729492,-43.27716445922,
    0.382869958878));
#6926 = VECTOR('',#6927,1.);
#6927 = DIRECTION('',(0.340163575861,0.718145845842,0.607087543734));
#6928 = ORIENTED_EDGE('',*,*,#5825,.F.);
#6929 = ORIENTED_EDGE('',*,*,#6900,.F.);
#6930 = PLANE('',#6931);
#6931 = AXIS2_PLACEMENT_3D('',#6932,#6933,#6934);
#6932 = CARTESIAN_POINT('',(121.14630208969,-43.18179440554,
    0.518263100681));
#6933 = DIRECTION('',(0.812723763671,-0.549272923944,0.194369079295));
#6934 = DIRECTION('',(0.559952067233,0.828525004089,0.));
#6935 = ADVANCED_FACE('',(#6936),#6953,.T.);
#6936 = FACE_BOUND('',#6937,.T.);
#6937 = EDGE_LOOP('',(#6938,#6946,#6947));
#6938 = ORIENTED_EDGE('',*,*,#6939,.T.);
#6939 = EDGE_CURVE('',#6940,#5772,#6942,.T.);
#6940 = VERTEX_POINT('',#6941);
#6941 = CARTESIAN_POINT('',(121.25986480712,-43.06168365478,
    0.382869958878));
#6942 = LINE('',#6943,#6944);
#6943 = CARTESIAN_POINT('',(121.25986480712,-43.06168365478,
    0.382869958878));
#6944 = VECTOR('',#6945,1.);
#6945 = DIRECTION('',(-0.151772760085,0.122546124731,0.9807892111));
#6946 = ORIENTED_EDGE('',*,*,#6923,.F.);
#6947 = ORIENTED_EDGE('',*,*,#6948,.T.);
#6948 = EDGE_CURVE('',#6901,#6940,#6949,.T.);
#6949 = LINE('',#6950,#6951);
#6950 = CARTESIAN_POINT('',(121.11422729492,-43.27716445922,
    0.382869958878));
#6951 = VECTOR('',#6952,1.);
#6952 = DIRECTION('',(0.559969264784,0.828513381001,0.));
#6953 = PLANE('',#6954);
#6954 = AXIS2_PLACEMENT_3D('',#6955,#6956,#6957);
#6955 = CARTESIAN_POINT('',(121.19521598047,-43.13296583552,
    0.451731283168));
#6956 = DIRECTION('',(0.812708200531,-0.549286980719,0.194394427909));
#6957 = DIRECTION('',(0.559969264784,0.828513381001,0.));
#6958 = ADVANCED_FACE('',(#6959),#6969,.T.);
#6959 = FACE_BOUND('',#6960,.T.);
#6960 = EDGE_LOOP('',(#6961,#6967,#6968));
#6961 = ORIENTED_EDGE('',*,*,#6962,.T.);
#6962 = EDGE_CURVE('',#6940,#5726,#6963,.T.);
#6963 = LINE('',#6964,#6965);
#6964 = CARTESIAN_POINT('',(121.25986480712,-43.06168365478,
    0.382869958878));
#6965 = VECTOR('',#6966,1.);
#6966 = DIRECTION('',(0.456656527753,0.650327924526,0.607073641531));
#6967 = ORIENTED_EDGE('',*,*,#5779,.F.);
#6968 = ORIENTED_EDGE('',*,*,#6939,.F.);
#6969 = PLANE('',#6970);
#6970 = AXIS2_PLACEMENT_3D('',#6971,#6972,#6973);
#6971 = CARTESIAN_POINT('',(121.30759948835,-42.97310184734,
    0.518263244802));
#6972 = DIRECTION('',(0.70817901354,-0.678743974184,0.194394193046));
#6973 = DIRECTION('',(0.691943846309,0.721951323536,-1.387778780781E-17)
  );
#6974 = ADVANCED_FACE('',(#6975),#6992,.T.);
#6975 = FACE_BOUND('',#6976,.T.);
#6976 = EDGE_LOOP('',(#6977,#6985,#6986));
#6977 = ORIENTED_EDGE('',*,*,#6978,.T.);
#6978 = EDGE_CURVE('',#6979,#5726,#6981,.T.);
#6979 = VERTEX_POINT('',#6980);
#6980 = CARTESIAN_POINT('',(121.43983459472,-42.87391281127,
    0.382869958878));
#6981 = LINE('',#6982,#6983);
#6982 = CARTESIAN_POINT('',(121.43983459472,-42.87391281127,
    0.382869958878));
#6983 = VECTOR('',#6984,1.);
#6984 = DIRECTION('',(-0.1288834594,0.146445116639,0.980786868645));
#6985 = ORIENTED_EDGE('',*,*,#6962,.F.);
#6986 = ORIENTED_EDGE('',*,*,#6987,.T.);
#6987 = EDGE_CURVE('',#6940,#6979,#6988,.T.);
#6988 = LINE('',#6989,#6990);
#6989 = CARTESIAN_POINT('',(121.25986480712,-43.06168365478,
    0.382869958878));
#6990 = VECTOR('',#6991,1.);
#6991 = DIRECTION('',(0.691950915255,0.72194454834,0.));
#6992 = PLANE('',#6993);
#6993 = AXIS2_PLACEMENT_3D('',#6994,#6995,#6996);
#6994 = CARTESIAN_POINT('',(121.36406426243,-42.93324451127,
    0.451730835726));
#6995 = DIRECTION('',(0.708170656729,-0.678749268496,0.19440615079));
#6996 = DIRECTION('',(0.691950915255,0.72194454834,0.));
#6997 = ADVANCED_FACE('',(#6998),#7008,.T.);
#6998 = FACE_BOUND('',#6999,.T.);
#6999 = EDGE_LOOP('',(#7000,#7001,#7002));
#7000 = ORIENTED_EDGE('',*,*,#5733,.F.);
#7001 = ORIENTED_EDGE('',*,*,#6978,.F.);
#7002 = ORIENTED_EDGE('',*,*,#7003,.T.);
#7003 = EDGE_CURVE('',#6979,#5680,#7004,.T.);
#7004 = LINE('',#7005,#7006);
#7005 = CARTESIAN_POINT('',(121.43983459472,-42.87391281127,
    0.382869958878));
#7006 = VECTOR('',#7007,1.);
#7007 = DIRECTION('',(0.559979076301,0.563799596315,0.607086031218));
#7008 = PLANE('',#7009);
#7009 = AXIS2_PLACEMENT_3D('',#7010,#7011,#7012);
#7010 = CARTESIAN_POINT('',(121.50184896378,-42.79467342718,
    0.518262676078));
#7011 = DIRECTION('',(0.583282448378,-0.788662012773,0.194406314256));
#7012 = DIRECTION('',(-0.804001484669,-0.594627288854,0.));
#7013 = ADVANCED_FACE('',(#7014),#7031,.T.);
#7014 = FACE_BOUND('',#7015,.T.);
#7015 = EDGE_LOOP('',(#7016,#7024,#7025));
#7016 = ORIENTED_EDGE('',*,*,#7017,.T.);
#7017 = EDGE_CURVE('',#7018,#5680,#7020,.T.);
#7018 = VERTEX_POINT('',#7019);
#7019 = CARTESIAN_POINT('',(121.64894104003,-42.71926498413,
    0.382869958878));
#7020 = LINE('',#7021,#7022);
#7021 = CARTESIAN_POINT('',(121.64894104003,-42.71926498413,
    0.382869958878));
#7022 = VECTOR('',#7023,1.);
#7023 = DIRECTION('',(-0.102283457586,0.166137139081,0.980783638384));
#7024 = ORIENTED_EDGE('',*,*,#7003,.F.);
#7025 = ORIENTED_EDGE('',*,*,#7026,.T.);
#7026 = EDGE_CURVE('',#6979,#7018,#7027,.T.);
#7027 = LINE('',#7028,#7029);
#7028 = CARTESIAN_POINT('',(121.43983459472,-42.87391281127,
    0.382869958878));
#7029 = VECTOR('',#7030,1.);
#7030 = DIRECTION('',(0.804009066133,0.594617037745,0.));
#7031 = PLANE('',#7032);
#7032 = AXIS2_PLACEMENT_3D('',#7033,#7034,#7035);
#7033 = CARTESIAN_POINT('',(121.5642368174,-42.76493354928,0.45173149878
    ));
#7034 = DIRECTION('',(0.583270557894,-0.788666968464,0.194421884435));
#7035 = DIRECTION('',(-0.804009066133,-0.594617037745,
    -1.387778780781E-17));
#7036 = ADVANCED_FACE('',(#7037),#7047,.T.);
#7037 = FACE_BOUND('',#7038,.T.);
#7038 = EDGE_LOOP('',(#7039,#7040,#7041));
#7039 = ORIENTED_EDGE('',*,*,#5687,.F.);
#7040 = ORIENTED_EDGE('',*,*,#7017,.F.);
#7041 = ORIENTED_EDGE('',*,*,#7042,.T.);
#7042 = EDGE_CURVE('',#7018,#5634,#7043,.T.);
#7043 = LINE('',#7044,#7045);
#7044 = CARTESIAN_POINT('',(121.64894104003,-42.71926498413,
    0.382869958878));
#7045 = VECTOR('',#7046,1.);
#7046 = DIRECTION('',(0.647193986899,0.461068009677,0.607088324525));
#7047 = PLANE('',#7048);
#7048 = AXIS2_PLACEMENT_3D('',#7049,#7050,#7051);
#7049 = CARTESIAN_POINT('',(121.72345255183,-42.65164330536,
    0.518262399267));
#7050 = DIRECTION('',(0.441615321766,-0.875885573588,0.194423171359));
#7051 = DIRECTION('',(-0.892924584573,-0.450206270796,
    -1.387778780781E-17));
#7052 = ADVANCED_FACE('',(#7053),#7070,.T.);
#7053 = FACE_BOUND('',#7054,.T.);
#7054 = EDGE_LOOP('',(#7055,#7063,#7064));
#7055 = ORIENTED_EDGE('',*,*,#7056,.T.);
#7056 = EDGE_CURVE('',#7057,#5634,#7059,.T.);
#7057 = VERTEX_POINT('',#7058);
#7058 = CARTESIAN_POINT('',(121.88117980957,-42.60217285156,
    0.382869958878));
#7059 = LINE('',#7060,#7061);
#7060 = CARTESIAN_POINT('',(121.88117980957,-42.60217285156,
    0.382869958878));
#7061 = VECTOR('',#7062,1.);
#7062 = DIRECTION('',(-7.27814131695E-02,0.181016669705,0.98078327432));
#7063 = ORIENTED_EDGE('',*,*,#7042,.F.);
#7064 = ORIENTED_EDGE('',*,*,#7065,.T.);
#7065 = EDGE_CURVE('',#7018,#7057,#7066,.T.);
#7066 = LINE('',#7067,#7068);
#7067 = CARTESIAN_POINT('',(121.64894104003,-42.71926498413,
    0.382869958878));
#7068 = VECTOR('',#7069,1.);
#7069 = DIRECTION('',(0.892926153762,0.450203158504,0.));
#7070 = PLANE('',#7071);
#7071 = AXIS2_PLACEMENT_3D('',#7072,#7073,#7074);
#7072 = CARTESIAN_POINT('',(121.78997083421,-42.63287378879,
    0.451730797644));
#7073 = DIRECTION('',(0.441611889051,-0.875886359519,0.194427427741));
#7074 = DIRECTION('',(-0.892926153762,-0.450203158504,
    -1.387778780781E-17));
#7075 = ADVANCED_FACE('',(#7076),#7086,.T.);
#7076 = FACE_BOUND('',#7077,.T.);
#7077 = EDGE_LOOP('',(#7078,#7079,#7080));
#7078 = ORIENTED_EDGE('',*,*,#5641,.F.);
#7079 = ORIENTED_EDGE('',*,*,#7056,.F.);
#7080 = ORIENTED_EDGE('',*,*,#7081,.T.);
#7081 = EDGE_CURVE('',#7057,#5588,#7082,.T.);
#7082 = LINE('',#7083,#7084);
#7083 = CARTESIAN_POINT('',(121.88117980957,-42.60217285156,
    0.382869958878));
#7084 = VECTOR('',#7085,1.);
#7085 = DIRECTION('',(0.715817640336,0.34504879934,0.60708025158));
#7086 = PLANE('',#7087);
#7087 = AXIS2_PLACEMENT_3D('',#7088,#7089,#7090);
#7088 = CARTESIAN_POINT('',(121.96604827328,-42.54811767007,
    0.518263607676));
#7089 = DIRECTION('',(0.287225011325,-0.937924500187,0.194420741741));
#7090 = DIRECTION('',(-0.956169913964,-0.292812389816,0.));
#7091 = ADVANCED_FACE('',(#7092),#7109,.T.);
#7092 = FACE_BOUND('',#7093,.T.);
#7093 = EDGE_LOOP('',(#7094,#7102,#7103));
#7094 = ORIENTED_EDGE('',*,*,#7095,.T.);
#7095 = EDGE_CURVE('',#7096,#5588,#7098,.T.);
#7096 = VERTEX_POINT('',#7097);
#7097 = CARTESIAN_POINT('',(122.12985229492,-42.52601242065,
    0.382869958878));
#7098 = LINE('',#7099,#7100);
#7099 = CARTESIAN_POINT('',(122.12985229492,-42.52601242065,
    0.382869958878));
#7100 = VECTOR('',#7101,1.);
#7101 = DIRECTION('',(-4.103857960094E-02,0.190698968146,0.980790364213)
  );
#7102 = ORIENTED_EDGE('',*,*,#7081,.F.);
#7103 = ORIENTED_EDGE('',*,*,#7104,.T.);
#7104 = EDGE_CURVE('',#7057,#7096,#7105,.T.);
#7105 = LINE('',#7106,#7107);
#7106 = CARTESIAN_POINT('',(121.88117980957,-42.60217285156,
    0.382869958878));
#7107 = VECTOR('',#7108,1.);
#7108 = DIRECTION('',(0.956160987585,0.292841537049,0.));
#7109 = PLANE('',#7110);
#7110 = AXIS2_PLACEMENT_3D('',#7111,#7112,#7113);
#7111 = CARTESIAN_POINT('',(122.03477959037,-42.54085854937,
    0.451732072441));
#7112 = DIRECTION('',(0.287255762884,-0.93792279844,0.194383514878));
#7113 = DIRECTION('',(-0.956160987585,-0.292841537049,0.));
#7114 = ADVANCED_FACE('',(#7115),#7125,.T.);
#7115 = FACE_BOUND('',#7116,.T.);
#7116 = EDGE_LOOP('',(#7117,#7118,#7119));
#7117 = ORIENTED_EDGE('',*,*,#5595,.F.);
#7118 = ORIENTED_EDGE('',*,*,#7095,.F.);
#7119 = ORIENTED_EDGE('',*,*,#7120,.T.);
#7120 = EDGE_CURVE('',#7096,#5542,#7121,.T.);
#7121 = LINE('',#7122,#7123);
#7122 = CARTESIAN_POINT('',(122.12985229492,-42.52601242065,
    0.382869958878));
#7123 = VECTOR('',#7124,1.);
#7124 = DIRECTION('',(0.763840121338,0.219107433061,0.607075120402));
#7125 = PLANE('',#7126);
#7126 = AXIS2_PLACEMENT_3D('',#7127,#7128,#7129);
#7127 = CARTESIAN_POINT('',(122.22264282858,-42.48707921635,0.5182620982
    ));
#7128 = DIRECTION('',(0.124600926362,-0.972977781599,0.194393532982));
#7129 = DIRECTION('',(0.,-0.195920352303,-0.980619811932));
#7130 = ADVANCED_FACE('',(#7131),#7148,.T.);
#7131 = FACE_BOUND('',#7132,.T.);
#7132 = EDGE_LOOP('',(#7133,#7141,#7142));
#7133 = ORIENTED_EDGE('',*,*,#7134,.T.);
#7134 = EDGE_CURVE('',#7135,#5542,#7137,.T.);
#7135 = VERTEX_POINT('',#7136);
#7136 = CARTESIAN_POINT('',(122.38784027099,-42.49297332763,
    0.382869958878));
#7137 = LINE('',#7138,#7139);
#7138 = CARTESIAN_POINT('',(122.38784027099,-42.49297332763,
    0.382869958878));
#7139 = VECTOR('',#7140,1.);
#7140 = DIRECTION('',(-8.303240944786E-03,0.194887352175,0.980790485349)
  );
#7141 = ORIENTED_EDGE('',*,*,#7120,.F.);
#7142 = ORIENTED_EDGE('',*,*,#7143,.T.);
#7143 = EDGE_CURVE('',#7096,#7135,#7144,.T.);
#7144 = LINE('',#7145,#7146);
#7145 = CARTESIAN_POINT('',(122.12985229492,-42.52601242065,
    0.382869958878));
#7146 = VECTOR('',#7147,1.);
#7147 = DIRECTION('',(0.991899253159,0.127027050593,0.));
#7148 = PLANE('',#7149);
#7149 = AXIS2_PLACEMENT_3D('',#7150,#7151,#7152);
#7150 = CARTESIAN_POINT('',(122.29161139136,-42.49153930448,
    0.451730381254));
#7151 = DIRECTION('',(0.124603926591,-0.9729781267,0.194389882559));
#7152 = DIRECTION('',(0.,-0.195916747604,-0.980620532116));
#7153 = ADVANCED_FACE('',(#7154),#7164,.T.);
#7154 = FACE_BOUND('',#7155,.T.);
#7155 = EDGE_LOOP('',(#7156,#7157,#7158));
#7156 = ORIENTED_EDGE('',*,*,#5549,.F.);
#7157 = ORIENTED_EDGE('',*,*,#7134,.F.);
#7158 = ORIENTED_EDGE('',*,*,#7159,.T.);
#7159 = EDGE_CURVE('',#7135,#5496,#7160,.T.);
#7160 = LINE('',#7161,#7162);
#7161 = CARTESIAN_POINT('',(122.38784027099,-42.49297332763,
    0.382869958878));
#7162 = VECTOR('',#7163,1.);
#7163 = DIRECTION('',(0.789864235278,8.686186936091E-02,0.607099255048)
  );
#7164 = PLANE('',#7165);
#7165 = AXIS2_PLACEMENT_3D('',#7166,#7167,#7168);
#7166 = CARTESIAN_POINT('',(122.48586407201,-42.47028289305,
    0.518262715817));
#7167 = DIRECTION('',(-4.163170867664E-02,-0.980041260551,0.194386029464
    ));
#7168 = DIRECTION('',(-1.734723475977E-18,-0.194554703607,
    -0.980891669505));
#7169 = ADVANCED_FACE('',(#7170),#7187,.T.);
#7170 = FACE_BOUND('',#7171,.T.);
#7171 = EDGE_LOOP('',(#7172,#7180,#7181));
#7172 = ORIENTED_EDGE('',*,*,#7173,.T.);
#7173 = EDGE_CURVE('',#7174,#5496,#7176,.T.);
#7174 = VERTEX_POINT('',#7175);
#7175 = CARTESIAN_POINT('',(122.64768218994,-42.50401306152,
    0.382869958878));
#7176 = LINE('',#7177,#7178);
#7177 = CARTESIAN_POINT('',(122.64768218994,-42.50401306152,
    0.382869958878));
#7178 = VECTOR('',#7179,1.);
#7179 = DIRECTION('',(2.476273771515E-02,0.193491035871,0.980789491103)
  );
#7180 = ORIENTED_EDGE('',*,*,#7159,.F.);
#7181 = ORIENTED_EDGE('',*,*,#7182,.T.);
#7182 = EDGE_CURVE('',#7135,#7174,#7183,.T.);
#7183 = LINE('',#7184,#7185);
#7184 = CARTESIAN_POINT('',(122.38784027099,-42.49297332763,
    0.382869958878));
#7185 = VECTOR('',#7186,1.);
#7186 = DIRECTION('',(0.999098675213,-4.244805282262E-02,0.));
#7187 = PLANE('',#7188);
#7188 = AXIS2_PLACEMENT_3D('',#7189,#7190,#7191);
#7189 = CARTESIAN_POINT('',(122.5530889057,-42.4863352171,0.451731437566
    ));
#7190 = DIRECTION('',(-4.163829116133E-02,-0.980039336816,0.194394318339
    ));
#7191 = DIRECTION('',(1.734723475977E-18,-0.19456305309,-0.980890013392)
  );
#7192 = ADVANCED_FACE('',(#7193),#7203,.T.);
#7193 = FACE_BOUND('',#7194,.T.);
#7194 = EDGE_LOOP('',(#7195,#7196,#7197));
#7195 = ORIENTED_EDGE('',*,*,#5503,.F.);
#7196 = ORIENTED_EDGE('',*,*,#7173,.F.);
#7197 = ORIENTED_EDGE('',*,*,#7198,.T.);
#7198 = EDGE_CURVE('',#7174,#5450,#7199,.T.);
#7199 = LINE('',#7200,#7201);
#7200 = CARTESIAN_POINT('',(122.64768218994,-42.50401306152,
    0.382869958878));
#7201 = VECTOR('',#7202,1.);
#7202 = DIRECTION('',(0.793200259369,-4.786945372625E-02,0.607076489363)
  );
#7203 = PLANE('',#7204);
#7204 = AXIS2_PLACEMENT_3D('',#7205,#7206,#7207);
#7205 = CARTESIAN_POINT('',(122.74813833361,-42.49821448066,
    0.518263311168));
#7206 = DIRECTION('',(-0.206648095347,-0.958909957194,0.1943920232));
#7207 = DIRECTION('',(-0.977557928201,0.210666791432,0.));
#7208 = ADVANCED_FACE('',(#7209),#7226,.T.);
#7209 = FACE_BOUND('',#7210,.T.);
#7210 = EDGE_LOOP('',(#7211,#7219,#7220));
#7211 = ORIENTED_EDGE('',*,*,#7212,.T.);
#7212 = EDGE_CURVE('',#7213,#5450,#7215,.T.);
#7213 = VERTEX_POINT('',#7214);
#7214 = CARTESIAN_POINT('',(122.90193939209,-42.55881500244,
    0.382869958878));
#7215 = LINE('',#7216,#7217);
#7216 = CARTESIAN_POINT('',(122.90193939209,-42.55881500244,
    0.382869958878));
#7217 = VECTOR('',#7218,1.);
#7218 = DIRECTION('',(5.709349624888E-02,0.186564204602,0.980782407187)
  );
#7219 = ORIENTED_EDGE('',*,*,#7198,.F.);
#7220 = ORIENTED_EDGE('',*,*,#7221,.T.);
#7221 = EDGE_CURVE('',#7174,#7213,#7222,.T.);
#7222 = LINE('',#7223,#7224);
#7223 = CARTESIAN_POINT('',(122.64768218994,-42.50401306152,
    0.382869958878));
#7224 = VECTOR('',#7225,1.);
#7225 = DIRECTION('',(0.977551024529,-0.210698824017,0.));
#7226 = PLANE('',#7227);
#7227 = AXIS2_PLACEMENT_3D('',#7228,#7229,#7230);
#7228 = CARTESIAN_POINT('',(122.81168531209,-42.52539928416,
    0.451730321513));
#7229 = DIRECTION('',(-0.206677845801,-0.958895432153,0.194432040188));
#7230 = DIRECTION('',(-0.977551024529,0.210698824017,0.));
#7231 = ADVANCED_FACE('',(#7232),#7242,.T.);
#7232 = FACE_BOUND('',#7233,.T.);
#7233 = EDGE_LOOP('',(#7234,#7235,#7236));
#7234 = ORIENTED_EDGE('',*,*,#5457,.F.);
#7235 = ORIENTED_EDGE('',*,*,#7212,.F.);
#7236 = ORIENTED_EDGE('',*,*,#7237,.T.);
#7237 = EDGE_CURVE('',#7213,#5404,#7238,.T.);
#7238 = LINE('',#7239,#7240);
#7239 = CARTESIAN_POINT('',(122.90193939209,-42.55881500244,
    0.382869958878));
#7240 = VECTOR('',#7241,1.);
#7241 = DIRECTION('',(0.773688294768,-0.181226948679,0.607094074762));
#7242 = PLANE('',#7243);
#7243 = AXIS2_PLACEMENT_3D('',#7244,#7245,#7246);
#7244 = CARTESIAN_POINT('',(123.00192457891,-42.57007278814,
    0.518263108111));
#7245 = DIRECTION('',(-0.36575796758,-0.910175820756,0.19442500987));
#7246 = DIRECTION('',(-0.927882240631,0.372873366603,0.));
#7247 = ADVANCED_FACE('',(#7248),#7265,.T.);
#7248 = FACE_BOUND('',#7249,.T.);
#7249 = EDGE_LOOP('',(#7250,#7258,#7259));
#7250 = ORIENTED_EDGE('',*,*,#7251,.T.);
#7251 = EDGE_CURVE('',#7252,#5404,#7254,.T.);
#7252 = VERTEX_POINT('',#7253);
#7253 = CARTESIAN_POINT('',(123.1432647705,-42.65578460693,
    0.382869958878));
#7254 = LINE('',#7255,#7256);
#7255 = CARTESIAN_POINT('',(123.1432647705,-42.65578460693,
    0.382869958878));
#7256 = VECTOR('',#7257,1.);
#7257 = DIRECTION('',(8.780858718979E-02,0.174184314589,0.980790230665)
  );
#7258 = ORIENTED_EDGE('',*,*,#7237,.F.);
#7259 = ORIENTED_EDGE('',*,*,#7260,.T.);
#7260 = EDGE_CURVE('',#7213,#7252,#7261,.T.);
#7261 = LINE('',#7262,#7263);
#7262 = CARTESIAN_POINT('',(122.90193939209,-42.55881500244,
    0.382869958878));
#7263 = VECTOR('',#7264,1.);
#7264 = DIRECTION('',(0.927892896045,-0.372846849886,0.));
#7265 = PLANE('',#7266);
#7266 = AXIS2_PLACEMENT_3D('',#7267,#7268,#7269);
#7267 = CARTESIAN_POINT('',(123.05996239392,-42.60760522078,
    0.451731327153));
#7268 = DIRECTION('',(-0.365734535616,-0.910192690485,0.194390112007));
#7269 = DIRECTION('',(-0.927892896045,0.372846849886,1.387778780781E-17)
  );
#7270 = ADVANCED_FACE('',(#7271),#7281,.T.);
#7271 = FACE_BOUND('',#7272,.T.);
#7272 = EDGE_LOOP('',(#7273,#7274,#7275));
#7273 = ORIENTED_EDGE('',*,*,#5411,.F.);
#7274 = ORIENTED_EDGE('',*,*,#7251,.F.);
#7275 = ORIENTED_EDGE('',*,*,#7276,.T.);
#7276 = EDGE_CURVE('',#7252,#5358,#7277,.T.);
#7277 = LINE('',#7278,#7279);
#7278 = CARTESIAN_POINT('',(123.1432647705,-42.65578460693,
    0.382869958878));
#7279 = VECTOR('',#7280,1.);
#7280 = DIRECTION('',(0.731933091342,-0.30937448422,0.607092561569));
#7281 = PLANE('',#7282);
#7282 = AXIS2_PLACEMENT_3D('',#7283,#7284,#7285);
#7283 = CARTESIAN_POINT('',(123.23990989629,-42.68378123333,
    0.518262689565));
#7284 = DIRECTION('',(-0.514295571088,-0.835292261683,0.194388536526));
#7285 = DIRECTION('',(-0.851535633223,0.524296734065,-1.387778780781E-17
    ));
#7286 = ADVANCED_FACE('',(#7287),#7304,.T.);
#7287 = FACE_BOUND('',#7288,.T.);
#7288 = EDGE_LOOP('',(#7289,#7297,#7298));
#7289 = ORIENTED_EDGE('',*,*,#7290,.T.);
#7290 = EDGE_CURVE('',#7291,#5358,#7293,.T.);
#7291 = VERTEX_POINT('',#7292);
#7292 = CARTESIAN_POINT('',(123.36473846435,-42.79214477539,
    0.382869958878));
#7293 = LINE('',#7294,#7295);
#7294 = CARTESIAN_POINT('',(123.36473846435,-42.79214477539,
    0.382869958878));
#7295 = VECTOR('',#7296,1.);
#7296 = DIRECTION('',(0.115951773991,0.156843511777,0.980793198856));
#7297 = ORIENTED_EDGE('',*,*,#7276,.F.);
#7298 = ORIENTED_EDGE('',*,*,#7299,.T.);
#7299 = EDGE_CURVE('',#7252,#7291,#7300,.T.);
#7300 = LINE('',#7301,#7302);
#7301 = CARTESIAN_POINT('',(123.1432647705,-42.65578460693,
    0.382869958878));
#7302 = VECTOR('',#7303,1.);
#7303 = DIRECTION('',(0.851540455067,-0.524288902595,0.));
#7304 = PLANE('',#7305);
#7305 = AXIS2_PLACEMENT_3D('',#7306,#7307,#7308);
#7306 = CARTESIAN_POINT('',(123.29077127087,-42.73057939939,
    0.451730734085));
#7307 = DIRECTION('',(-0.514289055858,-0.835298886729,0.1943773054));
#7308 = DIRECTION('',(-0.851540455067,0.524288902595,0.));
#7309 = ADVANCED_FACE('',(#7310),#7320,.T.);
#7310 = FACE_BOUND('',#7311,.T.);
#7311 = EDGE_LOOP('',(#7312,#7313,#7314));
#7312 = ORIENTED_EDGE('',*,*,#5365,.F.);
#7313 = ORIENTED_EDGE('',*,*,#7290,.F.);
#7314 = ORIENTED_EDGE('',*,*,#7315,.T.);
#7315 = EDGE_CURVE('',#7291,#5311,#7316,.T.);
#7316 = LINE('',#7317,#7318);
#7317 = CARTESIAN_POINT('',(123.36473846435,-42.79214477539,
    0.382869958878));
#7318 = VECTOR('',#7319,1.);
#7319 = DIRECTION('',(0.669118307335,-0.428628686968,0.607089894082));
#7320 = PLANE('',#7321);
#7321 = AXIS2_PLACEMENT_3D('',#7322,#7323,#7324);
#7322 = CARTESIAN_POINT('',(123.45526060346,-42.83607287562,
    0.518263297077));
#7323 = DIRECTION('',(-0.648060621587,-0.736367536758,0.194371503975));
#7324 = DIRECTION('',(-0.750684602193,0.66066075109,1.387778780781E-17)
  );
#7325 = ADVANCED_FACE('',(#7326),#7343,.T.);
#7326 = FACE_BOUND('',#7327,.T.);
#7327 = EDGE_LOOP('',(#7328,#7336,#7337));
#7328 = ORIENTED_EDGE('',*,*,#7329,.T.);
#7329 = EDGE_CURVE('',#7330,#5311,#7332,.T.);
#7330 = VERTEX_POINT('',#7331);
#7331 = CARTESIAN_POINT('',(123.55996704101,-42.96398544311,
    0.382869958878));
#7332 = LINE('',#7333,#7334);
#7333 = CARTESIAN_POINT('',(123.55996704101,-42.96398544311,
    0.382869958878));
#7334 = VECTOR('',#7335,1.);
#7335 = DIRECTION('',(0.140859268979,0.135036057155,0.980777206918));
#7336 = ORIENTED_EDGE('',*,*,#7315,.F.);
#7337 = ORIENTED_EDGE('',*,*,#7338,.T.);
#7338 = EDGE_CURVE('',#7291,#7330,#7339,.T.);
#7339 = LINE('',#7340,#7341);
#7340 = CARTESIAN_POINT('',(123.36473846435,-42.79214477539,
    0.382869958878));
#7341 = VECTOR('',#7342,1.);
#7342 = DIRECTION('',(0.750638152501,-0.660713526432,0.));
#7343 = PLANE('',#7344);
#7344 = AXIS2_PLACEMENT_3D('',#7345,#7346,#7347);
#7345 = CARTESIAN_POINT('',(123.49747912837,-42.89079736915,
    0.45173114462));
#7346 = DIRECTION('',(-0.648101147651,-0.736309200046,0.194457358673));
#7347 = DIRECTION('',(-0.750638152501,0.660713526432,0.));
#7348 = ADVANCED_FACE('',(#7349),#7359,.T.);
#7349 = FACE_BOUND('',#7350,.T.);
#7350 = EDGE_LOOP('',(#7351,#7352,#7353));
#7351 = ORIENTED_EDGE('',*,*,#5318,.F.);
#7352 = ORIENTED_EDGE('',*,*,#7329,.F.);
#7353 = ORIENTED_EDGE('',*,*,#7354,.T.);
#7354 = EDGE_CURVE('',#7330,#5265,#7355,.T.);
#7355 = LINE('',#7356,#7357);
#7356 = CARTESIAN_POINT('',(123.55996704101,-42.96398544311,
    0.382869958878));
#7357 = VECTOR('',#7358,1.);
#7358 = DIRECTION('',(0.587073263149,-0.535518156135,0.607095781689));
#7359 = PLANE('',#7360);
#7360 = AXIS2_PLACEMENT_3D('',#7361,#7362,#7363);
#7361 = CARTESIAN_POINT('',(123.64176846276,-43.02257259313,
    0.518262669847));
#7362 = DIRECTION('',(-0.763190609843,-0.616221014747,0.194452446709));
#7363 = DIRECTION('',(0.628212366265,-0.778041915883,0.));
#7364 = ADVANCED_FACE('',(#7365),#7382,.T.);
#7365 = FACE_BOUND('',#7366,.T.);
#7366 = EDGE_LOOP('',(#7367,#7368,#7376));
#7367 = ORIENTED_EDGE('',*,*,#7354,.F.);
#7368 = ORIENTED_EDGE('',*,*,#7369,.T.);
#7369 = EDGE_CURVE('',#7330,#7370,#7372,.T.);
#7370 = VERTEX_POINT('',#7371);
#7371 = CARTESIAN_POINT('',(123.72335815429,-43.16633224487,
    0.382869958878));
#7372 = LINE('',#7373,#7374);
#7373 = CARTESIAN_POINT('',(123.55996704101,-42.96398544311,
    0.382869958878));
#7374 = VECTOR('',#7375,1.);
#7375 = DIRECTION('',(0.628237410351,-0.778021693936,0.));
#7376 = ORIENTED_EDGE('',*,*,#7377,.T.);
#7377 = EDGE_CURVE('',#7370,#5265,#7378,.T.);
#7378 = LINE('',#7379,#7380);
#7379 = CARTESIAN_POINT('',(123.72335815429,-43.16633224487,
    0.382869958878));
#7380 = VECTOR('',#7381,1.);
#7381 = DIRECTION('',(0.161618506034,0.109264250271,0.980785798286));
#7382 = PLANE('',#7383);
#7383 = AXIS2_PLACEMENT_3D('',#7384,#7385,#7386);
#7384 = CARTESIAN_POINT('',(123.67413098805,-43.08364412564,
    0.451731353061));
#7385 = DIRECTION('',(-0.763176835696,-0.616250475577,0.194413139496));
#7386 = DIRECTION('',(0.628237410351,-0.778021693936,0.));
#7387 = ADVANCED_FACE('',(#7388),#7398,.T.);
#7388 = FACE_BOUND('',#7389,.T.);
#7389 = EDGE_LOOP('',(#7390,#7391,#7392));
#7390 = ORIENTED_EDGE('',*,*,#5272,.F.);
#7391 = ORIENTED_EDGE('',*,*,#7377,.F.);
#7392 = ORIENTED_EDGE('',*,*,#7393,.T.);
#7393 = EDGE_CURVE('',#7370,#5219,#7394,.T.);
#7394 = LINE('',#7395,#7396);
#7395 = CARTESIAN_POINT('',(123.72335815429,-43.16633224487,
    0.382869958878));
#7396 = VECTOR('',#7397,1.);
#7397 = DIRECTION('',(0.488111343994,-0.627058432691,0.607079103458));
#7398 = PLANE('',#7399);
#7399 = AXIS2_PLACEMENT_3D('',#7400,#7401,#7402);
#7400 = CARTESIAN_POINT('',(123.79407993768,-43.23790916701,
    0.518263385305));
#7401 = DIRECTION('',(-0.856359036882,-0.478387029082,0.194409491425));
#7402 = DIRECTION('',(0.487691967281,-0.873015775945,-1.387778780781E-17
    ));
#7403 = ADVANCED_FACE('',(#7404),#7421,.T.);
#7404 = FACE_BOUND('',#7405,.T.);
#7405 = EDGE_LOOP('',(#7406,#7407,#7415));
#7406 = ORIENTED_EDGE('',*,*,#7393,.F.);
#7407 = ORIENTED_EDGE('',*,*,#7408,.T.);
#7408 = EDGE_CURVE('',#7370,#7409,#7411,.T.);
#7409 = VERTEX_POINT('',#7410);
#7410 = CARTESIAN_POINT('',(123.85019683837,-43.39339447021,
    0.382869958878));
#7411 = LINE('',#7412,#7413);
#7412 = CARTESIAN_POINT('',(123.72335815429,-43.16633224487,
    0.382869958878));
#7413 = VECTOR('',#7414,1.);
#7414 = DIRECTION('',(0.487677697624,-0.873023747237,0.));
#7415 = ORIENTED_EDGE('',*,*,#7416,.T.);
#7416 = EDGE_CURVE('',#7409,#5219,#7417,.T.);
#7417 = LINE('',#7418,#7419);
#7418 = CARTESIAN_POINT('',(123.85019683837,-43.39339447021,
    0.382869958878));
#7419 = VECTOR('',#7420,1.);
#7420 = DIRECTION('',(0.177783406657,8.036809300709E-02,0.980782356053)
  );
#7421 = PLANE('',#7422);
#7422 = AXIS2_PLACEMENT_3D('',#7423,#7424,#7425);
#7423 = CARTESIAN_POINT('',(123.81565547382,-43.30357177589,
    0.451731032553));
#7424 = DIRECTION('',(-0.856363402181,-0.478371102305,0.194429452203));
#7425 = DIRECTION('',(0.487677697624,-0.873023747237,0.));
#7426 = ADVANCED_FACE('',(#7427),#7437,.T.);
#7427 = FACE_BOUND('',#7428,.T.);
#7428 = EDGE_LOOP('',(#7429,#7430,#7431));
#7429 = ORIENTED_EDGE('',*,*,#5226,.F.);
#7430 = ORIENTED_EDGE('',*,*,#7416,.F.);
#7431 = ORIENTED_EDGE('',*,*,#7432,.T.);
#7432 = EDGE_CURVE('',#7409,#5173,#7433,.T.);
#7433 = LINE('',#7434,#7435);
#7434 = CARTESIAN_POINT('',(123.85019683837,-43.39339447021,
    0.382869958878));
#7435 = VECTOR('',#7436,1.);
#7436 = DIRECTION('',(0.375114230596,-0.700527815483,0.60708326755));
#7437 = PLANE('',#7438);
#7438 = AXIS2_PLACEMENT_3D('',#7439,#7440,#7441);
#7439 = CARTESIAN_POINT('',(123.907805387,-43.47589323748,0.518262897958
    ));
#7440 = DIRECTION('',(-0.924891486638,-0.326762098941,0.194428055179));
#7441 = DIRECTION('',(0.333119083342,-0.942884763008,1.387778780781E-17)
  );
#7442 = ADVANCED_FACE('',(#7443),#7460,.T.);
#7443 = FACE_BOUND('',#7444,.T.);
#7444 = EDGE_LOOP('',(#7445,#7446,#7454));
#7445 = ORIENTED_EDGE('',*,*,#7432,.F.);
#7446 = ORIENTED_EDGE('',*,*,#7447,.T.);
#7447 = EDGE_CURVE('',#7409,#7448,#7450,.T.);
#7448 = VERTEX_POINT('',#7449);
#7449 = CARTESIAN_POINT('',(123.93684387207,-43.63862228393,
    0.382869958878));
#7450 = LINE('',#7451,#7452);
#7451 = CARTESIAN_POINT('',(123.85019683837,-43.39339447021,
    0.382869958878));
#7452 = VECTOR('',#7453,1.);
#7453 = DIRECTION('',(0.333148460031,-0.942874383775,0.));
#7454 = ORIENTED_EDGE('',*,*,#7455,.T.);
#7455 = EDGE_CURVE('',#7448,#5173,#7456,.T.);
#7456 = LINE('',#7457,#7458);
#7457 = CARTESIAN_POINT('',(123.93684387207,-43.63862228393,
    0.382869958878));
#7458 = VECTOR('',#7459,1.);
#7459 = DIRECTION('',(0.188770078829,4.915810927844E-02,0.980790159836)
  );
#7460 = PLANE('',#7461);
#7461 = AXIS2_PLACEMENT_3D('',#7462,#7463,#7464);
#7462 = CARTESIAN_POINT('',(123.91797423926,-43.54425622685,
    0.451731021369));
#7463 = DIRECTION('',(-0.924888415473,-0.326793427223,0.194390007069));
#7464 = DIRECTION('',(0.333148460031,-0.942874383775,0.));
#7465 = ADVANCED_FACE('',(#7466),#7476,.T.);
#7466 = FACE_BOUND('',#7467,.T.);
#7467 = EDGE_LOOP('',(#7468,#7469,#7470));
#7468 = ORIENTED_EDGE('',*,*,#5180,.F.);
#7469 = ORIENTED_EDGE('',*,*,#7455,.F.);
#7470 = ORIENTED_EDGE('',*,*,#7471,.T.);
#7471 = EDGE_CURVE('',#7448,#5120,#7472,.T.);
#7472 = LINE('',#7473,#7474);
#7473 = CARTESIAN_POINT('',(123.93684387207,-43.63862228393,
    0.382869958878));
#7474 = VECTOR('',#7475,1.);
#7475 = DIRECTION('',(0.251336605357,-0.753839256485,0.607088367695));
#7476 = PLANE('',#7477);
#7477 = AXIS2_PLACEMENT_3D('',#7478,#7479,#7480);
#7478 = CARTESIAN_POINT('',(123.97967965067,-43.72966909013,
    0.518262712654));
#7479 = DIRECTION('',(-0.966811471368,-0.165795979345,0.194389485479));
#7480 = DIRECTION('',(-0.197117578003,6.938893903907E-18,-0.98037985518)
  );
#7481 = ADVANCED_FACE('',(#7482),#7499,.T.);
#7482 = FACE_BOUND('',#7483,.T.);
#7483 = EDGE_LOOP('',(#7484,#7485,#7493));
#7484 = ORIENTED_EDGE('',*,*,#7471,.F.);
#7485 = ORIENTED_EDGE('',*,*,#7486,.T.);
#7486 = EDGE_CURVE('',#7448,#7487,#7489,.T.);
#7487 = VERTEX_POINT('',#7488);
#7488 = CARTESIAN_POINT('',(123.98079681396,-43.89496231079,
    0.382869958878));
#7489 = LINE('',#7490,#7491);
#7490 = CARTESIAN_POINT('',(123.93684387207,-43.63862228393,
    0.382869958878));
#7491 = VECTOR('',#7492,1.);
#7492 = DIRECTION('',(0.168997197482,-0.985616531539,0.));
#7493 = ORIENTED_EDGE('',*,*,#7494,.T.);
#7494 = EDGE_CURVE('',#7487,#5120,#7495,.T.);
#7495 = LINE('',#7496,#7497);
#7496 = CARTESIAN_POINT('',(123.98079681396,-43.89496231079,
    0.382869958878));
#7497 = VECTOR('',#7498,1.);
#7498 = DIRECTION('',(0.194390203,1.655127319059E-02,0.980784637081));
#7499 = PLANE('',#7500);
#7500 = AXIS2_PLACEMENT_3D('',#7501,#7502,#7503);
#7501 = CARTESIAN_POINT('',(123.97815020231,-43.79876630634,
    0.451731335806));
#7502 = DIRECTION('',(-0.966809778152,-0.165772526918,0.19441790604));
#7503 = DIRECTION('',(-0.197145609249,-6.938893903907E-18,
    -0.980374218732));
#7504 = ADVANCED_FACE('',(#7505),#7515,.T.);
#7505 = FACE_BOUND('',#7506,.T.);
#7506 = EDGE_LOOP('',(#7507,#7508,#7509));
#7507 = ORIENTED_EDGE('',*,*,#6823,.F.);
#7508 = ORIENTED_EDGE('',*,*,#7494,.F.);
#7509 = ORIENTED_EDGE('',*,*,#7510,.T.);
#7510 = EDGE_CURVE('',#7487,#6779,#7511,.T.);
#7511 = LINE('',#7512,#7513);
#7512 = CARTESIAN_POINT('',(123.98079681396,-43.89496231079,
    0.382869958878));
#7513 = VECTOR('',#7514,1.);
#7514 = DIRECTION('',(0.120321891291,-0.785480681563,0.60707721203));
#7515 = PLANE('',#7516);
#7516 = AXIS2_PLACEMENT_3D('',#7517,#7518,#7519);
#7517 = CARTESIAN_POINT('',(124.00763155483,-43.99194194886,
    0.518263107189));
#7518 = DIRECTION('',(-0.980919005038,-0.,0.194416834549));
#7519 = DIRECTION('',(-0.194416834549,0.,-0.980919005038));
#7520 = ADVANCED_FACE('',(#7521),#7538,.T.);
#7521 = FACE_BOUND('',#7522,.T.);
#7522 = EDGE_LOOP('',(#7523,#7524,#7532));
#7523 = ORIENTED_EDGE('',*,*,#7510,.F.);
#7524 = ORIENTED_EDGE('',*,*,#7525,.T.);
#7525 = EDGE_CURVE('',#7487,#7526,#7528,.T.);
#7526 = VERTEX_POINT('',#7527);
#7527 = CARTESIAN_POINT('',(123.98079681396,-44.15504455566,
    0.382869958878));
#7528 = LINE('',#7529,#7530);
#7529 = CARTESIAN_POINT('',(123.98079681396,-43.89496231079,
    0.382869958878));
#7530 = VECTOR('',#7531,1.);
#7531 = DIRECTION('',(0.,-1.,0.));
#7532 = ORIENTED_EDGE('',*,*,#7533,.T.);
#7533 = EDGE_CURVE('',#7526,#6779,#7534,.T.);
#7534 = LINE('',#7535,#7536);
#7535 = CARTESIAN_POINT('',(123.98079681396,-44.15504455566,
    0.382869958878));
#7536 = VECTOR('',#7537,1.);
#7537 = DIRECTION('',(0.194390143864,-1.656963804243E-02,0.980784338713)
  );
#7538 = PLANE('',#7539);
#7539 = AXIS2_PLACEMENT_3D('',#7540,#7541,#7542);
#7540 = CARTESIAN_POINT('',(123.99444507444,-44.05978631552,
    0.451731475508));
#7541 = DIRECTION('',(-0.980919005038,-0.,0.194416834549));
#7542 = DIRECTION('',(-0.194416834549,0.,-0.980919005038));
#7543 = ADVANCED_FACE('',(#7544),#7554,.T.);
#7544 = FACE_BOUND('',#7545,.T.);
#7545 = EDGE_LOOP('',(#7546,#7547,#7553));
#7546 = ORIENTED_EDGE('',*,*,#7533,.F.);
#7547 = ORIENTED_EDGE('',*,*,#7548,.T.);
#7548 = EDGE_CURVE('',#7526,#6733,#7549,.T.);
#7549 = LINE('',#7550,#7551);
#7550 = CARTESIAN_POINT('',(123.98079681396,-44.15504455566,
    0.382869958878));
#7551 = VECTOR('',#7552,1.);
#7552 = DIRECTION('',(-1.416777103032E-02,-0.794509496768,0.607086430264
    ));
#7553 = ORIENTED_EDGE('',*,*,#6786,.F.);
#7554 = PLANE('',#7555);
#7555 = AXIS2_PLACEMENT_3D('',#7556,#7557,#7558);
#7556 = CARTESIAN_POINT('',(123.99085434499,-44.25516304774,
    0.518262300359));
#7557 = DIRECTION('',(-0.966805015614,0.165797276064,0.194420485116));
#7558 = DIRECTION('',(-0.197149056278,0.,-0.980373525555));
#7559 = ADVANCED_FACE('',(#7560),#7577,.T.);
#7560 = FACE_BOUND('',#7561,.T.);
#7561 = EDGE_LOOP('',(#7562,#7563,#7571));
#7562 = ORIENTED_EDGE('',*,*,#7548,.F.);
#7563 = ORIENTED_EDGE('',*,*,#7564,.T.);
#7564 = EDGE_CURVE('',#7526,#7565,#7567,.T.);
#7565 = VERTEX_POINT('',#7566);
#7566 = CARTESIAN_POINT('',(123.93684387207,-44.41138458252,
    0.382869958878));
#7567 = LINE('',#7568,#7569);
#7568 = CARTESIAN_POINT('',(123.98079681396,-44.15504455566,
    0.382869958878));
#7569 = VECTOR('',#7570,1.);
#7570 = DIRECTION('',(-0.168997197482,-0.985616531539,0.));
#7571 = ORIENTED_EDGE('',*,*,#7572,.T.);
#7572 = EDGE_CURVE('',#7565,#6733,#7573,.T.);
#7573 = LINE('',#7574,#7575);
#7574 = CARTESIAN_POINT('',(123.93684387207,-44.41138458252,
    0.382869958878));
#7575 = VECTOR('',#7576,1.);
#7576 = DIRECTION('',(0.188770078829,-4.915810927844E-02,0.980790159836)
  );
#7577 = PLANE('',#7578);
#7578 = AXIS2_PLACEMENT_3D('',#7579,#7580,#7581);
#7579 = CARTESIAN_POINT('',(123.96639231347,-44.31980186433,
    0.451731331756));
#7580 = DIRECTION('',(-0.966815402043,0.16577349121,0.194389114879));
#7581 = DIRECTION('',(-0.197116446545,6.938893903907E-18,-0.980380082673
    ));
#7582 = ADVANCED_FACE('',(#7583),#7593,.T.);
#7583 = FACE_BOUND('',#7584,.T.);
#7584 = EDGE_LOOP('',(#7585,#7586,#7592));
#7585 = ORIENTED_EDGE('',*,*,#7572,.F.);
#7586 = ORIENTED_EDGE('',*,*,#7587,.T.);
#7587 = EDGE_CURVE('',#7565,#6687,#7588,.T.);
#7588 = LINE('',#7589,#7590);
#7589 = CARTESIAN_POINT('',(123.93684387207,-44.41138458252,
    0.382869958878));
#7590 = VECTOR('',#7591,1.);
#7591 = DIRECTION('',(-0.148223902165,-0.7806997044,0.607073015688));
#7592 = ORIENTED_EDGE('',*,*,#6740,.F.);
#7593 = PLANE('',#7594);
#7594 = AXIS2_PLACEMENT_3D('',#7595,#7596,#7597);
#7595 = CARTESIAN_POINT('',(123.92983613406,-44.51176583619,
    0.518263034857));
#7596 = DIRECTION('',(-0.924900045339,0.326760170598,0.194390578585));
#7597 = DIRECTION('',(-0.333114595138,-0.942886348669,6.938893903907E-18
    ));
#7598 = ADVANCED_FACE('',(#7599),#7616,.T.);
#7599 = FACE_BOUND('',#7600,.T.);
#7600 = EDGE_LOOP('',(#7601,#7602,#7610));
#7601 = ORIENTED_EDGE('',*,*,#7587,.F.);
#7602 = ORIENTED_EDGE('',*,*,#7603,.T.);
#7603 = EDGE_CURVE('',#7565,#7604,#7606,.T.);
#7604 = VERTEX_POINT('',#7605);
#7605 = CARTESIAN_POINT('',(123.85019683837,-44.65661239624,
    0.382869958878));
#7606 = LINE('',#7607,#7608);
#7607 = CARTESIAN_POINT('',(123.93684387207,-44.41138458252,
    0.382869958878));
#7608 = VECTOR('',#7609,1.);
#7609 = DIRECTION('',(-0.333148460031,-0.942874383775,0.));
#7610 = ORIENTED_EDGE('',*,*,#7611,.T.);
#7611 = EDGE_CURVE('',#7604,#6687,#7612,.T.);
#7612 = LINE('',#7613,#7614);
#7613 = CARTESIAN_POINT('',(123.85019683837,-44.65661239624,
    0.382869958878));
#7614 = VECTOR('',#7615,1.);
#7615 = DIRECTION('',(0.177783144157,-8.038634416508E-02,0.980780907912)
  );
#7616 = PLANE('',#7617);
#7617 = AXIS2_PLACEMENT_3D('',#7618,#7619,#7620);
#7618 = CARTESIAN_POINT('',(123.89480226789,-44.57134170391,
    0.45173133436));
#7619 = DIRECTION('',(-0.924880112063,0.326790493356,0.194434440782));
#7620 = DIRECTION('',(-0.333148460031,-0.942874383775,0.));
#7621 = ADVANCED_FACE('',(#7622),#7632,.T.);
#7622 = FACE_BOUND('',#7623,.T.);
#7623 = EDGE_LOOP('',(#7624,#7625,#7631));
#7624 = ORIENTED_EDGE('',*,*,#7611,.F.);
#7625 = ORIENTED_EDGE('',*,*,#7626,.T.);
#7626 = EDGE_CURVE('',#7604,#6641,#7627,.T.);
#7627 = LINE('',#7628,#7629);
#7628 = CARTESIAN_POINT('',(123.85019683837,-44.65661239624,
    0.382869958878));
#7629 = VECTOR('',#7630,1.);
#7630 = DIRECTION('',(-0.278033422489,-0.74440913232,0.607085216175));
#7631 = ORIENTED_EDGE('',*,*,#6694,.F.);
#7632 = PLANE('',#7633);
#7633 = AXIS2_PLACEMENT_3D('',#7634,#7635,#7636);
#7634 = CARTESIAN_POINT('',(123.82632839255,-44.7543633703,
    0.518262359625));
#7635 = DIRECTION('',(-0.856340876905,0.478408206128,0.194437369995));
#7636 = DIRECTION('',(-0.487716303623,-0.873002180513,0.));
#7637 = ADVANCED_FACE('',(#7638),#7655,.T.);
#7638 = FACE_BOUND('',#7639,.T.);
#7639 = EDGE_LOOP('',(#7640,#7641,#7649));
#7640 = ORIENTED_EDGE('',*,*,#7626,.F.);
#7641 = ORIENTED_EDGE('',*,*,#7642,.T.);
#7642 = EDGE_CURVE('',#7604,#7643,#7645,.T.);
#7643 = VERTEX_POINT('',#7644);
#7644 = CARTESIAN_POINT('',(123.72335815429,-44.88367462158,
    0.382869958878));
[truncated: 25,359,781 more chars]
