# Supplementary material for: An Open-Source 3D-Printable Platform for Testing Head-Fixed Cognitive Flexibility in Rodents
Source: eNeuro. 2025 Jan 24;12(1):ENEURO.0364-24.2024. doi: 10.1523/ENEURO.0364-24.2024 (PMC11875048; doi:10.1523/ENEURO.0364-24.2024)
Supplement: FlexRig Repository — Download FlexRig Repository, ZIP file. [file eneuro-12-ENEURO.0364-24.2024-s003.zip › FlexRig-main/3DModels/speakerFunnel.step]

ISO-10303-21;
HEADER;
FILE_DESCRIPTION(('FreeCAD Model'),'2;1');
FILE_NAME('Open CASCADE Shape Model','2024-12-02T13:51:17',('Author'),(
    ''),'Open CASCADE STEP processor 7.8','FreeCAD','Unknown');
FILE_SCHEMA(('AUTOMOTIVE_DESIGN { 1 0 10303 214 1 1 1 1 }'));
ENDSEC;
DATA;
#1 = APPLICATION_PROTOCOL_DEFINITION('international standard',
  'automotive_design',2000,#2);
#2 = APPLICATION_CONTEXT(
  'core data for automotive mechanical design processes');
#3 = SHAPE_DEFINITION_REPRESENTATION(#4,#10);
#4 = PRODUCT_DEFINITION_SHAPE('','',#5);
#5 = PRODUCT_DEFINITION('design','',#6,#9);
#6 = PRODUCT_DEFINITION_FORMATION('','',#7);
#7 = PRODUCT('speakerFunnel001 (Solid)','speakerFunnel001 (Solid)','',(
    #8));
#8 = PRODUCT_CONTEXT('',#2,'mechanical');
#9 = PRODUCT_DEFINITION_CONTEXT('part definition',#2,'design');
#10 = ADVANCED_BREP_SHAPE_REPRESENTATION('',(#11,#15),#31847);
#11 = AXIS2_PLACEMENT_3D('',#12,#13,#14);
#12 = CARTESIAN_POINT('',(0.,0.,0.));
#13 = DIRECTION('',(0.,0.,1.));
#14 = DIRECTION('',(1.,0.,-0.));
#15 = BREP_WITH_VOIDS('',#16,(#8441,#16867,#24357));
#16 = CLOSED_SHELL('',(#17,#49,#72,#104,#127,#150,#173,#196,#219,#242,
    #265,#288,#311,#334,#357,#380,#403,#426,#449,#472,#495,#518,#541,
    #564,#587,#610,#633,#656,#679,#702,#725,#746,#762,#785,#808,#831,
    #854,#877,#900,#923,#946,#969,#992,#1015,#1038,#1061,#1084,#1107,
    #1130,#1153,#1176,#1199,#1220,#1243,#1259,#1282,#1298,#1319,#1330,
    #1353,#1376,#1392,#1408,#1424,#1447,#1463,#1479,#1495,#1518,#1534,
    #1557,#1573,#1596,#1612,#1635,#1651,#1674,#1697,#1713,#1736,#1752,
    #1768,#1791,#1807,#1830,#1846,#1869,#1885,#1908,#1924,#1947,#1963,
    #1986,#2002,#2025,#2046,#2057,#2080,#2103,#2126,#2142,#2165,#2181,
    #2197,#2220,#2236,#2259,#2275,#2298,#2314,#2337,#2353,#2376,#2392,
    #2415,#2431,#2454,#2470,#2493,#2509,#2532,#2555,#2571,#2594,#2610,
    #2633,#2649,#2665,#2688,#2704,#2727,#2743,#2766,#2782,#2805,#2821,
    #2844,#2860,#2883,#2899,#2922,#2938,#2961,#2982,#2993,#3016,#3039,
    #3055,#3078,#3101,#3117,#3140,#3156,#3179,#3195,#3218,#3234,#3257,
    #3273,#3296,#3312,#3328,#3351,#3367,#3390,#3406,#3429,#3445,#3468,
    #3484,#3507,#3523,#3546,#3569,#3585,#3608,#3624,#3647,#3663,#3686,
    #3702,#3725,#3741,#3764,#3780,#3796,#3819,#3835,#3858,#3874,#3897,
    #3918,#3929,#3952,#3984,#4007,#4039,#4062,#4085,#4117,#4140,#4163,
    #4186,#4209,#4232,#4255,#4287,#4310,#4333,#4356,#4379,#4402,#4418,
    #4439,#4455,#4478,#4494,#4517,#4538,#4554,#4586,#4609,#4632,#4655,
    #4678,#4701,#4724,#4747,#4770,#4791,#4814,#4837,#4860,#4876,#4899,
    #4922,#4943,#4959,#4982,#5014,#5035,#5058,#5090,#5111,#5127,#5143,
    #5164,#5175,#5196,#5207,#5230,#5246,#5262,#5278,#5301,#5317,#5338,
    #5349,#5372,#5402,#5425,#5448,#5471,#5494,#5517,#5533,#5556,#5579,
    #5595,#5611,#5632,#5648,#5671,#5687,#5710,#5726,#5749,#5765,#5788,
    #5804,#5827,#5843,#5859,#5882,#5898,#5921,#5937,#5960,#5981,#5992,
    #6015,#6036,#6059,#6082,#6098,#6121,#6137,#6160,#6176,#6199,#6222,
    #6238,#6261,#6277,#6300,#6316,#6332,#6348,#6371,#6387,#6410,#6426,
    #6442,#6465,#6481,#6504,#6520,#6543,#6559,#6582,#6598,#6621,#6637,
    #6660,#6683,#6699,#6722,#6738,#6761,#6777,#6800,#6816,#6839,#6855,
    #6878,#6894,#6910,#6926,#6942,#6958,#6974,#6990,#7006,#7022,#7038,
    #7054,#7070,#7091,#7102,#7123,#7134,#7155,#7166,#7187,#7198,#7219,
    #7230,#7251,#7262,#7283,#7294,#7315,#7326,#7347,#7358,#7379,#7390,
    #7411,#7422,#7443,#7454,#7475,#7486,#7507,#7518,#7539,#7550,#7571,
    #7582,#7603,#7614,#7635,#7646,#7662,#7673,#7694,#7710,#7726,#7742,
    #7763,#7774,#7795,#7806,#7827,#7838,#7859,#7870,#7891,#7902,#7923,
    #7934,#7955,#7966,#7987,#7998,#8019,#8030,#8051,#8062,#8083,#8094,
    #8115,#8126,#8142,#8158,#8174,#8190,#8206,#8222,#8238,#8254,#8275,
    #8286,#8307,#8318,#8334,#8350,#8366,#8382,#8398,#8414,#8430));
#17 = ADVANCED_FACE('',(#18),#44,.T.);
#18 = FACE_BOUND('',#19,.T.);
#19 = EDGE_LOOP('',(#20,#30,#38));
#20 = ORIENTED_EDGE('',*,*,#21,.T.);
#21 = EDGE_CURVE('',#22,#24,#26,.T.);
#22 = VERTEX_POINT('',#23);
#23 = CARTESIAN_POINT('',(0.,-25.,9.999999776483E-03));
#24 = VERTEX_POINT('',#25);
#25 = CARTESIAN_POINT('',(0.851854324341,-18.52952384948,
    9.999999776483E-03));
#26 = LINE('',#27,#28);
#27 = CARTESIAN_POINT('',(0.,-25.,9.999999776483E-03));
#28 = VECTOR('',#29,1.);
#29 = DIRECTION('',(0.130526188989,0.991444861799,0.));
#30 = ORIENTED_EDGE('',*,*,#31,.T.);
#31 = EDGE_CURVE('',#24,#32,#34,.T.);
#32 = VERTEX_POINT('',#33);
#33 = CARTESIAN_POINT('',(0.851854324341,-31.47047615051,
    9.999999776483E-03));
#34 = LINE('',#35,#36);
#35 = CARTESIAN_POINT('',(0.851854324341,-18.52952384948,
    9.999999776483E-03));
#36 = VECTOR('',#37,1.);
#37 = DIRECTION('',(0.,-1.,0.));
#38 = ORIENTED_EDGE('',*,*,#39,.T.);
#39 = EDGE_CURVE('',#32,#22,#40,.T.);
#40 = LINE('',#41,#42);
#41 = CARTESIAN_POINT('',(0.851854324341,-31.47047615051,
    9.999999776483E-03));
#42 = VECTOR('',#43,1.);
#43 = DIRECTION('',(-0.130526188989,0.991444861799,0.));
#44 = PLANE('',#45);
#45 = AXIS2_PLACEMENT_3D('',#46,#47,#48);
#46 = CARTESIAN_POINT('',(0.63797586336,-25.,9.999999776483E-03));
#47 = DIRECTION('',(-0.,-0.,-1.));
#48 = DIRECTION('',(-1.,0.,0.));
#49 = ADVANCED_FACE('',(#50),#67,.T.);
#50 = FACE_BOUND('',#51,.T.);
#51 = EDGE_LOOP('',(#52,#60,#61));
#52 = ORIENTED_EDGE('',*,*,#53,.T.);
#53 = EDGE_CURVE('',#54,#32,#56,.T.);
#54 = VERTEX_POINT('',#55);
#55 = CARTESIAN_POINT('',(1.258183836937,-25.,0.));
#56 = LINE('',#57,#58);
#57 = CARTESIAN_POINT('',(1.258183836937,-25.,0.));
#58 = VECTOR('',#59,1.);
#59 = DIRECTION('',(-6.267393588306E-02,-0.998032864507,
    1.542441110953E-03));
#60 = ORIENTED_EDGE('',*,*,#31,.F.);
#61 = ORIENTED_EDGE('',*,*,#62,.F.);
#62 = EDGE_CURVE('',#54,#24,#63,.T.);
#63 = LINE('',#64,#65);
#64 = CARTESIAN_POINT('',(1.258183836937,-25.,0.));
#65 = VECTOR('',#66,1.);
#66 = DIRECTION('',(-6.267393588306E-02,0.998032864507,
    1.542441110953E-03));
#67 = PLANE('',#68);
#68 = AXIS2_PLACEMENT_3D('',#69,#70,#71);
#69 = CARTESIAN_POINT('',(0.953536714009,-25.,7.497538492156E-03));
#70 = DIRECTION('',(-2.460311752295E-02,-0.,-0.99969729749));
#71 = DIRECTION('',(-0.99969729749,0.,2.460311752295E-02));
#72 = ADVANCED_FACE('',(#73),#99,.F.);
#73 = FACE_BOUND('',#74,.F.);
#74 = EDGE_LOOP('',(#75,#85,#93));
#75 = ORIENTED_EDGE('',*,*,#76,.T.);
#76 = EDGE_CURVE('',#77,#79,#81,.T.);
#77 = VERTEX_POINT('',#78);
#78 = CARTESIAN_POINT('',(41.787998199463,-41.78799819946,0.));
#79 = VERTEX_POINT('',#80);
#80 = CARTESIAN_POINT('',(45.561016082764,-36.87090682983,0.));
#81 = LINE('',#82,#83);
#82 = CARTESIAN_POINT('',(41.787998199463,-41.78799819946,0.));
#83 = VECTOR('',#84,1.);
#84 = DIRECTION('',(0.608761527822,0.793353264469,0.));
#85 = ORIENTED_EDGE('',*,*,#86,.T.);
#86 = EDGE_CURVE('',#79,#87,#89,.T.);
#87 = VERTEX_POINT('',#88);
#88 = CARTESIAN_POINT('',(30.421977996826,-30.42197799682,27.));
#89 = LINE('',#90,#91);
#90 = CARTESIAN_POINT('',(45.561016082764,-36.87090682983,0.));
#91 = VECTOR('',#92,1.);
#92 = DIRECTION('',(-0.478791291065,0.203955558102,0.853909263282));
#93 = ORIENTED_EDGE('',*,*,#94,.T.);
#94 = EDGE_CURVE('',#87,#77,#95,.T.);
#95 = LINE('',#96,#97);
#96 = CARTESIAN_POINT('',(30.421977996826,-30.42197799682,27.));
#97 = VECTOR('',#98,1.);
#98 = DIRECTION('',(0.361716098085,-0.361716098085,-0.859257195939));
#99 = PLANE('',#100);
#100 = AXIS2_PLACEMENT_3D('',#101,#102,#103);
#101 = CARTESIAN_POINT('',(37.644061431972,-35.27088948965,
    12.291572276949));
#102 = DIRECTION('',(0.683219168723,-0.524252642066,0.50830181465));
#103 = DIRECTION('',(0.608761527822,0.793353264469,0.));
#104 = ADVANCED_FACE('',(#105),#122,.F.);
#105 = FACE_BOUND('',#106,.F.);
#106 = EDGE_LOOP('',(#107,#115,#116));
#107 = ORIENTED_EDGE('',*,*,#108,.T.);
#108 = EDGE_CURVE('',#109,#87,#111,.T.);
#109 = VERTEX_POINT('',#110);
#110 = CARTESIAN_POINT('',(31.64054107666,-28.83391761779,27.));
#111 = LINE('',#112,#113);
#112 = CARTESIAN_POINT('',(31.64054107666,-28.83391761779,27.));
#113 = VECTOR('',#114,1.);
#114 = DIRECTION('',(-0.608761898294,-0.793352980196,0.));
#115 = ORIENTED_EDGE('',*,*,#86,.F.);
#116 = ORIENTED_EDGE('',*,*,#117,.T.);
#117 = EDGE_CURVE('',#79,#109,#118,.T.);
#118 = LINE('',#119,#120);
#119 = CARTESIAN_POINT('',(45.561016082764,-36.87090682983,0.));
#120 = VECTOR('',#121,1.);
#121 = DIRECTION('',(-0.44300994013,0.255771883365,0.859257200509));
#122 = PLANE('',#123);
#123 = AXIS2_PLACEMENT_3D('',#124,#125,#126);
#124 = CARTESIAN_POINT('',(38.071640120782,-33.1391778245,
    13.915461272203));
#125 = DIRECTION('',(0.683218945119,-0.52425297738,0.508301769363));
#126 = DIRECTION('',(0.608761898294,0.793352980196,0.));
#127 = ADVANCED_FACE('',(#128),#145,.F.);
#128 = FACE_BOUND('',#129,.F.);
#129 = EDGE_LOOP('',(#130,#138,#144));
#130 = ORIENTED_EDGE('',*,*,#131,.T.);
#131 = EDGE_CURVE('',#79,#132,#134,.T.);
#132 = VERTEX_POINT('',#133);
#133 = CARTESIAN_POINT('',(47.932834625244,-31.14483451843,0.));
#134 = LINE('',#135,#136);
#135 = CARTESIAN_POINT('',(45.561016082764,-36.87090682983,0.));
#136 = VECTOR('',#137,1.);
#137 = DIRECTION('',(0.382683670888,0.923879433712,0.));
#138 = ORIENTED_EDGE('',*,*,#139,.T.);
#139 = EDGE_CURVE('',#132,#109,#140,.T.);
#140 = LINE('',#141,#142);
#141 = CARTESIAN_POINT('',(47.932834625244,-31.14483451843,0.));
#142 = VECTOR('',#143,1.);
#143 = DIRECTION('',(-0.515264456314,7.308567924104E-02,0.853909259552)
  );
#144 = ORIENTED_EDGE('',*,*,#117,.F.);
#145 = PLANE('',#146);
#146 = AXIS2_PLACEMENT_3D('',#147,#148,#149);
#147 = CARTESIAN_POINT('',(39.871528472928,-31.64839381797,
    12.291572622604));
#148 = DIRECTION('',(0.795625563686,-0.329559139703,0.508301815704));
#149 = DIRECTION('',(-0.538378358268,-2.775557561563E-17,0.842703235634)
  );
#150 = ADVANCED_FACE('',(#151),#168,.F.);
#151 = FACE_BOUND('',#152,.F.);
#152 = EDGE_LOOP('',(#153,#161,#162));
#153 = ORIENTED_EDGE('',*,*,#154,.T.);
#154 = EDGE_CURVE('',#155,#109,#157,.T.);
#155 = VERTEX_POINT('',#156);
#156 = CARTESIAN_POINT('',(32.406558990479,-26.98458099365,27.));
#157 = LINE('',#158,#159);
#158 = CARTESIAN_POINT('',(32.406558990479,-26.98458099365,27.));
#159 = VECTOR('',#160,1.);
#160 = DIRECTION('',(-0.382682410127,-0.923879955935,0.));
#161 = ORIENTED_EDGE('',*,*,#139,.F.);
#162 = ORIENTED_EDGE('',*,*,#163,.T.);
#163 = EDGE_CURVE('',#132,#155,#164,.T.);
#164 = LINE('',#165,#166);
#165 = CARTESIAN_POINT('',(47.932834625244,-31.14483451843,0.));
#166 = VECTOR('',#167,1.);
#167 = DIRECTION('',(-0.494113455379,0.132397317473,0.859257146342));
#168 = PLANE('',#169);
#169 = AXIS2_PLACEMENT_3D('',#170,#171,#172);
#170 = CARTESIAN_POINT('',(39.73280960352,-29.47865333223,
    13.915461140419));
#171 = DIRECTION('',(0.795625941247,-0.32955802407,0.508301948045));
#172 = DIRECTION('',(-0.538378276378,2.775557561563E-17,0.842703287952)
  );
#173 = ADVANCED_FACE('',(#174),#191,.F.);
#174 = FACE_BOUND('',#175,.F.);
#175 = EDGE_LOOP('',(#176,#184,#190));
#176 = ORIENTED_EDGE('',*,*,#177,.T.);
#177 = EDGE_CURVE('',#132,#178,#180,.T.);
#178 = VERTEX_POINT('',#179);
#179 = CARTESIAN_POINT('',(48.741817474365,-25.,0.));
#180 = LINE('',#181,#182);
#181 = CARTESIAN_POINT('',(47.932834625244,-31.14483451843,0.));
#182 = VECTOR('',#183,1.);
#183 = DIRECTION('',(0.130526198169,0.991444860591,0.));
#184 = ORIENTED_EDGE('',*,*,#185,.T.);
#185 = EDGE_CURVE('',#178,#155,#186,.T.);
#186 = LINE('',#187,#188);
#187 = CARTESIAN_POINT('',(48.741817474365,-25.,0.));
#188 = VECTOR('',#189,1.);
#189 = DIRECTION('',(-0.516623259997,-6.276489004935E-02,0.853909231597)
  );
#190 = ORIENTED_EDGE('',*,*,#163,.F.);
#191 = PLANE('',#192);
#192 = AXIS2_PLACEMENT_3D('',#193,#194,#195);
#193 = CARTESIAN_POINT('',(41.085523946014,-27.57282070157,
    12.291572428984));
#194 = DIRECTION('',(0.853811446494,-0.112406414611,0.508301890406));
#195 = DIRECTION('',(-0.511543894032,-6.938893903907E-18,0.859257146888)
  );
#196 = ADVANCED_FACE('',(#197),#214,.F.);
#197 = FACE_BOUND('',#198,.F.);
#198 = EDGE_LOOP('',(#199,#207,#208));
#199 = ORIENTED_EDGE('',*,*,#200,.T.);
#200 = EDGE_CURVE('',#201,#155,#203,.T.);
#201 = VERTEX_POINT('',#202);
#202 = CARTESIAN_POINT('',(32.667835235596,-25.,27.));
#203 = LINE('',#204,#205);
#204 = CARTESIAN_POINT('',(32.667835235596,-25.,27.));
#205 = VECTOR('',#206,1.);
#206 = DIRECTION('',(-0.130526781809,-0.991444783753,0.));
#207 = ORIENTED_EDGE('',*,*,#185,.F.);
#208 = ORIENTED_EDGE('',*,*,#209,.T.);
#209 = EDGE_CURVE('',#178,#201,#210,.T.);
#210 = LINE('',#211,#212);
#211 = CARTESIAN_POINT('',(48.741817474365,-25.,0.));
#212 = VECTOR('',#213,1.);
#213 = DIRECTION('',(-0.511543866106,0.,0.859257163514));
#214 = PLANE('',#215);
#215 = AXIS2_PLACEMENT_3D('',#216,#217,#218);
#216 = CARTESIAN_POINT('',(40.389961958614,-25.51291519917,
    13.915461017369));
#217 = DIRECTION('',(0.853811413731,-0.112406921628,0.508301833317));
#218 = DIRECTION('',(-0.511543866106,-6.938893903907E-18,0.859257163514)
  );
#219 = ADVANCED_FACE('',(#220),#237,.F.);
#220 = FACE_BOUND('',#221,.F.);
#221 = EDGE_LOOP('',(#222,#230,#236));
#222 = ORIENTED_EDGE('',*,*,#223,.T.);
#223 = EDGE_CURVE('',#178,#224,#226,.T.);
#224 = VERTEX_POINT('',#225);
#225 = CARTESIAN_POINT('',(47.932834625244,-18.85516548156,0.));
#226 = LINE('',#227,#228);
#227 = CARTESIAN_POINT('',(48.741817474365,-25.,0.));
#228 = VECTOR('',#229,1.);
#229 = DIRECTION('',(-0.130526198169,0.991444860591,0.));
#230 = ORIENTED_EDGE('',*,*,#231,.T.);
#231 = EDGE_CURVE('',#224,#201,#232,.T.);
#232 = LINE('',#233,#234);
#233 = CARTESIAN_POINT('',(47.932834625244,-18.85516548156,0.));
#234 = VECTOR('',#235,1.);
#235 = DIRECTION('',(-0.482774967396,-0.194338185582,0.853909246045));
#236 = ORIENTED_EDGE('',*,*,#209,.F.);
#237 = PLANE('',#238);
#238 = AXIS2_PLACEMENT_3D('',#239,#240,#241);
#239 = CARTESIAN_POINT('',(41.203318593719,-23.32191423509,
    12.291572408687));
#240 = DIRECTION('',(0.853811462805,0.112406416759,0.508301862533));
#241 = DIRECTION('',(-0.511543866106,0.,0.859257163514));
#242 = ADVANCED_FACE('',(#243),#260,.F.);
#243 = FACE_BOUND('',#244,.F.);
#244 = EDGE_LOOP('',(#245,#253,#254));
#245 = ORIENTED_EDGE('',*,*,#246,.T.);
#246 = EDGE_CURVE('',#247,#201,#249,.T.);
#247 = VERTEX_POINT('',#248);
#248 = CARTESIAN_POINT('',(32.406558990479,-23.01541900634,27.));
#249 = LINE('',#250,#251);
#250 = CARTESIAN_POINT('',(32.406558990479,-23.01541900634,27.));
#251 = VECTOR('',#252,1.);
#252 = DIRECTION('',(0.130526781809,-0.991444783753,0.));
#253 = ORIENTED_EDGE('',*,*,#231,.F.);
#254 = ORIENTED_EDGE('',*,*,#255,.T.);
#255 = EDGE_CURVE('',#224,#247,#256,.T.);
#256 = LINE('',#257,#258);
#257 = CARTESIAN_POINT('',(47.932834625244,-18.85516548156,0.));
#258 = VECTOR('',#259,1.);
#259 = DIRECTION('',(-0.494113455379,-0.132397317473,0.859257146342));
#260 = PLANE('',#261);
#261 = AXIS2_PLACEMENT_3D('',#262,#263,#264);
#262 = CARTESIAN_POINT('',(39.998313970611,-21.5122231068,
    13.915461016775));
#263 = DIRECTION('',(0.853811363226,0.112406914979,0.508301919622));
#264 = DIRECTION('',(-0.511543952574,1.387778780781E-17,0.859257112036)
  );
#265 = ADVANCED_FACE('',(#266),#283,.T.);
#266 = FACE_BOUND('',#267,.T.);
#267 = EDGE_LOOP('',(#268,#269,#277));
#268 = ORIENTED_EDGE('',*,*,#223,.T.);
#269 = ORIENTED_EDGE('',*,*,#270,.F.);
#270 = EDGE_CURVE('',#271,#224,#273,.T.);
#271 = VERTEX_POINT('',#272);
#272 = CARTESIAN_POINT('',(49.148143768311,-18.52952384948,
    9.999999776483E-03));
#273 = LINE('',#274,#275);
#274 = CARTESIAN_POINT('',(49.148143768311,-18.52952384948,
    9.999999776483E-03));
#275 = VECTOR('',#276,1.);
#276 = DIRECTION('',(-0.965895213716,-0.258811262638,-7.947732456697E-03
    ));
#277 = ORIENTED_EDGE('',*,*,#278,.T.);
#278 = EDGE_CURVE('',#271,#178,#279,.T.);
#279 = LINE('',#280,#281);
#280 = CARTESIAN_POINT('',(49.148143768311,-18.52952384948,
    9.999999776483E-03));
#281 = VECTOR('',#282,1.);
#282 = DIRECTION('',(-6.267344137519E-02,-0.998032895561,
    -1.542441158946E-03));
#283 = PLANE('',#284);
#284 = AXIS2_PLACEMENT_3D('',#285,#286,#287);
#285 = CARTESIAN_POINT('',(48.63828704552,-21.55982793177,
    2.776841474549E-03));
#286 = DIRECTION('',(7.947728518084E-03,1.046338358065E-03,
    -0.999967868878));
#287 = DIRECTION('',(-0.999968416272,0.,-7.947732868769E-03));
#288 = ADVANCED_FACE('',(#289),#306,.T.);
#289 = FACE_BOUND('',#290,.T.);
#290 = EDGE_LOOP('',(#291,#292,#300));
#291 = ORIENTED_EDGE('',*,*,#62,.T.);
#292 = ORIENTED_EDGE('',*,*,#293,.T.);
#293 = EDGE_CURVE('',#24,#294,#296,.T.);
#294 = VERTEX_POINT('',#295);
#295 = CARTESIAN_POINT('',(2.067166566849,-18.85516548156,0.));
#296 = LINE('',#297,#298);
#297 = CARTESIAN_POINT('',(0.851854324341,-18.52952384948,
    9.999999776483E-03));
#298 = VECTOR('',#299,1.);
#299 = DIRECTION('',(0.965895378875,-0.258810646839,-7.947713546374E-03)
  );
#300 = ORIENTED_EDGE('',*,*,#301,.T.);
#301 = EDGE_CURVE('',#294,#54,#302,.T.);
#302 = LINE('',#303,#304);
#303 = CARTESIAN_POINT('',(2.067166566849,-18.85516548156,0.));
#304 = VECTOR('',#305,1.);
#305 = DIRECTION('',(-0.130526179262,-0.99144486308,0.));
#306 = PLANE('',#307);
#307 = AXIS2_PLACEMENT_3D('',#308,#309,#310);
#308 = CARTESIAN_POINT('',(1.361713356361,-21.55982731847,
    2.776841987288E-03));
#309 = DIRECTION('',(-7.947708980612E-03,1.046335631723E-03,
    -0.999967869036));
#310 = DIRECTION('',(-0.999968416428,-1.694065894509E-21,
    7.947713331264E-03));
#311 = ADVANCED_FACE('',(#312),#329,.T.);
#312 = FACE_BOUND('',#313,.T.);
#313 = EDGE_LOOP('',(#314,#322,#323));
#314 = ORIENTED_EDGE('',*,*,#315,.T.);
#315 = EDGE_CURVE('',#316,#294,#318,.T.);
#316 = VERTEX_POINT('',#317);
#317 = CARTESIAN_POINT('',(3.349364995956,-12.5,9.999999776483E-03));
#318 = LINE('',#319,#320);
#319 = CARTESIAN_POINT('',(3.349364995956,-12.5,9.999999776483E-03));
#320 = VECTOR('',#321,1.);
#321 = DIRECTION('',(-0.197771571194,-0.98024692119,-1.542441187602E-03)
  );
#322 = ORIENTED_EDGE('',*,*,#293,.F.);
#323 = ORIENTED_EDGE('',*,*,#324,.T.);
#324 = EDGE_CURVE('',#24,#316,#325,.T.);
#325 = LINE('',#326,#327);
#326 = CARTESIAN_POINT('',(0.851854324341,-18.52952384948,
    9.999999776483E-03));
#327 = VECTOR('',#328,1.);
#328 = DIRECTION('',(0.382683447864,0.923879526091,0.));
#329 = PLANE('',#330);
#330 = AXIS2_PLACEMENT_3D('',#331,#332,#333);
#331 = CARTESIAN_POINT('',(2.320190542234,-15.86896700343,
    7.287082240566E-03));
#332 = DIRECTION('',(-7.40608613907E-03,3.067701468468E-03,
    -0.999967869032));
#333 = DIRECTION('',(-0.99997257431,0.,7.406120987886E-03));
#334 = ADVANCED_FACE('',(#335),#352,.T.);
#335 = FACE_BOUND('',#336,.T.);
#336 = EDGE_LOOP('',(#337,#345,#346));
#337 = ORIENTED_EDGE('',*,*,#338,.T.);
#338 = EDGE_CURVE('',#339,#294,#341,.T.);
#339 = VERTEX_POINT('',#340);
#340 = CARTESIAN_POINT('',(4.438983917236,-13.12909221649,0.));
#341 = LINE('',#342,#343);
#342 = CARTESIAN_POINT('',(4.438983917236,-13.12909221649,0.));
#343 = VECTOR('',#344,1.);
#344 = DIRECTION('',(-0.382683452314,-0.923879524248,0.));
#345 = ORIENTED_EDGE('',*,*,#315,.F.);
#346 = ORIENTED_EDGE('',*,*,#347,.T.);
#347 = EDGE_CURVE('',#316,#339,#348,.T.);
#348 = LINE('',#349,#350);
#349 = CARTESIAN_POINT('',(3.349364995956,-12.5,9.999999776483E-03));
#350 = VECTOR('',#351,1.);
#351 = DIRECTION('',(0.865997900536,-0.499984469878,-7.94771331763E-03)
  );
#352 = PLANE('',#353);
#353 = AXIS2_PLACEMENT_3D('',#354,#355,#356);
#354 = CARTESIAN_POINT('',(3.057550604076,-15.55900956872,
    2.776842130281E-03));
#355 = DIRECTION('',(-7.406085942388E-03,3.067701428788E-03,
    -0.999967869033));
#356 = DIRECTION('',(-0.999972574311,3.388131789017E-21,
    7.406120791202E-03));
#357 = ADVANCED_FACE('',(#358),#375,.T.);
#358 = FACE_BOUND('',#359,.T.);
#359 = EDGE_LOOP('',(#360,#368,#369));
#360 = ORIENTED_EDGE('',*,*,#361,.T.);
#361 = EDGE_CURVE('',#362,#339,#364,.T.);
#362 = VERTEX_POINT('',#363);
#363 = CARTESIAN_POINT('',(7.322330474854,-7.322330474854,
    9.999999776483E-03));
#364 = LINE('',#365,#366);
#365 = CARTESIAN_POINT('',(7.322330474854,-7.322330474854,
    9.999999776483E-03));
#366 = VECTOR('',#367,1.);
#367 = DIRECTION('',(-0.444739215494,-0.895658780495,-1.542441037408E-03
    ));
#368 = ORIENTED_EDGE('',*,*,#347,.F.);
#369 = ORIENTED_EDGE('',*,*,#370,.T.);
#370 = EDGE_CURVE('',#316,#362,#371,.T.);
#371 = LINE('',#372,#373);
#372 = CARTESIAN_POINT('',(3.349364995956,-12.5,9.999999776483E-03));
#373 = VECTOR('',#374,1.);
#374 = DIRECTION('',(0.608761421044,0.793353346403,0.));
#375 = PLANE('',#376);
#376 = AXIS2_PLACEMENT_3D('',#377,#378,#379);
#377 = CARTESIAN_POINT('',(5.456271501158,-10.31013295447,
    7.287082119023E-03));
#378 = DIRECTION('',(-6.359749787104E-03,4.880007547E-03,-0.999967869038
    ));
#379 = DIRECTION('',(-0.999979776105,6.776263578034E-21,
    6.359825515503E-03));
#380 = ADVANCED_FACE('',(#381),#398,.T.);
#381 = FACE_BOUND('',#382,.T.);
#382 = EDGE_LOOP('',(#383,#391,#392));
#383 = ORIENTED_EDGE('',*,*,#384,.T.);
#384 = EDGE_CURVE('',#385,#339,#387,.T.);
#385 = VERTEX_POINT('',#386);
#386 = CARTESIAN_POINT('',(8.212000846863,-8.212000846863,0.));
#387 = LINE('',#388,#389);
#388 = CARTESIAN_POINT('',(8.212000846863,-8.212000846863,0.));
#389 = VECTOR('',#390,1.);
#390 = DIRECTION('',(-0.608761430974,-0.793353338783,0.));
#391 = ORIENTED_EDGE('',*,*,#361,.F.);
#392 = ORIENTED_EDGE('',*,*,#393,.T.);
#393 = EDGE_CURVE('',#362,#385,#394,.T.);
#394 = LINE('',#395,#396);
#395 = CARTESIAN_POINT('',(7.322330474854,-7.322330474854,
    9.999999776483E-03));
#396 = VECTOR('',#397,1.);
#397 = DIRECTION('',(0.707084448233,-0.707084448233,-7.947712486273E-03)
  );
#398 = PLANE('',#399);
#399 = AXIS2_PLACEMENT_3D('',#400,#401,#402);
#400 = CARTESIAN_POINT('',(6.248729527193,-10.20157995448,
    2.776842063802E-03));
#401 = DIRECTION('',(-6.359749320075E-03,4.880007315104E-03,
    -0.999967869042));
#402 = DIRECTION('',(-0.999979776108,0.,6.359825048462E-03));
#403 = ADVANCED_FACE('',(#404),#421,.T.);
#404 = FACE_BOUND('',#405,.T.);
#405 = EDGE_LOOP('',(#406,#414,#415));
#406 = ORIENTED_EDGE('',*,*,#407,.T.);
#407 = EDGE_CURVE('',#408,#385,#410,.T.);
#408 = VERTEX_POINT('',#409);
#409 = CARTESIAN_POINT('',(12.5,-3.349364995956,9.999999776483E-03));
#410 = LINE('',#411,#412);
#411 = CARTESIAN_POINT('',(12.5,-3.349364995956,9.999999776483E-03));
#412 = VECTOR('',#413,1.);
#413 = DIRECTION('',(-0.661398641438,-0.750032971262,-1.542441131711E-03
    ));
#414 = ORIENTED_EDGE('',*,*,#393,.F.);
#415 = ORIENTED_EDGE('',*,*,#416,.T.);
#416 = EDGE_CURVE('',#362,#408,#417,.T.);
#417 = LINE('',#418,#419);
#418 = CARTESIAN_POINT('',(7.322330474854,-7.322330474854,
    9.999999776483E-03));
#419 = VECTOR('',#420,1.);
#420 = DIRECTION('',(0.793353346403,0.608761421044,0.));
#421 = PLANE('',#422);
#422 = AXIS2_PLACEMENT_3D('',#423,#424,#425);
#423 = CARTESIAN_POINT('',(9.924225282079,-5.752388886752,
    7.287082161464E-03));
#424 = DIRECTION('',(-4.880007243545E-03,6.359749391633E-03,
    -0.999967869042));
#425 = DIRECTION('',(0.,-0.999979776108,-6.359825120019E-03));
#426 = ADVANCED_FACE('',(#427),#444,.T.);
#427 = FACE_BOUND('',#428,.T.);
#428 = EDGE_LOOP('',(#429,#437,#438));
#429 = ORIENTED_EDGE('',*,*,#430,.T.);
#430 = EDGE_CURVE('',#431,#385,#433,.T.);
#431 = VERTEX_POINT('',#432);
#432 = CARTESIAN_POINT('',(13.129092216492,-4.438983917236,0.));
#433 = LINE('',#434,#435);
#434 = CARTESIAN_POINT('',(13.129092216492,-4.438983917236,0.));
#435 = VECTOR('',#436,1.);
#436 = DIRECTION('',(-0.793353338783,-0.608761430974,0.));
#437 = ORIENTED_EDGE('',*,*,#407,.F.);
#438 = ORIENTED_EDGE('',*,*,#439,.T.);
#439 = EDGE_CURVE('',#408,#431,#440,.T.);
#440 = LINE('',#441,#442);
#441 = CARTESIAN_POINT('',(12.5,-3.349364995956,9.999999776483E-03));
#442 = VECTOR('',#443,1.);
#443 = DIRECTION('',(0.499984469878,-0.865997900536,-7.94771331763E-03)
  );
#444 = PLANE('',#445);
#445 = AXIS2_PLACEMENT_3D('',#446,#447,#448);
#446 = CARTESIAN_POINT('',(10.717776705862,-5.852637868555,
    2.776841979593E-03));
#447 = DIRECTION('',(-4.880007634641E-03,6.359749736503E-03,
    -0.999967869038));
#448 = DIRECTION('',(0.,-0.999979776106,-6.359825464905E-03));
#449 = ADVANCED_FACE('',(#450),#467,.T.);
#450 = FACE_BOUND('',#451,.T.);
#451 = EDGE_LOOP('',(#452,#460,#461));
#452 = ORIENTED_EDGE('',*,*,#453,.T.);
#453 = EDGE_CURVE('',#454,#431,#456,.T.);
#454 = VERTEX_POINT('',#455);
#455 = CARTESIAN_POINT('',(18.529523849487,-0.851854324341,
    9.999999776483E-03));
#456 = LINE('',#457,#458);
#457 = CARTESIAN_POINT('',(18.529523849487,-0.851854324341,
    9.999999776483E-03));
#458 = VECTOR('',#459,1.);
#459 = DIRECTION('',(-0.832984842431,-0.553293659059,-1.542441198076E-03
    ));
#460 = ORIENTED_EDGE('',*,*,#439,.F.);
#461 = ORIENTED_EDGE('',*,*,#462,.T.);
#462 = EDGE_CURVE('',#408,#454,#463,.T.);
#463 = LINE('',#464,#465);
#464 = CARTESIAN_POINT('',(12.5,-3.349364995956,9.999999776483E-03));
#465 = VECTOR('',#466,1.);
#466 = DIRECTION('',(0.923879526091,0.382683447864,0.));
#467 = PLANE('',#468);
#468 = AXIS2_PLACEMENT_3D('',#469,#470,#471);
#469 = CARTESIAN_POINT('',(15.41956826396,-2.506337612466,
    7.287082241818E-03));
#470 = DIRECTION('',(-3.067701395064E-03,7.406085961859E-03,
    -0.999967869033));
#471 = DIRECTION('',(-3.388131789017E-21,-0.999972574311,
    -7.406120810671E-03));
#472 = ADVANCED_FACE('',(#473),#490,.T.);
#473 = FACE_BOUND('',#474,.T.);
#474 = EDGE_LOOP('',(#475,#483,#484));
#475 = ORIENTED_EDGE('',*,*,#476,.T.);
#476 = EDGE_CURVE('',#477,#431,#479,.T.);
#477 = VERTEX_POINT('',#478);
#478 = CARTESIAN_POINT('',(18.855165481567,-2.067166566849,0.));
#479 = LINE('',#480,#481);
#480 = CARTESIAN_POINT('',(18.855165481567,-2.067166566849,0.));
#481 = VECTOR('',#482,1.);
#482 = DIRECTION('',(-0.923879524248,-0.382683452314,0.));
#483 = ORIENTED_EDGE('',*,*,#453,.F.);
#484 = ORIENTED_EDGE('',*,*,#485,.T.);
#485 = EDGE_CURVE('',#454,#477,#486,.T.);
#486 = LINE('',#487,#488);
#487 = CARTESIAN_POINT('',(18.529523849487,-0.851854324341,
    9.999999776483E-03));
#488 = VECTOR('',#489,1.);
#489 = DIRECTION('',(0.258810646839,-0.965895378875,-7.947713546374E-03)
  );
#490 = PLANE('',#491);
#491 = AXIS2_PLACEMENT_3D('',#492,#493,#494);
#492 = CARTESIAN_POINT('',(16.160133600483,-2.808556873422,
    2.776842117485E-03));
#493 = DIRECTION('',(-3.067701506082E-03,7.406086128991E-03,
    -0.999967869032));
#494 = DIRECTION('',(3.388131789017E-21,-0.99997257431,
    -7.406120977807E-03));
#495 = ADVANCED_FACE('',(#496),#513,.T.);
#496 = FACE_BOUND('',#497,.T.);
#497 = EDGE_LOOP('',(#498,#506,#507));
#498 = ORIENTED_EDGE('',*,*,#499,.T.);
#499 = EDGE_CURVE('',#500,#477,#502,.T.);
#500 = VERTEX_POINT('',#501);
#501 = CARTESIAN_POINT('',(25.,-2.84217094304E-14,9.999999776483E-03));
#502 = LINE('',#503,#504);
#503 = CARTESIAN_POINT('',(25.,-2.84217094304E-14,9.999999776483E-03));
#504 = VECTOR('',#505,1.);
#505 = DIRECTION('',(-0.947804518868,-0.318848263112,-1.542441045141E-03
    ));
#506 = ORIENTED_EDGE('',*,*,#485,.F.);
#507 = ORIENTED_EDGE('',*,*,#508,.T.);
#508 = EDGE_CURVE('',#454,#500,#509,.T.);
#509 = LINE('',#510,#511);
#510 = CARTESIAN_POINT('',(18.529523849487,-0.851854324341,
    9.999999776483E-03));
#511 = VECTOR('',#512,1.);
#512 = DIRECTION('',(0.991444861799,0.130526188989,0.));
#513 = PLANE('',#514);
#514 = AXIS2_PLACEMENT_3D('',#515,#516,#517);
#515 = CARTESIAN_POINT('',(21.567801632296,-0.79319237848,
    7.287082144549E-03));
#516 = DIRECTION('',(-1.046335708341E-03,7.947708960083E-03,
    -0.999967869036));
#517 = DIRECTION('',(-1.694065894509E-21,-0.999968416428,
    -7.947713310736E-03));
#518 = ADVANCED_FACE('',(#519),#536,.T.);
#519 = FACE_BOUND('',#520,.T.);
#520 = EDGE_LOOP('',(#521,#529,#530));
#521 = ORIENTED_EDGE('',*,*,#522,.T.);
#522 = EDGE_CURVE('',#523,#477,#525,.T.);
#523 = VERTEX_POINT('',#524);
#524 = CARTESIAN_POINT('',(25.,-1.258183836937,0.));
#525 = LINE('',#526,#527);
#526 = CARTESIAN_POINT('',(25.,-1.258183836937,0.));
#527 = VECTOR('',#528,1.);
#528 = DIRECTION('',(-0.99144486308,-0.130526179262,0.));
#529 = ORIENTED_EDGE('',*,*,#499,.F.);
#530 = ORIENTED_EDGE('',*,*,#531,.T.);
#531 = EDGE_CURVE('',#500,#523,#532,.T.);
#532 = LINE('',#533,#534);
#533 = CARTESIAN_POINT('',(25.,-2.84217094304E-14,9.999999776483E-03));
#534 = VECTOR('',#535,1.);
#535 = DIRECTION('',(0.,-0.999968416431,-7.94771292337E-03));
#536 = PLANE('',#537);
#537 = AXIS2_PLACEMENT_3D('',#538,#539,#540);
#538 = CARTESIAN_POINT('',(22.204912639665,-1.276786245784,
    2.776842047137E-03));
#539 = DIRECTION('',(-1.046335578023E-03,7.947708572718E-03,
    -0.999967869039));
#540 = DIRECTION('',(-1.694065894509E-21,-0.999968416431,
    -7.94771292337E-03));
#541 = ADVANCED_FACE('',(#542),#559,.T.);
#542 = FACE_BOUND('',#543,.T.);
#543 = EDGE_LOOP('',(#544,#552,#553));
#544 = ORIENTED_EDGE('',*,*,#545,.T.);
#545 = EDGE_CURVE('',#546,#523,#548,.T.);
#546 = VERTEX_POINT('',#547);
#547 = CARTESIAN_POINT('',(31.144834518433,-2.067166566849,0.));
#548 = LINE('',#549,#550);
#549 = CARTESIAN_POINT('',(31.144834518433,-2.067166566849,0.));
#550 = VECTOR('',#551,1.);
#551 = DIRECTION('',(-0.99144486308,0.130526179262,0.));
#552 = ORIENTED_EDGE('',*,*,#531,.F.);
#553 = ORIENTED_EDGE('',*,*,#554,.T.);
#554 = EDGE_CURVE('',#500,#546,#555,.T.);
#555 = LINE('',#556,#557);
#556 = CARTESIAN_POINT('',(25.,-2.84217094304E-14,9.999999776483E-03));
#557 = VECTOR('',#558,1.);
#558 = DIRECTION('',(0.947804518868,-0.318848263112,-1.542441045141E-03)
  );
#559 = PLANE('',#560);
#560 = AXIS2_PLACEMENT_3D('',#561,#562,#563);
#561 = CARTESIAN_POINT('',(27.795087360335,-1.276786245784,
    2.776842047137E-03));
#562 = DIRECTION('',(1.046335578023E-03,7.947708572718E-03,
    -0.999967869039));
#563 = DIRECTION('',(0.,-0.999968416431,-7.94771292337E-03));
#564 = ADVANCED_FACE('',(#565),#582,.T.);
#565 = FACE_BOUND('',#566,.T.);
#566 = EDGE_LOOP('',(#567,#575,#576));
#567 = ORIENTED_EDGE('',*,*,#568,.T.);
#568 = EDGE_CURVE('',#569,#546,#571,.T.);
#569 = VERTEX_POINT('',#570);
#570 = CARTESIAN_POINT('',(31.470476150513,-0.851854324341,
    9.999999776483E-03));
#571 = LINE('',#572,#573);
#572 = CARTESIAN_POINT('',(31.470476150513,-0.851854324341,
    9.999999776483E-03));
#573 = VECTOR('',#574,1.);
#574 = DIRECTION('',(-0.258810646839,-0.965895378875,-7.947713546374E-03
    ));
#575 = ORIENTED_EDGE('',*,*,#554,.F.);
#576 = ORIENTED_EDGE('',*,*,#577,.T.);
#577 = EDGE_CURVE('',#500,#569,#578,.T.);
#578 = LINE('',#579,#580);
#579 = CARTESIAN_POINT('',(25.,-2.84217094304E-14,9.999999776483E-03));
#580 = VECTOR('',#581,1.);
#581 = DIRECTION('',(0.991444861799,-0.130526188989,0.));
#582 = PLANE('',#583);
#583 = AXIS2_PLACEMENT_3D('',#584,#585,#586);
#584 = CARTESIAN_POINT('',(28.432198367704,-0.79319237848,
    7.287082144549E-03));
#585 = DIRECTION('',(1.046335708341E-03,7.947708960083E-03,
    -0.999967869036));
#586 = DIRECTION('',(0.,-0.999968416428,-7.947713310736E-03));
#587 = ADVANCED_FACE('',(#588),#605,.T.);
#588 = FACE_BOUND('',#589,.T.);
#589 = EDGE_LOOP('',(#590,#598,#599));
#590 = ORIENTED_EDGE('',*,*,#591,.T.);
#591 = EDGE_CURVE('',#592,#546,#594,.T.);
#592 = VERTEX_POINT('',#593);
#593 = CARTESIAN_POINT('',(36.870906829834,-4.438983917236,0.));
#594 = LINE('',#595,#596);
#595 = CARTESIAN_POINT('',(36.870906829834,-4.438983917236,0.));
#596 = VECTOR('',#597,1.);
#597 = DIRECTION('',(-0.923879501714,0.382683506715,0.));
#598 = ORIENTED_EDGE('',*,*,#568,.F.);
#599 = ORIENTED_EDGE('',*,*,#600,.T.);
#600 = EDGE_CURVE('',#569,#592,#601,.T.);
#601 = LINE('',#602,#603);
#602 = CARTESIAN_POINT('',(31.470476150513,-0.851854324341,
    9.999999776483E-03));
#603 = VECTOR('',#604,1.);
#604 = DIRECTION('',(0.832984797399,-0.553293726855,-1.542441387073E-03)
  );
#605 = PLANE('',#606);
#606 = AXIS2_PLACEMENT_3D('',#607,#608,#609);
#607 = CARTESIAN_POINT('',(33.839865936249,-2.808556854622,
    2.776842166307E-03));
#608 = DIRECTION('',(3.067701965963E-03,7.406086005763E-03,
    -0.999967869031));
#609 = DIRECTION('',(0.,-0.999972574311,-7.406120854588E-03));
#610 = ADVANCED_FACE('',(#611),#628,.T.);
#611 = FACE_BOUND('',#612,.T.);
#612 = EDGE_LOOP('',(#613,#621,#622));
#613 = ORIENTED_EDGE('',*,*,#614,.T.);
#614 = EDGE_CURVE('',#615,#592,#617,.T.);
#615 = VERTEX_POINT('',#616);
#616 = CARTESIAN_POINT('',(37.5,-3.349364995956,9.999999776483E-03));
#617 = LINE('',#618,#619);
#618 = CARTESIAN_POINT('',(37.5,-3.349364995956,9.999999776483E-03));
#619 = VECTOR('',#620,1.);
#620 = DIRECTION('',(-0.499985038355,-0.865997572354,-7.947710305727E-03
    ));
#621 = ORIENTED_EDGE('',*,*,#600,.F.);
#622 = ORIENTED_EDGE('',*,*,#623,.T.);
#623 = EDGE_CURVE('',#569,#615,#624,.T.);
#624 = LINE('',#625,#626);
#625 = CARTESIAN_POINT('',(31.470476150513,-0.851854324341,
    9.999999776483E-03));
#626 = VECTOR('',#627,1.);
#627 = DIRECTION('',(0.923879526091,-0.382683447864,0.));
#628 = PLANE('',#629);
#629 = AXIS2_PLACEMENT_3D('',#630,#631,#632);
#630 = CARTESIAN_POINT('',(34.580431587188,-2.506337651103,
    7.287082292724E-03));
#631 = DIRECTION('',(3.06770049761E-03,7.406083795213E-03,
    -0.999967869052));
#632 = DIRECTION('',(-3.388131789017E-21,-0.999972574327,
    -7.406118643995E-03));
#633 = ADVANCED_FACE('',(#634),#651,.T.);
#634 = FACE_BOUND('',#635,.T.);
#635 = EDGE_LOOP('',(#636,#644,#645));
#636 = ORIENTED_EDGE('',*,*,#637,.T.);
#637 = EDGE_CURVE('',#638,#592,#640,.T.);
#638 = VERTEX_POINT('',#639);
#639 = CARTESIAN_POINT('',(41.787998199463,-8.212000846863,0.));
#640 = LINE('',#641,#642);
#641 = CARTESIAN_POINT('',(41.787998199463,-8.212000846863,0.));
#642 = VECTOR('',#643,1.);
#643 = DIRECTION('',(-0.793353338783,0.608761430974,0.));
#644 = ORIENTED_EDGE('',*,*,#614,.F.);
#645 = ORIENTED_EDGE('',*,*,#646,.T.);
#646 = EDGE_CURVE('',#615,#638,#647,.T.);
#647 = LINE('',#648,#649);
#648 = CARTESIAN_POINT('',(37.5,-3.349364995956,9.999999776483E-03));
#649 = VECTOR('',#650,1.);
#650 = DIRECTION('',(0.661398558687,-0.750033044233,-1.542441281777E-03)
  );
#651 = PLANE('',#652);
#652 = AXIS2_PLACEMENT_3D('',#653,#654,#655);
#653 = CARTESIAN_POINT('',(39.282222517189,-5.852637804818,
    2.776841955042E-03));
#654 = DIRECTION('',(4.880005363589E-03,6.359746776812E-03,
    -0.999967869068));
#655 = DIRECTION('',(-6.776263578034E-21,-0.999979776124,
    -6.359822505108E-03));
#656 = ADVANCED_FACE('',(#657),#674,.T.);
#657 = FACE_BOUND('',#658,.T.);
#658 = EDGE_LOOP('',(#659,#667,#668));
#659 = ORIENTED_EDGE('',*,*,#660,.T.);
#660 = EDGE_CURVE('',#661,#638,#663,.T.);
#661 = VERTEX_POINT('',#662);
#662 = CARTESIAN_POINT('',(42.677669525146,-7.322330474854,
    9.999999776483E-03));
#663 = LINE('',#664,#665);
#664 = CARTESIAN_POINT('',(42.677669525146,-7.322330474854,
    9.999999776483E-03));
#665 = VECTOR('',#666,1.);
#666 = DIRECTION('',(-0.707084827233,-0.707084069281,-7.947708226803E-03
    ));
#667 = ORIENTED_EDGE('',*,*,#646,.F.);
#668 = ORIENTED_EDGE('',*,*,#669,.T.);
#669 = EDGE_CURVE('',#615,#661,#670,.T.);
#670 = LINE('',#671,#672);
#671 = CARTESIAN_POINT('',(37.5,-3.349364995956,9.999999776483E-03));
#672 = VECTOR('',#673,1.);
#673 = DIRECTION('',(0.793353346403,-0.608761421044,0.));
#674 = PLANE('',#675);
#675 = AXIS2_PLACEMENT_3D('',#676,#677,#678);
#676 = CARTESIAN_POINT('',(40.075774580233,-5.752388980725,
    7.28708215448E-03));
#677 = DIRECTION('',(4.880004972494E-03,6.359746431942E-03,
    -0.999967869072));
#678 = DIRECTION('',(6.776263578034E-21,-0.999979776127,
    -6.359822160222E-03));
#679 = ADVANCED_FACE('',(#680),#697,.T.);
#680 = FACE_BOUND('',#681,.T.);
#681 = EDGE_LOOP('',(#682,#690,#691));
#682 = ORIENTED_EDGE('',*,*,#683,.T.);
#683 = EDGE_CURVE('',#684,#638,#686,.T.);
#684 = VERTEX_POINT('',#685);
#685 = CARTESIAN_POINT('',(45.561016082764,-13.12909221649,0.));
#686 = LINE('',#687,#688);
#687 = CARTESIAN_POINT('',(45.561016082764,-13.12909221649,0.));
#688 = VECTOR('',#689,1.);
#689 = DIRECTION('',(-0.608761527822,0.793353264469,0.));
#690 = ORIENTED_EDGE('',*,*,#660,.F.);
#691 = ORIENTED_EDGE('',*,*,#692,.T.);
#692 = EDGE_CURVE('',#661,#684,#693,.T.);
#693 = LINE('',#694,#695);
#694 = CARTESIAN_POINT('',(42.677669525146,-7.322330474854,
    9.999999776483E-03));
#695 = VECTOR('',#696,1.);
#696 = DIRECTION('',(0.444739215494,-0.895658780495,-1.542441037408E-03)
  );
#697 = PLANE('',#698);
#698 = AXIS2_PLACEMENT_3D('',#699,#700,#701);
#699 = CARTESIAN_POINT('',(43.751270141096,-10.20157985625,
    2.776842055696E-03));
#700 = DIRECTION('',(6.359744765004E-03,4.880005053353E-03,
    -0.999967869082));
#701 = DIRECTION('',(-0.999979776137,0.,-6.359820493266E-03));
#702 = ADVANCED_FACE('',(#703),#720,.T.);
#703 = FACE_BOUND('',#704,.T.);
#704 = EDGE_LOOP('',(#705,#713,#714));
#705 = ORIENTED_EDGE('',*,*,#706,.T.);
#706 = EDGE_CURVE('',#707,#684,#709,.T.);
#707 = VERTEX_POINT('',#708);
#708 = CARTESIAN_POINT('',(46.650634765625,-12.5,9.999999776483E-03));
#709 = LINE('',#710,#711);
#710 = CARTESIAN_POINT('',(46.650634765625,-12.5,9.999999776483E-03));
#711 = VECTOR('',#712,1.);
#712 = DIRECTION('',(-0.865997853155,-0.499984551924,-7.947714621822E-03
    ));
#713 = ORIENTED_EDGE('',*,*,#692,.F.);
#714 = ORIENTED_EDGE('',*,*,#715,.T.);
#715 = EDGE_CURVE('',#661,#707,#716,.T.);
#716 = LINE('',#717,#718);
#717 = CARTESIAN_POINT('',(42.677669525146,-7.322330474854,
    9.999999776483E-03));
#718 = VECTOR('',#719,1.);
#719 = DIRECTION('',(0.608761398051,-0.793353364046,0.));
#720 = PLANE('',#721);
#721 = AXIS2_PLACEMENT_3D('',#722,#723,#724);
#722 = CARTESIAN_POINT('',(44.543728409971,-10.31013292229,
    7.287082124522E-03));
#723 = DIRECTION('',(6.359750868562E-03,4.880008083981E-03,
    -0.999967869029));
#724 = DIRECTION('',(-0.999979776098,0.,-6.359826596991E-03));
#725 = ADVANCED_FACE('',(#726),#741,.T.);
#726 = FACE_BOUND('',#727,.T.);
#727 = EDGE_LOOP('',(#728,#734,#735));
#728 = ORIENTED_EDGE('',*,*,#729,.T.);
#729 = EDGE_CURVE('',#224,#684,#730,.T.);
#730 = LINE('',#731,#732);
#731 = CARTESIAN_POINT('',(47.932834625244,-18.85516548156,0.));
#732 = VECTOR('',#733,1.);
#733 = DIRECTION('',(-0.382683616486,0.923879456246,0.));
#734 = ORIENTED_EDGE('',*,*,#706,.F.);
#735 = ORIENTED_EDGE('',*,*,#736,.T.);
#736 = EDGE_CURVE('',#707,#224,#737,.T.);
#737 = LINE('',#738,#739);
#738 = CARTESIAN_POINT('',(46.650634765625,-12.5,9.999999776483E-03));
#739 = VECTOR('',#740,1.);
#740 = DIRECTION('',(0.197771783212,-0.980246878414,-1.542441120293E-03)
  );
#741 = PLANE('',#742);
#742 = AXIS2_PLACEMENT_3D('',#743,#744,#745);
#743 = CARTESIAN_POINT('',(46.942449885046,-15.55900962595,
    2.776842051595E-03));
#744 = DIRECTION('',(7.406086531698E-03,3.067703214738E-03,
    -0.999967869023));
#745 = DIRECTION('',(-0.999972574307,0.,-7.406121380555E-03));
#746 = ADVANCED_FACE('',(#747),#757,.T.);
#747 = FACE_BOUND('',#748,.T.);
#748 = EDGE_LOOP('',(#749,#750,#751));
#749 = ORIENTED_EDGE('',*,*,#270,.T.);
#750 = ORIENTED_EDGE('',*,*,#736,.F.);
#751 = ORIENTED_EDGE('',*,*,#752,.T.);
#752 = EDGE_CURVE('',#707,#271,#753,.T.);
#753 = LINE('',#754,#755);
#754 = CARTESIAN_POINT('',(46.650634765625,-12.5,9.999999776483E-03));
#755 = VECTOR('',#756,1.);
#756 = DIRECTION('',(0.38268322959,-0.923879616503,0.));
#757 = PLANE('',#758);
#758 = AXIS2_PLACEMENT_3D('',#759,#760,#761);
#759 = CARTESIAN_POINT('',(47.67980895403,-15.86896642307,
    7.287082553664E-03));
#760 = DIRECTION('',(7.406103633461E-03,3.067706664924E-03,
    -0.999967868886));
#761 = DIRECTION('',(-0.99997257418,-3.388131789017E-21,
    -7.406138482477E-03));
#762 = ADVANCED_FACE('',(#763),#780,.T.);
#763 = FACE_BOUND('',#764,.T.);
#764 = EDGE_LOOP('',(#765,#773,#774));
#765 = ORIENTED_EDGE('',*,*,#766,.T.);
#766 = EDGE_CURVE('',#767,#178,#769,.T.);
#767 = VERTEX_POINT('',#768);
#768 = CARTESIAN_POINT('',(49.148143768311,-31.47047615051,
    9.999999776483E-03));
#769 = LINE('',#770,#771);
#770 = CARTESIAN_POINT('',(49.148143768311,-31.47047615051,
    9.999999776483E-03));
#771 = VECTOR('',#772,1.);
#772 = DIRECTION('',(-6.267344137519E-02,0.998032895561,
    -1.542441158946E-03));
#773 = ORIENTED_EDGE('',*,*,#278,.F.);
#774 = ORIENTED_EDGE('',*,*,#775,.T.);
#775 = EDGE_CURVE('',#271,#767,#776,.T.);
#776 = LINE('',#777,#778);
#777 = CARTESIAN_POINT('',(49.148143768311,-18.52952384948,
    9.999999776483E-03));
#778 = VECTOR('',#779,1.);
#779 = DIRECTION('',(0.,-1.,0.));
#780 = PLANE('',#781);
#781 = AXIS2_PLACEMENT_3D('',#782,#783,#784);
#782 = CARTESIAN_POINT('',(49.046462185678,-25.,7.49753853105E-03));
#783 = DIRECTION('',(2.460331229477E-02,-0.,-0.999697292696));
#784 = DIRECTION('',(-0.999697292696,0.,-2.460331229477E-02));
#785 = ADVANCED_FACE('',(#786),#803,.T.);
#786 = FACE_BOUND('',#787,.T.);
#787 = EDGE_LOOP('',(#788,#796,#797));
#788 = ORIENTED_EDGE('',*,*,#789,.T.);
#789 = EDGE_CURVE('',#790,#767,#792,.T.);
#790 = VERTEX_POINT('',#791);
#791 = CARTESIAN_POINT('',(50.,-25.,9.999999776483E-03));
#792 = LINE('',#793,#794);
#793 = CARTESIAN_POINT('',(50.,-25.,9.999999776483E-03));
#794 = VECTOR('',#795,1.);
#795 = DIRECTION('',(-0.130526476265,-0.991444823979,0.));
#796 = ORIENTED_EDGE('',*,*,#775,.F.);
#797 = ORIENTED_EDGE('',*,*,#798,.T.);
#798 = EDGE_CURVE('',#271,#790,#799,.T.);
#799 = LINE('',#800,#801);
#800 = CARTESIAN_POINT('',(49.148143768311,-18.52952384948,
    9.999999776483E-03));
#801 = VECTOR('',#802,1.);
#802 = DIRECTION('',(0.130526476265,-0.991444823979,0.));
#803 = PLANE('',#804);
#804 = AXIS2_PLACEMENT_3D('',#805,#806,#807);
#805 = CARTESIAN_POINT('',(49.362022712239,-25.,9.999999776483E-03));
#806 = DIRECTION('',(-0.,-0.,-1.));
#807 = DIRECTION('',(-1.,0.,0.));
#808 = ADVANCED_FACE('',(#809),#826,.T.);
#809 = FACE_BOUND('',#810,.T.);
#810 = EDGE_LOOP('',(#811,#819,#820));
#811 = ORIENTED_EDGE('',*,*,#812,.T.);
#812 = EDGE_CURVE('',#813,#32,#815,.T.);
#813 = VERTEX_POINT('',#814);
#814 = CARTESIAN_POINT('',(2.067166566849,-31.14483451843,0.));
#815 = LINE('',#816,#817);
#816 = CARTESIAN_POINT('',(2.067166566849,-31.14483451843,0.));
#817 = VECTOR('',#818,1.);
#818 = DIRECTION('',(-0.965895378875,-0.258810646839,7.947713546374E-03)
  );
#819 = ORIENTED_EDGE('',*,*,#53,.F.);
#820 = ORIENTED_EDGE('',*,*,#821,.T.);
#821 = EDGE_CURVE('',#54,#813,#822,.T.);
#822 = LINE('',#823,#824);
#823 = CARTESIAN_POINT('',(1.258183836937,-25.,0.));
#824 = VECTOR('',#825,1.);
#825 = DIRECTION('',(0.130526179262,-0.99144486308,0.));
#826 = PLANE('',#827);
#827 = AXIS2_PLACEMENT_3D('',#828,#829,#830);
#828 = CARTESIAN_POINT('',(1.361713356361,-28.44017268152,
    2.776841987288E-03));
#829 = DIRECTION('',(-7.947708980612E-03,-1.046335631723E-03,
    -0.999967869036));
#830 = DIRECTION('',(-0.999968416428,1.694065894509E-21,
    7.947713331264E-03));
#831 = ADVANCED_FACE('',(#832),#849,.T.);
#832 = FACE_BOUND('',#833,.T.);
#833 = EDGE_LOOP('',(#834,#842,#843));
#834 = ORIENTED_EDGE('',*,*,#835,.T.);
#835 = EDGE_CURVE('',#836,#32,#838,.T.);
#836 = VERTEX_POINT('',#837);
#837 = CARTESIAN_POINT('',(3.349364995956,-37.5,9.999999776483E-03));
#838 = LINE('',#839,#840);
#839 = CARTESIAN_POINT('',(3.349364995956,-37.5,9.999999776483E-03));
#840 = VECTOR('',#841,1.);
#841 = DIRECTION('',(-0.382683447864,0.923879526091,0.));
#842 = ORIENTED_EDGE('',*,*,#812,.F.);
#843 = ORIENTED_EDGE('',*,*,#844,.T.);
#844 = EDGE_CURVE('',#813,#836,#845,.T.);
#845 = LINE('',#846,#847);
#846 = CARTESIAN_POINT('',(2.067166566849,-31.14483451843,0.));
#847 = VECTOR('',#848,1.);
#848 = DIRECTION('',(0.197771571194,-0.98024692119,1.542441187602E-03));
#849 = PLANE('',#850);
#850 = AXIS2_PLACEMENT_3D('',#851,#852,#853);
#851 = CARTESIAN_POINT('',(2.320190542234,-34.13103299656,
    7.287082240566E-03));
#852 = DIRECTION('',(-7.40608613907E-03,-3.067701468468E-03,
    -0.999967869032));
#853 = DIRECTION('',(-0.99997257431,0.,7.406120987886E-03));
#854 = ADVANCED_FACE('',(#855),#872,.T.);
#855 = FACE_BOUND('',#856,.T.);
#856 = EDGE_LOOP('',(#857,#865,#866));
#857 = ORIENTED_EDGE('',*,*,#858,.T.);
#858 = EDGE_CURVE('',#859,#836,#861,.T.);
#859 = VERTEX_POINT('',#860);
#860 = CARTESIAN_POINT('',(4.438983917236,-36.87090682983,0.));
#861 = LINE('',#862,#863);
#862 = CARTESIAN_POINT('',(4.438983917236,-36.87090682983,0.));
#863 = VECTOR('',#864,1.);
#864 = DIRECTION('',(-0.865997572354,-0.499985038355,7.947710305727E-03)
  );
#865 = ORIENTED_EDGE('',*,*,#844,.F.);
#866 = ORIENTED_EDGE('',*,*,#867,.T.);
#867 = EDGE_CURVE('',#813,#859,#868,.T.);
#868 = LINE('',#869,#870);
#869 = CARTESIAN_POINT('',(2.067166566849,-31.14483451843,0.));
#870 = VECTOR('',#871,1.);
#871 = DIRECTION('',(0.382683506715,-0.923879501714,0.));
#872 = PLANE('',#873);
#873 = AXIS2_PLACEMENT_3D('',#874,#875,#876);
#874 = CARTESIAN_POINT('',(3.057550620336,-34.44099029747,
    2.776842381849E-03));
#875 = DIRECTION('',(-7.406083537694E-03,-3.067700943655E-03,
    -0.999967869053));
#876 = DIRECTION('',(-0.999972574329,0.,7.406118386485E-03));
#877 = ADVANCED_FACE('',(#878),#895,.T.);
#878 = FACE_BOUND('',#879,.T.);
#879 = EDGE_LOOP('',(#880,#888,#889));
#880 = ORIENTED_EDGE('',*,*,#881,.T.);
#881 = EDGE_CURVE('',#882,#836,#884,.T.);
#882 = VERTEX_POINT('',#883);
#883 = CARTESIAN_POINT('',(7.322330474854,-42.67766952514,
    9.999999776483E-03));
#884 = LINE('',#885,#886);
#885 = CARTESIAN_POINT('',(7.322330474854,-42.67766952514,
    9.999999776483E-03));
#886 = VECTOR('',#887,1.);
#887 = DIRECTION('',(-0.608761421044,0.793353346403,0.));
#888 = ORIENTED_EDGE('',*,*,#858,.F.);
#889 = ORIENTED_EDGE('',*,*,#890,.T.);
#890 = EDGE_CURVE('',#859,#882,#891,.T.);
#891 = LINE('',#892,#893);
#892 = CARTESIAN_POINT('',(4.438983917236,-36.87090682983,0.));
#893 = VECTOR('',#894,1.);
#894 = DIRECTION('',(0.4447391569,-0.89565880959,1.542440834191E-03));
#895 = PLANE('',#896);
#896 = AXIS2_PLACEMENT_3D('',#897,#898,#899);
#897 = CARTESIAN_POINT('',(5.45627147436,-39.68986670816,
    7.287081905669E-03));
#898 = DIRECTION('',(-6.359746827412E-03,-4.880005275949E-03,
    -0.999967869068));
#899 = DIRECTION('',(-0.999979776124,0.,6.359822555706E-03));
#900 = ADVANCED_FACE('',(#901),#918,.T.);
#901 = FACE_BOUND('',#902,.T.);
#902 = EDGE_LOOP('',(#903,#911,#912));
#903 = ORIENTED_EDGE('',*,*,#904,.T.);
#904 = EDGE_CURVE('',#905,#882,#907,.T.);
#905 = VERTEX_POINT('',#906);
#906 = CARTESIAN_POINT('',(8.212000846863,-41.78799819946,0.));
#907 = LINE('',#908,#909);
#908 = CARTESIAN_POINT('',(8.212000846863,-41.78799819946,0.));
#909 = VECTOR('',#910,1.);
#910 = DIRECTION('',(-0.707084069281,-0.707084827233,7.947708226803E-03)
  );
#911 = ORIENTED_EDGE('',*,*,#890,.F.);
#912 = ORIENTED_EDGE('',*,*,#913,.T.);
#913 = EDGE_CURVE('',#859,#905,#914,.T.);
#914 = LINE('',#915,#916);
#915 = CARTESIAN_POINT('',(4.438983917236,-36.87090682983,0.));
#916 = VECTOR('',#917,1.);
#917 = DIRECTION('',(0.608761430974,-0.793353338783,0.));
#918 = PLANE('',#919);
#919 = AXIS2_PLACEMENT_3D('',#920,#921,#922);
#920 = CARTESIAN_POINT('',(6.248729578094,-39.79841947294,
    2.776842307579E-03));
#921 = DIRECTION('',(-6.359746360384E-03,-4.880005044053E-03,
    -0.999967869072));
#922 = DIRECTION('',(-0.999979776127,0.,6.359822088665E-03));
#923 = ADVANCED_FACE('',(#924),#941,.T.);
#924 = FACE_BOUND('',#925,.T.);
#925 = EDGE_LOOP('',(#926,#934,#935));
#926 = ORIENTED_EDGE('',*,*,#927,.T.);
#927 = EDGE_CURVE('',#928,#882,#930,.T.);
#928 = VERTEX_POINT('',#929);
#929 = CARTESIAN_POINT('',(12.5,-46.65063476562,9.999999776483E-03));
#930 = LINE('',#931,#932);
#931 = CARTESIAN_POINT('',(12.5,-46.65063476562,9.999999776483E-03));
#932 = VECTOR('',#933,1.);
#933 = DIRECTION('',(-0.793353364046,0.608761398051,0.));
#934 = ORIENTED_EDGE('',*,*,#904,.F.);
#935 = ORIENTED_EDGE('',*,*,#936,.T.);
#936 = EDGE_CURVE('',#905,#928,#937,.T.);
#937 = LINE('',#938,#939);
#938 = CARTESIAN_POINT('',(8.212000846863,-41.78799819946,0.));
#939 = VECTOR('',#940,1.);
#940 = DIRECTION('',(0.661398586709,-0.750033019523,1.54244100408E-03));
#941 = PLANE('',#942);
#942 = AXIS2_PLACEMENT_3D('',#943,#944,#945);
#943 = CARTESIAN_POINT('',(9.924225196499,-44.2476106453,
    7.28708193978E-03));
#944 = DIRECTION('',(-4.88000411815E-03,-6.35974570019E-03,
    -0.999967869081));
#945 = DIRECTION('',(6.776263578034E-21,-0.999979776131,
    6.359821428434E-03));
#946 = ADVANCED_FACE('',(#947),#964,.T.);
#947 = FACE_BOUND('',#948,.T.);
#948 = EDGE_LOOP('',(#949,#957,#958));
#949 = ORIENTED_EDGE('',*,*,#950,.T.);
#950 = EDGE_CURVE('',#951,#928,#953,.T.);
#951 = VERTEX_POINT('',#952);
#952 = CARTESIAN_POINT('',(13.129092216492,-45.56101608276,0.));
#953 = LINE('',#954,#955);
#954 = CARTESIAN_POINT('',(13.129092216492,-45.56101608276,0.));
#955 = VECTOR('',#956,1.);
#956 = DIRECTION('',(-0.499984551924,-0.865997853155,7.947714621822E-03)
  );
#957 = ORIENTED_EDGE('',*,*,#936,.F.);
#958 = ORIENTED_EDGE('',*,*,#959,.T.);
#959 = EDGE_CURVE('',#905,#951,#960,.T.);
#960 = LINE('',#961,#962);
#961 = CARTESIAN_POINT('',(8.212000846863,-41.78799819946,0.));
#962 = VECTOR('',#963,1.);
#963 = DIRECTION('',(0.793353264469,-0.608761527822,0.));
#964 = PLANE('',#965);
#965 = AXIS2_PLACEMENT_3D('',#966,#967,#968);
#966 = CARTESIAN_POINT('',(10.717776658915,-44.14736158551,
    2.77684191657E-03));
#967 = DIRECTION('',(-4.880009229351E-03,-6.359750207269E-03,
    -0.999967869027));
#968 = DIRECTION('',(0.,-0.999979776103,6.359825935726E-03));
#969 = ADVANCED_FACE('',(#970),#987,.T.);
#970 = FACE_BOUND('',#971,.T.);
#971 = EDGE_LOOP('',(#972,#980,#981));
#972 = ORIENTED_EDGE('',*,*,#973,.T.);
#973 = EDGE_CURVE('',#974,#928,#976,.T.);
#974 = VERTEX_POINT('',#975);
#975 = CARTESIAN_POINT('',(18.529523849487,-49.14814376831,
    9.999999776483E-03));
#976 = LINE('',#977,#978);
#977 = CARTESIAN_POINT('',(18.529523849487,-49.14814376831,
    9.999999776483E-03));
#978 = VECTOR('',#979,1.);
#979 = DIRECTION('',(-0.923879616503,0.38268322959,0.));
#980 = ORIENTED_EDGE('',*,*,#950,.F.);
#981 = ORIENTED_EDGE('',*,*,#982,.T.);
#982 = EDGE_CURVE('',#951,#974,#983,.T.);
#983 = LINE('',#984,#985);
#984 = CARTESIAN_POINT('',(13.129092216492,-45.56101608276,0.));
#985 = VECTOR('',#986,1.);
#986 = DIRECTION('',(0.832984978022,-0.553293454925,1.542441449151E-03)
  );
#987 = PLANE('',#988);
#988 = AXIS2_PLACEMENT_3D('',#989,#990,#991);
#989 = CARTESIAN_POINT('',(15.41956826709,-47.49366146512,
    7.287082322641E-03));
#990 = DIRECTION('',(-3.067700282393E-03,-7.406088224657E-03,
    -0.99996786902));
#991 = DIRECTION('',(0.,-0.999972574294,7.406123073456E-03));
#992 = ADVANCED_FACE('',(#993),#1010,.T.);
#993 = FACE_BOUND('',#994,.T.);
#994 = EDGE_LOOP('',(#995,#1003,#1004));
#995 = ORIENTED_EDGE('',*,*,#996,.T.);
#996 = EDGE_CURVE('',#997,#974,#999,.T.);
#997 = VERTEX_POINT('',#998);
#998 = CARTESIAN_POINT('',(18.855165481567,-47.93283462524,0.));
#999 = LINE('',#1000,#1001);
#1000 = CARTESIAN_POINT('',(18.855165481567,-47.93283462524,0.));
#1001 = VECTOR('',#1002,1.);
#1002 = DIRECTION('',(-0.258811262638,-0.965895213716,7.947732456697E-03
    ));
#1003 = ORIENTED_EDGE('',*,*,#982,.F.);
#1004 = ORIENTED_EDGE('',*,*,#1005,.T.);
#1005 = EDGE_CURVE('',#951,#997,#1006,.T.);
#1006 = LINE('',#1007,#1008);
#1007 = CARTESIAN_POINT('',(13.129092216492,-45.56101608276,0.));
#1008 = VECTOR('',#1009,1.);
#1009 = DIRECTION('',(0.923879456246,-0.382683616486,0.));
#1010 = PLANE('',#1011);
#1011 = AXIS2_PLACEMENT_3D('',#1012,#1013,#1014);
#1012 = CARTESIAN_POINT('',(16.160133076189,-47.19144259912,
    2.776841380828E-03));
#1013 = DIRECTION('',(-3.067709935514E-03,-7.406102757079E-03,
    -0.999967868883));
#1014 = DIRECTION('',(0.,-0.999972574187,7.406137606164E-03));
#1015 = ADVANCED_FACE('',(#1016),#1033,.F.);
#1016 = FACE_BOUND('',#1017,.F.);
#1017 = EDGE_LOOP('',(#1018,#1026,#1032));
#1018 = ORIENTED_EDGE('',*,*,#1019,.T.);
#1019 = EDGE_CURVE('',#997,#1020,#1022,.T.);
#1020 = VERTEX_POINT('',#1021);
#1021 = CARTESIAN_POINT('',(23.015419006348,-32.40655899047,27.));
#1022 = LINE('',#1023,#1024);
#1023 = CARTESIAN_POINT('',(18.855165481567,-47.93283462524,0.));
#1024 = VECTOR('',#1025,1.);
#1025 = DIRECTION('',(0.132397317473,0.494113455379,0.859257146342));
#1026 = ORIENTED_EDGE('',*,*,#1027,.T.);
#1027 = EDGE_CURVE('',#1020,#951,#1028,.T.);
#1028 = LINE('',#1029,#1030);
#1029 = CARTESIAN_POINT('',(23.015419006348,-32.40655899047,27.));
#1030 = VECTOR('',#1031,1.);
#1031 = DIRECTION('',(-0.312667624088,-0.416026390047,-0.853909245548));
#1032 = ORIENTED_EDGE('',*,*,#1005,.T.);
#1033 = PLANE('',#1034);
#1034 = AXIS2_PLACEMENT_3D('',#1035,#1036,#1037);
#1035 = CARTESIAN_POINT('',(19.185366836106,-40.21688252974,
    12.291572509815));
#1036 = DIRECTION('',(-0.329559077598,-0.795625546262,0.508301883242));
#1037 = DIRECTION('',(0.,-0.53837841744,-0.842703197831));
#1038 = ADVANCED_FACE('',(#1039),#1056,.F.);
#1039 = FACE_BOUND('',#1040,.F.);
#1040 = EDGE_LOOP('',(#1041,#1049,#1050));
#1041 = ORIENTED_EDGE('',*,*,#1042,.T.);
#1042 = EDGE_CURVE('',#1043,#951,#1045,.T.);
#1043 = VERTEX_POINT('',#1044);
#1044 = CARTESIAN_POINT('',(21.166082382202,-31.64054107666,27.));
#1045 = LINE('',#1046,#1047);
#1046 = CARTESIAN_POINT('',(21.166082382202,-31.64054107666,27.));
#1047 = VECTOR('',#1048,1.);
#1048 = DIRECTION('',(-0.25577191173,-0.443009936691,-0.859257193839));
#1049 = ORIENTED_EDGE('',*,*,#1027,.F.);
#1050 = ORIENTED_EDGE('',*,*,#1051,.T.);
#1051 = EDGE_CURVE('',#1020,#1043,#1052,.T.);
#1052 = LINE('',#1053,#1054);
#1053 = CARTESIAN_POINT('',(23.015419006348,-32.40655899047,27.));
#1054 = VECTOR('',#1055,1.);
#1055 = DIRECTION('',(-0.923879955935,0.382682410127,0.));
#1056 = PLANE('',#1057);
#1057 = AXIS2_PLACEMENT_3D('',#1058,#1059,#1060);
#1058 = CARTESIAN_POINT('',(17.749217367273,-38.5845553941,
    13.915461148201));
#1059 = DIRECTION('',(-0.32955806731,-0.795626045638,0.508301756611));
#1060 = DIRECTION('',(-2.775557561563E-17,-0.538378082223,
    -0.842703411991));
#1061 = ADVANCED_FACE('',(#1062),#1079,.T.);
#1062 = FACE_BOUND('',#1063,.T.);
#1063 = EDGE_LOOP('',(#1064,#1072,#1073));
#1064 = ORIENTED_EDGE('',*,*,#1065,.T.);
#1065 = EDGE_CURVE('',#1066,#974,#1068,.T.);
#1066 = VERTEX_POINT('',#1067);
#1067 = CARTESIAN_POINT('',(25.,-50.,9.999999776483E-03));
#1068 = LINE('',#1069,#1070);
#1069 = CARTESIAN_POINT('',(25.,-50.,9.999999776483E-03));
#1070 = VECTOR('',#1071,1.);
#1071 = DIRECTION('',(-0.991444823979,0.130526476265,0.));
#1072 = ORIENTED_EDGE('',*,*,#996,.F.);
#1073 = ORIENTED_EDGE('',*,*,#1074,.T.);
#1074 = EDGE_CURVE('',#997,#1066,#1075,.T.);
#1075 = LINE('',#1076,#1077);
#1076 = CARTESIAN_POINT('',(18.855165481567,-47.93283462524,0.));
#1077 = VECTOR('',#1078,1.);
#1078 = DIRECTION('',(0.947804574435,-0.318848097932,1.54244113557E-03)
  );
#1079 = PLANE('',#1080);
#1080 = AXIS2_PLACEMENT_3D('',#1081,#1082,#1083);
#1081 = CARTESIAN_POINT('',(21.567802229491,-49.20680757722,
    7.287082732703E-03));
#1082 = DIRECTION('',(-1.046340548733E-03,-7.947727931114E-03,
    -0.99996786888));
#1083 = DIRECTION('',(1.694065894509E-21,-0.999968416277,
    7.947732281818E-03));
#1084 = ADVANCED_FACE('',(#1085),#1102,.T.);
#1085 = FACE_BOUND('',#1086,.T.);
#1086 = EDGE_LOOP('',(#1087,#1095,#1096));
#1087 = ORIENTED_EDGE('',*,*,#1088,.T.);
#1088 = EDGE_CURVE('',#1089,#1066,#1091,.T.);
#1089 = VERTEX_POINT('',#1090);
#1090 = CARTESIAN_POINT('',(25.,-48.74181747436,0.));
#1091 = LINE('',#1092,#1093);
#1092 = CARTESIAN_POINT('',(25.,-48.74181747436,0.));
#1093 = VECTOR('',#1094,1.);
#1094 = DIRECTION('',(0.,-0.999968416365,7.947721206107E-03));
#1095 = ORIENTED_EDGE('',*,*,#1074,.F.);
#1096 = ORIENTED_EDGE('',*,*,#1097,.T.);
#1097 = EDGE_CURVE('',#997,#1089,#1098,.T.);
#1098 = LINE('',#1099,#1100);
#1099 = CARTESIAN_POINT('',(18.855165481567,-47.93283462524,0.));
#1100 = VECTOR('',#1101,1.);
#1101 = DIRECTION('',(0.991444860591,-0.130526198169,0.));
#1102 = PLANE('',#1103);
#1103 = AXIS2_PLACEMENT_3D('',#1104,#1105,#1106);
#1104 = CARTESIAN_POINT('',(22.204912383986,-48.72321457917,
    2.776841774285E-03));
#1105 = DIRECTION('',(-1.046336822649E-03,-7.94771685544E-03,
    -0.999967868972));
#1106 = DIRECTION('',(0.,-0.999968416365,7.947721206107E-03));
#1107 = ADVANCED_FACE('',(#1108),#1125,.T.);
#1108 = FACE_BOUND('',#1109,.T.);
#1109 = EDGE_LOOP('',(#1110,#1118,#1119));
#1110 = ORIENTED_EDGE('',*,*,#1111,.T.);
#1111 = EDGE_CURVE('',#1112,#1066,#1114,.T.);
#1112 = VERTEX_POINT('',#1113);
#1113 = CARTESIAN_POINT('',(31.144834518433,-47.93283462524,0.));
#1114 = LINE('',#1115,#1116);
#1115 = CARTESIAN_POINT('',(31.144834518433,-47.93283462524,0.));
#1116 = VECTOR('',#1117,1.);
#1117 = DIRECTION('',(-0.947804574435,-0.318848097932,1.54244113557E-03)
  );
#1118 = ORIENTED_EDGE('',*,*,#1088,.F.);
#1119 = ORIENTED_EDGE('',*,*,#1120,.T.);
#1120 = EDGE_CURVE('',#1089,#1112,#1121,.T.);
#1121 = LINE('',#1122,#1123);
#1122 = CARTESIAN_POINT('',(25.,-48.74181747436,0.));
#1123 = VECTOR('',#1124,1.);
#1124 = DIRECTION('',(0.991444860591,0.130526198169,0.));
#1125 = PLANE('',#1126);
#1126 = AXIS2_PLACEMENT_3D('',#1127,#1128,#1129);
#1127 = CARTESIAN_POINT('',(27.795087616014,-48.72321457917,
    2.776841774285E-03));
#1128 = DIRECTION('',(1.046336822649E-03,-7.94771685544E-03,
    -0.999967868972));
#1129 = DIRECTION('',(0.,-0.999968416365,7.947721206107E-03));
#1130 = ADVANCED_FACE('',(#1131),#1148,.T.);
#1131 = FACE_BOUND('',#1132,.T.);
#1132 = EDGE_LOOP('',(#1133,#1141,#1142));
#1133 = ORIENTED_EDGE('',*,*,#1134,.T.);
#1134 = EDGE_CURVE('',#1135,#1066,#1137,.T.);
#1135 = VERTEX_POINT('',#1136);
#1136 = CARTESIAN_POINT('',(31.470476150513,-49.14814376831,
    9.999999776483E-03));
#1137 = LINE('',#1138,#1139);
#1138 = CARTESIAN_POINT('',(31.470476150513,-49.14814376831,
    9.999999776483E-03));
#1139 = VECTOR('',#1140,1.);
#1140 = DIRECTION('',(-0.991444823979,-0.130526476265,0.));
#1141 = ORIENTED_EDGE('',*,*,#1111,.F.);
#1142 = ORIENTED_EDGE('',*,*,#1143,.T.);
#1143 = EDGE_CURVE('',#1112,#1135,#1144,.T.);
#1144 = LINE('',#1145,#1146);
#1145 = CARTESIAN_POINT('',(31.144834518433,-47.93283462524,0.));
#1146 = VECTOR('',#1147,1.);
#1147 = DIRECTION('',(0.258811262638,-0.965895213716,7.947732456697E-03)
  );
#1148 = PLANE('',#1149);
#1149 = AXIS2_PLACEMENT_3D('',#1150,#1151,#1152);
#1150 = CARTESIAN_POINT('',(28.432197770509,-49.20680757722,
    7.287082732703E-03));
#1151 = DIRECTION('',(1.046340548733E-03,-7.947727931114E-03,
    -0.99996786888));
#1152 = DIRECTION('',(0.,-0.999968416277,7.947732281818E-03));
#1153 = ADVANCED_FACE('',(#1154),#1171,.T.);
#1154 = FACE_BOUND('',#1155,.T.);
#1155 = EDGE_LOOP('',(#1156,#1164,#1165));
#1156 = ORIENTED_EDGE('',*,*,#1157,.T.);
#1157 = EDGE_CURVE('',#1158,#1135,#1160,.T.);
#1158 = VERTEX_POINT('',#1159);
#1159 = CARTESIAN_POINT('',(36.870906829834,-45.56101608276,0.));
#1160 = LINE('',#1161,#1162);
#1161 = CARTESIAN_POINT('',(36.870906829834,-45.56101608276,0.));
#1162 = VECTOR('',#1163,1.);
#1163 = DIRECTION('',(-0.83298493299,-0.553293522721,1.542441638148E-03)
  );
#1164 = ORIENTED_EDGE('',*,*,#1143,.F.);
#1165 = ORIENTED_EDGE('',*,*,#1166,.T.);
#1166 = EDGE_CURVE('',#1112,#1158,#1167,.T.);
#1167 = LINE('',#1168,#1169);
#1168 = CARTESIAN_POINT('',(31.144834518433,-47.93283462524,0.));
#1169 = VECTOR('',#1170,1.);
#1170 = DIRECTION('',(0.923879433712,0.382683670888,0.));
#1171 = PLANE('',#1172);
#1172 = AXIS2_PLACEMENT_3D('',#1173,#1174,#1175);
#1173 = CARTESIAN_POINT('',(33.839866460542,-47.19144261792,
    2.776841429651E-03));
#1174 = DIRECTION('',(3.067710395396E-03,-7.406102633849E-03,
    -0.999967868882));
#1175 = DIRECTION('',(0.,-0.999972574188,7.406137482945E-03));
#1176 = ADVANCED_FACE('',(#1177),#1194,.T.);
#1177 = FACE_BOUND('',#1178,.T.);
#1178 = EDGE_LOOP('',(#1179,#1187,#1188));
#1179 = ORIENTED_EDGE('',*,*,#1180,.T.);
#1180 = EDGE_CURVE('',#1181,#1135,#1183,.T.);
#1181 = VERTEX_POINT('',#1182);
#1182 = CARTESIAN_POINT('',(37.5,-46.65063476562,9.999999776483E-03));
#1183 = LINE('',#1184,#1185);
#1184 = CARTESIAN_POINT('',(37.5,-46.65063476562,9.999999776483E-03));
#1185 = VECTOR('',#1186,1.);
#1186 = DIRECTION('',(-0.923879616503,-0.38268322959,0.));
#1187 = ORIENTED_EDGE('',*,*,#1157,.F.);
#1188 = ORIENTED_EDGE('',*,*,#1189,.T.);
#1189 = EDGE_CURVE('',#1158,#1181,#1190,.T.);
#1190 = LINE('',#1191,#1192);
#1191 = CARTESIAN_POINT('',(36.870906829834,-45.56101608276,0.));
#1192 = VECTOR('',#1193,1.);
#1193 = DIRECTION('',(0.4999851204,-0.865997524972,7.947711609917E-03));
#1194 = PLANE('',#1195);
#1195 = AXIS2_PLACEMENT_3D('',#1196,#1197,#1198);
#1196 = CARTESIAN_POINT('',(34.580431584058,-47.49366142649,
    7.287082373547E-03));
#1197 = DIRECTION('',(3.067699384939E-03,-7.406086058012E-03,
    -0.999967869039));
#1198 = DIRECTION('',(0.,-0.99997257431,7.40612090678E-03));
#1199 = ADVANCED_FACE('',(#1200),#1215,.T.);
#1200 = FACE_BOUND('',#1201,.T.);
#1201 = EDGE_LOOP('',(#1202,#1208,#1209));
#1202 = ORIENTED_EDGE('',*,*,#1203,.T.);
#1203 = EDGE_CURVE('',#77,#1181,#1204,.T.);
#1204 = LINE('',#1205,#1206);
#1205 = CARTESIAN_POINT('',(41.787998199463,-41.78799819946,0.));
#1206 = VECTOR('',#1207,1.);
#1207 = DIRECTION('',(-0.661398503959,-0.750033092494,1.542441154145E-03
    ));
#1208 = ORIENTED_EDGE('',*,*,#1189,.F.);
#1209 = ORIENTED_EDGE('',*,*,#1210,.T.);
#1210 = EDGE_CURVE('',#1158,#77,#1211,.T.);
#1211 = LINE('',#1212,#1213);
#1212 = CARTESIAN_POINT('',(36.870906829834,-45.56101608276,0.));
#1213 = VECTOR('',#1214,1.);
#1214 = DIRECTION('',(0.793353264469,0.608761527822,0.));
#1215 = PLANE('',#1216);
#1216 = AXIS2_PLACEMENT_3D('',#1217,#1218,#1219);
#1217 = CARTESIAN_POINT('',(39.282222564137,-44.14736164924,
    2.776841892019E-03));
#1218 = DIRECTION('',(4.880006958298E-03,-6.359747247576E-03,
    -0.999967869057));
#1219 = DIRECTION('',(6.776263578034E-21,-0.999979776121,
    6.359822975927E-03));
#1220 = ADVANCED_FACE('',(#1221),#1238,.T.);
#1221 = FACE_BOUND('',#1222,.T.);
#1222 = EDGE_LOOP('',(#1223,#1231,#1232));
#1223 = ORIENTED_EDGE('',*,*,#1224,.T.);
#1224 = EDGE_CURVE('',#1225,#1181,#1227,.T.);
#1225 = VERTEX_POINT('',#1226);
#1226 = CARTESIAN_POINT('',(42.677669525146,-42.67766952514,
    9.999999776483E-03));
#1227 = LINE('',#1228,#1229);
#1228 = CARTESIAN_POINT('',(42.677669525146,-42.67766952514,
    9.999999776483E-03));
#1229 = VECTOR('',#1230,1.);
#1230 = DIRECTION('',(-0.793353364046,-0.608761398051,0.));
#1231 = ORIENTED_EDGE('',*,*,#1203,.F.);
#1232 = ORIENTED_EDGE('',*,*,#1233,.T.);
#1233 = EDGE_CURVE('',#77,#1225,#1234,.T.);
#1234 = LINE('',#1235,#1236);
#1235 = CARTESIAN_POINT('',(41.787998199463,-41.78799819946,0.));
#1236 = VECTOR('',#1237,1.);
#1237 = DIRECTION('',(0.707084448281,-0.707084448281,7.94770396734E-03)
  );
#1238 = PLANE('',#1239);
#1239 = AXIS2_PLACEMENT_3D('',#1240,#1241,#1242);
#1240 = CARTESIAN_POINT('',(40.075774665813,-44.24761055133,
    7.287081932796E-03));
#1241 = DIRECTION('',(4.880001847102E-03,-6.359742740502E-03,
    -0.999967869111));
#1242 = DIRECTION('',(6.776263578034E-21,-0.99997977615,
    6.359818468641E-03));
#1243 = ADVANCED_FACE('',(#1244),#1254,.T.);
#1244 = FACE_BOUND('',#1245,.T.);
#1245 = EDGE_LOOP('',(#1246,#1252,#1253));
#1246 = ORIENTED_EDGE('',*,*,#1247,.T.);
#1247 = EDGE_CURVE('',#79,#1225,#1248,.T.);
#1248 = LINE('',#1249,#1250);
#1249 = CARTESIAN_POINT('',(45.561016082764,-36.87090682983,0.));
#1250 = VECTOR('',#1251,1.);
#1251 = DIRECTION('',(-0.4447391569,-0.89565880959,1.542440834191E-03));
#1252 = ORIENTED_EDGE('',*,*,#1233,.F.);
#1253 = ORIENTED_EDGE('',*,*,#76,.T.);
#1254 = PLANE('',#1255);
#1255 = AXIS2_PLACEMENT_3D('',#1256,#1257,#1258);
#1256 = CARTESIAN_POINT('',(43.751270090195,-39.79841957118,
    2.776842299473E-03));
#1257 = DIRECTION('',(6.359741805316E-03,-4.880002782304E-03,
    -0.999967869112));
#1258 = DIRECTION('',(-0.999979776156,-6.776263578034E-21,
    -6.359817533472E-03));
#1259 = ADVANCED_FACE('',(#1260),#1277,.T.);
#1260 = FACE_BOUND('',#1261,.T.);
#1261 = EDGE_LOOP('',(#1262,#1270,#1271));
#1262 = ORIENTED_EDGE('',*,*,#1263,.T.);
#1263 = EDGE_CURVE('',#1264,#1225,#1266,.T.);
#1264 = VERTEX_POINT('',#1265);
#1265 = CARTESIAN_POINT('',(46.650634765625,-37.5,9.999999776483E-03));
#1266 = LINE('',#1267,#1268);
#1267 = CARTESIAN_POINT('',(46.650634765625,-37.5,9.999999776483E-03));
#1268 = VECTOR('',#1269,1.);
#1269 = DIRECTION('',(-0.608761398051,-0.793353364046,0.));
#1270 = ORIENTED_EDGE('',*,*,#1247,.F.);
#1271 = ORIENTED_EDGE('',*,*,#1272,.T.);
#1272 = EDGE_CURVE('',#79,#1264,#1273,.T.);
#1273 = LINE('',#1274,#1275);
#1274 = CARTESIAN_POINT('',(45.561016082764,-36.87090682983,0.));
#1275 = VECTOR('',#1276,1.);
#1276 = DIRECTION('',(0.865997524972,-0.4999851204,7.947711609917E-03));
#1277 = PLANE('',#1278);
#1278 = AXIS2_PLACEMENT_3D('',#1279,#1280,#1281);
#1279 = CARTESIAN_POINT('',(44.543728436769,-39.68986674034,
    7.287081911168E-03));
#1280 = DIRECTION('',(6.359747908869E-03,-4.88000581293E-03,
    -0.999967869059));
#1281 = DIRECTION('',(-0.999979776117,0.,-6.359823637193E-03));
#1282 = ADVANCED_FACE('',(#1283),#1293,.T.);
#1283 = FACE_BOUND('',#1284,.T.);
#1284 = EDGE_LOOP('',(#1285,#1291,#1292));
#1285 = ORIENTED_EDGE('',*,*,#1286,.T.);
#1286 = EDGE_CURVE('',#132,#1264,#1287,.T.);
#1287 = LINE('',#1288,#1289);
#1288 = CARTESIAN_POINT('',(47.932834625244,-31.14483451843,0.));
#1289 = VECTOR('',#1290,1.);
#1290 = DIRECTION('',(-0.197771783212,-0.980246878414,1.542441120293E-03
    ));
#1291 = ORIENTED_EDGE('',*,*,#1272,.F.);
#1292 = ORIENTED_EDGE('',*,*,#131,.T.);
#1293 = PLANE('',#1294);
#1294 = AXIS2_PLACEMENT_3D('',#1295,#1296,#1297);
#1295 = CARTESIAN_POINT('',(46.942449868786,-34.44099024024,
    2.776842303162E-03));
#1296 = DIRECTION('',(7.406084127002E-03,-3.067702729604E-03,
    -0.999967869043));
#1297 = DIRECTION('',(-0.999972574325,3.388131789017E-21,
    -7.406118975836E-03));
#1298 = ADVANCED_FACE('',(#1299),#1314,.T.);
#1299 = FACE_BOUND('',#1300,.T.);
#1300 = EDGE_LOOP('',(#1301,#1307,#1308));
#1301 = ORIENTED_EDGE('',*,*,#1302,.T.);
#1302 = EDGE_CURVE('',#767,#1264,#1303,.T.);
#1303 = LINE('',#1304,#1305);
#1304 = CARTESIAN_POINT('',(49.148143768311,-31.47047615051,
    9.999999776483E-03));
#1305 = VECTOR('',#1306,1.);
#1306 = DIRECTION('',(-0.38268322959,-0.923879616503,0.));
#1307 = ORIENTED_EDGE('',*,*,#1286,.F.);
#1308 = ORIENTED_EDGE('',*,*,#1309,.T.);
#1309 = EDGE_CURVE('',#132,#767,#1310,.T.);
#1310 = LINE('',#1311,#1312);
#1311 = CARTESIAN_POINT('',(47.932834625244,-31.14483451843,0.));
#1312 = VECTOR('',#1313,1.);
#1313 = DIRECTION('',(0.965895213716,-0.258811262638,7.947732456697E-03)
  );
#1314 = PLANE('',#1315);
#1315 = AXIS2_PLACEMENT_3D('',#1316,#1317,#1318);
#1316 = CARTESIAN_POINT('',(47.67980895403,-34.13103357692,
    7.287082553664E-03));
#1317 = DIRECTION('',(7.406103633461E-03,-3.067706664924E-03,
    -0.999967868886));
#1318 = DIRECTION('',(-0.99997257418,3.388131789017E-21,
    -7.406138482477E-03));
#1319 = ADVANCED_FACE('',(#1320),#1325,.T.);
#1320 = FACE_BOUND('',#1321,.T.);
#1321 = EDGE_LOOP('',(#1322,#1323,#1324));
#1322 = ORIENTED_EDGE('',*,*,#766,.F.);
#1323 = ORIENTED_EDGE('',*,*,#1309,.F.);
#1324 = ORIENTED_EDGE('',*,*,#177,.T.);
#1325 = PLANE('',#1326);
#1326 = AXIS2_PLACEMENT_3D('',#1327,#1328,#1329);
#1327 = CARTESIAN_POINT('',(48.63828704552,-28.44017206823,
    2.776841474549E-03));
#1328 = DIRECTION('',(7.947728518084E-03,-1.046338358065E-03,
    -0.999967868878));
#1329 = DIRECTION('',(-0.999968416272,0.,-7.947732868769E-03));
#1330 = ADVANCED_FACE('',(#1331),#1348,.F.);
#1331 = FACE_BOUND('',#1332,.F.);
#1332 = EDGE_LOOP('',(#1333,#1341,#1347));
#1333 = ORIENTED_EDGE('',*,*,#1334,.T.);
#1334 = EDGE_CURVE('',#1158,#1335,#1337,.T.);
#1335 = VERTEX_POINT('',#1336);
#1336 = CARTESIAN_POINT('',(28.833917617798,-31.64054107666,27.));
#1337 = LINE('',#1338,#1339);
#1338 = CARTESIAN_POINT('',(36.870906829834,-45.56101608276,0.));
#1339 = VECTOR('',#1340,1.);
#1340 = DIRECTION('',(-0.255771883365,0.44300994013,0.859257200509));
#1341 = ORIENTED_EDGE('',*,*,#1342,.T.);
#1342 = EDGE_CURVE('',#1335,#1112,#1343,.T.);
#1343 = LINE('',#1344,#1345);
#1344 = CARTESIAN_POINT('',(28.833917617798,-31.64054107666,27.));
#1345 = VECTOR('',#1346,1.);
#1346 = DIRECTION('',(7.308567924104E-02,-0.515264456314,-0.853909259552
    ));
#1347 = ORIENTED_EDGE('',*,*,#1166,.T.);
#1348 = PLANE('',#1349);
#1349 = AXIS2_PLACEMENT_3D('',#1350,#1351,#1352);
#1350 = CARTESIAN_POINT('',(31.648393817973,-39.87152847292,
    12.291572622604));
#1351 = DIRECTION('',(0.329559139703,-0.795625563686,0.508301815704));
#1352 = DIRECTION('',(0.,-0.538378358268,-0.842703235634));
#1353 = ADVANCED_FACE('',(#1354),#1371,.F.);
#1354 = FACE_BOUND('',#1355,.F.);
#1355 = EDGE_LOOP('',(#1356,#1364,#1365));
#1356 = ORIENTED_EDGE('',*,*,#1357,.T.);
#1357 = EDGE_CURVE('',#1358,#1112,#1360,.T.);
#1358 = VERTEX_POINT('',#1359);
#1359 = CARTESIAN_POINT('',(26.984580993652,-32.40655899047,27.));
#1360 = LINE('',#1361,#1362);
#1361 = CARTESIAN_POINT('',(26.984580993652,-32.40655899047,27.));
#1362 = VECTOR('',#1363,1.);
#1363 = DIRECTION('',(0.132397317473,-0.494113455379,-0.859257146342));
#1364 = ORIENTED_EDGE('',*,*,#1342,.F.);
#1365 = ORIENTED_EDGE('',*,*,#1366,.T.);
#1366 = EDGE_CURVE('',#1335,#1358,#1367,.T.);
#1367 = LINE('',#1368,#1369);
#1368 = CARTESIAN_POINT('',(28.833917617798,-31.64054107666,27.));
#1369 = VECTOR('',#1370,1.);
#1370 = DIRECTION('',(-0.923879955935,-0.382682410127,0.));
#1371 = PLANE('',#1372);
#1372 = AXIS2_PLACEMENT_3D('',#1373,#1374,#1375);
#1373 = CARTESIAN_POINT('',(29.47865333223,-39.73280960352,
    13.915461140419));
#1374 = DIRECTION('',(0.32955802407,-0.795625941247,0.508301948045));
#1375 = DIRECTION('',(0.,-0.538378276378,-0.842703287952));
#1376 = ADVANCED_FACE('',(#1377),#1387,.F.);
#1377 = FACE_BOUND('',#1378,.F.);
#1378 = EDGE_LOOP('',(#1379,#1380,#1386));
#1379 = ORIENTED_EDGE('',*,*,#94,.F.);
#1380 = ORIENTED_EDGE('',*,*,#1381,.T.);
#1381 = EDGE_CURVE('',#87,#1158,#1382,.T.);
#1382 = LINE('',#1383,#1384);
#1383 = CARTESIAN_POINT('',(30.421977996826,-30.42197799682,27.));
#1384 = VECTOR('',#1385,1.);
#1385 = DIRECTION('',(0.203955558102,-0.478791291065,-0.853909263282));
#1386 = ORIENTED_EDGE('',*,*,#1210,.T.);
#1387 = PLANE('',#1388);
#1388 = AXIS2_PLACEMENT_3D('',#1389,#1390,#1391);
#1389 = CARTESIAN_POINT('',(35.270889489659,-37.64406143197,
    12.291572276949));
#1390 = DIRECTION('',(0.524252642066,-0.683219168723,0.50830181465));
#1391 = DIRECTION('',(-0.793353264469,-0.608761527822,2.775557561563E-17
    ));
#1392 = ADVANCED_FACE('',(#1393),#1403,.F.);
#1393 = FACE_BOUND('',#1394,.F.);
#1394 = EDGE_LOOP('',(#1395,#1396,#1397));
#1395 = ORIENTED_EDGE('',*,*,#1334,.F.);
#1396 = ORIENTED_EDGE('',*,*,#1381,.F.);
#1397 = ORIENTED_EDGE('',*,*,#1398,.T.);
#1398 = EDGE_CURVE('',#87,#1335,#1399,.T.);
#1399 = LINE('',#1400,#1401);
#1400 = CARTESIAN_POINT('',(30.421977996826,-30.42197799682,27.));
#1401 = VECTOR('',#1402,1.);
#1402 = DIRECTION('',(-0.793352980196,-0.608761898294,0.));
#1403 = PLANE('',#1404);
#1404 = AXIS2_PLACEMENT_3D('',#1405,#1406,#1407);
#1405 = CARTESIAN_POINT('',(33.139177824501,-38.07164012078,
    13.915461272203));
#1406 = DIRECTION('',(0.52425297738,-0.683218945119,0.508301769363));
#1407 = DIRECTION('',(-0.793352980196,-0.608761898294,2.775557561563E-17
    ));
#1408 = ADVANCED_FACE('',(#1409),#1419,.F.);
#1409 = FACE_BOUND('',#1410,.F.);
#1410 = EDGE_LOOP('',(#1411,#1412,#1418));
#1411 = ORIENTED_EDGE('',*,*,#1357,.F.);
#1412 = ORIENTED_EDGE('',*,*,#1413,.T.);
#1413 = EDGE_CURVE('',#1358,#1089,#1414,.T.);
#1414 = LINE('',#1415,#1416);
#1415 = CARTESIAN_POINT('',(26.984580993652,-32.40655899047,27.));
#1416 = VECTOR('',#1417,1.);
#1417 = DIRECTION('',(-6.276489004935E-02,-0.516623259997,
    -0.853909231597));
#1418 = ORIENTED_EDGE('',*,*,#1120,.T.);
#1419 = PLANE('',#1420);
#1420 = AXIS2_PLACEMENT_3D('',#1421,#1422,#1423);
#1421 = CARTESIAN_POINT('',(27.572820701579,-41.08552394601,
    12.291572428984));
#1422 = DIRECTION('',(0.112406414611,-0.853811446494,0.508301890406));
#1423 = DIRECTION('',(0.,-0.511543894032,-0.859257146888));
#1424 = ADVANCED_FACE('',(#1425),#1442,.F.);
#1425 = FACE_BOUND('',#1426,.F.);
#1426 = EDGE_LOOP('',(#1427,#1435,#1436));
#1427 = ORIENTED_EDGE('',*,*,#1428,.T.);
#1428 = EDGE_CURVE('',#1429,#1089,#1431,.T.);
#1429 = VERTEX_POINT('',#1430);
#1430 = CARTESIAN_POINT('',(25.,-32.66783523559,27.));
#1431 = LINE('',#1432,#1433);
#1432 = CARTESIAN_POINT('',(25.,-32.66783523559,27.));
#1433 = VECTOR('',#1434,1.);
#1434 = DIRECTION('',(0.,-0.511543866106,-0.859257163514));
#1435 = ORIENTED_EDGE('',*,*,#1413,.F.);
#1436 = ORIENTED_EDGE('',*,*,#1437,.T.);
#1437 = EDGE_CURVE('',#1358,#1429,#1438,.T.);
#1438 = LINE('',#1439,#1440);
#1439 = CARTESIAN_POINT('',(26.984580993652,-32.40655899047,27.));
#1440 = VECTOR('',#1441,1.);
#1441 = DIRECTION('',(-0.991444783753,-0.130526781809,0.));
#1442 = PLANE('',#1443);
#1443 = AXIS2_PLACEMENT_3D('',#1444,#1445,#1446);
#1444 = CARTESIAN_POINT('',(25.51291519917,-40.38996195861,
    13.915461017369));
#1445 = DIRECTION('',(0.112406921628,-0.853811413731,0.508301833317));
#1446 = DIRECTION('',(0.,-0.511543866106,-0.859257163514));
#1447 = ADVANCED_FACE('',(#1448),#1458,.F.);
#1448 = FACE_BOUND('',#1449,.F.);
#1449 = EDGE_LOOP('',(#1450,#1451,#1457));
#1450 = ORIENTED_EDGE('',*,*,#1428,.F.);
#1451 = ORIENTED_EDGE('',*,*,#1452,.T.);
#1452 = EDGE_CURVE('',#1429,#997,#1453,.T.);
#1453 = LINE('',#1454,#1455);
#1454 = CARTESIAN_POINT('',(25.,-32.66783523559,27.));
#1455 = VECTOR('',#1456,1.);
#1456 = DIRECTION('',(-0.194338185582,-0.482774967396,-0.853909246045));
#1457 = ORIENTED_EDGE('',*,*,#1097,.T.);
#1458 = PLANE('',#1459);
#1459 = AXIS2_PLACEMENT_3D('',#1460,#1461,#1462);
#1460 = CARTESIAN_POINT('',(23.321914235099,-41.20331859371,
    12.291572408687));
#1461 = DIRECTION('',(-0.112406416759,-0.853811462805,0.508301862533));
#1462 = DIRECTION('',(-6.938893903907E-18,-0.511543866106,
    -0.859257163514));
#1463 = ADVANCED_FACE('',(#1464),#1474,.F.);
#1464 = FACE_BOUND('',#1465,.F.);
#1465 = EDGE_LOOP('',(#1466,#1467,#1468));
#1466 = ORIENTED_EDGE('',*,*,#1019,.F.);
#1467 = ORIENTED_EDGE('',*,*,#1452,.F.);
#1468 = ORIENTED_EDGE('',*,*,#1469,.T.);
#1469 = EDGE_CURVE('',#1429,#1020,#1470,.T.);
#1470 = LINE('',#1471,#1472);
#1471 = CARTESIAN_POINT('',(25.,-32.66783523559,27.));
#1472 = VECTOR('',#1473,1.);
#1473 = DIRECTION('',(-0.991444783753,0.130526781809,0.));
#1474 = PLANE('',#1475);
#1475 = AXIS2_PLACEMENT_3D('',#1476,#1477,#1478);
#1476 = CARTESIAN_POINT('',(21.512223106805,-39.99831397061,
    13.915461016775));
#1477 = DIRECTION('',(-0.112406914979,-0.853811363226,0.508301919622));
#1478 = DIRECTION('',(0.,-0.511543952574,-0.859257112036));
#1479 = ADVANCED_FACE('',(#1480),#1490,.F.);
#1480 = FACE_BOUND('',#1481,.F.);
#1481 = EDGE_LOOP('',(#1482,#1483,#1489));
#1482 = ORIENTED_EDGE('',*,*,#1042,.F.);
#1483 = ORIENTED_EDGE('',*,*,#1484,.T.);
#1484 = EDGE_CURVE('',#1043,#905,#1485,.T.);
#1485 = LINE('',#1486,#1487);
#1486 = CARTESIAN_POINT('',(21.166082382202,-31.64054107666,27.));
#1487 = VECTOR('',#1488,1.);
#1488 = DIRECTION('',(-0.409689276185,-0.320926215604,-0.85390928155));
#1489 = ORIENTED_EDGE('',*,*,#959,.T.);
#1490 = PLANE('',#1491);
#1491 = AXIS2_PLACEMENT_3D('',#1492,#1493,#1494);
#1492 = CARTESIAN_POINT('',(15.445076269034,-38.19344236556,
    12.291572266483));
#1493 = DIRECTION('',(-0.524252645076,-0.683219172646,0.508301806272));
#1494 = DIRECTION('',(-0.793353264469,0.608761527822,0.));
#1495 = ADVANCED_FACE('',(#1496),#1513,.F.);
#1496 = FACE_BOUND('',#1497,.F.);
#1497 = EDGE_LOOP('',(#1498,#1506,#1507));
#1498 = ORIENTED_EDGE('',*,*,#1499,.T.);
#1499 = EDGE_CURVE('',#1500,#905,#1502,.T.);
#1500 = VERTEX_POINT('',#1501);
#1501 = CARTESIAN_POINT('',(19.578022003174,-30.42197799682,27.));
#1502 = LINE('',#1503,#1504);
#1503 = CARTESIAN_POINT('',(19.578022003174,-30.42197799682,27.));
#1504 = VECTOR('',#1505,1.);
#1505 = DIRECTION('',(-0.361716124464,-0.361716094114,-0.859257186506));
#1506 = ORIENTED_EDGE('',*,*,#1484,.F.);
#1507 = ORIENTED_EDGE('',*,*,#1508,.T.);
#1508 = EDGE_CURVE('',#1043,#1500,#1509,.T.);
#1509 = LINE('',#1510,#1511);
#1510 = CARTESIAN_POINT('',(21.166082382202,-31.64054107666,27.));
#1511 = VECTOR('',#1512,1.);
#1512 = DIRECTION('',(-0.793352980196,0.608761898294,0.));
#1513 = PLANE('',#1514);
#1514 = AXIS2_PLACEMENT_3D('',#1515,#1516,#1517);
#1515 = CARTESIAN_POINT('',(14.480339958636,-36.24503175594,
    13.915461273252));
#1516 = DIRECTION('',(-0.524252947847,-0.68321890663,0.508301851558));
#1517 = DIRECTION('',(-0.793352980196,0.608761898294,0.));
#1518 = ADVANCED_FACE('',(#1519),#1529,.F.);
#1519 = FACE_BOUND('',#1520,.F.);
#1520 = EDGE_LOOP('',(#1521,#1522,#1528));
#1521 = ORIENTED_EDGE('',*,*,#1499,.F.);
#1522 = ORIENTED_EDGE('',*,*,#1523,.T.);
#1523 = EDGE_CURVE('',#1500,#859,#1524,.T.);
#1524 = LINE('',#1525,#1526);
#1525 = CARTESIAN_POINT('',(19.578022003174,-30.42197799682,27.));
#1526 = VECTOR('',#1527,1.);
#1527 = DIRECTION('',(-0.478791291065,-0.203955558102,-0.853909263282));
#1528 = ORIENTED_EDGE('',*,*,#913,.T.);
#1529 = PLANE('',#1530);
#1530 = AXIS2_PLACEMENT_3D('',#1531,#1532,#1533);
#1531 = CARTESIAN_POINT('',(12.355938367178,-35.27088945978,
    12.291572386032));
#1532 = DIRECTION('',(-0.683219227177,-0.524252554408,0.508301826488));
#1533 = DIRECTION('',(0.608761430974,-0.793353338783,-5.551115123126E-17
    ));
#1534 = ADVANCED_FACE('',(#1535),#1552,.F.);
#1535 = FACE_BOUND('',#1536,.F.);
#1536 = EDGE_LOOP('',(#1537,#1545,#1546));
#1537 = ORIENTED_EDGE('',*,*,#1538,.T.);
#1538 = EDGE_CURVE('',#1539,#859,#1541,.T.);
#1539 = VERTEX_POINT('',#1540);
#1540 = CARTESIAN_POINT('',(18.35945892334,-28.83391761779,27.));
#1541 = LINE('',#1542,#1543);
#1542 = CARTESIAN_POINT('',(18.35945892334,-28.83391761779,27.));
#1543 = VECTOR('',#1544,1.);
#1544 = DIRECTION('',(-0.44300994013,-0.255771883365,-0.859257200509));
#1545 = ORIENTED_EDGE('',*,*,#1523,.F.);
#1546 = ORIENTED_EDGE('',*,*,#1547,.T.);
#1547 = EDGE_CURVE('',#1500,#1539,#1548,.T.);
#1548 = LINE('',#1549,#1550);
#1549 = CARTESIAN_POINT('',(19.578022003174,-30.42197799682,27.));
#1550 = VECTOR('',#1551,1.);
#1551 = DIRECTION('',(-0.608761898294,0.793352980196,0.));
#1552 = PLANE('',#1553);
#1553 = AXIS2_PLACEMENT_3D('',#1554,#1555,#1556);
#1554 = CARTESIAN_POINT('',(11.928359879218,-33.1391778245,
    13.915461272203));
#1555 = DIRECTION('',(-0.683218945119,-0.52425297738,0.508301769363));
#1556 = DIRECTION('',(0.608761898294,-0.793352980196,-2.775557561563E-17
    ));
#1557 = ADVANCED_FACE('',(#1558),#1568,.F.);
#1558 = FACE_BOUND('',#1559,.F.);
#1559 = EDGE_LOOP('',(#1560,#1561,#1567));
#1560 = ORIENTED_EDGE('',*,*,#1538,.F.);
#1561 = ORIENTED_EDGE('',*,*,#1562,.T.);
#1562 = EDGE_CURVE('',#1539,#813,#1563,.T.);
#1563 = LINE('',#1564,#1565);
#1564 = CARTESIAN_POINT('',(18.35945892334,-28.83391761779,27.));
#1565 = VECTOR('',#1566,1.);
#1566 = DIRECTION('',(-0.515264428622,-7.308568066082E-02,
    -0.853909276141));
#1567 = ORIENTED_EDGE('',*,*,#867,.T.);
#1568 = PLANE('',#1569);
#1569 = AXIS2_PLACEMENT_3D('',#1570,#1571,#1572);
#1570 = CARTESIAN_POINT('',(10.128471897166,-31.64839381714,
    12.291572692868));
#1571 = DIRECTION('',(-0.795625627057,-0.329559000313,0.508301806885));
#1572 = DIRECTION('',(-0.538378321182,-2.775557561563E-17,
    -0.842703259327));
#1573 = ADVANCED_FACE('',(#1574),#1591,.F.);
#1574 = FACE_BOUND('',#1575,.F.);
#1575 = EDGE_LOOP('',(#1576,#1584,#1585));
#1576 = ORIENTED_EDGE('',*,*,#1577,.T.);
#1577 = EDGE_CURVE('',#1578,#813,#1580,.T.);
#1578 = VERTEX_POINT('',#1579);
#1579 = CARTESIAN_POINT('',(17.593439102173,-26.98458099365,27.));
#1580 = LINE('',#1581,#1582);
#1581 = CARTESIAN_POINT('',(17.593439102173,-26.98458099365,27.));
#1582 = VECTOR('',#1583,1.);
#1583 = DIRECTION('',(-0.494113380824,-0.132397323925,-0.85925718822));
#1584 = ORIENTED_EDGE('',*,*,#1562,.F.);
#1585 = ORIENTED_EDGE('',*,*,#1586,.T.);
#1586 = EDGE_CURVE('',#1539,#1578,#1587,.T.);
#1587 = LINE('',#1588,#1589);
#1588 = CARTESIAN_POINT('',(18.35945892334,-28.83391761779,27.));
#1589 = VECTOR('',#1590,1.);
#1590 = DIRECTION('',(-0.382683223445,0.923879619049,0.));
#1591 = PLANE('',#1592);
#1592 = AXIS2_PLACEMENT_3D('',#1593,#1594,#1595);
#1593 = CARTESIAN_POINT('',(10.267190581422,-29.47865331954,
    13.915461300957));
#1594 = DIRECTION('',(-0.795625711888,-0.329558749651,0.50830183662));
#1595 = DIRECTION('',(-0.538378302783,2.775557561563E-17,-0.842703271082
    ));
#1596 = ADVANCED_FACE('',(#1597),#1607,.F.);
#1597 = FACE_BOUND('',#1598,.F.);
#1598 = EDGE_LOOP('',(#1599,#1600,#1606));
#1599 = ORIENTED_EDGE('',*,*,#1577,.F.);
#1600 = ORIENTED_EDGE('',*,*,#1601,.T.);
#1601 = EDGE_CURVE('',#1578,#54,#1602,.T.);
#1602 = LINE('',#1603,#1604);
#1603 = CARTESIAN_POINT('',(17.593439102173,-26.98458099365,27.));
#1604 = VECTOR('',#1605,1.);
#1605 = DIRECTION('',(-0.516623185372,6.27648933501E-02,-0.853909276504)
  );
#1606 = ORIENTED_EDGE('',*,*,#821,.T.);
#1607 = PLANE('',#1608);
#1608 = AXIS2_PLACEMENT_3D('',#1609,#1610,#1611);
#1609 = CARTESIAN_POINT('',(8.914475836727,-27.57282070642,
    12.291572375997));
#1610 = DIRECTION('',(-0.853811491728,-0.112406404003,0.508301816771));
#1611 = DIRECTION('',(-0.511543819309,0.,-0.859257191373));
#1612 = ADVANCED_FACE('',(#1613),#1630,.F.);
#1613 = FACE_BOUND('',#1614,.F.);
#1614 = EDGE_LOOP('',(#1615,#1623,#1624));
#1615 = ORIENTED_EDGE('',*,*,#1616,.T.);
#1616 = EDGE_CURVE('',#1617,#54,#1619,.T.);
#1617 = VERTEX_POINT('',#1618);
#1618 = CARTESIAN_POINT('',(17.332164764404,-25.,27.));
#1619 = LINE('',#1620,#1621);
#1620 = CARTESIAN_POINT('',(17.332164764404,-25.,27.));
#1621 = VECTOR('',#1622,1.);
#1622 = DIRECTION('',(-0.511543835295,0.,-0.859257181857));
#1623 = ORIENTED_EDGE('',*,*,#1601,.F.);
#1624 = ORIENTED_EDGE('',*,*,#1625,.T.);
#1625 = EDGE_CURVE('',#1578,#1617,#1626,.T.);
#1626 = LINE('',#1627,#1628);
#1627 = CARTESIAN_POINT('',(17.593439102173,-26.98458099365,27.));
#1628 = VECTOR('',#1629,1.);
#1629 = DIRECTION('',(-0.130525845181,0.991444907062,0.));
#1630 = PLANE('',#1631);
#1631 = AXIS2_PLACEMENT_3D('',#1632,#1633,#1634);
#1632 = CARTESIAN_POINT('',(9.610038161805,-25.51291519036,
    13.915460982192));
#1633 = DIRECTION('',(-0.853811510482,-0.112406113781,0.508301849449));
#1634 = DIRECTION('',(-0.511543835295,0.,-0.859257181857));
#1635 = ADVANCED_FACE('',(#1636),#1646,.F.);
#1636 = FACE_BOUND('',#1637,.F.);
#1637 = EDGE_LOOP('',(#1638,#1639,#1645));
#1638 = ORIENTED_EDGE('',*,*,#1616,.F.);
#1639 = ORIENTED_EDGE('',*,*,#1640,.T.);
#1640 = EDGE_CURVE('',#1617,#294,#1641,.T.);
#1641 = LINE('',#1642,#1643);
#1642 = CARTESIAN_POINT('',(17.332164764404,-25.,27.));
#1643 = VECTOR('',#1644,1.);
#1644 = DIRECTION('',(-0.482774938482,0.194338189119,-0.853909261587));
#1645 = ORIENTED_EDGE('',*,*,#301,.T.);
#1646 = PLANE('',#1647);
#1647 = AXIS2_PLACEMENT_3D('',#1648,#1649,#1650);
#1648 = CARTESIAN_POINT('',(8.796682077336,-23.32191423074,
    12.291572389698));
#1649 = DIRECTION('',(-0.853811482391,0.112406402773,0.508301832726));
#1650 = DIRECTION('',(-0.511543835295,0.,-0.859257181857));
#1651 = ADVANCED_FACE('',(#1652),#1669,.F.);
#1652 = FACE_BOUND('',#1653,.F.);
#1653 = EDGE_LOOP('',(#1654,#1662,#1663));
#1654 = ORIENTED_EDGE('',*,*,#1655,.T.);
#1655 = EDGE_CURVE('',#1656,#294,#1658,.T.);
#1656 = VERTEX_POINT('',#1657);
#1657 = CARTESIAN_POINT('',(17.593439102173,-23.01541900634,27.));
#1658 = LINE('',#1659,#1660);
#1659 = CARTESIAN_POINT('',(17.593439102173,-23.01541900634,27.));
#1660 = VECTOR('',#1661,1.);
#1661 = DIRECTION('',(-0.494113380824,0.132397323925,-0.85925718822));
#1662 = ORIENTED_EDGE('',*,*,#1640,.F.);
#1663 = ORIENTED_EDGE('',*,*,#1664,.T.);
#1664 = EDGE_CURVE('',#1617,#1656,#1665,.T.);
#1665 = LINE('',#1666,#1667);
#1666 = CARTESIAN_POINT('',(17.332164764404,-25.,27.));
#1667 = VECTOR('',#1668,1.);
#1668 = DIRECTION('',(0.130525845181,0.991444907062,0.));
#1669 = PLANE('',#1670);
#1670 = AXIS2_PLACEMENT_3D('',#1671,#1672,#1673);
#1671 = CARTESIAN_POINT('',(10.001686095172,-21.51222310716,
    13.915460980151));
#1672 = DIRECTION('',(-0.853811539391,0.112406117587,0.508301800048));
#1673 = DIRECTION('',(-0.511543785799,-6.938893903907E-18,
    -0.859257211323));
#1674 = ADVANCED_FACE('',(#1675),#1692,.F.);
#1675 = FACE_BOUND('',#1676,.F.);
#1676 = EDGE_LOOP('',(#1677,#1685,#1691));
#1677 = ORIENTED_EDGE('',*,*,#1678,.T.);
#1678 = EDGE_CURVE('',#1656,#1679,#1681,.T.);
#1679 = VERTEX_POINT('',#1680);
#1680 = CARTESIAN_POINT('',(18.35945892334,-21.1660823822,27.));
#1681 = LINE('',#1682,#1683);
#1682 = CARTESIAN_POINT('',(17.593439102173,-23.01541900634,27.));
#1683 = VECTOR('',#1684,1.);
#1684 = DIRECTION('',(0.382683223445,0.923879619049,0.));
#1685 = ORIENTED_EDGE('',*,*,#1686,.T.);
#1686 = EDGE_CURVE('',#1679,#294,#1687,.T.);
#1687 = LINE('',#1688,#1689);
#1688 = CARTESIAN_POINT('',(18.35945892334,-21.1660823822,27.));
#1689 = VECTOR('',#1690,1.);
#1690 = DIRECTION('',(-0.515264428622,7.308568066082E-02,-0.853909276141
    ));
#1691 = ORIENTED_EDGE('',*,*,#1655,.F.);
#1692 = PLANE('',#1693);
#1693 = AXIS2_PLACEMENT_3D('',#1694,#1695,#1696);
#1694 = CARTESIAN_POINT('',(10.267190581422,-20.52134668045,
    13.915461300957));
#1695 = DIRECTION('',(-0.795625711888,0.329558749651,0.50830183662));
#1696 = DIRECTION('',(-0.538378302783,0.,-0.842703271082));
#1697 = ADVANCED_FACE('',(#1698),#1708,.F.);
#1698 = FACE_BOUND('',#1699,.F.);
#1699 = EDGE_LOOP('',(#1700,#1701,#1702));
#1700 = ORIENTED_EDGE('',*,*,#338,.T.);
#1701 = ORIENTED_EDGE('',*,*,#1686,.F.);
#1702 = ORIENTED_EDGE('',*,*,#1703,.T.);
#1703 = EDGE_CURVE('',#1679,#339,#1704,.T.);
#1704 = LINE('',#1705,#1706);
#1705 = CARTESIAN_POINT('',(18.35945892334,-21.1660823822,27.));
#1706 = VECTOR('',#1707,1.);
#1707 = DIRECTION('',(-0.443009936691,0.25577191173,-0.859257193839));
#1708 = PLANE('',#1709);
#1709 = AXIS2_PLACEMENT_3D('',#1710,#1711,#1712);
#1710 = CARTESIAN_POINT('',(10.128471814153,-18.3516058895,
    12.291572540714));
#1711 = DIRECTION('',(-0.795625643349,0.329558952174,0.508301812596));
#1712 = DIRECTION('',(-0.538378317649,0.,-0.842703261585));
#1713 = ADVANCED_FACE('',(#1714),#1731,.F.);
#1714 = FACE_BOUND('',#1715,.F.);
#1715 = EDGE_LOOP('',(#1716,#1724,#1730));
#1716 = ORIENTED_EDGE('',*,*,#1717,.T.);
#1717 = EDGE_CURVE('',#1679,#1718,#1720,.T.);
#1718 = VERTEX_POINT('',#1719);
#1719 = CARTESIAN_POINT('',(19.578022003174,-19.57802200317,27.));
#1720 = LINE('',#1721,#1722);
#1721 = CARTESIAN_POINT('',(18.35945892334,-21.1660823822,27.));
#1722 = VECTOR('',#1723,1.);
#1723 = DIRECTION('',(0.608761898294,0.793352980196,0.));
#1724 = ORIENTED_EDGE('',*,*,#1725,.T.);
#1725 = EDGE_CURVE('',#1718,#339,#1726,.T.);
#1726 = LINE('',#1727,#1728);
#1727 = CARTESIAN_POINT('',(19.578022003174,-19.57802200317,27.));
#1728 = VECTOR('',#1729,1.);
#1729 = DIRECTION('',(-0.47879128812,0.203955587009,-0.853909258029));
#1730 = ORIENTED_EDGE('',*,*,#1703,.F.);
#1731 = PLANE('',#1732);
#1732 = AXIS2_PLACEMENT_3D('',#1733,#1734,#1735);
#1733 = CARTESIAN_POINT('',(11.928359877473,-16.86082171289,
    13.915461269402));
#1734 = DIRECTION('',(-0.683218938689,0.524252972446,0.508301783096));
#1735 = DIRECTION('',(-0.608761898294,-0.793352980196,2.775557561563E-17
    ));
#1736 = ADVANCED_FACE('',(#1737),#1747,.F.);
#1737 = FACE_BOUND('',#1738,.F.);
#1738 = EDGE_LOOP('',(#1739,#1740,#1741));
#1739 = ORIENTED_EDGE('',*,*,#384,.T.);
#1740 = ORIENTED_EDGE('',*,*,#1725,.F.);
#1741 = ORIENTED_EDGE('',*,*,#1742,.T.);
#1742 = EDGE_CURVE('',#1718,#385,#1743,.T.);
#1743 = LINE('',#1744,#1745);
#1744 = CARTESIAN_POINT('',(19.578022003174,-19.57802200317,27.));
#1745 = VECTOR('',#1746,1.);
#1746 = DIRECTION('',(-0.361716120493,0.361716120493,-0.859257177073));
#1747 = PLANE('',#1748);
#1748 = AXIS2_PLACEMENT_3D('',#1749,#1750,#1751);
#1749 = CARTESIAN_POINT('',(12.355938373869,-14.7291100211,
    12.291572395447));
#1750 = DIRECTION('',(-0.683219220747,0.524252549474,0.508301840221));
#1751 = DIRECTION('',(-0.608761430974,-0.793353338783,
    -5.551115123126E-17));
#1752 = ADVANCED_FACE('',(#1753),#1763,.F.);
#1753 = FACE_BOUND('',#1754,.F.);
#1754 = EDGE_LOOP('',(#1755,#1756,#1762));
#1755 = ORIENTED_EDGE('',*,*,#1742,.F.);
#1756 = ORIENTED_EDGE('',*,*,#1757,.T.);
#1757 = EDGE_CURVE('',#1718,#431,#1758,.T.);
#1758 = LINE('',#1759,#1760);
#1759 = CARTESIAN_POINT('',(19.578022003174,-19.57802200317,27.));
#1760 = VECTOR('',#1761,1.);
#1761 = DIRECTION('',(-0.203955587009,0.47879128812,-0.853909258029));
#1762 = ORIENTED_EDGE('',*,*,#430,.T.);
#1763 = PLANE('',#1764);
#1764 = AXIS2_PLACEMENT_3D('',#1765,#1766,#1767);
#1765 = CARTESIAN_POINT('',(14.729110021103,-12.35593837386,
    12.291572395447));
#1766 = DIRECTION('',(-0.524252549474,0.683219220747,0.508301840221));
#1767 = DIRECTION('',(0.793353338783,0.608761430974,-2.775557561563E-17)
  );
#1768 = ADVANCED_FACE('',(#1769),#1786,.F.);
#1769 = FACE_BOUND('',#1770,.F.);
#1770 = EDGE_LOOP('',(#1771,#1779,#1780));
#1771 = ORIENTED_EDGE('',*,*,#1772,.T.);
#1772 = EDGE_CURVE('',#1773,#431,#1775,.T.);
#1773 = VERTEX_POINT('',#1774);
#1774 = CARTESIAN_POINT('',(21.166082382202,-18.35945892334,27.));
#1775 = LINE('',#1776,#1777);
#1776 = CARTESIAN_POINT('',(21.166082382202,-18.35945892334,27.));
#1777 = VECTOR('',#1778,1.);
#1778 = DIRECTION('',(-0.25577191173,0.443009936691,-0.859257193839));
#1779 = ORIENTED_EDGE('',*,*,#1757,.F.);
#1780 = ORIENTED_EDGE('',*,*,#1781,.T.);
#1781 = EDGE_CURVE('',#1718,#1773,#1782,.T.);
#1782 = LINE('',#1783,#1784);
#1783 = CARTESIAN_POINT('',(19.578022003174,-19.57802200317,27.));
#1784 = VECTOR('',#1785,1.);
#1785 = DIRECTION('',(0.793352980196,0.608761898294,0.));
#1786 = PLANE('',#1787);
#1787 = AXIS2_PLACEMENT_3D('',#1788,#1789,#1790);
#1788 = CARTESIAN_POINT('',(16.860821712895,-11.92835987747,
    13.915461269402));
#1789 = DIRECTION('',(-0.524252972446,0.683218938689,0.508301783096));
#1790 = DIRECTION('',(0.793352980196,0.608761898294,0.));
#1791 = ADVANCED_FACE('',(#1792),#1802,.F.);
#1792 = FACE_BOUND('',#1793,.F.);
#1793 = EDGE_LOOP('',(#1794,#1795,#1801));
#1794 = ORIENTED_EDGE('',*,*,#1772,.F.);
#1795 = ORIENTED_EDGE('',*,*,#1796,.T.);
#1796 = EDGE_CURVE('',#1773,#477,#1797,.T.);
#1797 = LINE('',#1798,#1799);
#1798 = CARTESIAN_POINT('',(21.166082382202,-18.35945892334,27.));
#1799 = VECTOR('',#1800,1.);
#1800 = DIRECTION('',(-7.308568066082E-02,0.515264428622,-0.853909276141
    ));
#1801 = ORIENTED_EDGE('',*,*,#476,.T.);
#1802 = PLANE('',#1803);
#1803 = AXIS2_PLACEMENT_3D('',#1804,#1805,#1806);
#1804 = CARTESIAN_POINT('',(18.351605889506,-10.12847181415,
    12.291572540714));
#1805 = DIRECTION('',(-0.329558952174,0.795625643349,0.508301812596));
#1806 = DIRECTION('',(-2.775557561563E-17,-0.538378317649,0.842703261585
    ));
#1807 = ADVANCED_FACE('',(#1808),#1825,.F.);
#1808 = FACE_BOUND('',#1809,.F.);
#1809 = EDGE_LOOP('',(#1810,#1818,#1819));
#1810 = ORIENTED_EDGE('',*,*,#1811,.T.);
#1811 = EDGE_CURVE('',#1812,#477,#1814,.T.);
#1812 = VERTEX_POINT('',#1813);
#1813 = CARTESIAN_POINT('',(23.015419006348,-17.59343910217,27.));
#1814 = LINE('',#1815,#1816);
#1815 = CARTESIAN_POINT('',(23.015419006348,-17.59343910217,27.));
#1816 = VECTOR('',#1817,1.);
#1817 = DIRECTION('',(-0.132397323925,0.494113380824,-0.85925718822));
#1818 = ORIENTED_EDGE('',*,*,#1796,.F.);
#1819 = ORIENTED_EDGE('',*,*,#1820,.T.);
#1820 = EDGE_CURVE('',#1773,#1812,#1821,.T.);
#1821 = LINE('',#1822,#1823);
#1822 = CARTESIAN_POINT('',(21.166082382202,-18.35945892334,27.));
#1823 = VECTOR('',#1824,1.);
#1824 = DIRECTION('',(0.923879619049,0.382683223445,0.));
#1825 = PLANE('',#1826);
#1826 = AXIS2_PLACEMENT_3D('',#1827,#1828,#1829);
#1827 = CARTESIAN_POINT('',(20.521346680458,-10.26719058142,
    13.915461300957));
#1828 = DIRECTION('',(-0.329558749651,0.795625711888,0.50830183662));
#1829 = DIRECTION('',(0.,-0.538378302783,0.842703271082));
#1830 = ADVANCED_FACE('',(#1831),#1841,.F.);
#1831 = FACE_BOUND('',#1832,.F.);
#1832 = EDGE_LOOP('',(#1833,#1834,#1840));
#1833 = ORIENTED_EDGE('',*,*,#1811,.F.);
#1834 = ORIENTED_EDGE('',*,*,#1835,.T.);
#1835 = EDGE_CURVE('',#1812,#523,#1836,.T.);
#1836 = LINE('',#1837,#1838);
#1837 = CARTESIAN_POINT('',(23.015419006348,-17.59343910217,27.));
#1838 = VECTOR('',#1839,1.);
#1839 = DIRECTION('',(6.27648933501E-02,0.516623185372,-0.853909276504)
  );
#1840 = ORIENTED_EDGE('',*,*,#522,.T.);
#1841 = PLANE('',#1842);
#1842 = AXIS2_PLACEMENT_3D('',#1843,#1844,#1845);
#1843 = CARTESIAN_POINT('',(22.427179293575,-8.914475836727,
    12.291572375997));
#1844 = DIRECTION('',(-0.112406404003,0.853811491728,0.508301816771));
#1845 = DIRECTION('',(0.,-0.511543819309,0.859257191373));
#1846 = ADVANCED_FACE('',(#1847),#1864,.F.);
#1847 = FACE_BOUND('',#1848,.F.);
#1848 = EDGE_LOOP('',(#1849,#1857,#1858));
#1849 = ORIENTED_EDGE('',*,*,#1850,.T.);
#1850 = EDGE_CURVE('',#1851,#523,#1853,.T.);
#1851 = VERTEX_POINT('',#1852);
#1852 = CARTESIAN_POINT('',(25.,-17.3321647644,27.));
#1853 = LINE('',#1854,#1855);
#1854 = CARTESIAN_POINT('',(25.,-17.3321647644,27.));
#1855 = VECTOR('',#1856,1.);
#1856 = DIRECTION('',(0.,0.511543835295,-0.859257181857));
#1857 = ORIENTED_EDGE('',*,*,#1835,.F.);
#1858 = ORIENTED_EDGE('',*,*,#1859,.T.);
#1859 = EDGE_CURVE('',#1812,#1851,#1860,.T.);
#1860 = LINE('',#1861,#1862);
#1861 = CARTESIAN_POINT('',(23.015419006348,-17.59343910217,27.));
#1862 = VECTOR('',#1863,1.);
#1863 = DIRECTION('',(0.991444907062,0.130525845181,0.));
#1864 = PLANE('',#1865);
#1865 = AXIS2_PLACEMENT_3D('',#1866,#1867,#1868);
#1866 = CARTESIAN_POINT('',(24.487084809631,-9.610038161805,
    13.915460982192));
#1867 = DIRECTION('',(-0.112406113781,0.853811510482,0.508301849449));
#1868 = DIRECTION('',(6.938893903907E-18,-0.511543835295,0.859257181857)
  );
#1869 = ADVANCED_FACE('',(#1870),#1880,.F.);
#1870 = FACE_BOUND('',#1871,.F.);
#1871 = EDGE_LOOP('',(#1872,#1873,#1879));
#1872 = ORIENTED_EDGE('',*,*,#1850,.F.);
#1873 = ORIENTED_EDGE('',*,*,#1874,.T.);
#1874 = EDGE_CURVE('',#1851,#546,#1875,.T.);
#1875 = LINE('',#1876,#1877);
#1876 = CARTESIAN_POINT('',(25.,-17.3321647644,27.));
#1877 = VECTOR('',#1878,1.);
#1878 = DIRECTION('',(0.194338189119,0.482774938482,-0.853909261587));
#1879 = ORIENTED_EDGE('',*,*,#545,.T.);
#1880 = PLANE('',#1881);
#1881 = AXIS2_PLACEMENT_3D('',#1882,#1883,#1884);
#1882 = CARTESIAN_POINT('',(26.678085769256,-8.796682077336,
    12.291572389698));
#1883 = DIRECTION('',(0.112406402773,0.853811482391,0.508301832726));
#1884 = DIRECTION('',(6.938893903907E-18,-0.511543835295,0.859257181857)
  );
#1885 = ADVANCED_FACE('',(#1886),#1903,.F.);
#1886 = FACE_BOUND('',#1887,.F.);
#1887 = EDGE_LOOP('',(#1888,#1896,#1897));
#1888 = ORIENTED_EDGE('',*,*,#1889,.T.);
#1889 = EDGE_CURVE('',#1890,#546,#1892,.T.);
#1890 = VERTEX_POINT('',#1891);
#1891 = CARTESIAN_POINT('',(26.984580993652,-17.59343910217,27.));
#1892 = LINE('',#1893,#1894);
#1893 = CARTESIAN_POINT('',(26.984580993652,-17.59343910217,27.));
#1894 = VECTOR('',#1895,1.);
#1895 = DIRECTION('',(0.132397323925,0.494113380824,-0.85925718822));
#1896 = ORIENTED_EDGE('',*,*,#1874,.F.);
#1897 = ORIENTED_EDGE('',*,*,#1898,.T.);
#1898 = EDGE_CURVE('',#1851,#1890,#1899,.T.);
#1899 = LINE('',#1900,#1901);
#1900 = CARTESIAN_POINT('',(25.,-17.3321647644,27.));
#1901 = VECTOR('',#1902,1.);
#1902 = DIRECTION('',(0.991444907062,-0.130525845181,0.));
#1903 = PLANE('',#1904);
#1904 = AXIS2_PLACEMENT_3D('',#1905,#1906,#1907);
#1905 = CARTESIAN_POINT('',(28.487776892838,-10.00168609517,
    13.915460980151));
#1906 = DIRECTION('',(0.112406117587,0.853811539391,0.508301800048));
#1907 = DIRECTION('',(0.,-0.511543785799,0.859257211323));
#1908 = ADVANCED_FACE('',(#1909),#1919,.F.);
#1909 = FACE_BOUND('',#1910,.F.);
#1910 = EDGE_LOOP('',(#1911,#1912,#1918));
#1911 = ORIENTED_EDGE('',*,*,#1889,.F.);
#1912 = ORIENTED_EDGE('',*,*,#1913,.T.);
#1913 = EDGE_CURVE('',#1890,#592,#1914,.T.);
#1914 = LINE('',#1915,#1916);
#1915 = CARTESIAN_POINT('',(26.984580993652,-17.59343910217,27.));
#1916 = VECTOR('',#1917,1.);
#1917 = DIRECTION('',(0.312667604722,0.416026344088,-0.85390927503));
#1918 = ORIENTED_EDGE('',*,*,#591,.T.);
#1919 = PLANE('',#1920);
#1920 = AXIS2_PLACEMENT_3D('',#1921,#1922,#1923);
#1921 = CARTESIAN_POINT('',(30.814632862939,-9.783117031439,
    12.291572701429));
#1922 = DIRECTION('',(0.329558997034,0.79562561914,0.508301821403));
#1923 = DIRECTION('',(2.775557561563E-17,-0.538378335906,0.842703249921)
  );
#1924 = ADVANCED_FACE('',(#1925),#1942,.F.);
#1925 = FACE_BOUND('',#1926,.F.);
#1926 = EDGE_LOOP('',(#1927,#1935,#1936));
#1927 = ORIENTED_EDGE('',*,*,#1928,.T.);
#1928 = EDGE_CURVE('',#1929,#592,#1931,.T.);
#1929 = VERTEX_POINT('',#1930);
#1930 = CARTESIAN_POINT('',(28.833917617798,-18.35945892334,27.));
#1931 = LINE('',#1932,#1933);
#1932 = CARTESIAN_POINT('',(28.833917617798,-18.35945892334,27.));
#1933 = VECTOR('',#1934,1.);
#1934 = DIRECTION('',(0.255771883365,0.44300994013,-0.859257200509));
#1935 = ORIENTED_EDGE('',*,*,#1913,.F.);
#1936 = ORIENTED_EDGE('',*,*,#1937,.T.);
#1937 = EDGE_CURVE('',#1890,#1929,#1938,.T.);
#1938 = LINE('',#1939,#1940);
#1939 = CARTESIAN_POINT('',(26.984580993652,-17.59343910217,27.));
#1940 = VECTOR('',#1941,1.);
#1941 = DIRECTION('',(0.923879619049,-0.382683223445,0.));
#1942 = PLANE('',#1943);
#1943 = AXIS2_PLACEMENT_3D('',#1944,#1945,#1946);
#1944 = CARTESIAN_POINT('',(32.25078212501,-11.41544419333,
    13.915461303565));
#1945 = DIRECTION('',(0.329558759804,0.795625736401,0.508301791669));
#1946 = DIRECTION('',(0.,-0.538378257193,0.842703300208));
#1947 = ADVANCED_FACE('',(#1948),#1958,.F.);
#1948 = FACE_BOUND('',#1949,.F.);
#1949 = EDGE_LOOP('',(#1950,#1951,#1957));
#1950 = ORIENTED_EDGE('',*,*,#1928,.F.);
#1951 = ORIENTED_EDGE('',*,*,#1952,.T.);
#1952 = EDGE_CURVE('',#1929,#638,#1953,.T.);
#1953 = LINE('',#1954,#1955);
#1954 = CARTESIAN_POINT('',(28.833917617798,-18.35945892334,27.));
#1955 = VECTOR('',#1956,1.);
#1956 = DIRECTION('',(0.40968924712,0.320926246624,-0.853909283836));
#1957 = ORIENTED_EDGE('',*,*,#637,.T.);
#1958 = PLANE('',#1959);
#1959 = AXIS2_PLACEMENT_3D('',#1960,#1961,#1962);
#1960 = CARTESIAN_POINT('',(34.554923176486,-11.80655741958,
    12.291572363811));
#1961 = DIRECTION('',(0.52425256443,0.683219240238,0.508301798597));
#1962 = DIRECTION('',(0.793353338783,-0.608761430974,-2.775557561563E-17
    ));
#1963 = ADVANCED_FACE('',(#1964),#1981,.F.);
#1964 = FACE_BOUND('',#1965,.F.);
#1965 = EDGE_LOOP('',(#1966,#1974,#1975));
#1966 = ORIENTED_EDGE('',*,*,#1967,.T.);
#1967 = EDGE_CURVE('',#1968,#638,#1970,.T.);
#1968 = VERTEX_POINT('',#1969);
#1969 = CARTESIAN_POINT('',(30.421977996826,-19.57802200317,27.));
#1970 = LINE('',#1971,#1972);
#1971 = CARTESIAN_POINT('',(30.421977996826,-19.57802200317,27.));
#1972 = VECTOR('',#1973,1.);
#1973 = DIRECTION('',(0.361716094114,0.361716124464,-0.859257186506));
#1974 = ORIENTED_EDGE('',*,*,#1952,.F.);
#1975 = ORIENTED_EDGE('',*,*,#1976,.T.);
#1976 = EDGE_CURVE('',#1929,#1968,#1977,.T.);
#1977 = LINE('',#1978,#1979);
#1978 = CARTESIAN_POINT('',(28.833917617798,-18.35945892334,27.));
#1979 = VECTOR('',#1980,1.);
#1980 = DIRECTION('',(0.793352980196,-0.608761898294,0.));
#1981 = PLANE('',#1982);
#1982 = AXIS2_PLACEMENT_3D('',#1983,#1984,#1985);
#1983 = CARTESIAN_POINT('',(35.519659579473,-13.7549677825,
    13.915461273793));
#1984 = DIRECTION('',(0.52425294635,0.68321890468,0.508301855722));
#1985 = DIRECTION('',(0.793352980196,-0.608761898294,-2.775557561563E-17
    ));
#1986 = ADVANCED_FACE('',(#1987),#1997,.F.);
#1987 = FACE_BOUND('',#1988,.F.);
#1988 = EDGE_LOOP('',(#1989,#1990,#1996));
#1989 = ORIENTED_EDGE('',*,*,#1967,.F.);
#1990 = ORIENTED_EDGE('',*,*,#1991,.F.);
#1991 = EDGE_CURVE('',#684,#1968,#1992,.T.);
#1992 = LINE('',#1993,#1994);
#1993 = CARTESIAN_POINT('',(45.561016082764,-13.12909221649,0.));
#1994 = VECTOR('',#1995,1.);
#1995 = DIRECTION('',(-0.47879128812,-0.203955587009,0.853909258029));
#1996 = ORIENTED_EDGE('',*,*,#683,.T.);
#1997 = PLANE('',#1998);
#1998 = AXIS2_PLACEMENT_3D('',#1999,#2000,#2001);
#1999 = CARTESIAN_POINT('',(37.64406142528,-14.72910999122,
    12.291572286364));
#2000 = DIRECTION('',(0.683219162293,0.524252637131,0.508301828383));
#2001 = DIRECTION('',(-0.608761527822,0.793353264469,0.));
#2002 = ADVANCED_FACE('',(#2003),#2020,.F.);
#2003 = FACE_BOUND('',#2004,.F.);
#2004 = EDGE_LOOP('',(#2005,#2013,#2014));
#2005 = ORIENTED_EDGE('',*,*,#2006,.T.);
#2006 = EDGE_CURVE('',#2007,#684,#2009,.T.);
#2007 = VERTEX_POINT('',#2008);
#2008 = CARTESIAN_POINT('',(31.64054107666,-21.1660823822,27.));
#2009 = LINE('',#2010,#2011);
#2010 = CARTESIAN_POINT('',(31.64054107666,-21.1660823822,27.));
#2011 = VECTOR('',#2012,1.);
#2012 = DIRECTION('',(0.443009936691,0.25577191173,-0.859257193839));
#2013 = ORIENTED_EDGE('',*,*,#1991,.T.);
#2014 = ORIENTED_EDGE('',*,*,#2015,.T.);
#2015 = EDGE_CURVE('',#1968,#2007,#2016,.T.);
#2016 = LINE('',#2017,#2018);
#2017 = CARTESIAN_POINT('',(30.421977996826,-19.57802200317,27.));
#2018 = VECTOR('',#2019,1.);
#2019 = DIRECTION('',(0.608761898294,-0.793352980196,0.));
#2020 = PLANE('',#2021);
#2021 = AXIS2_PLACEMENT_3D('',#2022,#2023,#2024);
#2022 = CARTESIAN_POINT('',(38.071640122527,-16.86082171289,
    13.915461269402));
#2023 = DIRECTION('',(0.683218938689,0.524252972446,0.508301783096));
#2024 = DIRECTION('',(-0.608761898294,0.793352980196,0.));
#2025 = ADVANCED_FACE('',(#2026),#2041,.F.);
#2026 = FACE_BOUND('',#2027,.F.);
#2027 = EDGE_LOOP('',(#2028,#2029,#2035));
#2028 = ORIENTED_EDGE('',*,*,#255,.F.);
#2029 = ORIENTED_EDGE('',*,*,#2030,.T.);
#2030 = EDGE_CURVE('',#224,#2007,#2031,.T.);
#2031 = LINE('',#2032,#2033);
#2032 = CARTESIAN_POINT('',(47.932834625244,-18.85516548156,0.));
#2033 = VECTOR('',#2034,1.);
#2034 = DIRECTION('',(-0.515264456314,-7.308567924104E-02,0.853909259552
    ));
#2035 = ORIENTED_EDGE('',*,*,#2036,.T.);
#2036 = EDGE_CURVE('',#2007,#247,#2037,.T.);
#2037 = LINE('',#2038,#2039);
#2038 = CARTESIAN_POINT('',(31.64054107666,-21.1660823822,27.));
#2039 = VECTOR('',#2040,1.);
#2040 = DIRECTION('',(0.382682410127,-0.923879955935,0.));
#2041 = PLANE('',#2042);
#2042 = AXIS2_PLACEMENT_3D('',#2043,#2044,#2045);
#2043 = CARTESIAN_POINT('',(39.73280960352,-20.52134666777,
    13.915461140419));
#2044 = DIRECTION('',(0.795625941247,0.32955802407,0.508301948045));
#2045 = DIRECTION('',(-0.538378276378,0.,0.842703287952));
#2046 = ADVANCED_FACE('',(#2047),#2052,.F.);
#2047 = FACE_BOUND('',#2048,.F.);
#2048 = EDGE_LOOP('',(#2049,#2050,#2051));
#2049 = ORIENTED_EDGE('',*,*,#2006,.F.);
#2050 = ORIENTED_EDGE('',*,*,#2030,.F.);
#2051 = ORIENTED_EDGE('',*,*,#729,.T.);
#2052 = PLANE('',#2053);
#2053 = AXIS2_PLACEMENT_3D('',#2054,#2055,#2056);
#2054 = CARTESIAN_POINT('',(39.871528555941,-18.35160588867,
    12.29157247045));
#2055 = DIRECTION('',(0.795625579977,0.329559091563,0.508301821415));
#2056 = DIRECTION('',(-0.538378354734,0.,0.842703237892));
#2057 = ADVANCED_FACE('',(#2058),#2075,.F.);
#2058 = FACE_BOUND('',#2059,.F.);
#2059 = EDGE_LOOP('',(#2060,#2061,#2069));
#2060 = ORIENTED_EDGE('',*,*,#200,.F.);
#2061 = ORIENTED_EDGE('',*,*,#2062,.T.);
#2062 = EDGE_CURVE('',#201,#2063,#2065,.T.);
#2063 = VERTEX_POINT('',#2064);
#2064 = CARTESIAN_POINT('',(27.491630554199,-25.66763114929,52.));
#2065 = LINE('',#2066,#2067);
#2066 = CARTESIAN_POINT('',(32.667835235596,-25.,27.));
#2067 = VECTOR('',#2068,1.);
#2068 = DIRECTION('',(-0.202678703402,-2.614166634015E-02,0.978896295053
    ));
#2069 = ORIENTED_EDGE('',*,*,#2070,.T.);
#2070 = EDGE_CURVE('',#2063,#155,#2071,.T.);
#2071 = LINE('',#2072,#2073);
#2072 = CARTESIAN_POINT('',(27.491630554199,-25.66763114929,52.));
#2073 = VECTOR('',#2074,1.);
#2074 = DIRECTION('',(0.192647379552,-5.16196603483E-02,-0.979909382452)
  );
#2075 = PLANE('',#2076);
#2076 = AXIS2_PLACEMENT_3D('',#2077,#2078,#2079);
#2077 = CARTESIAN_POINT('',(30.109631308106,-25.83583862152,
    39.028373249967));
#2078 = DIRECTION('',(0.971855407935,-0.127947779705,0.197804023559));
#2079 = DIRECTION('',(-0.199443266498,0.,0.97990937512));
#2080 = ADVANCED_FACE('',(#2081),#2098,.F.);
#2081 = FACE_BOUND('',#2082,.F.);
#2082 = EDGE_LOOP('',(#2083,#2091,#2092));
#2083 = ORIENTED_EDGE('',*,*,#2084,.T.);
#2084 = EDGE_CURVE('',#2085,#2063,#2087,.T.);
#2085 = VERTEX_POINT('',#2086);
#2086 = CARTESIAN_POINT('',(27.579524993896,-25.,52.));
#2087 = LINE('',#2088,#2089);
#2088 = CARTESIAN_POINT('',(27.579524993896,-25.,52.));
#2089 = VECTOR('',#2090,1.);
#2090 = DIRECTION('',(-0.130524924346,-0.991445028292,0.));
#2091 = ORIENTED_EDGE('',*,*,#2062,.F.);
#2092 = ORIENTED_EDGE('',*,*,#2093,.T.);
#2093 = EDGE_CURVE('',#201,#2085,#2094,.T.);
#2094 = LINE('',#2095,#2096);
#2095 = CARTESIAN_POINT('',(32.667835235596,-25.,27.));
#2096 = VECTOR('',#2097,1.);
#2097 = DIRECTION('',(-0.19944331439,0.,0.979909365373));
#2098 = PLANE('',#2099);
#2099 = AXIS2_PLACEMENT_3D('',#2100,#2101,#2102);
#2100 = CARTESIAN_POINT('',(30.068287590907,-25.16916591101,
    39.662733931579));
#2101 = DIRECTION('',(0.971855628754,-0.127945956456,0.19780411797));
#2102 = DIRECTION('',(-0.19944331439,0.,0.979909365373));
#2103 = ADVANCED_FACE('',(#2104),#2121,.F.);
#2104 = FACE_BOUND('',#2105,.F.);
#2105 = EDGE_LOOP('',(#2106,#2107,#2115));
#2106 = ORIENTED_EDGE('',*,*,#154,.F.);
#2107 = ORIENTED_EDGE('',*,*,#2108,.T.);
#2108 = EDGE_CURVE('',#155,#2109,#2111,.T.);
#2109 = VERTEX_POINT('',#2110);
#2110 = CARTESIAN_POINT('',(27.233934402466,-26.28976249694,52.));
#2111 = LINE('',#2112,#2113);
#2112 = CARTESIAN_POINT('',(32.406558990479,-26.98458099365,27.));
#2113 = VECTOR('',#2114,1.);
#2114 = DIRECTION('',(-0.202538523098,2.720621026116E-02,0.978896301344)
  );
#2115 = ORIENTED_EDGE('',*,*,#2116,.T.);
#2116 = EDGE_CURVE('',#2109,#109,#2117,.T.);
#2117 = LINE('',#2118,#2119);
#2118 = CARTESIAN_POINT('',(27.233934402466,-26.28976249694,52.));
#2119 = VECTOR('',#2120,1.);
#2120 = DIRECTION('',(0.172723005114,-9.972165669393E-02,-0.979909360446
    ));
#2121 = PLANE('',#2122);
#2122 = AXIS2_PLACEMENT_3D('',#2123,#2124,#2125);
#2123 = CARTESIAN_POINT('',(29.719193983271,-27.12982755267,
    39.028373117849));
#2124 = DIRECTION('',(0.905625542619,-0.375121208221,0.19780408413));
#2125 = DIRECTION('',(0.382682410127,0.923879955935,1.387778780781E-17)
  );
#2126 = ADVANCED_FACE('',(#2127),#2137,.F.);
#2127 = FACE_BOUND('',#2128,.F.);
#2128 = EDGE_LOOP('',(#2129,#2135,#2136));
#2129 = ORIENTED_EDGE('',*,*,#2130,.T.);
#2130 = EDGE_CURVE('',#2063,#2109,#2131,.T.);
#2131 = LINE('',#2132,#2133);
#2132 = CARTESIAN_POINT('',(27.491630554199,-25.66763114929,52.));
#2133 = VECTOR('',#2134,1.);
#2134 = DIRECTION('',(-0.382684585777,-0.923879054752,0.));
#2135 = ORIENTED_EDGE('',*,*,#2108,.F.);
#2136 = ORIENTED_EDGE('',*,*,#2070,.F.);
#2137 = PLANE('',#2138);
#2138 = AXIS2_PLACEMENT_3D('',#2139,#2140,#2141);
#2139 = CARTESIAN_POINT('',(29.851806178582,-26.47517065688,
    39.662733568015));
#2140 = DIRECTION('',(0.905624681365,-0.375123350048,0.19780396546));
#2141 = DIRECTION('',(0.382684585777,0.923879054752,1.387778780781E-17)
  );
#2142 = ADVANCED_FACE('',(#2143),#2160,.F.);
#2143 = FACE_BOUND('',#2144,.F.);
#2144 = EDGE_LOOP('',(#2145,#2146,#2154));
#2145 = ORIENTED_EDGE('',*,*,#108,.F.);
#2146 = ORIENTED_EDGE('',*,*,#2147,.T.);
#2147 = EDGE_CURVE('',#109,#2148,#2150,.T.);
#2148 = VERTEX_POINT('',#2149);
#2149 = CARTESIAN_POINT('',(26.823999404907,-26.8239994049,52.));
#2150 = LINE('',#2151,#2152);
#2151 = CARTESIAN_POINT('',(31.64054107666,-28.83391761779,27.));
#2152 = VECTOR('',#2153,1.);
#2153 = DIRECTION('',(-0.188595789203,7.870005855357E-02,0.978896281063)
  );
#2154 = ORIENTED_EDGE('',*,*,#2155,.T.);
#2155 = EDGE_CURVE('',#2148,#87,#2156,.T.);
#2156 = LINE('',#2157,#2158);
#2157 = CARTESIAN_POINT('',(26.823999404907,-26.8239994049,52.));
#2158 = VECTOR('',#2159,1.);
#2159 = DIRECTION('',(0.141027716877,-0.141027716877,-0.979909366291));
#2160 = PLANE('',#2161);
#2161 = AXIS2_PLACEMENT_3D('',#2162,#2163,#2164);
#2162 = CARTESIAN_POINT('',(29.007151385904,-28.27867273131,
    39.028372987929));
#2163 = DIRECTION('',(0.777677572463,-0.596733720161,0.197804096294));
#2164 = DIRECTION('',(0.608761898294,0.793352980196,-1.387778780781E-17)
  );
#2165 = ADVANCED_FACE('',(#2166),#2176,.F.);
#2166 = FACE_BOUND('',#2167,.F.);
#2167 = EDGE_LOOP('',(#2168,#2174,#2175));
#2168 = ORIENTED_EDGE('',*,*,#2169,.T.);
#2169 = EDGE_CURVE('',#2109,#2148,#2170,.T.);
#2170 = LINE('',#2171,#2172);
#2171 = CARTESIAN_POINT('',(27.233934402466,-26.28976249694,52.));
#2172 = VECTOR('',#2173,1.);
#2173 = DIRECTION('',(-0.608761989921,-0.793352909888,0.));
#2174 = ORIENTED_EDGE('',*,*,#2147,.F.);
#2175 = ORIENTED_EDGE('',*,*,#2116,.F.);
#2176 = PLANE('',#2177);
#2177 = AXIS2_PLACEMENT_3D('',#2178,#2179,#2180);
#2178 = CARTESIAN_POINT('',(29.304683325776,-27.68064543213,
    39.662733751512));
#2179 = DIRECTION('',(0.777677504476,-0.596733810692,0.197804090474));
#2180 = DIRECTION('',(0.608761989921,0.793352909888,-1.387778780781E-17)
  );
#2181 = ADVANCED_FACE('',(#2182),#2192,.F.);
#2182 = FACE_BOUND('',#2183,.F.);
#2183 = EDGE_LOOP('',(#2184,#2185,#2191));
#2184 = ORIENTED_EDGE('',*,*,#2155,.F.);
#2185 = ORIENTED_EDGE('',*,*,#2186,.T.);
#2186 = EDGE_CURVE('',#2148,#1335,#2187,.T.);
#2187 = LINE('',#2188,#2189);
#2188 = CARTESIAN_POINT('',(26.823999404907,-26.8239994049,52.));
#2189 = VECTOR('',#2190,1.);
#2190 = DIRECTION('',(7.870005855357E-02,-0.188595789203,-0.978896281063
    ));
#2191 = ORIENTED_EDGE('',*,*,#1398,.F.);
#2192 = PLANE('',#2193);
#2193 = AXIS2_PLACEMENT_3D('',#2194,#2195,#2196);
#2194 = CARTESIAN_POINT('',(28.278672731318,-29.0071513859,
    39.028372987929));
#2195 = DIRECTION('',(0.596733720161,-0.777677572463,0.197804096294));
#2196 = DIRECTION('',(-0.793352980196,-0.608761898294,0.));
#2197 = ADVANCED_FACE('',(#2198),#2215,.F.);
#2198 = FACE_BOUND('',#2199,.F.);
#2199 = EDGE_LOOP('',(#2200,#2208,#2209));
#2200 = ORIENTED_EDGE('',*,*,#2201,.T.);
#2201 = EDGE_CURVE('',#2202,#1335,#2204,.T.);
#2202 = VERTEX_POINT('',#2203);
#2203 = CARTESIAN_POINT('',(26.289762496948,-27.23393440246,52.));
#2204 = LINE('',#2205,#2206);
#2205 = CARTESIAN_POINT('',(26.289762496948,-27.23393440246,52.));
#2206 = VECTOR('',#2207,1.);
#2207 = DIRECTION('',(9.972165669393E-02,-0.172723005114,-0.979909360446
    ));
#2208 = ORIENTED_EDGE('',*,*,#2186,.F.);
#2209 = ORIENTED_EDGE('',*,*,#2210,.T.);
#2210 = EDGE_CURVE('',#2148,#2202,#2211,.T.);
#2211 = LINE('',#2212,#2213);
#2212 = CARTESIAN_POINT('',(26.823999404907,-26.8239994049,52.));
#2213 = VECTOR('',#2214,1.);
#2214 = DIRECTION('',(-0.793352909888,-0.608761989921,0.));
#2215 = PLANE('',#2216);
#2216 = AXIS2_PLACEMENT_3D('',#2217,#2218,#2219);
#2217 = CARTESIAN_POINT('',(27.680645432137,-29.30468332577,
    39.662733751512));
#2218 = DIRECTION('',(0.596733810692,-0.777677504476,0.197804090474));
#2219 = DIRECTION('',(-0.793352909888,-0.608761989921,0.));
#2220 = ADVANCED_FACE('',(#2221),#2231,.F.);
#2221 = FACE_BOUND('',#2222,.F.);
#2222 = EDGE_LOOP('',(#2223,#2224,#2230));
#2223 = ORIENTED_EDGE('',*,*,#2201,.F.);
#2224 = ORIENTED_EDGE('',*,*,#2225,.T.);
#2225 = EDGE_CURVE('',#2202,#1358,#2226,.T.);
#2226 = LINE('',#2227,#2228);
#2227 = CARTESIAN_POINT('',(26.289762496948,-27.23393440246,52.));
#2228 = VECTOR('',#2229,1.);
#2229 = DIRECTION('',(2.720621026116E-02,-0.202538523098,-0.978896301344
    ));
#2230 = ORIENTED_EDGE('',*,*,#1366,.F.);
#2231 = PLANE('',#2232);
#2232 = AXIS2_PLACEMENT_3D('',#2233,#2234,#2235);
#2233 = CARTESIAN_POINT('',(27.129827552679,-29.71919398327,
    39.028373117849));
#2234 = DIRECTION('',(0.375121208221,-0.905625542619,0.19780408413));
#2235 = DIRECTION('',(-0.923879955935,-0.382682410127,0.));
#2236 = ADVANCED_FACE('',(#2237),#2254,.F.);
#2237 = FACE_BOUND('',#2238,.F.);
#2238 = EDGE_LOOP('',(#2239,#2247,#2248));
#2239 = ORIENTED_EDGE('',*,*,#2240,.T.);
#2240 = EDGE_CURVE('',#2241,#1358,#2243,.T.);
#2241 = VERTEX_POINT('',#2242);
#2242 = CARTESIAN_POINT('',(25.667631149292,-27.49163055419,52.));
#2243 = LINE('',#2244,#2245);
#2244 = CARTESIAN_POINT('',(25.667631149292,-27.49163055419,52.));
#2245 = VECTOR('',#2246,1.);
#2246 = DIRECTION('',(5.16196603483E-02,-0.192647379552,-0.979909382452)
  );
#2247 = ORIENTED_EDGE('',*,*,#2225,.F.);
#2248 = ORIENTED_EDGE('',*,*,#2249,.T.);
#2249 = EDGE_CURVE('',#2202,#2241,#2250,.T.);
#2250 = LINE('',#2251,#2252);
#2251 = CARTESIAN_POINT('',(26.289762496948,-27.23393440246,52.));
#2252 = VECTOR('',#2253,1.);
#2253 = DIRECTION('',(-0.923879054752,-0.382684585777,0.));
#2254 = PLANE('',#2255);
#2255 = AXIS2_PLACEMENT_3D('',#2256,#2257,#2258);
#2256 = CARTESIAN_POINT('',(26.475170656889,-29.85180617858,
    39.662733568015));
#2257 = DIRECTION('',(0.375123350048,-0.905624681365,0.19780396546));
#2258 = DIRECTION('',(-0.923879054752,-0.382684585777,1.387778780781E-17
    ));
#2259 = ADVANCED_FACE('',(#2260),#2270,.F.);
#2260 = FACE_BOUND('',#2261,.F.);
#2261 = EDGE_LOOP('',(#2262,#2263,#2269));
#2262 = ORIENTED_EDGE('',*,*,#2240,.F.);
#2263 = ORIENTED_EDGE('',*,*,#2264,.T.);
#2264 = EDGE_CURVE('',#2241,#1429,#2265,.T.);
#2265 = LINE('',#2266,#2267);
#2266 = CARTESIAN_POINT('',(25.667631149292,-27.49163055419,52.));
#2267 = VECTOR('',#2268,1.);
#2268 = DIRECTION('',(-2.614166634015E-02,-0.202678703402,
    -0.978896295053));
#2269 = ORIENTED_EDGE('',*,*,#1437,.F.);
#2270 = PLANE('',#2271);
#2271 = AXIS2_PLACEMENT_3D('',#2272,#2273,#2274);
#2272 = CARTESIAN_POINT('',(25.835838621528,-30.1096313081,
    39.028373249967));
#2273 = DIRECTION('',(0.127947779705,-0.971855407935,0.197804023559));
#2274 = DIRECTION('',(0.,-0.199443266498,-0.97990937512));
#2275 = ADVANCED_FACE('',(#2276),#2293,.F.);
#2276 = FACE_BOUND('',#2277,.F.);
#2277 = EDGE_LOOP('',(#2278,#2286,#2287));
#2278 = ORIENTED_EDGE('',*,*,#2279,.T.);
#2279 = EDGE_CURVE('',#2280,#1429,#2282,.T.);
#2280 = VERTEX_POINT('',#2281);
#2281 = CARTESIAN_POINT('',(25.,-27.57952499389,52.));
#2282 = LINE('',#2283,#2284);
#2283 = CARTESIAN_POINT('',(25.,-27.57952499389,52.));
#2284 = VECTOR('',#2285,1.);
#2285 = DIRECTION('',(0.,-0.19944331439,-0.979909365373));
#2286 = ORIENTED_EDGE('',*,*,#2264,.F.);
#2287 = ORIENTED_EDGE('',*,*,#2288,.T.);
#2288 = EDGE_CURVE('',#2241,#2280,#2289,.T.);
#2289 = LINE('',#2290,#2291);
#2290 = CARTESIAN_POINT('',(25.667631149292,-27.49163055419,52.));
#2291 = VECTOR('',#2292,1.);
#2292 = DIRECTION('',(-0.991445028292,-0.130524924346,0.));
#2293 = PLANE('',#2294);
#2294 = AXIS2_PLACEMENT_3D('',#2295,#2296,#2297);
#2295 = CARTESIAN_POINT('',(25.169165911014,-30.0682875909,
    39.662733931579));
#2296 = DIRECTION('',(0.127945956456,-0.971855628754,0.19780411797));
#2297 = DIRECTION('',(0.,-0.19944331439,-0.979909365373));
#2298 = ADVANCED_FACE('',(#2299),#2309,.F.);
#2299 = FACE_BOUND('',#2300,.F.);
#2300 = EDGE_LOOP('',(#2301,#2302,#2308));
#2301 = ORIENTED_EDGE('',*,*,#2279,.F.);
#2302 = ORIENTED_EDGE('',*,*,#2303,.T.);
#2303 = EDGE_CURVE('',#2280,#1020,#2304,.T.);
#2304 = LINE('',#2305,#2306);
#2305 = CARTESIAN_POINT('',(25.,-27.57952499389,52.));
#2306 = VECTOR('',#2307,1.);
#2307 = DIRECTION('',(-7.770795971343E-02,-0.189006628876,
    -0.978896300554));
#2308 = ORIENTED_EDGE('',*,*,#1469,.F.);
#2309 = PLANE('',#2310);
#2310 = AXIS2_PLACEMENT_3D('',#2311,#2312,#2313);
#2311 = CARTESIAN_POINT('',(24.484888204662,-30.15185537707,
    39.028373252644));
#2312 = DIRECTION('',(-0.127947778453,-0.971855398426,0.19780407109));
#2313 = DIRECTION('',(-3.469446951954E-18,-0.19944331439,-0.979909365373
    ));
#2314 = ADVANCED_FACE('',(#2315),#2332,.F.);
#2315 = FACE_BOUND('',#2316,.F.);
#2316 = EDGE_LOOP('',(#2317,#2325,#2326));
#2317 = ORIENTED_EDGE('',*,*,#2318,.T.);
#2318 = EDGE_CURVE('',#2319,#1020,#2321,.T.);
#2319 = VERTEX_POINT('',#2320);
#2320 = CARTESIAN_POINT('',(24.332368850708,-27.49163055419,52.));
#2321 = LINE('',#2322,#2323);
#2322 = CARTESIAN_POINT('',(24.332368850708,-27.49163055419,52.));
#2323 = VECTOR('',#2324,1.);
#2324 = DIRECTION('',(-5.16196603483E-02,-0.192647379552,-0.979909382452
    ));
#2325 = ORIENTED_EDGE('',*,*,#2303,.F.);
#2326 = ORIENTED_EDGE('',*,*,#2327,.T.);
#2327 = EDGE_CURVE('',#2280,#2319,#2328,.T.);
#2328 = LINE('',#2329,#2330);
#2329 = CARTESIAN_POINT('',(25.,-27.57952499389,52.));
#2330 = VECTOR('',#2331,1.);
#2331 = DIRECTION('',(-0.991445028292,0.130524924346,0.));
#2332 = PLANE('',#2333);
#2333 = AXIS2_PLACEMENT_3D('',#2334,#2335,#2336);
#2334 = CARTESIAN_POINT('',(23.851632337671,-29.9393726416,
    39.66273393343));
#2335 = DIRECTION('',(-0.127945960177,-0.971855657021,0.19780397668));
#2336 = DIRECTION('',(-3.469446951954E-18,-0.199443172026,
    -0.979909394348));
#2337 = ADVANCED_FACE('',(#2338),#2348,.F.);
#2338 = FACE_BOUND('',#2339,.F.);
#2339 = EDGE_LOOP('',(#2340,#2341,#2347));
#2340 = ORIENTED_EDGE('',*,*,#2318,.F.);
#2341 = ORIENTED_EDGE('',*,*,#2342,.T.);
#2342 = EDGE_CURVE('',#2319,#1043,#2343,.T.);
#2343 = LINE('',#2344,#2345);
#2344 = CARTESIAN_POINT('',(24.332368850708,-27.49163055419,52.));
#2345 = VECTOR('',#2346,1.);
#2346 = DIRECTION('',(-0.123978643508,-0.162454125275,-0.97889629335));
#2347 = ORIENTED_EDGE('',*,*,#1051,.F.);
#2348 = PLANE('',#2349);
#2349 = AXIS2_PLACEMENT_3D('',#2350,#2351,#2352);
#2350 = CARTESIAN_POINT('',(23.169041380876,-29.84298998803,
    39.02837311461));
#2351 = DIRECTION('',(-0.375121212835,-0.905625553757,0.197804024386));
#2352 = DIRECTION('',(-0.923879955935,0.382682410127,0.));
#2353 = ADVANCED_FACE('',(#2354),#2371,.F.);
#2354 = FACE_BOUND('',#2355,.F.);
#2355 = EDGE_LOOP('',(#2356,#2364,#2365));
#2356 = ORIENTED_EDGE('',*,*,#2357,.T.);
#2357 = EDGE_CURVE('',#2358,#1043,#2360,.T.);
#2358 = VERTEX_POINT('',#2359);
#2359 = CARTESIAN_POINT('',(23.710237503052,-27.23393440246,52.));
#2360 = LINE('',#2361,#2362);
#2361 = CARTESIAN_POINT('',(23.710237503052,-27.23393440246,52.));
#2362 = VECTOR('',#2363,1.);
#2363 = DIRECTION('',(-9.972165669393E-02,-0.172723005114,
    -0.979909360446));
#2364 = ORIENTED_EDGE('',*,*,#2342,.F.);
#2365 = ORIENTED_EDGE('',*,*,#2366,.T.);
#2366 = EDGE_CURVE('',#2319,#2358,#2367,.T.);
#2367 = LINE('',#2368,#2369);
#2368 = CARTESIAN_POINT('',(24.332368850708,-27.49163055419,52.));
#2369 = VECTOR('',#2370,1.);
#2370 = DIRECTION('',(-0.923879054752,0.382684585777,0.));
#2371 = PLANE('',#2372);
#2372 = AXIS2_PLACEMENT_3D('',#2373,#2374,#2375);
#2373 = CARTESIAN_POINT('',(22.612357782165,-29.47384926657,
    39.662733565556));
#2374 = DIRECTION('',(-0.375123336333,-0.905624648256,0.197804143056));
#2375 = DIRECTION('',(-0.923879054752,0.382684585777,0.));
#2376 = ADVANCED_FACE('',(#2377),#2387,.F.);
#2377 = FACE_BOUND('',#2378,.F.);
#2378 = EDGE_LOOP('',(#2379,#2380,#2386));
#2379 = ORIENTED_EDGE('',*,*,#2357,.F.);
#2380 = ORIENTED_EDGE('',*,*,#2381,.T.);
#2381 = EDGE_CURVE('',#2358,#1500,#2382,.T.);
#2382 = LINE('',#2383,#2384);
#2383 = CARTESIAN_POINT('',(23.710237503052,-27.23393440246,52.));
#2384 = VECTOR('',#2385,1.);
#2385 = DIRECTION('',(-0.161800417648,-0.124830562458,-0.978896294571));
#2386 = ORIENTED_EDGE('',*,*,#1508,.F.);
#2387 = PLANE('',#2388);
#2388 = AXIS2_PLACEMENT_3D('',#2389,#2390,#2391);
#2389 = CARTESIAN_POINT('',(21.977972129787,-29.20408220297,
    39.028372986148));
#2390 = DIRECTION('',(-0.596733720521,-0.777677572932,0.197804093364));
#2391 = DIRECTION('',(-0.793352980196,0.608761898294,0.));
#2392 = ADVANCED_FACE('',(#2393),#2410,.F.);
#2393 = FACE_BOUND('',#2394,.F.);
#2394 = EDGE_LOOP('',(#2395,#2403,#2404));
#2395 = ORIENTED_EDGE('',*,*,#2396,.T.);
#2396 = EDGE_CURVE('',#2397,#1500,#2399,.T.);
#2397 = VERTEX_POINT('',#2398);
#2398 = CARTESIAN_POINT('',(23.176000595093,-26.8239994049,52.));
#2399 = LINE('',#2400,#2401);
#2400 = CARTESIAN_POINT('',(23.176000595093,-26.8239994049,52.));
#2401 = VECTOR('',#2402,1.);
#2402 = DIRECTION('',(-0.141027716877,-0.141027716877,-0.979909366291));
#2403 = ORIENTED_EDGE('',*,*,#2381,.F.);
#2404 = ORIENTED_EDGE('',*,*,#2405,.T.);
#2405 = EDGE_CURVE('',#2358,#2397,#2406,.T.);
#2406 = LINE('',#2407,#2408);
#2407 = CARTESIAN_POINT('',(23.710237503052,-27.23393440246,52.));
#2408 = VECTOR('',#2409,1.);
#2409 = DIRECTION('',(-0.793352909888,0.608761989921,0.));
#2410 = PLANE('',#2411);
#2411 = AXIS2_PLACEMENT_3D('',#2412,#2413,#2414);
#2412 = CARTESIAN_POINT('',(21.535797972081,-28.70343846645,
    39.6627337531));
#2413 = DIRECTION('',(-0.596733809622,-0.777677503082,0.197804099184));
#2414 = DIRECTION('',(-0.793352909888,0.608761989921,0.));
#2415 = ADVANCED_FACE('',(#2416),#2426,.F.);
#2416 = FACE_BOUND('',#2417,.F.);
#2417 = EDGE_LOOP('',(#2418,#2419,#2425));
#2418 = ORIENTED_EDGE('',*,*,#2396,.F.);
#2419 = ORIENTED_EDGE('',*,*,#2420,.T.);
#2420 = EDGE_CURVE('',#2397,#1539,#2421,.T.);
#2421 = LINE('',#2422,#2423);
#2422 = CARTESIAN_POINT('',(23.176000595093,-26.8239994049,52.));
#2423 = VECTOR('',#2424,1.);
#2424 = DIRECTION('',(-0.188595789203,-7.870005855357E-02,
    -0.978896281063));
#2425 = ORIENTED_EDGE('',*,*,#1547,.F.);
#2426 = PLANE('',#2427);
#2427 = AXIS2_PLACEMENT_3D('',#2428,#2429,#2430);
#2428 = CARTESIAN_POINT('',(20.992848614096,-28.27867273131,
    39.028372987929));
#2429 = DIRECTION('',(-0.777677572463,-0.596733720161,0.197804096294));
#2430 = DIRECTION('',(0.608761898294,-0.793352980196,0.));
#2431 = ADVANCED_FACE('',(#2432),#2449,.F.);
#2432 = FACE_BOUND('',#2433,.F.);
#2433 = EDGE_LOOP('',(#2434,#2442,#2443));
#2434 = ORIENTED_EDGE('',*,*,#2435,.T.);
#2435 = EDGE_CURVE('',#2436,#1539,#2438,.T.);
#2436 = VERTEX_POINT('',#2437);
#2437 = CARTESIAN_POINT('',(22.766065597534,-26.28976249694,52.));
#2438 = LINE('',#2439,#2440);
#2439 = CARTESIAN_POINT('',(22.766065597534,-26.28976249694,52.));
#2440 = VECTOR('',#2441,1.);
#2441 = DIRECTION('',(-0.172723005114,-9.972165669393E-02,
    -0.979909360446));
#2442 = ORIENTED_EDGE('',*,*,#2420,.F.);
#2443 = ORIENTED_EDGE('',*,*,#2444,.T.);
#2444 = EDGE_CURVE('',#2397,#2436,#2445,.T.);
#2445 = LINE('',#2446,#2447);
#2446 = CARTESIAN_POINT('',(23.176000595093,-26.8239994049,52.));
#2447 = VECTOR('',#2448,1.);
#2448 = DIRECTION('',(-0.608761989921,0.793352909888,0.));
#2449 = PLANE('',#2450);
#2450 = AXIS2_PLACEMENT_3D('',#2451,#2452,#2453);
#2451 = CARTESIAN_POINT('',(20.695316674224,-27.68064543213,
    39.662733751512));
#2452 = DIRECTION('',(-0.777677504476,-0.596733810692,0.197804090474));
#2453 = DIRECTION('',(0.608761989921,-0.793352909888,1.387778780781E-17)
  );
#2454 = ADVANCED_FACE('',(#2455),#2465,.F.);
#2455 = FACE_BOUND('',#2456,.F.);
#2456 = EDGE_LOOP('',(#2457,#2458,#2464));
#2457 = ORIENTED_EDGE('',*,*,#2435,.F.);
#2458 = ORIENTED_EDGE('',*,*,#2459,.T.);
#2459 = EDGE_CURVE('',#2436,#1578,#2460,.T.);
#2460 = LINE('',#2461,#2462);
#2461 = CARTESIAN_POINT('',(22.766065597534,-26.28976249694,52.));
#2462 = VECTOR('',#2463,1.);
#2463 = DIRECTION('',(-0.202538594718,-2.720620984963E-02,
    -0.978896286537));
#2464 = ORIENTED_EDGE('',*,*,#1586,.F.);
#2465 = PLANE('',#2466);
#2466 = AXIS2_PLACEMENT_3D('',#2467,#2468,#2469);
#2467 = CARTESIAN_POINT('',(20.280805489224,-27.12982755981,
    39.028372955796));
#2468 = DIRECTION('',(-0.905625208282,-0.375122003769,0.197804106159));
#2469 = DIRECTION('',(0.382683223445,-0.923879619049,0.));
#2470 = ADVANCED_FACE('',(#2471),#2488,.F.);
#2471 = FACE_BOUND('',#2472,.F.);
#2472 = EDGE_LOOP('',(#2473,#2481,#2482));
#2473 = ORIENTED_EDGE('',*,*,#2474,.T.);
#2474 = EDGE_CURVE('',#2475,#1578,#2477,.T.);
#2475 = VERTEX_POINT('',#2476);
#2476 = CARTESIAN_POINT('',(22.508369445801,-25.66763114929,52.));
#2477 = LINE('',#2478,#2479);
#2478 = CARTESIAN_POINT('',(22.508369445801,-25.66763114929,52.));
#2479 = VECTOR('',#2480,1.);
#2480 = DIRECTION('',(-0.192647451538,-5.161965960484E-02,
    -0.979909368339));
#2481 = ORIENTED_EDGE('',*,*,#2459,.F.);
#2482 = ORIENTED_EDGE('',*,*,#2483,.T.);
#2483 = EDGE_CURVE('',#2436,#2475,#2484,.T.);
#2484 = LINE('',#2485,#2486);
#2485 = CARTESIAN_POINT('',(22.766065597534,-26.28976249694,52.));
#2486 = VECTOR('',#2487,1.);
#2487 = DIRECTION('',(-0.382684585777,0.923879054752,0.));
#2488 = PLANE('',#2489);
#2489 = AXIS2_PLACEMENT_3D('',#2490,#2491,#2492);
#2490 = CARTESIAN_POINT('',(20.148192879704,-26.47517065704,
    39.662733565643));
#2491 = DIRECTION('',(-0.905624668988,-0.375123344921,0.19780403185));
#2492 = DIRECTION('',(0.382684585777,-0.923879054752,0.));
#2493 = ADVANCED_FACE('',(#2494),#2504,.F.);
#2494 = FACE_BOUND('',#2495,.F.);
#2495 = EDGE_LOOP('',(#2496,#2497,#2503));
#2496 = ORIENTED_EDGE('',*,*,#2474,.F.);
#2497 = ORIENTED_EDGE('',*,*,#2498,.T.);
#2498 = EDGE_CURVE('',#2475,#1617,#2499,.T.);
#2499 = LINE('',#2500,#2501);
#2500 = CARTESIAN_POINT('',(22.508369445801,-25.66763114929,52.));
#2501 = VECTOR('',#2502,1.);
#2502 = DIRECTION('',(-0.202678703402,2.614166634015E-02,-0.978896295053
    ));
#2503 = ORIENTED_EDGE('',*,*,#1625,.F.);
#2504 = PLANE('',#2505);
#2505 = AXIS2_PLACEMENT_3D('',#2506,#2507,#2508);
#2506 = CARTESIAN_POINT('',(19.890368209806,-25.83583862418,
    39.028373309678));
#2507 = DIRECTION('',(-0.971855519284,-0.12794686033,0.197804071166));
#2508 = DIRECTION('',(-0.199443290648,0.,-0.979909370205));
#2509 = ADVANCED_FACE('',(#2510),#2527,.F.);
#2510 = FACE_BOUND('',#2511,.F.);
#2511 = EDGE_LOOP('',(#2512,#2520,#2521));
#2512 = ORIENTED_EDGE('',*,*,#2513,.T.);
#2513 = EDGE_CURVE('',#2514,#1617,#2516,.T.);
#2514 = VERTEX_POINT('',#2515);
#2515 = CARTESIAN_POINT('',(22.420475006104,-25.,52.));
#2516 = LINE('',#2517,#2518);
#2517 = CARTESIAN_POINT('',(22.420475006104,-25.,52.));
#2518 = VECTOR('',#2519,1.);
#2519 = DIRECTION('',(-0.19944331439,0.,-0.979909365373));
#2520 = ORIENTED_EDGE('',*,*,#2498,.F.);
#2521 = ORIENTED_EDGE('',*,*,#2522,.T.);
#2522 = EDGE_CURVE('',#2475,#2514,#2523,.T.);
#2523 = LINE('',#2524,#2525);
#2524 = CARTESIAN_POINT('',(22.508369445801,-25.66763114929,52.));
#2525 = VECTOR('',#2526,1.);
#2526 = DIRECTION('',(-0.130524924346,0.991445028292,0.));
#2527 = PLANE('',#2528);
#2528 = AXIS2_PLACEMENT_3D('',#2529,#2530,#2531);
#2529 = CARTESIAN_POINT('',(19.931712409093,-25.16916591101,
    39.662733931579));
#2530 = DIRECTION('',(-0.971855628754,-0.127945956456,0.19780411797));
#2531 = DIRECTION('',(-0.19944331439,0.,-0.979909365373));
#2532 = ADVANCED_FACE('',(#2533),#2550,.F.);
#2533 = FACE_BOUND('',#2534,.F.);
#2534 = EDGE_LOOP('',(#2535,#2543,#2549));
#2535 = ORIENTED_EDGE('',*,*,#2536,.T.);
#2536 = EDGE_CURVE('',#2514,#2537,#2539,.T.);
#2537 = VERTEX_POINT('',#2538);
#2538 = CARTESIAN_POINT('',(22.508369445801,-24.3323688507,52.));
#2539 = LINE('',#2540,#2541);
#2540 = CARTESIAN_POINT('',(22.420475006104,-25.,52.));
#2541 = VECTOR('',#2542,1.);
#2542 = DIRECTION('',(0.130524924346,0.991445028292,0.));
#2543 = ORIENTED_EDGE('',*,*,#2544,.T.);
#2544 = EDGE_CURVE('',#2537,#1617,#2545,.T.);
#2545 = LINE('',#2546,#2547);
#2546 = CARTESIAN_POINT('',(22.508369445801,-24.3323688507,52.));
#2547 = VECTOR('',#2548,1.);
#2548 = DIRECTION('',(-0.202678703402,-2.614166634015E-02,
    -0.978896295053));
#2549 = ORIENTED_EDGE('',*,*,#2513,.F.);
#2550 = PLANE('',#2551);
#2551 = AXIS2_PLACEMENT_3D('',#2552,#2553,#2554);
#2552 = CARTESIAN_POINT('',(19.931712409093,-24.83083408898,
    39.662733931579));
#2553 = DIRECTION('',(-0.971855628754,0.127945956456,0.19780411797));
#2554 = DIRECTION('',(-0.19944331439,0.,-0.979909365373));
#2555 = ADVANCED_FACE('',(#2556),#2566,.F.);
#2556 = FACE_BOUND('',#2557,.F.);
#2557 = EDGE_LOOP('',(#2558,#2559,#2560));
#2558 = ORIENTED_EDGE('',*,*,#1664,.F.);
#2559 = ORIENTED_EDGE('',*,*,#2544,.F.);
#2560 = ORIENTED_EDGE('',*,*,#2561,.T.);
#2561 = EDGE_CURVE('',#2537,#1656,#2562,.T.);
#2562 = LINE('',#2563,#2564);
#2563 = CARTESIAN_POINT('',(22.508369445801,-24.3323688507,52.));
#2564 = VECTOR('',#2565,1.);
#2565 = DIRECTION('',(-0.192647451538,5.161965960484E-02,-0.979909368339
    ));
#2566 = PLANE('',#2567);
#2567 = AXIS2_PLACEMENT_3D('',#2568,#2569,#2570);
#2568 = CARTESIAN_POINT('',(19.890368209806,-24.16416137581,
    39.028373309678));
#2569 = DIRECTION('',(-0.971855519284,0.12794686033,0.197804071166));
#2570 = DIRECTION('',(-0.199443290648,-3.469446951954E-18,
    -0.979909370205));
#2571 = ADVANCED_FACE('',(#2572),#2589,.F.);
#2572 = FACE_BOUND('',#2573,.F.);
#2573 = EDGE_LOOP('',(#2574,#2582,#2588));
#2574 = ORIENTED_EDGE('',*,*,#2575,.T.);
#2575 = EDGE_CURVE('',#2537,#2576,#2578,.T.);
#2576 = VERTEX_POINT('',#2577);
#2577 = CARTESIAN_POINT('',(22.766065597534,-23.71023750305,52.));
#2578 = LINE('',#2579,#2580);
#2579 = CARTESIAN_POINT('',(22.508369445801,-24.3323688507,52.));
#2580 = VECTOR('',#2581,1.);
#2581 = DIRECTION('',(0.382684585777,0.923879054752,0.));
#2582 = ORIENTED_EDGE('',*,*,#2583,.T.);
#2583 = EDGE_CURVE('',#2576,#1656,#2584,.T.);
#2584 = LINE('',#2585,#2586);
#2585 = CARTESIAN_POINT('',(22.766065597534,-23.71023750305,52.));
#2586 = VECTOR('',#2587,1.);
#2587 = DIRECTION('',(-0.202538594718,2.720620984963E-02,-0.978896286537
    ));
#2588 = ORIENTED_EDGE('',*,*,#2561,.F.);
#2589 = PLANE('',#2590);
#2590 = AXIS2_PLACEMENT_3D('',#2591,#2592,#2593);
#2591 = CARTESIAN_POINT('',(20.148192879704,-23.52482934296,
    39.662733565643));
#2592 = DIRECTION('',(-0.905624668988,0.375123344921,0.19780403185));
#2593 = DIRECTION('',(-0.382684585777,-0.923879054752,0.));
#2594 = ADVANCED_FACE('',(#2595),#2605,.F.);
#2595 = FACE_BOUND('',#2596,.F.);
#2596 = EDGE_LOOP('',(#2597,#2598,#2599));
#2597 = ORIENTED_EDGE('',*,*,#1678,.F.);
#2598 = ORIENTED_EDGE('',*,*,#2583,.F.);
#2599 = ORIENTED_EDGE('',*,*,#2600,.T.);
#2600 = EDGE_CURVE('',#2576,#1679,#2601,.T.);
#2601 = LINE('',#2602,#2603);
#2602 = CARTESIAN_POINT('',(22.766065597534,-23.71023750305,52.));
#2603 = VECTOR('',#2604,1.);
#2604 = DIRECTION('',(-0.172723005114,9.972165669393E-02,-0.979909360446
    ));
#2605 = PLANE('',#2606);
#2606 = AXIS2_PLACEMENT_3D('',#2607,#2608,#2609);
#2607 = CARTESIAN_POINT('',(20.280805489224,-22.87017244018,
    39.028372955796));
#2608 = DIRECTION('',(-0.905625208282,0.375122003769,0.197804106159));
#2609 = DIRECTION('',(-0.382683223445,-0.923879619049,0.));
#2610 = ADVANCED_FACE('',(#2611),#2628,.F.);
#2611 = FACE_BOUND('',#2612,.F.);
#2612 = EDGE_LOOP('',(#2613,#2621,#2627));
#2613 = ORIENTED_EDGE('',*,*,#2614,.T.);
#2614 = EDGE_CURVE('',#2576,#2615,#2617,.T.);
#2615 = VERTEX_POINT('',#2616);
#2616 = CARTESIAN_POINT('',(23.176000595093,-23.17600059509,52.));
#2617 = LINE('',#2618,#2619);
#2618 = CARTESIAN_POINT('',(22.766065597534,-23.71023750305,52.));
#2619 = VECTOR('',#2620,1.);
#2620 = DIRECTION('',(0.608761989921,0.793352909888,0.));
#2621 = ORIENTED_EDGE('',*,*,#2622,.T.);
#2622 = EDGE_CURVE('',#2615,#1679,#2623,.T.);
#2623 = LINE('',#2624,#2625);
#2624 = CARTESIAN_POINT('',(23.176000595093,-23.17600059509,52.));
#2625 = VECTOR('',#2626,1.);
#2626 = DIRECTION('',(-0.188595789203,7.870005855357E-02,-0.978896281063
    ));
#2627 = ORIENTED_EDGE('',*,*,#2600,.F.);
#2628 = PLANE('',#2629);
#2629 = AXIS2_PLACEMENT_3D('',#2630,#2631,#2632);
#2630 = CARTESIAN_POINT('',(20.695316674224,-22.31935456786,
    39.662733751512));
#2631 = DIRECTION('',(-0.777677504476,0.596733810692,0.197804090474));
#2632 = DIRECTION('',(-0.608761989921,-0.793352909888,
    -1.387778780781E-17));
#2633 = ADVANCED_FACE('',(#2634),#2644,.F.);
#2634 = FACE_BOUND('',#2635,.F.);
#2635 = EDGE_LOOP('',(#2636,#2637,#2638));
#2636 = ORIENTED_EDGE('',*,*,#1717,.F.);
#2637 = ORIENTED_EDGE('',*,*,#2622,.F.);
#2638 = ORIENTED_EDGE('',*,*,#2639,.T.);
#2639 = EDGE_CURVE('',#2615,#1718,#2640,.T.);
#2640 = LINE('',#2641,#2642);
#2641 = CARTESIAN_POINT('',(23.176000595093,-23.17600059509,52.));
#2642 = VECTOR('',#2643,1.);
#2643 = DIRECTION('',(-0.141027716877,0.141027716877,-0.979909366291));
#2644 = PLANE('',#2645);
#2645 = AXIS2_PLACEMENT_3D('',#2646,#2647,#2648);
#2646 = CARTESIAN_POINT('',(20.992848614096,-21.72132726868,
    39.028372987929));
#2647 = DIRECTION('',(-0.777677572463,0.596733720161,0.197804096294));
#2648 = DIRECTION('',(-0.608761898294,-0.793352980196,
    -1.387778780781E-17));
#2649 = ADVANCED_FACE('',(#2650),#2660,.F.);
#2650 = FACE_BOUND('',#2651,.F.);
#2651 = EDGE_LOOP('',(#2652,#2653,#2659));
#2652 = ORIENTED_EDGE('',*,*,#2639,.F.);
#2653 = ORIENTED_EDGE('',*,*,#2654,.T.);
#2654 = EDGE_CURVE('',#2615,#1773,#2655,.T.);
#2655 = LINE('',#2656,#2657);
#2656 = CARTESIAN_POINT('',(23.176000595093,-23.17600059509,52.));
#2657 = VECTOR('',#2658,1.);
#2658 = DIRECTION('',(-7.870005855357E-02,0.188595789203,-0.978896281063
    ));
#2659 = ORIENTED_EDGE('',*,*,#1781,.F.);
#2660 = PLANE('',#2661);
#2661 = AXIS2_PLACEMENT_3D('',#2662,#2663,#2664);
#2662 = CARTESIAN_POINT('',(21.721327268682,-20.99284861409,
    39.028372987929));
#2663 = DIRECTION('',(-0.596733720161,0.777677572463,0.197804096294));
#2664 = DIRECTION('',(0.793352980196,0.608761898294,0.));
#2665 = ADVANCED_FACE('',(#2666),#2683,.F.);
#2666 = FACE_BOUND('',#2667,.F.);
#2667 = EDGE_LOOP('',(#2668,#2676,#2677));
#2668 = ORIENTED_EDGE('',*,*,#2669,.T.);
#2669 = EDGE_CURVE('',#2670,#1773,#2672,.T.);
#2670 = VERTEX_POINT('',#2671);
#2671 = CARTESIAN_POINT('',(23.710237503052,-22.76606559753,52.));
#2672 = LINE('',#2673,#2674);
#2673 = CARTESIAN_POINT('',(23.710237503052,-22.76606559753,52.));
#2674 = VECTOR('',#2675,1.);
#2675 = DIRECTION('',(-9.972165669393E-02,0.172723005114,-0.979909360446
    ));
#2676 = ORIENTED_EDGE('',*,*,#2654,.F.);
#2677 = ORIENTED_EDGE('',*,*,#2678,.T.);
#2678 = EDGE_CURVE('',#2615,#2670,#2679,.T.);
#2679 = LINE('',#2680,#2681);
#2680 = CARTESIAN_POINT('',(23.176000595093,-23.17600059509,52.));
#2681 = VECTOR('',#2682,1.);
#2682 = DIRECTION('',(0.793352909888,0.608761989921,0.));
#2683 = PLANE('',#2684);
#2684 = AXIS2_PLACEMENT_3D('',#2685,#2686,#2687);
#2685 = CARTESIAN_POINT('',(22.319354567863,-20.69531667422,
    39.662733751512));
#2686 = DIRECTION('',(-0.596733810692,0.777677504476,0.197804090474));
#2687 = DIRECTION('',(0.793352909888,0.608761989921,0.));
#2688 = ADVANCED_FACE('',(#2689),#2699,.F.);
#2689 = FACE_BOUND('',#2690,.F.);
#2690 = EDGE_LOOP('',(#2691,#2692,#2698));
#2691 = ORIENTED_EDGE('',*,*,#2669,.F.);
#2692 = ORIENTED_EDGE('',*,*,#2693,.T.);
#2693 = EDGE_CURVE('',#2670,#1812,#2694,.T.);
#2694 = LINE('',#2695,#2696);
#2695 = CARTESIAN_POINT('',(23.710237503052,-22.76606559753,52.));
#2696 = VECTOR('',#2697,1.);
#2697 = DIRECTION('',(-2.720620984963E-02,0.202538594718,-0.978896286537
    ));
#2698 = ORIENTED_EDGE('',*,*,#1820,.F.);
#2699 = PLANE('',#2700);
#2700 = AXIS2_PLACEMENT_3D('',#2701,#2702,#2703);
#2701 = CARTESIAN_POINT('',(22.870172440185,-20.28080548922,
    39.028372955796));
#2702 = DIRECTION('',(-0.375122003769,0.905625208282,0.197804106159));
#2703 = DIRECTION('',(0.923879619049,0.382683223445,0.));
#2704 = ADVANCED_FACE('',(#2705),#2722,.F.);
#2705 = FACE_BOUND('',#2706,.F.);
#2706 = EDGE_LOOP('',(#2707,#2715,#2716));
#2707 = ORIENTED_EDGE('',*,*,#2708,.T.);
#2708 = EDGE_CURVE('',#2709,#1812,#2711,.T.);
#2709 = VERTEX_POINT('',#2710);
#2710 = CARTESIAN_POINT('',(24.332368850708,-22.5083694458,52.));
#2711 = LINE('',#2712,#2713);
#2712 = CARTESIAN_POINT('',(24.332368850708,-22.5083694458,52.));
#2713 = VECTOR('',#2714,1.);
#2714 = DIRECTION('',(-5.161965960484E-02,0.192647451538,-0.979909368339
    ));
#2715 = ORIENTED_EDGE('',*,*,#2693,.F.);
#2716 = ORIENTED_EDGE('',*,*,#2717,.T.);
#2717 = EDGE_CURVE('',#2670,#2709,#2718,.T.);
#2718 = LINE('',#2719,#2720);
#2719 = CARTESIAN_POINT('',(23.710237503052,-22.76606559753,52.));
#2720 = VECTOR('',#2721,1.);
#2721 = DIRECTION('',(0.923879054752,0.382684585777,0.));
#2722 = PLANE('',#2723);
#2723 = AXIS2_PLACEMENT_3D('',#2724,#2725,#2726);
#2724 = CARTESIAN_POINT('',(23.52482934296,-20.1481928797,
    39.662733565643));
#2725 = DIRECTION('',(-0.375123344921,0.905624668988,0.19780403185));
#2726 = DIRECTION('',(0.923879054752,0.382684585777,0.));
#2727 = ADVANCED_FACE('',(#2728),#2738,.F.);
#2728 = FACE_BOUND('',#2729,.F.);
#2729 = EDGE_LOOP('',(#2730,#2731,#2737));
#2730 = ORIENTED_EDGE('',*,*,#2708,.F.);
#2731 = ORIENTED_EDGE('',*,*,#2732,.T.);
#2732 = EDGE_CURVE('',#2709,#1851,#2733,.T.);
#2733 = LINE('',#2734,#2735);
#2734 = CARTESIAN_POINT('',(24.332368850708,-22.5083694458,52.));
#2735 = VECTOR('',#2736,1.);
#2736 = DIRECTION('',(2.614166634015E-02,0.202678703402,-0.978896295053)
  );
#2737 = ORIENTED_EDGE('',*,*,#1859,.F.);
#2738 = PLANE('',#2739);
#2739 = AXIS2_PLACEMENT_3D('',#2740,#2741,#2742);
#2740 = CARTESIAN_POINT('',(24.164161375811,-19.8903682098,
    39.028373309678));
#2741 = DIRECTION('',(-0.12794686033,0.971855519284,0.197804071166));
#2742 = DIRECTION('',(0.,-0.199443290648,0.979909370205));
#2743 = ADVANCED_FACE('',(#2744),#2761,.F.);
#2744 = FACE_BOUND('',#2745,.F.);
#2745 = EDGE_LOOP('',(#2746,#2754,#2755));
#2746 = ORIENTED_EDGE('',*,*,#2747,.T.);
#2747 = EDGE_CURVE('',#2748,#1851,#2750,.T.);
#2748 = VERTEX_POINT('',#2749);
#2749 = CARTESIAN_POINT('',(25.,-22.4204750061,52.));
#2750 = LINE('',#2751,#2752);
#2751 = CARTESIAN_POINT('',(25.,-22.4204750061,52.));
#2752 = VECTOR('',#2753,1.);
#2753 = DIRECTION('',(0.,0.19944331439,-0.979909365373));
#2754 = ORIENTED_EDGE('',*,*,#2732,.F.);
#2755 = ORIENTED_EDGE('',*,*,#2756,.T.);
#2756 = EDGE_CURVE('',#2709,#2748,#2757,.T.);
#2757 = LINE('',#2758,#2759);
#2758 = CARTESIAN_POINT('',(24.332368850708,-22.5083694458,52.));
#2759 = VECTOR('',#2760,1.);
#2760 = DIRECTION('',(0.991445028292,0.130524924346,0.));
#2761 = PLANE('',#2762);
#2762 = AXIS2_PLACEMENT_3D('',#2763,#2764,#2765);
#2763 = CARTESIAN_POINT('',(24.830834088986,-19.93171240909,
    39.662733931579));
#2764 = DIRECTION('',(-0.127945956456,0.971855628754,0.19780411797));
#2765 = DIRECTION('',(0.,-0.19944331439,0.979909365373));
#2766 = ADVANCED_FACE('',(#2767),#2777,.F.);
#2767 = FACE_BOUND('',#2768,.F.);
#2768 = EDGE_LOOP('',(#2769,#2770,#2776));
#2769 = ORIENTED_EDGE('',*,*,#2747,.F.);
#2770 = ORIENTED_EDGE('',*,*,#2771,.T.);
#2771 = EDGE_CURVE('',#2748,#1890,#2772,.T.);
#2772 = LINE('',#2773,#2774);
#2773 = CARTESIAN_POINT('',(25.,-22.4204750061,52.));
#2774 = VECTOR('',#2775,1.);
#2775 = DIRECTION('',(7.770795861653E-02,0.189006700892,-0.978896286736)
  );
#2776 = ORIENTED_EDGE('',*,*,#1898,.F.);
#2777 = PLANE('',#2778);
#2778 = AXIS2_PLACEMENT_3D('',#2779,#2780,#2781);
#2779 = CARTESIAN_POINT('',(25.515111796341,-19.84814414013,
    39.028373312293));
#2780 = DIRECTION('',(0.127946859709,0.971855514569,0.197804094729));
#2781 = DIRECTION('',(0.,-0.19944331439,0.979909365373));
#2782 = ADVANCED_FACE('',(#2783),#2800,.F.);
#2783 = FACE_BOUND('',#2784,.F.);
#2784 = EDGE_LOOP('',(#2785,#2793,#2794));
#2785 = ORIENTED_EDGE('',*,*,#2786,.T.);
#2786 = EDGE_CURVE('',#2787,#1890,#2789,.T.);
#2787 = VERTEX_POINT('',#2788);
#2788 = CARTESIAN_POINT('',(25.667631149292,-22.5083694458,52.));
#2789 = LINE('',#2790,#2791);
#2790 = CARTESIAN_POINT('',(25.667631149292,-22.5083694458,52.));
#2791 = VECTOR('',#2792,1.);
#2792 = DIRECTION('',(5.161965960484E-02,0.192647451538,-0.979909368339)
  );
#2793 = ORIENTED_EDGE('',*,*,#2771,.F.);
#2794 = ORIENTED_EDGE('',*,*,#2795,.T.);
#2795 = EDGE_CURVE('',#2748,#2787,#2796,.T.);
#2796 = LINE('',#2797,#2798);
#2797 = CARTESIAN_POINT('',(25.,-22.4204750061,52.));
#2798 = VECTOR('',#2799,1.);
#2799 = DIRECTION('',(0.991445028292,-0.130524924346,0.));
#2800 = PLANE('',#2801);
#2801 = AXIS2_PLACEMENT_3D('',#2802,#2803,#2804);
#2802 = CARTESIAN_POINT('',(26.148367662504,-20.06062641669,
    39.66273393114));
#2803 = DIRECTION('',(0.127945958301,0.971855642767,0.197804047925));
#2804 = DIRECTION('',(0.,-0.199443243814,0.979909379737));
#2805 = ADVANCED_FACE('',(#2806),#2816,.F.);
#2806 = FACE_BOUND('',#2807,.F.);
#2807 = EDGE_LOOP('',(#2808,#2809,#2815));
#2808 = ORIENTED_EDGE('',*,*,#2786,.F.);
#2809 = ORIENTED_EDGE('',*,*,#2810,.T.);
#2810 = EDGE_CURVE('',#2787,#1929,#2811,.T.);
#2811 = LINE('',#2812,#2813);
#2812 = CARTESIAN_POINT('',(25.667631149292,-22.5083694458,52.));
#2813 = VECTOR('',#2814,1.);
#2814 = DIRECTION('',(0.123978643508,0.162454125275,-0.97889629335));
#2815 = ORIENTED_EDGE('',*,*,#1937,.F.);
#2816 = PLANE('',#2817);
#2817 = AXIS2_PLACEMENT_3D('',#2818,#2819,#2820);
#2818 = CARTESIAN_POINT('',(26.830958630463,-20.15700948663,
    39.028372952389));
#2819 = DIRECTION('',(0.375122006658,0.905625215256,0.197804068748));
#2820 = DIRECTION('',(0.923879619049,-0.382683223445,1.387778780781E-17)
  );
#2821 = ADVANCED_FACE('',(#2822),#2839,.F.);
#2822 = FACE_BOUND('',#2823,.F.);
#2823 = EDGE_LOOP('',(#2824,#2832,#2833));
#2824 = ORIENTED_EDGE('',*,*,#2825,.T.);
#2825 = EDGE_CURVE('',#2826,#1929,#2828,.T.);
#2826 = VERTEX_POINT('',#2827);
#2827 = CARTESIAN_POINT('',(26.289762496948,-22.76606559753,52.));
#2828 = LINE('',#2829,#2830);
#2829 = CARTESIAN_POINT('',(26.289762496948,-22.76606559753,52.));
#2830 = VECTOR('',#2831,1.);
#2831 = DIRECTION('',(9.972165669393E-02,0.172723005114,-0.979909360446)
  );
#2832 = ORIENTED_EDGE('',*,*,#2810,.F.);
#2833 = ORIENTED_EDGE('',*,*,#2834,.T.);
#2834 = EDGE_CURVE('',#2787,#2826,#2835,.T.);
#2835 = LINE('',#2836,#2837);
#2836 = CARTESIAN_POINT('',(25.667631149292,-22.5083694458,52.));
#2837 = VECTOR('',#2838,1.);
#2838 = DIRECTION('',(0.923879054752,-0.382684585777,0.));
#2839 = PLANE('',#2840);
#2840 = AXIS2_PLACEMENT_3D('',#2841,#2842,#2843);
#2841 = CARTESIAN_POINT('',(27.387642217835,-20.52615073343,
    39.662733565556));
#2842 = DIRECTION('',(0.375123336333,0.905624648256,0.197804143056));
#2843 = DIRECTION('',(0.923879054752,-0.382684585777,0.));
#2844 = ADVANCED_FACE('',(#2845),#2855,.F.);
#2845 = FACE_BOUND('',#2846,.F.);
#2846 = EDGE_LOOP('',(#2847,#2848,#2854));
#2847 = ORIENTED_EDGE('',*,*,#2825,.F.);
#2848 = ORIENTED_EDGE('',*,*,#2849,.T.);
#2849 = EDGE_CURVE('',#2826,#1968,#2850,.T.);
#2850 = LINE('',#2851,#2852);
#2851 = CARTESIAN_POINT('',(26.289762496948,-22.76606559753,52.));
#2852 = VECTOR('',#2853,1.);
#2853 = DIRECTION('',(0.161800417648,0.124830562458,-0.978896294571));
#2854 = ORIENTED_EDGE('',*,*,#1976,.F.);
#2855 = PLANE('',#2856);
#2856 = AXIS2_PLACEMENT_3D('',#2857,#2858,#2859);
#2857 = CARTESIAN_POINT('',(28.022027870213,-20.79591779703,
    39.028372986148));
#2858 = DIRECTION('',(0.596733720521,0.777677572932,0.197804093364));
#2859 = DIRECTION('',(0.793352980196,-0.608761898294,0.));
#2860 = ADVANCED_FACE('',(#2861),#2878,.F.);
#2861 = FACE_BOUND('',#2862,.F.);
#2862 = EDGE_LOOP('',(#2863,#2871,#2872));
#2863 = ORIENTED_EDGE('',*,*,#2864,.T.);
#2864 = EDGE_CURVE('',#2865,#1968,#2867,.T.);
#2865 = VERTEX_POINT('',#2866);
#2866 = CARTESIAN_POINT('',(26.823999404907,-23.17600059509,52.));
#2867 = LINE('',#2868,#2869);
#2868 = CARTESIAN_POINT('',(26.823999404907,-23.17600059509,52.));
#2869 = VECTOR('',#2870,1.);
#2870 = DIRECTION('',(0.141027716877,0.141027716877,-0.979909366291));
#2871 = ORIENTED_EDGE('',*,*,#2849,.F.);
#2872 = ORIENTED_EDGE('',*,*,#2873,.T.);
#2873 = EDGE_CURVE('',#2826,#2865,#2874,.T.);
#2874 = LINE('',#2875,#2876);
#2875 = CARTESIAN_POINT('',(26.289762496948,-22.76606559753,52.));
#2876 = VECTOR('',#2877,1.);
#2877 = DIRECTION('',(0.793352909888,-0.608761989921,0.));
#2878 = PLANE('',#2879);
#2879 = AXIS2_PLACEMENT_3D('',#2880,#2881,#2882);
#2880 = CARTESIAN_POINT('',(28.464202027919,-21.29656153354,
    39.6627337531));
#2881 = DIRECTION('',(0.596733809622,0.777677503082,0.197804099184));
#2882 = DIRECTION('',(0.793352909888,-0.608761989921,0.));
#2883 = ADVANCED_FACE('',(#2884),#2894,.F.);
#2884 = FACE_BOUND('',#2885,.F.);
#2885 = EDGE_LOOP('',(#2886,#2887,#2893));
#2886 = ORIENTED_EDGE('',*,*,#2864,.F.);
#2887 = ORIENTED_EDGE('',*,*,#2888,.F.);
#2888 = EDGE_CURVE('',#2007,#2865,#2889,.T.);
#2889 = LINE('',#2890,#2891);
#2890 = CARTESIAN_POINT('',(31.64054107666,-21.1660823822,27.));
#2891 = VECTOR('',#2892,1.);
#2892 = DIRECTION('',(-0.188595789203,-7.870005855357E-02,0.978896281063
    ));
#2893 = ORIENTED_EDGE('',*,*,#2015,.F.);
#2894 = PLANE('',#2895);
#2895 = AXIS2_PLACEMENT_3D('',#2896,#2897,#2898);
#2896 = CARTESIAN_POINT('',(29.007151385904,-21.72132726868,
    39.028372987929));
#2897 = DIRECTION('',(0.777677572463,0.596733720161,0.197804096294));
#2898 = DIRECTION('',(-0.608761898294,0.793352980196,0.));
#2899 = ADVANCED_FACE('',(#2900),#2917,.F.);
#2900 = FACE_BOUND('',#2901,.F.);
#2901 = EDGE_LOOP('',(#2902,#2910,#2911));
#2902 = ORIENTED_EDGE('',*,*,#2903,.T.);
#2903 = EDGE_CURVE('',#2904,#2007,#2906,.T.);
#2904 = VERTEX_POINT('',#2905);
#2905 = CARTESIAN_POINT('',(27.233934402466,-23.71023750305,52.));
#2906 = LINE('',#2907,#2908);
#2907 = CARTESIAN_POINT('',(27.233934402466,-23.71023750305,52.));
#2908 = VECTOR('',#2909,1.);
#2909 = DIRECTION('',(0.172723005114,9.972165669393E-02,-0.979909360446)
  );
#2910 = ORIENTED_EDGE('',*,*,#2888,.T.);
#2911 = ORIENTED_EDGE('',*,*,#2912,.T.);
#2912 = EDGE_CURVE('',#2865,#2904,#2913,.T.);
#2913 = LINE('',#2914,#2915);
#2914 = CARTESIAN_POINT('',(26.823999404907,-23.17600059509,52.));
#2915 = VECTOR('',#2916,1.);
#2916 = DIRECTION('',(0.608761989921,-0.793352909888,0.));
#2917 = PLANE('',#2918);
#2918 = AXIS2_PLACEMENT_3D('',#2919,#2920,#2921);
#2919 = CARTESIAN_POINT('',(29.304683325776,-22.31935456786,
    39.662733751512));
#2920 = DIRECTION('',(0.777677504476,0.596733810692,0.197804090474));
#2921 = DIRECTION('',(-0.608761989921,0.793352909888,0.));
#2922 = ADVANCED_FACE('',(#2923),#2933,.F.);
#2923 = FACE_BOUND('',#2924,.F.);
#2924 = EDGE_LOOP('',(#2925,#2926,#2932));
#2925 = ORIENTED_EDGE('',*,*,#2903,.F.);
#2926 = ORIENTED_EDGE('',*,*,#2927,.F.);
#2927 = EDGE_CURVE('',#247,#2904,#2928,.T.);
#2928 = LINE('',#2929,#2930);
#2929 = CARTESIAN_POINT('',(32.406558990479,-23.01541900634,27.));
#2930 = VECTOR('',#2931,1.);
#2931 = DIRECTION('',(-0.202538523098,-2.720621026116E-02,0.978896301344
    ));
#2932 = ORIENTED_EDGE('',*,*,#2036,.F.);
#2933 = PLANE('',#2934);
#2934 = AXIS2_PLACEMENT_3D('',#2935,#2936,#2937);
#2935 = CARTESIAN_POINT('',(29.719193983271,-22.87017244732,
    39.028373117849));
#2936 = DIRECTION('',(0.905625542619,0.375121208221,0.19780408413));
#2937 = DIRECTION('',(-0.382682410127,0.923879955935,0.));
#2938 = ADVANCED_FACE('',(#2939),#2956,.F.);
#2939 = FACE_BOUND('',#2940,.F.);
#2940 = EDGE_LOOP('',(#2941,#2949,#2950));
#2941 = ORIENTED_EDGE('',*,*,#2942,.T.);
#2942 = EDGE_CURVE('',#2943,#247,#2945,.T.);
#2943 = VERTEX_POINT('',#2944);
#2944 = CARTESIAN_POINT('',(27.491630554199,-24.3323688507,52.));
#2945 = LINE('',#2946,#2947);
#2946 = CARTESIAN_POINT('',(27.491630554199,-24.3323688507,52.));
#2947 = VECTOR('',#2948,1.);
#2948 = DIRECTION('',(0.192647379552,5.16196603483E-02,-0.979909382452)
  );
#2949 = ORIENTED_EDGE('',*,*,#2927,.T.);
#2950 = ORIENTED_EDGE('',*,*,#2951,.T.);
#2951 = EDGE_CURVE('',#2904,#2943,#2952,.T.);
#2952 = LINE('',#2953,#2954);
#2953 = CARTESIAN_POINT('',(27.233934402466,-23.71023750305,52.));
#2954 = VECTOR('',#2955,1.);
#2955 = DIRECTION('',(0.382684585777,-0.923879054752,0.));
#2956 = PLANE('',#2957);
#2957 = AXIS2_PLACEMENT_3D('',#2958,#2959,#2960);
#2958 = CARTESIAN_POINT('',(29.851806178582,-23.52482934311,
    39.662733568015));
#2959 = DIRECTION('',(0.905624681365,0.375123350048,0.19780396546));
#2960 = DIRECTION('',(-0.382684585777,0.923879054752,1.387778780781E-17)
  );
#2961 = ADVANCED_FACE('',(#2962),#2977,.F.);
#2962 = FACE_BOUND('',#2963,.F.);
#2963 = EDGE_LOOP('',(#2964,#2965,#2971));
#2964 = ORIENTED_EDGE('',*,*,#2093,.F.);
#2965 = ORIENTED_EDGE('',*,*,#2966,.T.);
#2966 = EDGE_CURVE('',#201,#2943,#2967,.T.);
#2967 = LINE('',#2968,#2969);
#2968 = CARTESIAN_POINT('',(32.667835235596,-25.,27.));
#2969 = VECTOR('',#2970,1.);
#2970 = DIRECTION('',(-0.202678703402,2.614166634015E-02,0.978896295053)
  );
#2971 = ORIENTED_EDGE('',*,*,#2972,.T.);
#2972 = EDGE_CURVE('',#2943,#2085,#2973,.T.);
#2973 = LINE('',#2974,#2975);
#2974 = CARTESIAN_POINT('',(27.491630554199,-24.3323688507,52.));
#2975 = VECTOR('',#2976,1.);
#2976 = DIRECTION('',(0.130524924346,-0.991445028292,0.));
#2977 = PLANE('',#2978);
#2978 = AXIS2_PLACEMENT_3D('',#2979,#2980,#2981);
#2979 = CARTESIAN_POINT('',(30.068287590907,-24.83083408898,
    39.662733931579));
#2980 = DIRECTION('',(0.971855628754,0.127945956456,0.19780411797));
#2981 = DIRECTION('',(-0.19944331439,6.938893903907E-18,0.979909365373)
  );
#2982 = ADVANCED_FACE('',(#2983),#2988,.F.);
#2983 = FACE_BOUND('',#2984,.F.);
#2984 = EDGE_LOOP('',(#2985,#2986,#2987));
#2985 = ORIENTED_EDGE('',*,*,#2942,.F.);
#2986 = ORIENTED_EDGE('',*,*,#2966,.F.);
#2987 = ORIENTED_EDGE('',*,*,#246,.F.);
#2988 = PLANE('',#2989);
#2989 = AXIS2_PLACEMENT_3D('',#2990,#2991,#2992);
#2990 = CARTESIAN_POINT('',(30.109631308106,-24.16416137847,
    39.028373249967));
#2991 = DIRECTION('',(0.971855407935,0.127947779705,0.197804023559));
#2992 = DIRECTION('',(-0.199443266498,0.,0.97990937512));
#2993 = ADVANCED_FACE('',(#2994),#3011,.T.);
#2994 = FACE_BOUND('',#2995,.T.);
#2995 = EDGE_LOOP('',(#2996,#2997,#3005));
#2996 = ORIENTED_EDGE('',*,*,#2130,.T.);
#2997 = ORIENTED_EDGE('',*,*,#2998,.F.);
#2998 = EDGE_CURVE('',#2999,#2109,#3001,.T.);
#2999 = VERTEX_POINT('',#3000);
#3000 = CARTESIAN_POINT('',(27.491630554199,-25.66763114929,73.));
#3001 = LINE('',#3002,#3003);
#3002 = CARTESIAN_POINT('',(27.491630554199,-25.66763114929,73.));
#3003 = VECTOR('',#3004,1.);
#3004 = DIRECTION('',(-1.226494127689E-02,-2.961008301517E-02,
    -0.999486275143));
#3005 = ORIENTED_EDGE('',*,*,#3006,.T.);
#3006 = EDGE_CURVE('',#2999,#2063,#3007,.T.);
#3007 = LINE('',#3008,#3009);
#3008 = CARTESIAN_POINT('',(27.491630554199,-25.66763114929,73.));
#3009 = VECTOR('',#3010,1.);
#3010 = DIRECTION('',(0.,0.,-1.));
#3011 = PLANE('',#3012);
#3012 = AXIS2_PLACEMENT_3D('',#3013,#3014,#3015);
#3013 = CARTESIAN_POINT('',(27.4261738642,-25.82565702002,
    62.334350825134));
#3014 = DIRECTION('',(-0.923879054752,0.382684585777,-0.));
#3015 = DIRECTION('',(-0.382684585777,-0.923879054752,0.));
#3016 = ADVANCED_FACE('',(#3017),#3034,.T.);
#3017 = FACE_BOUND('',#3018,.T.);
#3018 = EDGE_LOOP('',(#3019,#3027,#3028));
#3019 = ORIENTED_EDGE('',*,*,#3020,.T.);
#3020 = EDGE_CURVE('',#3021,#2999,#3023,.T.);
#3021 = VERTEX_POINT('',#3022);
#3022 = CARTESIAN_POINT('',(27.233934402466,-26.28976249694,73.));
#3023 = LINE('',#3024,#3025);
#3024 = CARTESIAN_POINT('',(27.233934402466,-26.28976249694,73.));
#3025 = VECTOR('',#3026,1.);
#3026 = DIRECTION('',(0.382684585777,0.923879054752,0.));
#3027 = ORIENTED_EDGE('',*,*,#2998,.T.);
#3028 = ORIENTED_EDGE('',*,*,#3029,.T.);
#3029 = EDGE_CURVE('',#2109,#3021,#3030,.T.);
#3030 = LINE('',#3031,#3032);
#3031 = CARTESIAN_POINT('',(27.233934402466,-26.28976249694,52.));
#3032 = VECTOR('',#3033,1.);
#3033 = DIRECTION('',(0.,0.,1.));
#3034 = PLANE('',#3035);
#3035 = AXIS2_PLACEMENT_3D('',#3036,#3037,#3038);
#3036 = CARTESIAN_POINT('',(27.299391092465,-26.13173662621,
    62.665649174866));
#3037 = DIRECTION('',(-0.923879054752,0.382684585777,-0.));
#3038 = DIRECTION('',(-0.382684585777,-0.923879054752,0.));
#3039 = ADVANCED_FACE('',(#3040),#3050,.T.);
#3040 = FACE_BOUND('',#3041,.T.);
#3041 = EDGE_LOOP('',(#3042,#3043,#3049));
#3042 = ORIENTED_EDGE('',*,*,#2169,.T.);
#3043 = ORIENTED_EDGE('',*,*,#3044,.F.);
#3044 = EDGE_CURVE('',#3021,#2148,#3045,.T.);
#3045 = LINE('',#3046,#3047);
#3046 = CARTESIAN_POINT('',(27.233934402466,-26.28976249694,73.));
#3047 = VECTOR('',#3048,1.);
#3048 = DIRECTION('',(-1.951068587003E-02,-2.542678364483E-02,
    -0.999486273948));
#3049 = ORIENTED_EDGE('',*,*,#3029,.F.);
#3050 = PLANE('',#3051);
#3051 = AXIS2_PLACEMENT_3D('',#3052,#3053,#3054);
#3052 = CARTESIAN_POINT('',(27.12980794048,-26.42546254554,
    62.334350635449));
#3053 = DIRECTION('',(-0.793352909888,0.608761989921,-0.));
#3054 = DIRECTION('',(-0.608761989921,-0.793352909888,0.));
#3055 = ADVANCED_FACE('',(#3056),#3073,.T.);
#3056 = FACE_BOUND('',#3057,.T.);
#3057 = EDGE_LOOP('',(#3058,#3066,#3067));
#3058 = ORIENTED_EDGE('',*,*,#3059,.T.);
#3059 = EDGE_CURVE('',#3060,#3021,#3062,.T.);
#3060 = VERTEX_POINT('',#3061);
#3061 = CARTESIAN_POINT('',(26.823999404907,-26.8239994049,73.));
#3062 = LINE('',#3063,#3064);
#3063 = CARTESIAN_POINT('',(26.823999404907,-26.8239994049,73.));
#3064 = VECTOR('',#3065,1.);
#3065 = DIRECTION('',(0.608761989921,0.793352909888,0.));
#3066 = ORIENTED_EDGE('',*,*,#3044,.T.);
#3067 = ORIENTED_EDGE('',*,*,#3068,.T.);
#3068 = EDGE_CURVE('',#2148,#3060,#3069,.T.);
#3069 = LINE('',#3070,#3071);
#3070 = CARTESIAN_POINT('',(26.823999404907,-26.8239994049,52.));
#3071 = VECTOR('',#3072,1.);
#3072 = DIRECTION('',(0.,0.,1.));
#3073 = PLANE('',#3074);
#3074 = AXIS2_PLACEMENT_3D('',#3075,#3076,#3077);
#3075 = CARTESIAN_POINT('',(26.928125866893,-26.68829935631,
    62.665649364551));
#3076 = DIRECTION('',(-0.793352909888,0.608761989921,-0.));
#3077 = DIRECTION('',(-0.608761989921,-0.793352909888,0.));
#3078 = ADVANCED_FACE('',(#3079),#3096,.T.);
#3079 = FACE_BOUND('',#3080,.T.);
#3080 = EDGE_LOOP('',(#3081,#3089,#3095));
#3081 = ORIENTED_EDGE('',*,*,#3082,.T.);
#3082 = EDGE_CURVE('',#2202,#3083,#3085,.T.);
#3083 = VERTEX_POINT('',#3084);
#3084 = CARTESIAN_POINT('',(26.289762496948,-27.23393440246,73.));
#3085 = LINE('',#3086,#3087);
#3086 = CARTESIAN_POINT('',(26.289762496948,-27.23393440246,52.));
#3087 = VECTOR('',#3088,1.);
#3088 = DIRECTION('',(0.,0.,1.));
#3089 = ORIENTED_EDGE('',*,*,#3090,.T.);
#3090 = EDGE_CURVE('',#3083,#2148,#3091,.T.);
#3091 = LINE('',#3092,#3093);
#3092 = CARTESIAN_POINT('',(26.289762496948,-27.23393440246,73.));
#3093 = VECTOR('',#3094,1.);
#3094 = DIRECTION('',(2.542678364483E-02,1.951068587003E-02,
    -0.999486273948));
#3095 = ORIENTED_EDGE('',*,*,#2210,.T.);
#3096 = PLANE('',#3097);
#3097 = AXIS2_PLACEMENT_3D('',#3098,#3099,#3100);
#3098 = CARTESIAN_POINT('',(26.42546254554,-27.12980794048,
    62.334350635449));
#3099 = DIRECTION('',(-0.608761989921,0.793352909888,0.));
#3100 = DIRECTION('',(0.793352909888,0.608761989921,0.));
#3101 = ADVANCED_FACE('',(#3102),#3112,.T.);
#3102 = FACE_BOUND('',#3103,.T.);
#3103 = EDGE_LOOP('',(#3104,#3105,#3106));
#3104 = ORIENTED_EDGE('',*,*,#3068,.F.);
#3105 = ORIENTED_EDGE('',*,*,#3090,.F.);
#3106 = ORIENTED_EDGE('',*,*,#3107,.T.);
#3107 = EDGE_CURVE('',#3083,#3060,#3108,.T.);
#3108 = LINE('',#3109,#3110);
#3109 = CARTESIAN_POINT('',(26.289762496948,-27.23393440246,73.));
#3110 = VECTOR('',#3111,1.);
#3111 = DIRECTION('',(0.793352909888,0.608761989921,0.));
#3112 = PLANE('',#3113);
#3113 = AXIS2_PLACEMENT_3D('',#3114,#3115,#3116);
#3114 = CARTESIAN_POINT('',(26.688299356316,-26.92812586689,
    62.665649364551));
#3115 = DIRECTION('',(-0.608761989921,0.793352909888,0.));
#3116 = DIRECTION('',(0.793352909888,0.608761989921,0.));
#3117 = ADVANCED_FACE('',(#3118),#3135,.T.);
#3118 = FACE_BOUND('',#3119,.T.);
#3119 = EDGE_LOOP('',(#3120,#3128,#3134));
#3120 = ORIENTED_EDGE('',*,*,#3121,.T.);
#3121 = EDGE_CURVE('',#2241,#3122,#3124,.T.);
#3122 = VERTEX_POINT('',#3123);
#3123 = CARTESIAN_POINT('',(25.667631149292,-27.49163055419,73.));
#3124 = LINE('',#3125,#3126);
#3125 = CARTESIAN_POINT('',(25.667631149292,-27.49163055419,52.));
#3126 = VECTOR('',#3127,1.);
#3127 = DIRECTION('',(0.,0.,1.));
#3128 = ORIENTED_EDGE('',*,*,#3129,.T.);
#3129 = EDGE_CURVE('',#3122,#2202,#3130,.T.);
#3130 = LINE('',#3131,#3132);
#3131 = CARTESIAN_POINT('',(25.667631149292,-27.49163055419,73.));
#3132 = VECTOR('',#3133,1.);
#3133 = DIRECTION('',(2.961008301517E-02,1.226494127689E-02,
    -0.999486275143));
#3134 = ORIENTED_EDGE('',*,*,#2249,.T.);
#3135 = PLANE('',#3136);
#3136 = AXIS2_PLACEMENT_3D('',#3137,#3138,#3139);
#3137 = CARTESIAN_POINT('',(25.825657020025,-27.4261738642,
    62.334350825134));
#3138 = DIRECTION('',(-0.382684585777,0.923879054752,0.));
#3139 = DIRECTION('',(0.923879054752,0.382684585777,0.));
#3140 = ADVANCED_FACE('',(#3141),#3151,.T.);
#3141 = FACE_BOUND('',#3142,.T.);
#3142 = EDGE_LOOP('',(#3143,#3144,#3145));
#3143 = ORIENTED_EDGE('',*,*,#3082,.F.);
#3144 = ORIENTED_EDGE('',*,*,#3129,.F.);
#3145 = ORIENTED_EDGE('',*,*,#3146,.T.);
#3146 = EDGE_CURVE('',#3122,#3083,#3147,.T.);
#3147 = LINE('',#3148,#3149);
#3148 = CARTESIAN_POINT('',(25.667631149292,-27.49163055419,73.));
#3149 = VECTOR('',#3150,1.);
#3150 = DIRECTION('',(0.923879054752,0.382684585777,0.));
#3151 = PLANE('',#3152);
#3152 = AXIS2_PLACEMENT_3D('',#3153,#3154,#3155);
#3153 = CARTESIAN_POINT('',(26.131736626216,-27.29939109246,
    62.665649174866));
#3154 = DIRECTION('',(-0.382684585777,0.923879054752,0.));
#3155 = DIRECTION('',(0.923879054752,0.382684585777,0.));
#3156 = ADVANCED_FACE('',(#3157),#3174,.T.);
#3157 = FACE_BOUND('',#3158,.T.);
#3158 = EDGE_LOOP('',(#3159,#3167,#3173));
#3159 = ORIENTED_EDGE('',*,*,#3160,.T.);
#3160 = EDGE_CURVE('',#2280,#3161,#3163,.T.);
#3161 = VERTEX_POINT('',#3162);
#3162 = CARTESIAN_POINT('',(25.,-27.57952499389,73.));
#3163 = LINE('',#3164,#3165);
#3164 = CARTESIAN_POINT('',(25.,-27.57952499389,52.));
#3165 = VECTOR('',#3166,1.);
#3166 = DIRECTION('',(0.,0.,1.));
#3167 = ORIENTED_EDGE('',*,*,#3168,.T.);
#3168 = EDGE_CURVE('',#3161,#2241,#3169,.T.);
#3169 = LINE('',#3170,#3171);
#3170 = CARTESIAN_POINT('',(25.,-27.57952499389,73.));
#3171 = VECTOR('',#3172,1.);
#3172 = DIRECTION('',(3.177562709598E-02,4.183299330165E-03,
    -0.999486272807));
#3173 = ORIENTED_EDGE('',*,*,#2288,.T.);
#3174 = PLANE('',#3175);
#3175 = AXIS2_PLACEMENT_3D('',#3176,#3177,#3178);
#3176 = CARTESIAN_POINT('',(25.169583156158,-27.55719916846,
    62.334350454336));
#3177 = DIRECTION('',(-0.130524924346,0.991445028292,0.));
#3178 = DIRECTION('',(0.991445028292,0.130524924346,0.));
#3179 = ADVANCED_FACE('',(#3180),#3190,.T.);
#3180 = FACE_BOUND('',#3181,.T.);
#3181 = EDGE_LOOP('',(#3182,#3183,#3184));
#3182 = ORIENTED_EDGE('',*,*,#3121,.F.);
#3183 = ORIENTED_EDGE('',*,*,#3168,.F.);
#3184 = ORIENTED_EDGE('',*,*,#3185,.T.);
#3185 = EDGE_CURVE('',#3161,#3122,#3186,.T.);
#3186 = LINE('',#3187,#3188);
#3187 = CARTESIAN_POINT('',(25.,-27.57952499389,73.));
#3188 = VECTOR('',#3189,1.);
#3189 = DIRECTION('',(0.991445028292,0.130524924346,0.));
#3190 = PLANE('',#3191);
#3191 = AXIS2_PLACEMENT_3D('',#3192,#3193,#3194);
#3192 = CARTESIAN_POINT('',(25.498047993134,-27.51395637963,
    62.665649545664));
#3193 = DIRECTION('',(-0.130524924346,0.991445028292,0.));
#3194 = DIRECTION('',(0.991445028292,0.130524924346,0.));
#3195 = ADVANCED_FACE('',(#3196),#3213,.T.);
#3196 = FACE_BOUND('',#3197,.T.);
#3197 = EDGE_LOOP('',(#3198,#3206,#3212));
#3198 = ORIENTED_EDGE('',*,*,#3199,.T.);
#3199 = EDGE_CURVE('',#2319,#3200,#3202,.T.);
#3200 = VERTEX_POINT('',#3201);
#3201 = CARTESIAN_POINT('',(24.332368850708,-27.49163055419,73.));
#3202 = LINE('',#3203,#3204);
#3203 = CARTESIAN_POINT('',(24.332368850708,-27.49163055419,52.));
#3204 = VECTOR('',#3205,1.);
#3205 = DIRECTION('',(0.,0.,1.));
#3206 = ORIENTED_EDGE('',*,*,#3207,.T.);
#3207 = EDGE_CURVE('',#3200,#2280,#3208,.T.);
#3208 = LINE('',#3209,#3210);
#3209 = CARTESIAN_POINT('',(24.332368850708,-27.49163055419,73.));
#3210 = VECTOR('',#3211,1.);
#3211 = DIRECTION('',(3.177562709598E-02,-4.183299330165E-03,
    -0.999486272807));
#3212 = ORIENTED_EDGE('',*,*,#2327,.T.);
#3213 = PLANE('',#3214);
#3214 = AXIS2_PLACEMENT_3D('',#3215,#3216,#3217);
#3215 = CARTESIAN_POINT('',(24.501952006866,-27.51395637963,
    62.334350454336));
#3216 = DIRECTION('',(0.130524924346,0.991445028292,0.));
#3217 = DIRECTION('',(0.991445028292,-0.130524924346,0.));
#3218 = ADVANCED_FACE('',(#3219),#3229,.T.);
#3219 = FACE_BOUND('',#3220,.T.);
#3220 = EDGE_LOOP('',(#3221,#3222,#3223));
#3221 = ORIENTED_EDGE('',*,*,#3160,.F.);
#3222 = ORIENTED_EDGE('',*,*,#3207,.F.);
#3223 = ORIENTED_EDGE('',*,*,#3224,.T.);
#3224 = EDGE_CURVE('',#3200,#3161,#3225,.T.);
#3225 = LINE('',#3226,#3227);
#3226 = CARTESIAN_POINT('',(24.332368850708,-27.49163055419,73.));
#3227 = VECTOR('',#3228,1.);
#3228 = DIRECTION('',(0.991445028292,-0.130524924346,0.));
#3229 = PLANE('',#3230);
#3230 = AXIS2_PLACEMENT_3D('',#3231,#3232,#3233);
#3231 = CARTESIAN_POINT('',(24.830416843842,-27.55719916846,
    62.665649545664));
#3232 = DIRECTION('',(0.130524924346,0.991445028292,0.));
#3233 = DIRECTION('',(0.991445028292,-0.130524924346,0.));
#3234 = ADVANCED_FACE('',(#3235),#3252,.T.);
#3235 = FACE_BOUND('',#3236,.T.);
#3236 = EDGE_LOOP('',(#3237,#3245,#3251));
#3237 = ORIENTED_EDGE('',*,*,#3238,.T.);
#3238 = EDGE_CURVE('',#2358,#3239,#3241,.T.);
#3239 = VERTEX_POINT('',#3240);
#3240 = CARTESIAN_POINT('',(23.710237503052,-27.23393440246,73.));
#3241 = LINE('',#3242,#3243);
#3242 = CARTESIAN_POINT('',(23.710237503052,-27.23393440246,52.));
#3243 = VECTOR('',#3244,1.);
#3244 = DIRECTION('',(0.,0.,1.));
#3245 = ORIENTED_EDGE('',*,*,#3246,.T.);
#3246 = EDGE_CURVE('',#3239,#2319,#3247,.T.);
#3247 = LINE('',#3248,#3249);
#3248 = CARTESIAN_POINT('',(23.710237503052,-27.23393440246,73.));
#3249 = VECTOR('',#3250,1.);
#3250 = DIRECTION('',(2.961008301517E-02,-1.226494127689E-02,
    -0.999486275143));
#3251 = ORIENTED_EDGE('',*,*,#2366,.T.);
#3252 = PLANE('',#3253);
#3253 = AXIS2_PLACEMENT_3D('',#3254,#3255,#3256);
#3254 = CARTESIAN_POINT('',(23.868263373784,-27.29939109246,
    62.334350825134));
#3255 = DIRECTION('',(0.382684585777,0.923879054752,0.));
#3256 = DIRECTION('',(0.923879054752,-0.382684585777,0.));
#3257 = ADVANCED_FACE('',(#3258),#3268,.T.);
#3258 = FACE_BOUND('',#3259,.T.);
#3259 = EDGE_LOOP('',(#3260,#3261,#3262));
#3260 = ORIENTED_EDGE('',*,*,#3199,.F.);
#3261 = ORIENTED_EDGE('',*,*,#3246,.F.);
#3262 = ORIENTED_EDGE('',*,*,#3263,.T.);
#3263 = EDGE_CURVE('',#3239,#3200,#3264,.T.);
#3264 = LINE('',#3265,#3266);
#3265 = CARTESIAN_POINT('',(23.710237503052,-27.23393440246,73.));
#3266 = VECTOR('',#3267,1.);
#3267 = DIRECTION('',(0.923879054752,-0.382684585777,0.));
#3268 = PLANE('',#3269);
#3269 = AXIS2_PLACEMENT_3D('',#3270,#3271,#3272);
#3270 = CARTESIAN_POINT('',(24.174342979975,-27.4261738642,
    62.665649174866));
#3271 = DIRECTION('',(0.382684585777,0.923879054752,0.));
#3272 = DIRECTION('',(0.923879054752,-0.382684585777,0.));
#3273 = ADVANCED_FACE('',(#3274),#3291,.T.);
#3274 = FACE_BOUND('',#3275,.T.);
#3275 = EDGE_LOOP('',(#3276,#3284,#3290));
#3276 = ORIENTED_EDGE('',*,*,#3277,.T.);
#3277 = EDGE_CURVE('',#2397,#3278,#3280,.T.);
#3278 = VERTEX_POINT('',#3279);
#3279 = CARTESIAN_POINT('',(23.176000595093,-26.8239994049,73.));
#3280 = LINE('',#3281,#3282);
#3281 = CARTESIAN_POINT('',(23.176000595093,-26.8239994049,52.));
#3282 = VECTOR('',#3283,1.);
#3283 = DIRECTION('',(0.,0.,1.));
#3284 = ORIENTED_EDGE('',*,*,#3285,.T.);
#3285 = EDGE_CURVE('',#3278,#2358,#3286,.T.);
#3286 = LINE('',#3287,#3288);
#3287 = CARTESIAN_POINT('',(23.176000595093,-26.8239994049,73.));
#3288 = VECTOR('',#3289,1.);
#3289 = DIRECTION('',(2.542678364483E-02,-1.951068587003E-02,
    -0.999486273948));
#3290 = ORIENTED_EDGE('',*,*,#2405,.T.);
#3291 = PLANE('',#3292);
#3292 = AXIS2_PLACEMENT_3D('',#3293,#3294,#3295);
#3293 = CARTESIAN_POINT('',(23.311700643684,-26.92812586689,
    62.334350635449));
#3294 = DIRECTION('',(0.608761989921,0.793352909888,0.));
#3295 = DIRECTION('',(0.793352909888,-0.608761989921,0.));
#3296 = ADVANCED_FACE('',(#3297),#3307,.T.);
#3297 = FACE_BOUND('',#3298,.T.);
#3298 = EDGE_LOOP('',(#3299,#3300,#3301));
#3299 = ORIENTED_EDGE('',*,*,#3238,.F.);
#3300 = ORIENTED_EDGE('',*,*,#3285,.F.);
#3301 = ORIENTED_EDGE('',*,*,#3302,.T.);
#3302 = EDGE_CURVE('',#3278,#3239,#3303,.T.);
#3303 = LINE('',#3304,#3305);
#3304 = CARTESIAN_POINT('',(23.176000595093,-26.8239994049,73.));
#3305 = VECTOR('',#3306,1.);
#3306 = DIRECTION('',(0.793352909888,-0.608761989921,0.));
#3307 = PLANE('',#3308);
#3308 = AXIS2_PLACEMENT_3D('',#3309,#3310,#3311);
#3309 = CARTESIAN_POINT('',(23.57453745446,-27.12980794048,
    62.665649364551));
#3310 = DIRECTION('',(0.608761989921,0.793352909888,0.));
#3311 = DIRECTION('',(0.793352909888,-0.608761989921,0.));
#3312 = ADVANCED_FACE('',(#3313),#3323,.T.);
#3313 = FACE_BOUND('',#3314,.T.);
#3314 = EDGE_LOOP('',(#3315,#3316,#3322));
#3315 = ORIENTED_EDGE('',*,*,#2444,.T.);
#3316 = ORIENTED_EDGE('',*,*,#3317,.T.);
#3317 = EDGE_CURVE('',#2436,#3278,#3318,.T.);
#3318 = LINE('',#3319,#3320);
#3319 = CARTESIAN_POINT('',(22.766065597534,-26.28976249694,52.));
#3320 = VECTOR('',#3321,1.);
#3321 = DIRECTION('',(1.951068587003E-02,-2.542678364483E-02,
    0.999486273948));
#3322 = ORIENTED_EDGE('',*,*,#3277,.F.);
#3323 = PLANE('',#3324);
#3324 = AXIS2_PLACEMENT_3D('',#3325,#3326,#3327);
#3325 = CARTESIAN_POINT('',(23.071874133107,-26.68829935631,
    62.334350635449));
#3326 = DIRECTION('',(0.793352909888,0.608761989921,0.));
#3327 = DIRECTION('',(-0.608761989921,0.793352909888,0.));
#3328 = ADVANCED_FACE('',(#3329),#3346,.T.);
#3329 = FACE_BOUND('',#3330,.T.);
#3330 = EDGE_LOOP('',(#3331,#3339,#3340));
#3331 = ORIENTED_EDGE('',*,*,#3332,.T.);
#3332 = EDGE_CURVE('',#3333,#3278,#3335,.T.);
#3333 = VERTEX_POINT('',#3334);
#3334 = CARTESIAN_POINT('',(22.766065597534,-26.28976249694,73.));
#3335 = LINE('',#3336,#3337);
#3336 = CARTESIAN_POINT('',(22.766065597534,-26.28976249694,73.));
#3337 = VECTOR('',#3338,1.);
#3338 = DIRECTION('',(0.608761989921,-0.793352909888,0.));
#3339 = ORIENTED_EDGE('',*,*,#3317,.F.);
#3340 = ORIENTED_EDGE('',*,*,#3341,.T.);
#3341 = EDGE_CURVE('',#2436,#3333,#3342,.T.);
#3342 = LINE('',#3343,#3344);
#3343 = CARTESIAN_POINT('',(22.766065597534,-26.28976249694,52.));
#3344 = VECTOR('',#3345,1.);
#3345 = DIRECTION('',(0.,0.,1.));
#3346 = PLANE('',#3347);
#3347 = AXIS2_PLACEMENT_3D('',#3348,#3349,#3350);
#3348 = CARTESIAN_POINT('',(22.87019205952,-26.42546254554,
    62.665649364551));
#3349 = DIRECTION('',(0.793352909888,0.608761989921,0.));
#3350 = DIRECTION('',(-0.608761989921,0.793352909888,0.));
#3351 = ADVANCED_FACE('',(#3352),#3362,.T.);
#3352 = FACE_BOUND('',#3353,.T.);
#3353 = EDGE_LOOP('',(#3354,#3355,#3361));
#3354 = ORIENTED_EDGE('',*,*,#2483,.T.);
#3355 = ORIENTED_EDGE('',*,*,#3356,.T.);
#3356 = EDGE_CURVE('',#2475,#3333,#3357,.T.);
#3357 = LINE('',#3358,#3359);
#3358 = CARTESIAN_POINT('',(22.508369445801,-25.66763114929,52.));
#3359 = VECTOR('',#3360,1.);
#3360 = DIRECTION('',(1.226494127689E-02,-2.961008301517E-02,
    0.999486275143));
#3361 = ORIENTED_EDGE('',*,*,#3341,.F.);
#3362 = PLANE('',#3363);
#3363 = AXIS2_PLACEMENT_3D('',#3364,#3365,#3366);
#3364 = CARTESIAN_POINT('',(22.700608907535,-26.13173662621,
    62.334350825134));
#3365 = DIRECTION('',(0.923879054752,0.382684585777,0.));
#3366 = DIRECTION('',(-0.382684585777,0.923879054752,0.));
#3367 = ADVANCED_FACE('',(#3368),#3385,.T.);
#3368 = FACE_BOUND('',#3369,.T.);
#3369 = EDGE_LOOP('',(#3370,#3378,#3379));
#3370 = ORIENTED_EDGE('',*,*,#3371,.T.);
#3371 = EDGE_CURVE('',#3372,#3333,#3374,.T.);
#3372 = VERTEX_POINT('',#3373);
#3373 = CARTESIAN_POINT('',(22.508369445801,-25.66763114929,73.));
#3374 = LINE('',#3375,#3376);
#3375 = CARTESIAN_POINT('',(22.508369445801,-25.66763114929,73.));
#3376 = VECTOR('',#3377,1.);
#3377 = DIRECTION('',(0.382684585777,-0.923879054752,0.));
#3378 = ORIENTED_EDGE('',*,*,#3356,.F.);
#3379 = ORIENTED_EDGE('',*,*,#3380,.T.);
#3380 = EDGE_CURVE('',#2475,#3372,#3381,.T.);
#3381 = LINE('',#3382,#3383);
#3382 = CARTESIAN_POINT('',(22.508369445801,-25.66763114929,52.));
#3383 = VECTOR('',#3384,1.);
#3384 = DIRECTION('',(0.,0.,1.));
#3385 = PLANE('',#3386);
#3386 = AXIS2_PLACEMENT_3D('',#3387,#3388,#3389);
#3387 = CARTESIAN_POINT('',(22.5738261358,-25.82565702002,
    62.665649174866));
#3388 = DIRECTION('',(0.923879054752,0.382684585777,0.));
#3389 = DIRECTION('',(-0.382684585777,0.923879054752,0.));
#3390 = ADVANCED_FACE('',(#3391),#3401,.T.);
#3391 = FACE_BOUND('',#3392,.T.);
#3392 = EDGE_LOOP('',(#3393,#3394,#3400));
#3393 = ORIENTED_EDGE('',*,*,#2522,.T.);
#3394 = ORIENTED_EDGE('',*,*,#3395,.T.);
#3395 = EDGE_CURVE('',#2514,#3372,#3396,.T.);
#3396 = LINE('',#3397,#3398);
#3397 = CARTESIAN_POINT('',(22.420475006104,-25.,52.));
#3398 = VECTOR('',#3399,1.);
#3399 = DIRECTION('',(4.183299330165E-03,-3.177562709598E-02,
    0.999486272807));
#3400 = ORIENTED_EDGE('',*,*,#3380,.F.);
#3401 = PLANE('',#3402);
#3402 = AXIS2_PLACEMENT_3D('',#3403,#3404,#3405);
#3403 = CARTESIAN_POINT('',(22.486043620368,-25.49804799313,
    62.334350454336));
#3404 = DIRECTION('',(0.991445028292,0.130524924346,0.));
#3405 = DIRECTION('',(-0.130524924346,0.991445028292,0.));
#3406 = ADVANCED_FACE('',(#3407),#3424,.T.);
#3407 = FACE_BOUND('',#3408,.T.);
#3408 = EDGE_LOOP('',(#3409,#3417,#3418));
#3409 = ORIENTED_EDGE('',*,*,#3410,.T.);
#3410 = EDGE_CURVE('',#3411,#3372,#3413,.T.);
#3411 = VERTEX_POINT('',#3412);
#3412 = CARTESIAN_POINT('',(22.420475006104,-25.,73.));
#3413 = LINE('',#3414,#3415);
#3414 = CARTESIAN_POINT('',(22.420475006104,-25.,73.));
#3415 = VECTOR('',#3416,1.);
#3416 = DIRECTION('',(0.130524924346,-0.991445028292,0.));
#3417 = ORIENTED_EDGE('',*,*,#3395,.F.);
#3418 = ORIENTED_EDGE('',*,*,#3419,.T.);
#3419 = EDGE_CURVE('',#2514,#3411,#3420,.T.);
#3420 = LINE('',#3421,#3422);
#3421 = CARTESIAN_POINT('',(22.420475006104,-25.,52.));
#3422 = VECTOR('',#3423,1.);
#3423 = DIRECTION('',(0.,0.,1.));
#3424 = PLANE('',#3425);
#3425 = AXIS2_PLACEMENT_3D('',#3426,#3427,#3428);
#3426 = CARTESIAN_POINT('',(22.442800831536,-25.16958315615,
    62.665649545664));
#3427 = DIRECTION('',(0.991445028292,0.130524924346,0.));
#3428 = DIRECTION('',(-0.130524924346,0.991445028292,0.));
#3429 = ADVANCED_FACE('',(#3430),#3440,.T.);
#3430 = FACE_BOUND('',#3431,.T.);
#3431 = EDGE_LOOP('',(#3432,#3433,#3439));
#3432 = ORIENTED_EDGE('',*,*,#2536,.T.);
#3433 = ORIENTED_EDGE('',*,*,#3434,.T.);
#3434 = EDGE_CURVE('',#2537,#3411,#3435,.T.);
#3435 = LINE('',#3436,#3437);
#3436 = CARTESIAN_POINT('',(22.508369445801,-24.3323688507,52.));
#3437 = VECTOR('',#3438,1.);
#3438 = DIRECTION('',(-4.183299330165E-03,-3.177562709598E-02,
    0.999486272807));
#3439 = ORIENTED_EDGE('',*,*,#3419,.F.);
#3440 = PLANE('',#3441);
#3441 = AXIS2_PLACEMENT_3D('',#3442,#3443,#3444);
#3442 = CARTESIAN_POINT('',(22.442800831536,-24.83041684384,
    62.334350454336));
#3443 = DIRECTION('',(0.991445028292,-0.130524924346,0.));
#3444 = DIRECTION('',(0.130524924346,0.991445028292,0.));
#3445 = ADVANCED_FACE('',(#3446),#3463,.T.);
#3446 = FACE_BOUND('',#3447,.T.);
#3447 = EDGE_LOOP('',(#3448,#3456,#3457));
#3448 = ORIENTED_EDGE('',*,*,#3449,.T.);
#3449 = EDGE_CURVE('',#3450,#3411,#3452,.T.);
#3450 = VERTEX_POINT('',#3451);
#3451 = CARTESIAN_POINT('',(22.508369445801,-24.3323688507,73.));
#3452 = LINE('',#3453,#3454);
#3453 = CARTESIAN_POINT('',(22.508369445801,-24.3323688507,73.));
#3454 = VECTOR('',#3455,1.);
#3455 = DIRECTION('',(-0.130524924346,-0.991445028292,0.));
#3456 = ORIENTED_EDGE('',*,*,#3434,.F.);
#3457 = ORIENTED_EDGE('',*,*,#3458,.T.);
#3458 = EDGE_CURVE('',#2537,#3450,#3459,.T.);
#3459 = LINE('',#3460,#3461);
#3460 = CARTESIAN_POINT('',(22.508369445801,-24.3323688507,52.));
#3461 = VECTOR('',#3462,1.);
#3462 = DIRECTION('',(0.,0.,1.));
#3463 = PLANE('',#3464);
#3464 = AXIS2_PLACEMENT_3D('',#3465,#3466,#3467);
#3465 = CARTESIAN_POINT('',(22.486043620368,-24.50195200686,
    62.665649545664));
#3466 = DIRECTION('',(0.991445028292,-0.130524924346,0.));
#3467 = DIRECTION('',(0.130524924346,0.991445028292,0.));
#3468 = ADVANCED_FACE('',(#3469),#3479,.T.);
#3469 = FACE_BOUND('',#3470,.T.);
#3470 = EDGE_LOOP('',(#3471,#3472,#3478));
#3471 = ORIENTED_EDGE('',*,*,#2575,.T.);
#3472 = ORIENTED_EDGE('',*,*,#3473,.T.);
#3473 = EDGE_CURVE('',#2576,#3450,#3474,.T.);
#3474 = LINE('',#3475,#3476);
#3475 = CARTESIAN_POINT('',(22.766065597534,-23.71023750305,52.));
#3476 = VECTOR('',#3477,1.);
#3477 = DIRECTION('',(-1.226494127689E-02,-2.961008301517E-02,
    0.999486275143));
#3478 = ORIENTED_EDGE('',*,*,#3458,.F.);
#3479 = PLANE('',#3480);
#3480 = AXIS2_PLACEMENT_3D('',#3481,#3482,#3483);
#3481 = CARTESIAN_POINT('',(22.5738261358,-24.17434297997,
    62.334350825134));
#3482 = DIRECTION('',(0.923879054752,-0.382684585777,0.));
#3483 = DIRECTION('',(0.382684585777,0.923879054752,0.));
#3484 = ADVANCED_FACE('',(#3485),#3502,.T.);
#3485 = FACE_BOUND('',#3486,.T.);
#3486 = EDGE_LOOP('',(#3487,#3495,#3496));
#3487 = ORIENTED_EDGE('',*,*,#3488,.T.);
#3488 = EDGE_CURVE('',#3489,#3450,#3491,.T.);
#3489 = VERTEX_POINT('',#3490);
#3490 = CARTESIAN_POINT('',(22.766065597534,-23.71023750305,73.));
#3491 = LINE('',#3492,#3493);
#3492 = CARTESIAN_POINT('',(22.766065597534,-23.71023750305,73.));
#3493 = VECTOR('',#3494,1.);
#3494 = DIRECTION('',(-0.382684585777,-0.923879054752,0.));
#3495 = ORIENTED_EDGE('',*,*,#3473,.F.);
#3496 = ORIENTED_EDGE('',*,*,#3497,.T.);
#3497 = EDGE_CURVE('',#2576,#3489,#3498,.T.);
#3498 = LINE('',#3499,#3500);
#3499 = CARTESIAN_POINT('',(22.766065597534,-23.71023750305,52.));
#3500 = VECTOR('',#3501,1.);
#3501 = DIRECTION('',(0.,0.,1.));
#3502 = PLANE('',#3503);
#3503 = AXIS2_PLACEMENT_3D('',#3504,#3505,#3506);
#3504 = CARTESIAN_POINT('',(22.700608907535,-23.86826337378,
    62.665649174866));
#3505 = DIRECTION('',(0.923879054752,-0.382684585777,0.));
#3506 = DIRECTION('',(0.382684585777,0.923879054752,0.));
#3507 = ADVANCED_FACE('',(#3508),#3518,.T.);
#3508 = FACE_BOUND('',#3509,.T.);
#3509 = EDGE_LOOP('',(#3510,#3511,#3517));
#3510 = ORIENTED_EDGE('',*,*,#2614,.T.);
#3511 = ORIENTED_EDGE('',*,*,#3512,.T.);
#3512 = EDGE_CURVE('',#2615,#3489,#3513,.T.);
#3513 = LINE('',#3514,#3515);
#3514 = CARTESIAN_POINT('',(23.176000595093,-23.17600059509,52.));
#3515 = VECTOR('',#3516,1.);
#3516 = DIRECTION('',(-1.951068587003E-02,-2.542678364483E-02,
    0.999486273948));
#3517 = ORIENTED_EDGE('',*,*,#3497,.F.);
#3518 = PLANE('',#3519);
#3519 = AXIS2_PLACEMENT_3D('',#3520,#3521,#3522);
#3520 = CARTESIAN_POINT('',(22.87019205952,-23.57453745446,
    62.334350635449));
#3521 = DIRECTION('',(0.793352909888,-0.608761989921,0.));
#3522 = DIRECTION('',(0.608761989921,0.793352909888,0.));
#3523 = ADVANCED_FACE('',(#3524),#3541,.T.);
#3524 = FACE_BOUND('',#3525,.T.);
#3525 = EDGE_LOOP('',(#3526,#3534,#3535));
#3526 = ORIENTED_EDGE('',*,*,#3527,.T.);
#3527 = EDGE_CURVE('',#3528,#3489,#3530,.T.);
#3528 = VERTEX_POINT('',#3529);
#3529 = CARTESIAN_POINT('',(23.176000595093,-23.17600059509,73.));
#3530 = LINE('',#3531,#3532);
#3531 = CARTESIAN_POINT('',(23.176000595093,-23.17600059509,73.));
#3532 = VECTOR('',#3533,1.);
#3533 = DIRECTION('',(-0.608761989921,-0.793352909888,0.));
#3534 = ORIENTED_EDGE('',*,*,#3512,.F.);
#3535 = ORIENTED_EDGE('',*,*,#3536,.T.);
#3536 = EDGE_CURVE('',#2615,#3528,#3537,.T.);
#3537 = LINE('',#3538,#3539);
#3538 = CARTESIAN_POINT('',(23.176000595093,-23.17600059509,52.));
#3539 = VECTOR('',#3540,1.);
#3540 = DIRECTION('',(0.,0.,1.));
#3541 = PLANE('',#3542);
#3542 = AXIS2_PLACEMENT_3D('',#3543,#3544,#3545);
#3543 = CARTESIAN_POINT('',(23.071874133107,-23.31170064368,
    62.665649364551));
#3544 = DIRECTION('',(0.793352909888,-0.608761989921,0.));
#3545 = DIRECTION('',(0.608761989921,0.793352909888,0.));
#3546 = ADVANCED_FACE('',(#3547),#3564,.T.);
#3547 = FACE_BOUND('',#3548,.T.);
#3548 = EDGE_LOOP('',(#3549,#3557,#3563));
#3549 = ORIENTED_EDGE('',*,*,#3550,.T.);
#3550 = EDGE_CURVE('',#2670,#3551,#3553,.T.);
#3551 = VERTEX_POINT('',#3552);
#3552 = CARTESIAN_POINT('',(23.710237503052,-22.76606559753,73.));
#3553 = LINE('',#3554,#3555);
#3554 = CARTESIAN_POINT('',(23.710237503052,-22.76606559753,52.));
#3555 = VECTOR('',#3556,1.);
#3556 = DIRECTION('',(0.,0.,1.));
#3557 = ORIENTED_EDGE('',*,*,#3558,.T.);
#3558 = EDGE_CURVE('',#3551,#2615,#3559,.T.);
#3559 = LINE('',#3560,#3561);
#3560 = CARTESIAN_POINT('',(23.710237503052,-22.76606559753,73.));
#3561 = VECTOR('',#3562,1.);
#3562 = DIRECTION('',(-2.542678364483E-02,-1.951068587003E-02,
    -0.999486273948));
#3563 = ORIENTED_EDGE('',*,*,#2678,.T.);
#3564 = PLANE('',#3565);
#3565 = AXIS2_PLACEMENT_3D('',#3566,#3567,#3568);
#3566 = CARTESIAN_POINT('',(23.57453745446,-22.87019205952,
    62.334350635449));
#3567 = DIRECTION('',(0.608761989921,-0.793352909888,-0.));
#3568 = DIRECTION('',(-0.793352909888,-0.608761989921,0.));
#3569 = ADVANCED_FACE('',(#3570),#3580,.T.);
#3570 = FACE_BOUND('',#3571,.T.);
#3571 = EDGE_LOOP('',(#3572,#3573,#3574));
#3572 = ORIENTED_EDGE('',*,*,#3536,.F.);
#3573 = ORIENTED_EDGE('',*,*,#3558,.F.);
#3574 = ORIENTED_EDGE('',*,*,#3575,.T.);
#3575 = EDGE_CURVE('',#3551,#3528,#3576,.T.);
#3576 = LINE('',#3577,#3578);
#3577 = CARTESIAN_POINT('',(23.710237503052,-22.76606559753,73.));
#3578 = VECTOR('',#3579,1.);
#3579 = DIRECTION('',(-0.793352909888,-0.608761989921,0.));
#3580 = PLANE('',#3581);
#3581 = AXIS2_PLACEMENT_3D('',#3582,#3583,#3584);
#3582 = CARTESIAN_POINT('',(23.311700643684,-23.0718741331,
    62.665649364551));
#3583 = DIRECTION('',(0.608761989921,-0.793352909888,-0.));
#3584 = DIRECTION('',(-0.793352909888,-0.608761989921,0.));
#3585 = ADVANCED_FACE('',(#3586),#3603,.T.);
#3586 = FACE_BOUND('',#3587,.T.);
#3587 = EDGE_LOOP('',(#3588,#3596,#3602));
#3588 = ORIENTED_EDGE('',*,*,#3589,.T.);
#3589 = EDGE_CURVE('',#2709,#3590,#3592,.T.);
#3590 = VERTEX_POINT('',#3591);
#3591 = CARTESIAN_POINT('',(24.332368850708,-22.5083694458,73.));
#3592 = LINE('',#3593,#3594);
#3593 = CARTESIAN_POINT('',(24.332368850708,-22.5083694458,52.));
#3594 = VECTOR('',#3595,1.);
#3595 = DIRECTION('',(0.,0.,1.));
#3596 = ORIENTED_EDGE('',*,*,#3597,.T.);
#3597 = EDGE_CURVE('',#3590,#2670,#3598,.T.);
#3598 = LINE('',#3599,#3600);
#3599 = CARTESIAN_POINT('',(24.332368850708,-22.5083694458,73.));
#3600 = VECTOR('',#3601,1.);
#3601 = DIRECTION('',(-2.961008301517E-02,-1.226494127689E-02,
    -0.999486275143));
#3602 = ORIENTED_EDGE('',*,*,#2717,.T.);
#3603 = PLANE('',#3604);
#3604 = AXIS2_PLACEMENT_3D('',#3605,#3606,#3607);
#3605 = CARTESIAN_POINT('',(24.174342979975,-22.5738261358,
    62.334350825134));
#3606 = DIRECTION('',(0.382684585777,-0.923879054752,-0.));
#3607 = DIRECTION('',(-0.923879054752,-0.382684585777,0.));
#3608 = ADVANCED_FACE('',(#3609),#3619,.T.);
#3609 = FACE_BOUND('',#3610,.T.);
#3610 = EDGE_LOOP('',(#3611,#3612,#3613));
#3611 = ORIENTED_EDGE('',*,*,#3550,.F.);
#3612 = ORIENTED_EDGE('',*,*,#3597,.F.);
#3613 = ORIENTED_EDGE('',*,*,#3614,.T.);
#3614 = EDGE_CURVE('',#3590,#3551,#3615,.T.);
#3615 = LINE('',#3616,#3617);
#3616 = CARTESIAN_POINT('',(24.332368850708,-22.5083694458,73.));
#3617 = VECTOR('',#3618,1.);
#3618 = DIRECTION('',(-0.923879054752,-0.382684585777,0.));
#3619 = PLANE('',#3620);
#3620 = AXIS2_PLACEMENT_3D('',#3621,#3622,#3623);
#3621 = CARTESIAN_POINT('',(23.868263373784,-22.70060890753,
    62.665649174866));
#3622 = DIRECTION('',(0.382684585777,-0.923879054752,-0.));
#3623 = DIRECTION('',(-0.923879054752,-0.382684585777,0.));
#3624 = ADVANCED_FACE('',(#3625),#3642,.T.);
#3625 = FACE_BOUND('',#3626,.T.);
#3626 = EDGE_LOOP('',(#3627,#3635,#3641));
#3627 = ORIENTED_EDGE('',*,*,#3628,.T.);
#3628 = EDGE_CURVE('',#2748,#3629,#3631,.T.);
#3629 = VERTEX_POINT('',#3630);
#3630 = CARTESIAN_POINT('',(25.,-22.4204750061,73.));
#3631 = LINE('',#3632,#3633);
#3632 = CARTESIAN_POINT('',(25.,-22.4204750061,52.));
#3633 = VECTOR('',#3634,1.);
#3634 = DIRECTION('',(0.,0.,1.));
#3635 = ORIENTED_EDGE('',*,*,#3636,.T.);
#3636 = EDGE_CURVE('',#3629,#2709,#3637,.T.);
#3637 = LINE('',#3638,#3639);
#3638 = CARTESIAN_POINT('',(25.,-22.4204750061,73.));
#3639 = VECTOR('',#3640,1.);
#3640 = DIRECTION('',(-3.177562709598E-02,-4.183299330165E-03,
    -0.999486272807));
#3641 = ORIENTED_EDGE('',*,*,#2756,.T.);
#3642 = PLANE('',#3643);
#3643 = AXIS2_PLACEMENT_3D('',#3644,#3645,#3646);
#3644 = CARTESIAN_POINT('',(24.830416843842,-22.44280083153,
    62.334350454336));
#3645 = DIRECTION('',(0.130524924346,-0.991445028292,-0.));
#3646 = DIRECTION('',(-0.991445028292,-0.130524924346,0.));
#3647 = ADVANCED_FACE('',(#3648),#3658,.T.);
#3648 = FACE_BOUND('',#3649,.T.);
#3649 = EDGE_LOOP('',(#3650,#3651,#3652));
#3650 = ORIENTED_EDGE('',*,*,#3589,.F.);
#3651 = ORIENTED_EDGE('',*,*,#3636,.F.);
#3652 = ORIENTED_EDGE('',*,*,#3653,.T.);
#3653 = EDGE_CURVE('',#3629,#3590,#3654,.T.);
#3654 = LINE('',#3655,#3656);
#3655 = CARTESIAN_POINT('',(25.,-22.4204750061,73.));
#3656 = VECTOR('',#3657,1.);
#3657 = DIRECTION('',(-0.991445028292,-0.130524924346,0.));
#3658 = PLANE('',#3659);
#3659 = AXIS2_PLACEMENT_3D('',#3660,#3661,#3662);
#3660 = CARTESIAN_POINT('',(24.501952006866,-22.48604362036,
    62.665649545664));
#3661 = DIRECTION('',(0.130524924346,-0.991445028292,-0.));
#3662 = DIRECTION('',(-0.991445028292,-0.130524924346,0.));
#3663 = ADVANCED_FACE('',(#3664),#3681,.T.);
#3664 = FACE_BOUND('',#3665,.T.);
#3665 = EDGE_LOOP('',(#3666,#3674,#3680));
#3666 = ORIENTED_EDGE('',*,*,#3667,.T.);
#3667 = EDGE_CURVE('',#2787,#3668,#3670,.T.);
#3668 = VERTEX_POINT('',#3669);
#3669 = CARTESIAN_POINT('',(25.667631149292,-22.5083694458,73.));
#3670 = LINE('',#3671,#3672);
#3671 = CARTESIAN_POINT('',(25.667631149292,-22.5083694458,52.));
#3672 = VECTOR('',#3673,1.);
#3673 = DIRECTION('',(0.,0.,1.));
#3674 = ORIENTED_EDGE('',*,*,#3675,.T.);
#3675 = EDGE_CURVE('',#3668,#2748,#3676,.T.);
#3676 = LINE('',#3677,#3678);
#3677 = CARTESIAN_POINT('',(25.667631149292,-22.5083694458,73.));
#3678 = VECTOR('',#3679,1.);
#3679 = DIRECTION('',(-3.177562709598E-02,4.183299330165E-03,
    -0.999486272807));
#3680 = ORIENTED_EDGE('',*,*,#2795,.T.);
#3681 = PLANE('',#3682);
#3682 = AXIS2_PLACEMENT_3D('',#3683,#3684,#3685);
#3683 = CARTESIAN_POINT('',(25.498047993134,-22.48604362036,
    62.334350454336));
#3684 = DIRECTION('',(-0.130524924346,-0.991445028292,-0.));
#3685 = DIRECTION('',(-0.991445028292,0.130524924346,0.));
#3686 = ADVANCED_FACE('',(#3687),#3697,.T.);
#3687 = FACE_BOUND('',#3688,.T.);
#3688 = EDGE_LOOP('',(#3689,#3690,#3691));
#3689 = ORIENTED_EDGE('',*,*,#3628,.F.);
#3690 = ORIENTED_EDGE('',*,*,#3675,.F.);
#3691 = ORIENTED_EDGE('',*,*,#3692,.T.);
#3692 = EDGE_CURVE('',#3668,#3629,#3693,.T.);
#3693 = LINE('',#3694,#3695);
#3694 = CARTESIAN_POINT('',(25.667631149292,-22.5083694458,73.));
#3695 = VECTOR('',#3696,1.);
#3696 = DIRECTION('',(-0.991445028292,0.130524924346,0.));
#3697 = PLANE('',#3698);
#3698 = AXIS2_PLACEMENT_3D('',#3699,#3700,#3701);
#3699 = CARTESIAN_POINT('',(25.169583156158,-22.44280083153,
    62.665649545664));
#3700 = DIRECTION('',(-0.130524924346,-0.991445028292,-0.));
#3701 = DIRECTION('',(-0.991445028292,0.130524924346,0.));
#3702 = ADVANCED_FACE('',(#3703),#3720,.T.);
#3703 = FACE_BOUND('',#3704,.T.);
#3704 = EDGE_LOOP('',(#3705,#3713,#3719));
#3705 = ORIENTED_EDGE('',*,*,#3706,.T.);
#3706 = EDGE_CURVE('',#2826,#3707,#3709,.T.);
#3707 = VERTEX_POINT('',#3708);
#3708 = CARTESIAN_POINT('',(26.289762496948,-22.76606559753,73.));
#3709 = LINE('',#3710,#3711);
#3710 = CARTESIAN_POINT('',(26.289762496948,-22.76606559753,52.));
#3711 = VECTOR('',#3712,1.);
#3712 = DIRECTION('',(0.,0.,1.));
#3713 = ORIENTED_EDGE('',*,*,#3714,.T.);
#3714 = EDGE_CURVE('',#3707,#2787,#3715,.T.);
#3715 = LINE('',#3716,#3717);
#3716 = CARTESIAN_POINT('',(26.289762496948,-22.76606559753,73.));
#3717 = VECTOR('',#3718,1.);
#3718 = DIRECTION('',(-2.961008301517E-02,1.226494127689E-02,
    -0.999486275143));
#3719 = ORIENTED_EDGE('',*,*,#2834,.T.);
#3720 = PLANE('',#3721);
#3721 = AXIS2_PLACEMENT_3D('',#3722,#3723,#3724);
#3722 = CARTESIAN_POINT('',(26.131736626216,-22.70060890753,
    62.334350825134));
#3723 = DIRECTION('',(-0.382684585777,-0.923879054752,-0.));
#3724 = DIRECTION('',(-0.923879054752,0.382684585777,0.));
#3725 = ADVANCED_FACE('',(#3726),#3736,.T.);
#3726 = FACE_BOUND('',#3727,.T.);
#3727 = EDGE_LOOP('',(#3728,#3729,#3730));
#3728 = ORIENTED_EDGE('',*,*,#3667,.F.);
#3729 = ORIENTED_EDGE('',*,*,#3714,.F.);
#3730 = ORIENTED_EDGE('',*,*,#3731,.T.);
#3731 = EDGE_CURVE('',#3707,#3668,#3732,.T.);
#3732 = LINE('',#3733,#3734);
#3733 = CARTESIAN_POINT('',(26.289762496948,-22.76606559753,73.));
#3734 = VECTOR('',#3735,1.);
#3735 = DIRECTION('',(-0.923879054752,0.382684585777,0.));
#3736 = PLANE('',#3737);
#3737 = AXIS2_PLACEMENT_3D('',#3738,#3739,#3740);
#3738 = CARTESIAN_POINT('',(25.825657020025,-22.5738261358,
    62.665649174866));
#3739 = DIRECTION('',(-0.382684585777,-0.923879054752,-0.));
#3740 = DIRECTION('',(-0.923879054752,0.382684585777,0.));
#3741 = ADVANCED_FACE('',(#3742),#3759,.T.);
#3742 = FACE_BOUND('',#3743,.T.);
#3743 = EDGE_LOOP('',(#3744,#3752,#3758));
#3744 = ORIENTED_EDGE('',*,*,#3745,.T.);
#3745 = EDGE_CURVE('',#2865,#3746,#3748,.T.);
#3746 = VERTEX_POINT('',#3747);
#3747 = CARTESIAN_POINT('',(26.823999404907,-23.17600059509,73.));
#3748 = LINE('',#3749,#3750);
#3749 = CARTESIAN_POINT('',(26.823999404907,-23.17600059509,52.));
#3750 = VECTOR('',#3751,1.);
#3751 = DIRECTION('',(0.,0.,1.));
#3752 = ORIENTED_EDGE('',*,*,#3753,.T.);
#3753 = EDGE_CURVE('',#3746,#2826,#3754,.T.);
#3754 = LINE('',#3755,#3756);
#3755 = CARTESIAN_POINT('',(26.823999404907,-23.17600059509,73.));
#3756 = VECTOR('',#3757,1.);
#3757 = DIRECTION('',(-2.542678364483E-02,1.951068587003E-02,
    -0.999486273948));
#3758 = ORIENTED_EDGE('',*,*,#2873,.T.);
#3759 = PLANE('',#3760);
#3760 = AXIS2_PLACEMENT_3D('',#3761,#3762,#3763);
#3761 = CARTESIAN_POINT('',(26.688299356316,-23.0718741331,
    62.334350635449));
#3762 = DIRECTION('',(-0.608761989921,-0.793352909888,-0.));
#3763 = DIRECTION('',(-0.793352909888,0.608761989921,0.));
#3764 = ADVANCED_FACE('',(#3765),#3775,.T.);
#3765 = FACE_BOUND('',#3766,.T.);
#3766 = EDGE_LOOP('',(#3767,#3768,#3769));
#3767 = ORIENTED_EDGE('',*,*,#3706,.F.);
#3768 = ORIENTED_EDGE('',*,*,#3753,.F.);
#3769 = ORIENTED_EDGE('',*,*,#3770,.T.);
#3770 = EDGE_CURVE('',#3746,#3707,#3771,.T.);
#3771 = LINE('',#3772,#3773);
#3772 = CARTESIAN_POINT('',(26.823999404907,-23.17600059509,73.));
#3773 = VECTOR('',#3774,1.);
#3774 = DIRECTION('',(-0.793352909888,0.608761989921,0.));
#3775 = PLANE('',#3776);
#3776 = AXIS2_PLACEMENT_3D('',#3777,#3778,#3779);
#3777 = CARTESIAN_POINT('',(26.42546254554,-22.87019205952,
    62.665649364551));
#3778 = DIRECTION('',(-0.608761989921,-0.793352909888,-0.));
#3779 = DIRECTION('',(-0.793352909888,0.608761989921,0.));
#3780 = ADVANCED_FACE('',(#3781),#3791,.T.);
#3781 = FACE_BOUND('',#3782,.T.);
#3782 = EDGE_LOOP('',(#3783,#3784,#3790));
#3783 = ORIENTED_EDGE('',*,*,#2912,.T.);
#3784 = ORIENTED_EDGE('',*,*,#3785,.F.);
#3785 = EDGE_CURVE('',#3746,#2904,#3786,.T.);
#3786 = LINE('',#3787,#3788);
#3787 = CARTESIAN_POINT('',(26.823999404907,-23.17600059509,73.));
#3788 = VECTOR('',#3789,1.);
#3789 = DIRECTION('',(1.951068587003E-02,-2.542678364483E-02,
    -0.999486273948));
#3790 = ORIENTED_EDGE('',*,*,#3745,.F.);
#3791 = PLANE('',#3792);
#3792 = AXIS2_PLACEMENT_3D('',#3793,#3794,#3795);
#3793 = CARTESIAN_POINT('',(26.928125866893,-23.31170064368,
    62.334350635449));
#3794 = DIRECTION('',(-0.793352909888,-0.608761989921,-0.));
#3795 = DIRECTION('',(0.608761989921,-0.793352909888,0.));
#3796 = ADVANCED_FACE('',(#3797),#3814,.T.);
#3797 = FACE_BOUND('',#3798,.T.);
#3798 = EDGE_LOOP('',(#3799,#3807,#3808));
#3799 = ORIENTED_EDGE('',*,*,#3800,.T.);
#3800 = EDGE_CURVE('',#3801,#3746,#3803,.T.);
#3801 = VERTEX_POINT('',#3802);
#3802 = CARTESIAN_POINT('',(27.233934402466,-23.71023750305,73.));
#3803 = LINE('',#3804,#3805);
#3804 = CARTESIAN_POINT('',(27.233934402466,-23.71023750305,73.));
#3805 = VECTOR('',#3806,1.);
#3806 = DIRECTION('',(-0.608761989921,0.793352909888,0.));
#3807 = ORIENTED_EDGE('',*,*,#3785,.T.);
#3808 = ORIENTED_EDGE('',*,*,#3809,.T.);
#3809 = EDGE_CURVE('',#2904,#3801,#3810,.T.);
#3810 = LINE('',#3811,#3812);
#3811 = CARTESIAN_POINT('',(27.233934402466,-23.71023750305,52.));
#3812 = VECTOR('',#3813,1.);
#3813 = DIRECTION('',(0.,0.,1.));
#3814 = PLANE('',#3815);
#3815 = AXIS2_PLACEMENT_3D('',#3816,#3817,#3818);
#3816 = CARTESIAN_POINT('',(27.12980794048,-23.57453745446,
    62.665649364551));
#3817 = DIRECTION('',(-0.793352909888,-0.608761989921,-0.));
#3818 = DIRECTION('',(0.608761989921,-0.793352909888,0.));
#3819 = ADVANCED_FACE('',(#3820),#3830,.T.);
#3820 = FACE_BOUND('',#3821,.T.);
#3821 = EDGE_LOOP('',(#3822,#3823,#3829));
#3822 = ORIENTED_EDGE('',*,*,#2951,.T.);
#3823 = ORIENTED_EDGE('',*,*,#3824,.F.);
#3824 = EDGE_CURVE('',#3801,#2943,#3825,.T.);
#3825 = LINE('',#3826,#3827);
#3826 = CARTESIAN_POINT('',(27.233934402466,-23.71023750305,73.));
#3827 = VECTOR('',#3828,1.);
#3828 = DIRECTION('',(1.226494127689E-02,-2.961008301517E-02,
    -0.999486275143));
#3829 = ORIENTED_EDGE('',*,*,#3809,.F.);
#3830 = PLANE('',#3831);
#3831 = AXIS2_PLACEMENT_3D('',#3832,#3833,#3834);
#3832 = CARTESIAN_POINT('',(27.299391092465,-23.86826337378,
    62.334350825134));
#3833 = DIRECTION('',(-0.923879054752,-0.382684585777,-0.));
#3834 = DIRECTION('',(0.382684585777,-0.923879054752,0.));
#3835 = ADVANCED_FACE('',(#3836),#3853,.T.);
#3836 = FACE_BOUND('',#3837,.T.);
#3837 = EDGE_LOOP('',(#3838,#3846,#3847));
#3838 = ORIENTED_EDGE('',*,*,#3839,.T.);
#3839 = EDGE_CURVE('',#3840,#3801,#3842,.T.);
#3840 = VERTEX_POINT('',#3841);
#3841 = CARTESIAN_POINT('',(27.491630554199,-24.3323688507,73.));
#3842 = LINE('',#3843,#3844);
#3843 = CARTESIAN_POINT('',(27.491630554199,-24.3323688507,73.));
#3844 = VECTOR('',#3845,1.);
#3845 = DIRECTION('',(-0.382684585777,0.923879054752,0.));
#3846 = ORIENTED_EDGE('',*,*,#3824,.T.);
#3847 = ORIENTED_EDGE('',*,*,#3848,.T.);
#3848 = EDGE_CURVE('',#2943,#3840,#3849,.T.);
#3849 = LINE('',#3850,#3851);
#3850 = CARTESIAN_POINT('',(27.491630554199,-24.3323688507,52.));
#3851 = VECTOR('',#3852,1.);
#3852 = DIRECTION('',(0.,0.,1.));
#3853 = PLANE('',#3854);
#3854 = AXIS2_PLACEMENT_3D('',#3855,#3856,#3857);
#3855 = CARTESIAN_POINT('',(27.4261738642,-24.17434297997,
    62.665649174866));
#3856 = DIRECTION('',(-0.923879054752,-0.382684585777,-0.));
#3857 = DIRECTION('',(0.382684585777,-0.923879054752,0.));
#3858 = ADVANCED_FACE('',(#3859),#3869,.T.);
#3859 = FACE_BOUND('',#3860,.T.);
#3860 = EDGE_LOOP('',(#3861,#3862,#3868));
#3861 = ORIENTED_EDGE('',*,*,#2972,.T.);
#3862 = ORIENTED_EDGE('',*,*,#3863,.F.);
#3863 = EDGE_CURVE('',#3840,#2085,#3864,.T.);
#3864 = LINE('',#3865,#3866);
#3865 = CARTESIAN_POINT('',(27.491630554199,-24.3323688507,73.));
#3866 = VECTOR('',#3867,1.);
#3867 = DIRECTION('',(4.183299330165E-03,-3.177562709598E-02,
    -0.999486272807));
#3868 = ORIENTED_EDGE('',*,*,#3848,.F.);
#3869 = PLANE('',#3870);
#3870 = AXIS2_PLACEMENT_3D('',#3871,#3872,#3873);
#3871 = CARTESIAN_POINT('',(27.513956379632,-24.50195200686,
    62.334350454336));
#3872 = DIRECTION('',(-0.991445028292,-0.130524924346,-0.));
#3873 = DIRECTION('',(0.130524924346,-0.991445028292,0.));
#3874 = ADVANCED_FACE('',(#3875),#3892,.T.);
#3875 = FACE_BOUND('',#3876,.T.);
#3876 = EDGE_LOOP('',(#3877,#3885,#3886));
#3877 = ORIENTED_EDGE('',*,*,#3878,.T.);
#3878 = EDGE_CURVE('',#3879,#3840,#3881,.T.);
#3879 = VERTEX_POINT('',#3880);
#3880 = CARTESIAN_POINT('',(27.579524993896,-25.,73.));
#3881 = LINE('',#3882,#3883);
#3882 = CARTESIAN_POINT('',(27.579524993896,-25.,73.));
#3883 = VECTOR('',#3884,1.);
#3884 = DIRECTION('',(-0.130524924346,0.991445028292,0.));
#3885 = ORIENTED_EDGE('',*,*,#3863,.T.);
#3886 = ORIENTED_EDGE('',*,*,#3887,.T.);
#3887 = EDGE_CURVE('',#2085,#3879,#3888,.T.);
#3888 = LINE('',#3889,#3890);
#3889 = CARTESIAN_POINT('',(27.579524993896,-25.,52.));
#3890 = VECTOR('',#3891,1.);
#3891 = DIRECTION('',(0.,0.,1.));
#3892 = PLANE('',#3893);
#3893 = AXIS2_PLACEMENT_3D('',#3894,#3895,#3896);
#3894 = CARTESIAN_POINT('',(27.557199168464,-24.83041684384,
    62.665649545664));
#3895 = DIRECTION('',(-0.991445028292,-0.130524924346,-0.));
#3896 = DIRECTION('',(0.130524924346,-0.991445028292,0.));
#3897 = ADVANCED_FACE('',(#3898),#3913,.T.);
#3898 = FACE_BOUND('',#3899,.T.);
#3899 = EDGE_LOOP('',(#3900,#3906,#3912));
#3900 = ORIENTED_EDGE('',*,*,#3901,.T.);
#3901 = EDGE_CURVE('',#2999,#3879,#3902,.T.);
#3902 = LINE('',#3903,#3904);
#3903 = CARTESIAN_POINT('',(27.491630554199,-25.66763114929,73.));
#3904 = VECTOR('',#3905,1.);
#3905 = DIRECTION('',(0.130524924346,0.991445028292,0.));
#3906 = ORIENTED_EDGE('',*,*,#3907,.T.);
#3907 = EDGE_CURVE('',#3879,#2063,#3908,.T.);
#3908 = LINE('',#3909,#3910);
#3909 = CARTESIAN_POINT('',(27.579524993896,-25.,73.));
#3910 = VECTOR('',#3911,1.);
#3911 = DIRECTION('',(-4.183299330165E-03,-3.177562709598E-02,
    -0.999486272807));
#3912 = ORIENTED_EDGE('',*,*,#3006,.F.);
#3913 = PLANE('',#3914);
#3914 = AXIS2_PLACEMENT_3D('',#3915,#3916,#3917);
#3915 = CARTESIAN_POINT('',(27.513956379632,-25.49804799313,
    62.665649545664));
#3916 = DIRECTION('',(-0.991445028292,0.130524924346,-0.));
#3917 = DIRECTION('',(-0.130524924346,-0.991445028292,0.));
#3918 = ADVANCED_FACE('',(#3919),#3924,.T.);
#3919 = FACE_BOUND('',#3920,.T.);
#3920 = EDGE_LOOP('',(#3921,#3922,#3923));
#3921 = ORIENTED_EDGE('',*,*,#2084,.T.);
#3922 = ORIENTED_EDGE('',*,*,#3907,.F.);
#3923 = ORIENTED_EDGE('',*,*,#3887,.F.);
#3924 = PLANE('',#3925);
#3925 = AXIS2_PLACEMENT_3D('',#3926,#3927,#3928);
#3926 = CARTESIAN_POINT('',(27.557199168464,-25.16958315615,
    62.334350454336));
#3927 = DIRECTION('',(-0.991445028292,0.130524924346,-0.));
#3928 = DIRECTION('',(-0.130524924346,-0.991445028292,0.));
#3929 = ADVANCED_FACE('',(#3930),#3947,.T.);
#3930 = FACE_BOUND('',#3931,.T.);
#3931 = EDGE_LOOP('',(#3932,#3933,#3941));
#3932 = ORIENTED_EDGE('',*,*,#3020,.F.);
#3933 = ORIENTED_EDGE('',*,*,#3934,.F.);
#3934 = EDGE_CURVE('',#3935,#3021,#3937,.T.);
#3935 = VERTEX_POINT('',#3936);
#3936 = CARTESIAN_POINT('',(28.523696899414,-25.94417190551,71.));
#3937 = LINE('',#3938,#3939);
#3938 = CARTESIAN_POINT('',(28.523696899414,-25.94417190551,71.));
#3939 = VECTOR('',#3940,1.);
#3940 = DIRECTION('',(-0.536335009397,-0.143710437806,0.831680267748));
#3941 = ORIENTED_EDGE('',*,*,#3942,.T.);
#3942 = EDGE_CURVE('',#3935,#2999,#3943,.T.);
#3943 = LINE('',#3944,#3945);
#3944 = CARTESIAN_POINT('',(28.523696899414,-25.94417190551,71.));
#3945 = VECTOR('',#3946,1.);
#3946 = DIRECTION('',(-0.455152532836,0.121957494508,0.882021848588));
#3947 = PLANE('',#3948);
#3948 = AXIS2_PLACEMENT_3D('',#3949,#3950,#3951);
#3949 = CARTESIAN_POINT('',(27.868465879468,-25.96760227893,
    72.125969134448));
#3950 = DIRECTION('',(0.816427236384,-0.338176428143,0.468063319583));
#3951 = DIRECTION('',(-0.497366814833,0.,0.867540345749));
#3952 = ADVANCED_FACE('',(#3953),#3979,.T.);
#3953 = FACE_BOUND('',#3954,.T.);
#3954 = EDGE_LOOP('',(#3955,#3965,#3973));
#3955 = ORIENTED_EDGE('',*,*,#3956,.T.);
#3956 = EDGE_CURVE('',#3957,#3959,#3961,.T.);
#3957 = VERTEX_POINT('',#3958);
#3958 = CARTESIAN_POINT('',(19.036809921265,-2.745069026947,2.));
#3959 = VERTEX_POINT('',#3960);
#3960 = CARTESIAN_POINT('',(22.617441177368,-16.10816955566,27.));
#3961 = LINE('',#3962,#3963);
#3962 = CARTESIAN_POINT('',(19.036809921265,-2.745069026947,2.));
#3963 = VECTOR('',#3964,1.);
#3964 = DIRECTION('',(0.125316963246,-0.467689370404,0.874964177286));
#3965 = ORIENTED_EDGE('',*,*,#3966,.T.);
#3966 = EDGE_CURVE('',#3959,#3967,#3969,.T.);
#3967 = VERTEX_POINT('',#3968);
#3968 = CARTESIAN_POINT('',(25.,-1.960000038147,2.));
#3969 = LINE('',#3970,#3971);
#3970 = CARTESIAN_POINT('',(22.617441177368,-16.10816955566,27.));
#3971 = VECTOR('',#3972,1.);
#3972 = DIRECTION('',(8.265764517805E-02,0.490839665652,-0.867320088731)
  );
#3973 = ORIENTED_EDGE('',*,*,#3974,.T.);
#3974 = EDGE_CURVE('',#3967,#3957,#3975,.T.);
#3975 = LINE('',#3976,#3977);
#3976 = CARTESIAN_POINT('',(25.,-1.960000038147,2.));
#3977 = VECTOR('',#3978,1.);
#3978 = DIRECTION('',(-0.991444858763,-0.130526212051,0.));
#3979 = PLANE('',#3980);
#3980 = AXIS2_PLACEMENT_3D('',#3981,#3982,#3983);
#3981 = CARTESIAN_POINT('',(22.295433866602,-8.577206239048,
    13.314365206896));
#3982 = DIRECTION('',(-0.114434521627,0.869216353933,0.481006933749));
#3983 = DIRECTION('',(6.938893903907E-18,-0.484187662787,0.874964174812)
  );
#3984 = ADVANCED_FACE('',(#3985),#4002,.T.);
#3985 = FACE_BOUND('',#3986,.T.);
#3986 = EDGE_LOOP('',(#3987,#3995,#3996));
#3987 = ORIENTED_EDGE('',*,*,#3988,.T.);
#3988 = EDGE_CURVE('',#3989,#3967,#3991,.T.);
#3989 = VERTEX_POINT('',#3990);
#3990 = CARTESIAN_POINT('',(25.,-15.79450035095,27.));
#3991 = LINE('',#3992,#3993);
#3992 = CARTESIAN_POINT('',(25.,-15.79450035095,27.));
#3993 = VECTOR('',#3994,1.);
#3994 = DIRECTION('',(0.,0.484187680562,-0.874964164976));
#3995 = ORIENTED_EDGE('',*,*,#3966,.F.);
#3996 = ORIENTED_EDGE('',*,*,#3997,.F.);
#3997 = EDGE_CURVE('',#3989,#3959,#3998,.T.);
#3998 = LINE('',#3999,#4000);
#3999 = CARTESIAN_POINT('',(25.,-15.79450035095,27.));
#4000 = VECTOR('',#4001,1.);
#4001 = DIRECTION('',(-0.991444894489,-0.130525940689,0.));
#4002 = PLANE('',#4003);
#4003 = AXIS2_PLACEMENT_3D('',#4004,#4005,#4006);
#4004 = CARTESIAN_POINT('',(24.377915738237,-9.237124368784,
    15.002322783147));
#4005 = DIRECTION('',(-0.114434281495,0.869216368364,0.481006964801));
#4006 = DIRECTION('',(6.938893903907E-18,-0.484187680562,0.874964164976)
  );
#4007 = ADVANCED_FACE('',(#4008),#4034,.T.);
#4008 = FACE_BOUND('',#4009,.T.);
#4009 = EDGE_LOOP('',(#4010,#4020,#4028));
#4010 = ORIENTED_EDGE('',*,*,#4011,.T.);
#4011 = EDGE_CURVE('',#4012,#4014,#4016,.T.);
#4012 = VERTEX_POINT('',#4013);
#4013 = CARTESIAN_POINT('',(17.027803421021,-20.3972492218,27.));
#4014 = VERTEX_POINT('',#4015);
#4015 = CARTESIAN_POINT('',(18.490728378296,-18.49072837829,27.));
#4016 = LINE('',#4017,#4018);
#4017 = CARTESIAN_POINT('',(17.027803421021,-20.3972492218,27.));
#4018 = VECTOR('',#4019,1.);
#4019 = DIRECTION('',(0.608761444962,0.79335332805,0.));
#4020 = ORIENTED_EDGE('',*,*,#4021,.T.);
#4021 = EDGE_CURVE('',#4014,#4022,#4024,.T.);
#4022 = VERTEX_POINT('',#4023);
#4023 = CARTESIAN_POINT('',(5.046774864197,-13.47999954223,2.));
#4024 = LINE('',#4025,#4026);
#4025 = CARTESIAN_POINT('',(18.490728378296,-18.49072837829,27.));
#4026 = VECTOR('',#4027,1.);
#4027 = DIRECTION('',(-0.466408437539,0.173836230905,-0.867320087521));
#4028 = ORIENTED_EDGE('',*,*,#4029,.T.);
#4029 = EDGE_CURVE('',#4022,#4012,#4030,.T.);
#4030 = LINE('',#4031,#4032);
#4031 = CARTESIAN_POINT('',(5.046774864197,-13.47999954223,2.));
#4032 = VECTOR('',#4033,1.);
#4033 = DIRECTION('',(0.419318828566,-0.242093825149,0.8749641706));
#4034 = PLANE('',#4035);
#4035 = AXIS2_PLACEMENT_3D('',#4036,#4037,#4038);
#4036 = CARTESIAN_POINT('',(11.659991381641,-16.5798209131,
    15.002322627566));
#4037 = DIRECTION('',(-0.695546180227,0.533711377695,0.481006940169));
#4038 = DIRECTION('',(-0.608761444962,-0.79335332805,-2.775557561563E-17
    ));
#4039 = ADVANCED_FACE('',(#4040),#4057,.T.);
#4040 = FACE_BOUND('',#4041,.T.);
#4041 = EDGE_LOOP('',(#4042,#4050,#4051));
#4042 = ORIENTED_EDGE('',*,*,#4043,.T.);
#4043 = EDGE_CURVE('',#4044,#4022,#4046,.T.);
#4044 = VERTEX_POINT('',#4045);
#4045 = CARTESIAN_POINT('',(8.70825958252,-8.70825958252,2.));
#4046 = LINE('',#4047,#4048);
#4047 = CARTESIAN_POINT('',(8.70825958252,-8.70825958252,2.));
#4048 = VECTOR('',#4049,1.);
#4049 = DIRECTION('',(-0.608761415155,-0.793353350922,0.));
#4050 = ORIENTED_EDGE('',*,*,#4021,.F.);
#4051 = ORIENTED_EDGE('',*,*,#4052,.T.);
#4052 = EDGE_CURVE('',#4014,#4044,#4053,.T.);
#4053 = LINE('',#4054,#4055);
#4054 = CARTESIAN_POINT('',(18.490728378296,-18.49072837829,27.));
#4055 = VECTOR('',#4056,1.);
#4056 = DIRECTION('',(-0.342372387209,0.342372387209,-0.874964168954));
#4057 = PLANE('',#4058);
#4058 = AXIS2_PLACEMENT_3D('',#4059,#4060,#4061);
#4059 = CARTESIAN_POINT('',(12.129726530775,-14.44637979589,
    13.314365162996));
#4060 = DIRECTION('',(-0.695546198423,0.533711350139,0.481006944431));
#4061 = DIRECTION('',(-0.608761415155,-0.793353350922,
    -2.775557561563E-17));
#4062 = ADVANCED_FACE('',(#4063),#4080,.T.);
#4063 = FACE_BOUND('',#4064,.T.);
#4064 = EDGE_LOOP('',(#4065,#4066,#4074));
#4065 = ORIENTED_EDGE('',*,*,#4011,.F.);
#4066 = ORIENTED_EDGE('',*,*,#4067,.F.);
#4067 = EDGE_CURVE('',#4068,#4012,#4070,.T.);
#4068 = VERTEX_POINT('',#4069);
#4069 = CARTESIAN_POINT('',(22.420475006104,-22.4204750061,52.));
#4070 = LINE('',#4071,#4072);
#4071 = CARTESIAN_POINT('',(22.420475006104,-22.4204750061,52.));
#4072 = VECTOR('',#4073,1.);
#4073 = DIRECTION('',(-0.210200379635,7.886310546405E-02,-0.974472375698
    ));
#4074 = ORIENTED_EDGE('',*,*,#4075,.F.);
#4075 = EDGE_CURVE('',#4014,#4068,#4076,.T.);
#4076 = LINE('',#4077,#4078);
#4077 = CARTESIAN_POINT('',(18.490728378296,-18.49072837829,27.));
#4078 = VECTOR('',#4079,1.);
#4079 = DIRECTION('',(0.153444183306,-0.153444183306,0.976170971305));
#4080 = PLANE('',#4081);
#4081 = AXIS2_PLACEMENT_3D('',#4082,#4083,#4084);
#4082 = CARTESIAN_POINT('',(19.98520824738,-20.86598897399,
    38.940284755749));
#4083 = DIRECTION('',(-0.774759338219,0.594493774156,0.215232712039));
#4084 = DIRECTION('',(-0.608761444962,-0.79335332805,0.));
#4085 = ADVANCED_FACE('',(#4086),#4112,.T.);
#4086 = FACE_BOUND('',#4087,.T.);
#4087 = EDGE_LOOP('',(#4088,#4098,#4106));
#4088 = ORIENTED_EDGE('',*,*,#4089,.T.);
#4089 = EDGE_CURVE('',#4090,#4092,#4094,.T.);
#4090 = VERTEX_POINT('',#4091);
#4091 = CARTESIAN_POINT('',(1.960000038147,-25.,2.));
#4092 = VERTEX_POINT('',#4093);
#4093 = CARTESIAN_POINT('',(15.794500350952,-25.,27.));
#4094 = LINE('',#4095,#4096);
#4095 = CARTESIAN_POINT('',(1.960000038147,-25.,2.));
#4096 = VECTOR('',#4097,1.);
#4097 = DIRECTION('',(0.484187680562,0.,0.874964164976));
#4098 = ORIENTED_EDGE('',*,*,#4099,.T.);
#4099 = EDGE_CURVE('',#4092,#4100,#4102,.T.);
#4100 = VERTEX_POINT('',#4101);
#4101 = CARTESIAN_POINT('',(2.745069026947,-19.03680992126,2.));
#4102 = LINE('',#4103,#4104);
#4103 = CARTESIAN_POINT('',(15.794500350952,-25.,27.));
#4104 = VECTOR('',#4105,1.);
#4105 = DIRECTION('',(-0.452721355567,0.206879781112,-0.867320085309));
#4106 = ORIENTED_EDGE('',*,*,#4107,.T.);
#4107 = EDGE_CURVE('',#4100,#4090,#4108,.T.);
#4108 = LINE('',#4109,#4110);
#4109 = CARTESIAN_POINT('',(2.745069026947,-19.03680992126,2.));
#4110 = VECTOR('',#4111,1.);
#4111 = DIRECTION('',(-0.130526212051,-0.991444858763,0.));
#4112 = PLANE('',#4113);
#4113 = AXIS2_PLACEMENT_3D('',#4114,#4115,#4116);
#4114 = CARTESIAN_POINT('',(8.436806377227,-23.36187885074,
    13.314365216539));
#4115 = DIRECTION('',(-0.869216344289,0.114434520357,0.481006951479));
#4116 = DIRECTION('',(-0.484187680562,0.,-0.874964164976));
#4117 = ADVANCED_FACE('',(#4118),#4135,.T.);
#4118 = FACE_BOUND('',#4119,.T.);
#4119 = EDGE_LOOP('',(#4120,#4128,#4129));
#4120 = ORIENTED_EDGE('',*,*,#4121,.T.);
#4121 = EDGE_CURVE('',#4122,#4100,#4124,.T.);
#4122 = VERTEX_POINT('',#4123);
#4123 = CARTESIAN_POINT('',(16.108169555664,-22.61744117736,27.));
#4124 = LINE('',#4125,#4126);
#4125 = CARTESIAN_POINT('',(16.108169555664,-22.61744117736,27.));
#4126 = VECTOR('',#4127,1.);
#4127 = DIRECTION('',(-0.467689370404,0.125316963246,-0.874964177286));
#4128 = ORIENTED_EDGE('',*,*,#4099,.F.);
#4129 = ORIENTED_EDGE('',*,*,#4130,.T.);
#4130 = EDGE_CURVE('',#4092,#4122,#4131,.T.);
#4131 = LINE('',#4132,#4133);
#4132 = CARTESIAN_POINT('',(15.794500350952,-25.,27.));
#4133 = VECTOR('',#4134,1.);
#4134 = DIRECTION('',(0.130525940689,0.991444894489,0.));
#4135 = PLANE('',#4136);
#4136 = AXIS2_PLACEMENT_3D('',#4137,#4138,#4139);
#4137 = CARTESIAN_POINT('',(9.613224099658,-21.52115512301,
    15.002322785569));
#4138 = DIRECTION('',(-0.869216392501,0.114434284673,0.481006920427));
#4139 = DIRECTION('',(-0.484187636073,0.,-0.874964189595));
#4140 = ADVANCED_FACE('',(#4141),#4158,.T.);
#4141 = FACE_BOUND('',#4142,.T.);
#4142 = EDGE_LOOP('',(#4143,#4144,#4152));
#4143 = ORIENTED_EDGE('',*,*,#4089,.F.);
#4144 = ORIENTED_EDGE('',*,*,#4145,.F.);
#4145 = EDGE_CURVE('',#4146,#4090,#4148,.T.);
#4146 = VERTEX_POINT('',#4147);
#4147 = CARTESIAN_POINT('',(16.108169555664,-27.38255882263,27.));
#4148 = LINE('',#4149,#4150);
#4149 = CARTESIAN_POINT('',(16.108169555664,-27.38255882263,27.));
#4150 = VECTOR('',#4151,1.);
#4151 = DIRECTION('',(-0.490839665652,8.265764517805E-02,-0.867320088731
    ));
#4152 = ORIENTED_EDGE('',*,*,#4153,.T.);
#4153 = EDGE_CURVE('',#4146,#4092,#4154,.T.);
#4154 = LINE('',#4155,#4156);
#4155 = CARTESIAN_POINT('',(16.108169555664,-27.38255882263,27.));
#4156 = VECTOR('',#4157,1.);
#4157 = DIRECTION('',(-0.130525940689,0.991444894489,0.));
#4158 = PLANE('',#4159);
#4159 = AXIS2_PLACEMENT_3D('',#4160,#4161,#4162);
#4160 = CARTESIAN_POINT('',(9.237124368784,-25.62208426176,
    15.002322783147));
#4161 = DIRECTION('',(-0.869216368364,-0.114434281495,0.481006964801));
#4162 = DIRECTION('',(-0.484187680562,-6.938893903907E-18,
    -0.874964164976));
#4163 = ADVANCED_FACE('',(#4164),#4181,.T.);
#4164 = FACE_BOUND('',#4165,.T.);
#4165 = EDGE_LOOP('',(#4166,#4174,#4175));
#4166 = ORIENTED_EDGE('',*,*,#4167,.T.);
#4167 = EDGE_CURVE('',#4168,#4146,#4170,.T.);
#4168 = VERTEX_POINT('',#4169);
#4169 = CARTESIAN_POINT('',(2.745069026947,-30.96319007873,2.));
#4170 = LINE('',#4171,#4172);
#4171 = CARTESIAN_POINT('',(2.745069026947,-30.96319007873,2.));
#4172 = VECTOR('',#4173,1.);
#4173 = DIRECTION('',(0.467689370404,0.125316963246,0.874964177286));
#4174 = ORIENTED_EDGE('',*,*,#4145,.T.);
#4175 = ORIENTED_EDGE('',*,*,#4176,.T.);
#4176 = EDGE_CURVE('',#4090,#4168,#4177,.T.);
#4177 = LINE('',#4178,#4179);
#4178 = CARTESIAN_POINT('',(1.960000038147,-25.,2.));
#4179 = VECTOR('',#4180,1.);
#4180 = DIRECTION('',(0.130526212051,-0.991444858763,0.));
#4181 = PLANE('',#4182);
#4182 = AXIS2_PLACEMENT_3D('',#4183,#4184,#4185);
#4183 = CARTESIAN_POINT('',(8.577206239048,-27.70456613339,
    13.314365206896));
#4184 = DIRECTION('',(-0.869216353933,-0.114434521627,0.481006933749));
#4185 = DIRECTION('',(-0.484187662787,0.,-0.874964174812));
#4186 = ADVANCED_FACE('',(#4187),#4204,.T.);
#4187 = FACE_BOUND('',#4188,.T.);
#4188 = EDGE_LOOP('',(#4189,#4197,#4203));
#4189 = ORIENTED_EDGE('',*,*,#4190,.T.);
#4190 = EDGE_CURVE('',#4146,#4191,#4193,.T.);
#4191 = VERTEX_POINT('',#4192);
#4192 = CARTESIAN_POINT('',(21.476303100586,-25.94417190551,52.));
#4193 = LINE('',#4194,#4195);
#4194 = CARTESIAN_POINT('',(16.108169555664,-27.38255882263,27.));
#4195 = VECTOR('',#4196,1.);
#4196 = DIRECTION('',(0.209608645855,5.616446226408E-02,0.97617097312));
#4197 = ORIENTED_EDGE('',*,*,#4198,.T.);
#4198 = EDGE_CURVE('',#4191,#4092,#4199,.T.);
#4199 = LINE('',#4200,#4201);
#4200 = CARTESIAN_POINT('',(21.476303100586,-25.94417190551,52.));
#4201 = VECTOR('',#4202,1.);
#4202 = DIRECTION('',(-0.221470394012,3.680277777033E-02,-0.974472380381
    ));
#4203 = ORIENTED_EDGE('',*,*,#4153,.F.);
#4204 = PLANE('',#4205);
#4205 = AXIS2_PLACEMENT_3D('',#4206,#4207,#4208);
#4206 = CARTESIAN_POINT('',(18.590057405206,-26.07276260382,
    38.940284580102));
#4207 = DIRECTION('',(-0.968208193949,-0.127466777024,0.215232697154));
#4208 = DIRECTION('',(-0.217002823744,0.,-0.976170976052));
#4209 = ADVANCED_FACE('',(#4210),#4227,.T.);
#4210 = FACE_BOUND('',#4211,.T.);
#4211 = EDGE_LOOP('',(#4212,#4220,#4221));
#4212 = ORIENTED_EDGE('',*,*,#4213,.T.);
#4213 = EDGE_CURVE('',#4214,#4092,#4216,.T.);
#4214 = VERTEX_POINT('',#4215);
#4215 = CARTESIAN_POINT('',(21.351999282837,-25.,52.));
#4216 = LINE('',#4217,#4218);
#4217 = CARTESIAN_POINT('',(21.351999282837,-25.,52.));
#4218 = VECTOR('',#4219,1.);
#4219 = DIRECTION('',(-0.217002768976,0.,-0.976170988227));
#4220 = ORIENTED_EDGE('',*,*,#4198,.F.);
#4221 = ORIENTED_EDGE('',*,*,#4222,.T.);
#4222 = EDGE_CURVE('',#4191,#4214,#4223,.T.);
#4223 = LINE('',#4224,#4225);
#4224 = CARTESIAN_POINT('',(21.476303100586,-25.94417190551,52.));
#4225 = VECTOR('',#4226,1.);
#4226 = DIRECTION('',(-0.130527459978,0.99144469447,0.));
#4227 = PLANE('',#4228);
#4228 = AXIS2_PLACEMENT_3D('',#4229,#4230,#4231);
#4229 = CARTESIAN_POINT('',(18.655596675784,-25.24054961852,
    39.727969400066));
#4230 = DIRECTION('',(-0.968208019546,-0.127468263461,0.215232601379));
#4231 = DIRECTION('',(-0.217002768976,0.,-0.976170988227));
#4232 = ADVANCED_FACE('',(#4233),#4250,.T.);
#4233 = FACE_BOUND('',#4234,.T.);
#4234 = EDGE_LOOP('',(#4235,#4236,#4244));
#4235 = ORIENTED_EDGE('',*,*,#4190,.F.);
#4236 = ORIENTED_EDGE('',*,*,#4237,.F.);
#4237 = EDGE_CURVE('',#4238,#4146,#4240,.T.);
#4238 = VERTEX_POINT('',#4239);
#4239 = CARTESIAN_POINT('',(21.840740203857,-26.8239994049,52.));
#4240 = LINE('',#4241,#4242);
#4241 = CARTESIAN_POINT('',(21.840740203857,-26.8239994049,52.));
#4242 = VECTOR('',#4243,1.);
#4243 = DIRECTION('',(-0.223449268609,-2.177202882002E-02,
    -0.974472371655));
#4244 = ORIENTED_EDGE('',*,*,#4245,.T.);
#4245 = EDGE_CURVE('',#4238,#4191,#4246,.T.);
#4246 = LINE('',#4247,#4248);
#4247 = CARTESIAN_POINT('',(21.840740203857,-26.8239994049,52.));
#4248 = VECTOR('',#4249,1.);
#4249 = DIRECTION('',(-0.382683988491,0.923879302156,0.));
#4250 = PLANE('',#4251);
#4251 = AXIS2_PLACEMENT_3D('',#4252,#4253,#4254);
#4252 = CARTESIAN_POINT('',(18.934035878262,-26.87440543494,
    39.727969249836));
#4253 = DIRECTION('',(-0.902226152648,-0.373714945026,0.215232686512));
#4254 = DIRECTION('',(0.382683988491,-0.923879302156,0.));
#4255 = ADVANCED_FACE('',(#4256),#4282,.T.);
#4256 = FACE_BOUND('',#4257,.T.);
#4257 = EDGE_LOOP('',(#4258,#4268,#4276));
#4258 = ORIENTED_EDGE('',*,*,#4259,.T.);
#4259 = EDGE_CURVE('',#4260,#4262,#4264,.T.);
#4260 = VERTEX_POINT('',#4261);
#4261 = CARTESIAN_POINT('',(8.70825958252,-41.29174041748,2.));
#4262 = VERTEX_POINT('',#4263);
#4263 = CARTESIAN_POINT('',(18.490728378296,-31.5092716217,27.));
#4264 = LINE('',#4265,#4266);
#4265 = CARTESIAN_POINT('',(8.70825958252,-41.29174041748,2.));
#4266 = VECTOR('',#4267,1.);
#4267 = DIRECTION('',(0.342372387209,0.342372387209,0.874964168954));
#4268 = ORIENTED_EDGE('',*,*,#4269,.T.);
#4269 = EDGE_CURVE('',#4262,#4270,#4272,.T.);
#4270 = VERTEX_POINT('',#4271);
#4271 = CARTESIAN_POINT('',(5.046774864197,-36.52000045776,2.));
#4272 = LINE('',#4273,#4274);
#4273 = CARTESIAN_POINT('',(18.490728378296,-31.5092716217,27.));
#4274 = VECTOR('',#4275,1.);
#4275 = DIRECTION('',(-0.466408437539,-0.173836230905,-0.867320087521));
#4276 = ORIENTED_EDGE('',*,*,#4277,.T.);
#4277 = EDGE_CURVE('',#4270,#4260,#4278,.T.);
#4278 = LINE('',#4279,#4280);
#4279 = CARTESIAN_POINT('',(5.046774864197,-36.52000045776,2.));
#4280 = VECTOR('',#4281,1.);
#4281 = DIRECTION('',(0.608761415155,-0.793353350922,0.));
#4282 = PLANE('',#4283);
#4283 = AXIS2_PLACEMENT_3D('',#4284,#4285,#4286);
#4284 = CARTESIAN_POINT('',(12.129726530775,-35.5536202041,
    13.314365162996));
#4285 = DIRECTION('',(-0.695546198423,-0.533711350139,0.481006944431));
#4286 = DIRECTION('',(0.608761415155,-0.793353350922,0.));
#4287 = ADVANCED_FACE('',(#4288),#4305,.T.);
#4288 = FACE_BOUND('',#4289,.T.);
#4289 = EDGE_LOOP('',(#4290,#4298,#4299));
#4290 = ORIENTED_EDGE('',*,*,#4291,.T.);
#4291 = EDGE_CURVE('',#4292,#4270,#4294,.T.);
#4292 = VERTEX_POINT('',#4293);
#4293 = CARTESIAN_POINT('',(17.027803421021,-29.60275077819,27.));
#4294 = LINE('',#4295,#4296);
#4295 = CARTESIAN_POINT('',(17.027803421021,-29.60275077819,27.));
#4296 = VECTOR('',#4297,1.);
#4297 = DIRECTION('',(-0.419318828566,-0.242093825149,-0.8749641706));
#4298 = ORIENTED_EDGE('',*,*,#4269,.F.);
#4299 = ORIENTED_EDGE('',*,*,#4300,.T.);
#4300 = EDGE_CURVE('',#4262,#4292,#4301,.T.);
#4301 = LINE('',#4302,#4303);
#4302 = CARTESIAN_POINT('',(18.490728378296,-31.5092716217,27.));
#4303 = VECTOR('',#4304,1.);
#4304 = DIRECTION('',(-0.608761444962,0.79335332805,0.));
#4305 = PLANE('',#4306);
#4306 = AXIS2_PLACEMENT_3D('',#4307,#4308,#4309);
#4307 = CARTESIAN_POINT('',(11.659991381641,-33.42017908689,
    15.002322627566));
#4308 = DIRECTION('',(-0.695546180227,-0.533711377695,0.481006940169));
#4309 = DIRECTION('',(0.608761444962,-0.79335332805,2.775557561563E-17)
  );
#4310 = ADVANCED_FACE('',(#4311),#4328,.T.);
#4311 = FACE_BOUND('',#4312,.T.);
#4312 = EDGE_LOOP('',(#4313,#4314,#4322));
#4313 = ORIENTED_EDGE('',*,*,#4259,.F.);
#4314 = ORIENTED_EDGE('',*,*,#4315,.F.);
#4315 = EDGE_CURVE('',#4316,#4260,#4318,.T.);
#4316 = VERTEX_POINT('',#4317);
#4317 = CARTESIAN_POINT('',(20.397249221802,-32.97219848632,27.));
#4318 = LINE('',#4319,#4320);
#4319 = CARTESIAN_POINT('',(20.397249221802,-32.97219848632,27.));
#4320 = VECTOR('',#4321,1.);
#4321 = DIRECTION('',(-0.40552382869,-0.288628239136,-0.867320104654));
#4322 = ORIENTED_EDGE('',*,*,#4323,.T.);
#4323 = EDGE_CURVE('',#4316,#4262,#4324,.T.);
#4324 = LINE('',#4325,#4326);
#4325 = CARTESIAN_POINT('',(20.397249221802,-32.97219848632,27.));
#4326 = VECTOR('',#4327,1.);
#4327 = DIRECTION('',(-0.793352944724,0.608761944522,0.));
#4328 = PLANE('',#4329);
#4329 = AXIS2_PLACEMENT_3D('',#4330,#4331,#4332);
#4330 = CARTESIAN_POINT('',(14.293843404795,-36.58591677989,
    15.002322864852));
#4331 = DIRECTION('',(-0.533711803397,-0.695545828166,0.481006976909));
#4332 = DIRECTION('',(-0.793352944724,0.608761944522,-2.775557561563E-17
    ));
#4333 = ADVANCED_FACE('',(#4334),#4351,.T.);
#4334 = FACE_BOUND('',#4335,.T.);
#4335 = EDGE_LOOP('',(#4336,#4344,#4345));
#4336 = ORIENTED_EDGE('',*,*,#4337,.T.);
#4337 = EDGE_CURVE('',#4338,#4316,#4340,.T.);
#4338 = VERTEX_POINT('',#4339);
#4339 = CARTESIAN_POINT('',(13.479999542236,-44.95322418212,2.));
#4340 = LINE('',#4341,#4342);
#4341 = CARTESIAN_POINT('',(13.479999542236,-44.95322418212,2.));
#4342 = VECTOR('',#4343,1.);
#4343 = DIRECTION('',(0.242093835314,0.419318746041,0.874964207338));
#4344 = ORIENTED_EDGE('',*,*,#4315,.T.);
#4345 = ORIENTED_EDGE('',*,*,#4346,.T.);
#4346 = EDGE_CURVE('',#4260,#4338,#4347,.T.);
#4347 = LINE('',#4348,#4349);
#4348 = CARTESIAN_POINT('',(8.70825958252,-41.29174041748,2.));
#4349 = VECTOR('',#4350,1.);
#4350 = DIRECTION('',(0.793353427499,-0.608761315357,0.));
#4351 = PLANE('',#4352);
#4352 = AXIS2_PLACEMENT_3D('',#4353,#4354,#4355);
#4353 = CARTESIAN_POINT('',(15.299747859644,-38.52508639811,
    13.314365232501));
#4354 = DIRECTION('',(-0.533711281847,-0.695546290586,0.481006886938));
#4355 = DIRECTION('',(-0.793353427499,0.608761315357,2.775557561563E-17)
  );
#4356 = ADVANCED_FACE('',(#4357),#4374,.T.);
#4357 = FACE_BOUND('',#4358,.T.);
#4358 = EDGE_LOOP('',(#4359,#4367,#4373));
#4359 = ORIENTED_EDGE('',*,*,#4360,.T.);
#4360 = EDGE_CURVE('',#4316,#4361,#4363,.T.);
#4361 = VERTEX_POINT('',#4362);
#4362 = CARTESIAN_POINT('',(23.176000595093,-28.15925979614,52.));
#4363 = LINE('',#4364,#4365);
#4364 = CARTESIAN_POINT('',(20.397249221802,-32.97219848632,27.));
#4365 = VECTOR('',#4366,1.);
#4366 = DIRECTION('',(0.108501455354,0.187930038445,0.976170955743));
#4367 = ORIENTED_EDGE('',*,*,#4368,.T.);
#4368 = EDGE_CURVE('',#4361,#4262,#4369,.T.);
#4369 = LINE('',#4370,#4371);
#4370 = CARTESIAN_POINT('',(23.176000595093,-28.15925979614,52.));
#4371 = VECTOR('',#4372,1.);
#4372 = DIRECTION('',(-0.182626733142,-0.130579758737,-0.974472371568));
#4373 = ORIENTED_EDGE('',*,*,#4323,.F.);
#4374 = PLANE('',#4375);
#4375 = AXIS2_PLACEMENT_3D('',#4376,#4377,#4378);
#4376 = CARTESIAN_POINT('',(21.226043647674,-30.2910718111,
    38.940284502811));
#4377 = DIRECTION('',(-0.594494255156,-0.774758954947,0.21523276311));
#4378 = DIRECTION('',(-0.793352944724,0.608761944522,0.));
#4379 = ADVANCED_FACE('',(#4380),#4397,.T.);
#4380 = FACE_BOUND('',#4381,.T.);
#4381 = EDGE_LOOP('',(#4382,#4390,#4391));
#4382 = ORIENTED_EDGE('',*,*,#4383,.T.);
#4383 = EDGE_CURVE('',#4384,#4262,#4386,.T.);
#4384 = VERTEX_POINT('',#4385);
#4385 = CARTESIAN_POINT('',(22.420475006104,-27.57952499389,52.));
#4386 = LINE('',#4387,#4388);
#4387 = CARTESIAN_POINT('',(22.420475006104,-27.57952499389,52.));
#4388 = VECTOR('',#4389,1.);
#4389 = DIRECTION('',(-0.153444183306,-0.153444183306,-0.976170971305));
#4390 = ORIENTED_EDGE('',*,*,#4368,.F.);
#4391 = ORIENTED_EDGE('',*,*,#4392,.T.);
#4392 = EDGE_CURVE('',#4361,#4384,#4393,.T.);
#4393 = LINE('',#4394,#4395);
#4394 = CARTESIAN_POINT('',(23.176000595093,-28.15925979614,52.));
#4395 = VECTOR('',#4396,1.);
#4396 = DIRECTION('',(-0.793353529098,0.608761182951,0.));
#4397 = PLANE('',#4398);
#4398 = AXIS2_PLACEMENT_3D('',#4399,#4400,#4401);
#4399 = CARTESIAN_POINT('',(20.683923764551,-29.65626468252,
    39.727969314477));
#4400 = DIRECTION('',(-0.594493519484,-0.774759536116,0.215232703114));
#4401 = DIRECTION('',(-0.793353529098,0.608761182951,0.));
#4402 = ADVANCED_FACE('',(#4403),#4413,.T.);
#4403 = FACE_BOUND('',#4404,.T.);
#4404 = EDGE_LOOP('',(#4405,#4406,#4412));
#4405 = ORIENTED_EDGE('',*,*,#4383,.F.);
#4406 = ORIENTED_EDGE('',*,*,#4407,.T.);
#4407 = EDGE_CURVE('',#4384,#4292,#4408,.T.);
#4408 = LINE('',#4409,#4410);
#4409 = CARTESIAN_POINT('',(22.420475006104,-27.57952499389,52.));
#4410 = VECTOR('',#4411,1.);
#4411 = DIRECTION('',(-0.210200379635,-7.886310546405E-02,
    -0.974472375698));
#4412 = ORIENTED_EDGE('',*,*,#4300,.F.);
#4413 = PLANE('',#4414);
#4414 = AXIS2_PLACEMENT_3D('',#4415,#4416,#4417);
#4415 = CARTESIAN_POINT('',(19.98520824738,-29.134011026,38.940284755749
    ));
#4416 = DIRECTION('',(-0.774759338219,-0.594493774156,0.215232712039));
#4417 = DIRECTION('',(0.608761444962,-0.79335332805,1.387778780781E-17)
  );
#4418 = ADVANCED_FACE('',(#4419),#4434,.T.);
#4419 = FACE_BOUND('',#4420,.T.);
#4420 = EDGE_LOOP('',(#4421,#4427,#4428));
#4421 = ORIENTED_EDGE('',*,*,#4422,.T.);
#4422 = EDGE_CURVE('',#4238,#4292,#4423,.T.);
#4423 = LINE('',#4424,#4425);
#4424 = CARTESIAN_POINT('',(21.840740203857,-26.8239994049,52.));
#4425 = VECTOR('',#4426,1.);
#4426 = DIRECTION('',(-0.1879299666,-0.108501456872,-0.976170969406));
#4427 = ORIENTED_EDGE('',*,*,#4407,.F.);
#4428 = ORIENTED_EDGE('',*,*,#4429,.T.);
#4429 = EDGE_CURVE('',#4384,#4238,#4430,.T.);
#4430 = LINE('',#4431,#4432);
#4431 = CARTESIAN_POINT('',(22.420475006104,-27.57952499389,52.));
#4432 = VECTOR('',#4433,1.);
#4433 = DIRECTION('',(-0.608761182951,0.793353529098,0.));
#4434 = PLANE('',#4435);
#4435 = AXIS2_PLACEMENT_3D('',#4436,#4437,#4438);
#4436 = CARTESIAN_POINT('',(19.625860728525,-28.38052389568,
    39.727969314734));
#4437 = DIRECTION('',(-0.774759530946,-0.594493515517,0.21523273268));
#4438 = DIRECTION('',(0.608761182951,-0.793353529098,0.));
#4439 = ADVANCED_FACE('',(#4440),#4450,.T.);
#4440 = FACE_BOUND('',#4441,.T.);
#4441 = EDGE_LOOP('',(#4442,#4443,#4444));
#4442 = ORIENTED_EDGE('',*,*,#4422,.F.);
#4443 = ORIENTED_EDGE('',*,*,#4237,.T.);
#4444 = ORIENTED_EDGE('',*,*,#4445,.T.);
#4445 = EDGE_CURVE('',#4146,#4292,#4446,.T.);
#4446 = LINE('',#4447,#4448);
#4447 = CARTESIAN_POINT('',(16.108169555664,-27.38255882263,27.));
#4448 = VECTOR('',#4449,1.);
#4449 = DIRECTION('',(0.382683519843,-0.923879496277,0.));
#4450 = PLANE('',#4451);
#4451 = AXIS2_PLACEMENT_3D('',#4452,#4453,#4454);
#4452 = CARTESIAN_POINT('',(19.086122409645,-27.69522431331,
    38.940284405176));
#4453 = DIRECTION('',(-0.902226335763,-0.373714484688,0.215232718215));
#4454 = DIRECTION('',(0.382683519843,-0.923879496277,0.));
#4455 = ADVANCED_FACE('',(#4456),#4473,.T.);
#4456 = FACE_BOUND('',#4457,.T.);
#4457 = EDGE_LOOP('',(#4458,#4466,#4472));
#4458 = ORIENTED_EDGE('',*,*,#4459,.T.);
#4459 = EDGE_CURVE('',#4214,#4460,#4462,.T.);
#4460 = VERTEX_POINT('',#4461);
#4461 = CARTESIAN_POINT('',(21.476303100586,-24.05582809448,52.));
#4462 = LINE('',#4463,#4464);
#4463 = CARTESIAN_POINT('',(21.351999282837,-25.,52.));
#4464 = VECTOR('',#4465,1.);
#4465 = DIRECTION('',(0.130527459978,0.99144469447,0.));
#4466 = ORIENTED_EDGE('',*,*,#4467,.T.);
#4467 = EDGE_CURVE('',#4460,#4092,#4468,.T.);
#4468 = LINE('',#4469,#4470);
#4469 = CARTESIAN_POINT('',(21.476303100586,-24.05582809448,52.));
#4470 = VECTOR('',#4471,1.);
#4471 = DIRECTION('',(-0.221470394012,-3.680277777033E-02,
    -0.974472380381));
#4472 = ORIENTED_EDGE('',*,*,#4213,.F.);
#4473 = PLANE('',#4474);
#4474 = AXIS2_PLACEMENT_3D('',#4475,#4476,#4477);
#4475 = CARTESIAN_POINT('',(18.655596675784,-24.75945038147,
    39.727969400066));
#4476 = DIRECTION('',(-0.968208019546,0.127468263461,0.215232601379));
#4477 = DIRECTION('',(-0.217002768976,-3.469446951954E-18,
    -0.976170988227));
#4478 = ADVANCED_FACE('',(#4479),#4489,.T.);
#4479 = FACE_BOUND('',#4480,.T.);
#4480 = EDGE_LOOP('',(#4481,#4482,#4483));
#4481 = ORIENTED_EDGE('',*,*,#4130,.F.);
#4482 = ORIENTED_EDGE('',*,*,#4467,.F.);
#4483 = ORIENTED_EDGE('',*,*,#4484,.T.);
#4484 = EDGE_CURVE('',#4460,#4122,#4485,.T.);
#4485 = LINE('',#4486,#4487);
#4486 = CARTESIAN_POINT('',(21.476303100586,-24.05582809448,52.));
#4487 = VECTOR('',#4488,1.);
#4488 = DIRECTION('',(-0.209608645855,5.616446226408E-02,-0.97617097312)
  );
#4489 = PLANE('',#4490);
#4490 = AXIS2_PLACEMENT_3D('',#4491,#4492,#4493);
#4491 = CARTESIAN_POINT('',(18.590057405206,-23.92723739617,
    38.940284580102));
#4492 = DIRECTION('',(-0.968208193949,0.127466777024,0.215232697154));
#4493 = DIRECTION('',(-0.217002823744,-3.469446951954E-18,
    -0.976170976052));
#4494 = ADVANCED_FACE('',(#4495),#4512,.T.);
#4495 = FACE_BOUND('',#4496,.T.);
#4496 = EDGE_LOOP('',(#4497,#4505,#4511));
#4497 = ORIENTED_EDGE('',*,*,#4498,.T.);
#4498 = EDGE_CURVE('',#4460,#4499,#4501,.T.);
#4499 = VERTEX_POINT('',#4500);
#4500 = CARTESIAN_POINT('',(21.840740203857,-23.17600059509,52.));
#4501 = LINE('',#4502,#4503);
#4502 = CARTESIAN_POINT('',(21.476303100586,-24.05582809448,52.));
#4503 = VECTOR('',#4504,1.);
#4504 = DIRECTION('',(0.382683988491,0.923879302156,0.));
#4505 = ORIENTED_EDGE('',*,*,#4506,.T.);
#4506 = EDGE_CURVE('',#4499,#4122,#4507,.T.);
#4507 = LINE('',#4508,#4509);
#4508 = CARTESIAN_POINT('',(21.840740203857,-23.17600059509,52.));
#4509 = VECTOR('',#4510,1.);
#4510 = DIRECTION('',(-0.223449268609,2.177202882002E-02,-0.974472371655
    ));
#4511 = ORIENTED_EDGE('',*,*,#4484,.F.);
#4512 = PLANE('',#4513);
#4513 = AXIS2_PLACEMENT_3D('',#4514,#4515,#4516);
#4514 = CARTESIAN_POINT('',(18.934035878262,-23.12559456505,
    39.727969249836));
#4515 = DIRECTION('',(-0.902226152648,0.373714945026,0.215232686512));
#4516 = DIRECTION('',(-0.382683988491,-0.923879302156,0.));
#4517 = ADVANCED_FACE('',(#4518),#4533,.T.);
#4518 = FACE_BOUND('',#4519,.T.);
#4519 = EDGE_LOOP('',(#4520,#4526,#4527));
#4520 = ORIENTED_EDGE('',*,*,#4521,.T.);
#4521 = EDGE_CURVE('',#4012,#4122,#4522,.T.);
#4522 = LINE('',#4523,#4524);
#4523 = CARTESIAN_POINT('',(17.027803421021,-20.3972492218,27.));
#4524 = VECTOR('',#4525,1.);
#4525 = DIRECTION('',(-0.382683519843,-0.923879496277,0.));
#4526 = ORIENTED_EDGE('',*,*,#4506,.F.);
#4527 = ORIENTED_EDGE('',*,*,#4528,.T.);
#4528 = EDGE_CURVE('',#4499,#4012,#4529,.T.);
#4529 = LINE('',#4530,#4531);
#4530 = CARTESIAN_POINT('',(21.840740203857,-23.17600059509,52.));
#4531 = VECTOR('',#4532,1.);
#4532 = DIRECTION('',(-0.1879299666,0.108501456872,-0.976170969406));
#4533 = PLANE('',#4534);
#4534 = AXIS2_PLACEMENT_3D('',#4535,#4536,#4537);
#4535 = CARTESIAN_POINT('',(19.086122409645,-22.30477568668,
    38.940284405176));
#4536 = DIRECTION('',(-0.902226335763,0.373714484688,0.215232718215));
#4537 = DIRECTION('',(-0.382683519843,-0.923879496277,1.387778780781E-17
    ));
#4538 = ADVANCED_FACE('',(#4539),#4549,.T.);
#4539 = FACE_BOUND('',#4540,.T.);
#4540 = EDGE_LOOP('',(#4541,#4547,#4548));
#4541 = ORIENTED_EDGE('',*,*,#4542,.T.);
#4542 = EDGE_CURVE('',#4499,#4068,#4543,.T.);
#4543 = LINE('',#4544,#4545);
#4544 = CARTESIAN_POINT('',(21.840740203857,-23.17600059509,52.));
#4545 = VECTOR('',#4546,1.);
#4546 = DIRECTION('',(0.608761182951,0.793353529098,0.));
#4547 = ORIENTED_EDGE('',*,*,#4067,.T.);
#4548 = ORIENTED_EDGE('',*,*,#4528,.F.);
#4549 = PLANE('',#4550);
#4550 = AXIS2_PLACEMENT_3D('',#4551,#4552,#4553);
#4551 = CARTESIAN_POINT('',(19.625860728525,-21.61947610431,
    39.727969314734));
#4552 = DIRECTION('',(-0.774759530946,0.594493515517,0.21523273268));
#4553 = DIRECTION('',(-0.608761182951,-0.793353529098,
    -1.387778780781E-17));
#4554 = ADVANCED_FACE('',(#4555),#4581,.T.);
#4555 = FACE_BOUND('',#4556,.T.);
#4556 = EDGE_LOOP('',(#4557,#4567,#4575));
#4557 = ORIENTED_EDGE('',*,*,#4558,.T.);
#4558 = EDGE_CURVE('',#4559,#4561,#4563,.T.);
#4559 = VERTEX_POINT('',#4560);
#4560 = CARTESIAN_POINT('',(30.963190078735,-2.745069026947,2.));
#4561 = VERTEX_POINT('',#4562);
#4562 = CARTESIAN_POINT('',(27.382558822632,-16.10816955566,27.));
#4563 = LINE('',#4564,#4565);
#4564 = CARTESIAN_POINT('',(30.963190078735,-2.745069026947,2.));
#4565 = VECTOR('',#4566,1.);
#4566 = DIRECTION('',(-0.125316963246,-0.467689370404,0.874964177286));
#4567 = ORIENTED_EDGE('',*,*,#4568,.T.);
#4568 = EDGE_CURVE('',#4561,#4569,#4571,.T.);
#4569 = VERTEX_POINT('',#4570);
#4570 = CARTESIAN_POINT('',(36.520000457764,-5.046774864197,2.));
#4571 = LINE('',#4572,#4573);
#4572 = CARTESIAN_POINT('',(27.382558822632,-16.10816955566,27.));
#4573 = VECTOR('',#4574,1.);
#4574 = DIRECTION('',(0.317003466652,0.383750791876,-0.867320086165));
#4575 = ORIENTED_EDGE('',*,*,#4576,.T.);
#4576 = EDGE_CURVE('',#4569,#4559,#4577,.T.);
#4577 = LINE('',#4578,#4579);
#4578 = CARTESIAN_POINT('',(36.520000457764,-5.046774864197,2.));
#4579 = VECTOR('',#4580,1.);
#4580 = DIRECTION('',(-0.923879555159,0.382683377689,0.));
#4581 = PLANE('',#4582);
#4582 = AXIS2_PLACEMENT_3D('',#4583,#4584,#4585);
#4583 = CARTESIAN_POINT('',(30.869173790924,-9.425160125575,
    13.314364880429));
#4584 = DIRECTION('',(0.335504943088,0.809980719428,0.481006930634));
#4585 = DIRECTION('',(0.,-0.510602229488,0.859817052193));
#4586 = ADVANCED_FACE('',(#4587),#4604,.T.);
#4587 = FACE_BOUND('',#4588,.T.);
#4588 = EDGE_LOOP('',(#4589,#4597,#4598));
#4589 = ORIENTED_EDGE('',*,*,#4590,.T.);
#4590 = EDGE_CURVE('',#4591,#4569,#4593,.T.);
#4591 = VERTEX_POINT('',#4592);
#4592 = CARTESIAN_POINT('',(29.602750778198,-17.02780342102,27.));
#4593 = LINE('',#4594,#4595);
#4594 = CARTESIAN_POINT('',(29.602750778198,-17.02780342102,27.));
#4595 = VECTOR('',#4596,1.);
#4596 = DIRECTION('',(0.242093825149,0.419318828566,-0.8749641706));
#4597 = ORIENTED_EDGE('',*,*,#4568,.F.);
#4598 = ORIENTED_EDGE('',*,*,#4599,.T.);
#4599 = EDGE_CURVE('',#4561,#4591,#4600,.T.);
#4600 = LINE('',#4601,#4602);
#4601 = CARTESIAN_POINT('',(27.382558822632,-16.10816955566,27.));
#4602 = VECTOR('',#4603,1.);
#4603 = DIRECTION('',(0.923879496277,-0.382683519843,0.));
#4604 = PLANE('',#4605);
#4605 = AXIS2_PLACEMENT_3D('',#4606,#4607,#4608);
#4606 = CARTESIAN_POINT('',(32.342697480547,-11.03790727107,
    15.002322944794));
#4607 = DIRECTION('',(0.335505064052,0.809980658957,0.48100694809));
#4608 = DIRECTION('',(0.,-0.510602271368,0.859817027322));
#4609 = ADVANCED_FACE('',(#4610),#4627,.T.);
#4610 = FACE_BOUND('',#4611,.T.);
#4611 = EDGE_LOOP('',(#4612,#4620,#4626));
#4612 = ORIENTED_EDGE('',*,*,#4613,.T.);
#4613 = EDGE_CURVE('',#4561,#4614,#4616,.T.);
#4614 = VERTEX_POINT('',#4615);
#4615 = CARTESIAN_POINT('',(25.944171905518,-21.47630310058,52.));
#4616 = LINE('',#4617,#4618);
#4617 = CARTESIAN_POINT('',(27.382558822632,-16.10816955566,27.));
#4618 = VECTOR('',#4619,1.);
#4619 = DIRECTION('',(-5.616446226408E-02,-0.209608645855,0.97617097312)
  );
#4620 = ORIENTED_EDGE('',*,*,#4621,.T.);
#4621 = EDGE_CURVE('',#4614,#4591,#4622,.T.);
#4622 = LINE('',#4623,#4624);
#4623 = CARTESIAN_POINT('',(25.944171905518,-21.47630310058,52.));
#4624 = VECTOR('',#4625,1.);
#4625 = DIRECTION('',(0.142607361898,0.173397602125,-0.974472376166));
#4626 = ORIENTED_EDGE('',*,*,#4599,.F.);
#4627 = PLANE('',#4628);
#4628 = AXIS2_PLACEMENT_3D('',#4629,#4630,#4631);
#4629 = CARTESIAN_POINT('',(27.275932064989,-18.912445577,
    38.940284402921));
#4630 = DIRECTION('',(0.373714486206,0.902226339427,0.215232700219));
#4631 = DIRECTION('',(0.923879496277,-0.382683519843,0.));
#4632 = ADVANCED_FACE('',(#4633),#4650,.T.);
#4633 = FACE_BOUND('',#4634,.T.);
#4634 = EDGE_LOOP('',(#4635,#4643,#4644));
#4635 = ORIENTED_EDGE('',*,*,#4636,.T.);
#4636 = EDGE_CURVE('',#4637,#4591,#4639,.T.);
#4637 = VERTEX_POINT('',#4638);
#4638 = CARTESIAN_POINT('',(26.823999404907,-21.84074020385,52.));
#4639 = LINE('',#4640,#4641);
#4640 = CARTESIAN_POINT('',(26.823999404907,-21.84074020385,52.));
#4641 = VECTOR('',#4642,1.);
#4642 = DIRECTION('',(0.108501456872,0.1879299666,-0.976170969406));
#4643 = ORIENTED_EDGE('',*,*,#4621,.F.);
#4644 = ORIENTED_EDGE('',*,*,#4645,.T.);
#4645 = EDGE_CURVE('',#4614,#4637,#4646,.T.);
#4646 = LINE('',#4647,#4648);
#4647 = CARTESIAN_POINT('',(25.944171905518,-21.47630310058,52.));
#4648 = VECTOR('',#4649,1.);
#4649 = DIRECTION('',(0.923879302156,-0.382683988491,0.));
#4650 = PLANE('',#4651);
#4651 = AXIS2_PLACEMENT_3D('',#4652,#4653,#4654);
#4652 = CARTESIAN_POINT('',(27.963879907482,-19.3853111013,
    39.727969249929));
#4653 = DIRECTION('',(0.373714941196,0.902226143401,0.215232731923));
#4654 = DIRECTION('',(0.923879302156,-0.382683988491,0.));
#4655 = ADVANCED_FACE('',(#4656),#4673,.T.);
#4656 = FACE_BOUND('',#4657,.T.);
#4657 = EDGE_LOOP('',(#4658,#4659,#4667));
#4658 = ORIENTED_EDGE('',*,*,#4636,.F.);
#4659 = ORIENTED_EDGE('',*,*,#4660,.T.);
#4660 = EDGE_CURVE('',#4637,#4661,#4663,.T.);
#4661 = VERTEX_POINT('',#4662);
#4662 = CARTESIAN_POINT('',(31.509271621704,-18.49072837829,27.));
#4663 = LINE('',#4664,#4665);
#4664 = CARTESIAN_POINT('',(26.823999404907,-21.84074020385,52.));
#4665 = VECTOR('',#4666,1.);
#4666 = DIRECTION('',(0.182626733142,0.130579758737,-0.974472371568));
#4667 = ORIENTED_EDGE('',*,*,#4668,.T.);
#4668 = EDGE_CURVE('',#4661,#4591,#4669,.T.);
#4669 = LINE('',#4670,#4671);
#4670 = CARTESIAN_POINT('',(31.509271621704,-18.49072837829,27.));
#4671 = VECTOR('',#4672,1.);
#4672 = DIRECTION('',(-0.79335332805,0.608761444962,0.));
#4673 = PLANE('',#4674);
#4674 = AXIS2_PLACEMENT_3D('',#4675,#4676,#4677);
#4675 = CARTESIAN_POINT('',(28.773956317516,-19.7089287307,
    38.940284757402));
#4676 = DIRECTION('',(0.594493772584,0.774759336171,0.215232723755));
#4677 = DIRECTION('',(0.79335332805,-0.608761444962,0.));
#4678 = ADVANCED_FACE('',(#4679),#4696,.T.);
#4679 = FACE_BOUND('',#4680,.T.);
#4680 = EDGE_LOOP('',(#4681,#4689,#4690));
#4681 = ORIENTED_EDGE('',*,*,#4682,.T.);
#4682 = EDGE_CURVE('',#4683,#4661,#4685,.T.);
#4683 = VERTEX_POINT('',#4684);
#4684 = CARTESIAN_POINT('',(27.579524993896,-22.4204750061,52.));
#4685 = LINE('',#4686,#4687);
#4686 = CARTESIAN_POINT('',(27.579524993896,-22.4204750061,52.));
#4687 = VECTOR('',#4688,1.);
#4688 = DIRECTION('',(0.153444183306,0.153444183306,-0.976170971305));
#4689 = ORIENTED_EDGE('',*,*,#4660,.F.);
#4690 = ORIENTED_EDGE('',*,*,#4691,.T.);
#4691 = EDGE_CURVE('',#4637,#4683,#4692,.T.);
#4692 = LINE('',#4693,#4694);
#4693 = CARTESIAN_POINT('',(26.823999404907,-21.84074020385,52.));
#4694 = VECTOR('',#4695,1.);
#4695 = DIRECTION('',(0.793353529098,-0.608761182951,0.));
#4696 = PLANE('',#4697);
#4697 = AXIS2_PLACEMENT_3D('',#4698,#4699,#4700);
#4698 = CARTESIAN_POINT('',(29.316076235449,-20.34373531747,
    39.727969314477));
#4699 = DIRECTION('',(0.594493519484,0.774759536116,0.215232703114));
#4700 = DIRECTION('',(0.793353529098,-0.608761182951,0.));
#4701 = ADVANCED_FACE('',(#4702),#4719,.T.);
#4702 = FACE_BOUND('',#4703,.T.);
#4703 = EDGE_LOOP('',(#4704,#4705,#4713));
#4704 = ORIENTED_EDGE('',*,*,#4682,.F.);
#4705 = ORIENTED_EDGE('',*,*,#4706,.F.);
#4706 = EDGE_CURVE('',#4707,#4683,#4709,.T.);
#4707 = VERTEX_POINT('',#4708);
#4708 = CARTESIAN_POINT('',(32.972198486328,-20.3972492218,27.));
#4709 = LINE('',#4710,#4711);
#4710 = CARTESIAN_POINT('',(32.972198486328,-20.3972492218,27.));
#4711 = VECTOR('',#4712,1.);
#4712 = DIRECTION('',(-0.210200450696,-7.886310423161E-02,0.974472360469
    ));
#4713 = ORIENTED_EDGE('',*,*,#4714,.T.);
#4714 = EDGE_CURVE('',#4707,#4661,#4715,.T.);
#4715 = LINE('',#4716,#4717);
#4716 = CARTESIAN_POINT('',(32.972198486328,-20.3972492218,27.));
#4717 = VECTOR('',#4718,1.);
#4718 = DIRECTION('',(-0.608761944522,0.793352944724,0.));
#4719 = PLANE('',#4720);
#4720 = AXIS2_PLACEMENT_3D('',#4721,#4722,#4723);
#4721 = CARTESIAN_POINT('',(30.014792301315,-20.86598894728,
    38.9402845016));
#4722 = DIRECTION('',(0.774758960901,0.594494259725,0.215232729055));
#4723 = DIRECTION('',(-0.608761944522,0.793352944724,0.));
#4724 = ADVANCED_FACE('',(#4725),#4742,.T.);
#4725 = FACE_BOUND('',#4726,.T.);
#4726 = EDGE_LOOP('',(#4727,#4735,#4736));
#4727 = ORIENTED_EDGE('',*,*,#4728,.T.);
#4728 = EDGE_CURVE('',#4729,#4707,#4731,.T.);
#4729 = VERTEX_POINT('',#4730);
#4730 = CARTESIAN_POINT('',(28.159259796143,-23.17600059509,52.));
#4731 = LINE('',#4732,#4733);
#4732 = CARTESIAN_POINT('',(28.159259796143,-23.17600059509,52.));
#4733 = VECTOR('',#4734,1.);
#4734 = DIRECTION('',(0.187930038445,0.108501455354,-0.976170955743));
#4735 = ORIENTED_EDGE('',*,*,#4706,.T.);
#4736 = ORIENTED_EDGE('',*,*,#4737,.T.);
#4737 = EDGE_CURVE('',#4683,#4729,#4738,.T.);
#4738 = LINE('',#4739,#4740);
#4739 = CARTESIAN_POINT('',(27.579524993896,-22.4204750061,52.));
#4740 = VECTOR('',#4741,1.);
#4741 = DIRECTION('',(0.608761182951,-0.793353529098,0.));
#4742 = PLANE('',#4743);
#4743 = AXIS2_PLACEMENT_3D('',#4744,#4745,#4746);
#4744 = CARTESIAN_POINT('',(30.374140208317,-21.61947610384,
    39.727969311418));
#4745 = DIRECTION('',(0.774759521089,0.594493507954,0.215232789051));
#4746 = DIRECTION('',(-0.608761182951,0.793353529098,0.));
#4747 = ADVANCED_FACE('',(#4748),#4765,.T.);
#4748 = FACE_BOUND('',#4749,.T.);
#4749 = EDGE_LOOP('',(#4750,#4751,#4759));
#4750 = ORIENTED_EDGE('',*,*,#4613,.F.);
#4751 = ORIENTED_EDGE('',*,*,#4752,.F.);
#4752 = EDGE_CURVE('',#4753,#4561,#4755,.T.);
#4753 = VERTEX_POINT('',#4754);
#4754 = CARTESIAN_POINT('',(25.,-21.35199928283,52.));
#4755 = LINE('',#4756,#4757);
#4756 = CARTESIAN_POINT('',(25.,-21.35199928283,52.));
#4757 = VECTOR('',#4758,1.);
#4758 = DIRECTION('',(9.28695111375E-02,0.204398690444,-0.974472385061)
  );
#4759 = ORIENTED_EDGE('',*,*,#4760,.T.);
#4760 = EDGE_CURVE('',#4753,#4614,#4761,.T.);
#4761 = LINE('',#4762,#4763);
#4762 = CARTESIAN_POINT('',(25.,-21.35199928283,52.));
#4763 = VECTOR('',#4764,1.);
#4764 = DIRECTION('',(0.99144469447,-0.130527459978,0.));
#4765 = PLANE('',#4766);
#4766 = AXIS2_PLACEMENT_3D('',#4767,#4768,#4769);
#4767 = CARTESIAN_POINT('',(26.409699419886,-18.80951786453,
    39.727969398874));
#4768 = DIRECTION('',(0.127468259514,0.96820798957,0.215232738564));
#4769 = DIRECTION('',(-3.469446951954E-18,-0.217002907179,0.976170957505
    ));
#4770 = ADVANCED_FACE('',(#4771),#4786,.T.);
#4771 = FACE_BOUND('',#4772,.T.);
#4772 = EDGE_LOOP('',(#4773,#4779,#4780));
#4773 = ORIENTED_EDGE('',*,*,#4774,.T.);
#4774 = EDGE_CURVE('',#3989,#4753,#4775,.T.);
#4775 = LINE('',#4776,#4777);
#4776 = CARTESIAN_POINT('',(25.,-15.79450035095,27.));
#4777 = VECTOR('',#4778,1.);
#4778 = DIRECTION('',(0.,-0.217002768976,0.976170988227));
#4779 = ORIENTED_EDGE('',*,*,#4752,.T.);
#4780 = ORIENTED_EDGE('',*,*,#4781,.T.);
#4781 = EDGE_CURVE('',#4561,#3989,#4782,.T.);
#4782 = LINE('',#4783,#4784);
#4783 = CARTESIAN_POINT('',(27.382558822632,-16.10816955566,27.));
#4784 = VECTOR('',#4785,1.);
#4785 = DIRECTION('',(-0.991444894489,0.130525940689,0.));
#4786 = PLANE('',#4787);
#4787 = AXIS2_PLACEMENT_3D('',#4788,#4789,#4790);
#4788 = CARTESIAN_POINT('',(25.622806257033,-18.53081894026,
    38.940284574683));
#4789 = DIRECTION('',(0.127466778588,0.968208205829,0.215232642789));
#4790 = DIRECTION('',(0.,-0.217002768976,0.976170988227));
#4791 = ADVANCED_FACE('',(#4792),#4809,.T.);
#4792 = FACE_BOUND('',#4793,.T.);
#4793 = EDGE_LOOP('',(#4794,#4795,#4803));
#4794 = ORIENTED_EDGE('',*,*,#4728,.F.);
#4795 = ORIENTED_EDGE('',*,*,#4796,.F.);
#4796 = EDGE_CURVE('',#4797,#4729,#4799,.T.);
#4797 = VERTEX_POINT('',#4798);
#4798 = CARTESIAN_POINT('',(33.891830444336,-22.61744117736,27.));
#4799 = LINE('',#4800,#4801);
#4800 = CARTESIAN_POINT('',(33.891830444336,-22.61744117736,27.));
#4801 = VECTOR('',#4802,1.);
#4802 = DIRECTION('',(-0.223449268609,-2.177202882002E-02,0.974472371655
    ));
#4803 = ORIENTED_EDGE('',*,*,#4804,.T.);
#4804 = EDGE_CURVE('',#4797,#4707,#4805,.T.);
#4805 = LINE('',#4806,#4807);
#4806 = CARTESIAN_POINT('',(33.891830444336,-22.61744117736,27.));
#4807 = VECTOR('',#4808,1.);
#4808 = DIRECTION('',(-0.38268284238,0.923879776891,0.));
#4809 = PLANE('',#4810);
#4810 = AXIS2_PLACEMENT_3D('',#4811,#4812,#4813);
#4811 = CARTESIAN_POINT('',(30.913878051574,-22.30477569406,
    38.940284571307));
#4812 = DIRECTION('',(0.902226600468,0.373713819238,0.215232764045));
#4813 = DIRECTION('',(-0.38268284238,0.923879776891,0.));
#4814 = ADVANCED_FACE('',(#4815),#4832,.T.);
#4815 = FACE_BOUND('',#4816,.T.);
#4816 = EDGE_LOOP('',(#4817,#4825,#4826));
#4817 = ORIENTED_EDGE('',*,*,#4818,.T.);
#4818 = EDGE_CURVE('',#4819,#4797,#4821,.T.);
#4819 = VERTEX_POINT('',#4820);
#4820 = CARTESIAN_POINT('',(28.523696899414,-24.05582809448,52.));
#4821 = LINE('',#4822,#4823);
#4822 = CARTESIAN_POINT('',(28.523696899414,-24.05582809448,52.));
#4823 = VECTOR('',#4824,1.);
#4824 = DIRECTION('',(0.209608645855,5.616446226408E-02,-0.97617097312)
  );
#4825 = ORIENTED_EDGE('',*,*,#4796,.T.);
#4826 = ORIENTED_EDGE('',*,*,#4827,.T.);
#4827 = EDGE_CURVE('',#4729,#4819,#4828,.T.);
#4828 = LINE('',#4829,#4830);
#4829 = CARTESIAN_POINT('',(28.159259796143,-23.17600059509,52.));
#4830 = VECTOR('',#4831,1.);
#4831 = DIRECTION('',(0.382683988491,-0.923879302156,0.));
#4832 = PLANE('',#4833);
#4833 = AXIS2_PLACEMENT_3D('',#4834,#4835,#4836);
#4834 = CARTESIAN_POINT('',(31.065964121738,-23.12559456505,
    39.727969249836));
#4835 = DIRECTION('',(0.902226152648,0.373714945026,0.215232686512));
#4836 = DIRECTION('',(-0.382683988491,0.923879302156,0.));
#4837 = ADVANCED_FACE('',(#4838),#4855,.T.);
#4838 = FACE_BOUND('',#4839,.T.);
#4839 = EDGE_LOOP('',(#4840,#4841,#4849));
#4840 = ORIENTED_EDGE('',*,*,#4774,.F.);
#4841 = ORIENTED_EDGE('',*,*,#4842,.F.);
#4842 = EDGE_CURVE('',#4843,#3989,#4845,.T.);
#4843 = VERTEX_POINT('',#4844);
#4844 = CARTESIAN_POINT('',(24.055828094482,-21.47630310058,52.));
#4845 = LINE('',#4846,#4847);
#4846 = CARTESIAN_POINT('',(24.055828094482,-21.47630310058,52.));
#4847 = VECTOR('',#4848,1.);
#4848 = DIRECTION('',(3.680277777033E-02,0.221470394012,-0.974472380381)
  );
#4849 = ORIENTED_EDGE('',*,*,#4850,.T.);
#4850 = EDGE_CURVE('',#4843,#4753,#4851,.T.);
#4851 = LINE('',#4852,#4853);
#4852 = CARTESIAN_POINT('',(24.055828094482,-21.47630310058,52.));
#4853 = VECTOR('',#4854,1.);
#4854 = DIRECTION('',(0.99144469447,0.130527459978,0.));
#4855 = PLANE('',#4856);
#4856 = AXIS2_PLACEMENT_3D('',#4857,#4858,#4859);
#4857 = CARTESIAN_POINT('',(24.759450381473,-18.65559667578,
    39.727969400066));
#4858 = DIRECTION('',(-0.127468263461,0.968208019546,0.215232601379));
#4859 = DIRECTION('',(0.,-0.217002768976,0.976170988227));
#4860 = ADVANCED_FACE('',(#4861),#4871,.T.);
#4861 = FACE_BOUND('',#4862,.T.);
#4862 = EDGE_LOOP('',(#4863,#4869,#4870));
#4863 = ORIENTED_EDGE('',*,*,#4864,.T.);
#4864 = EDGE_CURVE('',#3959,#4843,#4865,.T.);
#4865 = LINE('',#4866,#4867);
#4866 = CARTESIAN_POINT('',(22.617441177368,-16.10816955566,27.));
#4867 = VECTOR('',#4868,1.);
#4868 = DIRECTION('',(5.616446226408E-02,-0.209608645855,0.97617097312)
  );
#4869 = ORIENTED_EDGE('',*,*,#4842,.T.);
#4870 = ORIENTED_EDGE('',*,*,#3997,.T.);
#4871 = PLANE('',#4872);
#4872 = AXIS2_PLACEMENT_3D('',#4873,#4874,#4875);
#4873 = CARTESIAN_POINT('',(23.927237396173,-18.5900574052,
    38.940284580102));
#4874 = DIRECTION('',(-0.127466777024,0.968208193949,0.215232697154));
#4875 = DIRECTION('',(-3.469446951954E-18,-0.217002823744,0.976170976052
    ));
#4876 = ADVANCED_FACE('',(#4877),#4894,.T.);
#4877 = FACE_BOUND('',#4878,.T.);
#4878 = EDGE_LOOP('',(#4879,#4880,#4888));
#4879 = ORIENTED_EDGE('',*,*,#4864,.F.);
#4880 = ORIENTED_EDGE('',*,*,#4881,.F.);
#4881 = EDGE_CURVE('',#4882,#3959,#4884,.T.);
#4882 = VERTEX_POINT('',#4883);
#4883 = CARTESIAN_POINT('',(23.176000595093,-21.84074020385,52.));
#4884 = LINE('',#4885,#4886);
#4885 = CARTESIAN_POINT('',(23.176000595093,-21.84074020385,52.));
#4886 = VECTOR('',#4887,1.);
#4887 = DIRECTION('',(-2.177202882002E-02,0.223449268609,-0.974472371655
    ));
#4888 = ORIENTED_EDGE('',*,*,#4889,.T.);
#4889 = EDGE_CURVE('',#4882,#4843,#4890,.T.);
#4890 = LINE('',#4891,#4892);
#4891 = CARTESIAN_POINT('',(23.176000595093,-21.84074020385,52.));
#4892 = VECTOR('',#4893,1.);
#4893 = DIRECTION('',(0.923879302156,0.382683988491,0.));
#4894 = PLANE('',#4895);
#4895 = AXIS2_PLACEMENT_3D('',#4896,#4897,#4898);
#4896 = CARTESIAN_POINT('',(23.125594565056,-18.93403587826,
    39.727969249836));
#4897 = DIRECTION('',(-0.373714945026,0.902226152648,0.215232686512));
#4898 = DIRECTION('',(0.923879302156,0.382683988491,1.387778780781E-17)
  );
#4899 = ADVANCED_FACE('',(#4900),#4917,.T.);
#4900 = FACE_BOUND('',#4901,.T.);
#4901 = EDGE_LOOP('',(#4902,#4903,#4911));
#4902 = ORIENTED_EDGE('',*,*,#4075,.T.);
#4903 = ORIENTED_EDGE('',*,*,#4904,.T.);
#4904 = EDGE_CURVE('',#4068,#4905,#4907,.T.);
#4905 = VERTEX_POINT('',#4906);
#4906 = CARTESIAN_POINT('',(20.397249221802,-17.02780342102,27.));
#4907 = LINE('',#4908,#4909);
#4908 = CARTESIAN_POINT('',(22.420475006104,-22.4204750061,52.));
#4909 = VECTOR('',#4910,1.);
#4910 = DIRECTION('',(-7.886310546405E-02,0.210200379635,-0.974472375698
    ));
#4911 = ORIENTED_EDGE('',*,*,#4912,.T.);
#4912 = EDGE_CURVE('',#4905,#4014,#4913,.T.);
#4913 = LINE('',#4914,#4915);
#4914 = CARTESIAN_POINT('',(20.397249221802,-17.02780342102,27.));
#4915 = VECTOR('',#4916,1.);
#4916 = DIRECTION('',(-0.79335332805,-0.608761444962,0.));
#4917 = PLANE('',#4918);
#4918 = AXIS2_PLACEMENT_3D('',#4919,#4920,#4921);
#4919 = CARTESIAN_POINT('',(20.865988973998,-19.98520824738,
    38.940284755749));
#4920 = DIRECTION('',(-0.594493774156,0.774759338219,0.215232712039));
#4921 = DIRECTION('',(0.79335332805,0.608761444962,-2.775557561563E-17)
  );
#4922 = ADVANCED_FACE('',(#4923),#4938,.T.);
#4923 = FACE_BOUND('',#4924,.T.);
#4924 = EDGE_LOOP('',(#4925,#4931,#4932));
#4925 = ORIENTED_EDGE('',*,*,#4926,.T.);
#4926 = EDGE_CURVE('',#4882,#4905,#4927,.T.);
#4927 = LINE('',#4928,#4929);
#4928 = CARTESIAN_POINT('',(23.176000595093,-21.84074020385,52.));
#4929 = VECTOR('',#4930,1.);
#4930 = DIRECTION('',(-0.108501456872,0.1879299666,-0.976170969406));
#4931 = ORIENTED_EDGE('',*,*,#4904,.F.);
#4932 = ORIENTED_EDGE('',*,*,#4933,.T.);
#4933 = EDGE_CURVE('',#4068,#4882,#4934,.T.);
#4934 = LINE('',#4935,#4936);
#4935 = CARTESIAN_POINT('',(22.420475006104,-22.4204750061,52.));
#4936 = VECTOR('',#4937,1.);
#4937 = DIRECTION('',(0.793353529098,0.608761182951,0.));
#4938 = PLANE('',#4939);
#4939 = AXIS2_PLACEMENT_3D('',#4940,#4941,#4942);
#4940 = CARTESIAN_POINT('',(21.619476104313,-19.62586072852,
    39.727969314734));
#4941 = DIRECTION('',(-0.594493515517,0.774759530946,0.21523273268));
#4942 = DIRECTION('',(0.793353529098,0.608761182951,-1.387778780781E-17)
  );
#4943 = ADVANCED_FACE('',(#4944),#4954,.T.);
#4944 = FACE_BOUND('',#4945,.T.);
#4945 = EDGE_LOOP('',(#4946,#4947,#4948));
#4946 = ORIENTED_EDGE('',*,*,#4926,.F.);
#4947 = ORIENTED_EDGE('',*,*,#4881,.T.);
#4948 = ORIENTED_EDGE('',*,*,#4949,.T.);
#4949 = EDGE_CURVE('',#3959,#4905,#4950,.T.);
#4950 = LINE('',#4951,#4952);
#4951 = CARTESIAN_POINT('',(22.617441177368,-16.10816955566,27.));
#4952 = VECTOR('',#4953,1.);
#4953 = DIRECTION('',(-0.923879496277,-0.382683519843,0.));
#4954 = PLANE('',#4955);
#4955 = AXIS2_PLACEMENT_3D('',#4956,#4957,#4958);
#4956 = CARTESIAN_POINT('',(22.304775686684,-19.08612240964,
    38.940284405176));
#4957 = DIRECTION('',(-0.373714484688,0.902226335763,0.215232718215));
#4958 = DIRECTION('',(0.923879496277,0.382683519843,-1.387778780781E-17)
  );
#4959 = ADVANCED_FACE('',(#4960),#4977,.T.);
#4960 = FACE_BOUND('',#4961,.T.);
#4961 = EDGE_LOOP('',(#4962,#4963,#4971));
#4962 = ORIENTED_EDGE('',*,*,#4337,.F.);
#4963 = ORIENTED_EDGE('',*,*,#4964,.F.);
#4964 = EDGE_CURVE('',#4965,#4338,#4967,.T.);
#4965 = VERTEX_POINT('',#4966);
#4966 = CARTESIAN_POINT('',(22.617441177368,-33.89183044433,27.));
#4967 = LINE('',#4968,#4969);
#4968 = CARTESIAN_POINT('',(22.617441177368,-33.89183044433,27.));
#4969 = VECTOR('',#4970,1.);
#4970 = DIRECTION('',(-0.317003470677,-0.383750763663,-0.867320097177));
#4971 = ORIENTED_EDGE('',*,*,#4972,.T.);
#4972 = EDGE_CURVE('',#4965,#4316,#4973,.T.);
#4973 = LINE('',#4974,#4975);
#4974 = CARTESIAN_POINT('',(22.617441177368,-33.89183044433,27.));
#4975 = VECTOR('',#4976,1.);
#4976 = DIRECTION('',(-0.923879776891,0.38268284238,0.));
#4977 = PLANE('',#4978);
#4978 = AXIS2_PLACEMENT_3D('',#4979,#4980,#4981);
#4979 = CARTESIAN_POINT('',(17.657302484482,-38.96209282991,
    15.002322811504));
#4980 = DIRECTION('',(-0.335504492562,-0.809980959182,0.48100684115));
#4981 = DIRECTION('',(0.,-0.510602047529,-0.859817160249));
#4982 = ADVANCED_FACE('',(#4983),#5009,.T.);
#4983 = FACE_BOUND('',#4984,.T.);
#4984 = EDGE_LOOP('',(#4985,#4995,#5003));
#4985 = ORIENTED_EDGE('',*,*,#4986,.T.);
#4986 = EDGE_CURVE('',#4987,#4989,#4991,.T.);
#4987 = VERTEX_POINT('',#4988);
#4988 = CARTESIAN_POINT('',(25.,-48.04000091552,2.));
#4989 = VERTEX_POINT('',#4990);
#4990 = CARTESIAN_POINT('',(25.,-34.20550155639,27.));
#4991 = LINE('',#4992,#4993);
#4992 = CARTESIAN_POINT('',(25.,-48.04000091552,2.));
#4993 = VECTOR('',#4994,1.);
#4994 = DIRECTION('',(0.,0.48418765501,0.874964179116));
#4995 = ORIENTED_EDGE('',*,*,#4996,.T.);
#4996 = EDGE_CURVE('',#4989,#4997,#4999,.T.);
#4997 = VERTEX_POINT('',#4998);
#4998 = CARTESIAN_POINT('',(19.036809921265,-47.25493240356,2.));
#4999 = LINE('',#5000,#5001);
#5000 = CARTESIAN_POINT('',(25.,-34.20550155639,27.));
#5001 = VECTOR('',#5002,1.);
#5002 = DIRECTION('',(-0.206879782662,-0.452721342415,-0.867320091805));
#5003 = ORIENTED_EDGE('',*,*,#5004,.T.);
#5004 = EDGE_CURVE('',#4997,#4987,#5005,.T.);
#5005 = LINE('',#5006,#5007);
#5006 = CARTESIAN_POINT('',(19.036809921265,-47.25493240356,2.));
#5007 = VECTOR('',#5008,1.);
#5008 = DIRECTION('',(0.991444869022,-0.130526134123,0.));
#5009 = PLANE('',#5010);
#5010 = AXIS2_PLACEMENT_3D('',#5011,#5012,#5013);
#5011 = CARTESIAN_POINT('',(23.361878844713,-41.56319513911,
    13.314365214974));
#5012 = DIRECTION('',(-0.114434453587,-0.869216365066,0.481006929818));
#5013 = DIRECTION('',(0.,-0.48418765501,-0.874964179116));
#5014 = ADVANCED_FACE('',(#5015),#5030,.T.);
#5015 = FACE_BOUND('',#5016,.T.);
#5016 = EDGE_LOOP('',(#5017,#5023,#5024));
#5017 = ORIENTED_EDGE('',*,*,#5018,.T.);
#5018 = EDGE_CURVE('',#4965,#4997,#5019,.T.);
#5019 = LINE('',#5020,#5021);
#5020 = CARTESIAN_POINT('',(22.617441177368,-33.89183044433,27.));
#5021 = VECTOR('',#5022,1.);
#5022 = DIRECTION('',(-0.125316960312,-0.467689409519,-0.874964156799));
#5023 = ORIENTED_EDGE('',*,*,#4996,.F.);
#5024 = ORIENTED_EDGE('',*,*,#5025,.T.);
#5025 = EDGE_CURVE('',#4989,#4965,#5026,.T.);
#5026 = LINE('',#5027,#5028);
#5027 = CARTESIAN_POINT('',(25.,-34.20550155639,27.));
#5028 = VECTOR('',#5029,1.);
#5029 = DIRECTION('',(-0.991444791776,0.130526720864,0.));
#5030 = PLANE('',#5031);
#5031 = AXIS2_PLACEMENT_3D('',#5032,#5033,#5034);
#5032 = CARTESIAN_POINT('',(21.521155122974,-40.38677705932,
    15.002322831711));
#5033 = DIRECTION('',(-0.114434963185,-0.869216260822,0.481006996958));
#5034 = DIRECTION('',(-6.938893903907E-18,-0.484187751204,
    -0.874964125884));
#5035 = ADVANCED_FACE('',(#5036),#5053,.T.);
#5036 = FACE_BOUND('',#5037,.T.);
#5037 = EDGE_LOOP('',(#5038,#5039,#5047));
#5038 = ORIENTED_EDGE('',*,*,#4986,.F.);
#5039 = ORIENTED_EDGE('',*,*,#5040,.F.);
#5040 = EDGE_CURVE('',#5041,#4987,#5043,.T.);
#5041 = VERTEX_POINT('',#5042);
#5042 = CARTESIAN_POINT('',(27.382558822632,-33.89183044433,27.));
#5043 = LINE('',#5044,#5045);
#5044 = CARTESIAN_POINT('',(27.382558822632,-33.89183044433,27.));
#5045 = VECTOR('',#5046,1.);
#5046 = DIRECTION('',(-8.265764383571E-02,-0.490839690767,
    -0.867320074646));
#5047 = ORIENTED_EDGE('',*,*,#5048,.T.);
#5048 = EDGE_CURVE('',#5041,#4989,#5049,.T.);
#5049 = LINE('',#5050,#5051);
#5050 = CARTESIAN_POINT('',(27.382558822632,-33.89183044433,27.));
#5051 = VECTOR('',#5052,1.);
#5052 = DIRECTION('',(-0.991444791776,-0.130526720864,0.));
#5053 = PLANE('',#5054);
#5054 = AXIS2_PLACEMENT_3D('',#5055,#5056,#5057);
#5055 = CARTESIAN_POINT('',(25.622084273392,-40.76287655374,
    15.002322833042));
#5056 = DIRECTION('',(0.114434970056,-0.869216313012,0.481006901013));
#5057 = DIRECTION('',(0.,-0.48418765501,-0.874964179116));
#5058 = ADVANCED_FACE('',(#5059),#5085,.T.);
#5059 = FACE_BOUND('',#5060,.T.);
#5060 = EDGE_LOOP('',(#5061,#5071,#5079));
#5061 = ORIENTED_EDGE('',*,*,#5062,.T.);
#5062 = EDGE_CURVE('',#5063,#5065,#5067,.T.);
#5063 = VERTEX_POINT('',#5064);
#5064 = CARTESIAN_POINT('',(36.520000457764,-44.95322418212,2.));
#5065 = VERTEX_POINT('',#5066);
#5066 = CARTESIAN_POINT('',(29.602750778198,-32.97219848632,27.));
#5067 = LINE('',#5068,#5069);
#5068 = CARTESIAN_POINT('',(36.520000457764,-44.95322418212,2.));
#5069 = VECTOR('',#5070,1.);
#5070 = DIRECTION('',(-0.242093835314,0.419318746041,0.874964207338));
#5071 = ORIENTED_EDGE('',*,*,#5072,.T.);
#5072 = EDGE_CURVE('',#5065,#5073,#5075,.T.);
#5073 = VERTEX_POINT('',#5074);
#5074 = CARTESIAN_POINT('',(30.963190078735,-47.25493240356,2.));
#5075 = LINE('',#5076,#5077);
#5076 = CARTESIAN_POINT('',(29.602750778198,-32.97219848632,27.));
#5077 = VECTOR('',#5078,1.);
#5078 = DIRECTION('',(4.719745350776E-02,-0.495508083129,-0.867320090818
    ));
#5079 = ORIENTED_EDGE('',*,*,#5080,.T.);
#5080 = EDGE_CURVE('',#5073,#5063,#5081,.T.);
#5081 = LINE('',#5082,#5083);
#5082 = CARTESIAN_POINT('',(30.963190078735,-47.25493240356,2.));
#5083 = VECTOR('',#5084,1.);
#5084 = DIRECTION('',(0.923879415011,0.382683716035,0.));
#5085 = PLANE('',#5086);
#5086 = AXIS2_PLACEMENT_3D('',#5087,#5088,#5089);
#5087 = CARTESIAN_POINT('',(31.862942542814,-40.16320837269,
    13.314364696394));
#5088 = DIRECTION('',(0.335505248845,-0.809980618586,0.481006887178));
#5089 = DIRECTION('',(0.,-0.510602242381,-0.859817044537));
#5090 = ADVANCED_FACE('',(#5091),#5106,.T.);
#5091 = FACE_BOUND('',#5092,.T.);
#5092 = EDGE_LOOP('',(#5093,#5099,#5100));
#5093 = ORIENTED_EDGE('',*,*,#5094,.T.);
#5094 = EDGE_CURVE('',#5041,#5073,#5095,.T.);
#5095 = LINE('',#5096,#5097);
#5096 = CARTESIAN_POINT('',(27.382558822632,-33.89183044433,27.));
#5097 = VECTOR('',#5098,1.);
#5098 = DIRECTION('',(0.125316960312,-0.467689409519,-0.874964156799));
#5099 = ORIENTED_EDGE('',*,*,#5072,.F.);
#5100 = ORIENTED_EDGE('',*,*,#5101,.T.);
#5101 = EDGE_CURVE('',#5065,#5041,#5102,.T.);
#5102 = LINE('',#5103,#5104);
#5103 = CARTESIAN_POINT('',(29.602750778198,-32.97219848632,27.));
#5104 = VECTOR('',#5105,1.);
#5105 = DIRECTION('',(-0.923879776891,-0.38268284238,0.));
#5106 = PLANE('',#5107);
#5107 = AXIS2_PLACEMENT_3D('',#5108,#5109,#5110);
#5108 = CARTESIAN_POINT('',(29.680619538605,-40.06476260412,
    15.002322795866));
#5109 = DIRECTION('',(0.335504460373,-0.809980881472,0.48100699446));
#5110 = DIRECTION('',(0.,-0.510602204059,-0.859817067294));
#5111 = ADVANCED_FACE('',(#5112),#5122,.T.);
#5112 = FACE_BOUND('',#5113,.T.);
#5113 = EDGE_LOOP('',(#5114,#5115,#5116));
#5114 = ORIENTED_EDGE('',*,*,#5094,.F.);
#5115 = ORIENTED_EDGE('',*,*,#5040,.T.);
#5116 = ORIENTED_EDGE('',*,*,#5117,.T.);
#5117 = EDGE_CURVE('',#4987,#5073,#5118,.T.);
#5118 = LINE('',#5119,#5120);
#5119 = CARTESIAN_POINT('',(25.,-48.04000091552,2.));
#5120 = VECTOR('',#5121,1.);
#5121 = DIRECTION('',(0.991444869022,0.130526134123,0.));
#5122 = PLANE('',#5123);
#5123 = AXIS2_PLACEMENT_3D('',#5124,#5125,#5126);
#5124 = CARTESIAN_POINT('',(27.704566137447,-41.42279439461,
    13.314365239263));
#5125 = DIRECTION('',(0.114434450842,-0.869216344214,0.481006968153));
#5126 = DIRECTION('',(0.,-0.484187693444,-0.874964157847));
#5127 = ADVANCED_FACE('',(#5128),#5138,.T.);
#5128 = FACE_BOUND('',#5129,.T.);
#5129 = EDGE_LOOP('',(#5130,#5131,#5132));
#5130 = ORIENTED_EDGE('',*,*,#5018,.F.);
#5131 = ORIENTED_EDGE('',*,*,#4964,.T.);
#5132 = ORIENTED_EDGE('',*,*,#5133,.T.);
#5133 = EDGE_CURVE('',#4338,#4997,#5134,.T.);
#5134 = LINE('',#5135,#5136);
#5135 = CARTESIAN_POINT('',(13.479999542236,-44.95322418212,2.));
#5136 = VECTOR('',#5137,1.);
#5137 = DIRECTION('',(0.923879415011,-0.382683716035,0.));
#5138 = PLANE('',#5139);
#5139 = AXIS2_PLACEMENT_3D('',#5140,#5141,#5142);
#5140 = CARTESIAN_POINT('',(19.130826191889,-40.57484008876,
    13.314364723301));
#5141 = DIRECTION('',(-0.335505235985,-0.809980587537,0.481006948432));
#5142 = DIRECTION('',(0.,-0.510602304922,-0.859817007397));
#5143 = ADVANCED_FACE('',(#5144),#5159,.T.);
#5144 = FACE_BOUND('',#5145,.T.);
#5145 = EDGE_LOOP('',(#5146,#5147,#5153));
#5146 = ORIENTED_EDGE('',*,*,#4291,.F.);
#5147 = ORIENTED_EDGE('',*,*,#5148,.T.);
#5148 = EDGE_CURVE('',#4292,#4168,#5149,.T.);
#5149 = LINE('',#5150,#5151);
#5150 = CARTESIAN_POINT('',(17.027803421021,-29.60275077819,27.));
#5151 = VECTOR('',#5152,1.);
#5152 = DIRECTION('',(-0.49550809561,-4.719745312088E-02,-0.867320083708
    ));
#5153 = ORIENTED_EDGE('',*,*,#5154,.T.);
#5154 = EDGE_CURVE('',#4168,#4270,#5155,.T.);
#5155 = LINE('',#5156,#5157);
#5156 = CARTESIAN_POINT('',(2.745069026947,-30.96319007873,2.));
#5157 = VECTOR('',#5158,1.);
#5158 = DIRECTION('',(0.382683377689,-0.923879555159,0.));
#5159 = PLANE('',#5160);
#5160 = AXIS2_PLACEMENT_3D('',#5161,#5162,#5163);
#5161 = CARTESIAN_POINT('',(9.836792731787,-31.86294253256,
    13.314364886038));
#5162 = DIRECTION('',(-0.809980714376,-0.335504940996,0.481006940601));
#5163 = DIRECTION('',(-0.510602239664,0.,-0.85981704615));
#5164 = ADVANCED_FACE('',(#5165),#5170,.T.);
#5165 = FACE_BOUND('',#5166,.T.);
#5166 = EDGE_LOOP('',(#5167,#5168,#5169));
#5167 = ORIENTED_EDGE('',*,*,#4167,.F.);
#5168 = ORIENTED_EDGE('',*,*,#5148,.F.);
#5169 = ORIENTED_EDGE('',*,*,#4445,.F.);
#5170 = PLANE('',#5171);
#5171 = AXIS2_PLACEMENT_3D('',#5172,#5173,#5174);
#5172 = CARTESIAN_POINT('',(9.935238666854,-29.68061953216,
    15.002322945943));
#5173 = DIRECTION('',(-0.809980671602,-0.33550506929,0.481006923144));
#5174 = DIRECTION('',(-0.510602245899,0.,-0.859817042447));
#5175 = ADVANCED_FACE('',(#5176),#5191,.T.);
#5176 = FACE_BOUND('',#5177,.T.);
#5177 = EDGE_LOOP('',(#5178,#5179,#5185));
#5178 = ORIENTED_EDGE('',*,*,#3988,.F.);
#5179 = ORIENTED_EDGE('',*,*,#5180,.T.);
#5180 = EDGE_CURVE('',#3989,#4559,#5181,.T.);
#5181 = LINE('',#5182,#5183);
#5182 = CARTESIAN_POINT('',(25.,-15.79450035095,27.));
#5183 = VECTOR('',#5184,1.);
#5184 = DIRECTION('',(0.206879781112,0.452721355567,-0.867320085309));
#5185 = ORIENTED_EDGE('',*,*,#5186,.T.);
#5186 = EDGE_CURVE('',#4559,#3967,#5187,.T.);
#5187 = LINE('',#5188,#5189);
#5188 = CARTESIAN_POINT('',(30.963190078735,-2.745069026947,2.));
#5189 = VECTOR('',#5190,1.);
#5190 = DIRECTION('',(-0.991444858763,0.130526212051,0.));
#5191 = PLANE('',#5192);
#5192 = AXIS2_PLACEMENT_3D('',#5193,#5194,#5195);
#5193 = CARTESIAN_POINT('',(26.63812114925,-8.436806377227,
    13.314365216539));
#5194 = DIRECTION('',(0.114434520357,0.869216344289,0.481006951479));
#5195 = DIRECTION('',(6.938893903907E-18,-0.484187680562,0.874964164976)
  );
#5196 = ADVANCED_FACE('',(#5197),#5202,.T.);
#5197 = FACE_BOUND('',#5198,.T.);
#5198 = EDGE_LOOP('',(#5199,#5200,#5201));
#5199 = ORIENTED_EDGE('',*,*,#4558,.F.);
#5200 = ORIENTED_EDGE('',*,*,#5180,.F.);
#5201 = ORIENTED_EDGE('',*,*,#4781,.F.);
#5202 = PLANE('',#5203);
#5203 = AXIS2_PLACEMENT_3D('',#5204,#5205,#5206);
#5204 = CARTESIAN_POINT('',(28.478844876989,-9.613224099658,
    15.002322785569));
#5205 = DIRECTION('',(0.114434284673,0.869216392501,0.481006920427));
#5206 = DIRECTION('',(6.938893903907E-18,-0.484187636073,0.874964189595)
  );
#5207 = ADVANCED_FACE('',(#5208),#5225,.T.);
#5208 = FACE_BOUND('',#5209,.T.);
#5209 = EDGE_LOOP('',(#5210,#5211,#5219));
#5210 = ORIENTED_EDGE('',*,*,#4052,.F.);
#5211 = ORIENTED_EDGE('',*,*,#5212,.T.);
#5212 = EDGE_CURVE('',#4014,#5213,#5215,.T.);
#5213 = VERTEX_POINT('',#5214);
#5214 = CARTESIAN_POINT('',(13.479999542236,-5.046774864197,2.));
#5215 = LINE('',#5216,#5217);
#5216 = CARTESIAN_POINT('',(18.490728378296,-18.49072837829,27.));
#5217 = VECTOR('',#5218,1.);
#5218 = DIRECTION('',(-0.173836230905,0.466408437539,-0.867320087521));
#5219 = ORIENTED_EDGE('',*,*,#5220,.T.);
#5220 = EDGE_CURVE('',#5213,#4044,#5221,.T.);
#5221 = LINE('',#5222,#5223);
#5222 = CARTESIAN_POINT('',(13.479999542236,-5.046774864197,2.));
#5223 = VECTOR('',#5224,1.);
#5224 = DIRECTION('',(-0.793353350922,-0.608761415155,0.));
#5225 = PLANE('',#5226);
#5226 = AXIS2_PLACEMENT_3D('',#5227,#5228,#5229);
#5227 = CARTESIAN_POINT('',(14.446379795899,-12.12972653077,
    13.314365162996));
#5228 = DIRECTION('',(-0.533711350139,0.695546198423,0.481006944431));
#5229 = DIRECTION('',(0.793353350922,0.608761415155,0.));
#5230 = ADVANCED_FACE('',(#5231),#5241,.T.);
#5231 = FACE_BOUND('',#5232,.T.);
#5232 = EDGE_LOOP('',(#5233,#5239,#5240));
#5233 = ORIENTED_EDGE('',*,*,#5234,.T.);
#5234 = EDGE_CURVE('',#4905,#5213,#5235,.T.);
#5235 = LINE('',#5236,#5237);
#5236 = CARTESIAN_POINT('',(20.397249221802,-17.02780342102,27.));
#5237 = VECTOR('',#5238,1.);
#5238 = DIRECTION('',(-0.242093825149,0.419318828566,-0.8749641706));
#5239 = ORIENTED_EDGE('',*,*,#5212,.F.);
#5240 = ORIENTED_EDGE('',*,*,#4912,.F.);
#5241 = PLANE('',#5242);
#5242 = AXIS2_PLACEMENT_3D('',#5243,#5244,#5245);
#5243 = CARTESIAN_POINT('',(16.579820913107,-11.65999138164,
    15.002322627566));
#5244 = DIRECTION('',(-0.533711377695,0.695546180227,0.481006940169));
#5245 = DIRECTION('',(0.79335332805,0.608761444962,5.551115123126E-17));
#5246 = ADVANCED_FACE('',(#5247),#5257,.T.);
#5247 = FACE_BOUND('',#5248,.T.);
#5248 = EDGE_LOOP('',(#5249,#5250,#5256));
#5249 = ORIENTED_EDGE('',*,*,#4521,.F.);
#5250 = ORIENTED_EDGE('',*,*,#5251,.T.);
#5251 = EDGE_CURVE('',#4012,#4100,#5252,.T.);
#5252 = LINE('',#5253,#5254);
#5253 = CARTESIAN_POINT('',(17.027803421021,-20.3972492218,27.));
#5254 = VECTOR('',#5255,1.);
#5255 = DIRECTION('',(-0.49550809561,4.719745312088E-02,-0.867320083708)
  );
#5256 = ORIENTED_EDGE('',*,*,#4121,.F.);
#5257 = PLANE('',#5258);
#5258 = AXIS2_PLACEMENT_3D('',#5259,#5260,#5261);
#5259 = CARTESIAN_POINT('',(9.935238666854,-20.31938046783,
    15.002322945943));
#5260 = DIRECTION('',(-0.809980671602,0.33550506929,0.481006923144));
#5261 = DIRECTION('',(-0.510602245899,0.,-0.859817042447));
#5262 = ADVANCED_FACE('',(#5263),#5273,.T.);
#5263 = FACE_BOUND('',#5264,.T.);
#5264 = EDGE_LOOP('',(#5265,#5271,#5272));
#5265 = ORIENTED_EDGE('',*,*,#5266,.T.);
#5266 = EDGE_CURVE('',#4022,#4100,#5267,.T.);
#5267 = LINE('',#5268,#5269);
#5268 = CARTESIAN_POINT('',(5.046774864197,-13.47999954223,2.));
#5269 = VECTOR('',#5270,1.);
#5270 = DIRECTION('',(-0.382683377689,-0.923879555159,0.));
#5271 = ORIENTED_EDGE('',*,*,#5251,.F.);
#5272 = ORIENTED_EDGE('',*,*,#4029,.F.);
#5273 = PLANE('',#5274);
#5274 = AXIS2_PLACEMENT_3D('',#5275,#5276,#5277);
#5275 = CARTESIAN_POINT('',(9.836792731787,-18.13705746743,
    13.314364886038));
#5276 = DIRECTION('',(-0.809980714376,0.335504940996,0.481006940601));
#5277 = DIRECTION('',(-0.510602239664,0.,-0.85981704615));
#5278 = ADVANCED_FACE('',(#5279),#5296,.T.);
#5279 = FACE_BOUND('',#5280,.T.);
#5280 = EDGE_LOOP('',(#5281,#5282,#5290));
#5281 = ORIENTED_EDGE('',*,*,#4590,.F.);
#5282 = ORIENTED_EDGE('',*,*,#5283,.T.);
#5283 = EDGE_CURVE('',#4591,#5284,#5286,.T.);
#5284 = VERTEX_POINT('',#5285);
#5285 = CARTESIAN_POINT('',(41.29174041748,-8.70825958252,2.));
#5286 = LINE('',#5287,#5288);
#5287 = CARTESIAN_POINT('',(29.602750778198,-17.02780342102,27.));
#5288 = VECTOR('',#5289,1.);
#5289 = DIRECTION('',(0.405523820945,0.288628299795,-0.86732008809));
#5290 = ORIENTED_EDGE('',*,*,#5291,.T.);
#5291 = EDGE_CURVE('',#5284,#4569,#5292,.T.);
#5292 = LINE('',#5293,#5294);
#5293 = CARTESIAN_POINT('',(41.29174041748,-8.70825958252,2.));
#5294 = VECTOR('',#5295,1.);
#5295 = DIRECTION('',(-0.793353350922,0.608761415155,0.));
#5296 = PLANE('',#5297);
#5297 = AXIS2_PLACEMENT_3D('',#5298,#5299,#5300);
#5298 = CARTESIAN_POINT('',(34.70025215434,-11.47491416674,
    13.314365161637));
#5299 = DIRECTION('',(0.533711350952,0.695546199483,0.481006941998));
#5300 = DIRECTION('',(0.793353350922,-0.608761415155,0.));
#5301 = ADVANCED_FACE('',(#5302),#5312,.T.);
#5302 = FACE_BOUND('',#5303,.T.);
#5303 = EDGE_LOOP('',(#5304,#5310,#5311));
#5304 = ORIENTED_EDGE('',*,*,#5305,.T.);
#5305 = EDGE_CURVE('',#4661,#5284,#5306,.T.);
#5306 = LINE('',#5307,#5308);
#5307 = CARTESIAN_POINT('',(31.509271621704,-18.49072837829,27.));
#5308 = VECTOR('',#5309,1.);
#5309 = DIRECTION('',(0.342372387209,0.342372387209,-0.874964168954));
#5310 = ORIENTED_EDGE('',*,*,#5283,.F.);
#5311 = ORIENTED_EDGE('',*,*,#4668,.F.);
#5312 = PLANE('',#5313);
#5313 = AXIS2_PLACEMENT_3D('',#5314,#5315,#5316);
#5314 = CARTESIAN_POINT('',(35.706156692821,-13.41408362872,
    15.002322627273));
#5315 = DIRECTION('',(0.53371137566,0.695546177576,0.48100694626));
#5316 = DIRECTION('',(0.79335332805,-0.608761444962,0.));
#5317 = ADVANCED_FACE('',(#5318),#5333,.T.);
#5318 = FACE_BOUND('',#5319,.T.);
#5319 = EDGE_LOOP('',(#5320,#5321,#5327));
#5320 = ORIENTED_EDGE('',*,*,#5234,.F.);
#5321 = ORIENTED_EDGE('',*,*,#5322,.T.);
#5322 = EDGE_CURVE('',#4905,#3957,#5323,.T.);
#5323 = LINE('',#5324,#5325);
#5324 = CARTESIAN_POINT('',(20.397249221802,-17.02780342102,27.));
#5325 = VECTOR('',#5326,1.);
#5326 = DIRECTION('',(-4.719745312088E-02,0.49550809561,-0.867320083708)
  );
#5327 = ORIENTED_EDGE('',*,*,#5328,.T.);
#5328 = EDGE_CURVE('',#3957,#5213,#5329,.T.);
#5329 = LINE('',#5330,#5331);
#5330 = CARTESIAN_POINT('',(19.036809921265,-2.745069026947,2.));
#5331 = VECTOR('',#5332,1.);
#5332 = DIRECTION('',(-0.923879555159,-0.382683377689,0.));
#5333 = PLANE('',#5334);
#5334 = AXIS2_PLACEMENT_3D('',#5335,#5336,#5337);
#5335 = CARTESIAN_POINT('',(18.137057467431,-9.836792731787,
    13.314364886038));
#5336 = DIRECTION('',(-0.335504940996,0.809980714376,0.481006940601));
#5337 = DIRECTION('',(-2.775557561563E-17,-0.510602239664,0.85981704615)
  );
#5338 = ADVANCED_FACE('',(#5339),#5344,.T.);
#5339 = FACE_BOUND('',#5340,.T.);
#5340 = EDGE_LOOP('',(#5341,#5342,#5343));
#5341 = ORIENTED_EDGE('',*,*,#3956,.F.);
#5342 = ORIENTED_EDGE('',*,*,#5322,.F.);
#5343 = ORIENTED_EDGE('',*,*,#4949,.F.);
#5344 = PLANE('',#5345);
#5345 = AXIS2_PLACEMENT_3D('',#5346,#5347,#5348);
#5346 = CARTESIAN_POINT('',(20.319380467835,-9.935238666854,
    15.002322945943));
#5347 = DIRECTION('',(-0.33550506929,0.809980671602,0.481006923144));
#5348 = DIRECTION('',(0.,-0.510602245899,0.859817042447));
#5349 = ADVANCED_FACE('',(#5350),#5367,.T.);
#5350 = FACE_BOUND('',#5351,.T.);
#5351 = EDGE_LOOP('',(#5352,#5353,#5361));
#5352 = ORIENTED_EDGE('',*,*,#5062,.F.);
#5353 = ORIENTED_EDGE('',*,*,#5354,.F.);
#5354 = EDGE_CURVE('',#5355,#5063,#5357,.T.);
#5355 = VERTEX_POINT('',#5356);
#5356 = CARTESIAN_POINT('',(31.509271621704,-31.5092716217,27.));
#5357 = LINE('',#5358,#5359);
#5358 = CARTESIAN_POINT('',(31.509271621704,-31.5092716217,27.));
#5359 = VECTOR('',#5360,1.);
#5360 = DIRECTION('',(0.173836233588,-0.466408411651,-0.867320100905));
#5361 = ORIENTED_EDGE('',*,*,#5362,.T.);
#5362 = EDGE_CURVE('',#5355,#5065,#5363,.T.);
#5363 = LINE('',#5364,#5365);
#5364 = CARTESIAN_POINT('',(31.509271621704,-31.5092716217,27.));
#5365 = VECTOR('',#5366,1.);
#5366 = DIRECTION('',(-0.793352944724,-0.608761944522,0.));
#5367 = PLANE('',#5368);
#5368 = AXIS2_PLACEMENT_3D('',#5369,#5370,#5371);
#5369 = CARTESIAN_POINT('',(33.420179034057,-38.34000852456,
    15.002322874334));
#5370 = DIRECTION('',(0.533711846339,-0.69554588413,0.481006848337));
#5371 = DIRECTION('',(-0.793352944724,-0.608761944522,
    -2.775557561563E-17));
#5372 = ADVANCED_FACE('',(#5373),#5397,.T.);
#5373 = FACE_BOUND('',#5374,.T.);
#5374 = EDGE_LOOP('',(#5375,#5385,#5391));
#5375 = ORIENTED_EDGE('',*,*,#5376,.T.);
#5376 = EDGE_CURVE('',#5377,#5379,#5381,.T.);
#5377 = VERTEX_POINT('',#5378);
#5378 = CARTESIAN_POINT('',(41.29174041748,-41.29174041748,2.));
#5379 = VERTEX_POINT('',#5380);
#5380 = CARTESIAN_POINT('',(44.953224182129,-36.52000045776,2.));
#5381 = LINE('',#5382,#5383);
#5382 = CARTESIAN_POINT('',(41.29174041748,-41.29174041748,2.));
#5383 = VECTOR('',#5384,1.);
#5384 = DIRECTION('',(0.608761315357,0.793353427499,0.));
#5385 = ORIENTED_EDGE('',*,*,#5386,.T.);
#5386 = EDGE_CURVE('',#5379,#5355,#5387,.T.);
#5387 = LINE('',#5388,#5389);
#5388 = CARTESIAN_POINT('',(44.953224182129,-36.52000045776,2.));
#5389 = VECTOR('',#5390,1.);
#5390 = DIRECTION('',(-0.466408411651,0.173836233588,0.867320100905));
#5391 = ORIENTED_EDGE('',*,*,#5392,.T.);
#5392 = EDGE_CURVE('',#5355,#5377,#5393,.T.);
#5393 = LINE('',#5394,#5395);
#5394 = CARTESIAN_POINT('',(31.509271621704,-31.5092716217,27.));
#5395 = VECTOR('',#5396,1.);
#5396 = DIRECTION('',(0.342372387209,-0.342372387209,-0.874964168954));
#5397 = PLANE('',#5398);
#5398 = AXIS2_PLACEMENT_3D('',#5399,#5400,#5401);
#5399 = CARTESIAN_POINT('',(37.870273156627,-35.5536201842,
    13.314365258267));
#5400 = DIRECTION('',(0.695546268226,-0.533711264689,0.481006938309));
#5401 = DIRECTION('',(0.608761315357,0.793353427499,-2.775557561563E-17)
  );
#5402 = ADVANCED_FACE('',(#5403),#5420,.T.);
#5403 = FACE_BOUND('',#5404,.T.);
#5404 = EDGE_LOOP('',(#5405,#5413,#5414));
#5405 = ORIENTED_EDGE('',*,*,#5406,.T.);
#5406 = EDGE_CURVE('',#5407,#5355,#5409,.T.);
#5407 = VERTEX_POINT('',#5408);
#5408 = CARTESIAN_POINT('',(32.972198486328,-29.60275077819,27.));
#5409 = LINE('',#5410,#5411);
#5410 = CARTESIAN_POINT('',(32.972198486328,-29.60275077819,27.));
#5411 = VECTOR('',#5412,1.);
#5412 = DIRECTION('',(-0.608761944522,-0.793352944724,0.));
#5413 = ORIENTED_EDGE('',*,*,#5386,.F.);
#5414 = ORIENTED_EDGE('',*,*,#5415,.T.);
#5415 = EDGE_CURVE('',#5379,#5407,#5416,.T.);
#5416 = LINE('',#5417,#5418);
#5417 = CARTESIAN_POINT('',(44.953224182129,-36.52000045776,2.));
#5418 = VECTOR('',#5419,1.);
#5419 = DIRECTION('',(-0.419318746041,0.242093835314,0.874964207338));
#5420 = PLANE('',#5421);
#5421 = AXIS2_PLACEMENT_3D('',#5422,#5423,#5424);
#5422 = CARTESIAN_POINT('',(38.340008524564,-33.42017903405,
    15.002322874334));
#5423 = DIRECTION('',(0.69554588413,-0.533711846339,0.481006848337));
#5424 = DIRECTION('',(0.608761944522,0.793352944724,0.));
#5425 = ADVANCED_FACE('',(#5426),#5443,.T.);
#5426 = FACE_BOUND('',#5427,.T.);
#5427 = EDGE_LOOP('',(#5428,#5436,#5442));
#5428 = ORIENTED_EDGE('',*,*,#5429,.T.);
#5429 = EDGE_CURVE('',#5379,#5430,#5432,.T.);
#5430 = VERTEX_POINT('',#5431);
#5431 = CARTESIAN_POINT('',(47.254932403564,-30.96319007873,2.));
#5432 = LINE('',#5433,#5434);
#5433 = CARTESIAN_POINT('',(44.953224182129,-36.52000045776,2.));
#5434 = VECTOR('',#5435,1.);
#5435 = DIRECTION('',(0.382683716035,0.923879415011,0.));
#5436 = ORIENTED_EDGE('',*,*,#5437,.T.);
#5437 = EDGE_CURVE('',#5430,#5407,#5438,.T.);
#5438 = LINE('',#5439,#5440);
#5439 = CARTESIAN_POINT('',(47.254932403564,-30.96319007873,2.));
#5440 = VECTOR('',#5441,1.);
#5441 = DIRECTION('',(-0.495508083129,4.719745350776E-02,0.867320090818)
  );
#5442 = ORIENTED_EDGE('',*,*,#5415,.F.);
#5443 = PLANE('',#5444);
#5444 = AXIS2_PLACEMENT_3D('',#5445,#5446,#5447);
#5445 = CARTESIAN_POINT('',(40.163208372691,-31.86294254281,
    13.314364696394));
#5446 = DIRECTION('',(0.809980618586,-0.335505248845,0.481006887178));
#5447 = DIRECTION('',(-0.510602242381,0.,0.859817044537));
#5448 = ADVANCED_FACE('',(#5449),#5466,.T.);
#5449 = FACE_BOUND('',#5450,.T.);
#5450 = EDGE_LOOP('',(#5451,#5459,#5460));
#5451 = ORIENTED_EDGE('',*,*,#5452,.T.);
#5452 = EDGE_CURVE('',#5453,#5407,#5455,.T.);
#5453 = VERTEX_POINT('',#5454);
#5454 = CARTESIAN_POINT('',(33.891830444336,-27.38255882263,27.));
#5455 = LINE('',#5456,#5457);
#5456 = CARTESIAN_POINT('',(33.891830444336,-27.38255882263,27.));
#5457 = VECTOR('',#5458,1.);
#5458 = DIRECTION('',(-0.38268284238,-0.923879776891,0.));
#5459 = ORIENTED_EDGE('',*,*,#5437,.F.);
#5460 = ORIENTED_EDGE('',*,*,#5461,.T.);
#5461 = EDGE_CURVE('',#5430,#5453,#5462,.T.);
#5462 = LINE('',#5463,#5464);
#5463 = CARTESIAN_POINT('',(47.254932403564,-30.96319007873,2.));
#5464 = VECTOR('',#5465,1.);
#5465 = DIRECTION('',(-0.467689409519,0.125316960312,0.874964156799));
#5466 = PLANE('',#5467);
#5467 = AXIS2_PLACEMENT_3D('',#5468,#5469,#5470);
#5468 = CARTESIAN_POINT('',(40.064762604121,-29.6806195386,
    15.002322795866));
#5469 = DIRECTION('',(0.809980881472,-0.335504460373,0.48100699446));
#5470 = DIRECTION('',(-0.510602204059,0.,0.859817067294));
#5471 = ADVANCED_FACE('',(#5472),#5489,.T.);
#5472 = FACE_BOUND('',#5473,.T.);
#5473 = EDGE_LOOP('',(#5474,#5482,#5488));
#5474 = ORIENTED_EDGE('',*,*,#5475,.T.);
#5475 = EDGE_CURVE('',#5430,#5476,#5478,.T.);
#5476 = VERTEX_POINT('',#5477);
#5477 = CARTESIAN_POINT('',(48.040000915527,-25.,2.));
#5478 = LINE('',#5479,#5480);
#5479 = CARTESIAN_POINT('',(47.254932403564,-30.96319007873,2.));
#5480 = VECTOR('',#5481,1.);
#5481 = DIRECTION('',(0.130526134123,0.991444869022,0.));
#5482 = ORIENTED_EDGE('',*,*,#5483,.T.);
#5483 = EDGE_CURVE('',#5476,#5453,#5484,.T.);
#5484 = LINE('',#5485,#5486);
#5485 = CARTESIAN_POINT('',(48.040000915527,-25.,2.));
#5486 = VECTOR('',#5487,1.);
#5487 = DIRECTION('',(-0.490839690767,-8.265764383571E-02,0.867320074646
    ));
#5488 = ORIENTED_EDGE('',*,*,#5461,.F.);
#5489 = PLANE('',#5490);
#5490 = AXIS2_PLACEMENT_3D('',#5491,#5492,#5493);
#5491 = CARTESIAN_POINT('',(41.422794394616,-27.70456613744,
    13.314365239263));
#5492 = DIRECTION('',(0.869216344214,-0.114434450842,0.481006968153));
#5493 = DIRECTION('',(-0.484187693444,0.,0.874964157847));
#5494 = ADVANCED_FACE('',(#5495),#5512,.T.);
#5495 = FACE_BOUND('',#5496,.T.);
#5496 = EDGE_LOOP('',(#5497,#5505,#5506));
#5497 = ORIENTED_EDGE('',*,*,#5498,.T.);
#5498 = EDGE_CURVE('',#5499,#5453,#5501,.T.);
#5499 = VERTEX_POINT('',#5500);
#5500 = CARTESIAN_POINT('',(34.205501556396,-25.,27.));
#5501 = LINE('',#5502,#5503);
#5502 = CARTESIAN_POINT('',(34.205501556396,-25.,27.));
#5503 = VECTOR('',#5504,1.);
#5504 = DIRECTION('',(-0.130526720864,-0.991444791776,0.));
#5505 = ORIENTED_EDGE('',*,*,#5483,.F.);
#5506 = ORIENTED_EDGE('',*,*,#5507,.T.);
#5507 = EDGE_CURVE('',#5476,#5499,#5508,.T.);
#5508 = LINE('',#5509,#5510);
#5509 = CARTESIAN_POINT('',(48.040000915527,-25.,2.));
#5510 = VECTOR('',#5511,1.);
#5511 = DIRECTION('',(-0.48418765501,0.,0.874964179116));
#5512 = PLANE('',#5513);
#5513 = AXIS2_PLACEMENT_3D('',#5514,#5515,#5516);
#5514 = CARTESIAN_POINT('',(40.76287655374,-25.62208427339,
    15.002322833042));
#5515 = DIRECTION('',(0.869216313012,-0.114434970056,0.481006901013));
#5516 = DIRECTION('',(-0.48418765501,0.,0.874964179116));
#5517 = ADVANCED_FACE('',(#5518),#5528,.T.);
#5518 = FACE_BOUND('',#5519,.T.);
#5519 = EDGE_LOOP('',(#5520,#5521,#5522));
#5520 = ORIENTED_EDGE('',*,*,#5392,.F.);
#5521 = ORIENTED_EDGE('',*,*,#5354,.T.);
#5522 = ORIENTED_EDGE('',*,*,#5523,.T.);
#5523 = EDGE_CURVE('',#5063,#5377,#5524,.T.);
#5524 = LINE('',#5525,#5526);
#5525 = CARTESIAN_POINT('',(36.520000457764,-44.95322418212,2.));
#5526 = VECTOR('',#5527,1.);
#5527 = DIRECTION('',(0.793353427499,0.608761315357,0.));
#5528 = PLANE('',#5529);
#5529 = AXIS2_PLACEMENT_3D('',#5530,#5531,#5532);
#5530 = CARTESIAN_POINT('',(35.553620184205,-37.87027315662,
    13.314365258267));
#5531 = DIRECTION('',(0.533711264689,-0.695546268226,0.481006938309));
#5532 = DIRECTION('',(-0.793353427499,-0.608761315357,0.));
#5533 = ADVANCED_FACE('',(#5534),#5551,.T.);
#5534 = FACE_BOUND('',#5535,.T.);
#5535 = EDGE_LOOP('',(#5536,#5544,#5550));
#5536 = ORIENTED_EDGE('',*,*,#5537,.T.);
#5537 = EDGE_CURVE('',#4797,#5538,#5540,.T.);
#5538 = VERTEX_POINT('',#5539);
#5539 = CARTESIAN_POINT('',(47.254932403564,-19.03680992126,2.));
#5540 = LINE('',#5541,#5542);
#5541 = CARTESIAN_POINT('',(33.891830444336,-22.61744117736,27.));
#5542 = VECTOR('',#5543,1.);
#5543 = DIRECTION('',(0.467689409519,0.125316960312,-0.874964156799));
#5544 = ORIENTED_EDGE('',*,*,#5545,.T.);
#5545 = EDGE_CURVE('',#5538,#4707,#5546,.T.);
#5546 = LINE('',#5547,#5548);
#5547 = CARTESIAN_POINT('',(47.254932403564,-19.03680992126,2.));
#5548 = VECTOR('',#5549,1.);
#5549 = DIRECTION('',(-0.495508083129,-4.719745350776E-02,0.867320090818
    ));
#5550 = ORIENTED_EDGE('',*,*,#4804,.F.);
#5551 = PLANE('',#5552);
#5552 = AXIS2_PLACEMENT_3D('',#5553,#5554,#5555);
#5553 = CARTESIAN_POINT('',(40.064762604121,-20.31938046139,
    15.002322795866));
#5554 = DIRECTION('',(0.809980881472,0.335504460373,0.48100699446));
#5555 = DIRECTION('',(-0.510602204059,0.,0.859817067294));
#5556 = ADVANCED_FACE('',(#5557),#5574,.T.);
#5557 = FACE_BOUND('',#5558,.T.);
#5558 = EDGE_LOOP('',(#5559,#5567,#5568));
#5559 = ORIENTED_EDGE('',*,*,#5560,.T.);
#5560 = EDGE_CURVE('',#5561,#4707,#5563,.T.);
#5561 = VERTEX_POINT('',#5562);
#5562 = CARTESIAN_POINT('',(44.953224182129,-13.47999954223,2.));
#5563 = LINE('',#5564,#5565);
#5564 = CARTESIAN_POINT('',(44.953224182129,-13.47999954223,2.));
#5565 = VECTOR('',#5566,1.);
#5566 = DIRECTION('',(-0.419318746041,-0.242093835314,0.874964207338));
#5567 = ORIENTED_EDGE('',*,*,#5545,.F.);
#5568 = ORIENTED_EDGE('',*,*,#5569,.T.);
#5569 = EDGE_CURVE('',#5538,#5561,#5570,.T.);
#5570 = LINE('',#5571,#5572);
#5571 = CARTESIAN_POINT('',(47.254932403564,-19.03680992126,2.));
#5572 = VECTOR('',#5573,1.);
#5573 = DIRECTION('',(-0.382683716035,0.923879415011,0.));
#5574 = PLANE('',#5575);
#5575 = AXIS2_PLACEMENT_3D('',#5576,#5577,#5578);
#5576 = CARTESIAN_POINT('',(40.163208372691,-18.13705745718,
    13.314364696394));
#5577 = DIRECTION('',(0.809980618586,0.335505248845,0.481006887178));
#5578 = DIRECTION('',(-0.510602242381,2.775557561563E-17,0.859817044537)
  );
#5579 = ADVANCED_FACE('',(#5580),#5590,.T.);
#5580 = FACE_BOUND('',#5581,.T.);
#5581 = EDGE_LOOP('',(#5582,#5583,#5589));
#5582 = ORIENTED_EDGE('',*,*,#5560,.F.);
#5583 = ORIENTED_EDGE('',*,*,#5584,.T.);
#5584 = EDGE_CURVE('',#5561,#4661,#5585,.T.);
#5585 = LINE('',#5586,#5587);
#5586 = CARTESIAN_POINT('',(44.953224182129,-13.47999954223,2.));
#5587 = VECTOR('',#5588,1.);
#5588 = DIRECTION('',(-0.466408411651,-0.173836233588,0.867320100905));
#5589 = ORIENTED_EDGE('',*,*,#4714,.F.);
#5590 = PLANE('',#5591);
#5591 = AXIS2_PLACEMENT_3D('',#5592,#5593,#5594);
#5592 = CARTESIAN_POINT('',(38.340008524564,-16.57982096594,
    15.002322874334));
#5593 = DIRECTION('',(0.69554588413,0.533711846339,0.481006848337));
#5594 = DIRECTION('',(-0.608761944522,0.793352944724,0.));
#5595 = ADVANCED_FACE('',(#5596),#5606,.T.);
#5596 = FACE_BOUND('',#5597,.T.);
#5597 = EDGE_LOOP('',(#5598,#5599,#5600));
#5598 = ORIENTED_EDGE('',*,*,#5305,.F.);
#5599 = ORIENTED_EDGE('',*,*,#5584,.F.);
#5600 = ORIENTED_EDGE('',*,*,#5601,.T.);
#5601 = EDGE_CURVE('',#5561,#5284,#5602,.T.);
#5602 = LINE('',#5603,#5604);
#5603 = CARTESIAN_POINT('',(44.953224182129,-13.47999954223,2.));
#5604 = VECTOR('',#5605,1.);
#5605 = DIRECTION('',(-0.608761315357,0.793353427499,0.));
#5606 = PLANE('',#5607);
#5607 = AXIS2_PLACEMENT_3D('',#5608,#5609,#5610);
#5608 = CARTESIAN_POINT('',(37.870273156627,-14.44637981579,
    13.314365258267));
#5609 = DIRECTION('',(0.695546268226,0.533711264689,0.481006938309));
#5610 = DIRECTION('',(-0.608761315357,0.793353427499,0.));
#5611 = ADVANCED_FACE('',(#5612),#5627,.T.);
#5612 = FACE_BOUND('',#5613,.T.);
#5613 = EDGE_LOOP('',(#5614,#5615,#5621));
#5614 = ORIENTED_EDGE('',*,*,#5507,.F.);
#5615 = ORIENTED_EDGE('',*,*,#5616,.T.);
#5616 = EDGE_CURVE('',#5476,#4797,#5617,.T.);
#5617 = LINE('',#5618,#5619);
#5618 = CARTESIAN_POINT('',(48.040000915527,-25.,2.));
#5619 = VECTOR('',#5620,1.);
#5620 = DIRECTION('',(-0.490839690767,8.265764383571E-02,0.867320074646)
  );
#5621 = ORIENTED_EDGE('',*,*,#5622,.T.);
#5622 = EDGE_CURVE('',#4797,#5499,#5623,.T.);
#5623 = LINE('',#5624,#5625);
#5624 = CARTESIAN_POINT('',(33.891830444336,-22.61744117736,27.));
#5625 = VECTOR('',#5626,1.);
#5626 = DIRECTION('',(0.130526720864,-0.991444791776,0.));
#5627 = PLANE('',#5628);
#5628 = AXIS2_PLACEMENT_3D('',#5629,#5630,#5631);
#5629 = CARTESIAN_POINT('',(40.76287655374,-24.3779157266,
    15.002322833042));
#5630 = DIRECTION('',(0.869216313012,0.114434970056,0.481006901013));
#5631 = DIRECTION('',(-0.48418765501,0.,0.874964179116));
#5632 = ADVANCED_FACE('',(#5633),#5643,.T.);
#5633 = FACE_BOUND('',#5634,.T.);
#5634 = EDGE_LOOP('',(#5635,#5636,#5637));
#5635 = ORIENTED_EDGE('',*,*,#5537,.F.);
#5636 = ORIENTED_EDGE('',*,*,#5616,.F.);
#5637 = ORIENTED_EDGE('',*,*,#5638,.T.);
#5638 = EDGE_CURVE('',#5476,#5538,#5639,.T.);
#5639 = LINE('',#5640,#5641);
#5640 = CARTESIAN_POINT('',(48.040000915527,-25.,2.));
#5641 = VECTOR('',#5642,1.);
#5642 = DIRECTION('',(-0.130526134123,0.991444869022,0.));
#5643 = PLANE('',#5644);
#5644 = AXIS2_PLACEMENT_3D('',#5645,#5646,#5647);
#5645 = CARTESIAN_POINT('',(41.422794394616,-22.29543386255,
    13.314365239263));
#5646 = DIRECTION('',(0.869216344214,0.114434450842,0.481006968153));
#5647 = DIRECTION('',(-0.484187693444,-6.938893903907E-18,0.874964157847
    ));
#5648 = ADVANCED_FACE('',(#5649),#5666,.T.);
#5649 = FACE_BOUND('',#5650,.T.);
#5650 = EDGE_LOOP('',(#5651,#5659,#5665));
#5651 = ORIENTED_EDGE('',*,*,#5652,.T.);
#5652 = EDGE_CURVE('',#4965,#5653,#5655,.T.);
#5653 = VERTEX_POINT('',#5654);
#5654 = CARTESIAN_POINT('',(24.055828094482,-28.52369689941,52.));
#5655 = LINE('',#5656,#5657);
#5656 = CARTESIAN_POINT('',(22.617441177368,-33.89183044433,27.));
#5657 = VECTOR('',#5658,1.);
#5658 = DIRECTION('',(5.616446226408E-02,0.209608645855,0.97617097312));
#5659 = ORIENTED_EDGE('',*,*,#5660,.T.);
#5660 = EDGE_CURVE('',#5653,#4316,#5661,.T.);
#5661 = LINE('',#5662,#5663);
#5662 = CARTESIAN_POINT('',(24.055828094482,-28.52369689941,52.));
#5663 = VECTOR('',#5664,1.);
#5664 = DIRECTION('',(-0.14260736006,-0.173397674236,-0.974472363603));
#5665 = ORIENTED_EDGE('',*,*,#4972,.F.);
#5666 = PLANE('',#5667);
#5667 = AXIS2_PLACEMENT_3D('',#5668,#5669,#5670);
#5668 = CARTESIAN_POINT('',(22.724067948493,-31.08755488759,
    38.940284568763));
#5669 = DIRECTION('',(-0.37371382295,-0.90222660943,0.215232720035));
#5670 = DIRECTION('',(-0.923879776891,0.38268284238,0.));
#5671 = ADVANCED_FACE('',(#5672),#5682,.T.);
#5672 = FACE_BOUND('',#5673,.T.);
#5673 = EDGE_LOOP('',(#5674,#5675,#5676));
#5674 = ORIENTED_EDGE('',*,*,#4360,.F.);
#5675 = ORIENTED_EDGE('',*,*,#5660,.F.);
#5676 = ORIENTED_EDGE('',*,*,#5677,.T.);
#5677 = EDGE_CURVE('',#5653,#4361,#5678,.T.);
#5678 = LINE('',#5679,#5680);
#5679 = CARTESIAN_POINT('',(24.055828094482,-28.52369689941,52.));
#5680 = VECTOR('',#5681,1.);
#5681 = DIRECTION('',(-0.923879302156,0.382683988491,0.));
#5682 = PLANE('',#5683);
#5683 = AXIS2_PLACEMENT_3D('',#5684,#5685,#5686);
#5684 = CARTESIAN_POINT('',(22.036120092012,-30.61468983548,
    39.72796924692));
#5685 = DIRECTION('',(-0.373714935659,-0.902226130034,0.215232797569));
#5686 = DIRECTION('',(-0.923879302156,0.382683988491,1.387778780781E-17)
  );
#5687 = ADVANCED_FACE('',(#5688),#5705,.T.);
#5688 = FACE_BOUND('',#5689,.T.);
#5689 = EDGE_LOOP('',(#5690,#5698,#5704));
#5690 = ORIENTED_EDGE('',*,*,#5691,.T.);
#5691 = EDGE_CURVE('',#4989,#5692,#5694,.T.);
#5692 = VERTEX_POINT('',#5693);
#5693 = CARTESIAN_POINT('',(25.,-28.64800071716,52.));
#5694 = LINE('',#5695,#5696);
#5695 = CARTESIAN_POINT('',(25.,-34.20550155639,27.));
#5696 = VECTOR('',#5697,1.);
#5697 = DIRECTION('',(0.,0.217002839945,0.976170972451));
#5698 = ORIENTED_EDGE('',*,*,#5699,.T.);
#5699 = EDGE_CURVE('',#5692,#4965,#5700,.T.);
#5700 = LINE('',#5701,#5702);
#5701 = CARTESIAN_POINT('',(25.,-28.64800071716,52.));
#5702 = VECTOR('',#5703,1.);
#5703 = DIRECTION('',(-9.28695111375E-02,-0.204398690444,-0.974472385061
    ));
#5704 = ORIENTED_EDGE('',*,*,#5025,.F.);
#5705 = PLANE('',#5706);
#5706 = AXIS2_PLACEMENT_3D('',#5707,#5708,#5709);
#5707 = CARTESIAN_POINT('',(24.377193745133,-31.46918156916,
    38.940284523611));
#5708 = DIRECTION('',(-0.127467539063,-0.968208094777,0.215232691971));
#5709 = DIRECTION('',(-3.469446951954E-18,-0.217002839945,
    -0.976170972451));
#5710 = ADVANCED_FACE('',(#5711),#5721,.T.);
#5711 = FACE_BOUND('',#5712,.T.);
#5712 = EDGE_LOOP('',(#5713,#5714,#5715));
#5713 = ORIENTED_EDGE('',*,*,#5652,.F.);
#5714 = ORIENTED_EDGE('',*,*,#5699,.F.);
#5715 = ORIENTED_EDGE('',*,*,#5716,.T.);
#5716 = EDGE_CURVE('',#5692,#5653,#5717,.T.);
#5717 = LINE('',#5718,#5719);
#5718 = CARTESIAN_POINT('',(25.,-28.64800071716,52.));
#5719 = VECTOR('',#5720,1.);
#5720 = DIRECTION('',(-0.99144469447,0.130527459978,0.));
#5721 = PLANE('',#5722);
#5722 = AXIS2_PLACEMENT_3D('',#5723,#5724,#5725);
#5723 = CARTESIAN_POINT('',(23.590300580114,-31.19048213546,
    39.727969398874));
#5724 = DIRECTION('',(-0.127468259514,-0.96820798957,0.215232738564));
#5725 = DIRECTION('',(0.,-0.217002907179,-0.976170957505));
#5726 = ADVANCED_FACE('',(#5727),#5744,.T.);
#5727 = FACE_BOUND('',#5728,.T.);
#5728 = EDGE_LOOP('',(#5729,#5737,#5743));
#5729 = ORIENTED_EDGE('',*,*,#5730,.T.);
#5730 = EDGE_CURVE('',#5041,#5731,#5733,.T.);
#5731 = VERTEX_POINT('',#5732);
#5732 = CARTESIAN_POINT('',(25.944171905518,-28.52369689941,52.));
#5733 = LINE('',#5734,#5735);
#5734 = CARTESIAN_POINT('',(27.382558822632,-33.89183044433,27.));
#5735 = VECTOR('',#5736,1.);
#5736 = DIRECTION('',(-5.616446226408E-02,0.209608645855,0.97617097312)
  );
#5737 = ORIENTED_EDGE('',*,*,#5738,.T.);
#5738 = EDGE_CURVE('',#5731,#4989,#5739,.T.);
#5739 = LINE('',#5740,#5741);
#5740 = CARTESIAN_POINT('',(25.944171905518,-28.52369689941,52.));
#5741 = VECTOR('',#5742,1.);
#5742 = DIRECTION('',(-3.680277716435E-02,-0.221470464711,
    -0.974472364335));
#5743 = ORIENTED_EDGE('',*,*,#5048,.F.);
#5744 = PLANE('',#5745);
#5745 = AXIS2_PLACEMENT_3D('',#5746,#5747,#5748);
#5746 = CARTESIAN_POINT('',(26.072762599649,-31.40994310526,
    38.940284529118));
#5747 = DIRECTION('',(0.127467538303,-0.968208088998,0.215232718419));
#5748 = DIRECTION('',(-3.469446951954E-18,-0.217002866589,
    -0.976170966528));
#5749 = ADVANCED_FACE('',(#5750),#5760,.T.);
#5750 = FACE_BOUND('',#5751,.T.);
#5751 = EDGE_LOOP('',(#5752,#5753,#5754));
#5752 = ORIENTED_EDGE('',*,*,#5691,.F.);
#5753 = ORIENTED_EDGE('',*,*,#5738,.F.);
#5754 = ORIENTED_EDGE('',*,*,#5755,.T.);
#5755 = EDGE_CURVE('',#5731,#5692,#5756,.T.);
#5756 = LINE('',#5757,#5758);
#5757 = CARTESIAN_POINT('',(25.944171905518,-28.52369689941,52.));
#5758 = VECTOR('',#5759,1.);
#5759 = DIRECTION('',(-0.99144469447,-0.130527459978,0.));
#5760 = PLANE('',#5761);
#5761 = AXIS2_PLACEMENT_3D('',#5762,#5763,#5764);
#5762 = CARTESIAN_POINT('',(25.240549618494,-31.34440426131,
    39.727969396415));
#5763 = DIRECTION('',(0.127468261434,-0.968208004153,0.215232671825));
#5764 = DIRECTION('',(3.469446951954E-18,-0.217002839945,-0.976170972451
    ));
#5765 = ADVANCED_FACE('',(#5766),#5783,.T.);
#5766 = FACE_BOUND('',#5767,.T.);
#5767 = EDGE_LOOP('',(#5768,#5776,#5782));
#5768 = ORIENTED_EDGE('',*,*,#5769,.T.);
#5769 = EDGE_CURVE('',#5065,#5770,#5772,.T.);
#5770 = VERTEX_POINT('',#5771);
#5771 = CARTESIAN_POINT('',(26.823999404907,-28.15925979614,52.));
#5772 = LINE('',#5773,#5774);
#5773 = CARTESIAN_POINT('',(29.602750778198,-32.97219848632,27.));
#5774 = VECTOR('',#5775,1.);
#5775 = DIRECTION('',(-0.108501455354,0.187930038445,0.976170955743));
#5776 = ORIENTED_EDGE('',*,*,#5777,.T.);
#5777 = EDGE_CURVE('',#5770,#5041,#5778,.T.);
#5778 = LINE('',#5779,#5780);
#5779 = CARTESIAN_POINT('',(26.823999404907,-28.15925979614,52.));
#5780 = VECTOR('',#5781,1.);
#5781 = DIRECTION('',(2.177202882002E-02,-0.223449268609,-0.974472371655
    ));
#5782 = ORIENTED_EDGE('',*,*,#5101,.F.);
#5783 = PLANE('',#5784);
#5784 = AXIS2_PLACEMENT_3D('',#5785,#5786,#5787);
#5785 = CARTESIAN_POINT('',(27.695224305932,-30.91387805157,
    38.940284571307));
#5786 = DIRECTION('',(0.373713819238,-0.902226600468,0.215232764045));
#5787 = DIRECTION('',(-0.923879776891,-0.38268284238,0.));
#5788 = ADVANCED_FACE('',(#5789),#5799,.T.);
#5789 = FACE_BOUND('',#5790,.T.);
#5790 = EDGE_LOOP('',(#5791,#5792,#5793));
#5791 = ORIENTED_EDGE('',*,*,#5730,.F.);
#5792 = ORIENTED_EDGE('',*,*,#5777,.F.);
#5793 = ORIENTED_EDGE('',*,*,#5794,.T.);
#5794 = EDGE_CURVE('',#5770,#5731,#5795,.T.);
#5795 = LINE('',#5796,#5797);
#5796 = CARTESIAN_POINT('',(26.823999404907,-28.15925979614,52.));
#5797 = VECTOR('',#5798,1.);
#5798 = DIRECTION('',(-0.923879302156,-0.382683988491,0.));
#5799 = PLANE('',#5800);
#5800 = AXIS2_PLACEMENT_3D('',#5801,#5802,#5803);
#5801 = CARTESIAN_POINT('',(26.874405434944,-31.06596412173,
    39.727969249836));
#5802 = DIRECTION('',(0.373714945026,-0.902226152648,0.215232686512));
#5803 = DIRECTION('',(-0.923879302156,-0.382683988491,0.));
#5804 = ADVANCED_FACE('',(#5805),#5822,.T.);
#5805 = FACE_BOUND('',#5806,.T.);
#5806 = EDGE_LOOP('',(#5807,#5815,#5821));
#5807 = ORIENTED_EDGE('',*,*,#5808,.T.);
#5808 = EDGE_CURVE('',#5355,#5809,#5811,.T.);
#5809 = VERTEX_POINT('',#5810);
#5810 = CARTESIAN_POINT('',(27.579524993896,-27.57952499389,52.));
#5811 = LINE('',#5812,#5813);
#5812 = CARTESIAN_POINT('',(31.509271621704,-31.5092716217,27.));
#5813 = VECTOR('',#5814,1.);
#5814 = DIRECTION('',(-0.153444183306,0.153444183306,0.976170971305));
#5815 = ORIENTED_EDGE('',*,*,#5816,.T.);
#5816 = EDGE_CURVE('',#5809,#5065,#5817,.T.);
#5817 = LINE('',#5818,#5819);
#5818 = CARTESIAN_POINT('',(27.579524993896,-27.57952499389,52.));
#5819 = VECTOR('',#5820,1.);
#5820 = DIRECTION('',(7.886310423161E-02,-0.210200450696,-0.974472360469
    ));
#5821 = ORIENTED_EDGE('',*,*,#5362,.F.);
#5822 = PLANE('',#5823);
#5823 = AXIS2_PLACEMENT_3D('',#5824,#5825,#5826);
#5824 = CARTESIAN_POINT('',(29.134011052712,-30.01479230131,
    38.9402845016));
#5825 = DIRECTION('',(0.594494259725,-0.774758960901,0.215232729055));
#5826 = DIRECTION('',(-0.793352944724,-0.608761944522,1.387778780781E-17
    ));
#5827 = ADVANCED_FACE('',(#5828),#5838,.T.);
#5828 = FACE_BOUND('',#5829,.T.);
#5829 = EDGE_LOOP('',(#5830,#5831,#5832));
#5830 = ORIENTED_EDGE('',*,*,#5769,.F.);
#5831 = ORIENTED_EDGE('',*,*,#5816,.F.);
#5832 = ORIENTED_EDGE('',*,*,#5833,.T.);
#5833 = EDGE_CURVE('',#5809,#5770,#5834,.T.);
#5834 = LINE('',#5835,#5836);
#5835 = CARTESIAN_POINT('',(27.579524993896,-27.57952499389,52.));
#5836 = VECTOR('',#5837,1.);
#5837 = DIRECTION('',(-0.793353529098,-0.608761182951,0.));
#5838 = PLANE('',#5839);
#5839 = AXIS2_PLACEMENT_3D('',#5840,#5841,#5842);
#5840 = CARTESIAN_POINT('',(28.380523896156,-30.37414020831,
    39.727969311418));
#5841 = DIRECTION('',(0.594493507954,-0.774759521089,0.215232789051));
#5842 = DIRECTION('',(-0.793353529098,-0.608761182951,0.));
#5843 = ADVANCED_FACE('',(#5844),#5854,.T.);
#5844 = FACE_BOUND('',#5845,.T.);
#5845 = EDGE_LOOP('',(#5846,#5847,#5853));
#5846 = ORIENTED_EDGE('',*,*,#5406,.F.);
#5847 = ORIENTED_EDGE('',*,*,#5848,.T.);
#5848 = EDGE_CURVE('',#5407,#5809,#5849,.T.);
#5849 = LINE('',#5850,#5851);
#5850 = CARTESIAN_POINT('',(32.972198486328,-29.60275077819,27.));
#5851 = VECTOR('',#5852,1.);
#5852 = DIRECTION('',(-0.210200450696,7.886310423161E-02,0.974472360469)
  );
#5853 = ORIENTED_EDGE('',*,*,#5808,.F.);
#5854 = PLANE('',#5855);
#5855 = AXIS2_PLACEMENT_3D('',#5856,#5857,#5858);
#5856 = CARTESIAN_POINT('',(30.014792301315,-29.13401105271,
    38.9402845016));
#5857 = DIRECTION('',(0.774758960901,-0.594494259725,0.215232729055));
#5858 = DIRECTION('',(0.608761944522,0.793352944724,0.));
#5859 = ADVANCED_FACE('',(#5860),#5877,.T.);
#5860 = FACE_BOUND('',#5861,.T.);
#5861 = EDGE_LOOP('',(#5862,#5870,#5871));
#5862 = ORIENTED_EDGE('',*,*,#5863,.T.);
#5863 = EDGE_CURVE('',#5864,#5809,#5866,.T.);
#5864 = VERTEX_POINT('',#5865);
#5865 = CARTESIAN_POINT('',(28.159259796143,-26.8239994049,52.));
#5866 = LINE('',#5867,#5868);
#5867 = CARTESIAN_POINT('',(28.159259796143,-26.8239994049,52.));
#5868 = VECTOR('',#5869,1.);
#5869 = DIRECTION('',(-0.608761182951,-0.793353529098,0.));
#5870 = ORIENTED_EDGE('',*,*,#5848,.F.);
#5871 = ORIENTED_EDGE('',*,*,#5872,.T.);
#5872 = EDGE_CURVE('',#5407,#5864,#5873,.T.);
#5873 = LINE('',#5874,#5875);
#5874 = CARTESIAN_POINT('',(32.972198486328,-29.60275077819,27.));
#5875 = VECTOR('',#5876,1.);
#5876 = DIRECTION('',(-0.187930038445,0.108501455354,0.976170955743));
#5877 = PLANE('',#5878);
#5878 = AXIS2_PLACEMENT_3D('',#5879,#5880,#5881);
#5879 = CARTESIAN_POINT('',(30.374140208317,-28.38052389615,
    39.727969311418));
#5880 = DIRECTION('',(0.774759521089,-0.594493507954,0.215232789051));
#5881 = DIRECTION('',(0.608761182951,0.793353529098,-1.387778780781E-17)
  );
#5882 = ADVANCED_FACE('',(#5883),#5893,.T.);
#5883 = FACE_BOUND('',#5884,.T.);
#5884 = EDGE_LOOP('',(#5885,#5886,#5892));
#5885 = ORIENTED_EDGE('',*,*,#5452,.F.);
#5886 = ORIENTED_EDGE('',*,*,#5887,.T.);
#5887 = EDGE_CURVE('',#5453,#5864,#5888,.T.);
#5888 = LINE('',#5889,#5890);
#5889 = CARTESIAN_POINT('',(33.891830444336,-27.38255882263,27.));
#5890 = VECTOR('',#5891,1.);
#5891 = DIRECTION('',(-0.223449268609,2.177202882002E-02,0.974472371655)
  );
#5892 = ORIENTED_EDGE('',*,*,#5872,.F.);
#5893 = PLANE('',#5894);
#5894 = AXIS2_PLACEMENT_3D('',#5895,#5896,#5897);
#5895 = CARTESIAN_POINT('',(30.913878051574,-27.69522430593,
    38.940284571307));
#5896 = DIRECTION('',(0.902226600468,-0.373713819238,0.215232764045));
#5897 = DIRECTION('',(0.38268284238,0.923879776891,-1.387778780781E-17)
  );
#5898 = ADVANCED_FACE('',(#5899),#5916,.T.);
#5899 = FACE_BOUND('',#5900,.T.);
#5900 = EDGE_LOOP('',(#5901,#5909,#5910));
#5901 = ORIENTED_EDGE('',*,*,#5902,.T.);
#5902 = EDGE_CURVE('',#5903,#5864,#5905,.T.);
#5903 = VERTEX_POINT('',#5904);
#5904 = CARTESIAN_POINT('',(28.523696899414,-25.94417190551,52.));
#5905 = LINE('',#5906,#5907);
#5906 = CARTESIAN_POINT('',(28.523696899414,-25.94417190551,52.));
#5907 = VECTOR('',#5908,1.);
#5908 = DIRECTION('',(-0.382683988491,-0.923879302156,0.));
#5909 = ORIENTED_EDGE('',*,*,#5887,.F.);
#5910 = ORIENTED_EDGE('',*,*,#5911,.T.);
#5911 = EDGE_CURVE('',#5453,#5903,#5912,.T.);
#5912 = LINE('',#5913,#5914);
#5913 = CARTESIAN_POINT('',(33.891830444336,-27.38255882263,27.));
#5914 = VECTOR('',#5915,1.);
#5915 = DIRECTION('',(-0.209608645855,5.616446226408E-02,0.97617097312)
  );
#5916 = PLANE('',#5917);
#5917 = AXIS2_PLACEMENT_3D('',#5918,#5919,#5920);
#5918 = CARTESIAN_POINT('',(31.065964121738,-26.87440543494,
    39.727969249836));
#5919 = DIRECTION('',(0.902226152648,-0.373714945026,0.215232686512));
#5920 = DIRECTION('',(0.382683988491,0.923879302156,0.));
#5921 = ADVANCED_FACE('',(#5922),#5932,.T.);
#5922 = FACE_BOUND('',#5923,.T.);
#5923 = EDGE_LOOP('',(#5924,#5925,#5931));
#5924 = ORIENTED_EDGE('',*,*,#5498,.F.);
#5925 = ORIENTED_EDGE('',*,*,#5926,.T.);
#5926 = EDGE_CURVE('',#5499,#5903,#5927,.T.);
#5927 = LINE('',#5928,#5929);
#5928 = CARTESIAN_POINT('',(34.205501556396,-25.,27.));
#5929 = VECTOR('',#5930,1.);
#5930 = DIRECTION('',(-0.221470464711,-3.680277716435E-02,0.974472364335
    ));
#5931 = ORIENTED_EDGE('',*,*,#5911,.F.);
#5932 = PLANE('',#5933);
#5933 = AXIS2_PLACEMENT_3D('',#5934,#5935,#5936);
#5934 = CARTESIAN_POINT('',(31.409943105263,-26.07276259964,
    38.940284529118));
#5935 = DIRECTION('',(0.968208088998,-0.127467538303,0.215232718419));
#5936 = DIRECTION('',(-0.217002866589,0.,0.976170966528));
#5937 = ADVANCED_FACE('',(#5938),#5955,.T.);
#5938 = FACE_BOUND('',#5939,.T.);
#5939 = EDGE_LOOP('',(#5940,#5948,#5949));
#5940 = ORIENTED_EDGE('',*,*,#5941,.T.);
#5941 = EDGE_CURVE('',#5942,#5903,#5944,.T.);
#5942 = VERTEX_POINT('',#5943);
#5943 = CARTESIAN_POINT('',(28.648000717163,-25.,52.));
#5944 = LINE('',#5945,#5946);
#5945 = CARTESIAN_POINT('',(28.648000717163,-25.,52.));
#5946 = VECTOR('',#5947,1.);
#5947 = DIRECTION('',(-0.130527459978,-0.99144469447,0.));
#5948 = ORIENTED_EDGE('',*,*,#5926,.F.);
#5949 = ORIENTED_EDGE('',*,*,#5950,.T.);
#5950 = EDGE_CURVE('',#5499,#5942,#5951,.T.);
#5951 = LINE('',#5952,#5953);
#5952 = CARTESIAN_POINT('',(34.205501556396,-25.,27.));
#5953 = VECTOR('',#5954,1.);
#5954 = DIRECTION('',(-0.217002839945,0.,0.976170972451));
#5955 = PLANE('',#5956);
#5956 = AXIS2_PLACEMENT_3D('',#5957,#5958,#5959);
#5957 = CARTESIAN_POINT('',(31.344404261314,-25.24054961849,
    39.727969396415));
#5958 = DIRECTION('',(0.968208004153,-0.127468261434,0.215232671825));
#5959 = DIRECTION('',(-0.217002839945,3.469446951954E-18,0.976170972451)
  );
#5960 = ADVANCED_FACE('',(#5961),#5976,.T.);
#5961 = FACE_BOUND('',#5962,.T.);
#5962 = EDGE_LOOP('',(#5963,#5964,#5970));
#5963 = ORIENTED_EDGE('',*,*,#5950,.F.);
#5964 = ORIENTED_EDGE('',*,*,#5965,.T.);
#5965 = EDGE_CURVE('',#5499,#4819,#5966,.T.);
#5966 = LINE('',#5967,#5968);
#5967 = CARTESIAN_POINT('',(34.205501556396,-25.,27.));
#5968 = VECTOR('',#5969,1.);
#5969 = DIRECTION('',(-0.221470464711,3.680277716435E-02,0.974472364335)
  );
#5970 = ORIENTED_EDGE('',*,*,#5971,.T.);
#5971 = EDGE_CURVE('',#4819,#5942,#5972,.T.);
#5972 = LINE('',#5973,#5974);
#5973 = CARTESIAN_POINT('',(28.523696899414,-24.05582809448,52.));
#5974 = VECTOR('',#5975,1.);
#5975 = DIRECTION('',(0.130527459978,-0.99144469447,0.));
#5976 = PLANE('',#5977);
#5977 = AXIS2_PLACEMENT_3D('',#5978,#5979,#5980);
#5978 = CARTESIAN_POINT('',(31.344404261314,-24.7594503815,
    39.727969396415));
#5979 = DIRECTION('',(0.968208004153,0.127468261434,0.215232671825));
#5980 = DIRECTION('',(-0.217002839945,-3.469446951954E-18,0.976170972451
    ));
#5981 = ADVANCED_FACE('',(#5982),#5987,.T.);
#5982 = FACE_BOUND('',#5983,.T.);
#5983 = EDGE_LOOP('',(#5984,#5985,#5986));
#5984 = ORIENTED_EDGE('',*,*,#4818,.F.);
#5985 = ORIENTED_EDGE('',*,*,#5965,.F.);
#5986 = ORIENTED_EDGE('',*,*,#5622,.F.);
#5987 = PLANE('',#5988);
#5988 = AXIS2_PLACEMENT_3D('',#5989,#5990,#5991);
#5989 = CARTESIAN_POINT('',(31.409943105263,-23.92723740035,
    38.940284529118));
#5990 = DIRECTION('',(0.968208088998,0.127467538303,0.215232718419));
#5991 = DIRECTION('',(-0.217002866589,3.469446951954E-18,0.976170966528)
  );
#5992 = ADVANCED_FACE('',(#5993),#6010,.T.);
#5993 = FACE_BOUND('',#5994,.T.);
#5994 = EDGE_LOOP('',(#5995,#5996,#6004));
#5995 = ORIENTED_EDGE('',*,*,#5902,.F.);
#5996 = ORIENTED_EDGE('',*,*,#5997,.T.);
#5997 = EDGE_CURVE('',#5903,#5998,#6000,.T.);
#5998 = VERTEX_POINT('',#5999);
#5999 = CARTESIAN_POINT('',(28.159259796143,-26.8239994049,71.));
#6000 = LINE('',#6001,#6002);
#6001 = CARTESIAN_POINT('',(28.523696899414,-25.94417190551,52.));
#6002 = VECTOR('',#6003,1.);
#6003 = DIRECTION('',(-1.915685216822E-02,-4.624865357573E-02,
    0.998746252587));
#6004 = ORIENTED_EDGE('',*,*,#6005,.T.);
#6005 = EDGE_CURVE('',#5998,#5864,#6006,.T.);
#6006 = LINE('',#6007,#6008);
#6007 = CARTESIAN_POINT('',(28.159259796143,-26.8239994049,71.));
#6008 = VECTOR('',#6009,1.);
#6009 = DIRECTION('',(0.,0.,-1.));
#6010 = PLANE('',#6011);
#6011 = AXIS2_PLACEMENT_3D('',#6012,#6013,#6014);
#6012 = CARTESIAN_POINT('',(28.252650930872,-26.5985336447,
    61.267883110928));
#6013 = DIRECTION('',(0.923879302156,-0.382683988491,0.));
#6014 = DIRECTION('',(0.382683988491,0.923879302156,0.));
#6015 = ADVANCED_FACE('',(#6016),#6031,.T.);
#6016 = FACE_BOUND('',#6017,.T.);
#6017 = EDGE_LOOP('',(#6018,#6024,#6025));
#6018 = ORIENTED_EDGE('',*,*,#6019,.T.);
#6019 = EDGE_CURVE('',#3935,#5998,#6020,.T.);
#6020 = LINE('',#6021,#6022);
#6021 = CARTESIAN_POINT('',(28.523696899414,-25.94417190551,71.));
#6022 = VECTOR('',#6023,1.);
#6023 = DIRECTION('',(-0.382683988491,-0.923879302156,0.));
#6024 = ORIENTED_EDGE('',*,*,#5997,.F.);
#6025 = ORIENTED_EDGE('',*,*,#6026,.T.);
#6026 = EDGE_CURVE('',#5903,#3935,#6027,.T.);
#6027 = LINE('',#6028,#6029);
#6028 = CARTESIAN_POINT('',(28.523696899414,-25.94417190551,52.));
#6029 = VECTOR('',#6030,1.);
#6030 = DIRECTION('',(0.,0.,1.));
#6031 = PLANE('',#6032);
#6032 = AXIS2_PLACEMENT_3D('',#6033,#6034,#6035);
#6033 = CARTESIAN_POINT('',(28.430305764685,-26.16963766571,
    61.732116889072));
#6034 = DIRECTION('',(0.923879302156,-0.382683988491,0.));
#6035 = DIRECTION('',(0.382683988491,0.923879302156,0.));
#6036 = ADVANCED_FACE('',(#6037),#6054,.T.);
#6037 = FACE_BOUND('',#6038,.T.);
#6038 = EDGE_LOOP('',(#6039,#6047,#6053));
#6039 = ORIENTED_EDGE('',*,*,#6040,.T.);
#6040 = EDGE_CURVE('',#4843,#6041,#6043,.T.);
#6041 = VERTEX_POINT('',#6042);
#6042 = CARTESIAN_POINT('',(24.055828094482,-21.47630310058,71.));
#6043 = LINE('',#6044,#6045);
#6044 = CARTESIAN_POINT('',(24.055828094482,-21.47630310058,52.));
#6045 = VECTOR('',#6046,1.);
#6046 = DIRECTION('',(0.,0.,1.));
#6047 = ORIENTED_EDGE('',*,*,#6048,.T.);
#6048 = EDGE_CURVE('',#6041,#4753,#6049,.T.);
#6049 = LINE('',#6050,#6051);
#6050 = CARTESIAN_POINT('',(24.055828094482,-21.47630310058,71.));
#6051 = VECTOR('',#6052,1.);
#6052 = DIRECTION('',(4.96309553093E-02,6.534103787059E-03,
    -0.998746250938));
#6053 = ORIENTED_EDGE('',*,*,#4850,.F.);
#6054 = PLANE('',#6055);
#6055 = AXIS2_PLACEMENT_3D('',#6056,#6057,#6058);
#6056 = CARTESIAN_POINT('',(24.297782841303,-21.44444883911,
    61.267882961882));
#6057 = DIRECTION('',(-0.130527459978,0.99144469447,0.));
#6058 = DIRECTION('',(0.99144469447,0.130527459978,0.));
#6059 = ADVANCED_FACE('',(#6060),#6077,.T.);
#6060 = FACE_BOUND('',#6061,.T.);
#6061 = EDGE_LOOP('',(#6062,#6070,#6071));
#6062 = ORIENTED_EDGE('',*,*,#6063,.T.);
#6063 = EDGE_CURVE('',#6064,#4753,#6066,.T.);
#6064 = VERTEX_POINT('',#6065);
#6065 = CARTESIAN_POINT('',(25.,-21.35199928283,71.));
#6066 = LINE('',#6067,#6068);
#6067 = CARTESIAN_POINT('',(25.,-21.35199928283,71.));
#6068 = VECTOR('',#6069,1.);
#6069 = DIRECTION('',(0.,0.,-1.));
#6070 = ORIENTED_EDGE('',*,*,#6048,.F.);
#6071 = ORIENTED_EDGE('',*,*,#6072,.T.);
#6072 = EDGE_CURVE('',#6041,#6064,#6073,.T.);
#6073 = LINE('',#6074,#6075);
#6074 = CARTESIAN_POINT('',(24.055828094482,-21.47630310058,71.));
#6075 = VECTOR('',#6076,1.);
#6076 = DIRECTION('',(0.99144469447,0.130527459978,0.));
#6077 = PLANE('',#6078);
#6078 = AXIS2_PLACEMENT_3D('',#6079,#6080,#6081);
#6079 = CARTESIAN_POINT('',(24.758045253179,-21.3838535443,
    61.732117038118));
#6080 = DIRECTION('',(-0.130527459978,0.99144469447,0.));
#6081 = DIRECTION('',(0.99144469447,0.130527459978,0.));
#6082 = ADVANCED_FACE('',(#6083),#6093,.T.);
#6083 = FACE_BOUND('',#6084,.T.);
#6084 = EDGE_LOOP('',(#6085,#6086,#6092));
#6085 = ORIENTED_EDGE('',*,*,#6063,.F.);
#6086 = ORIENTED_EDGE('',*,*,#6087,.T.);
#6087 = EDGE_CURVE('',#6064,#4614,#6088,.T.);
#6088 = LINE('',#6089,#6090);
#6089 = CARTESIAN_POINT('',(25.,-21.35199928283,71.));
#6090 = VECTOR('',#6091,1.);
#6091 = DIRECTION('',(4.96309553093E-02,-6.534103787059E-03,
    -0.998746250938));
#6092 = ORIENTED_EDGE('',*,*,#4760,.F.);
#6093 = PLANE('',#6094);
#6094 = AXIS2_PLACEMENT_3D('',#6095,#6096,#6097);
#6095 = CARTESIAN_POINT('',(25.241954746821,-21.3838535443,
    61.267882961882));
#6096 = DIRECTION('',(0.130527459978,0.99144469447,0.));
#6097 = DIRECTION('',(0.99144469447,-0.130527459978,0.));
#6098 = ADVANCED_FACE('',(#6099),#6116,.T.);
#6099 = FACE_BOUND('',#6100,.T.);
#6100 = EDGE_LOOP('',(#6101,#6109,#6110));
#6101 = ORIENTED_EDGE('',*,*,#6102,.T.);
#6102 = EDGE_CURVE('',#6103,#4614,#6105,.T.);
#6103 = VERTEX_POINT('',#6104);
#6104 = CARTESIAN_POINT('',(25.944171905518,-21.47630310058,71.));
#6105 = LINE('',#6106,#6107);
#6106 = CARTESIAN_POINT('',(25.944171905518,-21.47630310058,71.));
#6107 = VECTOR('',#6108,1.);
#6108 = DIRECTION('',(0.,0.,-1.));
#6109 = ORIENTED_EDGE('',*,*,#6087,.F.);
#6110 = ORIENTED_EDGE('',*,*,#6111,.T.);
#6111 = EDGE_CURVE('',#6064,#6103,#6112,.T.);
#6112 = LINE('',#6113,#6114);
#6113 = CARTESIAN_POINT('',(25.,-21.35199928283,71.));
#6114 = VECTOR('',#6115,1.);
#6115 = DIRECTION('',(0.99144469447,-0.130527459978,0.));
#6116 = PLANE('',#6117);
#6117 = AXIS2_PLACEMENT_3D('',#6118,#6119,#6120);
#6118 = CARTESIAN_POINT('',(25.702217158697,-21.44444883911,
    61.732117038118));
#6119 = DIRECTION('',(0.130527459978,0.99144469447,0.));
#6120 = DIRECTION('',(0.99144469447,-0.130527459978,0.));
#6121 = ADVANCED_FACE('',(#6122),#6132,.T.);
#6122 = FACE_BOUND('',#6123,.T.);
#6123 = EDGE_LOOP('',(#6124,#6125,#6131));
#6124 = ORIENTED_EDGE('',*,*,#6102,.F.);
#6125 = ORIENTED_EDGE('',*,*,#6126,.T.);
#6126 = EDGE_CURVE('',#6103,#4637,#6127,.T.);
#6127 = LINE('',#6128,#6129);
#6128 = CARTESIAN_POINT('',(25.944171905518,-21.47630310058,71.));
#6129 = VECTOR('',#6130,1.);
#6130 = DIRECTION('',(4.624865357573E-02,-1.915685216822E-02,
    -0.998746252587));
#6131 = ORIENTED_EDGE('',*,*,#4645,.F.);
#6132 = PLANE('',#6133);
#6133 = AXIS2_PLACEMENT_3D('',#6134,#6135,#6136);
#6134 = CARTESIAN_POINT('',(26.169637665718,-21.56969423531,
    61.267883110928));
#6135 = DIRECTION('',(0.382683988491,0.923879302156,0.));
#6136 = DIRECTION('',(0.923879302156,-0.382683988491,0.));
#6137 = ADVANCED_FACE('',(#6138),#6155,.T.);
#6138 = FACE_BOUND('',#6139,.T.);
#6139 = EDGE_LOOP('',(#6140,#6148,#6149));
#6140 = ORIENTED_EDGE('',*,*,#6141,.T.);
#6141 = EDGE_CURVE('',#6142,#4637,#6144,.T.);
#6142 = VERTEX_POINT('',#6143);
#6143 = CARTESIAN_POINT('',(26.823999404907,-21.84074020385,71.));
#6144 = LINE('',#6145,#6146);
#6145 = CARTESIAN_POINT('',(26.823999404907,-21.84074020385,71.));
#6146 = VECTOR('',#6147,1.);
#6147 = DIRECTION('',(0.,0.,-1.));
#6148 = ORIENTED_EDGE('',*,*,#6126,.F.);
#6149 = ORIENTED_EDGE('',*,*,#6150,.T.);
#6150 = EDGE_CURVE('',#6103,#6142,#6151,.T.);
#6151 = LINE('',#6152,#6153);
#6152 = CARTESIAN_POINT('',(25.944171905518,-21.47630310058,71.));
#6153 = VECTOR('',#6154,1.);
#6154 = DIRECTION('',(0.923879302156,-0.382683988491,0.));
#6155 = PLANE('',#6156);
#6156 = AXIS2_PLACEMENT_3D('',#6157,#6158,#6159);
#6157 = CARTESIAN_POINT('',(26.598533644707,-21.74734906912,
    61.732116889072));
#6158 = DIRECTION('',(0.382683988491,0.923879302156,0.));
#6159 = DIRECTION('',(0.923879302156,-0.382683988491,0.));
#6160 = ADVANCED_FACE('',(#6161),#6171,.T.);
#6161 = FACE_BOUND('',#6162,.T.);
#6162 = EDGE_LOOP('',(#6163,#6164,#6170));
#6163 = ORIENTED_EDGE('',*,*,#6141,.F.);
#6164 = ORIENTED_EDGE('',*,*,#6165,.T.);
#6165 = EDGE_CURVE('',#6142,#4683,#6166,.T.);
#6166 = LINE('',#6167,#6168);
#6167 = CARTESIAN_POINT('',(26.823999404907,-21.84074020385,71.));
#6168 = VECTOR('',#6169,1.);
#6169 = DIRECTION('',(3.971465000995E-02,-3.047410320091E-02,
    -0.998746251862));
#6170 = ORIENTED_EDGE('',*,*,#4691,.F.);
#6171 = PLANE('',#6172);
#6172 = AXIS2_PLACEMENT_3D('',#6173,#6174,#6175);
#6173 = CARTESIAN_POINT('',(27.017611394297,-21.9893038131,
    61.267883045388));
#6174 = DIRECTION('',(0.608761182951,0.793353529098,0.));
#6175 = DIRECTION('',(0.793353529098,-0.608761182951,0.));
#6176 = ADVANCED_FACE('',(#6177),#6194,.T.);
#6177 = FACE_BOUND('',#6178,.T.);
#6178 = EDGE_LOOP('',(#6179,#6187,#6188));
#6179 = ORIENTED_EDGE('',*,*,#6180,.T.);
#6180 = EDGE_CURVE('',#6181,#4683,#6183,.T.);
#6181 = VERTEX_POINT('',#6182);
#6182 = CARTESIAN_POINT('',(27.579524993896,-22.4204750061,71.));
#6183 = LINE('',#6184,#6185);
#6184 = CARTESIAN_POINT('',(27.579524993896,-22.4204750061,71.));
#6185 = VECTOR('',#6186,1.);
#6186 = DIRECTION('',(0.,0.,-1.));
#6187 = ORIENTED_EDGE('',*,*,#6165,.F.);
#6188 = ORIENTED_EDGE('',*,*,#6189,.T.);
#6189 = EDGE_CURVE('',#6142,#6181,#6190,.T.);
#6190 = LINE('',#6191,#6192);
#6191 = CARTESIAN_POINT('',(26.823999404907,-21.84074020385,71.));
#6192 = VECTOR('',#6193,1.);
#6193 = DIRECTION('',(0.793353529098,-0.608761182951,0.));
#6194 = PLANE('',#6195);
#6195 = AXIS2_PLACEMENT_3D('',#6196,#6197,#6198);
#6196 = CARTESIAN_POINT('',(27.385913004507,-22.27191139685,
    61.732116954612));
#6197 = DIRECTION('',(0.608761182951,0.793353529098,0.));
#6198 = DIRECTION('',(0.793353529098,-0.608761182951,0.));
#6199 = ADVANCED_FACE('',(#6200),#6217,.T.);
#6200 = FACE_BOUND('',#6201,.T.);
#6201 = EDGE_LOOP('',(#6202,#6203,#6211));
#6202 = ORIENTED_EDGE('',*,*,#4737,.F.);
#6203 = ORIENTED_EDGE('',*,*,#6204,.T.);
#6204 = EDGE_CURVE('',#4683,#6205,#6207,.T.);
#6205 = VERTEX_POINT('',#6206);
#6206 = CARTESIAN_POINT('',(28.159259796143,-23.17600059509,71.));
#6207 = LINE('',#6208,#6209);
#6208 = CARTESIAN_POINT('',(27.579524993896,-22.4204750061,52.));
#6209 = VECTOR('',#6210,1.);
#6210 = DIRECTION('',(3.047410320091E-02,-3.971465000995E-02,
    0.998746251862));
#6211 = ORIENTED_EDGE('',*,*,#6212,.T.);
#6212 = EDGE_CURVE('',#6205,#4729,#6213,.T.);
#6213 = LINE('',#6214,#6215);
#6214 = CARTESIAN_POINT('',(28.159259796143,-23.17600059509,71.));
#6215 = VECTOR('',#6216,1.);
#6216 = DIRECTION('',(0.,0.,-1.));
#6217 = PLANE('',#6218);
#6218 = AXIS2_PLACEMENT_3D('',#6219,#6220,#6221);
#6219 = CARTESIAN_POINT('',(28.010696186892,-22.9823886057,
    61.267883045388));
#6220 = DIRECTION('',(0.793353529098,0.608761182951,0.));
#6221 = DIRECTION('',(-0.608761182951,0.793353529098,0.));
#6222 = ADVANCED_FACE('',(#6223),#6233,.T.);
#6223 = FACE_BOUND('',#6224,.T.);
#6224 = EDGE_LOOP('',(#6225,#6231,#6232));
#6225 = ORIENTED_EDGE('',*,*,#6226,.T.);
#6226 = EDGE_CURVE('',#6181,#6205,#6227,.T.);
#6227 = LINE('',#6228,#6229);
#6228 = CARTESIAN_POINT('',(27.579524993896,-22.4204750061,71.));
#6229 = VECTOR('',#6230,1.);
#6230 = DIRECTION('',(0.608761182951,-0.793353529098,0.));
#6231 = ORIENTED_EDGE('',*,*,#6204,.F.);
#6232 = ORIENTED_EDGE('',*,*,#6180,.F.);
#6233 = PLANE('',#6234);
#6234 = AXIS2_PLACEMENT_3D('',#6235,#6236,#6237);
#6235 = CARTESIAN_POINT('',(27.728088603147,-22.61408699549,
    61.732116954612));
#6236 = DIRECTION('',(0.793353529098,0.608761182951,0.));
#6237 = DIRECTION('',(-0.608761182951,0.793353529098,0.));
#6238 = ADVANCED_FACE('',(#6239),#6256,.T.);
#6239 = FACE_BOUND('',#6240,.T.);
#6240 = EDGE_LOOP('',(#6241,#6242,#6250));
#6241 = ORIENTED_EDGE('',*,*,#4827,.F.);
#6242 = ORIENTED_EDGE('',*,*,#6243,.T.);
#6243 = EDGE_CURVE('',#4729,#6244,#6246,.T.);
#6244 = VERTEX_POINT('',#6245);
#6245 = CARTESIAN_POINT('',(28.523696899414,-24.05582809448,71.));
#6246 = LINE('',#6247,#6248);
#6247 = CARTESIAN_POINT('',(28.159259796143,-23.17600059509,52.));
#6248 = VECTOR('',#6249,1.);
#6249 = DIRECTION('',(1.915685216822E-02,-4.624865357573E-02,
    0.998746252587));
#6250 = ORIENTED_EDGE('',*,*,#6251,.T.);
#6251 = EDGE_CURVE('',#6244,#4819,#6252,.T.);
#6252 = LINE('',#6253,#6254);
#6253 = CARTESIAN_POINT('',(28.523696899414,-24.05582809448,71.));
#6254 = VECTOR('',#6255,1.);
#6255 = DIRECTION('',(0.,0.,-1.));
#6256 = PLANE('',#6257);
#6257 = AXIS2_PLACEMENT_3D('',#6258,#6259,#6260);
#6258 = CARTESIAN_POINT('',(28.430305764685,-23.83036233428,
    61.267883110928));
#6259 = DIRECTION('',(0.923879302156,0.382683988491,0.));
#6260 = DIRECTION('',(-0.382683988491,0.923879302156,0.));
#6261 = ADVANCED_FACE('',(#6262),#6272,.T.);
#6262 = FACE_BOUND('',#6263,.T.);
#6263 = EDGE_LOOP('',(#6264,#6270,#6271));
#6264 = ORIENTED_EDGE('',*,*,#6265,.T.);
#6265 = EDGE_CURVE('',#6205,#6244,#6266,.T.);
#6266 = LINE('',#6267,#6268);
#6267 = CARTESIAN_POINT('',(28.159259796143,-23.17600059509,71.));
#6268 = VECTOR('',#6269,1.);
#6269 = DIRECTION('',(0.382683988491,-0.923879302156,0.));
#6270 = ORIENTED_EDGE('',*,*,#6243,.F.);
#6271 = ORIENTED_EDGE('',*,*,#6212,.F.);
#6272 = PLANE('',#6273);
#6273 = AXIS2_PLACEMENT_3D('',#6274,#6275,#6276);
#6274 = CARTESIAN_POINT('',(28.252650930872,-23.40146635529,
    61.732116889072));
#6275 = DIRECTION('',(0.923879302156,0.382683988491,0.));
#6276 = DIRECTION('',(-0.382683988491,0.923879302156,0.));
#6277 = ADVANCED_FACE('',(#6278),#6295,.T.);
#6278 = FACE_BOUND('',#6279,.T.);
#6279 = EDGE_LOOP('',(#6280,#6281,#6289));
#6280 = ORIENTED_EDGE('',*,*,#5971,.F.);
#6281 = ORIENTED_EDGE('',*,*,#6282,.T.);
#6282 = EDGE_CURVE('',#4819,#6283,#6285,.T.);
#6283 = VERTEX_POINT('',#6284);
#6284 = CARTESIAN_POINT('',(28.648000717163,-25.,71.));
#6285 = LINE('',#6286,#6287);
#6286 = CARTESIAN_POINT('',(28.523696899414,-24.05582809448,52.));
#6287 = VECTOR('',#6288,1.);
#6288 = DIRECTION('',(6.534103787059E-03,-4.96309553093E-02,
    0.998746250938));
#6289 = ORIENTED_EDGE('',*,*,#6290,.T.);
#6290 = EDGE_CURVE('',#6283,#5942,#6291,.T.);
#6291 = LINE('',#6292,#6293);
#6292 = CARTESIAN_POINT('',(28.648000717163,-25.,71.));
#6293 = VECTOR('',#6294,1.);
#6294 = DIRECTION('',(0.,0.,-1.));
#6295 = PLANE('',#6296);
#6296 = AXIS2_PLACEMENT_3D('',#6297,#6298,#6299);
#6297 = CARTESIAN_POINT('',(28.616146455692,-24.75804525317,
    61.267882961882));
#6298 = DIRECTION('',(0.99144469447,0.130527459978,0.));
#6299 = DIRECTION('',(-0.130527459978,0.99144469447,0.));
#6300 = ADVANCED_FACE('',(#6301),#6311,.T.);
#6301 = FACE_BOUND('',#6302,.T.);
#6302 = EDGE_LOOP('',(#6303,#6309,#6310));
#6303 = ORIENTED_EDGE('',*,*,#6304,.T.);
#6304 = EDGE_CURVE('',#6244,#6283,#6305,.T.);
#6305 = LINE('',#6306,#6307);
#6306 = CARTESIAN_POINT('',(28.523696899414,-24.05582809448,71.));
#6307 = VECTOR('',#6308,1.);
#6308 = DIRECTION('',(0.130527459978,-0.99144469447,0.));
#6309 = ORIENTED_EDGE('',*,*,#6282,.F.);
#6310 = ORIENTED_EDGE('',*,*,#6251,.F.);
#6311 = PLANE('',#6312);
#6312 = AXIS2_PLACEMENT_3D('',#6313,#6314,#6315);
#6313 = CARTESIAN_POINT('',(28.555551160885,-24.2977828413,
    61.732117038118));
#6314 = DIRECTION('',(0.99144469447,0.130527459978,0.));
#6315 = DIRECTION('',(-0.130527459978,0.99144469447,0.));
#6316 = ADVANCED_FACE('',(#6317),#6327,.T.);
#6317 = FACE_BOUND('',#6318,.T.);
#6318 = EDGE_LOOP('',(#6319,#6320,#6326));
#6319 = ORIENTED_EDGE('',*,*,#5941,.F.);
#6320 = ORIENTED_EDGE('',*,*,#6321,.T.);
#6321 = EDGE_CURVE('',#5942,#3935,#6322,.T.);
#6322 = LINE('',#6323,#6324);
#6323 = CARTESIAN_POINT('',(28.648000717163,-25.,52.));
#6324 = VECTOR('',#6325,1.);
#6325 = DIRECTION('',(-6.534103787059E-03,-4.96309553093E-02,
    0.998746250938));
#6326 = ORIENTED_EDGE('',*,*,#6026,.F.);
#6327 = PLANE('',#6328);
#6328 = AXIS2_PLACEMENT_3D('',#6329,#6330,#6331);
#6329 = CARTESIAN_POINT('',(28.555551160885,-25.70221715869,
    61.267882961882));
#6330 = DIRECTION('',(0.99144469447,-0.130527459978,0.));
#6331 = DIRECTION('',(0.130527459978,0.99144469447,0.));
#6332 = ADVANCED_FACE('',(#6333),#6343,.T.);
#6333 = FACE_BOUND('',#6334,.T.);
#6334 = EDGE_LOOP('',(#6335,#6341,#6342));
#6335 = ORIENTED_EDGE('',*,*,#6336,.T.);
#6336 = EDGE_CURVE('',#6283,#3935,#6337,.T.);
#6337 = LINE('',#6338,#6339);
#6338 = CARTESIAN_POINT('',(28.648000717163,-25.,71.));
#6339 = VECTOR('',#6340,1.);
#6340 = DIRECTION('',(-0.130527459978,-0.99144469447,0.));
#6341 = ORIENTED_EDGE('',*,*,#6321,.F.);
#6342 = ORIENTED_EDGE('',*,*,#6290,.F.);
#6343 = PLANE('',#6344);
#6344 = AXIS2_PLACEMENT_3D('',#6345,#6346,#6347);
#6345 = CARTESIAN_POINT('',(28.616146455692,-25.24195474682,
    61.732117038118));
#6346 = DIRECTION('',(0.99144469447,-0.130527459978,0.));
#6347 = DIRECTION('',(0.130527459978,0.99144469447,0.));
#6348 = ADVANCED_FACE('',(#6349),#6366,.T.);
#6349 = FACE_BOUND('',#6350,.T.);
#6350 = EDGE_LOOP('',(#6351,#6359,#6365));
#6351 = ORIENTED_EDGE('',*,*,#6352,.T.);
#6352 = EDGE_CURVE('',#4882,#6353,#6355,.T.);
#6353 = VERTEX_POINT('',#6354);
#6354 = CARTESIAN_POINT('',(23.176000595093,-21.84074020385,71.));
#6355 = LINE('',#6356,#6357);
#6356 = CARTESIAN_POINT('',(23.176000595093,-21.84074020385,52.));
#6357 = VECTOR('',#6358,1.);
#6358 = DIRECTION('',(0.,0.,1.));
#6359 = ORIENTED_EDGE('',*,*,#6360,.T.);
#6360 = EDGE_CURVE('',#6353,#4843,#6361,.T.);
#6361 = LINE('',#6362,#6363);
#6362 = CARTESIAN_POINT('',(23.176000595093,-21.84074020385,71.));
#6363 = VECTOR('',#6364,1.);
#6364 = DIRECTION('',(4.624865357573E-02,1.915685216822E-02,
    -0.998746252587));
#6365 = ORIENTED_EDGE('',*,*,#4889,.F.);
#6366 = PLANE('',#6367);
#6367 = AXIS2_PLACEMENT_3D('',#6368,#6369,#6370);
#6368 = CARTESIAN_POINT('',(23.401466355293,-21.74734906912,
    61.267883110928));
#6369 = DIRECTION('',(-0.382683988491,0.923879302156,0.));
#6370 = DIRECTION('',(0.923879302156,0.382683988491,0.));
#6371 = ADVANCED_FACE('',(#6372),#6382,.T.);
#6372 = FACE_BOUND('',#6373,.T.);
#6373 = EDGE_LOOP('',(#6374,#6375,#6376));
#6374 = ORIENTED_EDGE('',*,*,#6040,.F.);
#6375 = ORIENTED_EDGE('',*,*,#6360,.F.);
#6376 = ORIENTED_EDGE('',*,*,#6377,.T.);
#6377 = EDGE_CURVE('',#6353,#6041,#6378,.T.);
#6378 = LINE('',#6379,#6380);
#6379 = CARTESIAN_POINT('',(23.176000595093,-21.84074020385,71.));
#6380 = VECTOR('',#6381,1.);
#6381 = DIRECTION('',(0.923879302156,0.382683988491,0.));
#6382 = PLANE('',#6383);
#6383 = AXIS2_PLACEMENT_3D('',#6384,#6385,#6386);
#6384 = CARTESIAN_POINT('',(23.830362334282,-21.56969423531,
    61.732116889072));
#6385 = DIRECTION('',(-0.382683988491,0.923879302156,0.));
#6386 = DIRECTION('',(0.923879302156,0.382683988491,0.));
#6387 = ADVANCED_FACE('',(#6388),#6405,.T.);
#6388 = FACE_BOUND('',#6389,.T.);
#6389 = EDGE_LOOP('',(#6390,#6398,#6404));
#6390 = ORIENTED_EDGE('',*,*,#6391,.T.);
#6391 = EDGE_CURVE('',#4068,#6392,#6394,.T.);
#6392 = VERTEX_POINT('',#6393);
#6393 = CARTESIAN_POINT('',(22.420475006104,-22.4204750061,71.));
#6394 = LINE('',#6395,#6396);
#6395 = CARTESIAN_POINT('',(22.420475006104,-22.4204750061,52.));
#6396 = VECTOR('',#6397,1.);
#6397 = DIRECTION('',(0.,0.,1.));
#6398 = ORIENTED_EDGE('',*,*,#6399,.T.);
#6399 = EDGE_CURVE('',#6392,#4882,#6400,.T.);
#6400 = LINE('',#6401,#6402);
#6401 = CARTESIAN_POINT('',(22.420475006104,-22.4204750061,71.));
#6402 = VECTOR('',#6403,1.);
#6403 = DIRECTION('',(3.971465000995E-02,3.047410320091E-02,
    -0.998746251862));
#6404 = ORIENTED_EDGE('',*,*,#4933,.F.);
#6405 = PLANE('',#6406);
#6406 = AXIS2_PLACEMENT_3D('',#6407,#6408,#6409);
#6407 = CARTESIAN_POINT('',(22.614086995493,-22.27191139685,
    61.267883045388));
#6408 = DIRECTION('',(-0.608761182951,0.793353529098,0.));
#6409 = DIRECTION('',(0.793353529098,0.608761182951,0.));
#6410 = ADVANCED_FACE('',(#6411),#6421,.T.);
#6411 = FACE_BOUND('',#6412,.T.);
#6412 = EDGE_LOOP('',(#6413,#6414,#6415));
#6413 = ORIENTED_EDGE('',*,*,#6352,.F.);
#6414 = ORIENTED_EDGE('',*,*,#6399,.F.);
#6415 = ORIENTED_EDGE('',*,*,#6416,.T.);
#6416 = EDGE_CURVE('',#6392,#6353,#6417,.T.);
#6417 = LINE('',#6418,#6419);
#6418 = CARTESIAN_POINT('',(22.420475006104,-22.4204750061,71.));
#6419 = VECTOR('',#6420,1.);
#6420 = DIRECTION('',(0.793353529098,0.608761182951,0.));
#6421 = PLANE('',#6422);
#6422 = AXIS2_PLACEMENT_3D('',#6423,#6424,#6425);
#6423 = CARTESIAN_POINT('',(22.982388605703,-21.9893038131,
    61.732116954612));
#6424 = DIRECTION('',(-0.608761182951,0.793353529098,0.));
#6425 = DIRECTION('',(0.793353529098,0.608761182951,0.));
#6426 = ADVANCED_FACE('',(#6427),#6437,.T.);
#6427 = FACE_BOUND('',#6428,.T.);
#6428 = EDGE_LOOP('',(#6429,#6430,#6436));
#6429 = ORIENTED_EDGE('',*,*,#4542,.F.);
#6430 = ORIENTED_EDGE('',*,*,#6431,.F.);
#6431 = EDGE_CURVE('',#6392,#4499,#6432,.T.);
#6432 = LINE('',#6433,#6434);
#6433 = CARTESIAN_POINT('',(22.420475006104,-22.4204750061,71.));
#6434 = VECTOR('',#6435,1.);
#6435 = DIRECTION('',(-3.047410320091E-02,-3.971465000995E-02,
    -0.998746251862));
#6436 = ORIENTED_EDGE('',*,*,#6391,.F.);
#6437 = PLANE('',#6438);
#6438 = AXIS2_PLACEMENT_3D('',#6439,#6440,#6441);
#6439 = CARTESIAN_POINT('',(22.271911396853,-22.61408699549,
    61.267883045388));
#6440 = DIRECTION('',(-0.793353529098,0.608761182951,-0.));
#6441 = DIRECTION('',(-0.608761182951,-0.793353529098,0.));
#6442 = ADVANCED_FACE('',(#6443),#6460,.T.);
#6443 = FACE_BOUND('',#6444,.T.);
#6444 = EDGE_LOOP('',(#6445,#6453,#6454));
#6445 = ORIENTED_EDGE('',*,*,#6446,.T.);
#6446 = EDGE_CURVE('',#6447,#6392,#6449,.T.);
#6447 = VERTEX_POINT('',#6448);
#6448 = CARTESIAN_POINT('',(21.840740203857,-23.17600059509,71.));
#6449 = LINE('',#6450,#6451);
#6450 = CARTESIAN_POINT('',(21.840740203857,-23.17600059509,71.));
#6451 = VECTOR('',#6452,1.);
#6452 = DIRECTION('',(0.608761182951,0.793353529098,0.));
#6453 = ORIENTED_EDGE('',*,*,#6431,.T.);
#6454 = ORIENTED_EDGE('',*,*,#6455,.T.);
#6455 = EDGE_CURVE('',#4499,#6447,#6456,.T.);
#6456 = LINE('',#6457,#6458);
#6457 = CARTESIAN_POINT('',(21.840740203857,-23.17600059509,52.));
#6458 = VECTOR('',#6459,1.);
#6459 = DIRECTION('',(0.,0.,1.));
#6460 = PLANE('',#6461);
#6461 = AXIS2_PLACEMENT_3D('',#6462,#6463,#6464);
#6462 = CARTESIAN_POINT('',(21.989303813108,-22.9823886057,
    61.732116954612));
#6463 = DIRECTION('',(-0.793353529098,0.608761182951,-0.));
#6464 = DIRECTION('',(-0.608761182951,-0.793353529098,0.));
#6465 = ADVANCED_FACE('',(#6466),#6476,.T.);
#6466 = FACE_BOUND('',#6467,.T.);
#6467 = EDGE_LOOP('',(#6468,#6469,#6475));
#6468 = ORIENTED_EDGE('',*,*,#4498,.F.);
#6469 = ORIENTED_EDGE('',*,*,#6470,.F.);
#6470 = EDGE_CURVE('',#6447,#4460,#6471,.T.);
#6471 = LINE('',#6472,#6473);
#6472 = CARTESIAN_POINT('',(21.840740203857,-23.17600059509,71.));
#6473 = VECTOR('',#6474,1.);
#6474 = DIRECTION('',(-1.915685216822E-02,-4.624865357573E-02,
    -0.998746252587));
#6475 = ORIENTED_EDGE('',*,*,#6455,.F.);
#6476 = PLANE('',#6477);
#6477 = AXIS2_PLACEMENT_3D('',#6478,#6479,#6480);
#6478 = CARTESIAN_POINT('',(21.747349069128,-23.40146635529,
    61.267883110928));
#6479 = DIRECTION('',(-0.923879302156,0.382683988491,-0.));
#6480 = DIRECTION('',(-0.382683988491,-0.923879302156,0.));
#6481 = ADVANCED_FACE('',(#6482),#6499,.T.);
#6482 = FACE_BOUND('',#6483,.T.);
#6483 = EDGE_LOOP('',(#6484,#6492,#6493));
#6484 = ORIENTED_EDGE('',*,*,#6485,.T.);
#6485 = EDGE_CURVE('',#6486,#6447,#6488,.T.);
#6486 = VERTEX_POINT('',#6487);
#6487 = CARTESIAN_POINT('',(21.476303100586,-24.05582809448,71.));
#6488 = LINE('',#6489,#6490);
#6489 = CARTESIAN_POINT('',(21.476303100586,-24.05582809448,71.));
#6490 = VECTOR('',#6491,1.);
#6491 = DIRECTION('',(0.382683988491,0.923879302156,0.));
#6492 = ORIENTED_EDGE('',*,*,#6470,.T.);
#6493 = ORIENTED_EDGE('',*,*,#6494,.T.);
#6494 = EDGE_CURVE('',#4460,#6486,#6495,.T.);
#6495 = LINE('',#6496,#6497);
#6496 = CARTESIAN_POINT('',(21.476303100586,-24.05582809448,52.));
#6497 = VECTOR('',#6498,1.);
#6498 = DIRECTION('',(0.,0.,1.));
#6499 = PLANE('',#6500);
#6500 = AXIS2_PLACEMENT_3D('',#6501,#6502,#6503);
#6501 = CARTESIAN_POINT('',(21.569694235315,-23.83036233428,
    61.732116889072));
#6502 = DIRECTION('',(-0.923879302156,0.382683988491,-0.));
#6503 = DIRECTION('',(-0.382683988491,-0.923879302156,0.));
#6504 = ADVANCED_FACE('',(#6505),#6515,.T.);
#6505 = FACE_BOUND('',#6506,.T.);
#6506 = EDGE_LOOP('',(#6507,#6508,#6514));
#6507 = ORIENTED_EDGE('',*,*,#4459,.F.);
#6508 = ORIENTED_EDGE('',*,*,#6509,.F.);
#6509 = EDGE_CURVE('',#6486,#4214,#6510,.T.);
#6510 = LINE('',#6511,#6512);
#6511 = CARTESIAN_POINT('',(21.476303100586,-24.05582809448,71.));
#6512 = VECTOR('',#6513,1.);
#6513 = DIRECTION('',(-6.534103787059E-03,-4.96309553093E-02,
    -0.998746250938));
#6514 = ORIENTED_EDGE('',*,*,#6494,.F.);
#6515 = PLANE('',#6516);
#6516 = AXIS2_PLACEMENT_3D('',#6517,#6518,#6519);
#6517 = CARTESIAN_POINT('',(21.444448839115,-24.2977828413,
    61.267882961882));
#6518 = DIRECTION('',(-0.99144469447,0.130527459978,-0.));
#6519 = DIRECTION('',(-0.130527459978,-0.99144469447,0.));
#6520 = ADVANCED_FACE('',(#6521),#6538,.T.);
#6521 = FACE_BOUND('',#6522,.T.);
#6522 = EDGE_LOOP('',(#6523,#6531,#6532));
#6523 = ORIENTED_EDGE('',*,*,#6524,.T.);
#6524 = EDGE_CURVE('',#6525,#6486,#6527,.T.);
#6525 = VERTEX_POINT('',#6526);
#6526 = CARTESIAN_POINT('',(21.351999282837,-25.,71.));
#6527 = LINE('',#6528,#6529);
#6528 = CARTESIAN_POINT('',(21.351999282837,-25.,71.));
#6529 = VECTOR('',#6530,1.);
#6530 = DIRECTION('',(0.130527459978,0.99144469447,0.));
#6531 = ORIENTED_EDGE('',*,*,#6509,.T.);
#6532 = ORIENTED_EDGE('',*,*,#6533,.T.);
#6533 = EDGE_CURVE('',#4214,#6525,#6534,.T.);
#6534 = LINE('',#6535,#6536);
#6535 = CARTESIAN_POINT('',(21.351999282837,-25.,52.));
#6536 = VECTOR('',#6537,1.);
#6537 = DIRECTION('',(0.,0.,1.));
#6538 = PLANE('',#6539);
#6539 = AXIS2_PLACEMENT_3D('',#6540,#6541,#6542);
#6540 = CARTESIAN_POINT('',(21.383853544308,-24.75804525317,
    61.732117038118));
#6541 = DIRECTION('',(-0.99144469447,0.130527459978,-0.));
#6542 = DIRECTION('',(-0.130527459978,-0.99144469447,0.));
#6543 = ADVANCED_FACE('',(#6544),#6554,.T.);
#6544 = FACE_BOUND('',#6545,.T.);
#6545 = EDGE_LOOP('',(#6546,#6547,#6553));
#6546 = ORIENTED_EDGE('',*,*,#4222,.F.);
#6547 = ORIENTED_EDGE('',*,*,#6548,.F.);
#6548 = EDGE_CURVE('',#6525,#4191,#6549,.T.);
#6549 = LINE('',#6550,#6551);
#6550 = CARTESIAN_POINT('',(21.351999282837,-25.,71.));
#6551 = VECTOR('',#6552,1.);
#6552 = DIRECTION('',(6.534103787059E-03,-4.96309553093E-02,
    -0.998746250938));
#6553 = ORIENTED_EDGE('',*,*,#6533,.F.);
#6554 = PLANE('',#6555);
#6555 = AXIS2_PLACEMENT_3D('',#6556,#6557,#6558);
#6556 = CARTESIAN_POINT('',(21.383853544308,-25.24195474682,
    61.267882961882));
#6557 = DIRECTION('',(-0.99144469447,-0.130527459978,-0.));
#6558 = DIRECTION('',(0.130527459978,-0.99144469447,0.));
#6559 = ADVANCED_FACE('',(#6560),#6577,.T.);
#6560 = FACE_BOUND('',#6561,.T.);
#6561 = EDGE_LOOP('',(#6562,#6570,#6571));
#6562 = ORIENTED_EDGE('',*,*,#6563,.T.);
#6563 = EDGE_CURVE('',#6564,#6525,#6566,.T.);
#6564 = VERTEX_POINT('',#6565);
#6565 = CARTESIAN_POINT('',(21.476303100586,-25.94417190551,71.));
#6566 = LINE('',#6567,#6568);
#6567 = CARTESIAN_POINT('',(21.476303100586,-25.94417190551,71.));
#6568 = VECTOR('',#6569,1.);
#6569 = DIRECTION('',(-0.130527459978,0.99144469447,0.));
#6570 = ORIENTED_EDGE('',*,*,#6548,.T.);
#6571 = ORIENTED_EDGE('',*,*,#6572,.T.);
#6572 = EDGE_CURVE('',#4191,#6564,#6573,.T.);
#6573 = LINE('',#6574,#6575);
#6574 = CARTESIAN_POINT('',(21.476303100586,-25.94417190551,52.));
#6575 = VECTOR('',#6576,1.);
#6576 = DIRECTION('',(0.,0.,1.));
#6577 = PLANE('',#6578);
#6578 = AXIS2_PLACEMENT_3D('',#6579,#6580,#6581);
#6579 = CARTESIAN_POINT('',(21.444448839115,-25.70221715869,
    61.732117038118));
#6580 = DIRECTION('',(-0.99144469447,-0.130527459978,-0.));
#6581 = DIRECTION('',(0.130527459978,-0.99144469447,0.));
#6582 = ADVANCED_FACE('',(#6583),#6593,.T.);
#6583 = FACE_BOUND('',#6584,.T.);
#6584 = EDGE_LOOP('',(#6585,#6586,#6592));
#6585 = ORIENTED_EDGE('',*,*,#4245,.F.);
#6586 = ORIENTED_EDGE('',*,*,#6587,.F.);
#6587 = EDGE_CURVE('',#6564,#4238,#6588,.T.);
#6588 = LINE('',#6589,#6590);
#6589 = CARTESIAN_POINT('',(21.476303100586,-25.94417190551,71.));
#6590 = VECTOR('',#6591,1.);
#6591 = DIRECTION('',(1.915685216822E-02,-4.624865357573E-02,
    -0.998746252587));
#6592 = ORIENTED_EDGE('',*,*,#6572,.F.);
#6593 = PLANE('',#6594);
#6594 = AXIS2_PLACEMENT_3D('',#6595,#6596,#6597);
#6595 = CARTESIAN_POINT('',(21.569694235315,-26.16963766571,
    61.267883110928));
#6596 = DIRECTION('',(-0.923879302156,-0.382683988491,-0.));
#6597 = DIRECTION('',(0.382683988491,-0.923879302156,0.));
#6598 = ADVANCED_FACE('',(#6599),#6616,.T.);
#6599 = FACE_BOUND('',#6600,.T.);
#6600 = EDGE_LOOP('',(#6601,#6609,#6610));
#6601 = ORIENTED_EDGE('',*,*,#6602,.T.);
#6602 = EDGE_CURVE('',#6603,#6564,#6605,.T.);
#6603 = VERTEX_POINT('',#6604);
#6604 = CARTESIAN_POINT('',(21.840740203857,-26.8239994049,71.));
#6605 = LINE('',#6606,#6607);
#6606 = CARTESIAN_POINT('',(21.840740203857,-26.8239994049,71.));
#6607 = VECTOR('',#6608,1.);
#6608 = DIRECTION('',(-0.382683988491,0.923879302156,0.));
#6609 = ORIENTED_EDGE('',*,*,#6587,.T.);
#6610 = ORIENTED_EDGE('',*,*,#6611,.T.);
#6611 = EDGE_CURVE('',#4238,#6603,#6612,.T.);
#6612 = LINE('',#6613,#6614);
#6613 = CARTESIAN_POINT('',(21.840740203857,-26.8239994049,52.));
#6614 = VECTOR('',#6615,1.);
#6615 = DIRECTION('',(0.,0.,1.));
#6616 = PLANE('',#6617);
#6617 = AXIS2_PLACEMENT_3D('',#6618,#6619,#6620);
#6618 = CARTESIAN_POINT('',(21.747349069128,-26.5985336447,
    61.732116889072));
#6619 = DIRECTION('',(-0.923879302156,-0.382683988491,-0.));
#6620 = DIRECTION('',(0.382683988491,-0.923879302156,0.));
#6621 = ADVANCED_FACE('',(#6622),#6632,.T.);
#6622 = FACE_BOUND('',#6623,.T.);
#6623 = EDGE_LOOP('',(#6624,#6625,#6631));
#6624 = ORIENTED_EDGE('',*,*,#4429,.F.);
#6625 = ORIENTED_EDGE('',*,*,#6626,.F.);
#6626 = EDGE_CURVE('',#6603,#4384,#6627,.T.);
#6627 = LINE('',#6628,#6629);
#6628 = CARTESIAN_POINT('',(21.840740203857,-26.8239994049,71.));
#6629 = VECTOR('',#6630,1.);
#6630 = DIRECTION('',(3.047410320091E-02,-3.971465000995E-02,
    -0.998746251862));
#6631 = ORIENTED_EDGE('',*,*,#6611,.F.);
#6632 = PLANE('',#6633);
#6633 = AXIS2_PLACEMENT_3D('',#6634,#6635,#6636);
#6634 = CARTESIAN_POINT('',(21.989303813108,-27.01761139429,
    61.267883045388));
#6635 = DIRECTION('',(-0.793353529098,-0.608761182951,-0.));
#6636 = DIRECTION('',(0.608761182951,-0.793353529098,0.));
#6637 = ADVANCED_FACE('',(#6638),#6655,.T.);
#6638 = FACE_BOUND('',#6639,.T.);
#6639 = EDGE_LOOP('',(#6640,#6648,#6649));
#6640 = ORIENTED_EDGE('',*,*,#6641,.T.);
#6641 = EDGE_CURVE('',#6642,#6603,#6644,.T.);
#6642 = VERTEX_POINT('',#6643);
#6643 = CARTESIAN_POINT('',(22.420475006104,-27.57952499389,71.));
#6644 = LINE('',#6645,#6646);
#6645 = CARTESIAN_POINT('',(22.420475006104,-27.57952499389,71.));
#6646 = VECTOR('',#6647,1.);
#6647 = DIRECTION('',(-0.608761182951,0.793353529098,0.));
#6648 = ORIENTED_EDGE('',*,*,#6626,.T.);
#6649 = ORIENTED_EDGE('',*,*,#6650,.T.);
#6650 = EDGE_CURVE('',#4384,#6642,#6651,.T.);
#6651 = LINE('',#6652,#6653);
#6652 = CARTESIAN_POINT('',(22.420475006104,-27.57952499389,52.));
#6653 = VECTOR('',#6654,1.);
#6654 = DIRECTION('',(0.,0.,1.));
#6655 = PLANE('',#6656);
#6656 = AXIS2_PLACEMENT_3D('',#6657,#6658,#6659);
#6657 = CARTESIAN_POINT('',(22.271911396853,-27.3859130045,
    61.732116954612));
#6658 = DIRECTION('',(-0.793353529098,-0.608761182951,-0.));
#6659 = DIRECTION('',(0.608761182951,-0.793353529098,0.));
#6660 = ADVANCED_FACE('',(#6661),#6678,.T.);
#6661 = FACE_BOUND('',#6662,.T.);
#6662 = EDGE_LOOP('',(#6663,#6671,#6677));
#6663 = ORIENTED_EDGE('',*,*,#6664,.T.);
#6664 = EDGE_CURVE('',#4361,#6665,#6667,.T.);
#6665 = VERTEX_POINT('',#6666);
#6666 = CARTESIAN_POINT('',(23.176000595093,-28.15925979614,71.));
#6667 = LINE('',#6668,#6669);
#6668 = CARTESIAN_POINT('',(23.176000595093,-28.15925979614,52.));
#6669 = VECTOR('',#6670,1.);
#6670 = DIRECTION('',(0.,0.,1.));
#6671 = ORIENTED_EDGE('',*,*,#6672,.T.);
#6672 = EDGE_CURVE('',#6665,#4384,#6673,.T.);
#6673 = LINE('',#6674,#6675);
#6674 = CARTESIAN_POINT('',(23.176000595093,-28.15925979614,71.));
#6675 = VECTOR('',#6676,1.);
#6676 = DIRECTION('',(-3.971465000995E-02,3.047410320091E-02,
    -0.998746251862));
#6677 = ORIENTED_EDGE('',*,*,#4392,.F.);
#6678 = PLANE('',#6679);
#6679 = AXIS2_PLACEMENT_3D('',#6680,#6681,#6682);
#6680 = CARTESIAN_POINT('',(22.982388605703,-28.01069618689,
    61.267883045388));
#6681 = DIRECTION('',(-0.608761182951,-0.793353529098,-0.));
#6682 = DIRECTION('',(-0.793353529098,0.608761182951,0.));
#6683 = ADVANCED_FACE('',(#6684),#6694,.T.);
#6684 = FACE_BOUND('',#6685,.T.);
#6685 = EDGE_LOOP('',(#6686,#6687,#6688));
#6686 = ORIENTED_EDGE('',*,*,#6650,.F.);
#6687 = ORIENTED_EDGE('',*,*,#6672,.F.);
#6688 = ORIENTED_EDGE('',*,*,#6689,.T.);
#6689 = EDGE_CURVE('',#6665,#6642,#6690,.T.);
#6690 = LINE('',#6691,#6692);
#6691 = CARTESIAN_POINT('',(23.176000595093,-28.15925979614,71.));
#6692 = VECTOR('',#6693,1.);
#6693 = DIRECTION('',(-0.793353529098,0.608761182951,0.));
#6694 = PLANE('',#6695);
#6695 = AXIS2_PLACEMENT_3D('',#6696,#6697,#6698);
#6696 = CARTESIAN_POINT('',(22.614086995493,-27.72808860314,
    61.732116954612));
#6697 = DIRECTION('',(-0.608761182951,-0.793353529098,-0.));
#6698 = DIRECTION('',(-0.793353529098,0.608761182951,0.));
#6699 = ADVANCED_FACE('',(#6700),#6717,.T.);
#6700 = FACE_BOUND('',#6701,.T.);
#6701 = EDGE_LOOP('',(#6702,#6710,#6716));
#6702 = ORIENTED_EDGE('',*,*,#6703,.T.);
#6703 = EDGE_CURVE('',#5653,#6704,#6706,.T.);
#6704 = VERTEX_POINT('',#6705);
#6705 = CARTESIAN_POINT('',(24.055828094482,-28.52369689941,71.));
#6706 = LINE('',#6707,#6708);
#6707 = CARTESIAN_POINT('',(24.055828094482,-28.52369689941,52.));
#6708 = VECTOR('',#6709,1.);
#6709 = DIRECTION('',(0.,0.,1.));
#6710 = ORIENTED_EDGE('',*,*,#6711,.T.);
#6711 = EDGE_CURVE('',#6704,#4361,#6712,.T.);
#6712 = LINE('',#6713,#6714);
#6713 = CARTESIAN_POINT('',(24.055828094482,-28.52369689941,71.));
#6714 = VECTOR('',#6715,1.);
#6715 = DIRECTION('',(-4.624865357573E-02,1.915685216822E-02,
    -0.998746252587));
#6716 = ORIENTED_EDGE('',*,*,#5677,.F.);
#6717 = PLANE('',#6718);
#6718 = AXIS2_PLACEMENT_3D('',#6719,#6720,#6721);
#6719 = CARTESIAN_POINT('',(23.830362334282,-28.43030576468,
    61.267883110928));
#6720 = DIRECTION('',(-0.382683988491,-0.923879302156,-0.));
#6721 = DIRECTION('',(-0.923879302156,0.382683988491,0.));
#6722 = ADVANCED_FACE('',(#6723),#6733,.T.);
#6723 = FACE_BOUND('',#6724,.T.);
#6724 = EDGE_LOOP('',(#6725,#6726,#6727));
#6725 = ORIENTED_EDGE('',*,*,#6664,.F.);
#6726 = ORIENTED_EDGE('',*,*,#6711,.F.);
#6727 = ORIENTED_EDGE('',*,*,#6728,.T.);
#6728 = EDGE_CURVE('',#6704,#6665,#6729,.T.);
#6729 = LINE('',#6730,#6731);
#6730 = CARTESIAN_POINT('',(24.055828094482,-28.52369689941,71.));
#6731 = VECTOR('',#6732,1.);
#6732 = DIRECTION('',(-0.923879302156,0.382683988491,0.));
#6733 = PLANE('',#6734);
#6734 = AXIS2_PLACEMENT_3D('',#6735,#6736,#6737);
#6735 = CARTESIAN_POINT('',(23.401466355293,-28.25265093087,
    61.732116889072));
#6736 = DIRECTION('',(-0.382683988491,-0.923879302156,-0.));
#6737 = DIRECTION('',(-0.923879302156,0.382683988491,0.));
#6738 = ADVANCED_FACE('',(#6739),#6756,.T.);
#6739 = FACE_BOUND('',#6740,.T.);
#6740 = EDGE_LOOP('',(#6741,#6749,#6755));
#6741 = ORIENTED_EDGE('',*,*,#6742,.T.);
#6742 = EDGE_CURVE('',#5692,#6743,#6745,.T.);
#6743 = VERTEX_POINT('',#6744);
#6744 = CARTESIAN_POINT('',(25.,-28.64800071716,71.));
#6745 = LINE('',#6746,#6747);
#6746 = CARTESIAN_POINT('',(25.,-28.64800071716,52.));
#6747 = VECTOR('',#6748,1.);
#6748 = DIRECTION('',(0.,0.,1.));
#6749 = ORIENTED_EDGE('',*,*,#6750,.T.);
#6750 = EDGE_CURVE('',#6743,#5653,#6751,.T.);
#6751 = LINE('',#6752,#6753);
#6752 = CARTESIAN_POINT('',(25.,-28.64800071716,71.));
#6753 = VECTOR('',#6754,1.);
#6754 = DIRECTION('',(-4.96309553093E-02,6.534103787059E-03,
    -0.998746250938));
#6755 = ORIENTED_EDGE('',*,*,#5716,.F.);
#6756 = PLANE('',#6757);
#6757 = AXIS2_PLACEMENT_3D('',#6758,#6759,#6760);
#6758 = CARTESIAN_POINT('',(24.758045253179,-28.61614645569,
    61.267882961882));
#6759 = DIRECTION('',(-0.130527459978,-0.99144469447,-0.));
#6760 = DIRECTION('',(-0.99144469447,0.130527459978,0.));
#6761 = ADVANCED_FACE('',(#6762),#6772,.T.);
#6762 = FACE_BOUND('',#6763,.T.);
#6763 = EDGE_LOOP('',(#6764,#6765,#6766));
#6764 = ORIENTED_EDGE('',*,*,#6703,.F.);
#6765 = ORIENTED_EDGE('',*,*,#6750,.F.);
#6766 = ORIENTED_EDGE('',*,*,#6767,.T.);
#6767 = EDGE_CURVE('',#6743,#6704,#6768,.T.);
#6768 = LINE('',#6769,#6770);
#6769 = CARTESIAN_POINT('',(25.,-28.64800071716,71.));
#6770 = VECTOR('',#6771,1.);
#6771 = DIRECTION('',(-0.99144469447,0.130527459978,0.));
#6772 = PLANE('',#6773);
#6773 = AXIS2_PLACEMENT_3D('',#6774,#6775,#6776);
#6774 = CARTESIAN_POINT('',(24.297782841303,-28.55555116088,
    61.732117038118));
#6775 = DIRECTION('',(-0.130527459978,-0.99144469447,-0.));
#6776 = DIRECTION('',(-0.99144469447,0.130527459978,0.));
#6777 = ADVANCED_FACE('',(#6778),#6795,.T.);
#6778 = FACE_BOUND('',#6779,.T.);
#6779 = EDGE_LOOP('',(#6780,#6788,#6794));
#6780 = ORIENTED_EDGE('',*,*,#6781,.T.);
#6781 = EDGE_CURVE('',#5731,#6782,#6784,.T.);
#6782 = VERTEX_POINT('',#6783);
#6783 = CARTESIAN_POINT('',(25.944171905518,-28.52369689941,71.));
#6784 = LINE('',#6785,#6786);
#6785 = CARTESIAN_POINT('',(25.944171905518,-28.52369689941,52.));
#6786 = VECTOR('',#6787,1.);
#6787 = DIRECTION('',(0.,0.,1.));
#6788 = ORIENTED_EDGE('',*,*,#6789,.T.);
#6789 = EDGE_CURVE('',#6782,#5692,#6790,.T.);
#6790 = LINE('',#6791,#6792);
#6791 = CARTESIAN_POINT('',(25.944171905518,-28.52369689941,71.));
#6792 = VECTOR('',#6793,1.);
#6793 = DIRECTION('',(-4.96309553093E-02,-6.534103787059E-03,
    -0.998746250938));
#6794 = ORIENTED_EDGE('',*,*,#5755,.F.);
#6795 = PLANE('',#6796);
#6796 = AXIS2_PLACEMENT_3D('',#6797,#6798,#6799);
#6797 = CARTESIAN_POINT('',(25.702217158697,-28.55555116088,
    61.267882961882));
#6798 = DIRECTION('',(0.130527459978,-0.99144469447,-0.));
#6799 = DIRECTION('',(-0.99144469447,-0.130527459978,0.));
#6800 = ADVANCED_FACE('',(#6801),#6811,.T.);
#6801 = FACE_BOUND('',#6802,.T.);
#6802 = EDGE_LOOP('',(#6803,#6804,#6805));
#6803 = ORIENTED_EDGE('',*,*,#6742,.F.);
#6804 = ORIENTED_EDGE('',*,*,#6789,.F.);
#6805 = ORIENTED_EDGE('',*,*,#6806,.T.);
#6806 = EDGE_CURVE('',#6782,#6743,#6807,.T.);
#6807 = LINE('',#6808,#6809);
#6808 = CARTESIAN_POINT('',(25.944171905518,-28.52369689941,71.));
#6809 = VECTOR('',#6810,1.);
#6810 = DIRECTION('',(-0.99144469447,-0.130527459978,0.));
#6811 = PLANE('',#6812);
#6812 = AXIS2_PLACEMENT_3D('',#6813,#6814,#6815);
#6813 = CARTESIAN_POINT('',(25.241954746821,-28.61614645569,
    61.732117038118));
#6814 = DIRECTION('',(0.130527459978,-0.99144469447,-0.));
#6815 = DIRECTION('',(-0.99144469447,-0.130527459978,0.));
#6816 = ADVANCED_FACE('',(#6817),#6834,.T.);
#6817 = FACE_BOUND('',#6818,.T.);
#6818 = EDGE_LOOP('',(#6819,#6827,#6833));
#6819 = ORIENTED_EDGE('',*,*,#6820,.T.);
#6820 = EDGE_CURVE('',#5770,#6821,#6823,.T.);
#6821 = VERTEX_POINT('',#6822);
#6822 = CARTESIAN_POINT('',(26.823999404907,-28.15925979614,71.));
#6823 = LINE('',#6824,#6825);
#6824 = CARTESIAN_POINT('',(26.823999404907,-28.15925979614,52.));
#6825 = VECTOR('',#6826,1.);
#6826 = DIRECTION('',(0.,0.,1.));
#6827 = ORIENTED_EDGE('',*,*,#6828,.T.);
#6828 = EDGE_CURVE('',#6821,#5731,#6829,.T.);
#6829 = LINE('',#6830,#6831);
#6830 = CARTESIAN_POINT('',(26.823999404907,-28.15925979614,71.));
#6831 = VECTOR('',#6832,1.);
#6832 = DIRECTION('',(-4.624865357573E-02,-1.915685216822E-02,
    -0.998746252587));
#6833 = ORIENTED_EDGE('',*,*,#5794,.F.);
#6834 = PLANE('',#6835);
#6835 = AXIS2_PLACEMENT_3D('',#6836,#6837,#6838);
#6836 = CARTESIAN_POINT('',(26.598533644707,-28.25265093087,
    61.267883110928));
#6837 = DIRECTION('',(0.382683988491,-0.923879302156,-0.));
#6838 = DIRECTION('',(-0.923879302156,-0.382683988491,0.));
#6839 = ADVANCED_FACE('',(#6840),#6850,.T.);
#6840 = FACE_BOUND('',#6841,.T.);
#6841 = EDGE_LOOP('',(#6842,#6843,#6844));
#6842 = ORIENTED_EDGE('',*,*,#6781,.F.);
#6843 = ORIENTED_EDGE('',*,*,#6828,.F.);
#6844 = ORIENTED_EDGE('',*,*,#6845,.T.);
#6845 = EDGE_CURVE('',#6821,#6782,#6846,.T.);
#6846 = LINE('',#6847,#6848);
#6847 = CARTESIAN_POINT('',(26.823999404907,-28.15925979614,71.));
#6848 = VECTOR('',#6849,1.);
#6849 = DIRECTION('',(-0.923879302156,-0.382683988491,0.));
#6850 = PLANE('',#6851);
#6851 = AXIS2_PLACEMENT_3D('',#6852,#6853,#6854);
#6852 = CARTESIAN_POINT('',(26.169637665718,-28.43030576468,
    61.732116889072));
#6853 = DIRECTION('',(0.382683988491,-0.923879302156,-0.));
#6854 = DIRECTION('',(-0.923879302156,-0.382683988491,0.));
#6855 = ADVANCED_FACE('',(#6856),#6873,.T.);
#6856 = FACE_BOUND('',#6857,.T.);
#6857 = EDGE_LOOP('',(#6858,#6866,#6872));
#6858 = ORIENTED_EDGE('',*,*,#6859,.T.);
#6859 = EDGE_CURVE('',#5809,#6860,#6862,.T.);
#6860 = VERTEX_POINT('',#6861);
#6861 = CARTESIAN_POINT('',(27.579524993896,-27.57952499389,71.));
#6862 = LINE('',#6863,#6864);
#6863 = CARTESIAN_POINT('',(27.579524993896,-27.57952499389,52.));
#6864 = VECTOR('',#6865,1.);
#6865 = DIRECTION('',(0.,0.,1.));
#6866 = ORIENTED_EDGE('',*,*,#6867,.T.);
#6867 = EDGE_CURVE('',#6860,#5770,#6868,.T.);
#6868 = LINE('',#6869,#6870);
#6869 = CARTESIAN_POINT('',(27.579524993896,-27.57952499389,71.));
#6870 = VECTOR('',#6871,1.);
#6871 = DIRECTION('',(-3.971465000995E-02,-3.047410320091E-02,
    -0.998746251862));
#6872 = ORIENTED_EDGE('',*,*,#5833,.F.);
#6873 = PLANE('',#6874);
#6874 = AXIS2_PLACEMENT_3D('',#6875,#6876,#6877);
#6875 = CARTESIAN_POINT('',(27.385913004507,-27.72808860314,
    61.267883045388));
#6876 = DIRECTION('',(0.608761182951,-0.793353529098,-0.));
#6877 = DIRECTION('',(-0.793353529098,-0.608761182951,0.));
#6878 = ADVANCED_FACE('',(#6879),#6889,.T.);
#6879 = FACE_BOUND('',#6880,.T.);
#6880 = EDGE_LOOP('',(#6881,#6882,#6883));
#6881 = ORIENTED_EDGE('',*,*,#6820,.F.);
#6882 = ORIENTED_EDGE('',*,*,#6867,.F.);
#6883 = ORIENTED_EDGE('',*,*,#6884,.T.);
#6884 = EDGE_CURVE('',#6860,#6821,#6885,.T.);
#6885 = LINE('',#6886,#6887);
#6886 = CARTESIAN_POINT('',(27.579524993896,-27.57952499389,71.));
#6887 = VECTOR('',#6888,1.);
#6888 = DIRECTION('',(-0.793353529098,-0.608761182951,0.));
#6889 = PLANE('',#6890);
#6890 = AXIS2_PLACEMENT_3D('',#6891,#6892,#6893);
#6891 = CARTESIAN_POINT('',(27.017611394297,-28.01069618689,
    61.732116954612));
#6892 = DIRECTION('',(0.608761182951,-0.793353529098,-0.));
#6893 = DIRECTION('',(-0.793353529098,-0.608761182951,0.));
#6894 = ADVANCED_FACE('',(#6895),#6905,.T.);
#6895 = FACE_BOUND('',#6896,.T.);
#6896 = EDGE_LOOP('',(#6897,#6898,#6904));
#6897 = ORIENTED_EDGE('',*,*,#5863,.F.);
#6898 = ORIENTED_EDGE('',*,*,#6899,.T.);
#6899 = EDGE_CURVE('',#5864,#6860,#6900,.T.);
#6900 = LINE('',#6901,#6902);
#6901 = CARTESIAN_POINT('',(28.159259796143,-26.8239994049,52.));
#6902 = VECTOR('',#6903,1.);
#6903 = DIRECTION('',(-3.047410320091E-02,-3.971465000995E-02,
    0.998746251862));
#6904 = ORIENTED_EDGE('',*,*,#6859,.F.);
#6905 = PLANE('',#6906);
#6906 = AXIS2_PLACEMENT_3D('',#6907,#6908,#6909);
#6907 = CARTESIAN_POINT('',(27.728088603147,-27.3859130045,
    61.267883045388));
#6908 = DIRECTION('',(0.793353529098,-0.608761182951,0.));
#6909 = DIRECTION('',(0.608761182951,0.793353529098,0.));
#6910 = ADVANCED_FACE('',(#6911),#6921,.T.);
#6911 = FACE_BOUND('',#6912,.T.);
#6912 = EDGE_LOOP('',(#6913,#6919,#6920));
#6913 = ORIENTED_EDGE('',*,*,#6914,.T.);
#6914 = EDGE_CURVE('',#5998,#6860,#6915,.T.);
#6915 = LINE('',#6916,#6917);
#6916 = CARTESIAN_POINT('',(28.159259796143,-26.8239994049,71.));
#6917 = VECTOR('',#6918,1.);
#6918 = DIRECTION('',(-0.608761182951,-0.793353529098,0.));
#6919 = ORIENTED_EDGE('',*,*,#6899,.F.);
#6920 = ORIENTED_EDGE('',*,*,#6005,.F.);
#6921 = PLANE('',#6922);
#6922 = AXIS2_PLACEMENT_3D('',#6923,#6924,#6925);
#6923 = CARTESIAN_POINT('',(28.010696186892,-27.01761139429,
    61.732116954612));
#6924 = DIRECTION('',(0.793353529098,-0.608761182951,0.));
#6925 = DIRECTION('',(0.608761182951,0.793353529098,0.));
#6926 = ADVANCED_FACE('',(#6927),#6937,.T.);
#6927 = FACE_BOUND('',#6928,.T.);
#6928 = EDGE_LOOP('',(#6929,#6930,#6931));
#6929 = ORIENTED_EDGE('',*,*,#6019,.F.);
#6930 = ORIENTED_EDGE('',*,*,#3934,.T.);
#6931 = ORIENTED_EDGE('',*,*,#6932,.T.);
#6932 = EDGE_CURVE('',#3021,#5998,#6933,.T.);
#6933 = LINE('',#6934,#6935);
#6934 = CARTESIAN_POINT('',(27.233934402466,-26.28976249694,73.));
#6935 = VECTOR('',#6936,1.);
#6936 = DIRECTION('',(0.408078590184,-0.235604302782,-0.882021811943));
#6937 = PLANE('',#6938);
#6938 = AXIS2_PLACEMENT_3D('',#6939,#6940,#6941);
#6939 = CARTESIAN_POINT('',(27.883690399555,-26.33954171395,
    71.830687062613));
#6940 = DIRECTION('',(0.816427366283,-0.338175863571,0.468063500908));
#6941 = DIRECTION('',(-0.497366900288,0.,0.867540296757));
#6942 = ADVANCED_FACE('',(#6943),#6953,.T.);
#6943 = FACE_BOUND('',#6944,.T.);
#6944 = EDGE_LOOP('',(#6945,#6946,#6952));
#6945 = ORIENTED_EDGE('',*,*,#6336,.F.);
#6946 = ORIENTED_EDGE('',*,*,#6947,.T.);
#6947 = EDGE_CURVE('',#6283,#2999,#6948,.T.);
#6948 = LINE('',#6949,#6950);
#6949 = CARTESIAN_POINT('',(28.648000717163,-25.,71.));
#6950 = VECTOR('',#6951,1.);
#6951 = DIRECTION('',(-0.480864992414,-0.27762775089,0.831680041245));
#6952 = ORIENTED_EDGE('',*,*,#3942,.F.);
#6953 = PLANE('',#6954);
#6954 = AXIS2_PLACEMENT_3D('',#6955,#6956,#6957);
#6955 = CARTESIAN_POINT('',(28.132130701156,-25.54754438399,
    71.830686986803));
#6956 = DIRECTION('',(0.876134558923,-0.115346442634,0.468063492309));
#6957 = DIRECTION('',(-0.471208657695,6.938893903907E-18,0.882021768957)
  );
#6958 = ADVANCED_FACE('',(#6959),#6969,.T.);
#6959 = FACE_BOUND('',#6960,.T.);
#6960 = EDGE_LOOP('',(#6961,#6962,#6963));
#6961 = ORIENTED_EDGE('',*,*,#3901,.F.);
#6962 = ORIENTED_EDGE('',*,*,#6947,.F.);
#6963 = ORIENTED_EDGE('',*,*,#6964,.T.);
#6964 = EDGE_CURVE('',#6283,#3879,#6965,.T.);
#6965 = LINE('',#6966,#6967);
#6966 = CARTESIAN_POINT('',(28.648000717163,-25.,71.));
#6967 = VECTOR('',#6968,1.);
#6968 = DIRECTION('',(-0.471209253666,0.,0.882021450567));
#6969 = PLANE('',#6970);
#6970 = AXIS2_PLACEMENT_3D('',#6971,#6972,#6973);
#6971 = CARTESIAN_POINT('',(28.02115946985,-25.1922184727,
    72.125969345438));
#6972 = DIRECTION('',(0.876134477234,-0.115344152318,0.468064209621));
#6973 = DIRECTION('',(-0.471209253666,0.,0.882021450567));
#6974 = ADVANCED_FACE('',(#6975),#6985,.T.);
#6975 = FACE_BOUND('',#6976,.T.);
#6976 = EDGE_LOOP('',(#6977,#6978,#6984));
#6977 = ORIENTED_EDGE('',*,*,#6304,.F.);
#6978 = ORIENTED_EDGE('',*,*,#6979,.T.);
#6979 = EDGE_CURVE('',#6244,#3879,#6980,.T.);
#6980 = LINE('',#6981,#6982);
#6981 = CARTESIAN_POINT('',(28.523696899414,-24.05582809448,71.));
#6982 = VECTOR('',#6983,1.);
#6983 = DIRECTION('',(-0.392624537001,-0.392624537001,0.831680194479));
#6984 = ORIENTED_EDGE('',*,*,#6964,.F.);
#6985 = PLANE('',#6986);
#6986 = AXIS2_PLACEMENT_3D('',#6987,#6988,#6989);
#6987 = CARTESIAN_POINT('',(28.167120434054,-24.71823194848,
    71.830687004267));
#6988 = DIRECTION('',(0.876134246866,0.11534640155,0.46806408655));
#6989 = DIRECTION('',(-0.471209253666,0.,0.882021450567));
#6990 = ADVANCED_FACE('',(#6991),#7001,.T.);
#6991 = FACE_BOUND('',#6992,.T.);
#6992 = EDGE_LOOP('',(#6993,#6994,#6995));
#6993 = ORIENTED_EDGE('',*,*,#3878,.F.);
#6994 = ORIENTED_EDGE('',*,*,#6979,.F.);
#6995 = ORIENTED_EDGE('',*,*,#6996,.T.);
#6996 = EDGE_CURVE('',#6244,#3840,#6997,.T.);
#6997 = LINE('',#6998,#6999);
#6998 = CARTESIAN_POINT('',(28.523696899414,-24.05582809448,71.));
#6999 = VECTOR('',#7000,1.);
#7000 = DIRECTION('',(-0.455152532836,-0.121957494508,0.882021848588));
#7001 = PLANE('',#7002);
#7002 = AXIS2_PLACEMENT_3D('',#7003,#7004,#7005);
#7003 = CARTESIAN_POINT('',(27.967965143239,-24.40373480415,
    72.125969379991));
#7004 = DIRECTION('',(0.876134918549,0.115344210417,0.468063369238));
#7005 = DIRECTION('',(-0.471208410837,-6.938893903907E-18,0.882021900837
    ));
#7006 = ADVANCED_FACE('',(#7007),#7017,.T.);
#7007 = FACE_BOUND('',#7008,.T.);
#7008 = EDGE_LOOP('',(#7009,#7010,#7016));
#7009 = ORIENTED_EDGE('',*,*,#6996,.F.);
#7010 = ORIENTED_EDGE('',*,*,#7011,.T.);
#7011 = EDGE_CURVE('',#6244,#3801,#7012,.T.);
#7012 = LINE('',#7013,#7014);
#7013 = CARTESIAN_POINT('',(28.523696899414,-24.05582809448,71.));
#7014 = VECTOR('',#7015,1.);
#7015 = DIRECTION('',(-0.536335009397,0.143710437806,0.831680267748));
#7016 = ORIENTED_EDGE('',*,*,#3839,.F.);
#7017 = PLANE('',#7018);
#7018 = AXIS2_PLACEMENT_3D('',#7019,#7020,#7021);
#7019 = CARTESIAN_POINT('',(27.868465879468,-24.03239772107,
    72.125969134448));
#7020 = DIRECTION('',(0.816427236384,0.338176428143,0.468063319583));
#7021 = DIRECTION('',(-0.497366814833,0.,0.867540345749));
#7022 = ADVANCED_FACE('',(#7023),#7033,.T.);
#7023 = FACE_BOUND('',#7024,.T.);
#7024 = EDGE_LOOP('',(#7025,#7031,#7032));
#7025 = ORIENTED_EDGE('',*,*,#7026,.T.);
#7026 = EDGE_CURVE('',#6205,#3801,#7027,.T.);
#7027 = LINE('',#7028,#7029);
#7028 = CARTESIAN_POINT('',(28.159259796143,-23.17600059509,71.));
#7029 = VECTOR('',#7030,1.);
#7030 = DIRECTION('',(-0.408078590184,-0.235604302782,0.882021811943));
#7031 = ORIENTED_EDGE('',*,*,#7011,.F.);
#7032 = ORIENTED_EDGE('',*,*,#6265,.F.);
#7033 = PLANE('',#7034);
#7034 = AXIS2_PLACEMENT_3D('',#7035,#7036,#7037);
#7035 = CARTESIAN_POINT('',(27.883690399555,-23.66045828604,
    71.830687062613));
#7036 = DIRECTION('',(0.816427366283,0.338175863571,0.468063500908));
#7037 = DIRECTION('',(-0.497366900288,0.,0.867540296757));
#7038 = ADVANCED_FACE('',(#7039),#7049,.T.);
#7039 = FACE_BOUND('',#7040,.T.);
#7040 = EDGE_LOOP('',(#7041,#7042,#7048));
#7041 = ORIENTED_EDGE('',*,*,#7026,.F.);
#7042 = ORIENTED_EDGE('',*,*,#7043,.T.);
#7043 = EDGE_CURVE('',#6205,#3746,#7044,.T.);
#7044 = LINE('',#7045,#7046);
#7045 = CARTESIAN_POINT('',(28.159259796143,-23.17600059509,71.));
#7046 = VECTOR('',#7047,1.);
#7047 = DIRECTION('',(-0.555254852311,0.,0.83168025646));
#7048 = ORIENTED_EDGE('',*,*,#3800,.F.);
#7049 = PLANE('',#7050);
#7050 = AXIS2_PLACEMENT_3D('',#7051,#7052,#7053);
#7051 = CARTESIAN_POINT('',(27.520290954406,-23.32295498613,
    72.125969259622));
#7052 = DIRECTION('',(0.701081892838,0.537959844682,0.46806344126));
#7053 = DIRECTION('',(-0.608761989921,0.793352909888,-2.775557561563E-17
    ));
#7054 = ADVANCED_FACE('',(#7055),#7065,.T.);
#7055 = FACE_BOUND('',#7056,.T.);
#7056 = EDGE_LOOP('',(#7057,#7063,#7064));
#7057 = ORIENTED_EDGE('',*,*,#7058,.T.);
#7058 = EDGE_CURVE('',#6181,#3746,#7059,.T.);
#7059 = LINE('',#7060,#7061);
#7060 = CARTESIAN_POINT('',(27.579524993896,-22.4204750061,71.));
#7061 = VECTOR('',#7062,1.);
#7062 = DIRECTION('',(-0.33319497027,-0.33319497027,0.882021668427));
#7063 = ORIENTED_EDGE('',*,*,#7043,.F.);
#7064 = ORIENTED_EDGE('',*,*,#6226,.F.);
#7065 = PLANE('',#7066);
#7066 = AXIS2_PLACEMENT_3D('',#7067,#7068,#7069);
#7067 = CARTESIAN_POINT('',(27.438731883287,-22.95974823456,
    71.830687033944));
#7068 = DIRECTION('',(0.70108232015,0.537959039579,0.468063726546));
#7069 = DIRECTION('',(-0.608761182951,0.793353529098,2.775557561563E-17)
  );
#7070 = ADVANCED_FACE('',(#7071),#7086,.T.);
#7071 = FACE_BOUND('',#7072,.T.);
#7072 = EDGE_LOOP('',(#7073,#7079,#7085));
#7073 = ORIENTED_EDGE('',*,*,#7074,.T.);
#7074 = EDGE_CURVE('',#6142,#3707,#7075,.T.);
#7075 = LINE('',#7076,#7077);
#7076 = CARTESIAN_POINT('',(26.823999404907,-21.84074020385,71.));
#7077 = VECTOR('',#7078,1.);
#7078 = DIRECTION('',(-0.235604302782,-0.408078590184,0.882021811943));
#7079 = ORIENTED_EDGE('',*,*,#7080,.T.);
#7080 = EDGE_CURVE('',#3707,#6181,#7081,.T.);
#7081 = LINE('',#7082,#7083);
#7082 = CARTESIAN_POINT('',(26.289762496948,-22.76606559753,73.));
#7083 = VECTOR('',#7084,1.);
#7084 = DIRECTION('',(0.536335009397,0.143710437806,-0.831680267748));
#7085 = ORIENTED_EDGE('',*,*,#6189,.F.);
#7086 = PLANE('',#7087);
#7087 = AXIS2_PLACEMENT_3D('',#7088,#7089,#7090);
#7088 = CARTESIAN_POINT('',(26.827578158963,-22.39807765697,
    71.830687021855));
#7089 = DIRECTION('',(0.537959115785,0.701082419463,0.468063490207));
#7090 = DIRECTION('',(0.793353529098,-0.608761182951,0.));
#7091 = ADVANCED_FACE('',(#7092),#7097,.T.);
#7092 = FACE_BOUND('',#7093,.T.);
#7093 = EDGE_LOOP('',(#7094,#7095,#7096));
#7094 = ORIENTED_EDGE('',*,*,#7058,.F.);
#7095 = ORIENTED_EDGE('',*,*,#7080,.F.);
#7096 = ORIENTED_EDGE('',*,*,#3770,.F.);
#7097 = PLANE('',#7098);
#7098 = AXIS2_PLACEMENT_3D('',#7099,#7100,#7101);
#7099 = CARTESIAN_POINT('',(27.000362937355,-22.72779943829,
    72.125969251697));
#7100 = DIRECTION('',(0.537959736912,0.701081752389,0.468063775493));
#7101 = DIRECTION('',(0.793352909888,-0.608761989921,0.));
#7102 = ADVANCED_FACE('',(#7103),#7118,.T.);
#7103 = FACE_BOUND('',#7104,.T.);
#7104 = EDGE_LOOP('',(#7105,#7111,#7117));
#7105 = ORIENTED_EDGE('',*,*,#7106,.T.);
#7106 = EDGE_CURVE('',#6103,#3668,#7107,.T.);
#7107 = LINE('',#7108,#7109);
#7108 = CARTESIAN_POINT('',(25.944171905518,-21.47630310058,71.));
#7109 = VECTOR('',#7110,1.);
#7110 = DIRECTION('',(-0.121957494508,-0.455152532836,0.882021848588));
#7111 = ORIENTED_EDGE('',*,*,#7112,.T.);
#7112 = EDGE_CURVE('',#3668,#6142,#7113,.T.);
#7113 = LINE('',#7114,#7115);
#7114 = CARTESIAN_POINT('',(25.667631149292,-22.5083694458,73.));
#7115 = VECTOR('',#7116,1.);
#7116 = DIRECTION('',(0.48086448855,0.277627124758,-0.831680541584));
#7117 = ORIENTED_EDGE('',*,*,#6150,.F.);
#7118 = PLANE('',#7119);
#7119 = AXIS2_PLACEMENT_3D('',#7120,#7121,#7122);
#7120 = CARTESIAN_POINT('',(26.091878321442,-22.01372367869,
    71.830687035943));
#7121 = DIRECTION('',(0.338175894019,0.81642743979,0.468063350693));
#7122 = DIRECTION('',(0.,-0.497366746452,0.867540384953));
#7123 = ADVANCED_FACE('',(#7124),#7129,.T.);
#7124 = FACE_BOUND('',#7125,.T.);
#7125 = EDGE_LOOP('',(#7126,#7127,#7128));
#7126 = ORIENTED_EDGE('',*,*,#7074,.F.);
#7127 = ORIENTED_EDGE('',*,*,#7112,.F.);
#7128 = ORIENTED_EDGE('',*,*,#3731,.F.);
#7129 = PLANE('',#7130);
#7130 = AXIS2_PLACEMENT_3D('',#7131,#7132,#7133);
#7131 = CARTESIAN_POINT('',(26.344113737419,-22.28749054192,
    72.125969150886));
#7132 = DIRECTION('',(0.338176385084,0.816427132429,0.468063532018));
#7133 = DIRECTION('',(0.,-0.49736703239,0.867540221022));
#7134 = ADVANCED_FACE('',(#7135),#7150,.T.);
#7135 = FACE_BOUND('',#7136,.T.);
#7136 = EDGE_LOOP('',(#7137,#7143,#7149));
#7137 = ORIENTED_EDGE('',*,*,#7138,.T.);
#7138 = EDGE_CURVE('',#6064,#3629,#7139,.T.);
#7139 = LINE('',#7140,#7141);
#7140 = CARTESIAN_POINT('',(25.,-21.35199928283,71.));
#7141 = VECTOR('',#7142,1.);
#7142 = DIRECTION('',(0.,-0.471209253666,0.882021450567));
#7143 = ORIENTED_EDGE('',*,*,#7144,.T.);
#7144 = EDGE_CURVE('',#3629,#6103,#7145,.T.);
#7145 = LINE('',#7146,#7147);
#7146 = CARTESIAN_POINT('',(25.,-22.4204750061,73.));
#7147 = VECTOR('',#7148,1.);
#7148 = DIRECTION('',(0.392624537001,0.392624537001,-0.831680194479));
#7149 = ORIENTED_EDGE('',*,*,#6111,.F.);
#7150 = PLANE('',#7151);
#7151 = AXIS2_PLACEMENT_3D('',#7152,#7153,#7154);
#7152 = CARTESIAN_POINT('',(25.281768051515,-21.83287956594,
    71.830687004267));
#7153 = DIRECTION('',(0.11534640155,0.876134246866,0.46806408655));
#7154 = DIRECTION('',(0.,-0.471209253666,0.882021450567));
#7155 = ADVANCED_FACE('',(#7156),#7161,.T.);
#7156 = FACE_BOUND('',#7157,.T.);
#7157 = EDGE_LOOP('',(#7158,#7159,#7160));
#7158 = ORIENTED_EDGE('',*,*,#7106,.F.);
#7159 = ORIENTED_EDGE('',*,*,#7144,.F.);
#7160 = ORIENTED_EDGE('',*,*,#3692,.F.);
#7161 = PLANE('',#7162);
#7162 = AXIS2_PLACEMENT_3D('',#7163,#7164,#7165);
#7163 = CARTESIAN_POINT('',(25.596265195842,-22.03203485676,
    72.125969379991));
#7164 = DIRECTION('',(0.115344210417,0.876134918549,0.468063369238));
#7165 = DIRECTION('',(-6.938893903907E-18,-0.471208410837,0.882021900837
    ));
#7166 = ADVANCED_FACE('',(#7167),#7182,.T.);
#7167 = FACE_BOUND('',#7168,.T.);
#7168 = EDGE_LOOP('',(#7169,#7175,#7181));
#7169 = ORIENTED_EDGE('',*,*,#7170,.T.);
#7170 = EDGE_CURVE('',#6041,#3590,#7171,.T.);
#7171 = LINE('',#7172,#7173);
#7172 = CARTESIAN_POINT('',(24.055828094482,-21.47630310058,71.));
#7173 = VECTOR('',#7174,1.);
#7174 = DIRECTION('',(0.121957494508,-0.455152532836,0.882021848588));
#7175 = ORIENTED_EDGE('',*,*,#7176,.T.);
#7176 = EDGE_CURVE('',#3590,#6064,#7177,.T.);
#7177 = LINE('',#7178,#7179);
#7178 = CARTESIAN_POINT('',(24.332368850708,-22.5083694458,73.));
#7179 = VECTOR('',#7180,1.);
#7180 = DIRECTION('',(0.27762775089,0.480864992414,-0.831680041245));
#7181 = ORIENTED_EDGE('',*,*,#6072,.F.);
#7182 = PLANE('',#7183);
#7183 = AXIS2_PLACEMENT_3D('',#7184,#7185,#7186);
#7184 = CARTESIAN_POINT('',(24.452455616008,-21.86786929884,
    71.830686986803));
#7185 = DIRECTION('',(-0.115346442634,0.876134558923,0.468063492309));
#7186 = DIRECTION('',(-6.938893903907E-18,-0.471208657695,0.882021768957
    ));
#7187 = ADVANCED_FACE('',(#7188),#7193,.T.);
#7188 = FACE_BOUND('',#7189,.T.);
#7189 = EDGE_LOOP('',(#7190,#7191,#7192));
#7190 = ORIENTED_EDGE('',*,*,#7138,.F.);
#7191 = ORIENTED_EDGE('',*,*,#7176,.F.);
#7192 = ORIENTED_EDGE('',*,*,#3653,.F.);
#7193 = PLANE('',#7194);
#7194 = AXIS2_PLACEMENT_3D('',#7195,#7196,#7197);
#7195 = CARTESIAN_POINT('',(24.807781527296,-21.97884053015,
    72.125969345438));
#7196 = DIRECTION('',(-0.115344152318,0.876134477234,0.468064209621));
#7197 = DIRECTION('',(6.938893903907E-18,-0.471209253666,0.882021450567)
  );
#7198 = ADVANCED_FACE('',(#7199),#7214,.T.);
#7199 = FACE_BOUND('',#7200,.T.);
#7200 = EDGE_LOOP('',(#7201,#7207,#7213));
#7201 = ORIENTED_EDGE('',*,*,#7202,.T.);
#7202 = EDGE_CURVE('',#6353,#3551,#7203,.T.);
#7203 = LINE('',#7204,#7205);
#7204 = CARTESIAN_POINT('',(23.176000595093,-21.84074020385,71.));
#7205 = VECTOR('',#7206,1.);
#7206 = DIRECTION('',(0.235604302782,-0.408078590184,0.882021811943));
#7207 = ORIENTED_EDGE('',*,*,#7208,.T.);
#7208 = EDGE_CURVE('',#3551,#6041,#7209,.T.);
#7209 = LINE('',#7210,#7211);
#7210 = CARTESIAN_POINT('',(23.710237503052,-22.76606559753,73.));
#7211 = VECTOR('',#7212,1.);
#7212 = DIRECTION('',(0.143710437806,0.536335009397,-0.831680267748));
#7213 = ORIENTED_EDGE('',*,*,#6377,.F.);
#7214 = PLANE('',#7215);
#7215 = AXIS2_PLACEMENT_3D('',#7216,#7217,#7218);
#7216 = CARTESIAN_POINT('',(23.660458286044,-22.11630960044,
    71.830687062613));
#7217 = DIRECTION('',(-0.338175863571,0.816427366283,0.468063500908));
#7218 = DIRECTION('',(0.,-0.497366900288,0.867540296757));
#7219 = ADVANCED_FACE('',(#7220),#7225,.T.);
#7220 = FACE_BOUND('',#7221,.T.);
#7221 = EDGE_LOOP('',(#7222,#7223,#7224));
#7222 = ORIENTED_EDGE('',*,*,#7170,.F.);
#7223 = ORIENTED_EDGE('',*,*,#7208,.F.);
#7224 = ORIENTED_EDGE('',*,*,#3614,.F.);
#7225 = PLANE('',#7226);
#7226 = AXIS2_PLACEMENT_3D('',#7227,#7228,#7229);
#7227 = CARTESIAN_POINT('',(24.03239772107,-22.13153412053,
    72.125969134448));
#7228 = DIRECTION('',(-0.338176428143,0.816427236384,0.468063319583));
#7229 = DIRECTION('',(-2.775557561563E-17,-0.497366814833,0.867540345749
    ));
#7230 = ADVANCED_FACE('',(#7231),#7246,.T.);
#7231 = FACE_BOUND('',#7232,.T.);
#7232 = EDGE_LOOP('',(#7233,#7239,#7245));
#7233 = ORIENTED_EDGE('',*,*,#7234,.T.);
#7234 = EDGE_CURVE('',#6392,#3528,#7235,.T.);
#7235 = LINE('',#7236,#7237);
#7236 = CARTESIAN_POINT('',(22.420475006104,-22.4204750061,71.));
#7237 = VECTOR('',#7238,1.);
#7238 = DIRECTION('',(0.33319497027,-0.33319497027,0.882021668427));
#7239 = ORIENTED_EDGE('',*,*,#7240,.T.);
#7240 = EDGE_CURVE('',#3528,#6353,#7241,.T.);
#7241 = LINE('',#7242,#7243);
#7242 = CARTESIAN_POINT('',(23.176000595093,-23.17600059509,73.));
#7243 = VECTOR('',#7244,1.);
#7244 = DIRECTION('',(0.,0.555254852311,-0.83168025646));
#7245 = ORIENTED_EDGE('',*,*,#6416,.F.);
#7246 = PLANE('',#7247);
#7247 = AXIS2_PLACEMENT_3D('',#7248,#7249,#7250);
#7248 = CARTESIAN_POINT('',(22.959748234565,-22.56126811671,
    71.830687033944));
#7249 = DIRECTION('',(-0.537959039579,0.70108232015,0.468063726546));
#7250 = DIRECTION('',(0.793353529098,0.608761182951,-2.775557561563E-17)
  );
#7251 = ADVANCED_FACE('',(#7252),#7257,.T.);
#7252 = FACE_BOUND('',#7253,.T.);
#7253 = EDGE_LOOP('',(#7254,#7255,#7256));
#7254 = ORIENTED_EDGE('',*,*,#7202,.F.);
#7255 = ORIENTED_EDGE('',*,*,#7240,.F.);
#7256 = ORIENTED_EDGE('',*,*,#3575,.F.);
#7257 = PLANE('',#7258);
#7258 = AXIS2_PLACEMENT_3D('',#7259,#7260,#7261);
#7259 = CARTESIAN_POINT('',(23.322954986139,-22.47970904559,
    72.125969259622));
#7260 = DIRECTION('',(-0.537959844682,0.701081892838,0.46806344126));
#7261 = DIRECTION('',(0.793352909888,0.608761989921,0.));
#7262 = ADVANCED_FACE('',(#7263),#7278,.T.);
#7263 = FACE_BOUND('',#7264,.T.);
#7264 = EDGE_LOOP('',(#7265,#7266,#7272));
#7265 = ORIENTED_EDGE('',*,*,#3527,.F.);
#7266 = ORIENTED_EDGE('',*,*,#7267,.T.);
#7267 = EDGE_CURVE('',#3528,#6447,#7268,.T.);
#7268 = LINE('',#7269,#7270);
#7269 = CARTESIAN_POINT('',(23.176000595093,-23.17600059509,73.));
#7270 = VECTOR('',#7271,1.);
#7271 = DIRECTION('',(-0.555254852311,0.,-0.83168025646));
#7272 = ORIENTED_EDGE('',*,*,#7273,.T.);
#7273 = EDGE_CURVE('',#6447,#3489,#7274,.T.);
#7274 = LINE('',#7275,#7276);
#7275 = CARTESIAN_POINT('',(21.840740203857,-23.17600059509,71.));
#7276 = VECTOR('',#7277,1.);
#7277 = DIRECTION('',(0.408078590184,-0.235604302782,0.882021811943));
#7278 = PLANE('',#7279);
#7279 = AXIS2_PLACEMENT_3D('',#7280,#7281,#7282);
#7280 = CARTESIAN_POINT('',(22.479709045594,-23.32295498613,
    72.125969259622));
#7281 = DIRECTION('',(-0.701081892838,0.537959844682,0.46806344126));
#7282 = DIRECTION('',(-0.608761989921,-0.793352909888,
    -2.775557561563E-17));
#7283 = ADVANCED_FACE('',(#7284),#7289,.T.);
#7284 = FACE_BOUND('',#7285,.T.);
#7285 = EDGE_LOOP('',(#7286,#7287,#7288));
#7286 = ORIENTED_EDGE('',*,*,#6446,.F.);
#7287 = ORIENTED_EDGE('',*,*,#7267,.F.);
#7288 = ORIENTED_EDGE('',*,*,#7234,.F.);
#7289 = PLANE('',#7290);
#7290 = AXIS2_PLACEMENT_3D('',#7291,#7292,#7293);
#7291 = CARTESIAN_POINT('',(22.561268116713,-22.95974823456,
    71.830687033944));
#7292 = DIRECTION('',(-0.70108232015,0.537959039579,0.468063726546));
#7293 = DIRECTION('',(-0.608761182951,-0.793353529098,
    -2.775557561563E-17));
#7294 = ADVANCED_FACE('',(#7295),#7310,.T.);
#7295 = FACE_BOUND('',#7296,.T.);
#7296 = EDGE_LOOP('',(#7297,#7298,#7304));
#7297 = ORIENTED_EDGE('',*,*,#3488,.F.);
#7298 = ORIENTED_EDGE('',*,*,#7299,.T.);
#7299 = EDGE_CURVE('',#3489,#6486,#7300,.T.);
#7300 = LINE('',#7301,#7302);
#7301 = CARTESIAN_POINT('',(22.766065597534,-23.71023750305,73.));
#7302 = VECTOR('',#7303,1.);
#7303 = DIRECTION('',(-0.536335009397,-0.143710437806,-0.831680267748));
#7304 = ORIENTED_EDGE('',*,*,#7305,.T.);
#7305 = EDGE_CURVE('',#6486,#3450,#7306,.T.);
#7306 = LINE('',#7307,#7308);
#7307 = CARTESIAN_POINT('',(21.476303100586,-24.05582809448,71.));
#7308 = VECTOR('',#7309,1.);
#7309 = DIRECTION('',(0.455152532836,-0.121957494508,0.882021848588));
#7310 = PLANE('',#7311);
#7311 = AXIS2_PLACEMENT_3D('',#7312,#7313,#7314);
#7312 = CARTESIAN_POINT('',(22.131534120532,-24.03239772107,
    72.125969134448));
#7313 = DIRECTION('',(-0.816427236384,0.338176428143,0.468063319583));
#7314 = DIRECTION('',(-0.497366814833,-2.775557561563E-17,
    -0.867540345749));
#7315 = ADVANCED_FACE('',(#7316),#7321,.T.);
#7316 = FACE_BOUND('',#7317,.T.);
#7317 = EDGE_LOOP('',(#7318,#7319,#7320));
#7318 = ORIENTED_EDGE('',*,*,#6485,.F.);
#7319 = ORIENTED_EDGE('',*,*,#7299,.F.);
#7320 = ORIENTED_EDGE('',*,*,#7273,.F.);
#7321 = PLANE('',#7322);
#7322 = AXIS2_PLACEMENT_3D('',#7323,#7324,#7325);
#7323 = CARTESIAN_POINT('',(22.116309600445,-23.66045828604,
    71.830687062613));
#7324 = DIRECTION('',(-0.816427366283,0.338175863571,0.468063500908));
#7325 = DIRECTION('',(-0.497366900288,0.,-0.867540296757));
#7326 = ADVANCED_FACE('',(#7327),#7342,.T.);
#7327 = FACE_BOUND('',#7328,.T.);
#7328 = EDGE_LOOP('',(#7329,#7335,#7341));
#7329 = ORIENTED_EDGE('',*,*,#7330,.T.);
#7330 = EDGE_CURVE('',#6525,#3411,#7331,.T.);
#7331 = LINE('',#7332,#7333);
#7332 = CARTESIAN_POINT('',(21.351999282837,-25.,71.));
#7333 = VECTOR('',#7334,1.);
#7334 = DIRECTION('',(0.471209253666,0.,0.882021450567));
#7335 = ORIENTED_EDGE('',*,*,#7336,.T.);
#7336 = EDGE_CURVE('',#3411,#6486,#7337,.T.);
#7337 = LINE('',#7338,#7339);
#7338 = CARTESIAN_POINT('',(22.420475006104,-25.,73.));
#7339 = VECTOR('',#7340,1.);
#7340 = DIRECTION('',(-0.392624537001,0.392624537001,-0.831680194479));
#7341 = ORIENTED_EDGE('',*,*,#6524,.F.);
#7342 = PLANE('',#7343);
#7343 = AXIS2_PLACEMENT_3D('',#7344,#7345,#7346);
#7344 = CARTESIAN_POINT('',(21.832879565946,-24.71823194848,
    71.830687004267));
#7345 = DIRECTION('',(-0.876134246866,0.11534640155,0.46806408655));
#7346 = DIRECTION('',(-0.471209253666,0.,-0.882021450567));
#7347 = ADVANCED_FACE('',(#7348),#7353,.T.);
#7348 = FACE_BOUND('',#7349,.T.);
#7349 = EDGE_LOOP('',(#7350,#7351,#7352));
#7350 = ORIENTED_EDGE('',*,*,#7305,.F.);
#7351 = ORIENTED_EDGE('',*,*,#7336,.F.);
#7352 = ORIENTED_EDGE('',*,*,#3449,.F.);
#7353 = PLANE('',#7354);
#7354 = AXIS2_PLACEMENT_3D('',#7355,#7356,#7357);
#7355 = CARTESIAN_POINT('',(22.032034856761,-24.40373480415,
    72.125969379991));
#7356 = DIRECTION('',(-0.876134918549,0.115344210417,0.468063369238));
#7357 = DIRECTION('',(-0.471208410837,0.,-0.882021900837));
#7358 = ADVANCED_FACE('',(#7359),#7374,.T.);
#7359 = FACE_BOUND('',#7360,.T.);
#7360 = EDGE_LOOP('',(#7361,#7367,#7373));
#7361 = ORIENTED_EDGE('',*,*,#7362,.T.);
#7362 = EDGE_CURVE('',#6564,#3372,#7363,.T.);
#7363 = LINE('',#7364,#7365);
#7364 = CARTESIAN_POINT('',(21.476303100586,-25.94417190551,71.));
#7365 = VECTOR('',#7366,1.);
#7366 = DIRECTION('',(0.455152532836,0.121957494508,0.882021848588));
#7367 = ORIENTED_EDGE('',*,*,#7368,.T.);
#7368 = EDGE_CURVE('',#3372,#6525,#7369,.T.);
#7369 = LINE('',#7370,#7371);
#7370 = CARTESIAN_POINT('',(22.508369445801,-25.66763114929,73.));
#7371 = VECTOR('',#7372,1.);
#7372 = DIRECTION('',(-0.480864992414,0.27762775089,-0.831680041245));
#7373 = ORIENTED_EDGE('',*,*,#6563,.F.);
#7374 = PLANE('',#7375);
#7375 = AXIS2_PLACEMENT_3D('',#7376,#7377,#7378);
#7376 = CARTESIAN_POINT('',(21.867869298844,-25.54754438399,
    71.830686986803));
#7377 = DIRECTION('',(-0.876134558923,-0.115346442634,0.468063492309));
#7378 = DIRECTION('',(-0.471208657695,0.,-0.882021768957));
#7379 = ADVANCED_FACE('',(#7380),#7385,.T.);
#7380 = FACE_BOUND('',#7381,.T.);
#7381 = EDGE_LOOP('',(#7382,#7383,#7384));
#7382 = ORIENTED_EDGE('',*,*,#7330,.F.);
#7383 = ORIENTED_EDGE('',*,*,#7368,.F.);
#7384 = ORIENTED_EDGE('',*,*,#3410,.F.);
#7385 = PLANE('',#7386);
#7386 = AXIS2_PLACEMENT_3D('',#7387,#7388,#7389);
#7387 = CARTESIAN_POINT('',(21.97884053015,-25.1922184727,
    72.125969345438));
#7388 = DIRECTION('',(-0.876134477234,-0.115344152318,0.468064209621));
#7389 = DIRECTION('',(-0.471209253666,0.,-0.882021450567));
#7390 = ADVANCED_FACE('',(#7391),#7406,.T.);
#7391 = FACE_BOUND('',#7392,.T.);
#7392 = EDGE_LOOP('',(#7393,#7399,#7405));
#7393 = ORIENTED_EDGE('',*,*,#7394,.T.);
#7394 = EDGE_CURVE('',#6603,#3333,#7395,.T.);
#7395 = LINE('',#7396,#7397);
#7396 = CARTESIAN_POINT('',(21.840740203857,-26.8239994049,71.));
#7397 = VECTOR('',#7398,1.);
#7398 = DIRECTION('',(0.408078590184,0.235604302782,0.882021811943));
#7399 = ORIENTED_EDGE('',*,*,#7400,.T.);
#7400 = EDGE_CURVE('',#3333,#6564,#7401,.T.);
#7401 = LINE('',#7402,#7403);
#7402 = CARTESIAN_POINT('',(22.766065597534,-26.28976249694,73.));
#7403 = VECTOR('',#7404,1.);
#7404 = DIRECTION('',(-0.536335009397,0.143710437806,-0.831680267748));
#7405 = ORIENTED_EDGE('',*,*,#6602,.F.);
#7406 = PLANE('',#7407);
#7407 = AXIS2_PLACEMENT_3D('',#7408,#7409,#7410);
#7408 = CARTESIAN_POINT('',(22.116309600445,-26.33954171395,
    71.830687062613));
#7409 = DIRECTION('',(-0.816427366283,-0.338175863571,0.468063500908));
#7410 = DIRECTION('',(-0.497366900288,0.,-0.867540296757));
#7411 = ADVANCED_FACE('',(#7412),#7417,.T.);
#7412 = FACE_BOUND('',#7413,.T.);
#7413 = EDGE_LOOP('',(#7414,#7415,#7416));
#7414 = ORIENTED_EDGE('',*,*,#7362,.F.);
#7415 = ORIENTED_EDGE('',*,*,#7400,.F.);
#7416 = ORIENTED_EDGE('',*,*,#3371,.F.);
#7417 = PLANE('',#7418);
#7418 = AXIS2_PLACEMENT_3D('',#7419,#7420,#7421);
#7419 = CARTESIAN_POINT('',(22.131534120532,-25.96760227893,
    72.125969134448));
#7420 = DIRECTION('',(-0.816427236384,-0.338176428143,0.468063319583));
#7421 = DIRECTION('',(-0.497366814833,2.775557561563E-17,-0.867540345749
    ));
#7422 = ADVANCED_FACE('',(#7423),#7438,.T.);
#7423 = FACE_BOUND('',#7424,.T.);
#7424 = EDGE_LOOP('',(#7425,#7431,#7437));
#7425 = ORIENTED_EDGE('',*,*,#7426,.T.);
#7426 = EDGE_CURVE('',#6642,#3278,#7427,.T.);
#7427 = LINE('',#7428,#7429);
#7428 = CARTESIAN_POINT('',(22.420475006104,-27.57952499389,71.));
#7429 = VECTOR('',#7430,1.);
#7430 = DIRECTION('',(0.33319497027,0.33319497027,0.882021668427));
#7431 = ORIENTED_EDGE('',*,*,#7432,.T.);
#7432 = EDGE_CURVE('',#3278,#6603,#7433,.T.);
#7433 = LINE('',#7434,#7435);
#7434 = CARTESIAN_POINT('',(23.176000595093,-26.8239994049,73.));
#7435 = VECTOR('',#7436,1.);
#7436 = DIRECTION('',(-0.555254852311,0.,-0.83168025646));
#7437 = ORIENTED_EDGE('',*,*,#6641,.F.);
#7438 = PLANE('',#7439);
#7439 = AXIS2_PLACEMENT_3D('',#7440,#7441,#7442);
#7440 = CARTESIAN_POINT('',(22.561268116713,-27.04025176543,
    71.830687033944));
#7441 = DIRECTION('',(-0.70108232015,-0.537959039579,0.468063726546));
#7442 = DIRECTION('',(0.608761182951,-0.793353529098,0.));
#7443 = ADVANCED_FACE('',(#7444),#7449,.T.);
#7444 = FACE_BOUND('',#7445,.T.);
#7445 = EDGE_LOOP('',(#7446,#7447,#7448));
#7446 = ORIENTED_EDGE('',*,*,#7394,.F.);
#7447 = ORIENTED_EDGE('',*,*,#7432,.F.);
#7448 = ORIENTED_EDGE('',*,*,#3332,.F.);
#7449 = PLANE('',#7450);
#7450 = AXIS2_PLACEMENT_3D('',#7451,#7452,#7453);
#7451 = CARTESIAN_POINT('',(22.479709045594,-26.67704501386,
    72.125969259622));
#7452 = DIRECTION('',(-0.701081892838,-0.537959844682,0.46806344126));
#7453 = DIRECTION('',(0.608761989921,-0.793352909888,2.775557561563E-17)
  );
#7454 = ADVANCED_FACE('',(#7455),#7470,.T.);
#7455 = FACE_BOUND('',#7456,.T.);
#7456 = EDGE_LOOP('',(#7457,#7463,#7469));
#7457 = ORIENTED_EDGE('',*,*,#7458,.T.);
#7458 = EDGE_CURVE('',#6665,#3239,#7459,.T.);
#7459 = LINE('',#7460,#7461);
#7460 = CARTESIAN_POINT('',(23.176000595093,-28.15925979614,71.));
#7461 = VECTOR('',#7462,1.);
#7462 = DIRECTION('',(0.235604302782,0.408078590184,0.882021811943));
#7463 = ORIENTED_EDGE('',*,*,#7464,.T.);
#7464 = EDGE_CURVE('',#3239,#6642,#7465,.T.);
#7465 = LINE('',#7466,#7467);
#7466 = CARTESIAN_POINT('',(23.710237503052,-27.23393440246,73.));
#7467 = VECTOR('',#7468,1.);
#7468 = DIRECTION('',(-0.536335009397,-0.143710437806,-0.831680267748));
#7469 = ORIENTED_EDGE('',*,*,#6689,.F.);
#7470 = PLANE('',#7471);
#7471 = AXIS2_PLACEMENT_3D('',#7472,#7473,#7474);
#7472 = CARTESIAN_POINT('',(23.172421841037,-27.60192234302,
    71.830687021855));
#7473 = DIRECTION('',(-0.537959115785,-0.701082419463,0.468063490207));
#7474 = DIRECTION('',(-0.793353529098,0.608761182951,0.));
#7475 = ADVANCED_FACE('',(#7476),#7481,.T.);
#7476 = FACE_BOUND('',#7477,.T.);
#7477 = EDGE_LOOP('',(#7478,#7479,#7480));
#7478 = ORIENTED_EDGE('',*,*,#7426,.F.);
#7479 = ORIENTED_EDGE('',*,*,#7464,.F.);
#7480 = ORIENTED_EDGE('',*,*,#3302,.F.);
#7481 = PLANE('',#7482);
#7482 = AXIS2_PLACEMENT_3D('',#7483,#7484,#7485);
#7483 = CARTESIAN_POINT('',(22.999637062645,-27.2722005617,
    72.125969251697));
#7484 = DIRECTION('',(-0.537959736912,-0.701081752389,0.468063775493));
#7485 = DIRECTION('',(-0.793352909888,0.608761989921,-5.551115123126E-17
    ));
#7486 = ADVANCED_FACE('',(#7487),#7502,.T.);
#7487 = FACE_BOUND('',#7488,.T.);
#7488 = EDGE_LOOP('',(#7489,#7495,#7501));
#7489 = ORIENTED_EDGE('',*,*,#7490,.T.);
#7490 = EDGE_CURVE('',#6704,#3200,#7491,.T.);
#7491 = LINE('',#7492,#7493);
#7492 = CARTESIAN_POINT('',(24.055828094482,-28.52369689941,71.));
#7493 = VECTOR('',#7494,1.);
#7494 = DIRECTION('',(0.121957494508,0.455152532836,0.882021848588));
#7495 = ORIENTED_EDGE('',*,*,#7496,.T.);
#7496 = EDGE_CURVE('',#3200,#6665,#7497,.T.);
#7497 = LINE('',#7498,#7499);
#7498 = CARTESIAN_POINT('',(24.332368850708,-27.49163055419,73.));
#7499 = VECTOR('',#7500,1.);
#7500 = DIRECTION('',(-0.48086448855,-0.277627124758,-0.831680541584));
#7501 = ORIENTED_EDGE('',*,*,#6728,.F.);
#7502 = PLANE('',#7503);
#7503 = AXIS2_PLACEMENT_3D('',#7504,#7505,#7506);
#7504 = CARTESIAN_POINT('',(23.908121678558,-27.9862763213,
    71.830687035943));
#7505 = DIRECTION('',(-0.338175894019,-0.81642743979,0.468063350693));
#7506 = DIRECTION('',(0.,-0.497366746452,-0.867540384953));
#7507 = ADVANCED_FACE('',(#7508),#7513,.T.);
#7508 = FACE_BOUND('',#7509,.T.);
#7509 = EDGE_LOOP('',(#7510,#7511,#7512));
#7510 = ORIENTED_EDGE('',*,*,#7458,.F.);
#7511 = ORIENTED_EDGE('',*,*,#7496,.F.);
#7512 = ORIENTED_EDGE('',*,*,#3263,.F.);
#7513 = PLANE('',#7514);
#7514 = AXIS2_PLACEMENT_3D('',#7515,#7516,#7517);
#7515 = CARTESIAN_POINT('',(23.655886262581,-27.71250945807,
    72.125969150886));
#7516 = DIRECTION('',(-0.338176385084,-0.816427132429,0.468063532018));
#7517 = DIRECTION('',(0.,-0.49736703239,-0.867540221022));
#7518 = ADVANCED_FACE('',(#7519),#7534,.T.);
#7519 = FACE_BOUND('',#7520,.T.);
#7520 = EDGE_LOOP('',(#7521,#7527,#7533));
#7521 = ORIENTED_EDGE('',*,*,#7522,.T.);
#7522 = EDGE_CURVE('',#6743,#3161,#7523,.T.);
#7523 = LINE('',#7524,#7525);
#7524 = CARTESIAN_POINT('',(25.,-28.64800071716,71.));
#7525 = VECTOR('',#7526,1.);
#7526 = DIRECTION('',(0.,0.471209253666,0.882021450567));
#7527 = ORIENTED_EDGE('',*,*,#7528,.T.);
#7528 = EDGE_CURVE('',#3161,#6704,#7529,.T.);
#7529 = LINE('',#7530,#7531);
#7530 = CARTESIAN_POINT('',(25.,-27.57952499389,73.));
#7531 = VECTOR('',#7532,1.);
#7532 = DIRECTION('',(-0.392624537001,-0.392624537001,-0.831680194479));
#7533 = ORIENTED_EDGE('',*,*,#6767,.F.);
#7534 = PLANE('',#7535);
#7535 = AXIS2_PLACEMENT_3D('',#7536,#7537,#7538);
#7536 = CARTESIAN_POINT('',(24.718231948485,-28.16712043405,
    71.830687004267));
#7537 = DIRECTION('',(-0.11534640155,-0.876134246866,0.46806408655));
#7538 = DIRECTION('',(0.,-0.471209253666,-0.882021450567));
#7539 = ADVANCED_FACE('',(#7540),#7545,.T.);
#7540 = FACE_BOUND('',#7541,.T.);
#7541 = EDGE_LOOP('',(#7542,#7543,#7544));
#7542 = ORIENTED_EDGE('',*,*,#7490,.F.);
#7543 = ORIENTED_EDGE('',*,*,#7528,.F.);
#7544 = ORIENTED_EDGE('',*,*,#3224,.F.);
#7545 = PLANE('',#7546);
#7546 = AXIS2_PLACEMENT_3D('',#7547,#7548,#7549);
#7547 = CARTESIAN_POINT('',(24.403734804158,-27.96796514323,
    72.125969379991));
#7548 = DIRECTION('',(-0.115344210417,-0.876134918549,0.468063369238));
#7549 = DIRECTION('',(-6.938893903907E-18,-0.471208410837,
    -0.882021900837));
#7550 = ADVANCED_FACE('',(#7551),#7566,.T.);
#7551 = FACE_BOUND('',#7552,.T.);
#7552 = EDGE_LOOP('',(#7553,#7559,#7565));
#7553 = ORIENTED_EDGE('',*,*,#7554,.T.);
#7554 = EDGE_CURVE('',#6782,#3122,#7555,.T.);
#7555 = LINE('',#7556,#7557);
#7556 = CARTESIAN_POINT('',(25.944171905518,-28.52369689941,71.));
#7557 = VECTOR('',#7558,1.);
#7558 = DIRECTION('',(-0.121957494508,0.455152532836,0.882021848588));
#7559 = ORIENTED_EDGE('',*,*,#7560,.T.);
#7560 = EDGE_CURVE('',#3122,#6743,#7561,.T.);
#7561 = LINE('',#7562,#7563);
#7562 = CARTESIAN_POINT('',(25.667631149292,-27.49163055419,73.));
#7563 = VECTOR('',#7564,1.);
#7564 = DIRECTION('',(-0.27762775089,-0.480864992414,-0.831680041245));
#7565 = ORIENTED_EDGE('',*,*,#6806,.F.);
#7566 = PLANE('',#7567);
#7567 = AXIS2_PLACEMENT_3D('',#7568,#7569,#7570);
#7568 = CARTESIAN_POINT('',(25.547544383992,-28.13213070115,
    71.830686986803));
#7569 = DIRECTION('',(0.115346442634,-0.876134558923,0.468063492309));
#7570 = DIRECTION('',(0.,-0.471208657695,-0.882021768957));
#7571 = ADVANCED_FACE('',(#7572),#7577,.T.);
#7572 = FACE_BOUND('',#7573,.T.);
#7573 = EDGE_LOOP('',(#7574,#7575,#7576));
#7574 = ORIENTED_EDGE('',*,*,#7522,.F.);
#7575 = ORIENTED_EDGE('',*,*,#7560,.F.);
#7576 = ORIENTED_EDGE('',*,*,#3185,.F.);
#7577 = PLANE('',#7578);
#7578 = AXIS2_PLACEMENT_3D('',#7579,#7580,#7581);
#7579 = CARTESIAN_POINT('',(25.192218472704,-28.02115946985,
    72.125969345438));
#7580 = DIRECTION('',(0.115344152318,-0.876134477234,0.468064209621));
#7581 = DIRECTION('',(-6.938893903907E-18,-0.471209253666,
    -0.882021450567));
#7582 = ADVANCED_FACE('',(#7583),#7598,.T.);
#7583 = FACE_BOUND('',#7584,.T.);
#7584 = EDGE_LOOP('',(#7585,#7591,#7597));
#7585 = ORIENTED_EDGE('',*,*,#7586,.T.);
#7586 = EDGE_CURVE('',#6821,#3083,#7587,.T.);
#7587 = LINE('',#7588,#7589);
#7588 = CARTESIAN_POINT('',(26.823999404907,-28.15925979614,71.));
#7589 = VECTOR('',#7590,1.);
#7590 = DIRECTION('',(-0.235604302782,0.408078590184,0.882021811943));
#7591 = ORIENTED_EDGE('',*,*,#7592,.T.);
#7592 = EDGE_CURVE('',#3083,#6782,#7593,.T.);
#7593 = LINE('',#7594,#7595);
#7594 = CARTESIAN_POINT('',(26.289762496948,-27.23393440246,73.));
#7595 = VECTOR('',#7596,1.);
#7596 = DIRECTION('',(-0.143710437806,-0.536335009397,-0.831680267748));
#7597 = ORIENTED_EDGE('',*,*,#6845,.F.);
#7598 = PLANE('',#7599);
#7599 = AXIS2_PLACEMENT_3D('',#7600,#7601,#7602);
#7600 = CARTESIAN_POINT('',(26.339541713956,-27.88369039955,
    71.830687062613));
#7601 = DIRECTION('',(0.338175863571,-0.816427366283,0.468063500908));
#7602 = DIRECTION('',(0.,-0.497366900288,-0.867540296757));
#7603 = ADVANCED_FACE('',(#7604),#7609,.T.);
#7604 = FACE_BOUND('',#7605,.T.);
#7605 = EDGE_LOOP('',(#7606,#7607,#7608));
#7606 = ORIENTED_EDGE('',*,*,#7554,.F.);
#7607 = ORIENTED_EDGE('',*,*,#7592,.F.);
#7608 = ORIENTED_EDGE('',*,*,#3146,.F.);
#7609 = PLANE('',#7610);
#7610 = AXIS2_PLACEMENT_3D('',#7611,#7612,#7613);
#7611 = CARTESIAN_POINT('',(25.96760227893,-27.86846587946,
    72.125969134448));
#7612 = DIRECTION('',(0.338176428143,-0.816427236384,0.468063319583));
#7613 = DIRECTION('',(-2.775557561563E-17,-0.497366814833,
    -0.867540345749));
#7614 = ADVANCED_FACE('',(#7615),#7630,.T.);
#7615 = FACE_BOUND('',#7616,.T.);
#7616 = EDGE_LOOP('',(#7617,#7623,#7629));
#7617 = ORIENTED_EDGE('',*,*,#7618,.T.);
#7618 = EDGE_CURVE('',#6860,#3060,#7619,.T.);
#7619 = LINE('',#7620,#7621);
#7620 = CARTESIAN_POINT('',(27.579524993896,-27.57952499389,71.));
#7621 = VECTOR('',#7622,1.);
#7622 = DIRECTION('',(-0.33319497027,0.33319497027,0.882021668427));
#7623 = ORIENTED_EDGE('',*,*,#7624,.T.);
#7624 = EDGE_CURVE('',#3060,#6821,#7625,.T.);
#7625 = LINE('',#7626,#7627);
#7626 = CARTESIAN_POINT('',(26.823999404907,-26.8239994049,73.));
#7627 = VECTOR('',#7628,1.);
#7628 = DIRECTION('',(0.,-0.555254852311,-0.83168025646));
#7629 = ORIENTED_EDGE('',*,*,#6884,.F.);
#7630 = PLANE('',#7631);
#7631 = AXIS2_PLACEMENT_3D('',#7632,#7633,#7634);
#7632 = CARTESIAN_POINT('',(27.040251765435,-27.43873188328,
    71.830687033944));
#7633 = DIRECTION('',(0.537959039579,-0.70108232015,0.468063726546));
#7634 = DIRECTION('',(-0.793353529098,-0.608761182951,0.));
#7635 = ADVANCED_FACE('',(#7636),#7641,.T.);
#7636 = FACE_BOUND('',#7637,.T.);
#7637 = EDGE_LOOP('',(#7638,#7639,#7640));
#7638 = ORIENTED_EDGE('',*,*,#7586,.F.);
#7639 = ORIENTED_EDGE('',*,*,#7624,.F.);
#7640 = ORIENTED_EDGE('',*,*,#3107,.F.);
#7641 = PLANE('',#7642);
#7642 = AXIS2_PLACEMENT_3D('',#7643,#7644,#7645);
#7643 = CARTESIAN_POINT('',(26.677045013861,-27.5202909544,
    72.125969259622));
#7644 = DIRECTION('',(0.537959844682,-0.701081892838,0.46806344126));
#7645 = DIRECTION('',(-0.793352909888,-0.608761989921,0.));
#7646 = ADVANCED_FACE('',(#7647),#7657,.T.);
#7647 = FACE_BOUND('',#7648,.T.);
#7648 = EDGE_LOOP('',(#7649,#7650,#7656));
#7649 = ORIENTED_EDGE('',*,*,#6914,.F.);
#7650 = ORIENTED_EDGE('',*,*,#7651,.T.);
#7651 = EDGE_CURVE('',#5998,#3060,#7652,.T.);
#7652 = LINE('',#7653,#7654);
#7653 = CARTESIAN_POINT('',(28.159259796143,-26.8239994049,71.));
#7654 = VECTOR('',#7655,1.);
#7655 = DIRECTION('',(-0.555254852311,0.,0.83168025646));
#7656 = ORIENTED_EDGE('',*,*,#7618,.F.);
#7657 = PLANE('',#7658);
#7658 = AXIS2_PLACEMENT_3D('',#7659,#7660,#7661);
#7659 = CARTESIAN_POINT('',(27.438731883287,-27.04025176543,
    71.830687033944));
#7660 = DIRECTION('',(0.70108232015,-0.537959039579,0.468063726546));
#7661 = DIRECTION('',(0.608761182951,0.793353529098,0.));
#7662 = ADVANCED_FACE('',(#7663),#7668,.T.);
#7663 = FACE_BOUND('',#7664,.T.);
#7664 = EDGE_LOOP('',(#7665,#7666,#7667));
#7665 = ORIENTED_EDGE('',*,*,#3059,.F.);
#7666 = ORIENTED_EDGE('',*,*,#7651,.F.);
#7667 = ORIENTED_EDGE('',*,*,#6932,.F.);
#7668 = PLANE('',#7669);
#7669 = AXIS2_PLACEMENT_3D('',#7670,#7671,#7672);
#7670 = CARTESIAN_POINT('',(27.520290954406,-26.67704501386,
    72.125969259622));
#7671 = DIRECTION('',(0.701081892838,-0.537959844682,0.46806344126));
#7672 = DIRECTION('',(0.608761989921,0.793352909888,0.));
#7673 = ADVANCED_FACE('',(#7674),#7689,.T.);
#7674 = FACE_BOUND('',#7675,.T.);
#7675 = EDGE_LOOP('',(#7676,#7677,#7683));
#7676 = ORIENTED_EDGE('',*,*,#789,.F.);
#7677 = ORIENTED_EDGE('',*,*,#7678,.T.);
#7678 = EDGE_CURVE('',#790,#5430,#7679,.T.);
#7679 = LINE('',#7680,#7681);
#7680 = CARTESIAN_POINT('',(50.,-25.,9.999999776483E-03));
#7681 = VECTOR('',#7682,1.);
#7682 = DIRECTION('',(-0.400174623623,-0.86931095921,0.290101235443));
#7683 = ORIENTED_EDGE('',*,*,#7684,.T.);
#7684 = EDGE_CURVE('',#5430,#767,#7685,.T.);
#7685 = LINE('',#7686,#7687);
#7686 = CARTESIAN_POINT('',(47.254932403564,-30.96319007873,2.));
#7687 = VECTOR('',#7688,1.);
#7688 = DIRECTION('',(0.677805052253,-0.181617894753,-0.712457192711));
#7689 = PLANE('',#7690);
#7690 = AXIS2_PLACEMENT_3D('',#7691,#7692,#7693);
#7691 = CARTESIAN_POINT('',(48.935774460755,-28.6424375067,
    0.603638707276));
#7692 = DIRECTION('',(0.709343678303,-9.338707364281E-02,0.698648982342)
  );
#7693 = DIRECTION('',(-0.70171556479,0.,0.712457203018));
#7694 = ADVANCED_FACE('',(#7695),#7705,.T.);
#7695 = FACE_BOUND('',#7696,.T.);
#7696 = EDGE_LOOP('',(#7697,#7698,#7699));
#7697 = ORIENTED_EDGE('',*,*,#5475,.F.);
#7698 = ORIENTED_EDGE('',*,*,#7678,.F.);
#7699 = ORIENTED_EDGE('',*,*,#7700,.T.);
#7700 = EDGE_CURVE('',#790,#5476,#7701,.T.);
#7701 = LINE('',#7702,#7703);
#7702 = CARTESIAN_POINT('',(50.,-25.,9.999999776483E-03));
#7703 = VECTOR('',#7704,1.);
#7704 = DIRECTION('',(-0.701715945244,0.,0.712456828299));
#7705 = PLANE('',#7706);
#7706 = AXIS2_PLACEMENT_3D('',#7707,#7708,#7709);
#7707 = CARTESIAN_POINT('',(48.32123028176,-27.45004488615,
    1.386974376956));
#7708 = DIRECTION('',(0.709343324973,-9.338677809266E-02,0.698649380587)
  );
#7709 = DIRECTION('',(-0.701715945244,0.,0.712456828299));
#7710 = ADVANCED_FACE('',(#7711),#7721,.T.);
#7711 = FACE_BOUND('',#7712,.T.);
#7712 = EDGE_LOOP('',(#7713,#7714,#7720));
#7713 = ORIENTED_EDGE('',*,*,#798,.F.);
#7714 = ORIENTED_EDGE('',*,*,#7715,.T.);
#7715 = EDGE_CURVE('',#271,#5476,#7716,.T.);
#7716 = LINE('',#7717,#7718);
#7717 = CARTESIAN_POINT('',(49.148143768311,-18.52952384948,
    9.999999776483E-03));
#7718 = VECTOR('',#7719,1.);
#7719 = DIRECTION('',(-0.16154451048,-0.943262774905,0.290101204086));
#7720 = ORIENTED_EDGE('',*,*,#7700,.F.);
#7721 = PLANE('',#7722);
#7722 = AXIS2_PLACEMENT_3D('',#7723,#7724,#7725);
#7723 = CARTESIAN_POINT('',(49.062914573464,-22.32329053577,
    0.603638761111));
#7724 = DIRECTION('',(0.709343308476,9.338702495405E-02,0.698649364338)
  );
#7725 = DIRECTION('',(-0.701715945244,0.,0.712456828299));
#7726 = ADVANCED_FACE('',(#7727),#7737,.T.);
#7727 = FACE_BOUND('',#7728,.T.);
#7728 = EDGE_LOOP('',(#7729,#7730,#7731));
#7729 = ORIENTED_EDGE('',*,*,#5638,.F.);
#7730 = ORIENTED_EDGE('',*,*,#7715,.F.);
#7731 = ORIENTED_EDGE('',*,*,#7732,.T.);
#7732 = EDGE_CURVE('',#271,#5538,#7733,.T.);
#7733 = LINE('',#7734,#7735);
#7734 = CARTESIAN_POINT('',(49.148143768311,-18.52952384948,
    9.999999776483E-03));
#7735 = VECTOR('',#7736,1.);
#7736 = DIRECTION('',(-0.677805052253,-0.181617894753,0.712457192711));
#7737 = PLANE('',#7738);
#7738 = AXIS2_PLACEMENT_3D('',#7739,#7740,#7741);
#7739 = CARTESIAN_POINT('',(48.160696388835,-21.33058402498,
    1.386974393709));
#7740 = DIRECTION('',(0.709343726261,9.338683092322E-02,0.698648966094)
  );
#7741 = DIRECTION('',(-0.701715532425,0.,0.712457234895));
#7742 = ADVANCED_FACE('',(#7743),#7758,.T.);
#7743 = FACE_BOUND('',#7744,.T.);
#7744 = EDGE_LOOP('',(#7745,#7746,#7752));
#7745 = ORIENTED_EDGE('',*,*,#5569,.F.);
#7746 = ORIENTED_EDGE('',*,*,#7747,.T.);
#7747 = EDGE_CURVE('',#5538,#707,#7748,.T.);
#7748 = LINE('',#7749,#7750);
#7749 = CARTESIAN_POINT('',(47.254932403564,-19.03680992126,2.));
#7750 = VECTOR('',#7751,1.);
#7751 = DIRECTION('',(-8.809419094843E-02,0.952932702767,-0.290101150494
    ));
#7752 = ORIENTED_EDGE('',*,*,#7753,.T.);
#7753 = EDGE_CURVE('',#707,#5561,#7754,.T.);
#7754 = LINE('',#7755,#7756);
#7755 = CARTESIAN_POINT('',(46.650634765625,-12.5,9.999999776483E-03));
#7756 = VECTOR('',#7757,1.);
#7757 = DIRECTION('',(-0.607704192705,-0.350857851634,0.712456582618));
#7758 = PLANE('',#7759);
#7759 = AXIS2_PLACEMENT_3D('',#7760,#7761,#7762);
#7760 = CARTESIAN_POINT('',(46.421799871363,-15.46118683448,
    1.386974414576));
#7761 = DIRECTION('',(0.661002406778,0.273796399426,0.698649661773));
#7762 = DIRECTION('',(0.726407376574,0.,-0.687264376538));
#7763 = ADVANCED_FACE('',(#7764),#7769,.T.);
#7764 = FACE_BOUND('',#7765,.T.);
#7765 = EDGE_LOOP('',(#7766,#7767,#7768));
#7766 = ORIENTED_EDGE('',*,*,#752,.F.);
#7767 = ORIENTED_EDGE('',*,*,#7747,.F.);
#7768 = ORIENTED_EDGE('',*,*,#7732,.F.);
#7769 = PLANE('',#7770);
#7770 = AXIS2_PLACEMENT_3D('',#7771,#7772,#7773);
#7771 = CARTESIAN_POINT('',(47.550207352056,-16.18655648747,
    0.603638789669));
#7772 = DIRECTION('',(0.661003099109,0.273796278452,0.698649054157));
#7773 = DIRECTION('',(0.726406718808,0.,-0.687265071767));
#7774 = ADVANCED_FACE('',(#7775),#7790,.T.);
#7775 = FACE_BOUND('',#7776,.T.);
#7776 = EDGE_LOOP('',(#7777,#7778,#7784));
#7777 = ORIENTED_EDGE('',*,*,#5601,.F.);
#7778 = ORIENTED_EDGE('',*,*,#7779,.T.);
#7779 = EDGE_CURVE('',#5561,#661,#7780,.T.);
#7780 = LINE('',#7781,#7782);
#7781 = CARTESIAN_POINT('',(44.953224182129,-13.47999954223,2.));
#7782 = VECTOR('',#7783,1.);
#7783 = DIRECTION('',(-0.331729236153,0.897661961199,-0.290101219055));
#7784 = ORIENTED_EDGE('',*,*,#7785,.T.);
#7785 = EDGE_CURVE('',#661,#5284,#7786,.T.);
#7786 = LINE('',#7787,#7788);
#7787 = CARTESIAN_POINT('',(42.677669525146,-7.322330474854,
    9.999999776483E-03));
#7788 = VECTOR('',#7789,1.);
#7789 = DIRECTION('',(-0.496188187656,-0.496188187656,0.712456710869));
#7790 = PLANE('',#7791);
#7791 = AXIS2_PLACEMENT_3D('',#7792,#7793,#7794);
#7792 = CARTESIAN_POINT('',(43.223042629679,-10.24184375194,
    1.386974346911));
#7793 = DIRECTION('',(0.567615901879,0.435546871127,0.698649490794));
#7794 = DIRECTION('',(0.776134012643,2.775557561563E-17,-0.630567993494)
  );
#7795 = ADVANCED_FACE('',(#7796),#7801,.T.);
#7796 = FACE_BOUND('',#7797,.T.);
#7797 = EDGE_LOOP('',(#7798,#7799,#7800));
#7798 = ORIENTED_EDGE('',*,*,#715,.F.);
#7799 = ORIENTED_EDGE('',*,*,#7779,.F.);
#7800 = ORIENTED_EDGE('',*,*,#7753,.F.);
#7801 = PLANE('',#7802);
#7802 = AXIS2_PLACEMENT_3D('',#7803,#7804,#7805);
#7803 = CARTESIAN_POINT('',(44.500740679206,-10.65044410431,
    0.603638793485));
#7804 = DIRECTION('',(0.567615763293,0.435546858786,0.69864961108));
#7805 = DIRECTION('',(0.776134141122,2.775557561563E-17,-0.630567835355)
  );
#7806 = ADVANCED_FACE('',(#7807),#7822,.T.);
#7807 = FACE_BOUND('',#7808,.T.);
#7808 = EDGE_LOOP('',(#7809,#7810,#7816));
#7809 = ORIENTED_EDGE('',*,*,#5291,.F.);
#7810 = ORIENTED_EDGE('',*,*,#7811,.T.);
#7811 = EDGE_CURVE('',#5284,#615,#7812,.T.);
#7812 = LINE('',#7813,#7814);
#7813 = CARTESIAN_POINT('',(41.29174041748,-8.70825958252,2.));
#7814 = VECTOR('',#7815,1.);
#7815 = DIRECTION('',(-0.552757994619,0.781216934416,-0.290101190563));
#7816 = ORIENTED_EDGE('',*,*,#7817,.T.);
#7817 = EDGE_CURVE('',#615,#4569,#7818,.T.);
#7818 = LINE('',#7819,#7820);
#7819 = CARTESIAN_POINT('',(37.5,-3.349364995956,9.999999776483E-03));
#7820 = VECTOR('',#7821,1.);
#7821 = DIRECTION('',(-0.350857906233,-0.607704031199,0.712456693489));
#7822 = PLANE('',#7823);
#7823 = AXIS2_PLACEMENT_3D('',#7824,#7825,#7826);
#7824 = CARTESIAN_POINT('',(38.78241628642,-6.028245386639,1.38697435154
    ));
#7825 = DIRECTION('',(0.435546933708,0.567615835594,0.698649505632));
#7826 = DIRECTION('',(-2.775557561563E-17,0.776134055235,-0.630567941069
    ));
#7827 = ADVANCED_FACE('',(#7828),#7833,.T.);
#7828 = FACE_BOUND('',#7829,.T.);
#7829 = EDGE_LOOP('',(#7830,#7831,#7832));
#7830 = ORIENTED_EDGE('',*,*,#669,.F.);
#7831 = ORIENTED_EDGE('',*,*,#7811,.F.);
#7832 = ORIENTED_EDGE('',*,*,#7785,.F.);
#7833 = PLANE('',#7834);
#7834 = AXIS2_PLACEMENT_3D('',#7835,#7836,#7837);
#7835 = CARTESIAN_POINT('',(40.122331114113,-6.092230217927,
    0.603638792399));
#7836 = DIRECTION('',(0.435546943014,0.567615838998,0.698649497066));
#7837 = DIRECTION('',(2.775557561563E-17,0.776134049601,-0.630567948004)
  );
#7838 = ADVANCED_FACE('',(#7839),#7854,.T.);
#7839 = FACE_BOUND('',#7840,.T.);
#7840 = EDGE_LOOP('',(#7841,#7842,#7848));
#7841 = ORIENTED_EDGE('',*,*,#4576,.F.);
#7842 = ORIENTED_EDGE('',*,*,#7843,.T.);
#7843 = EDGE_CURVE('',#4569,#569,#7844,.T.);
#7844 = LINE('',#7845,#7846);
#7845 = CARTESIAN_POINT('',(36.520000457764,-5.046774864197,2.));
#7846 = VECTOR('',#7847,1.);
#7847 = DIRECTION('',(-0.736117033511,0.611533339721,-0.2901011675));
#7848 = ORIENTED_EDGE('',*,*,#7849,.T.);
#7849 = EDGE_CURVE('',#569,#4559,#7850,.T.);
#7850 = LINE('',#7851,#7852);
#7851 = CARTESIAN_POINT('',(31.470476150513,-0.851854324341,
    9.999999776483E-03));
#7852 = VECTOR('',#7853,1.);
#7853 = DIRECTION('',(-0.181617747645,-0.677805698255,0.712456615629));
#7854 = PLANE('',#7855);
#7855 = AXIS2_PLACEMENT_3D('',#7856,#7857,#7858);
#7856 = CARTESIAN_POINT('',(33.402540235547,-3.107540606176,
    1.386974391836));
#7857 = DIRECTION('',(0.273796175149,0.661002550015,0.698649614147));
#7858 = DIRECTION('',(0.,0.726407278835,-0.687264479844));
#7859 = ADVANCED_FACE('',(#7860),#7865,.T.);
#7860 = FACE_BOUND('',#7861,.T.);
#7861 = EDGE_LOOP('',(#7862,#7863,#7864));
#7862 = ORIENTED_EDGE('',*,*,#623,.F.);
#7863 = ORIENTED_EDGE('',*,*,#7843,.F.);
#7864 = ORIENTED_EDGE('',*,*,#7817,.F.);
#7865 = PLANE('',#7866);
#7866 = AXIS2_PLACEMENT_3D('',#7867,#7868,#7869);
#7867 = CARTESIAN_POINT('',(34.713359340717,-2.82254965393,
    0.603638804812));
#7868 = DIRECTION('',(0.273796258113,0.661002608298,0.698649526491));
#7869 = DIRECTION('',(0.,0.726407205535,-0.687264557319));
#7870 = ADVANCED_FACE('',(#7871),#7886,.T.);
#7871 = FACE_BOUND('',#7872,.T.);
#7872 = EDGE_LOOP('',(#7873,#7879,#7885));
#7873 = ORIENTED_EDGE('',*,*,#7874,.T.);
#7874 = EDGE_CURVE('',#500,#3967,#7875,.T.);
#7875 = LINE('',#7876,#7877);
#7876 = CARTESIAN_POINT('',(25.,-2.84217094304E-14,9.999999776483E-03));
#7877 = VECTOR('',#7878,1.);
#7878 = DIRECTION('',(0.,-0.701716118554,0.712456657602));
#7879 = ORIENTED_EDGE('',*,*,#7880,.T.);
#7880 = EDGE_CURVE('',#3967,#569,#7881,.T.);
#7881 = LINE('',#7882,#7883);
#7882 = CARTESIAN_POINT('',(25.,-1.960000038147,2.));
#7883 = VECTOR('',#7884,1.);
#7884 = DIRECTION('',(0.943262711351,0.161544916674,-0.29010118454));
#7885 = ORIENTED_EDGE('',*,*,#577,.F.);
#7886 = PLANE('',#7887);
#7887 = AXIS2_PLACEMENT_3D('',#7888,#7889,#7890);
#7888 = CARTESIAN_POINT('',(27.676709360869,-0.937084945028,
    0.603638798313));
#7889 = DIRECTION('',(9.338679550008E-02,0.709343153859,0.698649551993)
  );
#7890 = DIRECTION('',(0.,-0.701716118554,0.712456657602));
#7891 = ADVANCED_FACE('',(#7892),#7897,.T.);
#7892 = FACE_BOUND('',#7893,.T.);
#7893 = EDGE_LOOP('',(#7894,#7895,#7896));
#7894 = ORIENTED_EDGE('',*,*,#7849,.F.);
#7895 = ORIENTED_EDGE('',*,*,#7880,.F.);
#7896 = ORIENTED_EDGE('',*,*,#5186,.F.);
#7897 = PLANE('',#7898);
#7898 = AXIS2_PLACEMENT_3D('',#7899,#7900,#7901);
#7899 = CARTESIAN_POINT('',(28.669416327324,-1.839303800881,
    1.386974329719));
#7900 = DIRECTION('',(9.338680857905E-02,0.709343125697,0.698649578837)
  );
#7901 = DIRECTION('',(-6.938893903907E-18,-0.70171614638,0.712456630195)
  );
#7902 = ADVANCED_FACE('',(#7903),#7918,.T.);
#7903 = FACE_BOUND('',#7904,.T.);
#7904 = EDGE_LOOP('',(#7905,#7911,#7917));
#7905 = ORIENTED_EDGE('',*,*,#7906,.T.);
#7906 = EDGE_CURVE('',#454,#3957,#7907,.T.);
#7907 = LINE('',#7908,#7909);
#7908 = CARTESIAN_POINT('',(18.529523849487,-0.851854324341,
    9.999999776483E-03));
#7909 = VECTOR('',#7910,1.);
#7910 = DIRECTION('',(0.181617747645,-0.677805698255,0.712456615629));
#7911 = ORIENTED_EDGE('',*,*,#7912,.T.);
#7912 = EDGE_CURVE('',#3957,#500,#7913,.T.);
#7913 = LINE('',#7914,#7915);
#7914 = CARTESIAN_POINT('',(19.036809921265,-2.745069026947,2.));
#7915 = VECTOR('',#7916,1.);
#7916 = DIRECTION('',(0.869310886664,0.400174798767,-0.290101211233));
#7917 = ORIENTED_EDGE('',*,*,#508,.F.);
#7918 = PLANE('',#7919);
#7919 = AXIS2_PLACEMENT_3D('',#7920,#7921,#7922);
#7920 = CARTESIAN_POINT('',(21.357562150417,-1.064225540052,
    0.603638786737));
#7921 = DIRECTION('',(-9.338679221814E-02,0.70934312893,0.698649577742)
  );
#7922 = DIRECTION('',(-1.387778780781E-17,-0.701716144199,0.712456632344
    ));
#7923 = ADVANCED_FACE('',(#7924),#7929,.T.);
#7924 = FACE_BOUND('',#7925,.T.);
#7925 = EDGE_LOOP('',(#7926,#7927,#7928));
#7926 = ORIENTED_EDGE('',*,*,#7874,.F.);
#7927 = ORIENTED_EDGE('',*,*,#7912,.F.);
#7928 = ORIENTED_EDGE('',*,*,#3974,.F.);
#7929 = PLANE('',#7930);
#7930 = AXIS2_PLACEMENT_3D('',#7931,#7932,#7933);
#7931 = CARTESIAN_POINT('',(22.549955196963,-1.678770535687,
    1.386974349119));
#7932 = DIRECTION('',(-9.338681214019E-02,0.709343152747,0.698649550898)
  );
#7933 = DIRECTION('',(-6.938893903907E-18,-0.701716118554,0.712456657602
    ));
#7934 = ADVANCED_FACE('',(#7935),#7950,.T.);
#7935 = FACE_BOUND('',#7936,.T.);
#7936 = EDGE_LOOP('',(#7937,#7943,#7949));
#7937 = ORIENTED_EDGE('',*,*,#7938,.T.);
#7938 = EDGE_CURVE('',#408,#5213,#7939,.T.);
#7939 = LINE('',#7940,#7941);
#7940 = CARTESIAN_POINT('',(12.5,-3.349364995956,9.999999776483E-03));
#7941 = VECTOR('',#7942,1.);
#7942 = DIRECTION('',(0.350857906233,-0.607704031199,0.712456693489));
#7943 = ORIENTED_EDGE('',*,*,#7944,.T.);
#7944 = EDGE_CURVE('',#5213,#454,#7945,.T.);
#7945 = LINE('',#7946,#7947);
#7946 = CARTESIAN_POINT('',(13.479999542236,-5.046774864197,2.));
#7947 = VECTOR('',#7948,1.);
#7948 = DIRECTION('',(0.736117033511,0.611533339721,-0.2901011675));
#7949 = ORIENTED_EDGE('',*,*,#462,.F.);
#7950 = PLANE('',#7951);
#7951 = AXIS2_PLACEMENT_3D('',#7952,#7953,#7954);
#7952 = CARTESIAN_POINT('',(15.286640659283,-2.82254965393,
    0.603638804812));
#7953 = DIRECTION('',(-0.273796258113,0.661002608298,0.698649526491));
#7954 = DIRECTION('',(0.,0.726407205535,-0.687264557319));
#7955 = ADVANCED_FACE('',(#7956),#7961,.T.);
#7956 = FACE_BOUND('',#7957,.T.);
#7957 = EDGE_LOOP('',(#7958,#7959,#7960));
#7958 = ORIENTED_EDGE('',*,*,#7906,.F.);
#7959 = ORIENTED_EDGE('',*,*,#7944,.F.);
#7960 = ORIENTED_EDGE('',*,*,#5328,.F.);
#7961 = PLANE('',#7962);
#7962 = AXIS2_PLACEMENT_3D('',#7963,#7964,#7965);
#7963 = CARTESIAN_POINT('',(16.597459764453,-3.107540606176,
    1.386974391836));
#7964 = DIRECTION('',(-0.273796175149,0.661002550015,0.698649614147));
#7965 = DIRECTION('',(0.,0.726407278835,-0.687264479844));
#7966 = ADVANCED_FACE('',(#7967),#7982,.T.);
#7967 = FACE_BOUND('',#7968,.T.);
#7968 = EDGE_LOOP('',(#7969,#7975,#7981));
#7969 = ORIENTED_EDGE('',*,*,#7970,.T.);
#7970 = EDGE_CURVE('',#362,#4044,#7971,.T.);
#7971 = LINE('',#7972,#7973);
#7972 = CARTESIAN_POINT('',(7.322330474854,-7.322330474854,
    9.999999776483E-03));
#7973 = VECTOR('',#7974,1.);
#7974 = DIRECTION('',(0.496188187656,-0.496188187656,0.712456710869));
#7975 = ORIENTED_EDGE('',*,*,#7976,.T.);
#7976 = EDGE_CURVE('',#4044,#408,#7977,.T.);
#7977 = LINE('',#7978,#7979);
#7978 = CARTESIAN_POINT('',(8.70825958252,-8.70825958252,2.));
#7979 = VECTOR('',#7980,1.);
#7980 = DIRECTION('',(0.552757994619,0.781216934416,-0.290101190563));
#7981 = ORIENTED_EDGE('',*,*,#416,.F.);
#7982 = PLANE('',#7983);
#7983 = AXIS2_PLACEMENT_3D('',#7984,#7985,#7986);
#7984 = CARTESIAN_POINT('',(9.877668885887,-6.092230217927,
    0.603638792399));
#7985 = DIRECTION('',(-0.435546943014,0.567615838998,0.698649497066));
#7986 = DIRECTION('',(-2.775557561563E-17,0.776134049601,-0.630567948004
    ));
#7987 = ADVANCED_FACE('',(#7988),#7993,.T.);
#7988 = FACE_BOUND('',#7989,.T.);
#7989 = EDGE_LOOP('',(#7990,#7991,#7992));
#7990 = ORIENTED_EDGE('',*,*,#7938,.F.);
#7991 = ORIENTED_EDGE('',*,*,#7976,.F.);
#7992 = ORIENTED_EDGE('',*,*,#5220,.F.);
#7993 = PLANE('',#7994);
#7994 = AXIS2_PLACEMENT_3D('',#7995,#7996,#7997);
#7995 = CARTESIAN_POINT('',(11.21758371358,-6.028245386639,1.38697435154
    ));
#7996 = DIRECTION('',(-0.435546933708,0.567615835594,0.698649505632));
#7997 = DIRECTION('',(-2.775557561563E-17,0.776134055235,-0.630567941069
    ));
#7998 = ADVANCED_FACE('',(#7999),#8014,.T.);
#7999 = FACE_BOUND('',#8000,.T.);
#8000 = EDGE_LOOP('',(#8001,#8007,#8013));
#8001 = ORIENTED_EDGE('',*,*,#8002,.T.);
#8002 = EDGE_CURVE('',#316,#4022,#8003,.T.);
#8003 = LINE('',#8004,#8005);
#8004 = CARTESIAN_POINT('',(3.349364995956,-12.5,9.999999776483E-03));
#8005 = VECTOR('',#8006,1.);
#8006 = DIRECTION('',(0.607704031199,-0.350857906233,0.712456693489));
#8007 = ORIENTED_EDGE('',*,*,#8008,.T.);
#8008 = EDGE_CURVE('',#4022,#362,#8009,.T.);
#8009 = LINE('',#8010,#8011);
#8010 = CARTESIAN_POINT('',(5.046774864197,-13.47999954223,2.));
#8011 = VECTOR('',#8012,1.);
#8012 = DIRECTION('',(0.33172935988,0.8976619198,-0.290101205676));
#8013 = ORIENTED_EDGE('',*,*,#370,.F.);
#8014 = PLANE('',#8015);
#8015 = AXIS2_PLACEMENT_3D('',#8016,#8017,#8018);
#8016 = CARTESIAN_POINT('',(5.499259014527,-10.65044402995,
    0.603638785224));
#8017 = DIRECTION('',(-0.567615832632,0.435546938129,0.698649505283));
#8018 = DIRECTION('',(0.776134056691,2.775557561563E-17,0.630567939277)
  );
#8019 = ADVANCED_FACE('',(#8020),#8025,.T.);
#8020 = FACE_BOUND('',#8021,.T.);
#8021 = EDGE_LOOP('',(#8022,#8023,#8024));
#8022 = ORIENTED_EDGE('',*,*,#7970,.F.);
#8023 = ORIENTED_EDGE('',*,*,#8008,.F.);
#8024 = ORIENTED_EDGE('',*,*,#4043,.F.);
#8025 = PLANE('',#8026);
#8026 = AXIS2_PLACEMENT_3D('',#8027,#8028,#8029);
#8027 = CARTESIAN_POINT('',(6.776956970257,-10.24184378674,
    1.386974361914));
#8028 = DIRECTION('',(-0.567615842502,0.435546939008,0.698649496716));
#8029 = DIRECTION('',(0.776134047541,0.,0.630567950539));
#8030 = ADVANCED_FACE('',(#8031),#8046,.T.);
#8031 = FACE_BOUND('',#8032,.T.);
#8032 = EDGE_LOOP('',(#8033,#8039,#8045));
#8033 = ORIENTED_EDGE('',*,*,#8034,.T.);
#8034 = EDGE_CURVE('',#24,#4100,#8035,.T.);
#8035 = LINE('',#8036,#8037);
#8036 = CARTESIAN_POINT('',(0.851854324341,-18.52952384948,
    9.999999776483E-03));
#8037 = VECTOR('',#8038,1.);
#8038 = DIRECTION('',(0.677805698255,-0.181617747645,0.712456615629));
#8039 = ORIENTED_EDGE('',*,*,#8040,.T.);
#8040 = EDGE_CURVE('',#4100,#316,#8041,.T.);
#8041 = LINE('',#8042,#8043);
#8042 = CARTESIAN_POINT('',(2.745069026947,-19.03680992126,2.));
#8043 = VECTOR('',#8044,1.);
#8044 = DIRECTION('',(8.80939495408E-02,0.952932723191,-0.290101156712)
  );
#8045 = ORIENTED_EDGE('',*,*,#324,.F.);
#8046 = PLANE('',#8047);
#8047 = AXIS2_PLACEMENT_3D('',#8048,#8049,#8050);
#8048 = CARTESIAN_POINT('',(2.449792316428,-16.18655682785,
    0.603638818713));
#8049 = DIRECTION('',(-0.661002532445,0.273796226693,0.69864961057));
#8050 = DIRECTION('',(0.726407286199,0.,0.687264472061));
#8051 = ADVANCED_FACE('',(#8052),#8057,.T.);
#8052 = FACE_BOUND('',#8053,.T.);
#8053 = EDGE_LOOP('',(#8054,#8055,#8056));
#8054 = ORIENTED_EDGE('',*,*,#8002,.F.);
#8055 = ORIENTED_EDGE('',*,*,#8040,.F.);
#8056 = ORIENTED_EDGE('',*,*,#5266,.F.);
#8057 = PLANE('',#8058);
#8058 = AXIS2_PLACEMENT_3D('',#8059,#8060,#8061);
#8059 = CARTESIAN_POINT('',(3.578200344152,-15.46118685373,
    1.386974393059));
#8060 = DIRECTION('',(-0.661002632321,0.273796209241,0.698649522915));
#8061 = DIRECTION('',(0.726407191309,2.775557561563E-17,0.687264572355)
  );
#8062 = ADVANCED_FACE('',(#8063),#8078,.T.);
#8063 = FACE_BOUND('',#8064,.T.);
#8064 = EDGE_LOOP('',(#8065,#8071,#8077));
#8065 = ORIENTED_EDGE('',*,*,#8066,.T.);
#8066 = EDGE_CURVE('',#22,#4090,#8067,.T.);
#8067 = LINE('',#8068,#8069);
#8068 = CARTESIAN_POINT('',(0.,-25.,9.999999776483E-03));
#8069 = VECTOR('',#8070,1.);
#8070 = DIRECTION('',(0.701716118554,0.,0.712456657602));
#8071 = ORIENTED_EDGE('',*,*,#8072,.T.);
#8072 = EDGE_CURVE('',#4090,#24,#8073,.T.);
#8073 = LINE('',#8074,#8075);
#8074 = CARTESIAN_POINT('',(1.960000038147,-25.,2.));
#8075 = VECTOR('',#8076,1.);
#8076 = DIRECTION('',(-0.161544916674,0.943262711351,-0.29010118454));
#8077 = ORIENTED_EDGE('',*,*,#21,.F.);
#8078 = PLANE('',#8079);
#8079 = AXIS2_PLACEMENT_3D('',#8080,#8081,#8082);
#8080 = CARTESIAN_POINT('',(0.937084945028,-22.32329063913,
    0.603638798313));
#8081 = DIRECTION('',(-0.709343153859,9.338679550008E-02,0.698649551993)
  );
#8082 = DIRECTION('',(-0.701716118554,1.387778780781E-17,-0.712456657602
    ));
#8083 = ADVANCED_FACE('',(#8084),#8089,.T.);
#8084 = FACE_BOUND('',#8085,.T.);
#8085 = EDGE_LOOP('',(#8086,#8087,#8088));
#8086 = ORIENTED_EDGE('',*,*,#8034,.F.);
#8087 = ORIENTED_EDGE('',*,*,#8072,.F.);
#8088 = ORIENTED_EDGE('',*,*,#4107,.F.);
#8089 = PLANE('',#8090);
#8090 = AXIS2_PLACEMENT_3D('',#8091,#8092,#8093);
#8091 = CARTESIAN_POINT('',(1.839303800881,-21.33058367267,
    1.386974329719));
#8092 = DIRECTION('',(-0.709343125697,9.338680857905E-02,0.698649578837)
  );
#8093 = DIRECTION('',(-0.70171614638,0.,-0.712456630195));
#8094 = ADVANCED_FACE('',(#8095),#8110,.T.);
#8095 = FACE_BOUND('',#8096,.T.);
#8096 = EDGE_LOOP('',(#8097,#8103,#8109));
#8097 = ORIENTED_EDGE('',*,*,#8098,.T.);
#8098 = EDGE_CURVE('',#32,#4168,#8099,.T.);
#8099 = LINE('',#8100,#8101);
#8100 = CARTESIAN_POINT('',(0.851854324341,-31.47047615051,
    9.999999776483E-03));
#8101 = VECTOR('',#8102,1.);
#8102 = DIRECTION('',(0.677805698255,0.181617747645,0.712456615629));
#8103 = ORIENTED_EDGE('',*,*,#8104,.T.);
#8104 = EDGE_CURVE('',#4168,#22,#8105,.T.);
#8105 = LINE('',#8106,#8107);
#8106 = CARTESIAN_POINT('',(2.745069026947,-30.96319007873,2.));
#8107 = VECTOR('',#8108,1.);
#8108 = DIRECTION('',(-0.400174798767,0.869310886664,-0.290101211233));
#8109 = ORIENTED_EDGE('',*,*,#39,.F.);
#8110 = PLANE('',#8111);
#8111 = AXIS2_PLACEMENT_3D('',#8112,#8113,#8114);
#8112 = CARTESIAN_POINT('',(1.064225540052,-28.64243784958,
    0.603638786737));
#8113 = DIRECTION('',(-0.70934312893,-9.338679221814E-02,0.698649577742)
  );
#8114 = DIRECTION('',(-0.701716144199,0.,-0.712456632344));
#8115 = ADVANCED_FACE('',(#8116),#8121,.T.);
#8116 = FACE_BOUND('',#8117,.T.);
#8117 = EDGE_LOOP('',(#8118,#8119,#8120));
#8118 = ORIENTED_EDGE('',*,*,#8066,.F.);
#8119 = ORIENTED_EDGE('',*,*,#8104,.F.);
#8120 = ORIENTED_EDGE('',*,*,#4176,.F.);
#8121 = PLANE('',#8122);
#8122 = AXIS2_PLACEMENT_3D('',#8123,#8124,#8125);
#8123 = CARTESIAN_POINT('',(1.678770535687,-27.45004480303,
    1.386974349119));
#8124 = DIRECTION('',(-0.709343152747,-9.338681214018E-02,0.698649550898
    ));
#8125 = DIRECTION('',(-0.701716118554,6.938893903907E-18,-0.712456657602
    ));
#8126 = ADVANCED_FACE('',(#8127),#8137,.T.);
#8127 = FACE_BOUND('',#8128,.T.);
#8128 = EDGE_LOOP('',(#8129,#8130,#8136));
#8129 = ORIENTED_EDGE('',*,*,#835,.F.);
#8130 = ORIENTED_EDGE('',*,*,#8131,.T.);
#8131 = EDGE_CURVE('',#836,#4168,#8132,.T.);
#8132 = LINE('',#8133,#8134);
#8133 = CARTESIAN_POINT('',(3.349364995956,-37.5,9.999999776483E-03));
#8134 = VECTOR('',#8135,1.);
#8135 = DIRECTION('',(-8.80939495408E-02,0.952932723191,0.290101156712)
  );
#8136 = ORIENTED_EDGE('',*,*,#8098,.F.);
#8137 = PLANE('',#8138);
#8138 = AXIS2_PLACEMENT_3D('',#8139,#8140,#8141);
#8139 = CARTESIAN_POINT('',(2.449792316428,-33.81344317214,
    0.603638818713));
#8140 = DIRECTION('',(-0.661002532445,-0.273796226693,0.69864961057));
#8141 = DIRECTION('',(0.726407286199,0.,0.687264472061));
#8142 = ADVANCED_FACE('',(#8143),#8153,.T.);
#8143 = FACE_BOUND('',#8144,.T.);
#8144 = EDGE_LOOP('',(#8145,#8146,#8147));
#8145 = ORIENTED_EDGE('',*,*,#5154,.F.);
#8146 = ORIENTED_EDGE('',*,*,#8131,.F.);
#8147 = ORIENTED_EDGE('',*,*,#8148,.T.);
#8148 = EDGE_CURVE('',#836,#4270,#8149,.T.);
#8149 = LINE('',#8150,#8151);
#8150 = CARTESIAN_POINT('',(3.349364995956,-37.5,9.999999776483E-03));
#8151 = VECTOR('',#8152,1.);
#8152 = DIRECTION('',(0.607704031199,0.350857906233,0.712456693489));
#8153 = PLANE('',#8154);
#8154 = AXIS2_PLACEMENT_3D('',#8155,#8156,#8157);
#8155 = CARTESIAN_POINT('',(3.578200344152,-34.53881314626,
    1.386974393059));
#8156 = DIRECTION('',(-0.661002632321,-0.273796209241,0.698649522915));
#8157 = DIRECTION('',(0.726407191309,0.,0.687264572355));
#8158 = ADVANCED_FACE('',(#8159),#8169,.T.);
#8159 = FACE_BOUND('',#8160,.T.);
#8160 = EDGE_LOOP('',(#8161,#8162,#8168));
#8161 = ORIENTED_EDGE('',*,*,#881,.F.);
#8162 = ORIENTED_EDGE('',*,*,#8163,.T.);
#8163 = EDGE_CURVE('',#882,#4270,#8164,.T.);
#8164 = LINE('',#8165,#8166);
#8165 = CARTESIAN_POINT('',(7.322330474854,-42.67766952514,
    9.999999776483E-03));
#8166 = VECTOR('',#8167,1.);
#8167 = DIRECTION('',(-0.33172935988,0.8976619198,0.290101205676));
#8168 = ORIENTED_EDGE('',*,*,#8148,.F.);
#8169 = PLANE('',#8170);
#8170 = AXIS2_PLACEMENT_3D('',#8171,#8172,#8173);
#8171 = CARTESIAN_POINT('',(5.499259014527,-39.34955597004,
    0.603638785224));
#8172 = DIRECTION('',(-0.567615832632,-0.435546938129,0.698649505283));
#8173 = DIRECTION('',(0.776134056691,2.775557561563E-17,0.630567939277)
  );
#8174 = ADVANCED_FACE('',(#8175),#8185,.T.);
#8175 = FACE_BOUND('',#8176,.T.);
#8176 = EDGE_LOOP('',(#8177,#8178,#8179));
#8177 = ORIENTED_EDGE('',*,*,#4277,.F.);
#8178 = ORIENTED_EDGE('',*,*,#8163,.F.);
#8179 = ORIENTED_EDGE('',*,*,#8180,.T.);
#8180 = EDGE_CURVE('',#882,#4260,#8181,.T.);
#8181 = LINE('',#8182,#8183);
#8182 = CARTESIAN_POINT('',(7.322330474854,-42.67766952514,
    9.999999776483E-03));
#8183 = VECTOR('',#8184,1.);
#8184 = DIRECTION('',(0.496188187656,0.496188187656,0.712456710869));
#8185 = PLANE('',#8186);
#8186 = AXIS2_PLACEMENT_3D('',#8187,#8188,#8189);
#8187 = CARTESIAN_POINT('',(6.776956970257,-39.75815621325,
    1.386974361914));
#8188 = DIRECTION('',(-0.567615842502,-0.435546939008,0.698649496716));
#8189 = DIRECTION('',(0.776134047541,-2.775557561563E-17,0.630567950539)
  );
#8190 = ADVANCED_FACE('',(#8191),#8201,.T.);
#8191 = FACE_BOUND('',#8192,.T.);
#8192 = EDGE_LOOP('',(#8193,#8194,#8200));
#8193 = ORIENTED_EDGE('',*,*,#927,.F.);
#8194 = ORIENTED_EDGE('',*,*,#8195,.T.);
#8195 = EDGE_CURVE('',#928,#4260,#8196,.T.);
#8196 = LINE('',#8197,#8198);
#8197 = CARTESIAN_POINT('',(12.5,-46.65063476562,9.999999776483E-03));
#8198 = VECTOR('',#8199,1.);
#8199 = DIRECTION('',(-0.552758009628,0.781216920871,0.29010119844));
#8200 = ORIENTED_EDGE('',*,*,#8180,.F.);
#8201 = PLANE('',#8202);
#8202 = AXIS2_PLACEMENT_3D('',#8203,#8204,#8205);
#8203 = CARTESIAN_POINT('',(9.877668877224,-43.90776967592,
    0.603638793104));
#8204 = DIRECTION('',(-0.435546927374,-0.567615852678,0.698649495701));
#8205 = DIRECTION('',(0.,0.77613404156,0.630567957901));
#8206 = ADVANCED_FACE('',(#8207),#8217,.T.);
#8207 = FACE_BOUND('',#8208,.T.);
#8208 = EDGE_LOOP('',(#8209,#8210,#8211));
#8209 = ORIENTED_EDGE('',*,*,#4346,.F.);
#8210 = ORIENTED_EDGE('',*,*,#8195,.F.);
#8211 = ORIENTED_EDGE('',*,*,#8212,.T.);
#8212 = EDGE_CURVE('',#928,#4338,#8213,.T.);
#8213 = LINE('',#8214,#8215);
#8214 = CARTESIAN_POINT('',(12.5,-46.65063476562,9.999999776483E-03));
#8215 = VECTOR('',#8216,1.);
#8216 = DIRECTION('',(0.350857851634,0.607704192705,0.712456582618));
#8217 = PLANE('',#8218);
#8218 = AXIS2_PLACEMENT_3D('',#8219,#8220,#8221);
#8219 = CARTESIAN_POINT('',(11.21758377462,-43.9717543541,1.386974322768
    ));
#8220 = DIRECTION('',(-0.435546796704,-0.56761580489,0.698649615988));
#8221 = DIRECTION('',(0.,0.776134120674,0.630567860523));
#8222 = ADVANCED_FACE('',(#8223),#8233,.T.);
#8223 = FACE_BOUND('',#8224,.T.);
#8224 = EDGE_LOOP('',(#8225,#8226,#8232));
#8225 = ORIENTED_EDGE('',*,*,#973,.F.);
#8226 = ORIENTED_EDGE('',*,*,#8227,.T.);
#8227 = EDGE_CURVE('',#974,#4338,#8228,.T.);
#8228 = LINE('',#8229,#8230);
#8229 = CARTESIAN_POINT('',(18.529523849487,-49.14814376831,
    9.999999776483E-03));
#8230 = VECTOR('',#8231,1.);
#8231 = DIRECTION('',(-0.736117096095,0.611533252687,0.290101192164));
#8232 = ORIENTED_EDGE('',*,*,#8212,.F.);
#8233 = PLANE('',#8234);
#8234 = AXIS2_PLACEMENT_3D('',#8235,#8236,#8237);
#8235 = CARTESIAN_POINT('',(15.286640562691,-47.17744914299,
    0.603638824561));
#8236 = DIRECTION('',(-0.273796060656,-0.661002573303,0.698649636983));
#8237 = DIRECTION('',(0.,0.726407277962,0.687264480767));
#8238 = ADVANCED_FACE('',(#8239),#8249,.T.);
#8239 = FACE_BOUND('',#8240,.T.);
#8240 = EDGE_LOOP('',(#8241,#8242,#8243));
#8241 = ORIENTED_EDGE('',*,*,#5133,.F.);
#8242 = ORIENTED_EDGE('',*,*,#8227,.F.);
#8243 = ORIENTED_EDGE('',*,*,#8244,.T.);
#8244 = EDGE_CURVE('',#974,#4997,#8245,.T.);
#8245 = LINE('',#8246,#8247);
#8246 = CARTESIAN_POINT('',(18.529523849487,-49.14814376831,
    9.999999776483E-03));
#8247 = VECTOR('',#8248,1.);
#8248 = DIRECTION('',(0.181617894753,0.677805052253,0.712457192711));
#8249 = PLANE('',#8250);
#8250 = AXIS2_PLACEMENT_3D('',#8251,#8252,#8253);
[truncated: 1,152,243 more chars]
