# Supplementary material for: An Open-Source 3D-Printable Platform for Testing Head-Fixed Cognitive Flexibility in Rodents
Source: eNeuro. 2025 Jan 24;12(1):ENEURO.0364-24.2024. doi: 10.1523/ENEURO.0364-24.2024 (PMC11875048; doi:10.1523/ENEURO.0364-24.2024)
Supplement: FlexRig Repository — Download FlexRig Repository, ZIP file. [file eneuro-12-ENEURO.0364-24.2024-s003.zip › FlexRig-main/3DModels/threadedFaceMount.emsx]

<?xml version="1.0"?>
<!DOCTYPE eMachineShop3DObjects SYSTEM "eMachineShop3DObjects_v1.8.dtd">
<eMachineShop3DObjects VersionId="1.8">
 <Creator Name="eMachineShop" Version="1.953"/>
 <View Type="Top">
  <Region Id="100" BaseHeight="0" Z="AirInside">
   <Machine Id="41" Name="Auto"/>
   <Contour>
    <Circle Id="100" Center="29.16771693,10.51822098" Radius="0.9906119"/>
   </Contour>
  </Region>
  <Region Id="101" BaseHeight="0" Z="AirInside">
   <Machine Id="41" Name="Auto"/>
   <Contour>
    <Circle Id="101" Center="29.16771693,6.29149945" Radius="0.98951"/>
   </Contour>
  </Region>
  <Region Id="102" BaseHeight="0" Z="AirInside">
   <Machine Id="41" Name="Auto"/>
   <Contour>
    <Circle Id="102" Center="29.16771693,2.03991319" Radius="0.98951"/>
   </Contour>
  </Region>
  <Region Id="103" BaseHeight="0" Z="AirInside">
   <Machine Id="41" Name="Auto"/>
   <Contour>
    <Circle Id="103" Center="21.54335508,10.51822098" Radius="0.9906119"/>
   </Contour>
  </Region>
  <Region Id="104" BaseHeight="0" Z="AirInside">
   <Machine Id="41" Name="Auto"/>
   <Contour>
    <Circle Id="104" Center="21.54335508,6.29149945" Radius="0.98951"/>
   </Contour>
  </Region>
  <Region Id="105" BaseHeight="0" Z="AirInside">
   <Machine Id="41" Name="Auto"/>
   <Contour>
    <Circle Id="105" Center="21.54335508,2.03991319" Radius="0.98951"/>
   </Contour>
  </Region>
  <Region Id="106" BaseHeight="0" Z="AirInside">
   <Machine Id="41" Name="Auto"/>
   <Contour>
    <Circle Id="106" Center="13.92395181,10.51822098" Radius="0.9906119"/>
   </Contour>
  </Region>
  <Region Id="107" BaseHeight="0" Z="AirInside">
   <Machine Id="41" Name="Auto"/>
   <Contour>
    <Circle Id="107" Center="13.92395181,6.29149945" Radius="0.98951"/>
   </Contour>
  </Region>
  <Region Id="108" BaseHeight="0" Z="AirInside">
   <Machine Id="41" Name="Auto"/>
   <Contour>
    <Circle Id="108" Center="13.92395181,2.03991319" Radius="0.98951"/>
   </Contour>
  </Region>
  <Region Id="109" BaseHeight="0" Z="AirInside">
   <Machine Id="41" Name="Auto"/>
   <Contour>
    <Circle Id="109" Center="6.30678976,10.51822098" Radius="0.9906119"/>
   </Contour>
  </Region>
  <Region Id="110" BaseHeight="0" Z="AirInside">
   <Machine Id="41" Name="Auto"/>
   <Contour>
    <Circle Id="110" Center="6.30678976,6.29149945" Radius="0.98951"/>
   </Contour>
  </Region>
  <Region Id="111" BaseHeight="0" Z="AirInside">
   <Machine Id="41" Name="Auto"/>
   <Contour>
    <Circle Id="111" Center="6.30678976,2.03991319" Radius="0.98951"/>
   </Contour>
  </Region>
  <Region Id="112" BaseHeight="0" Z="AirInside">
   <Machine Id="41" Name="Auto"/>
   <Contour>
    <Circle Id="112" Center="44.40941565,-5.77702425" Radius="1.2916757"/>
   </Contour>
  </Region>
  <Region Id="113" BaseHeight="0" Z="AirInside">
   <Machine Id="41" Name="Auto"/>
   <Contour>
    <Circle Id="113" Center="52.02607051,-5.77702425" Radius="1.2916757"/>
   </Contour>
  </Region>
  <Region Id="114" BaseHeight="0" Z="AirInside">
   <Machine Id="41" Name="Auto"/>
   <Processing>
    <Thread Id="169" Parameters="#2-56 (UNC)" Length="Maximal" Type="UN"/>
   </Processing>
   <Contour>
    <Circle Id="114" Center="2.49999248,7.50433614" Radius="0.889"/>
   </Contour>
  </Region>
  <Region Id="115" BaseHeight="0" Z="AirInside">
   <Machine Id="41" Name="Auto"/>
   <Processing>
    <Thread Id="170" Parameters="#2-56 (UNC)" Length="Maximal" Type="UN"/>
   </Processing>
   <Contour>
    <Circle Id="115" Center="10.119047,7.49077816" Radius="0.889"/>
   </Contour>
  </Region>
  <Region Id="116" BaseHeight="0" Z="AirInside">
   <Machine Id="41" Name="Auto"/>
   <Processing>
    <Thread Id="171" Parameters="#2-56 (UNC)" Length="Maximal" Type="UN"/>
   </Processing>
   <Contour>
    <Circle Id="116" Center="17.74,7.5" Radius="0.889"/>
   </Contour>
  </Region>
  <Region Id="117" BaseHeight="0" Z="AirInside">
   <Machine Id="41" Name="Auto"/>
   <Processing>
    <Thread Id="172" Parameters="#2-56 (UNC)" Length="Maximal" Type="UN"/>
   </Processing>
   <Contour>
    <Circle Id="117" Center="25.35748861,7.5" Radius="0.889"/>
   </Contour>
  </Region>
  <Region Id="118" BaseHeight="0" Z="AirInside">
   <Machine Id="41" Name="Auto"/>
   <Processing>
    <Thread Id="173" Parameters="#2-56 (UNC)" Length="Maximal" Type="UN"/>
   </Processing>
   <Contour>
    <Circle Id="118" Center="32.97794526,7.5" Radius="0.889"/>
   </Contour>
  </Region>
  <Region Id="119" BaseHeight="0" Z="AirInside">
   <Machine Id="41" Name="Auto"/>
   <Processing>
    <Thread Id="174" Parameters="#2-56 (UNC)" Length="Maximal" Type="UN"/>
   </Processing>
   <Contour>
    <Circle Id="119" Center="40.60119433,-3.65325943" Radius="0.889"/>
   </Contour>
  </Region>
  <Region Id="120" BaseHeight="0" Z="AirInside">
   <Machine Id="41" Name="Auto"/>
   <Processing>
    <Thread Id="175" Parameters="#2-56 (UNC)" Length="Maximal" Type="UN"/>
   </Processing>
   <Contour>
    <Circle Id="120" Center="48.21763696,-3.65325943" Radius="0.889"/>
   </Contour>
  </Region>
  <Region Id="121" BaseHeight="0" Z="AirInside">
   <Machine Id="41" Name="Auto"/>
   <Processing>
    <Thread Id="176" Parameters="#2-56 (UNC)" Length="Maximal" Type="UN"/>
   </Processing>
   <Contour>
    <Circle Id="121" Center="55.83450406,-3.65325943" Radius="0.889"/>
   </Contour>
  </Region>
  <Region Id="138" BaseHeight="0" Z="7.62">
   <Machine Id="41" Name="Auto"/>
   <Contour>
    <Straight Id="122" P1="38.05123339,-8.63616661" P2="53.86239076,-8.63616661" />
    <Arc Id="123" Center="53.86239076,-3.63616661" Radius="5" StartAngle="270" IncAngle="90"/>
    <Straight Id="124" P1="58.86239076,-3.63616661" P2="58.86239076,-0.1405757" />
    <Arc Id="125" Center="53.86239076,-0.1405757" Radius="5" StartAngle="0" IncAngle="90"/>
    <Straight Id="126" P1="53.86239076,4.8594243" P2="42.05123339,4.8594243" />
    <Arc Id="127" Center="42.05123339,9.8594243" Radius="5" StartAngle="180" IncAngle="90"/>
    <Straight Id="128" P1="37.05123339,9.8594243" P2="37.05123339,12.50973618" />
    <Arc Id="129" Center="36.05123339,12.50973618" Radius="1" StartAngle="0" IncAngle="90"/>
    <Straight Id="130" P1="36.05123339,13.50973618" P2="5,13.50973618" />
    <Arc Id="131" Center="5,8.50973618" Radius="5" StartAngle="90" IncAngle="90"/>
    <Straight Id="132" P1="0,8.50973618" P2="0,4.06468928" />
    <Arc Id="133" Center="5,4.06468928" Radius="5" StartAngle="180" IncAngle="90"/>
    <Straight Id="134" P1="5,-0.93531072" P2="32.05123339,-0.93531072" />
    <Arc Id="135" Center="32.05123339,-5.93531072" Radius="5" StartAngle="0" IncAngle="90"/>
    <Straight Id="136" P1="37.05123339,-5.93531072" P2="37.05123339,-7.63616661" />
    <Arc Id="137" Center="38.05123339,-7.63616661" Radius="1" StartAngle="180" IncAngle="90"/>
   </Contour>
  </Region>
  <Region Id="256" BaseHeight="0" Z="-5.08" BottomType="Drill">
   <Machine Id="41" Name="Auto"/>
   <Contour>
    <Circle Id="256" Center="44.40941565,-1.53640169" Radius="1.2916757"/>
   </Contour>
  </Region>
  <Region Id="255" BaseHeight="0" Z="-5.08" BottomType="Drill">
   <Machine Id="41" Name="Auto"/>
   <Contour>
    <Circle Id="255" Center="52.02607051,-1.53640169" Radius="1.2916757"/>
   </Contour>
  </Region>
 </View>
 <View Type="Bottom">
  <Region Id="155" BaseHeight="0" Z="-4.75">
   <Machine Id="41" Name="Auto"/>
   <Processing>
    <Thread Id="178" Parameters="#6-40 (UNF)" Length="Maximal" Type="UN"/>
   </Processing>
   <Contour>
    <Circle Id="155" Center="44.40941565,-5.77702425" Radius="1.4351"/>
   </Contour>
  </Region>
  <Region Id="156" BaseHeight="0" Z="-4.75">
   <Machine Id="41" Name="Auto"/>
   <Processing>
    <Thread Id="179" Parameters="#6-40 (UNF)" Length="Maximal" Type="UN"/>
   </Processing>
   <Contour>
    <Circle Id="156" Center="52.02607051,-5.77702425" Radius="1.4351"/>
   </Contour>
  </Region>
  <Region Id="157" BaseHeight="0" Z="-4.75">
   <Machine Id="41" Name="Auto"/>
   <Processing>
    <Thread Id="180" Parameters="#6-40 (UNF)" Length="Maximal" Type="UN"/>
   </Processing>
   <Contour>
    <Circle Id="157" Center="29.16771693,2.03991319" Radius="1.4351"/>
   </Contour>
  </Region>
  <Region Id="158" BaseHeight="0" Z="-4.75">
   <Machine Id="41" Name="Auto"/>
   <Processing>
    <Thread Id="181" Parameters="#6-40 (UNF)" Length="Maximal" Type="UN"/>
   </Processing>
   <Contour>
    <Circle Id="158" Center="29.16771693,6.29149945" Radius="1.4351"/>
   </Contour>
  </Region>
  <Region Id="159" BaseHeight="0" Z="-4.75">
   <Machine Id="41" Name="Auto"/>
   <Processing>
    <Thread Id="182" Parameters="#6-40 (UNF)" Length="Maximal" Type="UN"/>
   </Processing>
   <Contour>
    <Circle Id="159" Center="29.16771693,10.51822098" Radius="1.4351"/>
   </Contour>
  </Region>
  <Region Id="160" BaseHeight="0" Z="-4.75">
   <Machine Id="41" Name="Auto"/>
   <Processing>
    <Thread Id="183" Parameters="#6-40 (UNF)" Length="Maximal" Type="UN"/>
   </Processing>
   <Contour>
    <Circle Id="160" Center="21.54335508,2.03991319" Radius="1.4351"/>
   </Contour>
  </Region>
  <Region Id="161" BaseHeight="0" Z="-4.75">
   <Machine Id="41" Name="Auto"/>
   <Processing>
    <Thread Id="184" Parameters="#6-40 (UNF)" Length="Maximal" Type="UN"/>
   </Processing>
   <Contour>
    <Circle Id="161" Center="21.54335508,6.29149945" Radius="1.4351"/>
   </Contour>
  </Region>
  <Region Id="162" BaseHeight="0" Z="-4.75">
   <Machine Id="41" Name="Auto"/>
   <Processing>
    <Thread Id="185" Parameters="#6-40 (UNF)" Length="Maximal" Type="UN"/>
   </Processing>
   <Contour>
    <Circle Id="162" Center="21.54335508,10.51822098" Radius="1.4351"/>
   </Contour>
  </Region>
  <Region Id="163" BaseHeight="0" Z="-4.75">
   <Machine Id="41" Name="Auto"/>
   <Processing>
    <Thread Id="186" Parameters="#6-40 (UNF)" Length="Maximal" Type="UN"/>
   </Processing>
   <Contour>
    <Circle Id="163" Center="13.92395181,6.29149945" Radius="1.4351"/>
   </Contour>
  </Region>
  <Region Id="164" BaseHeight="0" Z="-4.75">
   <Machine Id="41" Name="Auto"/>
   <Processing>
    <Thread Id="187" Parameters="#6-40 (UNF)" Length="Maximal" Type="UN"/>
   </Processing>
   <Contour>
    <Circle Id="164" Center="13.92395181,2.03991319" Radius="1.4351"/>
   </Contour>
  </Region>
  <Region Id="165" BaseHeight="0" Z="-4.75">
   <Machine Id="41" Name="Auto"/>
   <Processing>
    <Thread Id="188" Parameters="#6-40 (UNF)" Length="Maximal" Type="UN"/>
   </Processing>
   <Contour>
    <Circle Id="165" Center="13.92395181,10.51822098" Radius="1.4351"/>
   </Contour>
  </Region>
  <Region Id="166" BaseHeight="0" Z="-4.75">
   <Machine Id="41" Name="Auto"/>
   <Processing>
    <Thread Id="189" Parameters="#6-40 (UNF)" Length="Maximal" Type="UN"/>
   </Processing>
   <Contour>
    <Circle Id="166" Center="6.30678976,6.29149945" Radius="1.4351"/>
   </Contour>
  </Region>
  <Region Id="167" BaseHeight="0" Z="-4.75">
   <Machine Id="41" Name="Auto"/>
   <Processing>
    <Thread Id="190" Parameters="#6-40 (UNF)" Length="Maximal" Type="UN"/>
   </Processing>
   <Contour>
    <Circle Id="167" Center="6.30678976,2.03991319" Radius="1.4351"/>
   </Contour>
  </Region>
  <Region Id="168" BaseHeight="0" Z="-4.75">
   <Machine Id="41" Name="Auto"/>
   <Processing>
    <Thread Id="191" Parameters="#6-40 (UNF)" Length="Maximal" Type="UN"/>
   </Processing>
   <Contour>
    <Circle Id="168" Center="6.30678976,10.51822098" Radius="1.4351"/>
   </Contour>
  </Region>
 </View>
 <View Type="Right">
  <Region Id="145" BaseHeight="0" Z="-4.5">
   <Machine Id="41" Name="Auto"/>
   <Processing>
    <Thread Id="177" Parameters="#6-40 (UNF)" Length="Maximal" Type="UN"/>
   </Processing>
   <Contour>
    <Circle Id="145" Center="0.28731319,3.81" Radius="1.4351"/>
   </Contour>
  </Region>
  <Region Id="525" BaseHeight="0" Z="-11.43" BottomType="Drill">
   <Machine Id="41" Name="Auto"/>
   <Contour>
    <Circle Id="525" Center="0.28731319,3.81" Radius="1.27"/>
   </Contour>
  </Region>
 </View>
 <QuantityOfParts Value="16"/>
 <Specifications>
  <Specification MachineId="41" Name="Tolerance" Value="0.762" />
  <Specification MachineId="41" Name="Flatness" Value="2.54" />
  <Specification MachineId="41" Name="EdgeDraft" Value="5" />
  <Specification MachineId="41" Name="SurfaceRoughness" Value="12.5" />
  <Specification MachineId="41" Name="EdgeRoughness" Value="25" />
  <Specification MachineId="41" Name="MaterialThicknessTolerance" Value="20" />
 </Specifications>
 <Material Id="5" Name="Aluminum 6061 T6"/>
</eMachineShop3DObjects>
