# Supplementary material for: An Open-Source 3D-Printable Platform for Testing Head-Fixed Cognitive Flexibility in Rodents
Source: eNeuro. 2025 Jan 24;12(1):ENEURO.0364-24.2024. doi: 10.1523/ENEURO.0364-24.2024 (PMC11875048; doi:10.1523/ENEURO.0364-24.2024)
Supplement: FlexRig Repository — Download FlexRig Repository, ZIP file. [file eneuro-12-ENEURO.0364-24.2024-s003.zip › FlexRig-main/3DModels/threadedManifold.emsx]

<?xml version="1.0"?>
<!DOCTYPE eMachineShop3DObjects SYSTEM "eMachineShop3DObjects_v1.8.dtd">
<eMachineShop3DObjects VersionId="1.8">
 <Creator Name="eMachineShop" Version="1.953"/>
 <View Type="Top">
  <Region Id="100" BaseHeight="0" Z="-4.75">
   <Machine Id="41" Name="Auto"/>
   <Processing>
    <Thread Id="145" Parameters="#6-39.99999937227 (UNF)" Length="Maximal" Type="UN"/>
   </Processing>
   <Contour>
    <Circle Id="100" Center="24.99757824,7" Radius="1.4351"/>
   </Contour>
  </Region>
  <Region Id="101" BaseHeight="0" Z="-4.75">
   <Machine Id="41" Name="Auto"/>
   <Processing>
    <Thread Id="146" Parameters="#6-39.99999937227 (UNF)" Length="Maximal" Type="UN"/>
   </Processing>
   <Contour>
    <Circle Id="101" Center="25.00227584,2.80109536" Radius="1.4351"/>
   </Contour>
  </Region>
  <Region Id="102" BaseHeight="0" Z="-4.75">
   <Machine Id="41" Name="Auto"/>
   <Processing>
    <Thread Id="147" Parameters="#6-39.99999937227 (UNF)" Length="Maximal" Type="UN"/>
   </Processing>
   <Contour>
    <Circle Id="102" Center="17.56247936,7" Radius="1.4351"/>
   </Contour>
  </Region>
  <Region Id="103" BaseHeight="0" Z="-4.75">
   <Machine Id="41" Name="Auto"/>
   <Processing>
    <Thread Id="148" Parameters="#6-39.99999937227 (UNF)" Length="Maximal" Type="UN"/>
   </Processing>
   <Contour>
    <Circle Id="103" Center="17.56247936,2.80109536" Radius="1.4351"/>
   </Contour>
  </Region>
  <Region Id="108" BaseHeight="0" Z="13.5">
   <Machine Id="41" Name="Auto"/>
   <Contour>
    <Straight Id="107" P1="5.19167712,10" P2="5.19167712,0" />
    <Straight Id="106" P1="5.19167712,0" P2="32.1617536,0" />
    <Straight Id="105" P1="32.1617536,0" P2="32.1617536,10" />
    <Straight Id="104" P1="32.1617536,10" P2="5.19167712,10" />
   </Contour>
  </Region>
  <Region Id="219" BaseHeight="0" Z="-3" BottomType="Drill">
   <Machine Id="41" Name="Auto"/>
   <Contour>
    <Circle Id="219" Center="17.56247936,7" Radius="1.4"/>
   </Contour>
  </Region>
  <Region Id="218" BaseHeight="0" Z="-3" BottomType="Drill">
   <Machine Id="41" Name="Auto"/>
   <Contour>
    <Circle Id="218" Center="24.99757824,7" Radius="1.4"/>
   </Contour>
  </Region>
  <Region Id="217" BaseHeight="0" Z="-3" BottomType="Drill">
   <Machine Id="41" Name="Auto"/>
   <Contour>
    <Circle Id="217" Center="17.56247936,2.80109536" Radius="1.4"/>
   </Contour>
  </Region>
  <Region Id="216" BaseHeight="0" Z="-3" BottomType="Drill">
   <Machine Id="41" Name="Auto"/>
   <Contour>
    <Circle Id="216" Center="25.00227584,2.80109536" Radius="1.4"/>
   </Contour>
  </Region>
 </View>
 <View Type="Bottom">
  <Region Id="139" BaseHeight="0" Z="-4.75">
   <Machine Id="41" Name="Auto"/>
   <Processing>
    <Thread Id="150" Parameters="#6-39.99999937227 (UNF)" Length="Maximal" Type="UN"/>
   </Processing>
   <Contour>
    <Circle Id="139" Center="21.28237696,4.90054784" Radius="1.4351"/>
   </Contour>
  </Region>
  <Region Id="220" BaseHeight="0" Z="-2" BottomType="Drill">
   <Machine Id="41" Name="Auto"/>
   <Contour>
    <Circle Id="220" Center="21.28237696,4.90054784" Radius="1.4"/>
   </Contour>
  </Region>
 </View>
 <View Type="Right">
  <Region Id="121" BaseHeight="0" Z="-4.75">
   <Machine Id="41" Name="Auto"/>
   <Processing>
    <Thread Id="149" Parameters="#6-39.99999937227 (UNF)" Length="Maximal" Type="UN"/>
   </Processing>
   <Contour>
    <Circle Id="121" Center="5,6.75" Radius="1.4351"/>
   </Contour>
  </Region>
  <Region Id="271" BaseHeight="0" Z="-11.42999936" BottomType="Drill">
   <Machine Id="41" Name="Auto"/>
   <Contour>
    <Circle Id="271" Center="5,6.75" Radius="1.25"/>
   </Contour>
  </Region>
 </View>
 <View Type="Front">
  <Region Id="138" BaseHeight="0" Z="AirInside">
   <Machine Id="41" Name="Auto"/>
   <Contour>
    <Circle Id="138" Center="10.414,6.75" Radius="4.00035488"/>
   </Contour>
  </Region>
 </View>
 <QuantityOfParts Value="16"/>
 <Specifications>
  <Specification MachineId="41" Name="Tolerance" Value="0.762" />
  <Specification MachineId="41" Name="Flatness" Value="2.54" />
  <Specification MachineId="41" Name="EdgeDraft" Value="5" />
  <Specification MachineId="41" Name="SurfaceRoughness" Value="12.5" />
  <Specification MachineId="41" Name="EdgeRoughness" Value="25" />
  <Specification MachineId="41" Name="MaterialThicknessTolerance" Value="20" />
 </Specifications>
 <Material Id="5" Name="Aluminum 6061 T6"/>
</eMachineShop3DObjects>
