# Supplementary material for: An Open-Source 3D-Printable Platform for Testing Head-Fixed Cognitive Flexibility in Rodents
Source: eNeuro. 2025 Jan 24;12(1):ENEURO.0364-24.2024. doi: 10.1523/ENEURO.0364-24.2024 (PMC11875048; doi:10.1523/ENEURO.0364-24.2024)
Supplement: FlexRig Repository — Download FlexRig Repository, ZIP file. [file eneuro-12-ENEURO.0364-24.2024-s003.zip › FlexRig-main/3DModels/treadmillBase.step]

ISO-10303-21;
HEADER;
FILE_DESCRIPTION(('FreeCAD Model'),'2;1');
FILE_NAME('Open CASCADE Shape Model','2024-12-02T13:57:22',('Author'),(
    ''),'Open CASCADE STEP processor 7.8','FreeCAD','Unknown');
FILE_SCHEMA(('AUTOMOTIVE_DESIGN { 1 0 10303 214 1 1 1 1 }'));
ENDSEC;
DATA;
#1 = APPLICATION_PROTOCOL_DEFINITION('international standard',
  'automotive_design',2000,#2);
#2 = APPLICATION_CONTEXT(
  'core data for automotive mechanical design processes');
#3 = SHAPE_DEFINITION_REPRESENTATION(#4,#10);
#4 = PRODUCT_DEFINITION_SHAPE('','',#5);
#5 = PRODUCT_DEFINITION('design','',#6,#9);
#6 = PRODUCT_DEFINITION_FORMATION('','',#7);
#7 = PRODUCT('treadmillBase001 (Solid)','treadmillBase001 (Solid)','',(
    #8));
#8 = PRODUCT_CONTEXT('',#2,'mechanical');
#9 = PRODUCT_DEFINITION_CONTEXT('part definition',#2,'design');
#10 = ADVANCED_BREP_SHAPE_REPRESENTATION('',(#11,#15),#91660);
#11 = AXIS2_PLACEMENT_3D('',#12,#13,#14);
#12 = CARTESIAN_POINT('',(0.,0.,0.));
#13 = DIRECTION('',(0.,0.,1.));
#14 = DIRECTION('',(1.,0.,-0.));
#15 = BREP_WITH_VOIDS('',#16,(#52523,#52580));
#16 = CLOSED_SHELL('',(#17,#49,#72,#95,#118,#141,#173,#196,#219,#242,
    #265,#288,#311,#334,#357,#380,#403,#426,#447,#470,#493,#516,#539,
    #562,#578,#601,#633,#654,#677,#700,#723,#746,#769,#792,#815,#838,
    #861,#884,#907,#930,#953,#976,#999,#1022,#1052,#1068,#1091,#1123,
    #1144,#1160,#1176,#1197,#1213,#1236,#1268,#1291,#1314,#1337,#1360,
    #1392,#1415,#1438,#1461,#1484,#1507,#1530,#1553,#1576,#1599,#1622,
    #1645,#1668,#1691,#1714,#1737,#1760,#1783,#1813,#1829,#1852,#1884,
    #1905,#1921,#1944,#1976,#1999,#2022,#2045,#2068,#2091,#2114,#2137,
    #2160,#2183,#2206,#2229,#2252,#2275,#2298,#2321,#2344,#2367,#2399,
    #2422,#2445,#2468,#2489,#2505,#2528,#2544,#2567,#2599,#2622,#2645,
    #2668,#2691,#2714,#2737,#2760,#2783,#2806,#2829,#2852,#2875,#2898,
    #2921,#2944,#2967,#2990,#3013,#3036,#3059,#3082,#3105,#3128,#3151,
    #3174,#3204,#3227,#3250,#3273,#3296,#3319,#3342,#3365,#3388,#3411,
    #3434,#3464,#3487,#3503,#3519,#3542,#3565,#3588,#3611,#3634,#3666,
    #3689,#3712,#3735,#3765,#3781,#3802,#3825,#3848,#3871,#3894,#3924,
    #3947,#3970,#3993,#4009,#4032,#4055,#4078,#4101,#4124,#4147,#4170,
    #4193,#4216,#4239,#4262,#4292,#4315,#4331,#4354,#4386,#4407,#4423,
    #4446,#4469,#4492,#4524,#4547,#4570,#4602,#4625,#4648,#4671,#4694,
    #4726,#4749,#4772,#4795,#4818,#4841,#4864,#4887,#4910,#4933,#4956,
    #4972,#4995,#5018,#5041,#5064,#5080,#5103,#5126,#5149,#5172,#5202,
    #5218,#5241,#5264,#5287,#5303,#5326,#5342,#5358,#5381,#5404,#5427,
    #5450,#5473,#5489,#5512,#5533,#5565,#5588,#5620,#5643,#5654,#5675,
    #5698,#5721,#5744,#5767,#5790,#5822,#5843,#5866,#5889,#5921,#5944,
    #5967,#5988,#6011,#6032,#6043,#6059,#6082,#6098,#6128,#6151,#6183,
    #6206,#6236,#6259,#6291,#6314,#6346,#6369,#6392,#6422,#6445,#6468,
    #6491,#6514,#6537,#6560,#6581,#6602,#6634,#6657,#6680,#6703,#6726,
    #6749,#6781,#6804,#6827,#6850,#6873,#6896,#6919,#6942,#6965,#6988,
    #7011,#7043,#7064,#7087,#7110,#7133,#7156,#7177,#7193,#7209,#7232,
    #7264,#7287,#7310,#7333,#7356,#7388,#7409,#7432,#7455,#7471,#7494,
    #7517,#7540,#7563,#7586,#7609,#7632,#7664,#7687,#7719,#7742,#7765,
    #7797,#7820,#7843,#7866,#7889,#7921,#7944,#7967,#7999,#8022,#8045,
    #8068,#8091,#8114,#8146,#8169,#8192,#8222,#8245,#8268,#8291,#8314,
    #8337,#8360,#8383,#8406,#8429,#8452,#8475,#8498,#8521,#8544,#8567,
    #8590,#8613,#8636,#8659,#8675,#8698,#8721,#8744,#8767,#8790,#8813,
    #8836,#8859,#8880,#8896,#8919,#8942,#8965,#8988,#9011,#9034,#9057,
    #9080,#9103,#9126,#9149,#9181,#9202,#9225,#9241,#9257,#9280,#9303,
    #9319,#9342,#9365,#9381,#9404,#9427,#9450,#9473,#9496,#9528,#9551,
    #9574,#9606,#9629,#9652,#9673,#9696,#9719,#9740,#9763,#9786,#9809,
    #9832,#9853,#9869,#9885,#9901,#9917,#9938,#9949,#9965,#9981,#9997,
    #10020,#10036,#10059,#10080,#10096,#10119,#10142,#10165,#10188,
    #10211,#10234,#10257,#10273,#10296,#10317,#10333,#10356,#10377,
    #10393,#10425,#10446,#10469,#10485,#10501,#10517,#10540,#10563,
    #10584,#10600,#10623,#10646,#10667,#10683,#10706,#10736,#10759,
    #10775,#10798,#10814,#10830,#10853,#10876,#10899,#10922,#10945,
    #10961,#10984,#11007,#11023,#11053,#11076,#11097,#11120,#11143,
    #11159,#11182,#11198,#11214,#11235,#11258,#11269,#11292,#11308,
    #11331,#11354,#11370,#11393,#11409,#11432,#11455,#11471,#11487,
    #11510,#11533,#11549,#11572,#11595,#11611,#11627,#11643,#11666,
    #11689,#11705,#11726,#11737,#11758,#11769,#11790,#11801,#11824,
    #11840,#11856,#11879,#11895,#11911,#11927,#11943,#11959,#11975,
    #11991,#12007,#12023,#12039,#12055,#12071,#12094,#12110,#12126,
    #12142,#12158,#12188,#12211,#12234,#12257,#12278,#12301,#12317,
    #12340,#12363,#12379,#12395,#12411,#12427,#12450,#12466,#12482,
    #12498,#12519,#12530,#12551,#12562,#12578,#12594,#12615,#12631,
    #12647,#12663,#12684,#12700,#12716,#12732,#12748,#12764,#12787,
    #12803,#12824,#12840,#12851,#12872,#12888,#12899,#12915,#12931,
    #12947,#12963,#12979,#12995,#13011,#13027,#13043,#13059,#13070,
    #13091,#13102,#13118,#13134,#13150,#13173,#13189,#13205,#13226,
    #13237,#13253,#13269,#13290,#13301,#13317,#13333,#13354,#13365,
    #13388,#13404,#13420,#13436,#13459,#13482,#13512,#13528,#13551,
    #13574,#13597,#13620,#13643,#13666,#13689,#13712,#13735,#13758,
    #13781,#13804,#13825,#13855,#13871,#13887,#13910,#13933,#13961,
    #13984,#14007,#14037,#14060,#14083,#14106,#14129,#14145,#14168,
    #14184,#14200,#14216,#14232,#14248,#14264,#14294,#14310,#14333,
    #14356,#14377,#14393,#14409,#14425,#14446,#14462,#14485,#14508,
    #14524,#14547,#14563,#14586,#14602,#14623,#14639,#14655,#14676,
    #14704,#14720,#14743,#14766,#14782,#14803,#14826,#14849,#14865,
    #14888,#14911,#14927,#14943,#14966,#14998,#15021,#15044,#15067,
    #15088,#15111,#15134,#15150,#15171,#15182,#15205,#15235,#15256,
    #15272,#15295,#15318,#15341,#15364,#15387,#15410,#15433,#15465,
    #15488,#15511,#15543,#15564,#15587,#15610,#15626,#15649,#15672,
    #15695,#15718,#15739,#15755,#15778,#15801,#15824,#15847,#15870,
    #15893,#15923,#15939,#15962,#15985,#16006,#16027,#16043,#16059,
    #16080,#16103,#16126,#16142,#16163,#16179,#16200,#16216,#16237,
    #16253,#16274,#16290,#16306,#16317,#16340,#16363,#16379,#16395,
    #16406,#16422,#16438,#16454,#16470,#16493,#16509,#16520,#16541,
    #16557,#16568,#16589,#16600,#16616,#16632,#16655,#16671,#16687,
    #16703,#16731,#16754,#16770,#16786,#16802,#16818,#16834,#16857,
    #16873,#16894,#16917,#16947,#16970,#16993,#17023,#17039,#17062,
    #17078,#17101,#17124,#17154,#17170,#17186,#17218,#17241,#17264,
    #17287,#17310,#17333,#17356,#17379,#17402,#17425,#17448,#17471,
    #17494,#17517,#17540,#17563,#17586,#17609,#17625,#17641,#17664,
    #17680,#17703,#17726,#17749,#17781,#17804,#17827,#17859,#17882,
    #17912,#17935,#17951,#17974,#18006,#18029,#18052,#18084,#18107,
    #18128,#18151,#18174,#18206,#18229,#18252,#18275,#18298,#18321,
    #18344,#18367,#18390,#18413,#18436,#18459,#18482,#18498,#18521,
    #18553,#18576,#18599,#18622,#18638,#18670,#18691,#18714,#18735,
    #18758,#18781,#18804,#18836,#18859,#18882,#18905,#18937,#18960,
    #18983,#19006,#19029,#19052,#19075,#19098,#19121,#19142,#19165,
    #19186,#19216,#19232,#19248,#19269,#19290,#19306,#19322,#19354,
    #19377,#19409,#19432,#19455,#19478,#19501,#19524,#19547,#19570,
    #19593,#19616,#19648,#19669,#19692,#19722,#19738,#19754,#19777,
    #19809,#19832,#19853,#19869,#19892,#19908,#19924,#19940,#19963,
    #19986,#20009,#20032,#20055,#20076,#20099,#20115,#20138,#20170,
    #20193,#20216,#20239,#20262,#20285,#20308,#20329,#20345,#20368,
    #20391,#20414,#20435,#20451,#20467,#20478,#20501,#20522,#20538,
    #20554,#20570,#20586,#20602,#20618,#20641,#20664,#20685,#20701,
    #20722,#20745,#20766,#20782,#20798,#20814,#20825,#20846,#20857,
    #20873,#20889,#20905,#20916,#20932,#20948,#20964,#20980,#20996,
    #21012,#21035,#21051,#21067,#21083,#21099,#21120,#21141,#21157,
    #21168,#21191,#21207,#21230,#21251,#21262,#21278,#21294,#21310,
    #21326,#21342,#21358,#21374,#21406,#21429,#21459,#21482,#21498,
    #21521,#21549,#21572,#21595,#21618,#21639,#21655,#21678,#21701,
    #21724,#21747,#21770,#21786,#21809,#21832,#21855,#21878,#21901,
    #21924,#21940,#21956,#21979,#22000,#22016,#22032,#22048,#22064,
    #22080,#22096,#22117,#22133,#22149,#22165,#22181,#22197,#22213,
    #22229,#22252,#22268,#22289,#22312,#22335,#22356,#22379,#22402,
    #22423,#22434,#22445,#22466,#22482,#22498,#22519,#22542,#22565,
    #22586,#22602,#22618,#22641,#22657,#22673,#22696,#22712,#22733,
    #22744,#22767,#22790,#22806,#22827,#22850,#22866,#22882,#22905,
    #22921,#22937,#22960,#22981,#23004,#23027,#23048,#23071,#23094,
    #23117,#23133,#23156,#23177,#23200,#23223,#23246,#23262,#23278,
    #23301,#23322,#23338,#23359,#23389,#23405,#23421,#23437,#23453,
    #23476,#23499,#23522,#23545,#23568,#23591,#23614,#23637,#23667,
    #23688,#23711,#23727,#23743,#23759,#23770,#23786,#23802,#23813,
    #23834,#23845,#23861,#23884,#23905,#23928,#23944,#23967,#23983,
    #24006,#24029,#24052,#24068,#24089,#24110,#24126,#24142,#24153,
    #24169,#24192,#24208,#24224,#24245,#24266,#24296,#24317,#24340,
    #24356,#24367,#24378,#24394,#24410,#24426,#24442,#24458,#24481,
    #24497,#24520,#24543,#24566,#24589,#24612,#24635,#24658,#24681,
    #24702,#24718,#24729,#24745,#24768,#24791,#24814,#24830,#24846,
    #24869,#24892,#24915,#24938,#24959,#24982,#25005,#25028,#25058,
    #25074,#25090,#25106,#25122,#25138,#25154,#25177,#25200,#25216,
    #25239,#25255,#25278,#25306,#25329,#25345,#25361,#25377,#25393,
    #25409,#25425,#25441,#25452,#25468,#25479,#25500,#25516,#25532,
    #25548,#25564,#25585,#25596,#25612,#25623,#25639,#25655,#25666,
    #25682,#25698,#25709,#25720,#25743,#25766,#25782,#25793,#25816,
    #25837,#25853,#25869,#25880,#25896,#25912,#25928,#25949,#25960,
    #25976,#25999,#26020,#26043,#26059,#26075,#26091,#26112,#26135,
    #26146,#26162,#26173,#26194,#26210,#26221,#26237,#26253,#26269,
    #26285,#26306,#26322,#26338,#26354,#26370,#26381,#26397,#26413,
    #26429,#26445,#26461,#26477,#26493,#26509,#26520,#26531,#26554,
    #26570,#26586,#26607,#26623,#26634,#26645,#26656,#26672,#26688,
    #26709,#26720,#26731,#26742,#26763,#26786,#26809,#26830,#26846,
    #26862,#26878,#26894,#26910,#26926,#26937,#26958,#26969,#26990,
    #27006,#27017,#27038,#27054,#27075,#27091,#27102,#27118,#27134,
    #27145,#27166,#27177,#27198,#27209,#27220,#27231,#27242,#27253,
    #27269,#27285,#27301,#27322,#27333,#27349,#27365,#27386,#27397,
    #27408,#27419,#27430,#27441,#27457,#27468,#27479,#27490,#27506,
    #27527,#27550,#27571,#27587,#27598,#27609,#27620,#27641,#27662,
    #27673,#27684,#27700,#27716,#27732,#27748,#27759,#27770,#27786,
    #27802,#27818,#27834,#27850,#27861,#27877,#27898,#27921,#27942,
    #27974,#27997,#28020,#28043,#28066,#28089,#28112,#28135,#28158,
    #28181,#28213,#28236,#28259,#28282,#28305,#28328,#28351,#28374,
    #28397,#28420,#28443,#28466,#28489,#28512,#28535,#28558,#28581,
    #28604,#28625,#28646,#28669,#28685,#28708,#28731,#28754,#28777,
    #28800,#28821,#28837,#28860,#28883,#28906,#28929,#28952,#28973,
    #28994,#29010,#29033,#29054,#29070,#29086,#29102,#29113,#29129,
    #29145,#29156,#29167,#29178,#29194,#29210,#29221,#29237,#29253,
    #29264,#29287,#29308,#29338,#29354,#29370,#29386,#29402,#29423,
    #29434,#29457,#29480,#29501,#29512,#29528,#29544,#29560,#29571,
    #29587,#29598,#29619,#29630,#29641,#29662,#29678,#29689,#29710,
    #29726,#29737,#29748,#29764,#29780,#29796,#29812,#29833,#29849,
    #29865,#29881,#29897,#29908,#29929,#29950,#29966,#29982,#29993,
    #30016,#30039,#30055,#30076,#30092,#30108,#30124,#30135,#30151,
    #30167,#30183,#30199,#30215,#30231,#30247,#30263,#30279,#30295,
    #30306,#30327,#30343,#30354,#30365,#30376,#30387,#30398,#30409,
    #30420,#30431,#30442,#30453,#30464,#30480,#30491,#30502,#30513,
    #30524,#30540,#30556,#30572,#30588,#30604,#30625,#30641,#30657,
    #30680,#30691,#30707,#30718,#30734,#30750,#30766,#30782,#30798,
    #30814,#30825,#30841,#30857,#30868,#30879,#30890,#30906,#30917,
    #30933,#30949,#30965,#30976,#30997,#31008,#31029,#31045,#31061,
    #31077,#31088,#31104,#31127,#31148,#31164,#31175,#31186,#31207,
    #31223,#31239,#31255,#31266,#31282,#31298,#31321,#31344,#31360,
    #31376,#31387,#31398,#31409,#31432,#31448,#31464,#31475,#31486,
    #31497,#31513,#31529,#31545,#31561,#31577,#31593,#31604,#31615,
    #31626,#31637,#31648,#31669,#31685,#31696,#31707,#31718,#31741,
    #31757,#31780,#31803,#31826,#31849,#31872,#31895,#31918,#31941,
    #31964,#31987,#32010,#32031,#32054,#32070,#32086,#32102,#32118,
    #32134,#32150,#32166,#32189,#32205,#32226,#32242,#32258,#32274,
    #32290,#32306,#32322,#32333,#32356,#32379,#32402,#32425,#32448,
    #32471,#32494,#32517,#32540,#32563,#32584,#32600,#32616,#32632,
    #32648,#32664,#32680,#32696,#32712,#32728,#32751,#32774,#32790,
    #32813,#32829,#32845,#32861,#32877,#32893,#32909,#32925,#32948,
    #32971,#32994,#33017,#33040,#33063,#33086,#33109,#33132,#33155,
    #33178,#33199,#33210,#33233,#33256,#33279,#33295,#33318,#33341,
    #33364,#33387,#33410,#33433,#33456,#33479,#33502,#33518,#33541,
    #33564,#33587,#33610,#33633,#33656,#33679,#33702,#33725,#33748,
    #33771,#33794,#33817,#33840,#33863,#33886,#33909,#33932,#33955,
    #33978,#34001,#34024,#34045,#34061,#34082,#34098,#34114,#34130,
    #34146,#34162,#34178,#34194,#34210,#34226,#34242,#34258,#34274,
    #34290,#34311,#34322,#34343,#34354,#34375,#34386,#34407,#34418,
    #34439,#34450,#34471,#34482,#34503,#34514,#34535,#34546,#34567,
    #34578,#34599,#34610,#34631,#34642,#34663,#34674,#34690,#34706,
    #34722,#34738,#34754,#34770,#34786,#34802,#34818,#34829,#34850,
    #34866,#34882,#34898,#34914,#34930,#34946,#34962,#34978,#34994,
    #35010,#35026,#35042,#35058,#35074,#35090,#35106,#35122,#35138,
    #35154,#35170,#35186,#35207,#35218,#35239,#35250,#35271,#35282,
    #35303,#35314,#35335,#35346,#35367,#35378,#35399,#35410,#35431,
    #35442,#35463,#35474,#35495,#35506,#35527,#35538,#35559,#35570,
    #35586,#35597,#35620,#35643,#35659,#35675,#35691,#35707,#35723,
    #35739,#35755,#35776,#35804,#35820,#35836,#35847,#35863,#35879,
    #35902,#35934,#35957,#35980,#36003,#36019,#36051,#36074,#36097,
    #36120,#36143,#36166,#36189,#36212,#36235,#36258,#36281,#36304,
    #36327,#36350,#36373,#36405,#36428,#36451,#36474,#36497,#36518,
    #36534,#36557,#36580,#36603,#36626,#36649,#36681,#36704,#36725,
    #36748,#36764,#36780,#36796,#36817,#36833,#36849,#36865,#36881,
    #36897,#36913,#36929,#36945,#36968,#36991,#37007,#37028,#37060,
    #37083,#37106,#37138,#37161,#37184,#37216,#37239,#37262,#37283,
    #37299,#37322,#37354,#37377,#37409,#37432,#37462,#37485,#37508,
    #37540,#37563,#37586,#37609,#37632,#37655,#37678,#37701,#37724,
    #37747,#37770,#37793,#37816,#37837,#37860,#37883,#37906,#37922,
    #37945,#37968,#37991,#38021,#38037,#38053,#38076,#38099,#38122,
    #38145,#38168,#38191,#38214,#38237,#38260,#38283,#38304,#38320,
    #38343,#38366,#38382,#38405,#38428,#38451,#38474,#38497,#38520,
    #38536,#38559,#38575,#38598,#38621,#38644,#38660,#38676,#38699,
    #38722,#38738,#38754,#38777,#38800,#38816,#38839,#38871,#38894,
    #38917,#38949,#38972,#38995,#39018,#39034,#39055,#39071,#39094,
    #39117,#39140,#39163,#39184,#39200,#39221,#39237,#39260,#39283,
    #39306,#39329,#39352,#39375,#39391,#39414,#39437,#39460,#39483,
    #39506,#39529,#39552,#39575,#39598,#39621,#39642,#39658,#39681,
    #39697,#39720,#39748,#39764,#39780,#39803,#39819,#39842,#39865,
    #39886,#39902,#39930,#39946,#39969,#39992,#40013,#40029,#40052,
    #40075,#40098,#40121,#40144,#40167,#40190,#40213,#40234,#40257,
    #40273,#40296,#40319,#40335,#40358,#40381,#40397,#40420,#40436,
    #40459,#40475,#40498,#40521,#40544,#40567,#40583,#40604,#40615,
    #40631,#40654,#40677,#40693,#40716,#40739,#40755,#40776,#40792,
    #40808,#40829,#40840,#40863,#40879,#40895,#40906,#40929,#40952,
    #40984,#41007,#41030,#41051,#41074,#41090,#41106,#41122,#41145,
    #41161,#41184,#41207,#41230,#41253,#41276,#41299,#41315,#41338,
    #41361,#41384,#41400,#41416,#41432,#41448,#41464,#41487,#41503,
    #41526,#41549,#41565,#41588,#41604,#41627,#41643,#41659,#41675,
    #41698,#41714,#41735,#41751,#41762,#41785,#41808,#41829,#41840,
    #41861,#41877,#41893,#41904,#41925,#41936,#41952,#41968,#41984,
    #42000,#42023,#42039,#42055,#42071,#42087,#42103,#42126,#42142,
    #42158,#42181,#42202,#42213,#42234,#42245,#42261,#42277,#42293,
    #42309,#42330,#42341,#42362,#42373,#42389,#42410,#42426,#42437,
    #42453,#42469,#42492,#42508,#42524,#42540,#42561,#42577,#42593,
    #42604,#42620,#42636,#42652,#42668,#42684,#42700,#42716,#42732,
    #42753,#42764,#42780,#42796,#42812,#42828,#42844,#42860,#42876,
    #42892,#42903,#42919,#42935,#42956,#42972,#42988,#43004,#43020,
    #43036,#43047,#43063,#43084,#43100,#43116,#43127,#43143,#43154,
    #43175,#43191,#43207,#43223,#43239,#43250,#43271,#43287,#43298,
    #43319,#43335,#43356,#43379,#43395,#43416,#43439,#43450,#43471,
    #43487,#43503,#43519,#43535,#43551,#43567,#43583,#43594,#43610,
    #43631,#43647,#43668,#43679,#43695,#43711,#43722,#43733,#43754,
    #43770,#43786,#43802,#43823,#43834,#43845,#43861,#43877,#43893,
    #43904,#43915,#43931,#43947,#43958,#43981,#44004,#44020,#44036,
    #44052,#44068,#44089,#44105,#44126,#44147,#44163,#44179,#44190,
    #44201,#44217,#44228,#44244,#44260,#44276,#44292,#44313,#44334,
    #44345,#44361,#44377,#44393,#44409,#44425,#44441,#44457,#44473,
    #44489,#44505,#44521,#44537,#44553,#44576,#44592,#44608,#44629,
    #44650,#44666,#44682,#44698,#44714,#44730,#44746,#44762,#44778,
    #44789,#44805,#44821,#44837,#44853,#44876,#44908,#44929,#44961,
    #44984,#45007,#45030,#45053,#45083,#45099,#45120,#45143,#45159,
    #45175,#45191,#45207,#45223,#45239,#45255,#45271,#45287,#45303,
    #45326,#45349,#45370,#45393,#45425,#45448,#45471,#45494,#45517,
    #45540,#45563,#45586,#45609,#45632,#45655,#45678,#45701,#45724,
    #45747,#45770,#45793,#45816,#45839,#45862,#45885,#45908,#45929,
    #45945,#45961,#45977,#45993,#46009,#46025,#46041,#46057,#46073,
    #46089,#46105,#46128,#46144,#46167,#46183,#46199,#46222,#46238,
    #46259,#46270,#46286,#46307,#46328,#46344,#46360,#46376,#46392,
    #46408,#46424,#46440,#46456,#46472,#46488,#46504,#46520,#46531,
    #46547,#46563,#46579,#46590,#46613,#46629,#46650,#46661,#46677,
    #46688,#46709,#46725,#46741,#46757,#46773,#46789,#46805,#46821,
    #46837,#46853,#46869,#46885,#46901,#46917,#46933,#46949,#46965,
    #46981,#47002,#47023,#47039,#47055,#47071,#47087,#47103,#47119,
    #47135,#47151,#47167,#47188,#47204,#47220,#47236,#47252,#47268,
    #47284,#47300,#47316,#47332,#47348,#47364,#47380,#47396,#47412,
    #47433,#47454,#47470,#47486,#47502,#47518,#47534,#47550,#47566,
    #47582,#47598,#47614,#47630,#47646,#47662,#47683,#47699,#47715,
    #47731,#47747,#47763,#47779,#47795,#47811,#47827,#47843,#47859,
    #47875,#47891,#47907,#47923,#47939,#47955,#47971,#47987,#48003,
    #48019,#48035,#48051,#48067,#48088,#48111,#48132,#48148,#48164,
    #48180,#48196,#48212,#48228,#48244,#48260,#48276,#48292,#48308,
    #48324,#48340,#48356,#48372,#48388,#48404,#48420,#48441,#48457,
    #48473,#48489,#48505,#48521,#48542,#48553,#48574,#48590,#48606,
    #48627,#48643,#48659,#48675,#48691,#48707,#48730,#48753,#48776,
    #48799,#48822,#48845,#48861,#48877,#48893,#48909,#48920,#48936,
    #48952,#48968,#48984,#49000,#49016,#49032,#49048,#49064,#49080,
    #49096,#49112,#49128,#49139,#49160,#49176,#49192,#49208,#49224,
    #49240,#49256,#49272,#49288,#49304,#49320,#49336,#49352,#49368,
    #49384,#49400,#49416,#49432,#49448,#49464,#49480,#49496,#49512,
    #49528,#49544,#49555,#49571,#49587,#49603,#49619,#49635,#49651,
    #49667,#49683,#49699,#49715,#49731,#49747,#49763,#49779,#49795,
    #49811,#49827,#49843,#49859,#49875,#49891,#49907,#49923,#49934,
    #49950,#49973,#49989,#50012,#50035,#50051,#50074,#50095,#50111,
    #50127,#50143,#50159,#50175,#50191,#50207,#50223,#50239,#50255,
    #50276,#50292,#50303,#50319,#50335,#50351,#50367,#50383,#50399,
    #50415,#50431,#50447,#50463,#50479,#50495,#50511,#50527,#50543,
    #50559,#50570,#50591,#50607,#50623,#50639,#50655,#50666,#50682,
    #50698,#50719,#50735,#50751,#50767,#50783,#50799,#50815,#50826,
    #50847,#50863,#50879,#50895,#50911,#50927,#50943,#50959,#50975,
    #50991,#51007,#51023,#51039,#51055,#51071,#51087,#51103,#51119,
    #51135,#51151,#51167,#51183,#51199,#51215,#51231,#51247,#51263,
    #51279,#51295,#51311,#51327,#51343,#51359,#51375,#51391,#51407,
    #51418,#51441,#51464,#51487,#51508,#51524,#51540,#51556,#51572,
    #51588,#51599,#51620,#51636,#51657,#51673,#51689,#51705,#51721,
    #51732,#51753,#51764,#51785,#51796,#51812,#51833,#51849,#51865,
    #51881,#51897,#51913,#51929,#51945,#51961,#51977,#51993,#52009,
    #52025,#52036,#52052,#52063,#52079,#52090,#52106,#52127,#52143,
    #52159,#52175,#52191,#52202,#52223,#52239,#52255,#52271,#52287,
    #52303,#52314,#52330,#52341,#52357,#52373,#52389,#52405,#52421,
    #52437,#52453,#52469,#52485,#52501,#52512));
#17 = ADVANCED_FACE('',(#18),#44,.F.);
#18 = FACE_BOUND('',#19,.F.);
#19 = EDGE_LOOP('',(#20,#30,#38));
#20 = ORIENTED_EDGE('',*,*,#21,.T.);
#21 = EDGE_CURVE('',#22,#24,#26,.T.);
#22 = VERTEX_POINT('',#23);
#23 = CARTESIAN_POINT('',(-4.999967575073,-38.88822937011,
    81.668891906738));
#24 = VERTEX_POINT('',#25);
#25 = CARTESIAN_POINT('',(3.241538797738E-05,-38.88822937011,
    81.668891906738));
#26 = LINE('',#27,#28);
#27 = CARTESIAN_POINT('',(-4.999967575073,-38.88822937011,
    81.668891906738));
#28 = VECTOR('',#29,1.);
#29 = DIRECTION('',(1.,0.,0.));
#30 = ORIENTED_EDGE('',*,*,#31,.T.);
#31 = EDGE_CURVE('',#24,#32,#34,.T.);
#32 = VERTEX_POINT('',#33);
#33 = CARTESIAN_POINT('',(-4.999967575073,-38.5,81.720001220703));
#34 = LINE('',#35,#36);
#35 = CARTESIAN_POINT('',(3.241538797738E-05,-38.88822937011,
    81.668891906738));
#36 = VECTOR('',#37,1.);
#37 = DIRECTION('',(-0.996947350983,7.740884857007E-02,1.0190659053E-02)
  );
#38 = ORIENTED_EDGE('',*,*,#39,.T.);
#39 = EDGE_CURVE('',#32,#22,#40,.T.);
#40 = LINE('',#41,#42);
#41 = CARTESIAN_POINT('',(-4.999967575073,-38.5,81.720001220703));
#42 = VECTOR('',#43,1.);
#43 = DIRECTION('',(0.,-0.99144553959,-0.130521040556));
#44 = PLANE('',#45);
#45 = AXIS2_PLACEMENT_3D('',#46,#47,#48);
#46 = CARTESIAN_POINT('',(-2.594034864124,-38.78737727448,
    81.682168803894));
#47 = DIRECTION('',(0.,-0.130521040556,0.99144553959));
#48 = DIRECTION('',(0.,0.99144553959,0.130521040556));
#49 = ADVANCED_FACE('',(#50),#67,.F.);
#50 = FACE_BOUND('',#51,.F.);
#51 = EDGE_LOOP('',(#52,#60,#61));
#52 = ORIENTED_EDGE('',*,*,#53,.T.);
#53 = EDGE_CURVE('',#54,#32,#56,.T.);
#54 = VERTEX_POINT('',#55);
#55 = CARTESIAN_POINT('',(3.241538797738E-05,-38.5,81.720001220703));
#56 = LINE('',#57,#58);
#57 = CARTESIAN_POINT('',(3.241538797738E-05,-38.5,81.720001220703));
#58 = VECTOR('',#59,1.);
#59 = DIRECTION('',(-1.,0.,0.));
#60 = ORIENTED_EDGE('',*,*,#31,.F.);
#61 = ORIENTED_EDGE('',*,*,#62,.T.);
#62 = EDGE_CURVE('',#24,#54,#63,.T.);
#63 = LINE('',#64,#65);
#64 = CARTESIAN_POINT('',(3.241538797738E-05,-38.88822937011,
    81.668891906738));
#65 = VECTOR('',#66,1.);
#66 = DIRECTION('',(0.,0.99144553959,0.130521040556));
#67 = PLANE('',#68);
#68 = AXIS2_PLACEMENT_3D('',#69,#70,#71);
#69 = CARTESIAN_POINT('',(-2.405900295562,-38.60085209563,
    81.706724323547));
#70 = DIRECTION('',(0.,-0.130521040556,0.99144553959));
#71 = DIRECTION('',(0.,0.99144553959,0.130521040556));
#72 = ADVANCED_FACE('',(#73),#90,.F.);
#73 = FACE_BOUND('',#74,.F.);
#74 = EDGE_LOOP('',(#75,#76,#84));
#75 = ORIENTED_EDGE('',*,*,#21,.F.);
#76 = ORIENTED_EDGE('',*,*,#77,.F.);
#77 = EDGE_CURVE('',#78,#22,#80,.T.);
#78 = VERTEX_POINT('',#79);
#79 = CARTESIAN_POINT('',(3.241538797738E-05,-39.25,81.519035339355));
#80 = LINE('',#81,#82);
#81 = CARTESIAN_POINT('',(3.241538797738E-05,-39.25,81.519035339355));
#82 = VECTOR('',#83,1.);
#83 = DIRECTION('',(-0.996947335651,7.213325325331E-02,
    2.987982117342E-02));
#84 = ORIENTED_EDGE('',*,*,#85,.T.);
#85 = EDGE_CURVE('',#78,#24,#86,.T.);
#86 = LINE('',#87,#88);
#87 = CARTESIAN_POINT('',(3.241538797738E-05,-39.25,81.519035339355));
#88 = VECTOR('',#89,1.);
#89 = DIRECTION('',(0.,0.923873874892,0.382697090781));
#90 = PLANE('',#91);
#91 = AXIS2_PLACEMENT_3D('',#92,#93,#94);
#92 = CARTESIAN_POINT('',(-2.405900067883,-38.98220816828,
    81.629962986211));
#93 = DIRECTION('',(0.,-0.382697090781,0.923873874892));
#94 = DIRECTION('',(0.,0.923873874892,0.382697090781));
#95 = ADVANCED_FACE('',(#96),#113,.F.);
#96 = FACE_BOUND('',#97,.F.);
#97 = EDGE_LOOP('',(#98,#106,#107));
#98 = ORIENTED_EDGE('',*,*,#99,.T.);
#99 = EDGE_CURVE('',#100,#78,#102,.T.);
#100 = VERTEX_POINT('',#101);
#101 = CARTESIAN_POINT('',(-4.999967575073,-39.25,81.519035339355));
#102 = LINE('',#103,#104);
#103 = CARTESIAN_POINT('',(-4.999967575073,-39.25,81.519035339355));
#104 = VECTOR('',#105,1.);
#105 = DIRECTION('',(1.,0.,0.));
#106 = ORIENTED_EDGE('',*,*,#77,.T.);
#107 = ORIENTED_EDGE('',*,*,#108,.T.);
#108 = EDGE_CURVE('',#22,#100,#109,.T.);
#109 = LINE('',#110,#111);
#110 = CARTESIAN_POINT('',(-4.999967575073,-38.88822937011,
    81.668891906738));
#111 = VECTOR('',#112,1.);
#112 = DIRECTION('',(0.,-0.923873874892,-0.382697090781));
#113 = PLANE('',#114);
#114 = AXIS2_PLACEMENT_3D('',#115,#116,#117);
#115 = CARTESIAN_POINT('',(-2.594035091802,-39.15602120183,
    81.557964259883));
#116 = DIRECTION('',(0.,-0.382697090781,0.923873874892));
#117 = DIRECTION('',(0.,0.923873874892,0.382697090781));
#118 = ADVANCED_FACE('',(#119),#136,.F.);
#119 = FACE_BOUND('',#120,.F.);
#120 = EDGE_LOOP('',(#121,#122,#130));
#121 = ORIENTED_EDGE('',*,*,#99,.F.);
#122 = ORIENTED_EDGE('',*,*,#123,.F.);
#123 = EDGE_CURVE('',#124,#100,#126,.T.);
#124 = VERTEX_POINT('',#125);
#125 = CARTESIAN_POINT('',(3.241538797738E-05,-39.56066131591,
    81.280662536621));
#126 = LINE('',#127,#128);
#127 = CARTESIAN_POINT('',(3.241538797738E-05,-39.56066131591,
    81.280662536621));
#128 = VECTOR('',#129,1.);
#129 = DIRECTION('',(-0.996947393778,6.19425979686E-02,
    4.752902897741E-02));
#130 = ORIENTED_EDGE('',*,*,#131,.T.);
#131 = EDGE_CURVE('',#124,#78,#132,.T.);
#132 = LINE('',#133,#134);
#133 = CARTESIAN_POINT('',(3.241538797738E-05,-39.56066131591,
    81.280662536621));
#134 = VECTOR('',#135,1.);
#135 = DIRECTION('',(0.,0.793360751732,0.60875177011));
#136 = PLANE('',#137);
#137 = AXIS2_PLACEMENT_3D('',#138,#139,#140);
#138 = CARTESIAN_POINT('',(-2.405900931099,-39.33070187079,
    81.457112176919));
#139 = DIRECTION('',(0.,-0.60875177011,0.793360751732));
#140 = DIRECTION('',(0.,0.793360751732,0.60875177011));
#141 = ADVANCED_FACE('',(#142),#168,.F.);
#142 = FACE_BOUND('',#143,.F.);
#143 = EDGE_LOOP('',(#144,#154,#162));
#144 = ORIENTED_EDGE('',*,*,#145,.T.);
#145 = EDGE_CURVE('',#146,#148,#150,.T.);
#146 = VERTEX_POINT('',#147);
#147 = CARTESIAN_POINT('',(-4.999967575073,-39.25,78.920959472656));
#148 = VERTEX_POINT('',#149);
#149 = CARTESIAN_POINT('',(3.241538797738E-05,-39.25,78.920959472656));
#150 = LINE('',#151,#152);
#151 = CARTESIAN_POINT('',(-4.999967575073,-39.25,78.920959472656));
#152 = VECTOR('',#153,1.);
#153 = DIRECTION('',(1.,0.,0.));
#154 = ORIENTED_EDGE('',*,*,#155,.T.);
#155 = EDGE_CURVE('',#148,#156,#158,.T.);
#156 = VERTEX_POINT('',#157);
#157 = CARTESIAN_POINT('',(-4.999967575073,-39.56066131591,
    79.159339904785));
#158 = LINE('',#159,#160);
#159 = CARTESIAN_POINT('',(3.241538797738E-05,-39.25,78.920959472656));
#160 = VECTOR('',#161,1.);
#161 = DIRECTION('',(-0.996947321696,-6.194259348995E-02,
    4.753054676179E-02));
#162 = ORIENTED_EDGE('',*,*,#163,.T.);
#163 = EDGE_CURVE('',#156,#146,#164,.T.);
#164 = LINE('',#165,#166);
#165 = CARTESIAN_POINT('',(-4.999967575073,-39.56066131591,
    79.159339904785));
#166 = VECTOR('',#167,1.);
#167 = DIRECTION('',(0.,0.793351341858,-0.608764033408));
#168 = PLANE('',#169);
#169 = AXIS2_PLACEMENT_3D('',#170,#171,#172);
#170 = CARTESIAN_POINT('',(-2.594035299044,-39.3307019067,
    78.982884644566));
#171 = DIRECTION('',(-0.,-0.608764033408,-0.793351341858));
#172 = DIRECTION('',(0.,-0.793351341858,0.608764033408));
#173 = ADVANCED_FACE('',(#174),#191,.F.);
#174 = FACE_BOUND('',#175,.F.);
#175 = EDGE_LOOP('',(#176,#184,#185));
#176 = ORIENTED_EDGE('',*,*,#177,.T.);
#177 = EDGE_CURVE('',#178,#156,#180,.T.);
#178 = VERTEX_POINT('',#179);
#179 = CARTESIAN_POINT('',(3.241538797738E-05,-39.56066131591,
    79.159339904785));
#180 = LINE('',#181,#182);
#181 = CARTESIAN_POINT('',(3.241538797738E-05,-39.56066131591,
    79.159339904785));
#182 = VECTOR('',#183,1.);
#183 = DIRECTION('',(-1.,0.,0.));
#184 = ORIENTED_EDGE('',*,*,#155,.F.);
#185 = ORIENTED_EDGE('',*,*,#186,.T.);
#186 = EDGE_CURVE('',#148,#178,#187,.T.);
#187 = LINE('',#188,#189);
#188 = CARTESIAN_POINT('',(3.241538797738E-05,-39.25,78.920959472656));
#189 = VECTOR('',#190,1.);
#190 = DIRECTION('',(0.,-0.793351341858,0.608764033408));
#191 = PLANE('',#192);
#192 = AXIS2_PLACEMENT_3D('',#193,#194,#195);
#193 = CARTESIAN_POINT('',(-2.405899860641,-39.47995940921,
    79.097414732875));
#194 = DIRECTION('',(-0.,-0.608764033408,-0.793351341858));
#195 = DIRECTION('',(0.,-0.793351341858,0.608764033408));
#196 = ADVANCED_FACE('',(#197),#214,.F.);
#197 = FACE_BOUND('',#198,.F.);
#198 = EDGE_LOOP('',(#199,#207,#213));
#199 = ORIENTED_EDGE('',*,*,#200,.T.);
#200 = EDGE_CURVE('',#178,#201,#203,.T.);
#201 = VERTEX_POINT('',#202);
#202 = CARTESIAN_POINT('',(3.241538797738E-05,-39.79903793335,
    79.470001220703));
#203 = LINE('',#204,#205);
#204 = CARTESIAN_POINT('',(3.241538797738E-05,-39.56066131591,
    79.159339904785));
#205 = VECTOR('',#206,1.);
#206 = DIRECTION('',(0.,-0.608757901814,0.793356046791));
#207 = ORIENTED_EDGE('',*,*,#208,.T.);
#208 = EDGE_CURVE('',#201,#156,#209,.T.);
#209 = LINE('',#210,#211);
#210 = CARTESIAN_POINT('',(3.241538797738E-05,-39.79903793335,
    79.470001220703));
#211 = VECTOR('',#212,1.);
#212 = DIRECTION('',(-0.996947357737,4.752978786964E-02,
    -6.194259572929E-02));
#213 = ORIENTED_EDGE('',*,*,#177,.F.);
#214 = PLANE('',#215);
#215 = AXIS2_PLACEMENT_3D('',#216,#217,#218);
#216 = CARTESIAN_POINT('',(-2.405900395872,-39.62258548309,
    79.240041793537));
#217 = DIRECTION('',(-0.,-0.793356046791,-0.608757901814));
#218 = DIRECTION('',(0.,0.608757901814,-0.793356046791));
#219 = ADVANCED_FACE('',(#220),#237,.F.);
#220 = FACE_BOUND('',#221,.F.);
#221 = EDGE_LOOP('',(#222,#230,#231));
#222 = ORIENTED_EDGE('',*,*,#223,.T.);
#223 = EDGE_CURVE('',#224,#156,#226,.T.);
#224 = VERTEX_POINT('',#225);
#225 = CARTESIAN_POINT('',(-4.999967575073,-39.79903793335,
    79.470001220703));
#226 = LINE('',#227,#228);
#227 = CARTESIAN_POINT('',(-4.999967575073,-39.79903793335,
    79.470001220703));
#228 = VECTOR('',#229,1.);
#229 = DIRECTION('',(0.,0.608757901814,-0.793356046791));
#230 = ORIENTED_EDGE('',*,*,#208,.F.);
#231 = ORIENTED_EDGE('',*,*,#232,.F.);
#232 = EDGE_CURVE('',#224,#201,#233,.T.);
#233 = LINE('',#234,#235);
#234 = CARTESIAN_POINT('',(-4.999967575073,-39.79903793335,
    79.470001220703));
#235 = VECTOR('',#236,1.);
#236 = DIRECTION('',(1.,0.,0.));
#237 = PLANE('',#238);
#238 = AXIS2_PLACEMENT_3D('',#239,#240,#241);
#239 = CARTESIAN_POINT('',(-2.594034763813,-39.73711376617,
    79.389299331951));
#240 = DIRECTION('',(-0.,-0.793356046791,-0.608757901814));
#241 = DIRECTION('',(0.,0.608757901814,-0.793356046791));
#242 = ADVANCED_FACE('',(#243),#260,.F.);
#243 = FACE_BOUND('',#244,.F.);
#244 = EDGE_LOOP('',(#245,#253,#259));
#245 = ORIENTED_EDGE('',*,*,#246,.T.);
#246 = EDGE_CURVE('',#201,#247,#249,.T.);
#247 = VERTEX_POINT('',#248);
#248 = CARTESIAN_POINT('',(3.241538797738E-05,-39.94888687133,
    79.831771850586));
#249 = LINE('',#250,#251);
#250 = CARTESIAN_POINT('',(3.241538797738E-05,-39.79903793335,
    79.470001220703));
#251 = VECTOR('',#252,1.);
#252 = DIRECTION('',(0.,-0.382680460496,0.923880763494));
#253 = ORIENTED_EDGE('',*,*,#254,.T.);
#254 = EDGE_CURVE('',#247,#224,#255,.T.);
#255 = LINE('',#256,#257);
#256 = CARTESIAN_POINT('',(3.241538797738E-05,-39.94888687133,
    79.831771850586));
#257 = VECTOR('',#258,1.);
#258 = DIRECTION('',(-0.996947380965,2.987830131056E-02,
    -7.213325653196E-02));
#259 = ORIENTED_EDGE('',*,*,#232,.T.);
#260 = PLANE('',#261);
#261 = AXIS2_PLACEMENT_3D('',#262,#263,#264);
#262 = CARTESIAN_POINT('',(-2.405900740814,-39.83796486106,
    79.563979992583));
#263 = DIRECTION('',(-0.,-0.923880763494,-0.382680460496));
#264 = DIRECTION('',(0.,0.382680460496,-0.923880763494));
#265 = ADVANCED_FACE('',(#266),#283,.F.);
#266 = FACE_BOUND('',#267,.F.);
#267 = EDGE_LOOP('',(#268,#276,#277));
#268 = ORIENTED_EDGE('',*,*,#269,.T.);
#269 = EDGE_CURVE('',#270,#224,#272,.T.);
#270 = VERTEX_POINT('',#271);
#271 = CARTESIAN_POINT('',(-4.999967575073,-39.94888687133,
    79.831771850586));
#272 = LINE('',#273,#274);
#273 = CARTESIAN_POINT('',(-4.999967575073,-39.94888687133,
    79.831771850586));
#274 = VECTOR('',#275,1.);
#275 = DIRECTION('',(0.,0.382680460496,-0.923880763494));
#276 = ORIENTED_EDGE('',*,*,#254,.F.);
#277 = ORIENTED_EDGE('',*,*,#278,.F.);
#278 = EDGE_CURVE('',#270,#247,#279,.T.);
#279 = LINE('',#280,#281);
#280 = CARTESIAN_POINT('',(-4.999967575073,-39.94888687133,
    79.831771850586));
#281 = VECTOR('',#282,1.);
#282 = DIRECTION('',(1.,0.,0.));
#283 = PLANE('',#284);
#284 = AXIS2_PLACEMENT_3D('',#285,#286,#287);
#285 = CARTESIAN_POINT('',(-2.594034418871,-39.90995994362,
    79.737793078706));
#286 = DIRECTION('',(-0.,-0.923880763494,-0.382680460496));
#287 = DIRECTION('',(0.,0.382680460496,-0.923880763494));
#288 = ADVANCED_FACE('',(#289),#306,.F.);
#289 = FACE_BOUND('',#290,.F.);
#290 = EDGE_LOOP('',(#291,#299,#305));
#291 = ORIENTED_EDGE('',*,*,#292,.T.);
#292 = EDGE_CURVE('',#247,#293,#295,.T.);
#293 = VERTEX_POINT('',#294);
#294 = CARTESIAN_POINT('',(3.241538797738E-05,-40.,80.220001220703));
#295 = LINE('',#296,#297);
#296 = CARTESIAN_POINT('',(3.241538797738E-05,-39.94888687133,
    79.831771850586));
#297 = VECTOR('',#298,1.);
#298 = DIRECTION('',(0.,-0.130530616408,0.991444278908));
#299 = ORIENTED_EDGE('',*,*,#300,.T.);
#300 = EDGE_CURVE('',#293,#270,#301,.T.);
#301 = LINE('',#302,#303);
#302 = CARTESIAN_POINT('',(3.241538797738E-05,-40.,80.220001220703));
#303 = VECTOR('',#304,1.);
#304 = DIRECTION('',(-0.996947343255,1.019141958447E-02,
    -7.740884797004E-02));
#305 = ORIENTED_EDGE('',*,*,#278,.T.);
#306 = PLANE('',#307);
#307 = AXIS2_PLACEMENT_3D('',#308,#309,#310);
#308 = CARTESIAN_POINT('',(-2.405900180801,-39.96216476008,
    79.932623951033));
#309 = DIRECTION('',(-0.,-0.991444278908,-0.130530616408));
#310 = DIRECTION('',(0.,0.130530616408,-0.991444278908));
#311 = ADVANCED_FACE('',(#312),#329,.F.);
#312 = FACE_BOUND('',#313,.F.);
#313 = EDGE_LOOP('',(#314,#322,#323));
#314 = ORIENTED_EDGE('',*,*,#315,.T.);
#315 = EDGE_CURVE('',#316,#270,#318,.T.);
#316 = VERTEX_POINT('',#317);
#317 = CARTESIAN_POINT('',(-4.999967575073,-40.,80.220001220703));
#318 = LINE('',#319,#320);
#319 = CARTESIAN_POINT('',(-4.999967575073,-40.,80.220001220703));
#320 = VECTOR('',#321,1.);
#321 = DIRECTION('',(0.,0.130530616408,-0.991444278908));
#322 = ORIENTED_EDGE('',*,*,#300,.F.);
#323 = ORIENTED_EDGE('',*,*,#324,.F.);
#324 = EDGE_CURVE('',#316,#293,#325,.T.);
#325 = LINE('',#326,#327);
#326 = CARTESIAN_POINT('',(-4.999967575073,-40.,80.220001220703));
#327 = VECTOR('',#328,1.);
#328 = DIRECTION('',(1.,0.,0.));
#329 = PLANE('',#330);
#330 = AXIS2_PLACEMENT_3D('',#331,#332,#333);
#331 = CARTESIAN_POINT('',(-2.594034978884,-39.98672211125,
    80.119149120256));
#332 = DIRECTION('',(-0.,-0.991444278908,-0.130530616408));
#333 = DIRECTION('',(0.,0.130530616408,-0.991444278908));
#334 = ADVANCED_FACE('',(#335),#352,.F.);
#335 = FACE_BOUND('',#336,.F.);
#336 = EDGE_LOOP('',(#337,#345,#351));
#337 = ORIENTED_EDGE('',*,*,#338,.T.);
#338 = EDGE_CURVE('',#293,#339,#341,.T.);
#339 = VERTEX_POINT('',#340);
#340 = CARTESIAN_POINT('',(3.241538797738E-05,-39.94888687133,
    80.60823059082));
#341 = LINE('',#342,#343);
#342 = CARTESIAN_POINT('',(3.241538797738E-05,-40.,80.220001220703));
#343 = VECTOR('',#344,1.);
#344 = DIRECTION('',(0.,0.130530616408,0.991444278908));
#345 = ORIENTED_EDGE('',*,*,#346,.T.);
#346 = EDGE_CURVE('',#339,#316,#347,.T.);
#347 = LINE('',#348,#349);
#348 = CARTESIAN_POINT('',(3.241538797738E-05,-39.94888687133,
    80.60823059082));
#349 = VECTOR('',#350,1.);
#350 = DIRECTION('',(-0.996947343255,-1.019141958447E-02,
    -7.740884797004E-02));
#351 = ORIENTED_EDGE('',*,*,#324,.T.);
#352 = PLANE('',#353);
#353 = AXIS2_PLACEMENT_3D('',#354,#355,#356);
#354 = CARTESIAN_POINT('',(-2.405900180801,-39.98672211125,
    80.32085332115));
#355 = DIRECTION('',(-0.,-0.991444278908,0.130530616408));
#356 = DIRECTION('',(0.,-0.130530616408,-0.991444278908));
#357 = ADVANCED_FACE('',(#358),#375,.F.);
#358 = FACE_BOUND('',#359,.F.);
#359 = EDGE_LOOP('',(#360,#368,#369));
#360 = ORIENTED_EDGE('',*,*,#361,.T.);
#361 = EDGE_CURVE('',#362,#316,#364,.T.);
#362 = VERTEX_POINT('',#363);
#363 = CARTESIAN_POINT('',(-4.999967575073,-39.94888687133,
    80.60823059082));
#364 = LINE('',#365,#366);
#365 = CARTESIAN_POINT('',(-4.999967575073,-39.94888687133,
    80.60823059082));
#366 = VECTOR('',#367,1.);
#367 = DIRECTION('',(0.,-0.130530616408,-0.991444278908));
#368 = ORIENTED_EDGE('',*,*,#346,.F.);
#369 = ORIENTED_EDGE('',*,*,#370,.T.);
#370 = EDGE_CURVE('',#339,#362,#371,.T.);
#371 = LINE('',#372,#373);
#372 = CARTESIAN_POINT('',(3.241538797738E-05,-39.94888687133,
    80.60823059082));
#373 = VECTOR('',#374,1.);
#374 = DIRECTION('',(-1.,0.,0.));
#375 = PLANE('',#376);
#376 = AXIS2_PLACEMENT_3D('',#377,#378,#379);
#377 = CARTESIAN_POINT('',(-2.594034978884,-39.96216476008,
    80.507378490373));
#378 = DIRECTION('',(-0.,-0.991444278908,0.130530616408));
#379 = DIRECTION('',(0.,-0.130530616408,-0.991444278908));
#380 = ADVANCED_FACE('',(#381),#398,.F.);
#381 = FACE_BOUND('',#382,.F.);
#382 = EDGE_LOOP('',(#383,#391,#397));
#383 = ORIENTED_EDGE('',*,*,#384,.T.);
#384 = EDGE_CURVE('',#339,#385,#387,.T.);
#385 = VERTEX_POINT('',#386);
#386 = CARTESIAN_POINT('',(3.241538797738E-05,-39.79903793335,
    80.970001220703));
#387 = LINE('',#388,#389);
#388 = CARTESIAN_POINT('',(3.241538797738E-05,-39.94888687133,
    80.60823059082));
#389 = VECTOR('',#390,1.);
#390 = DIRECTION('',(0.,0.382680460496,0.923880763494));
#391 = ORIENTED_EDGE('',*,*,#392,.T.);
#392 = EDGE_CURVE('',#385,#362,#393,.T.);
#393 = LINE('',#394,#395);
#394 = CARTESIAN_POINT('',(3.241538797738E-05,-39.79903793335,
    80.970001220703));
#395 = VECTOR('',#396,1.);
#396 = DIRECTION('',(-0.996947380965,-2.987830131056E-02,
    -7.213325653196E-02));
#397 = ORIENTED_EDGE('',*,*,#370,.F.);
#398 = PLANE('',#399);
#399 = AXIS2_PLACEMENT_3D('',#400,#401,#402);
#400 = CARTESIAN_POINT('',(-2.405900740814,-39.90995994362,80.7022093627
    ));
#401 = DIRECTION('',(-0.,-0.923880763494,0.382680460496));
#402 = DIRECTION('',(0.,-0.382680460496,-0.923880763494));
#403 = ADVANCED_FACE('',(#404),#421,.F.);
#404 = FACE_BOUND('',#405,.F.);
#405 = EDGE_LOOP('',(#406,#414,#415));
#406 = ORIENTED_EDGE('',*,*,#407,.T.);
#407 = EDGE_CURVE('',#408,#362,#410,.T.);
#408 = VERTEX_POINT('',#409);
#409 = CARTESIAN_POINT('',(-4.999967575073,-39.79903793335,
    80.970001220703));
#410 = LINE('',#411,#412);
#411 = CARTESIAN_POINT('',(-4.999967575073,-39.79903793335,
    80.970001220703));
#412 = VECTOR('',#413,1.);
#413 = DIRECTION('',(0.,-0.382680460496,-0.923880763494));
#414 = ORIENTED_EDGE('',*,*,#392,.F.);
#415 = ORIENTED_EDGE('',*,*,#416,.F.);
#416 = EDGE_CURVE('',#408,#385,#417,.T.);
#417 = LINE('',#418,#419);
#418 = CARTESIAN_POINT('',(-4.999967575073,-39.79903793335,
    80.970001220703));
#419 = VECTOR('',#420,1.);
#420 = DIRECTION('',(1.,0.,0.));
#421 = PLANE('',#422);
#422 = AXIS2_PLACEMENT_3D('',#423,#424,#425);
#423 = CARTESIAN_POINT('',(-2.594034418871,-39.83796486106,
    80.876022448823));
#424 = DIRECTION('',(-0.,-0.923880763494,0.382680460496));
#425 = DIRECTION('',(0.,-0.382680460496,-0.923880763494));
#426 = ADVANCED_FACE('',(#427),#442,.F.);
#427 = FACE_BOUND('',#428,.F.);
#428 = EDGE_LOOP('',(#429,#435,#441));
#429 = ORIENTED_EDGE('',*,*,#430,.T.);
#430 = EDGE_CURVE('',#385,#124,#431,.T.);
#431 = LINE('',#432,#433);
#432 = CARTESIAN_POINT('',(3.241538797738E-05,-39.79903793335,
    80.970001220703));
#433 = VECTOR('',#434,1.);
#434 = DIRECTION('',(0.,0.608757901814,0.793356046791));
#435 = ORIENTED_EDGE('',*,*,#436,.T.);
#436 = EDGE_CURVE('',#124,#408,#437,.T.);
#437 = LINE('',#438,#439);
#438 = CARTESIAN_POINT('',(3.241538797738E-05,-39.56066131591,
    81.280662536621));
#439 = VECTOR('',#440,1.);
#440 = DIRECTION('',(-0.996947357737,-4.752978786964E-02,
    -6.194259572929E-02));
#441 = ORIENTED_EDGE('',*,*,#416,.T.);
#442 = PLANE('',#443);
#443 = AXIS2_PLACEMENT_3D('',#444,#445,#446);
#444 = CARTESIAN_POINT('',(-2.405900395872,-39.73711376617,
    81.050703109455));
#445 = DIRECTION('',(-0.,-0.793356046791,0.608757901814));
#446 = DIRECTION('',(0.,-0.608757901814,-0.793356046791));
#447 = ADVANCED_FACE('',(#448),#465,.F.);
#448 = FACE_BOUND('',#449,.F.);
#449 = EDGE_LOOP('',(#450,#458,#459));
#450 = ORIENTED_EDGE('',*,*,#451,.T.);
#451 = EDGE_CURVE('',#452,#408,#454,.T.);
#452 = VERTEX_POINT('',#453);
#453 = CARTESIAN_POINT('',(-4.999967575073,-39.56066131591,
    81.280662536621));
#454 = LINE('',#455,#456);
#455 = CARTESIAN_POINT('',(-4.999967575073,-39.56066131591,
    81.280662536621));
#456 = VECTOR('',#457,1.);
#457 = DIRECTION('',(0.,-0.608757901814,-0.793356046791));
#458 = ORIENTED_EDGE('',*,*,#436,.F.);
#459 = ORIENTED_EDGE('',*,*,#460,.T.);
#460 = EDGE_CURVE('',#124,#452,#461,.T.);
#461 = LINE('',#462,#463);
#462 = CARTESIAN_POINT('',(3.241538797738E-05,-39.56066131591,
    81.280662536621));
#463 = VECTOR('',#464,1.);
#464 = DIRECTION('',(-1.,0.,0.));
#465 = PLANE('',#466);
#466 = AXIS2_PLACEMENT_3D('',#467,#468,#469);
#467 = CARTESIAN_POINT('',(-2.594034763813,-39.62258548309,
    81.199960647869));
#468 = DIRECTION('',(-0.,-0.793356046791,0.608757901814));
#469 = DIRECTION('',(0.,-0.608757901814,-0.793356046791));
#470 = ADVANCED_FACE('',(#471),#488,.F.);
#471 = FACE_BOUND('',#472,.F.);
#472 = EDGE_LOOP('',(#473,#474,#482));
#473 = ORIENTED_EDGE('',*,*,#145,.F.);
#474 = ORIENTED_EDGE('',*,*,#475,.F.);
#475 = EDGE_CURVE('',#476,#146,#478,.T.);
#476 = VERTEX_POINT('',#477);
#477 = CARTESIAN_POINT('',(3.241538797738E-05,-38.88822937011,
    78.771110534668));
#478 = LINE('',#479,#480);
#479 = CARTESIAN_POINT('',(3.241538797738E-05,-38.88822937011,
    78.771110534668));
#480 = VECTOR('',#481,1.);
#481 = DIRECTION('',(-0.996947380965,-7.213325653196E-02,
    2.987830131056E-02));
#482 = ORIENTED_EDGE('',*,*,#483,.T.);
#483 = EDGE_CURVE('',#476,#148,#484,.T.);
#484 = LINE('',#485,#486);
#485 = CARTESIAN_POINT('',(3.241538797738E-05,-38.88822937011,
    78.771110534668));
#486 = VECTOR('',#487,1.);
#487 = DIRECTION('',(0.,-0.923880763494,0.382680460496));
#488 = PLANE('',#489);
#489 = AXIS2_PLACEMENT_3D('',#490,#491,#492);
#490 = CARTESIAN_POINT('',(-2.405900740814,-39.15602122812,
    78.882032544939));
#491 = DIRECTION('',(-0.,-0.382680460496,-0.923880763494));
#492 = DIRECTION('',(0.,-0.923880763494,0.382680460496));
#493 = ADVANCED_FACE('',(#494),#511,.F.);
#494 = FACE_BOUND('',#495,.F.);
#495 = EDGE_LOOP('',(#496,#504,#505));
#496 = ORIENTED_EDGE('',*,*,#497,.T.);
#497 = EDGE_CURVE('',#498,#476,#500,.T.);
#498 = VERTEX_POINT('',#499);
#499 = CARTESIAN_POINT('',(-4.999967575073,-38.88822937011,
    78.771110534668));
#500 = LINE('',#501,#502);
#501 = CARTESIAN_POINT('',(-4.999967575073,-38.88822937011,
    78.771110534668));
#502 = VECTOR('',#503,1.);
#503 = DIRECTION('',(1.,0.,0.));
#504 = ORIENTED_EDGE('',*,*,#475,.T.);
#505 = ORIENTED_EDGE('',*,*,#506,.T.);
#506 = EDGE_CURVE('',#146,#498,#507,.T.);
#507 = LINE('',#508,#509);
#508 = CARTESIAN_POINT('',(-4.999967575073,-39.25,78.920959472656));
#509 = VECTOR('',#510,1.);
#510 = DIRECTION('',(0.,0.923880763494,-0.382680460496));
#511 = PLANE('',#512);
#512 = AXIS2_PLACEMENT_3D('',#513,#514,#515);
#513 = CARTESIAN_POINT('',(-2.594034418871,-38.98220814199,
    78.810037462385));
#514 = DIRECTION('',(-0.,-0.382680460496,-0.923880763494));
#515 = DIRECTION('',(0.,-0.923880763494,0.382680460496));
#516 = ADVANCED_FACE('',(#517),#534,.F.);
#517 = FACE_BOUND('',#518,.F.);
#518 = EDGE_LOOP('',(#519,#520,#528));
#519 = ORIENTED_EDGE('',*,*,#497,.F.);
#520 = ORIENTED_EDGE('',*,*,#521,.F.);
#521 = EDGE_CURVE('',#522,#498,#524,.T.);
#522 = VERTEX_POINT('',#523);
#523 = CARTESIAN_POINT('',(3.241538797738E-05,-38.5,78.720001220703));
#524 = LINE('',#525,#526);
#525 = CARTESIAN_POINT('',(3.241538797738E-05,-38.5,78.720001220703));
#526 = VECTOR('',#527,1.);
#527 = DIRECTION('',(-0.996947350983,-7.740884857007E-02,
    1.0190659053E-02));
#528 = ORIENTED_EDGE('',*,*,#529,.T.);
#529 = EDGE_CURVE('',#522,#476,#530,.T.);
#530 = LINE('',#531,#532);
#531 = CARTESIAN_POINT('',(3.241538797738E-05,-38.5,78.720001220703));
#532 = VECTOR('',#533,1.);
#533 = DIRECTION('',(0.,-0.99144553959,0.130521040556));
#534 = PLANE('',#535);
#535 = AXIS2_PLACEMENT_3D('',#536,#537,#538);
#536 = CARTESIAN_POINT('',(-2.405900295562,-38.78737727448,
    78.757833637512));
#537 = DIRECTION('',(-0.,-0.130521040556,-0.99144553959));
#538 = DIRECTION('',(0.,-0.99144553959,0.130521040556));
#539 = ADVANCED_FACE('',(#540),#557,.F.);
#540 = FACE_BOUND('',#541,.F.);
#541 = EDGE_LOOP('',(#542,#550,#551));
#542 = ORIENTED_EDGE('',*,*,#543,.T.);
#543 = EDGE_CURVE('',#544,#522,#546,.T.);
#544 = VERTEX_POINT('',#545);
#545 = CARTESIAN_POINT('',(-4.999967575073,-38.5,78.720001220703));
#546 = LINE('',#547,#548);
#547 = CARTESIAN_POINT('',(-4.999967575073,-38.5,78.720001220703));
#548 = VECTOR('',#549,1.);
#549 = DIRECTION('',(1.,0.,0.));
#550 = ORIENTED_EDGE('',*,*,#521,.T.);
#551 = ORIENTED_EDGE('',*,*,#552,.T.);
#552 = EDGE_CURVE('',#498,#544,#553,.T.);
#553 = LINE('',#554,#555);
#554 = CARTESIAN_POINT('',(-4.999967575073,-38.88822937011,
    78.771110534668));
#555 = VECTOR('',#556,1.);
#556 = DIRECTION('',(0.,0.99144553959,-0.130521040556));
#557 = PLANE('',#558);
#558 = AXIS2_PLACEMENT_3D('',#559,#560,#561);
#559 = CARTESIAN_POINT('',(-2.594034864124,-38.60085209563,
    78.733278117859));
#560 = DIRECTION('',(-0.,-0.130521040556,-0.99144553959));
#561 = DIRECTION('',(0.,-0.99144553959,0.130521040556));
#562 = ADVANCED_FACE('',(#563),#573,.F.);
#563 = FACE_BOUND('',#564,.F.);
#564 = EDGE_LOOP('',(#565,#566,#567));
#565 = ORIENTED_EDGE('',*,*,#460,.F.);
#566 = ORIENTED_EDGE('',*,*,#123,.T.);
#567 = ORIENTED_EDGE('',*,*,#568,.T.);
#568 = EDGE_CURVE('',#100,#452,#569,.T.);
#569 = LINE('',#570,#571);
#570 = CARTESIAN_POINT('',(-4.999967575073,-39.25,81.519035339355));
#571 = VECTOR('',#572,1.);
#572 = DIRECTION('',(0.,-0.793360751732,-0.60875177011));
#573 = PLANE('',#574);
#574 = AXIS2_PLACEMENT_3D('',#575,#576,#577);
#575 = CARTESIAN_POINT('',(-2.594034228587,-39.47995944511,
    81.342585699057));
#576 = DIRECTION('',(0.,-0.60875177011,0.793360751732));
#577 = DIRECTION('',(0.,0.793360751732,0.60875177011));
#578 = ADVANCED_FACE('',(#579),#596,.F.);
#579 = FACE_BOUND('',#580,.F.);
#580 = EDGE_LOOP('',(#581,#582,#590));
#581 = ORIENTED_EDGE('',*,*,#543,.F.);
#582 = ORIENTED_EDGE('',*,*,#583,.F.);
#583 = EDGE_CURVE('',#584,#544,#586,.T.);
#584 = VERTEX_POINT('',#585);
#585 = CARTESIAN_POINT('',(3.241538797738E-05,-34.,78.720001220703));
#586 = LINE('',#587,#588);
#587 = CARTESIAN_POINT('',(3.241538797738E-05,-34.,78.720001220703));
#588 = VECTOR('',#589,1.);
#589 = DIRECTION('',(-0.743294145613,-0.668964732328,0.));
#590 = ORIENTED_EDGE('',*,*,#591,.T.);
#591 = EDGE_CURVE('',#584,#522,#592,.T.);
#592 = LINE('',#593,#594);
#593 = CARTESIAN_POINT('',(3.241538797738E-05,-34.,78.720001220703));
#594 = VECTOR('',#595,1.);
#595 = DIRECTION('',(0.,-1.,0.));
#596 = PLANE('',#597);
#597 = AXIS2_PLACEMENT_3D('',#598,#599,#600);
#598 = CARTESIAN_POINT('',(-1.806670586339,-36.9432969935,
    78.720001220703));
#599 = DIRECTION('',(-0.,-0.,-1.));
#600 = DIRECTION('',(-1.,0.,0.));
#601 = ADVANCED_FACE('',(#602),#628,.F.);
#602 = FACE_BOUND('',#603,.F.);
#603 = EDGE_LOOP('',(#604,#614,#622));
#604 = ORIENTED_EDGE('',*,*,#605,.T.);
#605 = EDGE_CURVE('',#606,#608,#610,.T.);
#606 = VERTEX_POINT('',#607);
#607 = CARTESIAN_POINT('',(-4.999967575073,-33.61177062988,
    78.771110534668));
#608 = VERTEX_POINT('',#609);
#609 = CARTESIAN_POINT('',(3.241538797738E-05,-33.61177062988,
    78.771110534668));
#610 = LINE('',#611,#612);
#611 = CARTESIAN_POINT('',(-4.999967575073,-33.61177062988,
    78.771110534668));
#612 = VECTOR('',#613,1.);
#613 = DIRECTION('',(1.,0.,0.));
#614 = ORIENTED_EDGE('',*,*,#615,.T.);
#615 = EDGE_CURVE('',#608,#616,#618,.T.);
#616 = VERTEX_POINT('',#617);
#617 = CARTESIAN_POINT('',(-4.999967575073,-34.,78.720001220703));
#618 = LINE('',#619,#620);
#619 = CARTESIAN_POINT('',(3.241538797738E-05,-33.61177062988,
    78.771110534668));
#620 = VECTOR('',#621,1.);
#621 = DIRECTION('',(-0.996947350983,-7.740884857007E-02,
    -1.0190659053E-02));
#622 = ORIENTED_EDGE('',*,*,#623,.T.);
#623 = EDGE_CURVE('',#616,#606,#624,.T.);
#624 = LINE('',#625,#626);
#625 = CARTESIAN_POINT('',(-4.999967575073,-34.,78.720001220703));
#626 = VECTOR('',#627,1.);
#627 = DIRECTION('',(0.,0.99144553959,0.130521040556));
#628 = PLANE('',#629);
#629 = AXIS2_PLACEMENT_3D('',#630,#631,#632);
#630 = CARTESIAN_POINT('',(-2.594034864124,-33.71262272552,
    78.757833637512));
#631 = DIRECTION('',(-0.,0.130521040556,-0.99144553959));
#632 = DIRECTION('',(0.,-0.99144553959,-0.130521040556));
#633 = ADVANCED_FACE('',(#634),#649,.F.);
#634 = FACE_BOUND('',#635,.F.);
#635 = EDGE_LOOP('',(#636,#642,#643));
#636 = ORIENTED_EDGE('',*,*,#637,.T.);
#637 = EDGE_CURVE('',#584,#616,#638,.T.);
#638 = LINE('',#639,#640);
#639 = CARTESIAN_POINT('',(3.241538797738E-05,-34.,78.720001220703));
#640 = VECTOR('',#641,1.);
#641 = DIRECTION('',(-1.,0.,0.));
#642 = ORIENTED_EDGE('',*,*,#615,.F.);
#643 = ORIENTED_EDGE('',*,*,#644,.T.);
#644 = EDGE_CURVE('',#608,#584,#645,.T.);
#645 = LINE('',#646,#647);
#646 = CARTESIAN_POINT('',(3.241538797738E-05,-33.61177062988,
    78.771110534668));
#647 = VECTOR('',#648,1.);
#648 = DIRECTION('',(0.,-0.99144553959,-0.130521040556));
#649 = PLANE('',#650);
#650 = AXIS2_PLACEMENT_3D('',#651,#652,#653);
#651 = CARTESIAN_POINT('',(-2.405900295562,-33.89914790436,
    78.733278117859));
#652 = DIRECTION('',(-0.,0.130521040556,-0.99144553959));
#653 = DIRECTION('',(0.,-0.99144553959,-0.130521040556));
#654 = ADVANCED_FACE('',(#655),#672,.F.);
#655 = FACE_BOUND('',#656,.F.);
#656 = EDGE_LOOP('',(#657,#658,#666));
#657 = ORIENTED_EDGE('',*,*,#605,.F.);
#658 = ORIENTED_EDGE('',*,*,#659,.F.);
#659 = EDGE_CURVE('',#660,#606,#662,.T.);
#660 = VERTEX_POINT('',#661);
#661 = CARTESIAN_POINT('',(3.241538797738E-05,-33.25,78.920959472656));
#662 = LINE('',#663,#664);
#663 = CARTESIAN_POINT('',(3.241538797738E-05,-33.25,78.920959472656));
#664 = VECTOR('',#665,1.);
#665 = DIRECTION('',(-0.996947380965,-7.213325653196E-02,
    -2.987830131056E-02));
#666 = ORIENTED_EDGE('',*,*,#667,.T.);
#667 = EDGE_CURVE('',#660,#608,#668,.T.);
#668 = LINE('',#669,#670);
#669 = CARTESIAN_POINT('',(3.241538797738E-05,-33.25,78.920959472656));
#670 = VECTOR('',#671,1.);
#671 = DIRECTION('',(0.,-0.923880763494,-0.382680460496));
#672 = PLANE('',#673);
#673 = AXIS2_PLACEMENT_3D('',#674,#675,#676);
#674 = CARTESIAN_POINT('',(-2.405900740814,-33.517791858,78.810037462385
    ));
#675 = DIRECTION('',(-0.,0.382680460496,-0.923880763494));
#676 = DIRECTION('',(0.,-0.923880763494,-0.382680460496));
#677 = ADVANCED_FACE('',(#678),#695,.F.);
#678 = FACE_BOUND('',#679,.F.);
#679 = EDGE_LOOP('',(#680,#688,#689));
#680 = ORIENTED_EDGE('',*,*,#681,.T.);
#681 = EDGE_CURVE('',#682,#660,#684,.T.);
#682 = VERTEX_POINT('',#683);
#683 = CARTESIAN_POINT('',(-4.999967575073,-33.25,78.920959472656));
#684 = LINE('',#685,#686);
#685 = CARTESIAN_POINT('',(-4.999967575073,-33.25,78.920959472656));
#686 = VECTOR('',#687,1.);
#687 = DIRECTION('',(1.,0.,0.));
#688 = ORIENTED_EDGE('',*,*,#659,.T.);
#689 = ORIENTED_EDGE('',*,*,#690,.T.);
#690 = EDGE_CURVE('',#606,#682,#691,.T.);
#691 = LINE('',#692,#693);
#692 = CARTESIAN_POINT('',(-4.999967575073,-33.61177062988,
    78.771110534668));
#693 = VECTOR('',#694,1.);
#694 = DIRECTION('',(0.,0.923880763494,0.382680460496));
#695 = PLANE('',#696);
#696 = AXIS2_PLACEMENT_3D('',#697,#698,#699);
#697 = CARTESIAN_POINT('',(-2.594034418871,-33.34397877188,
    78.882032544939));
#698 = DIRECTION('',(-0.,0.382680460496,-0.923880763494));
#699 = DIRECTION('',(0.,-0.923880763494,-0.382680460496));
#700 = ADVANCED_FACE('',(#701),#718,.F.);
#701 = FACE_BOUND('',#702,.F.);
#702 = EDGE_LOOP('',(#703,#704,#712));
#703 = ORIENTED_EDGE('',*,*,#681,.F.);
#704 = ORIENTED_EDGE('',*,*,#705,.F.);
#705 = EDGE_CURVE('',#706,#682,#708,.T.);
#706 = VERTEX_POINT('',#707);
#707 = CARTESIAN_POINT('',(3.241538797738E-05,-32.93933868408,
    79.159339904785));
#708 = LINE('',#709,#710);
#709 = CARTESIAN_POINT('',(3.241538797738E-05,-32.93933868408,
    79.159339904785));
#710 = VECTOR('',#711,1.);
#711 = DIRECTION('',(-0.996947321696,-6.194259348995E-02,
    -4.753054676179E-02));
#712 = ORIENTED_EDGE('',*,*,#713,.T.);
#713 = EDGE_CURVE('',#706,#660,#714,.T.);
#714 = LINE('',#715,#716);
#715 = CARTESIAN_POINT('',(3.241538797738E-05,-32.93933868408,
    79.159339904785));
#716 = VECTOR('',#717,1.);
#717 = DIRECTION('',(0.,-0.793351341858,-0.608764033408));
#718 = PLANE('',#719);
#719 = AXIS2_PLACEMENT_3D('',#720,#721,#722);
#720 = CARTESIAN_POINT('',(-2.405899860641,-33.16929809329,
    78.982884644566));
#721 = DIRECTION('',(-0.,0.608764033408,-0.793351341858));
#722 = DIRECTION('',(0.,-0.793351341858,-0.608764033408));
#723 = ADVANCED_FACE('',(#724),#741,.F.);
#724 = FACE_BOUND('',#725,.F.);
#725 = EDGE_LOOP('',(#726,#734,#735));
#726 = ORIENTED_EDGE('',*,*,#727,.T.);
#727 = EDGE_CURVE('',#728,#706,#730,.T.);
#728 = VERTEX_POINT('',#729);
#729 = CARTESIAN_POINT('',(-4.999967575073,-32.93933868408,
    79.159339904785));
#730 = LINE('',#731,#732);
#731 = CARTESIAN_POINT('',(-4.999967575073,-32.93933868408,
    79.159339904785));
#732 = VECTOR('',#733,1.);
#733 = DIRECTION('',(1.,0.,0.));
#734 = ORIENTED_EDGE('',*,*,#705,.T.);
#735 = ORIENTED_EDGE('',*,*,#736,.T.);
#736 = EDGE_CURVE('',#682,#728,#737,.T.);
#737 = LINE('',#738,#739);
#738 = CARTESIAN_POINT('',(-4.999967575073,-33.25,78.920959472656));
#739 = VECTOR('',#740,1.);
#740 = DIRECTION('',(0.,0.793351341858,0.608764033408));
#741 = PLANE('',#742);
#742 = AXIS2_PLACEMENT_3D('',#743,#744,#745);
#743 = CARTESIAN_POINT('',(-2.594035299044,-33.02004059078,
    79.097414732875));
#744 = DIRECTION('',(-0.,0.608764033408,-0.793351341858));
#745 = DIRECTION('',(0.,-0.793351341858,-0.608764033408));
#746 = ADVANCED_FACE('',(#747),#764,.F.);
#747 = FACE_BOUND('',#748,.F.);
#748 = EDGE_LOOP('',(#749,#757,#763));
#749 = ORIENTED_EDGE('',*,*,#750,.T.);
#750 = EDGE_CURVE('',#728,#751,#753,.T.);
#751 = VERTEX_POINT('',#752);
#752 = CARTESIAN_POINT('',(-4.999967575073,-32.70096206665,
    79.470001220703));
#753 = LINE('',#754,#755);
#754 = CARTESIAN_POINT('',(-4.999967575073,-32.93933868408,
    79.159339904785));
#755 = VECTOR('',#756,1.);
#756 = DIRECTION('',(0.,0.608757901814,0.793356046791));
#757 = ORIENTED_EDGE('',*,*,#758,.T.);
#758 = EDGE_CURVE('',#751,#706,#759,.T.);
#759 = LINE('',#760,#761);
#760 = CARTESIAN_POINT('',(-4.999967575073,-32.70096206665,
    79.470001220703));
#761 = VECTOR('',#762,1.);
#762 = DIRECTION('',(0.996947357737,-4.752978786964E-02,
    -6.194259572929E-02));
#763 = ORIENTED_EDGE('',*,*,#727,.F.);
#764 = PLANE('',#765);
#765 = AXIS2_PLACEMENT_3D('',#766,#767,#768);
#766 = CARTESIAN_POINT('',(-2.594034763813,-32.8774145169,
    79.240041793537));
#767 = DIRECTION('',(0.,0.793356046791,-0.608757901814));
#768 = DIRECTION('',(0.,0.608757901814,0.793356046791));
#769 = ADVANCED_FACE('',(#770),#787,.F.);
#770 = FACE_BOUND('',#771,.F.);
#771 = EDGE_LOOP('',(#772,#780,#781));
#772 = ORIENTED_EDGE('',*,*,#773,.T.);
#773 = EDGE_CURVE('',#774,#706,#776,.T.);
#774 = VERTEX_POINT('',#775);
#775 = CARTESIAN_POINT('',(3.241538797738E-05,-32.70096206665,
    79.470001220703));
#776 = LINE('',#777,#778);
#777 = CARTESIAN_POINT('',(3.241538797738E-05,-32.70096206665,
    79.470001220703));
#778 = VECTOR('',#779,1.);
#779 = DIRECTION('',(0.,-0.608757901814,-0.793356046791));
#780 = ORIENTED_EDGE('',*,*,#758,.F.);
#781 = ORIENTED_EDGE('',*,*,#782,.F.);
#782 = EDGE_CURVE('',#774,#751,#783,.T.);
#783 = LINE('',#784,#785);
#784 = CARTESIAN_POINT('',(3.241538797738E-05,-32.70096206665,
    79.470001220703));
#785 = VECTOR('',#786,1.);
#786 = DIRECTION('',(-1.,0.,0.));
#787 = PLANE('',#788);
#788 = AXIS2_PLACEMENT_3D('',#789,#790,#791);
#789 = CARTESIAN_POINT('',(-2.405900395872,-32.76288623382,
    79.389299331951));
#790 = DIRECTION('',(0.,0.793356046791,-0.608757901814));
#791 = DIRECTION('',(0.,0.608757901814,0.793356046791));
#792 = ADVANCED_FACE('',(#793),#810,.F.);
#793 = FACE_BOUND('',#794,.F.);
#794 = EDGE_LOOP('',(#795,#803,#809));
#795 = ORIENTED_EDGE('',*,*,#796,.T.);
#796 = EDGE_CURVE('',#751,#797,#799,.T.);
#797 = VERTEX_POINT('',#798);
#798 = CARTESIAN_POINT('',(-4.999967575073,-32.55111312866,
    79.831771850586));
#799 = LINE('',#800,#801);
#800 = CARTESIAN_POINT('',(-4.999967575073,-32.70096206665,
    79.470001220703));
#801 = VECTOR('',#802,1.);
#802 = DIRECTION('',(0.,0.382680460496,0.923880763494));
#803 = ORIENTED_EDGE('',*,*,#804,.T.);
#804 = EDGE_CURVE('',#797,#774,#805,.T.);
#805 = LINE('',#806,#807);
#806 = CARTESIAN_POINT('',(-4.999967575073,-32.55111312866,
    79.831771850586));
#807 = VECTOR('',#808,1.);
#808 = DIRECTION('',(0.996947380965,-2.987830131056E-02,
    -7.213325653196E-02));
#809 = ORIENTED_EDGE('',*,*,#782,.T.);
#810 = PLANE('',#811);
#811 = AXIS2_PLACEMENT_3D('',#812,#813,#814);
#812 = CARTESIAN_POINT('',(-2.594034418871,-32.66203513893,
    79.563979992583));
#813 = DIRECTION('',(0.,0.923880763494,-0.382680460496));
#814 = DIRECTION('',(0.,0.382680460496,0.923880763494));
#815 = ADVANCED_FACE('',(#816),#833,.F.);
#816 = FACE_BOUND('',#817,.F.);
#817 = EDGE_LOOP('',(#818,#826,#827));
#818 = ORIENTED_EDGE('',*,*,#819,.T.);
#819 = EDGE_CURVE('',#820,#774,#822,.T.);
#820 = VERTEX_POINT('',#821);
#821 = CARTESIAN_POINT('',(3.241538797738E-05,-32.55111312866,
    79.831771850586));
#822 = LINE('',#823,#824);
#823 = CARTESIAN_POINT('',(3.241538797738E-05,-32.55111312866,
    79.831771850586));
#824 = VECTOR('',#825,1.);
#825 = DIRECTION('',(0.,-0.382680460496,-0.923880763494));
#826 = ORIENTED_EDGE('',*,*,#804,.F.);
#827 = ORIENTED_EDGE('',*,*,#828,.F.);
#828 = EDGE_CURVE('',#820,#797,#829,.T.);
#829 = LINE('',#830,#831);
#830 = CARTESIAN_POINT('',(3.241538797738E-05,-32.55111312866,
    79.831771850586));
#831 = VECTOR('',#832,1.);
#832 = DIRECTION('',(-1.,0.,0.));
#833 = PLANE('',#834);
#834 = AXIS2_PLACEMENT_3D('',#835,#836,#837);
#835 = CARTESIAN_POINT('',(-2.405900740814,-32.59004005637,
    79.737793078706));
#836 = DIRECTION('',(0.,0.923880763494,-0.382680460496));
#837 = DIRECTION('',(0.,0.382680460496,0.923880763494));
#838 = ADVANCED_FACE('',(#839),#856,.F.);
#839 = FACE_BOUND('',#840,.F.);
#840 = EDGE_LOOP('',(#841,#849,#855));
#841 = ORIENTED_EDGE('',*,*,#842,.T.);
#842 = EDGE_CURVE('',#797,#843,#845,.T.);
#843 = VERTEX_POINT('',#844);
#844 = CARTESIAN_POINT('',(-4.999967575073,-32.5,80.220001220703));
#845 = LINE('',#846,#847);
#846 = CARTESIAN_POINT('',(-4.999967575073,-32.55111312866,
    79.831771850586));
#847 = VECTOR('',#848,1.);
#848 = DIRECTION('',(0.,0.130530616408,0.991444278908));
#849 = ORIENTED_EDGE('',*,*,#850,.T.);
#850 = EDGE_CURVE('',#843,#820,#851,.T.);
#851 = LINE('',#852,#853);
#852 = CARTESIAN_POINT('',(-4.999967575073,-32.5,80.220001220703));
#853 = VECTOR('',#854,1.);
#854 = DIRECTION('',(0.996947343255,-1.019141958447E-02,
    -7.740884797004E-02));
#855 = ORIENTED_EDGE('',*,*,#828,.T.);
#856 = PLANE('',#857);
#857 = AXIS2_PLACEMENT_3D('',#858,#859,#860);
#858 = CARTESIAN_POINT('',(-2.594034978884,-32.53783523991,
    79.932623951033));
#859 = DIRECTION('',(0.,0.991444278908,-0.130530616408));
#860 = DIRECTION('',(0.,0.130530616408,0.991444278908));
#861 = ADVANCED_FACE('',(#862),#879,.F.);
#862 = FACE_BOUND('',#863,.F.);
#863 = EDGE_LOOP('',(#864,#872,#873));
#864 = ORIENTED_EDGE('',*,*,#865,.T.);
#865 = EDGE_CURVE('',#866,#820,#868,.T.);
#866 = VERTEX_POINT('',#867);
#867 = CARTESIAN_POINT('',(3.241538797738E-05,-32.5,80.220001220703));
#868 = LINE('',#869,#870);
#869 = CARTESIAN_POINT('',(3.241538797738E-05,-32.5,80.220001220703));
#870 = VECTOR('',#871,1.);
#871 = DIRECTION('',(0.,-0.130530616408,-0.991444278908));
#872 = ORIENTED_EDGE('',*,*,#850,.F.);
#873 = ORIENTED_EDGE('',*,*,#874,.F.);
#874 = EDGE_CURVE('',#866,#843,#875,.T.);
#875 = LINE('',#876,#877);
#876 = CARTESIAN_POINT('',(3.241538797738E-05,-32.5,80.220001220703));
#877 = VECTOR('',#878,1.);
#878 = DIRECTION('',(-1.,0.,0.));
#879 = PLANE('',#880);
#880 = AXIS2_PLACEMENT_3D('',#881,#882,#883);
#881 = CARTESIAN_POINT('',(-2.405900180801,-32.51327788875,
    80.119149120256));
#882 = DIRECTION('',(0.,0.991444278908,-0.130530616408));
#883 = DIRECTION('',(0.,0.130530616408,0.991444278908));
#884 = ADVANCED_FACE('',(#885),#902,.F.);
#885 = FACE_BOUND('',#886,.F.);
#886 = EDGE_LOOP('',(#887,#895,#901));
#887 = ORIENTED_EDGE('',*,*,#888,.T.);
#888 = EDGE_CURVE('',#843,#889,#891,.T.);
#889 = VERTEX_POINT('',#890);
#890 = CARTESIAN_POINT('',(-4.999967575073,-32.55111312866,
    80.60823059082));
#891 = LINE('',#892,#893);
#892 = CARTESIAN_POINT('',(-4.999967575073,-32.5,80.220001220703));
#893 = VECTOR('',#894,1.);
#894 = DIRECTION('',(0.,-0.130530616408,0.991444278908));
#895 = ORIENTED_EDGE('',*,*,#896,.T.);
#896 = EDGE_CURVE('',#889,#866,#897,.T.);
#897 = LINE('',#898,#899);
#898 = CARTESIAN_POINT('',(-4.999967575073,-32.55111312866,
    80.60823059082));
#899 = VECTOR('',#900,1.);
#900 = DIRECTION('',(0.996947343255,1.019141958447E-02,
    -7.740884797004E-02));
#901 = ORIENTED_EDGE('',*,*,#874,.T.);
#902 = PLANE('',#903);
#903 = AXIS2_PLACEMENT_3D('',#904,#905,#906);
#904 = CARTESIAN_POINT('',(-2.594034978884,-32.51327788875,
    80.32085332115));
#905 = DIRECTION('',(0.,0.991444278908,0.130530616408));
#906 = DIRECTION('',(0.,-0.130530616408,0.991444278908));
#907 = ADVANCED_FACE('',(#908),#925,.F.);
#908 = FACE_BOUND('',#909,.F.);
#909 = EDGE_LOOP('',(#910,#918,#919));
#910 = ORIENTED_EDGE('',*,*,#911,.T.);
#911 = EDGE_CURVE('',#912,#866,#914,.T.);
#912 = VERTEX_POINT('',#913);
#913 = CARTESIAN_POINT('',(3.241538797738E-05,-32.55111312866,
    80.60823059082));
#914 = LINE('',#915,#916);
#915 = CARTESIAN_POINT('',(3.241538797738E-05,-32.55111312866,
    80.60823059082));
#916 = VECTOR('',#917,1.);
#917 = DIRECTION('',(0.,0.130530616408,-0.991444278908));
#918 = ORIENTED_EDGE('',*,*,#896,.F.);
#919 = ORIENTED_EDGE('',*,*,#920,.T.);
#920 = EDGE_CURVE('',#889,#912,#921,.T.);
#921 = LINE('',#922,#923);
#922 = CARTESIAN_POINT('',(-4.999967575073,-32.55111312866,
    80.60823059082));
#923 = VECTOR('',#924,1.);
#924 = DIRECTION('',(1.,0.,0.));
#925 = PLANE('',#926);
#926 = AXIS2_PLACEMENT_3D('',#927,#928,#929);
#927 = CARTESIAN_POINT('',(-2.405900180801,-32.53783523991,
    80.507378490373));
#928 = DIRECTION('',(0.,0.991444278908,0.130530616408));
#929 = DIRECTION('',(0.,-0.130530616408,0.991444278908));
#930 = ADVANCED_FACE('',(#931),#948,.F.);
#931 = FACE_BOUND('',#932,.F.);
#932 = EDGE_LOOP('',(#933,#941,#947));
#933 = ORIENTED_EDGE('',*,*,#934,.T.);
#934 = EDGE_CURVE('',#889,#935,#937,.T.);
#935 = VERTEX_POINT('',#936);
#936 = CARTESIAN_POINT('',(-4.999967575073,-32.70096206665,
    80.970001220703));
#937 = LINE('',#938,#939);
#938 = CARTESIAN_POINT('',(-4.999967575073,-32.55111312866,
    80.60823059082));
#939 = VECTOR('',#940,1.);
#940 = DIRECTION('',(0.,-0.382680460496,0.923880763494));
#941 = ORIENTED_EDGE('',*,*,#942,.T.);
#942 = EDGE_CURVE('',#935,#912,#943,.T.);
#943 = LINE('',#944,#945);
#944 = CARTESIAN_POINT('',(-4.999967575073,-32.70096206665,
    80.970001220703));
#945 = VECTOR('',#946,1.);
#946 = DIRECTION('',(0.996947380965,2.987830131056E-02,
    -7.213325653196E-02));
#947 = ORIENTED_EDGE('',*,*,#920,.F.);
#948 = PLANE('',#949);
#949 = AXIS2_PLACEMENT_3D('',#950,#951,#952);
#950 = CARTESIAN_POINT('',(-2.594034418871,-32.59004005637,80.7022093627
    ));
#951 = DIRECTION('',(0.,0.923880763494,0.382680460496));
#952 = DIRECTION('',(0.,-0.382680460496,0.923880763494));
#953 = ADVANCED_FACE('',(#954),#971,.F.);
#954 = FACE_BOUND('',#955,.F.);
#955 = EDGE_LOOP('',(#956,#964,#965));
#956 = ORIENTED_EDGE('',*,*,#957,.T.);
#957 = EDGE_CURVE('',#958,#912,#960,.T.);
#958 = VERTEX_POINT('',#959);
#959 = CARTESIAN_POINT('',(3.241538797738E-05,-32.70096206665,
    80.970001220703));
#960 = LINE('',#961,#962);
#961 = CARTESIAN_POINT('',(3.241538797738E-05,-32.70096206665,
    80.970001220703));
#962 = VECTOR('',#963,1.);
#963 = DIRECTION('',(0.,0.382680460496,-0.923880763494));
#964 = ORIENTED_EDGE('',*,*,#942,.F.);
#965 = ORIENTED_EDGE('',*,*,#966,.F.);
#966 = EDGE_CURVE('',#958,#935,#967,.T.);
#967 = LINE('',#968,#969);
#968 = CARTESIAN_POINT('',(3.241538797738E-05,-32.70096206665,
    80.970001220703));
#969 = VECTOR('',#970,1.);
#970 = DIRECTION('',(-1.,0.,0.));
#971 = PLANE('',#972);
#972 = AXIS2_PLACEMENT_3D('',#973,#974,#975);
#973 = CARTESIAN_POINT('',(-2.405900740814,-32.66203513893,
    80.876022448823));
#974 = DIRECTION('',(0.,0.923880763494,0.382680460496));
#975 = DIRECTION('',(0.,-0.382680460496,0.923880763494));
#976 = ADVANCED_FACE('',(#977),#994,.F.);
#977 = FACE_BOUND('',#978,.F.);
#978 = EDGE_LOOP('',(#979,#987,#993));
#979 = ORIENTED_EDGE('',*,*,#980,.T.);
#980 = EDGE_CURVE('',#935,#981,#983,.T.);
#981 = VERTEX_POINT('',#982);
#982 = CARTESIAN_POINT('',(-4.999967575073,-32.93933868408,
    81.280662536621));
#983 = LINE('',#984,#985);
#984 = CARTESIAN_POINT('',(-4.999967575073,-32.70096206665,
    80.970001220703));
#985 = VECTOR('',#986,1.);
#986 = DIRECTION('',(0.,-0.608757901814,0.793356046791));
#987 = ORIENTED_EDGE('',*,*,#988,.T.);
#988 = EDGE_CURVE('',#981,#958,#989,.T.);
#989 = LINE('',#990,#991);
#990 = CARTESIAN_POINT('',(-4.999967575073,-32.93933868408,
    81.280662536621));
#991 = VECTOR('',#992,1.);
#992 = DIRECTION('',(0.996947357737,4.752978786964E-02,
    -6.194259572929E-02));
#993 = ORIENTED_EDGE('',*,*,#966,.T.);
#994 = PLANE('',#995);
#995 = AXIS2_PLACEMENT_3D('',#996,#997,#998);
#996 = CARTESIAN_POINT('',(-2.594034763813,-32.76288623382,
    81.050703109455));
#997 = DIRECTION('',(0.,0.793356046791,0.608757901814));
#998 = DIRECTION('',(0.,-0.608757901814,0.793356046791));
#999 = ADVANCED_FACE('',(#1000),#1017,.F.);
#1000 = FACE_BOUND('',#1001,.F.);
#1001 = EDGE_LOOP('',(#1002,#1010,#1011));
#1002 = ORIENTED_EDGE('',*,*,#1003,.T.);
#1003 = EDGE_CURVE('',#1004,#958,#1006,.T.);
#1004 = VERTEX_POINT('',#1005);
#1005 = CARTESIAN_POINT('',(3.241538797738E-05,-32.93933868408,
    81.280662536621));
#1006 = LINE('',#1007,#1008);
#1007 = CARTESIAN_POINT('',(3.241538797738E-05,-32.93933868408,
    81.280662536621));
#1008 = VECTOR('',#1009,1.);
#1009 = DIRECTION('',(0.,0.608757901814,-0.793356046791));
#1010 = ORIENTED_EDGE('',*,*,#988,.F.);
#1011 = ORIENTED_EDGE('',*,*,#1012,.F.);
#1012 = EDGE_CURVE('',#1004,#981,#1013,.T.);
#1013 = LINE('',#1014,#1015);
#1014 = CARTESIAN_POINT('',(3.241538797738E-05,-32.93933868408,
    81.280662536621));
#1015 = VECTOR('',#1016,1.);
#1016 = DIRECTION('',(-1.,0.,0.));
#1017 = PLANE('',#1018);
#1018 = AXIS2_PLACEMENT_3D('',#1019,#1020,#1021);
#1019 = CARTESIAN_POINT('',(-2.405900395872,-32.8774145169,
    81.199960647869));
#1020 = DIRECTION('',(0.,0.793356046791,0.608757901814));
#1021 = DIRECTION('',(0.,-0.608757901814,0.793356046791));
#1022 = ADVANCED_FACE('',(#1023),#1047,.F.);
#1023 = FACE_BOUND('',#1024,.F.);
#1024 = EDGE_LOOP('',(#1025,#1035,#1041));
#1025 = ORIENTED_EDGE('',*,*,#1026,.T.);
#1026 = EDGE_CURVE('',#1027,#1029,#1031,.T.);
#1027 = VERTEX_POINT('',#1028);
#1028 = CARTESIAN_POINT('',(-4.999967575073,-33.25,81.519035339355));
#1029 = VERTEX_POINT('',#1030);
#1030 = CARTESIAN_POINT('',(3.241538797738E-05,-33.25,81.519035339355));
#1031 = LINE('',#1032,#1033);
#1032 = CARTESIAN_POINT('',(-4.999967575073,-33.25,81.519035339355));
#1033 = VECTOR('',#1034,1.);
#1034 = DIRECTION('',(1.,0.,0.));
#1035 = ORIENTED_EDGE('',*,*,#1036,.T.);
#1036 = EDGE_CURVE('',#1029,#981,#1037,.T.);
#1037 = LINE('',#1038,#1039);
#1038 = CARTESIAN_POINT('',(3.241538797738E-05,-33.25,81.519035339355));
#1039 = VECTOR('',#1040,1.);
#1040 = DIRECTION('',(-0.996947393778,6.19425979686E-02,
    -4.752902897741E-02));
#1041 = ORIENTED_EDGE('',*,*,#1042,.T.);
#1042 = EDGE_CURVE('',#981,#1027,#1043,.T.);
#1043 = LINE('',#1044,#1045);
#1044 = CARTESIAN_POINT('',(-4.999967575073,-32.93933868408,
    81.280662536621));
#1045 = VECTOR('',#1046,1.);
#1046 = DIRECTION('',(0.,-0.793360751732,0.60875177011));
#1047 = PLANE('',#1048);
#1048 = AXIS2_PLACEMENT_3D('',#1049,#1050,#1051);
#1049 = CARTESIAN_POINT('',(-2.594034228587,-33.1692981292,
    81.457112176919));
#1050 = DIRECTION('',(0.,0.60875177011,0.793360751732));
#1051 = DIRECTION('',(0.,0.793360751732,-0.60875177011));
#1052 = ADVANCED_FACE('',(#1053),#1063,.F.);
#1053 = FACE_BOUND('',#1054,.F.);
#1054 = EDGE_LOOP('',(#1055,#1056,#1057));
#1055 = ORIENTED_EDGE('',*,*,#1012,.T.);
#1056 = ORIENTED_EDGE('',*,*,#1036,.F.);
#1057 = ORIENTED_EDGE('',*,*,#1058,.T.);
#1058 = EDGE_CURVE('',#1029,#1004,#1059,.T.);
#1059 = LINE('',#1060,#1061);
#1060 = CARTESIAN_POINT('',(3.241538797738E-05,-33.25,81.519035339355));
#1061 = VECTOR('',#1062,1.);
#1062 = DIRECTION('',(0.,0.793360751732,-0.60875177011));
#1063 = PLANE('',#1064);
#1064 = AXIS2_PLACEMENT_3D('',#1065,#1066,#1067);
#1065 = CARTESIAN_POINT('',(-2.405900931099,-33.02004055488,
    81.342585699057));
#1066 = DIRECTION('',(0.,0.60875177011,0.793360751732));
#1067 = DIRECTION('',(0.,0.793360751732,-0.60875177011));
#1068 = ADVANCED_FACE('',(#1069),#1086,.F.);
#1069 = FACE_BOUND('',#1070,.F.);
#1070 = EDGE_LOOP('',(#1071,#1072,#1080));
#1071 = ORIENTED_EDGE('',*,*,#1026,.F.);
#1072 = ORIENTED_EDGE('',*,*,#1073,.F.);
#1073 = EDGE_CURVE('',#1074,#1027,#1076,.T.);
#1074 = VERTEX_POINT('',#1075);
#1075 = CARTESIAN_POINT('',(3.241538797738E-05,-33.61177062988,
    81.668891906738));
#1076 = LINE('',#1077,#1078);
#1077 = CARTESIAN_POINT('',(3.241538797738E-05,-33.61177062988,
    81.668891906738));
#1078 = VECTOR('',#1079,1.);
#1079 = DIRECTION('',(-0.996947335651,7.213325325331E-02,
    -2.987982117342E-02));
#1080 = ORIENTED_EDGE('',*,*,#1081,.T.);
#1081 = EDGE_CURVE('',#1074,#1029,#1082,.T.);
#1082 = LINE('',#1083,#1084);
#1083 = CARTESIAN_POINT('',(3.241538797738E-05,-33.61177062988,
    81.668891906738));
#1084 = VECTOR('',#1085,1.);
#1085 = DIRECTION('',(0.,0.923873874892,-0.382697090781));
#1086 = PLANE('',#1087);
#1087 = AXIS2_PLACEMENT_3D('',#1088,#1089,#1090);
#1088 = CARTESIAN_POINT('',(-2.405900067883,-33.34397879816,
    81.557964259883));
#1089 = DIRECTION('',(0.,0.382697090781,0.923873874892));
#1090 = DIRECTION('',(0.,0.923873874892,-0.382697090781));
#1091 = ADVANCED_FACE('',(#1092),#1118,.F.);
#1092 = FACE_BOUND('',#1093,.F.);
#1093 = EDGE_LOOP('',(#1094,#1104,#1112));
#1094 = ORIENTED_EDGE('',*,*,#1095,.T.);
#1095 = EDGE_CURVE('',#1096,#1098,#1100,.T.);
#1096 = VERTEX_POINT('',#1097);
#1097 = CARTESIAN_POINT('',(-4.999967575073,-34.,81.720001220703));
#1098 = VERTEX_POINT('',#1099);
#1099 = CARTESIAN_POINT('',(3.241538797738E-05,-34.,81.720001220703));
#1100 = LINE('',#1101,#1102);
#1101 = CARTESIAN_POINT('',(-4.999967575073,-34.,81.720001220703));
#1102 = VECTOR('',#1103,1.);
#1103 = DIRECTION('',(1.,0.,0.));
#1104 = ORIENTED_EDGE('',*,*,#1105,.T.);
#1105 = EDGE_CURVE('',#1098,#1106,#1108,.T.);
#1106 = VERTEX_POINT('',#1107);
#1107 = CARTESIAN_POINT('',(-4.999967575073,-33.61177062988,
    81.668891906738));
#1108 = LINE('',#1109,#1110);
#1109 = CARTESIAN_POINT('',(3.241538797738E-05,-34.,81.720001220703));
#1110 = VECTOR('',#1111,1.);
#1111 = DIRECTION('',(-0.996947350983,7.740884857007E-02,
    -1.0190659053E-02));
#1112 = ORIENTED_EDGE('',*,*,#1113,.T.);
#1113 = EDGE_CURVE('',#1106,#1096,#1114,.T.);
#1114 = LINE('',#1115,#1116);
#1115 = CARTESIAN_POINT('',(-4.999967575073,-33.61177062988,
    81.668891906738));
#1116 = VECTOR('',#1117,1.);
#1117 = DIRECTION('',(0.,-0.99144553959,0.130521040556));
#1118 = PLANE('',#1119);
#1119 = AXIS2_PLACEMENT_3D('',#1120,#1121,#1122);
#1120 = CARTESIAN_POINT('',(-2.594034864124,-33.89914790436,
    81.706724323547));
#1121 = DIRECTION('',(0.,0.130521040556,0.99144553959));
#1122 = DIRECTION('',(0.,0.99144553959,-0.130521040556));
#1123 = ADVANCED_FACE('',(#1124),#1139,.F.);
#1124 = FACE_BOUND('',#1125,.F.);
#1125 = EDGE_LOOP('',(#1126,#1132,#1133));
#1126 = ORIENTED_EDGE('',*,*,#1127,.T.);
#1127 = EDGE_CURVE('',#1074,#1106,#1128,.T.);
#1128 = LINE('',#1129,#1130);
#1129 = CARTESIAN_POINT('',(3.241538797738E-05,-33.61177062988,
    81.668891906738));
#1130 = VECTOR('',#1131,1.);
#1131 = DIRECTION('',(-1.,0.,0.));
#1132 = ORIENTED_EDGE('',*,*,#1105,.F.);
#1133 = ORIENTED_EDGE('',*,*,#1134,.T.);
#1134 = EDGE_CURVE('',#1098,#1074,#1135,.T.);
#1135 = LINE('',#1136,#1137);
#1136 = CARTESIAN_POINT('',(3.241538797738E-05,-34.,81.720001220703));
#1137 = VECTOR('',#1138,1.);
#1138 = DIRECTION('',(0.,0.99144553959,-0.130521040556));
#1139 = PLANE('',#1140);
#1140 = AXIS2_PLACEMENT_3D('',#1141,#1142,#1143);
#1141 = CARTESIAN_POINT('',(-2.405900295562,-33.71262272552,
    81.682168803894));
#1142 = DIRECTION('',(0.,0.130521040556,0.99144553959));
#1143 = DIRECTION('',(0.,0.99144553959,-0.130521040556));
#1144 = ADVANCED_FACE('',(#1145),#1155,.F.);
#1145 = FACE_BOUND('',#1146,.F.);
#1146 = EDGE_LOOP('',(#1147,#1148,#1149));
#1147 = ORIENTED_EDGE('',*,*,#1127,.F.);
#1148 = ORIENTED_EDGE('',*,*,#1073,.T.);
#1149 = ORIENTED_EDGE('',*,*,#1150,.T.);
#1150 = EDGE_CURVE('',#1027,#1106,#1151,.T.);
#1151 = LINE('',#1152,#1153);
#1152 = CARTESIAN_POINT('',(-4.999967575073,-33.25,81.519035339355));
#1153 = VECTOR('',#1154,1.);
#1154 = DIRECTION('',(0.,-0.923873874892,0.382697090781));
#1155 = PLANE('',#1156);
#1156 = AXIS2_PLACEMENT_3D('',#1157,#1158,#1159);
#1157 = CARTESIAN_POINT('',(-2.594035091802,-33.51779183171,
    81.629962986211));
#1158 = DIRECTION('',(0.,0.382697090781,0.923873874892));
#1159 = DIRECTION('',(0.,0.923873874892,-0.382697090781));
#1160 = ADVANCED_FACE('',(#1161),#1171,.F.);
#1161 = FACE_BOUND('',#1162,.F.);
#1162 = EDGE_LOOP('',(#1163,#1164,#1165));
#1163 = ORIENTED_EDGE('',*,*,#637,.F.);
#1164 = ORIENTED_EDGE('',*,*,#583,.T.);
#1165 = ORIENTED_EDGE('',*,*,#1166,.T.);
#1166 = EDGE_CURVE('',#544,#616,#1167,.T.);
#1167 = LINE('',#1168,#1169);
#1168 = CARTESIAN_POINT('',(-4.999967575073,-38.5,78.720001220703));
#1169 = VECTOR('',#1170,1.);
#1170 = DIRECTION('',(0.,1.,0.));
#1171 = PLANE('',#1172);
#1172 = AXIS2_PLACEMENT_3D('',#1173,#1174,#1175);
#1173 = CARTESIAN_POINT('',(-3.193264573346,-35.55670300649,
    78.720001220703));
#1174 = DIRECTION('',(-0.,-0.,-1.));
#1175 = DIRECTION('',(-1.,0.,0.));
#1176 = ADVANCED_FACE('',(#1177),#1192,.F.);
#1177 = FACE_BOUND('',#1178,.F.);
#1178 = EDGE_LOOP('',(#1179,#1180,#1186));
#1179 = ORIENTED_EDGE('',*,*,#53,.F.);
#1180 = ORIENTED_EDGE('',*,*,#1181,.T.);
#1181 = EDGE_CURVE('',#54,#1096,#1182,.T.);
#1182 = LINE('',#1183,#1184);
#1183 = CARTESIAN_POINT('',(3.241538797738E-05,-38.5,81.720001220703));
#1184 = VECTOR('',#1185,1.);
#1185 = DIRECTION('',(-0.743294145613,0.668964732328,0.));
#1186 = ORIENTED_EDGE('',*,*,#1187,.T.);
#1187 = EDGE_CURVE('',#1096,#32,#1188,.T.);
#1188 = LINE('',#1189,#1190);
#1189 = CARTESIAN_POINT('',(-4.999967575073,-34.,81.720001220703));
#1190 = VECTOR('',#1191,1.);
#1191 = DIRECTION('',(0.,-1.,0.));
#1192 = PLANE('',#1193);
#1193 = AXIS2_PLACEMENT_3D('',#1194,#1195,#1196);
#1194 = CARTESIAN_POINT('',(-3.193264573346,-36.9432969935,
    81.720001220703));
#1195 = DIRECTION('',(0.,0.,1.));
#1196 = DIRECTION('',(1.,0.,-0.));
#1197 = ADVANCED_FACE('',(#1198),#1208,.F.);
#1198 = FACE_BOUND('',#1199,.F.);
#1199 = EDGE_LOOP('',(#1200,#1201,#1202));
#1200 = ORIENTED_EDGE('',*,*,#1095,.F.);
#1201 = ORIENTED_EDGE('',*,*,#1181,.F.);
#1202 = ORIENTED_EDGE('',*,*,#1203,.T.);
#1203 = EDGE_CURVE('',#54,#1098,#1204,.T.);
#1204 = LINE('',#1205,#1206);
#1205 = CARTESIAN_POINT('',(3.241538797738E-05,-38.5,81.720001220703));
#1206 = VECTOR('',#1207,1.);
#1207 = DIRECTION('',(0.,1.,0.));
#1208 = PLANE('',#1209);
#1209 = AXIS2_PLACEMENT_3D('',#1210,#1211,#1212);
#1210 = CARTESIAN_POINT('',(-1.806670586339,-35.55670300649,
    81.720001220703));
#1211 = DIRECTION('',(0.,0.,1.));
#1212 = DIRECTION('',(1.,0.,-0.));
#1213 = ADVANCED_FACE('',(#1214),#1231,.F.);
#1214 = FACE_BOUND('',#1215,.F.);
#1215 = EDGE_LOOP('',(#1216,#1217,#1225));
#1216 = ORIENTED_EDGE('',*,*,#131,.F.);
#1217 = ORIENTED_EDGE('',*,*,#1218,.F.);
#1218 = EDGE_CURVE('',#1219,#124,#1221,.T.);
#1219 = VERTEX_POINT('',#1220);
#1220 = CARTESIAN_POINT('',(3.241538797738E-05,-54.08750152587,
    83.684104919434));
#1221 = LINE('',#1222,#1223);
#1222 = CARTESIAN_POINT('',(3.241538797738E-05,-54.08750152587,
    83.684104919434));
#1223 = VECTOR('',#1224,1.);
#1224 = DIRECTION('',(0.,0.986588138705,-0.1632294231));
#1225 = ORIENTED_EDGE('',*,*,#1226,.T.);
#1226 = EDGE_CURVE('',#1219,#78,#1227,.T.);
#1227 = LINE('',#1228,#1229);
#1228 = CARTESIAN_POINT('',(3.241538797738E-05,-54.08750152587,
    83.684104919434));
#1229 = VECTOR('',#1230,1.);
#1230 = DIRECTION('',(0.,0.989520909135,-0.144389647777));
#1231 = PLANE('',#1232);
#1232 = AXIS2_PLACEMENT_3D('',#1233,#1234,#1235);
#1233 = CARTESIAN_POINT('',(3.241538797738E-05,-46.65025074972,
    82.527658959226));
#1234 = DIRECTION('',(-1.,-0.,-0.));
#1235 = DIRECTION('',(0.,0.,-1.));
#1236 = ADVANCED_FACE('',(#1237),#1263,.F.);
#1237 = FACE_BOUND('',#1238,.F.);
#1238 = EDGE_LOOP('',(#1239,#1249,#1257));
#1239 = ORIENTED_EDGE('',*,*,#1240,.T.);
#1240 = EDGE_CURVE('',#1241,#1243,#1245,.T.);
#1241 = VERTEX_POINT('',#1242);
#1242 = CARTESIAN_POINT('',(-0.999967575073,-38.5,62.619998931885));
#1243 = VERTEX_POINT('',#1244);
#1244 = CARTESIAN_POINT('',(3.241538797738E-05,-38.5,62.619998931885));
#1245 = LINE('',#1246,#1247);
#1246 = CARTESIAN_POINT('',(-0.999967575073,-38.5,62.619998931885));
#1247 = VECTOR('',#1248,1.);
#1248 = DIRECTION('',(1.,0.,0.));
#1249 = ORIENTED_EDGE('',*,*,#1250,.T.);
#1250 = EDGE_CURVE('',#1243,#1251,#1253,.T.);
#1251 = VERTEX_POINT('',#1252);
#1252 = CARTESIAN_POINT('',(-0.999967575073,-40.57055282592,
    62.892593383789));
#1253 = LINE('',#1254,#1255);
#1254 = CARTESIAN_POINT('',(3.241538797738E-05,-38.5,62.619998931885));
#1255 = VECTOR('',#1256,1.);
#1256 = DIRECTION('',(-0.431873914857,-0.894217763382,0.117726434235));
#1257 = ORIENTED_EDGE('',*,*,#1258,.T.);
#1258 = EDGE_CURVE('',#1251,#1241,#1259,.T.);
#1259 = LINE('',#1260,#1261);
#1260 = CARTESIAN_POINT('',(-0.999967575073,-40.57055282592,
    62.892593383789));
#1261 = VECTOR('',#1262,1.);
#1262 = DIRECTION('',(0.,0.991444799347,-0.130526663356));
#1263 = PLANE('',#1264);
#1264 = AXIS2_PLACEMENT_3D('',#1265,#1266,#1267);
#1265 = CARTESIAN_POINT('',(-0.693199846153,-39.34369728746,
    62.731074194863));
#1266 = DIRECTION('',(-0.,-0.130526663356,-0.991444799347));
#1267 = DIRECTION('',(0.,-0.991444799347,0.130526663356));
#1268 = ADVANCED_FACE('',(#1269),#1286,.F.);
#1269 = FACE_BOUND('',#1270,.F.);
#1270 = EDGE_LOOP('',(#1271,#1279,#1280));
#1271 = ORIENTED_EDGE('',*,*,#1272,.T.);
#1272 = EDGE_CURVE('',#1273,#1251,#1275,.T.);
#1273 = VERTEX_POINT('',#1274);
#1274 = CARTESIAN_POINT('',(3.241538797738E-05,-40.57055282592,
    62.892593383789));
#1275 = LINE('',#1276,#1277);
#1276 = CARTESIAN_POINT('',(3.241538797738E-05,-40.57055282592,
    62.892593383789));
#1277 = VECTOR('',#1278,1.);
#1278 = DIRECTION('',(-1.,0.,0.));
#1279 = ORIENTED_EDGE('',*,*,#1250,.F.);
#1280 = ORIENTED_EDGE('',*,*,#1281,.T.);
#1281 = EDGE_CURVE('',#1243,#1273,#1282,.T.);
#1282 = LINE('',#1283,#1284);
#1283 = CARTESIAN_POINT('',(3.241538797738E-05,-38.5,62.619998931885));
#1284 = VECTOR('',#1285,1.);
#1285 = DIRECTION('',(0.,-0.991444799347,0.130526663356));
#1286 = PLANE('',#1287);
#1287 = AXIS2_PLACEMENT_3D('',#1288,#1289,#1290);
#1288 = CARTESIAN_POINT('',(-0.306735313533,-39.72685553846,
    62.781518120811));
#1289 = DIRECTION('',(-0.,-0.130526663356,-0.991444799347));
#1290 = DIRECTION('',(0.,-0.991444799347,0.130526663356));
#1291 = ADVANCED_FACE('',(#1292),#1309,.F.);
#1292 = FACE_BOUND('',#1293,.F.);
#1293 = EDGE_LOOP('',(#1294,#1302,#1303));
#1294 = ORIENTED_EDGE('',*,*,#1295,.T.);
#1295 = EDGE_CURVE('',#1296,#1273,#1298,.T.);
#1296 = VERTEX_POINT('',#1297);
#1297 = CARTESIAN_POINT('',(3.241538797738E-05,-39.60791397094,
    62.76586151123));
#1298 = LINE('',#1299,#1300);
#1299 = CARTESIAN_POINT('',(3.241538797738E-05,-39.60791397094,
    62.76586151123));
#1300 = VECTOR('',#1301,1.);
#1301 = DIRECTION('',(0.,-0.991445119536,0.130524231271));
#1302 = ORIENTED_EDGE('',*,*,#1281,.F.);
#1303 = ORIENTED_EDGE('',*,*,#1304,.T.);
#1304 = EDGE_CURVE('',#1243,#1296,#1305,.T.);
#1305 = LINE('',#1306,#1307);
#1306 = CARTESIAN_POINT('',(3.241538797738E-05,-38.5,62.619998931885));
#1307 = VECTOR('',#1308,1.);
#1308 = DIRECTION('',(0.,-0.991444521139,0.130528776533));
#1309 = PLANE('',#1310);
#1310 = AXIS2_PLACEMENT_3D('',#1311,#1312,#1313);
#1311 = CARTESIAN_POINT('',(3.241538797738E-05,-39.53527633524,
    62.756296748192));
#1312 = DIRECTION('',(1.,0.,0.));
#1313 = DIRECTION('',(-0.,0.,1.));
#1314 = ADVANCED_FACE('',(#1315),#1332,.F.);
#1315 = FACE_BOUND('',#1316,.F.);
#1316 = EDGE_LOOP('',(#1317,#1325,#1326));
#1317 = ORIENTED_EDGE('',*,*,#1318,.T.);
#1318 = EDGE_CURVE('',#1319,#1273,#1321,.T.);
#1319 = VERTEX_POINT('',#1320);
#1320 = CARTESIAN_POINT('',(3.241538797738E-05,-39.77265930175,
    62.787548065186));
#1321 = LINE('',#1322,#1323);
#1322 = CARTESIAN_POINT('',(3.241538797738E-05,-39.77265930175,
    62.787548065186));
#1323 = VECTOR('',#1324,1.);
#1324 = DIRECTION('',(0.,-0.991444757924,0.130526977998));
#1325 = ORIENTED_EDGE('',*,*,#1295,.F.);
#1326 = ORIENTED_EDGE('',*,*,#1327,.T.);
#1327 = EDGE_CURVE('',#1296,#1319,#1328,.T.);
#1328 = LINE('',#1329,#1330);
#1329 = CARTESIAN_POINT('',(3.241538797738E-05,-39.60791397094,
    62.76586151123));
#1330 = VECTOR('',#1331,1.);
#1331 = DIRECTION('',(0.,-0.991446870788,0.130510928299));
#1332 = PLANE('',#1333);
#1333 = AXIS2_PLACEMENT_3D('',#1334,#1335,#1336);
#1334 = CARTESIAN_POINT('',(3.241538797738E-05,-40.08923347118,
    62.829226894883));
#1335 = DIRECTION('',(-1.,-0.,-0.));
#1336 = DIRECTION('',(0.,0.,-1.));
#1337 = ADVANCED_FACE('',(#1338),#1355,.F.);
#1338 = FACE_BOUND('',#1339,.F.);
#1339 = EDGE_LOOP('',(#1340,#1341,#1349));
#1340 = ORIENTED_EDGE('',*,*,#1258,.F.);
#1341 = ORIENTED_EDGE('',*,*,#1342,.F.);
#1342 = EDGE_CURVE('',#1343,#1251,#1345,.T.);
#1343 = VERTEX_POINT('',#1344);
#1344 = CARTESIAN_POINT('',(-0.999967575073,-40.31173324585,
    63.858520507812));
#1345 = LINE('',#1346,#1347);
#1346 = CARTESIAN_POINT('',(-0.999967575073,-40.31173324585,
    63.858520507812));
#1347 = VECTOR('',#1348,1.);
#1348 = DIRECTION('',(0.,-0.258819219808,-0.965925779477));
#1349 = ORIENTED_EDGE('',*,*,#1350,.T.);
#1350 = EDGE_CURVE('',#1343,#1241,#1351,.T.);
#1351 = LINE('',#1352,#1353);
#1352 = CARTESIAN_POINT('',(-0.999967575073,-40.31173324585,
    63.858520507812));
#1353 = VECTOR('',#1354,1.);
#1354 = DIRECTION('',(0.,0.825537679402,-0.564347003083));
#1355 = PLANE('',#1356);
#1356 = AXIS2_PLACEMENT_3D('',#1357,#1358,#1359);
#1357 = CARTESIAN_POINT('',(-0.999967575073,-39.65298608698,
    63.074139890205));
#1358 = DIRECTION('',(-1.,-0.,-0.));
#1359 = DIRECTION('',(0.,0.,-1.));
#1360 = ADVANCED_FACE('',(#1361),#1387,.F.);
#1361 = FACE_BOUND('',#1362,.F.);
#1362 = EDGE_LOOP('',(#1363,#1373,#1381));
#1363 = ORIENTED_EDGE('',*,*,#1364,.T.);
#1364 = EDGE_CURVE('',#1365,#1367,#1369,.T.);
#1365 = VERTEX_POINT('',#1366);
#1366 = CARTESIAN_POINT('',(-4.999967575073,-33.25,59.720962524414));
#1367 = VERTEX_POINT('',#1368);
#1368 = CARTESIAN_POINT('',(3.241538797738E-05,-33.25,59.720962524414));
#1369 = LINE('',#1370,#1371);
#1370 = CARTESIAN_POINT('',(-4.999967575073,-33.25,59.720962524414));
#1371 = VECTOR('',#1372,1.);
#1372 = DIRECTION('',(1.,0.,0.));
#1373 = ORIENTED_EDGE('',*,*,#1374,.T.);
#1374 = EDGE_CURVE('',#1367,#1375,#1377,.T.);
#1375 = VERTEX_POINT('',#1376);
#1376 = CARTESIAN_POINT('',(-4.999967575073,-33.61177062988,
    59.571109771729));
#1377 = LINE('',#1378,#1379);
#1378 = CARTESIAN_POINT('',(3.241538797738E-05,-33.25,59.720962524414));
#1379 = VECTOR('',#1380,1.);
#1380 = DIRECTION('',(-0.996947358308,-7.213325489265E-02,
    -2.987906124202E-02));
#1381 = ORIENTED_EDGE('',*,*,#1382,.T.);
#1382 = EDGE_CURVE('',#1375,#1365,#1383,.T.);
#1383 = LINE('',#1384,#1385);
#1384 = CARTESIAN_POINT('',(-4.999967575073,-33.61177062988,
    59.571109771729));
#1385 = VECTOR('',#1386,1.);
#1386 = DIRECTION('',(0.,0.923877319218,0.382688775685));
#1387 = PLANE('',#1388);
#1388 = AXIS2_PLACEMENT_3D('',#1389,#1390,#1391);
#1389 = CARTESIAN_POINT('',(-2.594034755333,-33.34397878502,
    59.682034600292));
#1390 = DIRECTION('',(-0.,0.382688775685,-0.923877319218));
#1391 = DIRECTION('',(0.,-0.923877319218,-0.382688775685));
#1392 = ADVANCED_FACE('',(#1393),#1410,.F.);
#1393 = FACE_BOUND('',#1394,.F.);
#1394 = EDGE_LOOP('',(#1395,#1403,#1404));
#1395 = ORIENTED_EDGE('',*,*,#1396,.T.);
#1396 = EDGE_CURVE('',#1397,#1375,#1399,.T.);
#1397 = VERTEX_POINT('',#1398);
#1398 = CARTESIAN_POINT('',(3.241538797738E-05,-33.61177062988,
    59.571109771729));
#1399 = LINE('',#1400,#1401);
#1400 = CARTESIAN_POINT('',(3.241538797738E-05,-33.61177062988,
    59.571109771729));
#1401 = VECTOR('',#1402,1.);
#1402 = DIRECTION('',(-1.,0.,0.));
#1403 = ORIENTED_EDGE('',*,*,#1374,.F.);
#1404 = ORIENTED_EDGE('',*,*,#1405,.T.);
#1405 = EDGE_CURVE('',#1367,#1397,#1406,.T.);
#1406 = LINE('',#1407,#1408);
#1407 = CARTESIAN_POINT('',(3.241538797738E-05,-33.25,59.720962524414));
#1408 = VECTOR('',#1409,1.);
#1409 = DIRECTION('',(0.,-0.923877319218,-0.382688775685));
#1410 = PLANE('',#1411);
#1411 = AXIS2_PLACEMENT_3D('',#1412,#1413,#1414);
#1412 = CARTESIAN_POINT('',(-2.405900404352,-33.51779184486,
    59.610037695851));
#1413 = DIRECTION('',(-0.,0.382688775685,-0.923877319218));
#1414 = DIRECTION('',(0.,-0.923877319218,-0.382688775685));
#1415 = ADVANCED_FACE('',(#1416),#1433,.F.);
#1416 = FACE_BOUND('',#1417,.F.);
#1417 = EDGE_LOOP('',(#1418,#1419,#1427));
#1418 = ORIENTED_EDGE('',*,*,#1396,.F.);
#1419 = ORIENTED_EDGE('',*,*,#1420,.T.);
#1420 = EDGE_CURVE('',#1397,#1421,#1423,.T.);
#1421 = VERTEX_POINT('',#1422);
#1422 = CARTESIAN_POINT('',(-4.999967575073,-34.,59.520000457764));
#1423 = LINE('',#1424,#1425);
#1424 = CARTESIAN_POINT('',(3.241538797738E-05,-33.61177062988,
    59.571109771729));
#1425 = VECTOR('',#1426,1.);
#1426 = DIRECTION('',(-0.996947350983,-7.740884857007E-02,
    -1.0190659053E-02));
#1427 = ORIENTED_EDGE('',*,*,#1428,.T.);
#1428 = EDGE_CURVE('',#1421,#1375,#1429,.T.);
#1429 = LINE('',#1430,#1431);
#1430 = CARTESIAN_POINT('',(-4.999967575073,-34.,59.520000457764));
#1431 = VECTOR('',#1432,1.);
#1432 = DIRECTION('',(0.,0.99144553959,0.130521040556));
#1433 = PLANE('',#1434);
#1434 = AXIS2_PLACEMENT_3D('',#1435,#1436,#1437);
#1435 = CARTESIAN_POINT('',(-2.594034864124,-33.71262272552,
    59.557832874573));
#1436 = DIRECTION('',(-0.,0.130521040556,-0.99144553959));
#1437 = DIRECTION('',(0.,-0.99144553959,-0.130521040556));
#1438 = ADVANCED_FACE('',(#1439),#1456,.F.);
#1439 = FACE_BOUND('',#1440,.F.);
#1440 = EDGE_LOOP('',(#1441,#1449,#1450));
#1441 = ORIENTED_EDGE('',*,*,#1442,.T.);
#1442 = EDGE_CURVE('',#1443,#1421,#1445,.T.);
#1443 = VERTEX_POINT('',#1444);
#1444 = CARTESIAN_POINT('',(3.241538797738E-05,-34.,59.520000457764));
#1445 = LINE('',#1446,#1447);
#1446 = CARTESIAN_POINT('',(3.241538797738E-05,-34.,59.520000457764));
#1447 = VECTOR('',#1448,1.);
#1448 = DIRECTION('',(-1.,0.,0.));
#1449 = ORIENTED_EDGE('',*,*,#1420,.F.);
#1450 = ORIENTED_EDGE('',*,*,#1451,.T.);
#1451 = EDGE_CURVE('',#1397,#1443,#1452,.T.);
#1452 = LINE('',#1453,#1454);
#1453 = CARTESIAN_POINT('',(3.241538797738E-05,-33.61177062988,
    59.571109771729));
#1454 = VECTOR('',#1455,1.);
#1455 = DIRECTION('',(0.,-0.99144553959,-0.130521040556));
#1456 = PLANE('',#1457);
#1457 = AXIS2_PLACEMENT_3D('',#1458,#1459,#1460);
#1458 = CARTESIAN_POINT('',(-2.405900295562,-33.89914790436,
    59.533277354919));
#1459 = DIRECTION('',(-0.,0.130521040556,-0.99144553959));
#1460 = DIRECTION('',(0.,-0.99144553959,-0.130521040556));
#1461 = ADVANCED_FACE('',(#1462),#1479,.F.);
#1462 = FACE_BOUND('',#1463,.F.);
#1463 = EDGE_LOOP('',(#1464,#1465,#1473));
#1464 = ORIENTED_EDGE('',*,*,#1364,.F.);
#1465 = ORIENTED_EDGE('',*,*,#1466,.F.);
#1466 = EDGE_CURVE('',#1467,#1365,#1469,.T.);
#1467 = VERTEX_POINT('',#1468);
#1468 = CARTESIAN_POINT('',(3.241538797738E-05,-32.93933868408,
    59.959339141846));
#1469 = LINE('',#1470,#1471);
#1470 = CARTESIAN_POINT('',(3.241538797738E-05,-32.93933868408,
    59.959339141846));
#1471 = VECTOR('',#1472,1.);
#1472 = DIRECTION('',(-0.996947357737,-6.194259572929E-02,
    -4.752978786964E-02));
#1473 = ORIENTED_EDGE('',*,*,#1474,.T.);
#1474 = EDGE_CURVE('',#1467,#1367,#1475,.T.);
#1475 = LINE('',#1476,#1477);
#1476 = CARTESIAN_POINT('',(3.241538797738E-05,-32.93933868408,
    59.959339141846));
#1477 = VECTOR('',#1478,1.);
#1478 = DIRECTION('',(0.,-0.793356046791,-0.608757901814));
#1479 = PLANE('',#1480);
#1480 = AXIS2_PLACEMENT_3D('',#1481,#1482,#1483);
#1481 = CARTESIAN_POINT('',(-2.405900395872,-33.16929811124,
    59.782886691587));
#1482 = DIRECTION('',(-0.,0.608757901814,-0.793356046791));
#1483 = DIRECTION('',(0.,-0.793356046791,-0.608757901814));
#1484 = ADVANCED_FACE('',(#1485),#1502,.F.);
#1485 = FACE_BOUND('',#1486,.F.);
#1486 = EDGE_LOOP('',(#1487,#1495,#1496));
#1487 = ORIENTED_EDGE('',*,*,#1488,.T.);
#1488 = EDGE_CURVE('',#1489,#1467,#1491,.T.);
#1489 = VERTEX_POINT('',#1490);
#1490 = CARTESIAN_POINT('',(-4.999967575073,-32.93933868408,
    59.959339141846));
#1491 = LINE('',#1492,#1493);
#1492 = CARTESIAN_POINT('',(-4.999967575073,-32.93933868408,
    59.959339141846));
#1493 = VECTOR('',#1494,1.);
#1494 = DIRECTION('',(1.,0.,0.));
#1495 = ORIENTED_EDGE('',*,*,#1466,.T.);
#1496 = ORIENTED_EDGE('',*,*,#1497,.T.);
#1497 = EDGE_CURVE('',#1365,#1489,#1498,.T.);
#1498 = LINE('',#1499,#1500);
#1499 = CARTESIAN_POINT('',(-4.999967575073,-33.25,59.720962524414));
#1500 = VECTOR('',#1501,1.);
#1501 = DIRECTION('',(0.,0.793356046791,0.608757901814));
#1502 = PLANE('',#1503);
#1503 = AXIS2_PLACEMENT_3D('',#1504,#1505,#1506);
#1504 = CARTESIAN_POINT('',(-2.594034763813,-33.02004057283,
    59.897414974673));
#1505 = DIRECTION('',(-0.,0.608757901814,-0.793356046791));
#1506 = DIRECTION('',(0.,-0.793356046791,-0.608757901814));
#1507 = ADVANCED_FACE('',(#1508),#1525,.F.);
#1508 = FACE_BOUND('',#1509,.F.);
#1509 = EDGE_LOOP('',(#1510,#1518,#1524));
#1510 = ORIENTED_EDGE('',*,*,#1511,.T.);
#1511 = EDGE_CURVE('',#1489,#1512,#1514,.T.);
#1512 = VERTEX_POINT('',#1513);
#1513 = CARTESIAN_POINT('',(-4.999967575073,-32.70096206665,
    60.270000457764));
#1514 = LINE('',#1515,#1516);
#1515 = CARTESIAN_POINT('',(-4.999967575073,-32.93933868408,
    59.959339141846));
#1516 = VECTOR('',#1517,1.);
#1517 = DIRECTION('',(0.,0.608757901814,0.793356046791));
#1518 = ORIENTED_EDGE('',*,*,#1519,.T.);
#1519 = EDGE_CURVE('',#1512,#1467,#1520,.T.);
#1520 = LINE('',#1521,#1522);
#1521 = CARTESIAN_POINT('',(-4.999967575073,-32.70096206665,
    60.270000457764));
#1522 = VECTOR('',#1523,1.);
#1523 = DIRECTION('',(0.996947357737,-4.752978786964E-02,
    -6.194259572929E-02));
#1524 = ORIENTED_EDGE('',*,*,#1488,.F.);
#1525 = PLANE('',#1526);
#1526 = AXIS2_PLACEMENT_3D('',#1527,#1528,#1529);
#1527 = CARTESIAN_POINT('',(-2.594034763813,-32.8774145169,
    60.040041030597));
#1528 = DIRECTION('',(0.,0.793356046791,-0.608757901814));
#1529 = DIRECTION('',(0.,0.608757901814,0.793356046791));
#1530 = ADVANCED_FACE('',(#1531),#1548,.F.);
#1531 = FACE_BOUND('',#1532,.F.);
#1532 = EDGE_LOOP('',(#1533,#1541,#1542));
#1533 = ORIENTED_EDGE('',*,*,#1534,.T.);
#1534 = EDGE_CURVE('',#1535,#1467,#1537,.T.);
#1535 = VERTEX_POINT('',#1536);
#1536 = CARTESIAN_POINT('',(3.241538797738E-05,-32.70096206665,
    60.270000457764));
#1537 = LINE('',#1538,#1539);
#1538 = CARTESIAN_POINT('',(3.241538797738E-05,-32.70096206665,
    60.270000457764));
#1539 = VECTOR('',#1540,1.);
#1540 = DIRECTION('',(0.,-0.608757901814,-0.793356046791));
#1541 = ORIENTED_EDGE('',*,*,#1519,.F.);
#1542 = ORIENTED_EDGE('',*,*,#1543,.T.);
#1543 = EDGE_CURVE('',#1512,#1535,#1544,.T.);
#1544 = LINE('',#1545,#1546);
#1545 = CARTESIAN_POINT('',(-4.999967575073,-32.70096206665,
    60.270000457764));
#1546 = VECTOR('',#1547,1.);
#1547 = DIRECTION('',(1.,0.,0.));
#1548 = PLANE('',#1549);
#1549 = AXIS2_PLACEMENT_3D('',#1550,#1551,#1552);
#1550 = CARTESIAN_POINT('',(-2.405900395872,-32.76288623382,
    60.189298569012));
#1551 = DIRECTION('',(0.,0.793356046791,-0.608757901814));
#1552 = DIRECTION('',(0.,0.608757901814,0.793356046791));
#1553 = ADVANCED_FACE('',(#1554),#1571,.F.);
#1554 = FACE_BOUND('',#1555,.F.);
#1555 = EDGE_LOOP('',(#1556,#1564,#1570));
#1556 = ORIENTED_EDGE('',*,*,#1557,.T.);
#1557 = EDGE_CURVE('',#1512,#1558,#1560,.T.);
#1558 = VERTEX_POINT('',#1559);
#1559 = CARTESIAN_POINT('',(-4.999967575073,-32.55111312866,
    60.631771087646));
#1560 = LINE('',#1561,#1562);
#1561 = CARTESIAN_POINT('',(-4.999967575073,-32.70096206665,
    60.270000457764));
#1562 = VECTOR('',#1563,1.);
#1563 = DIRECTION('',(0.,0.382680460496,0.923880763494));
#1564 = ORIENTED_EDGE('',*,*,#1565,.T.);
#1565 = EDGE_CURVE('',#1558,#1535,#1566,.T.);
#1566 = LINE('',#1567,#1568);
#1567 = CARTESIAN_POINT('',(-4.999967575073,-32.55111312866,
    60.631771087646));
#1568 = VECTOR('',#1569,1.);
#1569 = DIRECTION('',(0.996947380965,-2.987830131056E-02,
    -7.213325653196E-02));
#1570 = ORIENTED_EDGE('',*,*,#1543,.F.);
#1571 = PLANE('',#1572);
#1572 = AXIS2_PLACEMENT_3D('',#1573,#1574,#1575);
#1573 = CARTESIAN_POINT('',(-2.594034418871,-32.66203513893,
    60.363979229644));
#1574 = DIRECTION('',(0.,0.923880763494,-0.382680460496));
#1575 = DIRECTION('',(0.,0.382680460496,0.923880763494));
#1576 = ADVANCED_FACE('',(#1577),#1594,.F.);
#1577 = FACE_BOUND('',#1578,.F.);
#1578 = EDGE_LOOP('',(#1579,#1587,#1588));
#1579 = ORIENTED_EDGE('',*,*,#1580,.T.);
#1580 = EDGE_CURVE('',#1581,#1535,#1583,.T.);
#1581 = VERTEX_POINT('',#1582);
#1582 = CARTESIAN_POINT('',(3.241538797738E-05,-32.55111312866,
    60.631771087646));
#1583 = LINE('',#1584,#1585);
#1584 = CARTESIAN_POINT('',(3.241538797738E-05,-32.55111312866,
    60.631771087646));
#1585 = VECTOR('',#1586,1.);
#1586 = DIRECTION('',(0.,-0.382680460496,-0.923880763494));
#1587 = ORIENTED_EDGE('',*,*,#1565,.F.);
#1588 = ORIENTED_EDGE('',*,*,#1589,.F.);
#1589 = EDGE_CURVE('',#1581,#1558,#1590,.T.);
#1590 = LINE('',#1591,#1592);
#1591 = CARTESIAN_POINT('',(3.241538797738E-05,-32.55111312866,
    60.631771087646));
#1592 = VECTOR('',#1593,1.);
#1593 = DIRECTION('',(-1.,0.,0.));
#1594 = PLANE('',#1595);
#1595 = AXIS2_PLACEMENT_3D('',#1596,#1597,#1598);
#1596 = CARTESIAN_POINT('',(-2.405900740814,-32.59004005637,
    60.537792315766));
#1597 = DIRECTION('',(0.,0.923880763494,-0.382680460496));
#1598 = DIRECTION('',(0.,0.382680460496,0.923880763494));
#1599 = ADVANCED_FACE('',(#1600),#1617,.F.);
#1600 = FACE_BOUND('',#1601,.F.);
#1601 = EDGE_LOOP('',(#1602,#1610,#1616));
#1602 = ORIENTED_EDGE('',*,*,#1603,.T.);
#1603 = EDGE_CURVE('',#1558,#1604,#1606,.T.);
#1604 = VERTEX_POINT('',#1605);
#1605 = CARTESIAN_POINT('',(-4.999967575073,-32.5,61.020000457764));
#1606 = LINE('',#1607,#1608);
#1607 = CARTESIAN_POINT('',(-4.999967575073,-32.55111312866,
    60.631771087646));
#1608 = VECTOR('',#1609,1.);
#1609 = DIRECTION('',(0.,0.130530616408,0.991444278908));
#1610 = ORIENTED_EDGE('',*,*,#1611,.T.);
#1611 = EDGE_CURVE('',#1604,#1581,#1612,.T.);
#1612 = LINE('',#1613,#1614);
#1613 = CARTESIAN_POINT('',(-4.999967575073,-32.5,61.020000457764));
#1614 = VECTOR('',#1615,1.);
#1615 = DIRECTION('',(0.996947343255,-1.019141958447E-02,
    -7.740884797004E-02));
#1616 = ORIENTED_EDGE('',*,*,#1589,.T.);
#1617 = PLANE('',#1618);
#1618 = AXIS2_PLACEMENT_3D('',#1619,#1620,#1621);
#1619 = CARTESIAN_POINT('',(-2.594034978884,-32.53783523991,
    60.732623188094));
#1620 = DIRECTION('',(0.,0.991444278908,-0.130530616408));
#1621 = DIRECTION('',(0.,0.130530616408,0.991444278908));
#1622 = ADVANCED_FACE('',(#1623),#1640,.F.);
#1623 = FACE_BOUND('',#1624,.F.);
#1624 = EDGE_LOOP('',(#1625,#1633,#1634));
#1625 = ORIENTED_EDGE('',*,*,#1626,.T.);
#1626 = EDGE_CURVE('',#1627,#1581,#1629,.T.);
#1627 = VERTEX_POINT('',#1628);
#1628 = CARTESIAN_POINT('',(3.241538797738E-05,-32.5,61.020000457764));
#1629 = LINE('',#1630,#1631);
#1630 = CARTESIAN_POINT('',(3.241538797738E-05,-32.5,61.020000457764));
#1631 = VECTOR('',#1632,1.);
#1632 = DIRECTION('',(0.,-0.130530616408,-0.991444278908));
#1633 = ORIENTED_EDGE('',*,*,#1611,.F.);
#1634 = ORIENTED_EDGE('',*,*,#1635,.T.);
#1635 = EDGE_CURVE('',#1604,#1627,#1636,.T.);
#1636 = LINE('',#1637,#1638);
#1637 = CARTESIAN_POINT('',(-4.999967575073,-32.5,61.020000457764));
#1638 = VECTOR('',#1639,1.);
#1639 = DIRECTION('',(1.,0.,0.));
#1640 = PLANE('',#1641);
#1641 = AXIS2_PLACEMENT_3D('',#1642,#1643,#1644);
#1642 = CARTESIAN_POINT('',(-2.405900180801,-32.51327788875,
    60.919148357316));
#1643 = DIRECTION('',(0.,0.991444278908,-0.130530616408));
#1644 = DIRECTION('',(0.,0.130530616408,0.991444278908));
#1645 = ADVANCED_FACE('',(#1646),#1663,.F.);
#1646 = FACE_BOUND('',#1647,.F.);
#1647 = EDGE_LOOP('',(#1648,#1656,#1662));
#1648 = ORIENTED_EDGE('',*,*,#1649,.T.);
#1649 = EDGE_CURVE('',#1604,#1650,#1652,.T.);
#1650 = VERTEX_POINT('',#1651);
#1651 = CARTESIAN_POINT('',(-4.999967575073,-32.55111312866,
    61.408229827881));
#1652 = LINE('',#1653,#1654);
#1653 = CARTESIAN_POINT('',(-4.999967575073,-32.5,61.020000457764));
#1654 = VECTOR('',#1655,1.);
#1655 = DIRECTION('',(0.,-0.130530616408,0.991444278908));
#1656 = ORIENTED_EDGE('',*,*,#1657,.T.);
#1657 = EDGE_CURVE('',#1650,#1627,#1658,.T.);
#1658 = LINE('',#1659,#1660);
#1659 = CARTESIAN_POINT('',(-4.999967575073,-32.55111312866,
    61.408229827881));
#1660 = VECTOR('',#1661,1.);
#1661 = DIRECTION('',(0.996947343255,1.019141958447E-02,
    -7.740884797004E-02));
#1662 = ORIENTED_EDGE('',*,*,#1635,.F.);
#1663 = PLANE('',#1664);
#1664 = AXIS2_PLACEMENT_3D('',#1665,#1666,#1667);
#1665 = CARTESIAN_POINT('',(-2.594034978884,-32.51327788875,
    61.120852558211));
#1666 = DIRECTION('',(0.,0.991444278908,0.130530616408));
#1667 = DIRECTION('',(0.,-0.130530616408,0.991444278908));
#1668 = ADVANCED_FACE('',(#1669),#1686,.F.);
#1669 = FACE_BOUND('',#1670,.F.);
#1670 = EDGE_LOOP('',(#1671,#1679,#1680));
#1671 = ORIENTED_EDGE('',*,*,#1672,.T.);
#1672 = EDGE_CURVE('',#1673,#1627,#1675,.T.);
#1673 = VERTEX_POINT('',#1674);
#1674 = CARTESIAN_POINT('',(3.241538797738E-05,-32.55111312866,
    61.408229827881));
#1675 = LINE('',#1676,#1677);
#1676 = CARTESIAN_POINT('',(3.241538797738E-05,-32.55111312866,
    61.408229827881));
#1677 = VECTOR('',#1678,1.);
#1678 = DIRECTION('',(0.,0.130530616408,-0.991444278908));
#1679 = ORIENTED_EDGE('',*,*,#1657,.F.);
#1680 = ORIENTED_EDGE('',*,*,#1681,.F.);
#1681 = EDGE_CURVE('',#1673,#1650,#1682,.T.);
#1682 = LINE('',#1683,#1684);
#1683 = CARTESIAN_POINT('',(3.241538797738E-05,-32.55111312866,
    61.408229827881));
#1684 = VECTOR('',#1685,1.);
#1685 = DIRECTION('',(-1.,0.,0.));
#1686 = PLANE('',#1687);
#1687 = AXIS2_PLACEMENT_3D('',#1688,#1689,#1690);
#1688 = CARTESIAN_POINT('',(-2.405900180801,-32.53783523991,
    61.307377727434));
#1689 = DIRECTION('',(0.,0.991444278908,0.130530616408));
#1690 = DIRECTION('',(0.,-0.130530616408,0.991444278908));
#1691 = ADVANCED_FACE('',(#1692),#1709,.F.);
#1692 = FACE_BOUND('',#1693,.F.);
#1693 = EDGE_LOOP('',(#1694,#1702,#1708));
#1694 = ORIENTED_EDGE('',*,*,#1695,.T.);
#1695 = EDGE_CURVE('',#1650,#1696,#1698,.T.);
#1696 = VERTEX_POINT('',#1697);
#1697 = CARTESIAN_POINT('',(-4.999967575073,-32.70096206665,
    61.770000457764));
#1698 = LINE('',#1699,#1700);
#1699 = CARTESIAN_POINT('',(-4.999967575073,-32.55111312866,
    61.408229827881));
#1700 = VECTOR('',#1701,1.);
#1701 = DIRECTION('',(0.,-0.382680460496,0.923880763494));
#1702 = ORIENTED_EDGE('',*,*,#1703,.T.);
#1703 = EDGE_CURVE('',#1696,#1673,#1704,.T.);
#1704 = LINE('',#1705,#1706);
#1705 = CARTESIAN_POINT('',(-4.999967575073,-32.70096206665,
    61.770000457764));
#1706 = VECTOR('',#1707,1.);
#1707 = DIRECTION('',(0.996947380965,2.987830131056E-02,
    -7.213325653196E-02));
#1708 = ORIENTED_EDGE('',*,*,#1681,.T.);
#1709 = PLANE('',#1710);
#1710 = AXIS2_PLACEMENT_3D('',#1711,#1712,#1713);
#1711 = CARTESIAN_POINT('',(-2.594034418871,-32.59004005637,
    61.502208599761));
#1712 = DIRECTION('',(0.,0.923880763494,0.382680460496));
#1713 = DIRECTION('',(0.,-0.382680460496,0.923880763494));
#1714 = ADVANCED_FACE('',(#1715),#1732,.F.);
#1715 = FACE_BOUND('',#1716,.F.);
#1716 = EDGE_LOOP('',(#1717,#1725,#1726));
#1717 = ORIENTED_EDGE('',*,*,#1718,.T.);
#1718 = EDGE_CURVE('',#1719,#1673,#1721,.T.);
#1719 = VERTEX_POINT('',#1720);
#1720 = CARTESIAN_POINT('',(3.241538797738E-05,-32.70096206665,
    61.770000457764));
#1721 = LINE('',#1722,#1723);
#1722 = CARTESIAN_POINT('',(3.241538797738E-05,-32.70096206665,
    61.770000457764));
#1723 = VECTOR('',#1724,1.);
#1724 = DIRECTION('',(0.,0.382680460496,-0.923880763494));
#1725 = ORIENTED_EDGE('',*,*,#1703,.F.);
#1726 = ORIENTED_EDGE('',*,*,#1727,.F.);
#1727 = EDGE_CURVE('',#1719,#1696,#1728,.T.);
#1728 = LINE('',#1729,#1730);
#1729 = CARTESIAN_POINT('',(3.241538797738E-05,-32.70096206665,
    61.770000457764));
#1730 = VECTOR('',#1731,1.);
#1731 = DIRECTION('',(-1.,0.,0.));
#1732 = PLANE('',#1733);
#1733 = AXIS2_PLACEMENT_3D('',#1734,#1735,#1736);
#1734 = CARTESIAN_POINT('',(-2.405900740814,-32.66203513893,
    61.676021685884));
#1735 = DIRECTION('',(0.,0.923880763494,0.382680460496));
#1736 = DIRECTION('',(0.,-0.382680460496,0.923880763494));
#1737 = ADVANCED_FACE('',(#1738),#1755,.F.);
#1738 = FACE_BOUND('',#1739,.F.);
#1739 = EDGE_LOOP('',(#1740,#1748,#1754));
#1740 = ORIENTED_EDGE('',*,*,#1741,.T.);
#1741 = EDGE_CURVE('',#1696,#1742,#1744,.T.);
#1742 = VERTEX_POINT('',#1743);
#1743 = CARTESIAN_POINT('',(-4.999967575073,-32.93933868408,
    62.080661773682));
#1744 = LINE('',#1745,#1746);
#1745 = CARTESIAN_POINT('',(-4.999967575073,-32.70096206665,
    61.770000457764));
#1746 = VECTOR('',#1747,1.);
#1747 = DIRECTION('',(0.,-0.608757901814,0.793356046791));
#1748 = ORIENTED_EDGE('',*,*,#1749,.T.);
#1749 = EDGE_CURVE('',#1742,#1719,#1750,.T.);
#1750 = LINE('',#1751,#1752);
#1751 = CARTESIAN_POINT('',(-4.999967575073,-32.93933868408,
    62.080661773682));
#1752 = VECTOR('',#1753,1.);
#1753 = DIRECTION('',(0.996947357737,4.752978786964E-02,
    -6.194259572929E-02));
#1754 = ORIENTED_EDGE('',*,*,#1727,.T.);
#1755 = PLANE('',#1756);
#1756 = AXIS2_PLACEMENT_3D('',#1757,#1758,#1759);
#1757 = CARTESIAN_POINT('',(-2.594034763813,-32.76288623382,
    61.850702346515));
#1758 = DIRECTION('',(0.,0.793356046791,0.608757901814));
#1759 = DIRECTION('',(0.,-0.608757901814,0.793356046791));
#1760 = ADVANCED_FACE('',(#1761),#1778,.F.);
#1761 = FACE_BOUND('',#1762,.F.);
#1762 = EDGE_LOOP('',(#1763,#1771,#1772));
#1763 = ORIENTED_EDGE('',*,*,#1764,.T.);
#1764 = EDGE_CURVE('',#1765,#1719,#1767,.T.);
#1765 = VERTEX_POINT('',#1766);
#1766 = CARTESIAN_POINT('',(3.241538797738E-05,-32.93933868408,
    62.080661773682));
#1767 = LINE('',#1768,#1769);
#1768 = CARTESIAN_POINT('',(3.241538797738E-05,-32.93933868408,
    62.080661773682));
#1769 = VECTOR('',#1770,1.);
#1770 = DIRECTION('',(0.,0.608757901814,-0.793356046791));
#1771 = ORIENTED_EDGE('',*,*,#1749,.F.);
#1772 = ORIENTED_EDGE('',*,*,#1773,.F.);
#1773 = EDGE_CURVE('',#1765,#1742,#1774,.T.);
#1774 = LINE('',#1775,#1776);
#1775 = CARTESIAN_POINT('',(3.241538797738E-05,-32.93933868408,
    62.080661773682));
#1776 = VECTOR('',#1777,1.);
#1777 = DIRECTION('',(-1.,0.,0.));
#1778 = PLANE('',#1779);
#1779 = AXIS2_PLACEMENT_3D('',#1780,#1781,#1782);
#1780 = CARTESIAN_POINT('',(-2.405900395872,-32.8774145169,
    61.99995988493));
#1781 = DIRECTION('',(0.,0.793356046791,0.608757901814));
#1782 = DIRECTION('',(0.,-0.608757901814,0.793356046791));
#1783 = ADVANCED_FACE('',(#1784),#1808,.F.);
#1784 = FACE_BOUND('',#1785,.F.);
#1785 = EDGE_LOOP('',(#1786,#1796,#1802));
#1786 = ORIENTED_EDGE('',*,*,#1787,.T.);
#1787 = EDGE_CURVE('',#1788,#1790,#1792,.T.);
#1788 = VERTEX_POINT('',#1789);
#1789 = CARTESIAN_POINT('',(-4.999967575073,-33.25,62.319038391113));
#1790 = VERTEX_POINT('',#1791);
#1791 = CARTESIAN_POINT('',(3.241538797738E-05,-33.25,62.319038391113));
#1792 = LINE('',#1793,#1794);
#1793 = CARTESIAN_POINT('',(-4.999967575073,-33.25,62.319038391113));
#1794 = VECTOR('',#1795,1.);
#1795 = DIRECTION('',(1.,0.,0.));
#1796 = ORIENTED_EDGE('',*,*,#1797,.T.);
#1797 = EDGE_CURVE('',#1790,#1742,#1798,.T.);
#1798 = LINE('',#1799,#1800);
#1799 = CARTESIAN_POINT('',(3.241538797738E-05,-33.25,62.319038391113));
#1800 = VECTOR('',#1801,1.);
#1801 = DIRECTION('',(-0.996947357737,6.194259572929E-02,
    -4.752978786964E-02));
#1802 = ORIENTED_EDGE('',*,*,#1803,.T.);
#1803 = EDGE_CURVE('',#1742,#1788,#1804,.T.);
#1804 = LINE('',#1805,#1806);
#1805 = CARTESIAN_POINT('',(-4.999967575073,-32.93933868408,
    62.080661773682));
#1806 = VECTOR('',#1807,1.);
#1807 = DIRECTION('',(0.,-0.793356046791,0.608757901814));
#1808 = PLANE('',#1809);
#1809 = AXIS2_PLACEMENT_3D('',#1810,#1811,#1812);
#1810 = CARTESIAN_POINT('',(-2.594034763813,-33.16929811124,
    62.257114223941));
#1811 = DIRECTION('',(0.,0.608757901814,0.793356046791));
#1812 = DIRECTION('',(0.,0.793356046791,-0.608757901814));
#1813 = ADVANCED_FACE('',(#1814),#1824,.F.);
#1814 = FACE_BOUND('',#1815,.F.);
#1815 = EDGE_LOOP('',(#1816,#1817,#1818));
#1816 = ORIENTED_EDGE('',*,*,#1773,.T.);
#1817 = ORIENTED_EDGE('',*,*,#1797,.F.);
#1818 = ORIENTED_EDGE('',*,*,#1819,.T.);
#1819 = EDGE_CURVE('',#1790,#1765,#1820,.T.);
#1820 = LINE('',#1821,#1822);
#1821 = CARTESIAN_POINT('',(3.241538797738E-05,-33.25,62.319038391113));
#1822 = VECTOR('',#1823,1.);
#1823 = DIRECTION('',(0.,0.793356046791,-0.608757901814));
#1824 = PLANE('',#1825);
#1825 = AXIS2_PLACEMENT_3D('',#1826,#1827,#1828);
#1826 = CARTESIAN_POINT('',(-2.405900395872,-33.02004057283,
    62.142585940854));
#1827 = DIRECTION('',(0.,0.608757901814,0.793356046791));
#1828 = DIRECTION('',(0.,0.793356046791,-0.608757901814));
#1829 = ADVANCED_FACE('',(#1830),#1847,.F.);
#1830 = FACE_BOUND('',#1831,.F.);
#1831 = EDGE_LOOP('',(#1832,#1833,#1841));
#1832 = ORIENTED_EDGE('',*,*,#1787,.F.);
#1833 = ORIENTED_EDGE('',*,*,#1834,.F.);
#1834 = EDGE_CURVE('',#1835,#1788,#1837,.T.);
#1835 = VERTEX_POINT('',#1836);
#1836 = CARTESIAN_POINT('',(3.241538797738E-05,-33.61177062988,
    62.468887329102));
#1837 = LINE('',#1838,#1839);
#1838 = CARTESIAN_POINT('',(3.241538797738E-05,-33.61177062988,
    62.468887329102));
#1839 = VECTOR('',#1840,1.);
#1840 = DIRECTION('',(-0.996947380965,7.213325653196E-02,
    -2.987830131056E-02));
#1841 = ORIENTED_EDGE('',*,*,#1842,.T.);
#1842 = EDGE_CURVE('',#1835,#1790,#1843,.T.);
#1843 = LINE('',#1844,#1845);
#1844 = CARTESIAN_POINT('',(3.241538797738E-05,-33.61177062988,
    62.468887329102));
#1845 = VECTOR('',#1846,1.);
#1846 = DIRECTION('',(0.,0.923880763494,-0.382680460496));
#1847 = PLANE('',#1848);
#1848 = AXIS2_PLACEMENT_3D('',#1849,#1850,#1851);
#1849 = CARTESIAN_POINT('',(-2.405900740814,-33.34397877188,
    62.357965318831));
#1850 = DIRECTION('',(0.,0.382680460496,0.923880763494));
#1851 = DIRECTION('',(0.,0.923880763494,-0.382680460496));
#1852 = ADVANCED_FACE('',(#1853),#1879,.F.);
#1853 = FACE_BOUND('',#1854,.F.);
#1854 = EDGE_LOOP('',(#1855,#1865,#1873));
#1855 = ORIENTED_EDGE('',*,*,#1856,.T.);
#1856 = EDGE_CURVE('',#1857,#1859,#1861,.T.);
#1857 = VERTEX_POINT('',#1858);
#1858 = CARTESIAN_POINT('',(-4.999967575073,-34.,62.520000457764));
#1859 = VERTEX_POINT('',#1860);
#1860 = CARTESIAN_POINT('',(3.241538797738E-05,-34.,62.520000457764));
#1861 = LINE('',#1862,#1863);
#1862 = CARTESIAN_POINT('',(-4.999967575073,-34.,62.520000457764));
#1863 = VECTOR('',#1864,1.);
#1864 = DIRECTION('',(1.,0.,0.));
#1865 = ORIENTED_EDGE('',*,*,#1866,.T.);
#1866 = EDGE_CURVE('',#1859,#1867,#1869,.T.);
#1867 = VERTEX_POINT('',#1868);
#1868 = CARTESIAN_POINT('',(-4.999967575073,-33.61177062988,
    62.468887329102));
#1869 = LINE('',#1870,#1871);
#1870 = CARTESIAN_POINT('',(3.241538797738E-05,-34.,62.520000457764));
#1871 = VECTOR('',#1872,1.);
#1872 = DIRECTION('',(-0.996947343255,7.740884797004E-02,
    -1.019141958447E-02));
#1873 = ORIENTED_EDGE('',*,*,#1874,.T.);
#1874 = EDGE_CURVE('',#1867,#1857,#1875,.T.);
#1875 = LINE('',#1876,#1877);
#1876 = CARTESIAN_POINT('',(-4.999967575073,-33.61177062988,
    62.468887329102));
#1877 = VECTOR('',#1878,1.);
#1878 = DIRECTION('',(0.,-0.991444278908,0.130530616408));
#1879 = PLANE('',#1880);
#1880 = AXIS2_PLACEMENT_3D('',#1881,#1882,#1883);
#1881 = CARTESIAN_POINT('',(-2.594034978884,-33.89914789955,
    62.506722569013));
#1882 = DIRECTION('',(0.,0.130530616408,0.991444278908));
#1883 = DIRECTION('',(0.,0.991444278908,-0.130530616408));
#1884 = ADVANCED_FACE('',(#1885),#1900,.F.);
#1885 = FACE_BOUND('',#1886,.F.);
#1886 = EDGE_LOOP('',(#1887,#1893,#1894));
#1887 = ORIENTED_EDGE('',*,*,#1888,.T.);
#1888 = EDGE_CURVE('',#1835,#1867,#1889,.T.);
#1889 = LINE('',#1890,#1891);
#1890 = CARTESIAN_POINT('',(3.241538797738E-05,-33.61177062988,
    62.468887329102));
#1891 = VECTOR('',#1892,1.);
#1892 = DIRECTION('',(-1.,0.,0.));
#1893 = ORIENTED_EDGE('',*,*,#1866,.F.);
#1894 = ORIENTED_EDGE('',*,*,#1895,.T.);
#1895 = EDGE_CURVE('',#1859,#1835,#1896,.T.);
#1896 = LINE('',#1897,#1898);
#1897 = CARTESIAN_POINT('',(3.241538797738E-05,-34.,62.520000457764));
#1898 = VECTOR('',#1899,1.);
#1899 = DIRECTION('',(0.,0.991444278908,-0.130530616408));
#1900 = PLANE('',#1901);
#1901 = AXIS2_PLACEMENT_3D('',#1902,#1903,#1904);
#1902 = CARTESIAN_POINT('',(-2.405900180801,-33.71262273033,
    62.482165217852));
#1903 = DIRECTION('',(0.,0.130530616408,0.991444278908));
#1904 = DIRECTION('',(0.,0.991444278908,-0.130530616408));
#1905 = ADVANCED_FACE('',(#1906),#1916,.F.);
#1906 = FACE_BOUND('',#1907,.F.);
#1907 = EDGE_LOOP('',(#1908,#1909,#1910));
#1908 = ORIENTED_EDGE('',*,*,#1888,.F.);
#1909 = ORIENTED_EDGE('',*,*,#1834,.T.);
#1910 = ORIENTED_EDGE('',*,*,#1911,.T.);
#1911 = EDGE_CURVE('',#1788,#1867,#1912,.T.);
#1912 = LINE('',#1913,#1914);
#1913 = CARTESIAN_POINT('',(-4.999967575073,-33.25,62.319038391113));
#1914 = VECTOR('',#1915,1.);
#1915 = DIRECTION('',(0.,-0.923880763494,0.382680460496));
#1916 = PLANE('',#1917);
#1917 = AXIS2_PLACEMENT_3D('',#1918,#1919,#1920);
#1918 = CARTESIAN_POINT('',(-2.594034418871,-33.517791858,
    62.429960401384));
#1919 = DIRECTION('',(0.,0.382680460496,0.923880763494));
#1920 = DIRECTION('',(0.,0.923880763494,-0.382680460496));
#1921 = ADVANCED_FACE('',(#1922),#1939,.T.);
#1922 = FACE_BOUND('',#1923,.T.);
#1923 = EDGE_LOOP('',(#1924,#1925,#1933));
#1924 = ORIENTED_EDGE('',*,*,#1874,.T.);
#1925 = ORIENTED_EDGE('',*,*,#1926,.F.);
#1926 = EDGE_CURVE('',#1927,#1857,#1929,.T.);
#1927 = VERTEX_POINT('',#1928);
#1928 = CARTESIAN_POINT('',(-4.999967575073,-32.18826675415,
    63.858520507812));
#1929 = LINE('',#1930,#1931);
#1930 = CARTESIAN_POINT('',(-4.999967575073,-32.18826675415,
    63.858520507812));
#1931 = VECTOR('',#1932,1.);
#1932 = DIRECTION('',(0.,-0.804300713792,-0.594222485096));
#1933 = ORIENTED_EDGE('',*,*,#1934,.T.);
#1934 = EDGE_CURVE('',#1927,#1867,#1935,.T.);
#1935 = LINE('',#1936,#1937);
#1936 = CARTESIAN_POINT('',(-4.999967575073,-32.18826675415,
    63.858520507812));
#1937 = VECTOR('',#1938,1.);
#1938 = DIRECTION('',(0.,-0.71556861455,-0.698542452447));
#1939 = PLANE('',#1940);
#1940 = AXIS2_PLACEMENT_3D('',#1941,#1942,#1943);
#1941 = CARTESIAN_POINT('',(-4.999967575073,-33.0709431731,
    63.119568313255));
#1942 = DIRECTION('',(-1.,-0.,-0.));
#1943 = DIRECTION('',(0.,0.,-1.));
#1944 = ADVANCED_FACE('',(#1945),#1971,.F.);
#1945 = FACE_BOUND('',#1946,.F.);
#1946 = EDGE_LOOP('',(#1947,#1957,#1965));
#1947 = ORIENTED_EDGE('',*,*,#1948,.T.);
#1948 = EDGE_CURVE('',#1949,#1951,#1953,.T.);
#1949 = VERTEX_POINT('',#1950);
#1950 = CARTESIAN_POINT('',(-4.999967575073,-38.5,59.520000457764));
#1951 = VERTEX_POINT('',#1952);
#1952 = CARTESIAN_POINT('',(3.241538797738E-05,-38.5,59.520000457764));
#1953 = LINE('',#1954,#1955);
#1954 = CARTESIAN_POINT('',(-4.999967575073,-38.5,59.520000457764));
#1955 = VECTOR('',#1956,1.);
#1956 = DIRECTION('',(1.,0.,0.));
#1957 = ORIENTED_EDGE('',*,*,#1958,.T.);
#1958 = EDGE_CURVE('',#1951,#1959,#1961,.T.);
#1959 = VERTEX_POINT('',#1960);
#1960 = CARTESIAN_POINT('',(-4.999967575073,-38.88822937011,
    59.571109771729));
#1961 = LINE('',#1962,#1963);
#1962 = CARTESIAN_POINT('',(3.241538797738E-05,-38.5,59.520000457764));
#1963 = VECTOR('',#1964,1.);
#1964 = DIRECTION('',(-0.996947350983,-7.740884857007E-02,
    1.0190659053E-02));
#1965 = ORIENTED_EDGE('',*,*,#1966,.T.);
#1966 = EDGE_CURVE('',#1959,#1949,#1967,.T.);
#1967 = LINE('',#1968,#1969);
#1968 = CARTESIAN_POINT('',(-4.999967575073,-38.88822937011,
    59.571109771729));
#1969 = VECTOR('',#1970,1.);
#1970 = DIRECTION('',(0.,0.99144553959,-0.130521040556));
#1971 = PLANE('',#1972);
#1972 = AXIS2_PLACEMENT_3D('',#1973,#1974,#1975);
#1973 = CARTESIAN_POINT('',(-2.594034864124,-38.60085209563,
    59.533277354919));
#1974 = DIRECTION('',(-0.,-0.130521040556,-0.99144553959));
#1975 = DIRECTION('',(0.,-0.99144553959,0.130521040556));
#1976 = ADVANCED_FACE('',(#1977),#1994,.F.);
#1977 = FACE_BOUND('',#1978,.F.);
#1978 = EDGE_LOOP('',(#1979,#1987,#1988));
#1979 = ORIENTED_EDGE('',*,*,#1980,.T.);
#1980 = EDGE_CURVE('',#1981,#1959,#1983,.T.);
#1981 = VERTEX_POINT('',#1982);
#1982 = CARTESIAN_POINT('',(3.241538797738E-05,-38.88822937011,
    59.571109771729));
#1983 = LINE('',#1984,#1985);
#1984 = CARTESIAN_POINT('',(3.241538797738E-05,-38.88822937011,
    59.571109771729));
#1985 = VECTOR('',#1986,1.);
#1986 = DIRECTION('',(-1.,0.,0.));
#1987 = ORIENTED_EDGE('',*,*,#1958,.F.);
#1988 = ORIENTED_EDGE('',*,*,#1989,.T.);
#1989 = EDGE_CURVE('',#1951,#1981,#1990,.T.);
#1990 = LINE('',#1991,#1992);
#1991 = CARTESIAN_POINT('',(3.241538797738E-05,-38.5,59.520000457764));
#1992 = VECTOR('',#1993,1.);
#1993 = DIRECTION('',(0.,-0.99144553959,0.130521040556));
#1994 = PLANE('',#1995);
#1995 = AXIS2_PLACEMENT_3D('',#1996,#1997,#1998);
#1996 = CARTESIAN_POINT('',(-2.405900295562,-38.78737727448,
    59.557832874573));
#1997 = DIRECTION('',(-0.,-0.130521040556,-0.99144553959));
#1998 = DIRECTION('',(0.,-0.99144553959,0.130521040556));
#1999 = ADVANCED_FACE('',(#2000),#2017,.F.);
#2000 = FACE_BOUND('',#2001,.F.);
#2001 = EDGE_LOOP('',(#2002,#2003,#2011));
#2002 = ORIENTED_EDGE('',*,*,#1980,.F.);
#2003 = ORIENTED_EDGE('',*,*,#2004,.T.);
#2004 = EDGE_CURVE('',#1981,#2005,#2007,.T.);
#2005 = VERTEX_POINT('',#2006);
#2006 = CARTESIAN_POINT('',(-4.999967575073,-39.25,59.720962524414));
#2007 = LINE('',#2008,#2009);
#2008 = CARTESIAN_POINT('',(3.241538797738E-05,-38.88822937011,
    59.571109771729));
#2009 = VECTOR('',#2010,1.);
#2010 = DIRECTION('',(-0.996947358308,-7.213325489265E-02,
    2.987906124202E-02));
#2011 = ORIENTED_EDGE('',*,*,#2012,.T.);
#2012 = EDGE_CURVE('',#2005,#1959,#2013,.T.);
#2013 = LINE('',#2014,#2015);
#2014 = CARTESIAN_POINT('',(-4.999967575073,-39.25,59.720962524414));
#2015 = VECTOR('',#2016,1.);
#2016 = DIRECTION('',(0.,0.923877319218,-0.382688775685));
#2017 = PLANE('',#2018);
#2018 = AXIS2_PLACEMENT_3D('',#2019,#2020,#2021);
#2019 = CARTESIAN_POINT('',(-2.594034755333,-38.98220815514,
    59.610037695851));
#2020 = DIRECTION('',(-0.,-0.382688775685,-0.923877319218));
#2021 = DIRECTION('',(0.,-0.923877319218,0.382688775685));
#2022 = ADVANCED_FACE('',(#2023),#2040,.F.);
#2023 = FACE_BOUND('',#2024,.F.);
#2024 = EDGE_LOOP('',(#2025,#2033,#2034));
#2025 = ORIENTED_EDGE('',*,*,#2026,.T.);
#2026 = EDGE_CURVE('',#2027,#2005,#2029,.T.);
#2027 = VERTEX_POINT('',#2028);
#2028 = CARTESIAN_POINT('',(3.241538797738E-05,-39.25,59.720962524414));
#2029 = LINE('',#2030,#2031);
#2030 = CARTESIAN_POINT('',(3.241538797738E-05,-39.25,59.720962524414));
#2031 = VECTOR('',#2032,1.);
#2032 = DIRECTION('',(-1.,0.,0.));
#2033 = ORIENTED_EDGE('',*,*,#2004,.F.);
#2034 = ORIENTED_EDGE('',*,*,#2035,.T.);
#2035 = EDGE_CURVE('',#1981,#2027,#2036,.T.);
#2036 = LINE('',#2037,#2038);
#2037 = CARTESIAN_POINT('',(3.241538797738E-05,-38.88822937011,
    59.571109771729));
#2038 = VECTOR('',#2039,1.);
#2039 = DIRECTION('',(0.,-0.923877319218,0.382688775685));
#2040 = PLANE('',#2041);
#2041 = AXIS2_PLACEMENT_3D('',#2042,#2043,#2044);
#2042 = CARTESIAN_POINT('',(-2.405900404352,-39.15602121497,
    59.682034600292));
#2043 = DIRECTION('',(-0.,-0.382688775685,-0.923877319218));
#2044 = DIRECTION('',(0.,-0.923877319218,0.382688775685));
#2045 = ADVANCED_FACE('',(#2046),#2063,.F.);
#2046 = FACE_BOUND('',#2047,.F.);
#2047 = EDGE_LOOP('',(#2048,#2049,#2057));
#2048 = ORIENTED_EDGE('',*,*,#2026,.F.);
#2049 = ORIENTED_EDGE('',*,*,#2050,.T.);
#2050 = EDGE_CURVE('',#2027,#2051,#2053,.T.);
#2051 = VERTEX_POINT('',#2052);
#2052 = CARTESIAN_POINT('',(-4.999967575073,-39.56066131591,
    59.959339141846));
#2053 = LINE('',#2054,#2055);
#2054 = CARTESIAN_POINT('',(3.241538797738E-05,-39.25,59.720962524414));
#2055 = VECTOR('',#2056,1.);
#2056 = DIRECTION('',(-0.996947357737,-6.194259572929E-02,
    4.752978786964E-02));
#2057 = ORIENTED_EDGE('',*,*,#2058,.T.);
#2058 = EDGE_CURVE('',#2051,#2005,#2059,.T.);
#2059 = LINE('',#2060,#2061);
#2060 = CARTESIAN_POINT('',(-4.999967575073,-39.56066131591,
    59.959339141846));
#2061 = VECTOR('',#2062,1.);
#2062 = DIRECTION('',(0.,0.793356046791,-0.608757901814));
#2063 = PLANE('',#2064);
#2064 = AXIS2_PLACEMENT_3D('',#2065,#2066,#2067);
#2065 = CARTESIAN_POINT('',(-2.594034763813,-39.33070188875,
    59.782886691587));
#2066 = DIRECTION('',(-0.,-0.608757901814,-0.793356046791));
#2067 = DIRECTION('',(0.,-0.793356046791,0.608757901814));
#2068 = ADVANCED_FACE('',(#2069),#2086,.F.);
#2069 = FACE_BOUND('',#2070,.F.);
#2070 = EDGE_LOOP('',(#2071,#2079,#2080));
#2071 = ORIENTED_EDGE('',*,*,#2072,.T.);
#2072 = EDGE_CURVE('',#2073,#2051,#2075,.T.);
#2073 = VERTEX_POINT('',#2074);
#2074 = CARTESIAN_POINT('',(3.241538797738E-05,-39.56066131591,
    59.959339141846));
#2075 = LINE('',#2076,#2077);
#2076 = CARTESIAN_POINT('',(3.241538797738E-05,-39.56066131591,
    59.959339141846));
#2077 = VECTOR('',#2078,1.);
#2078 = DIRECTION('',(-1.,0.,0.));
#2079 = ORIENTED_EDGE('',*,*,#2050,.F.);
#2080 = ORIENTED_EDGE('',*,*,#2081,.T.);
#2081 = EDGE_CURVE('',#2027,#2073,#2082,.T.);
#2082 = LINE('',#2083,#2084);
#2083 = CARTESIAN_POINT('',(3.241538797738E-05,-39.25,59.720962524414));
#2084 = VECTOR('',#2085,1.);
#2085 = DIRECTION('',(0.,-0.793356046791,0.608757901814));
#2086 = PLANE('',#2087);
#2087 = AXIS2_PLACEMENT_3D('',#2088,#2089,#2090);
#2088 = CARTESIAN_POINT('',(-2.405900395872,-39.47995942716,
    59.897414974673));
#2089 = DIRECTION('',(-0.,-0.608757901814,-0.793356046791));
#2090 = DIRECTION('',(0.,-0.793356046791,0.608757901814));
#2091 = ADVANCED_FACE('',(#2092),#2109,.F.);
#2092 = FACE_BOUND('',#2093,.F.);
#2093 = EDGE_LOOP('',(#2094,#2102,#2108));
#2094 = ORIENTED_EDGE('',*,*,#2095,.T.);
#2095 = EDGE_CURVE('',#2073,#2096,#2098,.T.);
#2096 = VERTEX_POINT('',#2097);
#2097 = CARTESIAN_POINT('',(3.241538797738E-05,-39.79903793335,
    60.270000457764));
#2098 = LINE('',#2099,#2100);
#2099 = CARTESIAN_POINT('',(3.241538797738E-05,-39.56066131591,
    59.959339141846));
#2100 = VECTOR('',#2101,1.);
#2101 = DIRECTION('',(0.,-0.608757901814,0.793356046791));
#2102 = ORIENTED_EDGE('',*,*,#2103,.T.);
#2103 = EDGE_CURVE('',#2096,#2051,#2104,.T.);
#2104 = LINE('',#2105,#2106);
#2105 = CARTESIAN_POINT('',(3.241538797738E-05,-39.79903793335,
    60.270000457764));
#2106 = VECTOR('',#2107,1.);
#2107 = DIRECTION('',(-0.996947357737,4.752978786964E-02,
    -6.194259572929E-02));
#2108 = ORIENTED_EDGE('',*,*,#2072,.F.);
#2109 = PLANE('',#2110);
#2110 = AXIS2_PLACEMENT_3D('',#2111,#2112,#2113);
#2111 = CARTESIAN_POINT('',(-2.405900395872,-39.62258548309,
    60.040041030597));
#2112 = DIRECTION('',(-0.,-0.793356046791,-0.608757901814));
#2113 = DIRECTION('',(0.,0.608757901814,-0.793356046791));
#2114 = ADVANCED_FACE('',(#2115),#2132,.F.);
#2115 = FACE_BOUND('',#2116,.F.);
#2116 = EDGE_LOOP('',(#2117,#2125,#2126));
#2117 = ORIENTED_EDGE('',*,*,#2118,.T.);
#2118 = EDGE_CURVE('',#2119,#2051,#2121,.T.);
#2119 = VERTEX_POINT('',#2120);
#2120 = CARTESIAN_POINT('',(-4.999967575073,-39.79903793335,
    60.270000457764));
#2121 = LINE('',#2122,#2123);
#2122 = CARTESIAN_POINT('',(-4.999967575073,-39.79903793335,
    60.270000457764));
#2123 = VECTOR('',#2124,1.);
#2124 = DIRECTION('',(0.,0.608757901814,-0.793356046791));
#2125 = ORIENTED_EDGE('',*,*,#2103,.F.);
#2126 = ORIENTED_EDGE('',*,*,#2127,.F.);
#2127 = EDGE_CURVE('',#2119,#2096,#2128,.T.);
#2128 = LINE('',#2129,#2130);
#2129 = CARTESIAN_POINT('',(-4.999967575073,-39.79903793335,
    60.270000457764));
#2130 = VECTOR('',#2131,1.);
#2131 = DIRECTION('',(1.,0.,0.));
#2132 = PLANE('',#2133);
#2133 = AXIS2_PLACEMENT_3D('',#2134,#2135,#2136);
#2134 = CARTESIAN_POINT('',(-2.594034763813,-39.73711376617,
    60.189298569012));
#2135 = DIRECTION('',(-0.,-0.793356046791,-0.608757901814));
#2136 = DIRECTION('',(0.,0.608757901814,-0.793356046791));
#2137 = ADVANCED_FACE('',(#2138),#2155,.F.);
#2138 = FACE_BOUND('',#2139,.F.);
#2139 = EDGE_LOOP('',(#2140,#2148,#2154));
#2140 = ORIENTED_EDGE('',*,*,#2141,.T.);
#2141 = EDGE_CURVE('',#2096,#2142,#2144,.T.);
#2142 = VERTEX_POINT('',#2143);
#2143 = CARTESIAN_POINT('',(3.241538797738E-05,-39.94888687133,
    60.631771087646));
#2144 = LINE('',#2145,#2146);
#2145 = CARTESIAN_POINT('',(3.241538797738E-05,-39.79903793335,
    60.270000457764));
#2146 = VECTOR('',#2147,1.);
#2147 = DIRECTION('',(0.,-0.382680460496,0.923880763494));
#2148 = ORIENTED_EDGE('',*,*,#2149,.T.);
#2149 = EDGE_CURVE('',#2142,#2119,#2150,.T.);
#2150 = LINE('',#2151,#2152);
#2151 = CARTESIAN_POINT('',(3.241538797738E-05,-39.94888687133,
    60.631771087646));
#2152 = VECTOR('',#2153,1.);
#2153 = DIRECTION('',(-0.996947380965,2.987830131056E-02,
    -7.213325653196E-02));
#2154 = ORIENTED_EDGE('',*,*,#2127,.T.);
#2155 = PLANE('',#2156);
#2156 = AXIS2_PLACEMENT_3D('',#2157,#2158,#2159);
#2157 = CARTESIAN_POINT('',(-2.405900740814,-39.83796486106,
    60.363979229644));
#2158 = DIRECTION('',(-0.,-0.923880763494,-0.382680460496));
#2159 = DIRECTION('',(0.,0.382680460496,-0.923880763494));
#2160 = ADVANCED_FACE('',(#2161),#2178,.F.);
#2161 = FACE_BOUND('',#2162,.F.);
#2162 = EDGE_LOOP('',(#2163,#2171,#2172));
#2163 = ORIENTED_EDGE('',*,*,#2164,.T.);
#2164 = EDGE_CURVE('',#2165,#2119,#2167,.T.);
#2165 = VERTEX_POINT('',#2166);
#2166 = CARTESIAN_POINT('',(-4.999967575073,-39.94888687133,
    60.631771087646));
#2167 = LINE('',#2168,#2169);
#2168 = CARTESIAN_POINT('',(-4.999967575073,-39.94888687133,
    60.631771087646));
#2169 = VECTOR('',#2170,1.);
#2170 = DIRECTION('',(0.,0.382680460496,-0.923880763494));
#2171 = ORIENTED_EDGE('',*,*,#2149,.F.);
#2172 = ORIENTED_EDGE('',*,*,#2173,.F.);
#2173 = EDGE_CURVE('',#2165,#2142,#2174,.T.);
#2174 = LINE('',#2175,#2176);
#2175 = CARTESIAN_POINT('',(-4.999967575073,-39.94888687133,
    60.631771087646));
#2176 = VECTOR('',#2177,1.);
#2177 = DIRECTION('',(1.,0.,0.));
#2178 = PLANE('',#2179);
#2179 = AXIS2_PLACEMENT_3D('',#2180,#2181,#2182);
#2180 = CARTESIAN_POINT('',(-2.594034418871,-39.90995994362,
    60.537792315766));
#2181 = DIRECTION('',(-0.,-0.923880763494,-0.382680460496));
#2182 = DIRECTION('',(0.,0.382680460496,-0.923880763494));
#2183 = ADVANCED_FACE('',(#2184),#2201,.F.);
#2184 = FACE_BOUND('',#2185,.F.);
#2185 = EDGE_LOOP('',(#2186,#2194,#2200));
#2186 = ORIENTED_EDGE('',*,*,#2187,.T.);
#2187 = EDGE_CURVE('',#2142,#2188,#2190,.T.);
#2188 = VERTEX_POINT('',#2189);
#2189 = CARTESIAN_POINT('',(3.241538797738E-05,-40.,61.020000457764));
#2190 = LINE('',#2191,#2192);
#2191 = CARTESIAN_POINT('',(3.241538797738E-05,-39.94888687133,
    60.631771087646));
#2192 = VECTOR('',#2193,1.);
#2193 = DIRECTION('',(0.,-0.130530616408,0.991444278908));
#2194 = ORIENTED_EDGE('',*,*,#2195,.T.);
#2195 = EDGE_CURVE('',#2188,#2165,#2196,.T.);
#2196 = LINE('',#2197,#2198);
#2197 = CARTESIAN_POINT('',(3.241538797738E-05,-40.,61.020000457764));
#2198 = VECTOR('',#2199,1.);
#2199 = DIRECTION('',(-0.996947343255,1.019141958447E-02,
    -7.740884797004E-02));
#2200 = ORIENTED_EDGE('',*,*,#2173,.T.);
#2201 = PLANE('',#2202);
#2202 = AXIS2_PLACEMENT_3D('',#2203,#2204,#2205);
#2203 = CARTESIAN_POINT('',(-2.405900180801,-39.96216476008,
    60.732623188094));
#2204 = DIRECTION('',(-0.,-0.991444278908,-0.130530616408));
#2205 = DIRECTION('',(0.,0.130530616408,-0.991444278908));
#2206 = ADVANCED_FACE('',(#2207),#2224,.F.);
#2207 = FACE_BOUND('',#2208,.F.);
#2208 = EDGE_LOOP('',(#2209,#2217,#2218));
#2209 = ORIENTED_EDGE('',*,*,#2210,.T.);
#2210 = EDGE_CURVE('',#2211,#2165,#2213,.T.);
#2211 = VERTEX_POINT('',#2212);
#2212 = CARTESIAN_POINT('',(-4.999967575073,-40.,61.020000457764));
#2213 = LINE('',#2214,#2215);
#2214 = CARTESIAN_POINT('',(-4.999967575073,-40.,61.020000457764));
#2215 = VECTOR('',#2216,1.);
#2216 = DIRECTION('',(0.,0.130530616408,-0.991444278908));
#2217 = ORIENTED_EDGE('',*,*,#2195,.F.);
#2218 = ORIENTED_EDGE('',*,*,#2219,.T.);
#2219 = EDGE_CURVE('',#2188,#2211,#2220,.T.);
#2220 = LINE('',#2221,#2222);
#2221 = CARTESIAN_POINT('',(3.241538797738E-05,-40.,61.020000457764));
#2222 = VECTOR('',#2223,1.);
#2223 = DIRECTION('',(-1.,0.,0.));
#2224 = PLANE('',#2225);
#2225 = AXIS2_PLACEMENT_3D('',#2226,#2227,#2228);
#2226 = CARTESIAN_POINT('',(-2.594034978884,-39.98672211125,
    60.919148357316));
#2227 = DIRECTION('',(-0.,-0.991444278908,-0.130530616408));
#2228 = DIRECTION('',(0.,0.130530616408,-0.991444278908));
#2229 = ADVANCED_FACE('',(#2230),#2247,.F.);
#2230 = FACE_BOUND('',#2231,.F.);
#2231 = EDGE_LOOP('',(#2232,#2240,#2246));
#2232 = ORIENTED_EDGE('',*,*,#2233,.T.);
#2233 = EDGE_CURVE('',#2188,#2234,#2236,.T.);
#2234 = VERTEX_POINT('',#2235);
#2235 = CARTESIAN_POINT('',(3.241538797738E-05,-39.94888687133,
    61.408229827881));
#2236 = LINE('',#2237,#2238);
#2237 = CARTESIAN_POINT('',(3.241538797738E-05,-40.,61.020000457764));
#2238 = VECTOR('',#2239,1.);
#2239 = DIRECTION('',(0.,0.130530616408,0.991444278908));
#2240 = ORIENTED_EDGE('',*,*,#2241,.T.);
#2241 = EDGE_CURVE('',#2234,#2211,#2242,.T.);
#2242 = LINE('',#2243,#2244);
#2243 = CARTESIAN_POINT('',(3.241538797738E-05,-39.94888687133,
    61.408229827881));
#2244 = VECTOR('',#2245,1.);
#2245 = DIRECTION('',(-0.996947343255,-1.019141958447E-02,
    -7.740884797004E-02));
#2246 = ORIENTED_EDGE('',*,*,#2219,.F.);
#2247 = PLANE('',#2248);
#2248 = AXIS2_PLACEMENT_3D('',#2249,#2250,#2251);
#2249 = CARTESIAN_POINT('',(-2.405900180801,-39.98672211125,
    61.120852558211));
#2250 = DIRECTION('',(-0.,-0.991444278908,0.130530616408));
#2251 = DIRECTION('',(0.,-0.130530616408,-0.991444278908));
#2252 = ADVANCED_FACE('',(#2253),#2270,.F.);
#2253 = FACE_BOUND('',#2254,.F.);
#2254 = EDGE_LOOP('',(#2255,#2263,#2264));
#2255 = ORIENTED_EDGE('',*,*,#2256,.T.);
#2256 = EDGE_CURVE('',#2257,#2211,#2259,.T.);
#2257 = VERTEX_POINT('',#2258);
#2258 = CARTESIAN_POINT('',(-4.999967575073,-39.94888687133,
    61.408229827881));
#2259 = LINE('',#2260,#2261);
#2260 = CARTESIAN_POINT('',(-4.999967575073,-39.94888687133,
    61.408229827881));
#2261 = VECTOR('',#2262,1.);
#2262 = DIRECTION('',(0.,-0.130530616408,-0.991444278908));
#2263 = ORIENTED_EDGE('',*,*,#2241,.F.);
#2264 = ORIENTED_EDGE('',*,*,#2265,.F.);
#2265 = EDGE_CURVE('',#2257,#2234,#2266,.T.);
#2266 = LINE('',#2267,#2268);
#2267 = CARTESIAN_POINT('',(-4.999967575073,-39.94888687133,
    61.408229827881));
#2268 = VECTOR('',#2269,1.);
#2269 = DIRECTION('',(1.,0.,0.));
#2270 = PLANE('',#2271);
#2271 = AXIS2_PLACEMENT_3D('',#2272,#2273,#2274);
#2272 = CARTESIAN_POINT('',(-2.594034978884,-39.96216476008,
    61.307377727434));
#2273 = DIRECTION('',(-0.,-0.991444278908,0.130530616408));
#2274 = DIRECTION('',(0.,-0.130530616408,-0.991444278908));
#2275 = ADVANCED_FACE('',(#2276),#2293,.F.);
#2276 = FACE_BOUND('',#2277,.F.);
#2277 = EDGE_LOOP('',(#2278,#2286,#2292));
#2278 = ORIENTED_EDGE('',*,*,#2279,.T.);
#2279 = EDGE_CURVE('',#2234,#2280,#2282,.T.);
#2280 = VERTEX_POINT('',#2281);
#2281 = CARTESIAN_POINT('',(3.241538797738E-05,-39.79903793335,
    61.770000457764));
#2282 = LINE('',#2283,#2284);
#2283 = CARTESIAN_POINT('',(3.241538797738E-05,-39.94888687133,
    61.408229827881));
#2284 = VECTOR('',#2285,1.);
#2285 = DIRECTION('',(0.,0.382680460496,0.923880763494));
#2286 = ORIENTED_EDGE('',*,*,#2287,.T.);
#2287 = EDGE_CURVE('',#2280,#2257,#2288,.T.);
#2288 = LINE('',#2289,#2290);
#2289 = CARTESIAN_POINT('',(3.241538797738E-05,-39.79903793335,
    61.770000457764));
#2290 = VECTOR('',#2291,1.);
#2291 = DIRECTION('',(-0.996947380965,-2.987830131056E-02,
    -7.213325653196E-02));
#2292 = ORIENTED_EDGE('',*,*,#2265,.T.);
#2293 = PLANE('',#2294);
#2294 = AXIS2_PLACEMENT_3D('',#2295,#2296,#2297);
#2295 = CARTESIAN_POINT('',(-2.405900740814,-39.90995994362,
    61.502208599761));
#2296 = DIRECTION('',(-0.,-0.923880763494,0.382680460496));
#2297 = DIRECTION('',(0.,-0.382680460496,-0.923880763494));
#2298 = ADVANCED_FACE('',(#2299),#2316,.F.);
#2299 = FACE_BOUND('',#2300,.F.);
#2300 = EDGE_LOOP('',(#2301,#2309,#2310));
#2301 = ORIENTED_EDGE('',*,*,#2302,.T.);
#2302 = EDGE_CURVE('',#2303,#2257,#2305,.T.);
#2303 = VERTEX_POINT('',#2304);
#2304 = CARTESIAN_POINT('',(-4.999967575073,-39.79903793335,
    61.770000457764));
#2305 = LINE('',#2306,#2307);
#2306 = CARTESIAN_POINT('',(-4.999967575073,-39.79903793335,
    61.770000457764));
#2307 = VECTOR('',#2308,1.);
#2308 = DIRECTION('',(0.,-0.382680460496,-0.923880763494));
#2309 = ORIENTED_EDGE('',*,*,#2287,.F.);
#2310 = ORIENTED_EDGE('',*,*,#2311,.F.);
#2311 = EDGE_CURVE('',#2303,#2280,#2312,.T.);
#2312 = LINE('',#2313,#2314);
#2313 = CARTESIAN_POINT('',(-4.999967575073,-39.79903793335,
    61.770000457764));
#2314 = VECTOR('',#2315,1.);
#2315 = DIRECTION('',(1.,0.,0.));
#2316 = PLANE('',#2317);
#2317 = AXIS2_PLACEMENT_3D('',#2318,#2319,#2320);
#2318 = CARTESIAN_POINT('',(-2.594034418871,-39.83796486106,
    61.676021685884));
#2319 = DIRECTION('',(-0.,-0.923880763494,0.382680460496));
#2320 = DIRECTION('',(0.,-0.382680460496,-0.923880763494));
#2321 = ADVANCED_FACE('',(#2322),#2339,.F.);
#2322 = FACE_BOUND('',#2323,.F.);
#2323 = EDGE_LOOP('',(#2324,#2332,#2338));
#2324 = ORIENTED_EDGE('',*,*,#2325,.T.);
#2325 = EDGE_CURVE('',#2280,#2326,#2328,.T.);
#2326 = VERTEX_POINT('',#2327);
#2327 = CARTESIAN_POINT('',(3.241538797738E-05,-39.56066131591,
    62.080661773682));
#2328 = LINE('',#2329,#2330);
#2329 = CARTESIAN_POINT('',(3.241538797738E-05,-39.79903793335,
    61.770000457764));
#2330 = VECTOR('',#2331,1.);
#2331 = DIRECTION('',(0.,0.608757901814,0.793356046791));
#2332 = ORIENTED_EDGE('',*,*,#2333,.T.);
#2333 = EDGE_CURVE('',#2326,#2303,#2334,.T.);
#2334 = LINE('',#2335,#2336);
#2335 = CARTESIAN_POINT('',(3.241538797738E-05,-39.56066131591,
    62.080661773682));
#2336 = VECTOR('',#2337,1.);
#2337 = DIRECTION('',(-0.996947357737,-4.752978786964E-02,
    -6.194259572929E-02));
#2338 = ORIENTED_EDGE('',*,*,#2311,.T.);
#2339 = PLANE('',#2340);
#2340 = AXIS2_PLACEMENT_3D('',#2341,#2342,#2343);
#2341 = CARTESIAN_POINT('',(-2.405900395872,-39.73711376617,
    61.850702346515));
#2342 = DIRECTION('',(-0.,-0.793356046791,0.608757901814));
#2343 = DIRECTION('',(0.,-0.608757901814,-0.793356046791));
#2344 = ADVANCED_FACE('',(#2345),#2362,.F.);
#2345 = FACE_BOUND('',#2346,.F.);
#2346 = EDGE_LOOP('',(#2347,#2355,#2356));
#2347 = ORIENTED_EDGE('',*,*,#2348,.T.);
#2348 = EDGE_CURVE('',#2349,#2303,#2351,.T.);
#2349 = VERTEX_POINT('',#2350);
#2350 = CARTESIAN_POINT('',(-4.999967575073,-39.56066131591,
    62.080661773682));
#2351 = LINE('',#2352,#2353);
#2352 = CARTESIAN_POINT('',(-4.999967575073,-39.56066131591,
    62.080661773682));
#2353 = VECTOR('',#2354,1.);
#2354 = DIRECTION('',(0.,-0.608757901814,-0.793356046791));
#2355 = ORIENTED_EDGE('',*,*,#2333,.F.);
#2356 = ORIENTED_EDGE('',*,*,#2357,.F.);
#2357 = EDGE_CURVE('',#2349,#2326,#2358,.T.);
#2358 = LINE('',#2359,#2360);
#2359 = CARTESIAN_POINT('',(-4.999967575073,-39.56066131591,
    62.080661773682));
#2360 = VECTOR('',#2361,1.);
#2361 = DIRECTION('',(1.,0.,0.));
#2362 = PLANE('',#2363);
#2363 = AXIS2_PLACEMENT_3D('',#2364,#2365,#2366);
#2364 = CARTESIAN_POINT('',(-2.594034763813,-39.62258548309,
    61.99995988493));
#2365 = DIRECTION('',(-0.,-0.793356046791,0.608757901814));
#2366 = DIRECTION('',(0.,-0.608757901814,-0.793356046791));
#2367 = ADVANCED_FACE('',(#2368),#2394,.F.);
#2368 = FACE_BOUND('',#2369,.F.);
#2369 = EDGE_LOOP('',(#2370,#2380,#2388));
#2370 = ORIENTED_EDGE('',*,*,#2371,.T.);
#2371 = EDGE_CURVE('',#2372,#2374,#2376,.T.);
#2372 = VERTEX_POINT('',#2373);
#2373 = CARTESIAN_POINT('',(-4.999967575073,-39.25,62.319038391113));
#2374 = VERTEX_POINT('',#2375);
#2375 = CARTESIAN_POINT('',(3.241538797738E-05,-39.25,62.319038391113));
#2376 = LINE('',#2377,#2378);
#2377 = CARTESIAN_POINT('',(-4.999967575073,-39.25,62.319038391113));
#2378 = VECTOR('',#2379,1.);
#2379 = DIRECTION('',(1.,0.,0.));
#2380 = ORIENTED_EDGE('',*,*,#2381,.T.);
#2381 = EDGE_CURVE('',#2374,#2382,#2384,.T.);
#2382 = VERTEX_POINT('',#2383);
#2383 = CARTESIAN_POINT('',(-4.999967575073,-38.88822937011,
    62.468887329102));
#2384 = LINE('',#2385,#2386);
#2385 = CARTESIAN_POINT('',(3.241538797738E-05,-39.25,62.319038391113));
#2386 = VECTOR('',#2387,1.);
#2387 = DIRECTION('',(-0.996947380965,7.213325653196E-02,
    2.987830131056E-02));
#2388 = ORIENTED_EDGE('',*,*,#2389,.T.);
#2389 = EDGE_CURVE('',#2382,#2372,#2390,.T.);
#2390 = LINE('',#2391,#2392);
#2391 = CARTESIAN_POINT('',(-4.999967575073,-38.88822937011,
    62.468887329102));
#2392 = VECTOR('',#2393,1.);
#2393 = DIRECTION('',(0.,-0.923880763494,-0.382680460496));
#2394 = PLANE('',#2395);
#2395 = AXIS2_PLACEMENT_3D('',#2396,#2397,#2398);
#2396 = CARTESIAN_POINT('',(-2.594034418871,-39.15602122812,
    62.357965318831));
#2397 = DIRECTION('',(0.,-0.382680460496,0.923880763494));
#2398 = DIRECTION('',(0.,0.923880763494,0.382680460496));
#2399 = ADVANCED_FACE('',(#2400),#2417,.F.);
#2400 = FACE_BOUND('',#2401,.F.);
#2401 = EDGE_LOOP('',(#2402,#2410,#2411));
#2402 = ORIENTED_EDGE('',*,*,#2403,.T.);
#2403 = EDGE_CURVE('',#2404,#2382,#2406,.T.);
#2404 = VERTEX_POINT('',#2405);
#2405 = CARTESIAN_POINT('',(3.241538797738E-05,-38.88822937011,
    62.468887329102));
#2406 = LINE('',#2407,#2408);
#2407 = CARTESIAN_POINT('',(3.241538797738E-05,-38.88822937011,
    62.468887329102));
#2408 = VECTOR('',#2409,1.);
#2409 = DIRECTION('',(-1.,0.,0.));
#2410 = ORIENTED_EDGE('',*,*,#2381,.F.);
#2411 = ORIENTED_EDGE('',*,*,#2412,.T.);
#2412 = EDGE_CURVE('',#2374,#2404,#2413,.T.);
#2413 = LINE('',#2414,#2415);
#2414 = CARTESIAN_POINT('',(3.241538797738E-05,-39.25,62.319038391113));
#2415 = VECTOR('',#2416,1.);
#2416 = DIRECTION('',(0.,0.923880763494,0.382680460496));
#2417 = PLANE('',#2418);
#2418 = AXIS2_PLACEMENT_3D('',#2419,#2420,#2421);
#2419 = CARTESIAN_POINT('',(-2.405900740814,-38.98220814199,
    62.429960401384));
#2420 = DIRECTION('',(0.,-0.382680460496,0.923880763494));
#2421 = DIRECTION('',(0.,0.923880763494,0.382680460496));
#2422 = ADVANCED_FACE('',(#2423),#2440,.F.);
#2423 = FACE_BOUND('',#2424,.F.);
#2424 = EDGE_LOOP('',(#2425,#2426,#2434));
#2425 = ORIENTED_EDGE('',*,*,#2403,.F.);
#2426 = ORIENTED_EDGE('',*,*,#2427,.T.);
#2427 = EDGE_CURVE('',#2404,#2428,#2430,.T.);
#2428 = VERTEX_POINT('',#2429);
#2429 = CARTESIAN_POINT('',(-4.999967575073,-38.5,62.520000457764));
#2430 = LINE('',#2431,#2432);
#2431 = CARTESIAN_POINT('',(3.241538797738E-05,-38.88822937011,
    62.468887329102));
#2432 = VECTOR('',#2433,1.);
#2433 = DIRECTION('',(-0.996947343255,7.740884797004E-02,
    1.019141958447E-02));
#2434 = ORIENTED_EDGE('',*,*,#2435,.T.);
#2435 = EDGE_CURVE('',#2428,#2382,#2436,.T.);
#2436 = LINE('',#2437,#2438);
#2437 = CARTESIAN_POINT('',(-4.999967575073,-38.5,62.520000457764));
#2438 = VECTOR('',#2439,1.);
#2439 = DIRECTION('',(0.,-0.991444278908,-0.130530616408));
#2440 = PLANE('',#2441);
#2441 = AXIS2_PLACEMENT_3D('',#2442,#2443,#2444);
#2442 = CARTESIAN_POINT('',(-2.594034978884,-38.78737726967,
    62.482165217852));
#2443 = DIRECTION('',(0.,-0.130530616408,0.991444278908));
#2444 = DIRECTION('',(0.,0.991444278908,0.130530616408));
#2445 = ADVANCED_FACE('',(#2446),#2463,.F.);
#2446 = FACE_BOUND('',#2447,.F.);
#2447 = EDGE_LOOP('',(#2448,#2456,#2457));
#2448 = ORIENTED_EDGE('',*,*,#2449,.T.);
#2449 = EDGE_CURVE('',#2450,#2428,#2452,.T.);
#2450 = VERTEX_POINT('',#2451);
#2451 = CARTESIAN_POINT('',(3.241538797738E-05,-38.5,62.520000457764));
#2452 = LINE('',#2453,#2454);
#2453 = CARTESIAN_POINT('',(3.241538797738E-05,-38.5,62.520000457764));
#2454 = VECTOR('',#2455,1.);
#2455 = DIRECTION('',(-1.,0.,0.));
#2456 = ORIENTED_EDGE('',*,*,#2427,.F.);
#2457 = ORIENTED_EDGE('',*,*,#2458,.T.);
#2458 = EDGE_CURVE('',#2404,#2450,#2459,.T.);
#2459 = LINE('',#2460,#2461);
#2460 = CARTESIAN_POINT('',(3.241538797738E-05,-38.88822937011,
    62.468887329102));
#2461 = VECTOR('',#2462,1.);
#2462 = DIRECTION('',(0.,0.991444278908,0.130530616408));
#2463 = PLANE('',#2464);
#2464 = AXIS2_PLACEMENT_3D('',#2465,#2466,#2467);
#2465 = CARTESIAN_POINT('',(-2.405900180801,-38.60085210044,
    62.506722569013));
#2466 = DIRECTION('',(0.,-0.130530616408,0.991444278908));
#2467 = DIRECTION('',(0.,0.991444278908,0.130530616408));
#2468 = ADVANCED_FACE('',(#2469),#2484,.F.);
#2469 = FACE_BOUND('',#2470,.F.);
#2470 = EDGE_LOOP('',(#2471,#2472,#2478));
#2471 = ORIENTED_EDGE('',*,*,#2371,.F.);
#2472 = ORIENTED_EDGE('',*,*,#2473,.F.);
#2473 = EDGE_CURVE('',#2326,#2372,#2474,.T.);
#2474 = LINE('',#2475,#2476);
#2475 = CARTESIAN_POINT('',(3.241538797738E-05,-39.56066131591,
    62.080661773682));
#2476 = VECTOR('',#2477,1.);
#2477 = DIRECTION('',(-0.996947357737,6.194259572929E-02,
    4.752978786964E-02));
#2478 = ORIENTED_EDGE('',*,*,#2479,.T.);
#2479 = EDGE_CURVE('',#2326,#2374,#2480,.T.);
#2480 = LINE('',#2481,#2482);
#2481 = CARTESIAN_POINT('',(3.241538797738E-05,-39.56066131591,
    62.080661773682));
#2482 = VECTOR('',#2483,1.);
#2483 = DIRECTION('',(0.,0.793356046791,0.608757901814));
#2484 = PLANE('',#2485);
#2485 = AXIS2_PLACEMENT_3D('',#2486,#2487,#2488);
#2486 = CARTESIAN_POINT('',(-2.405900395872,-39.33070188875,
    62.257114223941));
#2487 = DIRECTION('',(0.,-0.608757901814,0.793356046791));
#2488 = DIRECTION('',(0.,0.793356046791,0.608757901814));
#2489 = ADVANCED_FACE('',(#2490),#2500,.F.);
#2490 = FACE_BOUND('',#2491,.F.);
#2491 = EDGE_LOOP('',(#2492,#2493,#2494));
#2492 = ORIENTED_EDGE('',*,*,#2357,.T.);
#2493 = ORIENTED_EDGE('',*,*,#2473,.T.);
#2494 = ORIENTED_EDGE('',*,*,#2495,.T.);
#2495 = EDGE_CURVE('',#2372,#2349,#2496,.T.);
#2496 = LINE('',#2497,#2498);
#2497 = CARTESIAN_POINT('',(-4.999967575073,-39.25,62.319038391113));
#2498 = VECTOR('',#2499,1.);
#2499 = DIRECTION('',(0.,-0.793356046791,-0.608757901814));
#2500 = PLANE('',#2501);
#2501 = AXIS2_PLACEMENT_3D('',#2502,#2503,#2504);
#2502 = CARTESIAN_POINT('',(-2.594034763813,-39.47995942716,
    62.142585940854));
#2503 = DIRECTION('',(0.,-0.608757901814,0.793356046791));
#2504 = DIRECTION('',(0.,0.793356046791,0.608757901814));
#2505 = ADVANCED_FACE('',(#2506),#2523,.T.);
#2506 = FACE_BOUND('',#2507,.T.);
#2507 = EDGE_LOOP('',(#2508,#2516,#2522));
#2508 = ORIENTED_EDGE('',*,*,#2509,.T.);
#2509 = EDGE_CURVE('',#2211,#2510,#2512,.T.);
#2510 = VERTEX_POINT('',#2511);
#2511 = CARTESIAN_POINT('',(-4.999967575073,-40.31173324585,
    63.858520507812));
#2512 = LINE('',#2513,#2514);
#2513 = CARTESIAN_POINT('',(-4.999967575073,-40.,61.020000457764));
#2514 = VECTOR('',#2515,1.);
#2515 = DIRECTION('',(0.,-0.109166105353,0.994023521574));
#2516 = ORIENTED_EDGE('',*,*,#2517,.T.);
#2517 = EDGE_CURVE('',#2510,#2257,#2518,.T.);
#2518 = LINE('',#2519,#2520);
#2519 = CARTESIAN_POINT('',(-4.999967575073,-40.31173324585,
    63.858520507812));
#2520 = VECTOR('',#2521,1.);
#2521 = DIRECTION('',(0.,0.146485591474,-0.989212803946));
#2522 = ORIENTED_EDGE('',*,*,#2256,.T.);
#2523 = PLANE('',#2524);
#2524 = AXIS2_PLACEMENT_3D('',#2525,#2526,#2527);
#2525 = CARTESIAN_POINT('',(-4.999967575073,-40.13239678404,
    62.43944954161));
#2526 = DIRECTION('',(-1.,-0.,-0.));
#2527 = DIRECTION('',(0.,0.,-1.));
#2528 = ADVANCED_FACE('',(#2529),#2539,.T.);
#2529 = FACE_BOUND('',#2530,.T.);
#2530 = EDGE_LOOP('',(#2531,#2532,#2533));
#2531 = ORIENTED_EDGE('',*,*,#2302,.T.);
#2532 = ORIENTED_EDGE('',*,*,#2517,.F.);
#2533 = ORIENTED_EDGE('',*,*,#2534,.T.);
#2534 = EDGE_CURVE('',#2510,#2303,#2535,.T.);
#2535 = LINE('',#2536,#2537);
#2536 = CARTESIAN_POINT('',(-4.999967575073,-40.31173324585,
    63.858520507812));
#2537 = VECTOR('',#2538,1.);
#2538 = DIRECTION('',(0.,0.238404341863,-0.97116598467));
#2539 = PLANE('',#2540);
#2540 = AXIS2_PLACEMENT_3D('',#2541,#2542,#2543);
#2541 = CARTESIAN_POINT('',(-4.999967575073,-40.07820784,62.629408455217
    ));
#2542 = DIRECTION('',(-1.,-0.,-0.));
#2543 = DIRECTION('',(0.,0.,-1.));
#2544 = ADVANCED_FACE('',(#2545),#2562,.T.);
#2545 = FACE_BOUND('',#2546,.T.);
#2546 = EDGE_LOOP('',(#2547,#2555,#2556));
#2547 = ORIENTED_EDGE('',*,*,#2548,.T.);
#2548 = EDGE_CURVE('',#2549,#2303,#2551,.T.);
#2549 = VERTEX_POINT('',#2550);
#2550 = CARTESIAN_POINT('',(-4.999967575073,-38.5,63.619998931885));
#2551 = LINE('',#2552,#2553);
#2552 = CARTESIAN_POINT('',(-4.999967575073,-38.5,63.619998931885));
#2553 = VECTOR('',#2554,1.);
#2554 = DIRECTION('',(0.,-0.574660891166,-0.818391630068));
#2555 = ORIENTED_EDGE('',*,*,#2534,.F.);
#2556 = ORIENTED_EDGE('',*,*,#2557,.T.);
#2557 = EDGE_CURVE('',#2510,#2549,#2558,.T.);
#2558 = LINE('',#2559,#2560);
#2559 = CARTESIAN_POINT('',(-4.999967575073,-40.31173324585,
    63.858520507812));
#2560 = VECTOR('',#2561,1.);
#2561 = DIRECTION('',(0.,0.991444693596,-0.130527466614));
#2562 = PLANE('',#2563);
#2563 = AXIS2_PLACEMENT_3D('',#2564,#2565,#2566);
#2564 = CARTESIAN_POINT('',(-4.999967575073,-39.53688167124,
    63.041997531628));
#2565 = DIRECTION('',(-1.,-0.,-0.));
#2566 = DIRECTION('',(0.,0.,-1.));
#2567 = ADVANCED_FACE('',(#2568),#2594,.T.);
#2568 = FACE_BOUND('',#2569,.T.);
#2569 = EDGE_LOOP('',(#2570,#2580,#2588));
#2570 = ORIENTED_EDGE('',*,*,#2571,.T.);
#2571 = EDGE_CURVE('',#2572,#2574,#2576,.T.);
#2572 = VERTEX_POINT('',#2573);
#2573 = CARTESIAN_POINT('',(-8.706248283386,-67.19999694824,
    19.999996185303));
#2574 = VERTEX_POINT('',#2575);
#2575 = CARTESIAN_POINT('',(-8.706247329712,-67.19999694824,
    63.684101104736));
#2576 = LINE('',#2577,#2578);
#2577 = CARTESIAN_POINT('',(-8.706248283386,-67.19999694824,
    19.999996185303));
#2578 = VECTOR('',#2579,1.);
#2579 = DIRECTION('',(2.183115158626E-08,0.,1.));
#2580 = ORIENTED_EDGE('',*,*,#2581,.T.);
#2581 = EDGE_CURVE('',#2574,#2582,#2584,.T.);
#2582 = VERTEX_POINT('',#2583);
#2583 = CARTESIAN_POINT('',(-8.706249237061,-67.13185119628,
    20.517635345459));
#2584 = LINE('',#2585,#2586);
#2585 = CARTESIAN_POINT('',(-8.706247329712,-67.19999694824,
    63.684101104736));
#2586 = VECTOR('',#2587,1.);
#2587 = DIRECTION('',(-4.418583320435E-08,1.578671448725E-03,
    -0.999998753897));
#2588 = ORIENTED_EDGE('',*,*,#2589,.T.);
#2589 = EDGE_CURVE('',#2582,#2572,#2590,.T.);
#2590 = LINE('',#2591,#2592);
#2591 = CARTESIAN_POINT('',(-8.706249237061,-67.13185119628,
    20.517635345459));
#2592 = VECTOR('',#2593,1.);
#2593 = DIRECTION('',(1.826593156003E-06,-0.130521040555,-0.991445539588
    ));
#2594 = PLANE('',#2595);
#2595 = AXIS2_PLACEMENT_3D('',#2596,#2597,#2598);
#2596 = CARTESIAN_POINT('',(-8.706248047829,-67.18295962889,
    41.840945509809));
#2597 = DIRECTION('',(-0.9999999999,-1.416045678013E-05,
    2.183115158407E-08));
#2598 = DIRECTION('',(1.416045678013E-05,-0.9999999999,0.));
#2599 = ADVANCED_FACE('',(#2600),#2617,.T.);
#2600 = FACE_BOUND('',#2601,.T.);
#2601 = EDGE_LOOP('',(#2602,#2610,#2611));
#2602 = ORIENTED_EDGE('',*,*,#2603,.T.);
#2603 = EDGE_CURVE('',#2604,#2582,#2606,.T.);
#2604 = VERTEX_POINT('',#2605);
#2605 = CARTESIAN_POINT('',(-8.706247329712,-67.13185119628,
    63.16646194458));
#2606 = LINE('',#2607,#2608);
#2607 = CARTESIAN_POINT('',(-8.706247329712,-67.13185119628,
    63.16646194458));
#2608 = VECTOR('',#2609,1.);
#2609 = DIRECTION('',(-4.472218311516E-08,0.,-1.));
#2610 = ORIENTED_EDGE('',*,*,#2581,.F.);
#2611 = ORIENTED_EDGE('',*,*,#2612,.T.);
#2612 = EDGE_CURVE('',#2574,#2604,#2613,.T.);
#2613 = LINE('',#2614,#2615);
#2614 = CARTESIAN_POINT('',(-8.706247329712,-67.19999694824,
    63.684101104736));
#2615 = VECTOR('',#2616,1.);
#2616 = DIRECTION('',(0.,0.130521040556,-0.99144553959));
#2617 = PLANE('',#2618);
#2618 = AXIS2_PLACEMENT_3D('',#2619,#2620,#2621);
#2619 = CARTESIAN_POINT('',(-8.706248277619,-67.1490928113,
    42.101971360308));
#2620 = DIRECTION('',(-1.,3.397123466186E-07,4.472218311516E-08));
#2621 = DIRECTION('',(-3.397123466186E-07,-1.,0.));
#2622 = ADVANCED_FACE('',(#2623),#2640,.T.);
#2623 = FACE_BOUND('',#2624,.T.);
#2624 = EDGE_LOOP('',(#2625,#2633,#2634));
#2625 = ORIENTED_EDGE('',*,*,#2626,.T.);
#2626 = EDGE_CURVE('',#2627,#2582,#2629,.T.);
#2627 = VERTEX_POINT('',#2628);
#2628 = CARTESIAN_POINT('',(-8.706251144409,-66.9320526123,
    20.999996185303));
#2629 = LINE('',#2630,#2631);
#2630 = CARTESIAN_POINT('',(-8.706251144409,-66.9320526123,
    20.999996185303));
#2631 = VECTOR('',#2632,1.);
#2632 = DIRECTION('',(3.653204334936E-06,-0.382680460493,-0.923880763488
    ));
#2633 = ORIENTED_EDGE('',*,*,#2603,.F.);
#2634 = ORIENTED_EDGE('',*,*,#2635,.T.);
#2635 = EDGE_CURVE('',#2604,#2627,#2636,.T.);
#2636 = LINE('',#2637,#2638);
#2637 = CARTESIAN_POINT('',(-8.706247329712,-67.13185119628,
    63.16646194458));
#2638 = VECTOR('',#2639,1.);
#2639 = DIRECTION('',(-9.046654431007E-08,4.738275724784E-03,
    -0.999988774309));
#2640 = PLANE('',#2641);
#2641 = AXIS2_PLACEMENT_3D('',#2642,#2643,#2644);
#2642 = CARTESIAN_POINT('',(-8.706248766283,-67.08187801154,
    41.832231464461));
#2643 = DIRECTION('',(-0.999999999953,-9.654326993031E-06,
    4.472218311307E-08));
#2644 = DIRECTION('',(9.654326993031E-06,-0.999999999953,0.));
#2645 = ADVANCED_FACE('',(#2646),#2663,.T.);
#2646 = FACE_BOUND('',#2647,.T.);
#2647 = EDGE_LOOP('',(#2648,#2656,#2657));
#2648 = ORIENTED_EDGE('',*,*,#2649,.T.);
#2649 = EDGE_CURVE('',#2650,#2627,#2652,.T.);
#2650 = VERTEX_POINT('',#2651);
#2651 = CARTESIAN_POINT('',(-8.706248283386,-66.9320526123,
    62.684101104736));
#2652 = LINE('',#2653,#2654);
#2653 = CARTESIAN_POINT('',(-8.706248283386,-66.9320526123,
    62.684101104736));
#2654 = VECTOR('',#2655,1.);
#2655 = DIRECTION('',(-6.86358254483E-08,0.,-1.));
#2656 = ORIENTED_EDGE('',*,*,#2635,.F.);
#2657 = ORIENTED_EDGE('',*,*,#2658,.T.);
#2658 = EDGE_CURVE('',#2604,#2650,#2659,.T.);
#2659 = LINE('',#2660,#2661);
#2660 = CARTESIAN_POINT('',(-8.706247329712,-67.13185119628,
    63.16646194458));
#2661 = VECTOR('',#2662,1.);
#2662 = DIRECTION('',(-1.826602167477E-06,0.382680460495,-0.923880763493
    ));
#2663 = PLANE('',#2664);
#2664 = AXIS2_PLACEMENT_3D('',#2665,#2666,#2667);
#2665 = CARTESIAN_POINT('',(-8.706249463787,-66.98259718991,
    42.093046245499));
#2666 = DIRECTION('',(-0.999999999989,-4.607475506743E-06,
    6.863582544757E-08));
#2667 = DIRECTION('',(4.607475506743E-06,-0.999999999989,0.));
#2668 = ADVANCED_FACE('',(#2669),#2686,.T.);
#2669 = FACE_BOUND('',#2670,.T.);
#2670 = EDGE_LOOP('',(#2671,#2679,#2680));
#2671 = ORIENTED_EDGE('',*,*,#2672,.T.);
#2672 = EDGE_CURVE('',#2673,#2627,#2675,.T.);
#2673 = VERTEX_POINT('',#2674);
#2674 = CARTESIAN_POINT('',(-8.706254005432,-66.61421203613,
    21.414209365845));
#2675 = LINE('',#2676,#2677);
#2676 = CARTESIAN_POINT('',(-8.706254005432,-66.61421203613,
    21.414209365845));
#2677 = VECTOR('',#2678,1.);
#2678 = DIRECTION('',(5.47976894279E-06,-0.608765797751,-0.793349987999)
  );
#2679 = ORIENTED_EDGE('',*,*,#2649,.F.);
#2680 = ORIENTED_EDGE('',*,*,#2681,.T.);
#2681 = EDGE_CURVE('',#2650,#2673,#2682,.T.);
#2682 = LINE('',#2683,#2684);
#2683 = CARTESIAN_POINT('',(-8.706248283386,-66.9320526123,
    62.684101104736));
#2684 = VECTOR('',#2685,1.);
#2685 = DIRECTION('',(-1.386452924447E-07,7.701283844329E-03,
    -0.999970344674));
#2686 = PLANE('',#2687);
#2687 = AXIS2_PLACEMENT_3D('',#2688,#2689,#2690);
#2688 = CARTESIAN_POINT('',(-8.706250439035,-66.85248860209,
    41.815381293819));
#2689 = DIRECTION('',(-0.999999999959,-9.090887159401E-06,
    6.863582544546E-08));
#2690 = DIRECTION('',(9.090887159401E-06,-0.999999999959,0.));
#2691 = ADVANCED_FACE('',(#2692),#2709,.T.);
#2692 = FACE_BOUND('',#2693,.T.);
#2693 = EDGE_LOOP('',(#2694,#2702,#2703));
#2694 = ORIENTED_EDGE('',*,*,#2695,.T.);
#2695 = EDGE_CURVE('',#2696,#2673,#2698,.T.);
#2696 = VERTEX_POINT('',#2697);
#2697 = CARTESIAN_POINT('',(-8.706250190735,-66.61421203613,
    62.269889831543));
#2698 = LINE('',#2699,#2700);
#2699 = CARTESIAN_POINT('',(-8.706250190735,-66.61421203613,
    62.269889831543));
#2700 = VECTOR('',#2701,1.);
#2701 = DIRECTION('',(-9.337005826712E-08,0.,-1.));
#2702 = ORIENTED_EDGE('',*,*,#2681,.F.);
#2703 = ORIENTED_EDGE('',*,*,#2704,.T.);
#2704 = EDGE_CURVE('',#2650,#2696,#2705,.T.);
#2705 = LINE('',#2706,#2707);
#2706 = CARTESIAN_POINT('',(-8.706248283386,-66.9320526123,
    62.684101104736));
#2707 = VECTOR('',#2708,1.);
#2708 = DIRECTION('',(-3.653189883072E-06,0.608767562115,-0.793348634147
    ));
#2709 = PLANE('',#2710);
#2710 = AXIS2_PLACEMENT_3D('',#2711,#2712,#2713);
#2711 = CARTESIAN_POINT('',(-8.706251603788,-66.69457354819,
    42.075822685029));
#2712 = DIRECTION('',(-0.999999999983,-5.879279872236E-06,
    9.33700582655E-08));
#2713 = DIRECTION('',(5.879279872236E-06,-0.999999999983,0.));
#2714 = ADVANCED_FACE('',(#2715),#2732,.T.);
#2715 = FACE_BOUND('',#2716,.T.);
#2716 = EDGE_LOOP('',(#2717,#2725,#2726));
#2717 = ORIENTED_EDGE('',*,*,#2718,.T.);
#2718 = EDGE_CURVE('',#2719,#2673,#2721,.T.);
#2719 = VERTEX_POINT('',#2720);
#2720 = CARTESIAN_POINT('',(-8.706256866455,-66.19999694824,
    21.732048034668));
#2721 = LINE('',#2722,#2723);
#2722 = CARTESIAN_POINT('',(-8.706256866455,-66.19999694824,
    21.732048034668));
#2723 = VECTOR('',#2724,1.);
#2724 = DIRECTION('',(5.479765247608E-06,-0.793353106195,-0.608761734064
    ));
#2725 = ORIENTED_EDGE('',*,*,#2695,.F.);
#2726 = ORIENTED_EDGE('',*,*,#2727,.T.);
#2727 = EDGE_CURVE('',#2696,#2719,#2728,.T.);
#2728 = LINE('',#2729,#2730);
#2729 = CARTESIAN_POINT('',(-8.706250190735,-66.61421203613,
    62.269889831543));
#2730 = VECTOR('',#2731,1.);
#2731 = DIRECTION('',(-1.646701316475E-07,1.021745232846E-02,
    -0.999947800472));
#2732 = PLANE('',#2733);
#2733 = AXIS2_PLACEMENT_3D('',#2734,#2735,#2736);
#2734 = CARTESIAN_POINT('',(-8.706252827298,-66.5103973698,
    41.791511596119));
#2735 = DIRECTION('',(-0.999999999976,-6.978740390401E-06,
    9.337005826484E-08));
#2736 = DIRECTION('',(6.978740390401E-06,-0.999999999976,0.));
#2737 = ADVANCED_FACE('',(#2738),#2755,.T.);
#2738 = FACE_BOUND('',#2739,.T.);
#2739 = EDGE_LOOP('',(#2740,#2748,#2749));
#2740 = ORIENTED_EDGE('',*,*,#2741,.T.);
#2741 = EDGE_CURVE('',#2742,#2719,#2744,.T.);
#2742 = VERTEX_POINT('',#2743);
#2743 = CARTESIAN_POINT('',(-8.706253051758,-66.19999694824,
    61.952049255371));
#2744 = LINE('',#2745,#2746);
#2745 = CARTESIAN_POINT('',(-8.706253051758,-66.19999694824,
    61.952049255371));
#2746 = VECTOR('',#2747,1.);
#2747 = DIRECTION('',(-9.484577697281E-08,0.,-1.));
#2748 = ORIENTED_EDGE('',*,*,#2727,.F.);
#2749 = ORIENTED_EDGE('',*,*,#2750,.T.);
#2750 = EDGE_CURVE('',#2696,#2742,#2751,.T.);
#2751 = LINE('',#2752,#2753);
#2752 = CARTESIAN_POINT('',(-8.706250190735,-66.61421203613,
    62.269889831543));
#2753 = VECTOR('',#2754,1.);
#2754 = DIRECTION('',(-5.479753061084E-06,0.793351341846,-0.608764033399
    ));
#2755 = PLANE('',#2756);
#2756 = AXIS2_PLACEMENT_3D('',#2757,#2758,#2759);
#2757 = CARTESIAN_POINT('',(-8.706254224189,-66.30462351504,
    42.051506749124));
#2758 = DIRECTION('',(-0.999999999977,-6.834316748741E-06,
    9.48457769706E-08));
#2759 = DIRECTION('',(6.834316748741E-06,-0.999999999977,0.));
#2760 = ADVANCED_FACE('',(#2761),#2778,.T.);
#2761 = FACE_BOUND('',#2762,.T.);
#2762 = EDGE_LOOP('',(#2763,#2771,#2772));
#2763 = ORIENTED_EDGE('',*,*,#2764,.T.);
#2764 = EDGE_CURVE('',#2765,#2719,#2767,.T.);
#2765 = VERTEX_POINT('',#2766);
#2766 = CARTESIAN_POINT('',(-8.706260681152,-65.71763610839,
    21.931848526001));
#2767 = LINE('',#2768,#2769);
#2768 = CARTESIAN_POINT('',(-8.706260681152,-65.71763610839,
    21.931848526001));
#2769 = VECTOR('',#2770,1.);
#2770 = DIRECTION('',(7.306398455267E-06,-0.923879471872,-0.382683578692
    ));
#2771 = ORIENTED_EDGE('',*,*,#2741,.F.);
#2772 = ORIENTED_EDGE('',*,*,#2773,.T.);
#2773 = EDGE_CURVE('',#2742,#2765,#2774,.T.);
#2774 = LINE('',#2775,#2776);
#2775 = CARTESIAN_POINT('',(-8.706253051758,-66.19999694824,
    61.952049255371));
#2776 = VECTOR('',#2777,1.);
#2777 = DIRECTION('',(-1.906247414864E-07,1.205205865574E-02,
    -0.999927371304));
#2778 = PLANE('',#2779);
#2779 = AXIS2_PLACEMENT_3D('',#2780,#2781,#2782);
#2780 = CARTESIAN_POINT('',(-8.706255928951,-66.07892116858,
    41.762199563124));
#2781 = DIRECTION('',(-0.999999999968,-7.947675643789E-06,
    9.484577696982E-08));
#2782 = DIRECTION('',(7.947675643789E-06,-0.999999999968,
    -1.009741958683E-28));
#2783 = ADVANCED_FACE('',(#2784),#2801,.T.);
#2784 = FACE_BOUND('',#2785,.T.);
#2785 = EDGE_LOOP('',(#2786,#2794,#2795));
#2786 = ORIENTED_EDGE('',*,*,#2787,.T.);
#2787 = EDGE_CURVE('',#2788,#2765,#2790,.T.);
#2788 = VERTEX_POINT('',#2789);
#2789 = CARTESIAN_POINT('',(-8.706255912781,-65.71763610839,
    61.752250671387));
#2790 = LINE('',#2791,#2792);
#2791 = CARTESIAN_POINT('',(-8.706255912781,-65.71763610839,
    61.752250671387));
#2792 = VECTOR('',#2793,1.);
#2793 = DIRECTION('',(-1.197469469199E-07,0.,-1.));
#2794 = ORIENTED_EDGE('',*,*,#2773,.F.);
#2795 = ORIENTED_EDGE('',*,*,#2796,.T.);
#2796 = EDGE_CURVE('',#2742,#2788,#2797,.T.);
#2797 = LINE('',#2798,#2799);
#2798 = CARTESIAN_POINT('',(-8.706253051758,-66.19999694824,
    61.952049255371));
#2799 = VECTOR('',#2800,1.);
#2800 = DIRECTION('',(-5.479806502359E-06,0.92388076348,-0.38268046049)
  );
#2801 = PLANE('',#2802);
#2802 = AXIS2_PLACEMENT_3D('',#2803,#2804,#2805);
#2803 = CARTESIAN_POINT('',(-8.706257559771,-65.83931390775,
    42.02179826694));
#2804 = DIRECTION('',(-0.999999999983,-5.881691556175E-06,
    1.197469469178E-07));
#2805 = DIRECTION('',(5.881691556175E-06,-0.999999999983,0.));
#2806 = ADVANCED_FACE('',(#2807),#2824,.T.);
#2807 = FACE_BOUND('',#2808,.T.);
#2808 = EDGE_LOOP('',(#2809,#2817,#2818));
#2809 = ORIENTED_EDGE('',*,*,#2810,.T.);
#2810 = EDGE_CURVE('',#2811,#2765,#2813,.T.);
#2811 = VERTEX_POINT('',#2812);
#2812 = CARTESIAN_POINT('',(-8.70626449585,-65.19999694824,
    21.999996185303));
#2813 = LINE('',#2814,#2815);
#2814 = CARTESIAN_POINT('',(-8.70626449585,-65.19999694824,
    21.999996185303));
#2815 = VECTOR('',#2816,1.);
#2816 = DIRECTION('',(7.306369139976E-06,-0.991445066818,-0.130524631501
    ));
#2817 = ORIENTED_EDGE('',*,*,#2787,.F.);
#2818 = ORIENTED_EDGE('',*,*,#2819,.T.);
#2819 = EDGE_CURVE('',#2788,#2811,#2820,.T.);
#2820 = LINE('',#2821,#2822);
#2821 = CARTESIAN_POINT('',(-8.706255912781,-65.71763610839,
    61.752250671387));
#2822 = VECTOR('',#2823,1.);
#2823 = DIRECTION('',(-2.158957112322E-07,1.302052641394E-02,
    -0.999915229353));
#2824 = PLANE('',#2825);
#2825 = AXIS2_PLACEMENT_3D('',#2826,#2827,#2828);
#2826 = CARTESIAN_POINT('',(-8.706259271627,-65.58748744039,
    41.729402606056));
#2827 = DIRECTION('',(-0.999999999973,-7.385178776868E-06,
    1.197469469166E-07));
#2828 = DIRECTION('',(7.385178776868E-06,-0.999999999973,0.));
#2829 = ADVANCED_FACE('',(#2830),#2847,.T.);
#2830 = FACE_BOUND('',#2831,.T.);
#2831 = EDGE_LOOP('',(#2832,#2840,#2841));
#2832 = ORIENTED_EDGE('',*,*,#2833,.T.);
#2833 = EDGE_CURVE('',#2834,#2811,#2836,.T.);
#2834 = VERTEX_POINT('',#2835);
#2835 = CARTESIAN_POINT('',(-8.706259727478,-65.19999694824,
    61.684101104736));
#2836 = LINE('',#2837,#2838);
#2837 = CARTESIAN_POINT('',(-8.706259727478,-65.19999694824,
    61.684101104736));
#2838 = VECTOR('',#2839,1.);
#2839 = DIRECTION('',(-1.201582243498E-07,0.,-1.));
#2840 = ORIENTED_EDGE('',*,*,#2819,.F.);
#2841 = ORIENTED_EDGE('',*,*,#2842,.T.);
#2842 = EDGE_CURVE('',#2788,#2834,#2843,.T.);
#2843 = LINE('',#2844,#2845);
#2844 = CARTESIAN_POINT('',(-8.706255912781,-65.71763610839,
    61.752250671387));
#2845 = VECTOR('',#2846,1.);
#2846 = DIRECTION('',(-7.30636565603E-06,0.991444594061,-0.130528222445)
  );
#2847 = PLANE('',#2848);
#2848 = AXIS2_PLACEMENT_3D('',#2849,#2850,#2851);
#2849 = CARTESIAN_POINT('',(-8.706261135342,-65.33036745875,
    41.988770006385));
#2850 = DIRECTION('',(-0.999999999973,-7.353594603341E-06,
    1.201582243466E-07));
#2851 = DIRECTION('',(7.353594603341E-06,-0.999999999973,
    1.009741958683E-28));
#2852 = ADVANCED_FACE('',(#2853),#2870,.T.);
#2853 = FACE_BOUND('',#2854,.T.);
#2854 = EDGE_LOOP('',(#2855,#2863,#2864));
#2855 = ORIENTED_EDGE('',*,*,#2856,.T.);
#2856 = EDGE_CURVE('',#2857,#2811,#2859,.T.);
#2857 = VERTEX_POINT('',#2858);
#2858 = CARTESIAN_POINT('',(-8.706268310547,-64.68236541748,
    21.931848526001));
#2859 = LINE('',#2860,#2861);
#2860 = CARTESIAN_POINT('',(-8.706268310547,-64.68236541748,
    21.931848526001));
#2861 = VECTOR('',#2862,1.);
#2862 = DIRECTION('',(7.30647499418E-06,-0.99144481786,0.130526522534));
#2863 = ORIENTED_EDGE('',*,*,#2833,.F.);
#2864 = ORIENTED_EDGE('',*,*,#2865,.T.);
#2865 = EDGE_CURVE('',#2834,#2857,#2866,.T.);
#2866 = LINE('',#2867,#2868);
#2867 = CARTESIAN_POINT('',(-8.706259727478,-65.19999694824,
    61.684101104736));
#2868 = VECTOR('',#2869,1.);
#2869 = DIRECTION('',(-2.158957221288E-07,1.30203351638E-02,
    -0.999915231843));
#2870 = PLANE('',#2871);
#2871 = AXIS2_PLACEMENT_3D('',#2872,#2873,#2874);
#2872 = CARTESIAN_POINT('',(-8.706263087985,-65.069628375,
    41.695329688968));
#2873 = DIRECTION('',(-0.999999999973,-7.353703431059E-06,
    1.201582243466E-07));
#2874 = DIRECTION('',(7.353703431059E-06,-0.999999999973,
    1.009741958683E-28));
#2875 = ADVANCED_FACE('',(#2876),#2893,.T.);
#2876 = FACE_BOUND('',#2877,.T.);
#2877 = EDGE_LOOP('',(#2878,#2886,#2887));
#2878 = ORIENTED_EDGE('',*,*,#2879,.T.);
#2879 = EDGE_CURVE('',#2880,#2857,#2882,.T.);
#2880 = VERTEX_POINT('',#2881);
#2881 = CARTESIAN_POINT('',(-8.706263542175,-64.68236541748,
    61.752250671387));
#2882 = LINE('',#2883,#2884);
#2883 = CARTESIAN_POINT('',(-8.706263542175,-64.68236541748,
    61.752250671387));
#2884 = VECTOR('',#2885,1.);
#2885 = DIRECTION('',(-1.197469469199E-07,0.,-1.));
#2886 = ORIENTED_EDGE('',*,*,#2865,.F.);
#2887 = ORIENTED_EDGE('',*,*,#2888,.T.);
#2888 = EDGE_CURVE('',#2834,#2880,#2889,.T.);
#2889 = LINE('',#2890,#2891);
#2890 = CARTESIAN_POINT('',(-8.706259727478,-65.19999694824,
    61.684101104736));
#2891 = VECTOR('',#2892,1.);
#2892 = DIRECTION('',(-7.306471510082E-06,0.991444345089,0.130530113528)
  );
#2893 = PLANE('',#2894);
#2894 = AXIS2_PLACEMENT_3D('',#2895,#2896,#2897);
#2895 = CARTESIAN_POINT('',(-8.706264951701,-64.81251215227,
    41.954694310498));
#2896 = DIRECTION('',(-0.999999999973,-7.385288068591E-06,
    1.197469469166E-07));
#2897 = DIRECTION('',(7.385288068591E-06,-0.999999999973,
    -1.009741958683E-28));
#2898 = ADVANCED_FACE('',(#2899),#2916,.T.);
#2899 = FACE_BOUND('',#2900,.T.);
#2900 = EDGE_LOOP('',(#2901,#2909,#2910));
#2901 = ORIENTED_EDGE('',*,*,#2902,.T.);
#2902 = EDGE_CURVE('',#2903,#2857,#2905,.T.);
#2903 = VERTEX_POINT('',#2904);
#2904 = CARTESIAN_POINT('',(-8.706272125244,-64.19999694824,
    21.732048034668));
#2905 = LINE('',#2906,#2907);
#2906 = CARTESIAN_POINT('',(-8.706272125244,-64.19999694824,
    21.732048034668));
#2907 = VECTOR('',#2908,1.);
#2908 = DIRECTION('',(7.306299816722E-06,-0.923881611825,0.382678412351)
  );
#2909 = ORIENTED_EDGE('',*,*,#2879,.F.);
#2910 = ORIENTED_EDGE('',*,*,#2911,.T.);
#2911 = EDGE_CURVE('',#2880,#2903,#2912,.T.);
#2912 = LINE('',#2913,#2914);
#2913 = CARTESIAN_POINT('',(-8.706263542175,-64.68236541748,
    61.752250671387));
#2914 = VECTOR('',#2915,1.);
#2915 = DIRECTION('',(-2.144528234603E-07,1.205224867847E-02,
    -0.999927369013));
#2916 = PLANE('',#2917);
#2917 = AXIS2_PLACEMENT_3D('',#2918,#2919,#2920);
#2918 = CARTESIAN_POINT('',(-8.706266904126,-64.56068567903,
    41.662298531923));
#2919 = DIRECTION('',(-0.999999999969,-7.858664088604E-06,
    1.197469469162E-07));
#2920 = DIRECTION('',(7.858664088604E-06,-0.999999999969,0.));
#2921 = ADVANCED_FACE('',(#2922),#2939,.T.);
#2922 = FACE_BOUND('',#2923,.T.);
#2923 = EDGE_LOOP('',(#2924,#2932,#2933));
#2924 = ORIENTED_EDGE('',*,*,#2925,.T.);
#2925 = EDGE_CURVE('',#2926,#2903,#2928,.T.);
#2926 = VERTEX_POINT('',#2927);
#2927 = CARTESIAN_POINT('',(-8.706267356873,-64.19999694824,
    61.952049255371));
#2928 = LINE('',#2929,#2930);
#2929 = CARTESIAN_POINT('',(-8.706267356873,-64.19999694824,
    61.952049255371));
#2930 = VECTOR('',#2931,1.);
#2931 = DIRECTION('',(-1.18557221216E-07,0.,-1.));
#2932 = ORIENTED_EDGE('',*,*,#2911,.F.);
#2933 = ORIENTED_EDGE('',*,*,#2934,.T.);
#2934 = EDGE_CURVE('',#2880,#2926,#2935,.T.);
#2935 = LINE('',#2936,#2937);
#2936 = CARTESIAN_POINT('',(-8.706263542175,-64.68236541748,
    61.752250671387));
#2937 = VECTOR('',#2938,1.);
#2938 = DIRECTION('',(-7.306310030768E-06,0.923882903391,0.382675294171)
  );
#2939 = PLANE('',#2940);
#2940 = AXIS2_PLACEMENT_3D('',#2941,#2942,#2943);
#2941 = CARTESIAN_POINT('',(-8.706268768131,-64.32107465529,
    41.921899760487));
#2942 = DIRECTION('',(-0.999999999968,-7.957370921206E-06,
    1.185572212123E-07));
#2943 = DIRECTION('',(7.957370921206E-06,-0.999999999968,
    2.019483917366E-28));
#2944 = ADVANCED_FACE('',(#2945),#2962,.T.);
#2945 = FACE_BOUND('',#2946,.T.);
#2946 = EDGE_LOOP('',(#2947,#2955,#2956));
#2947 = ORIENTED_EDGE('',*,*,#2948,.T.);
#2948 = EDGE_CURVE('',#2949,#2903,#2951,.T.);
#2949 = VERTEX_POINT('',#2950);
#2950 = CARTESIAN_POINT('',(-8.706274986267,-63.78578567504,
    21.414209365845));
#2951 = LINE('',#2952,#2953);
#2952 = CARTESIAN_POINT('',(-8.706274986267,-63.78578567504,
    21.414209365845));
#2953 = VECTOR('',#2954,1.);
#2954 = DIRECTION('',(5.479797011298E-06,-0.793350398504,0.608765262777)
  );
#2955 = ORIENTED_EDGE('',*,*,#2925,.F.);
#2956 = ORIENTED_EDGE('',*,*,#2957,.T.);
#2957 = EDGE_CURVE('',#2926,#2949,#2958,.T.);
#2958 = LINE('',#2959,#2960);
#2959 = CARTESIAN_POINT('',(-8.706267356873,-64.19999694824,
    61.952049255371));
#2960 = VECTOR('',#2961,1.);
#2961 = DIRECTION('',(-1.881944452033E-07,1.021735872176E-02,
    -0.999947801428));
#2962 = PLANE('',#2963);
#2963 = AXIS2_PLACEMENT_3D('',#2964,#2965,#2966);
#2964 = CARTESIAN_POINT('',(-8.706270479038,-64.09537135273,
    41.632592054913));
#2965 = DIRECTION('',(-0.999999999977,-6.816185513291E-06,
    1.185572212133E-07));
#2966 = DIRECTION('',(6.816185513291E-06,-0.999999999977,
    -1.009741958683E-28));
#2967 = ADVANCED_FACE('',(#2968),#2985,.T.);
#2968 = FACE_BOUND('',#2969,.T.);
#2969 = EDGE_LOOP('',(#2970,#2978,#2979));
#2970 = ORIENTED_EDGE('',*,*,#2971,.T.);
#2971 = EDGE_CURVE('',#2972,#2949,#2974,.T.);
#2972 = VERTEX_POINT('',#2973);
#2973 = CARTESIAN_POINT('',(-8.70627117157,-63.78578567504,
    62.269889831543));
#2974 = LINE('',#2975,#2976);
#2975 = CARTESIAN_POINT('',(-8.70627117157,-63.78578567504,
    62.269889831543));
#2976 = VECTOR('',#2977,1.);
#2977 = DIRECTION('',(-9.337005826712E-08,0.,-1.));
#2978 = ORIENTED_EDGE('',*,*,#2957,.F.);
#2979 = ORIENTED_EDGE('',*,*,#2980,.T.);
#2980 = EDGE_CURVE('',#2926,#2972,#2981,.T.);
#2981 = LINE('',#2982,#2983);
#2982 = CARTESIAN_POINT('',(-8.706267356873,-64.19999694824,
    61.952049255371));
#2983 = VECTOR('',#2984,1.);
#2984 = DIRECTION('',(-7.306379765997E-06,0.793348634131,0.608767562103)
  );
#2985 = PLANE('',#2986);
#2986 = AXIS2_PLACEMENT_3D('',#2987,#2988,#2989);
#2987 = CARTESIAN_POINT('',(-8.706272110685,-63.88959938049,
    41.892586667836));
#2988 = DIRECTION('',(-0.999999999957,-9.281191284192E-06,
    9.33700582631E-08));
#2989 = DIRECTION('',(9.281191284192E-06,-0.999999999957,
    1.009741958683E-28));
#2990 = ADVANCED_FACE('',(#2991),#3008,.T.);
#2991 = FACE_BOUND('',#2992,.T.);
#2992 = EDGE_LOOP('',(#2993,#3001,#3002));
#2993 = ORIENTED_EDGE('',*,*,#2994,.T.);
#2994 = EDGE_CURVE('',#2995,#2949,#2997,.T.);
#2995 = VERTEX_POINT('',#2996);
#2996 = CARTESIAN_POINT('',(-8.706276893616,-63.46794891357,
    20.999996185303));
#2997 = LINE('',#2998,#2999);
#2998 = CARTESIAN_POINT('',(-8.706276893616,-63.46794891357,
    20.999996185303));
#2999 = VECTOR('',#3000,1.);
#3000 = DIRECTION('',(3.653195544069E-06,-0.608761199073,0.793353516719)
  );
#3001 = ORIENTED_EDGE('',*,*,#2971,.F.);
#3002 = ORIENTED_EDGE('',*,*,#3003,.T.);
#3003 = EDGE_CURVE('',#2972,#2995,#3004,.T.);
#3004 = LINE('',#3005,#3006);
#3005 = CARTESIAN_POINT('',(-8.70627117157,-63.78578567504,
    62.269889831543));
#3006 = VECTOR('',#3007,1.);
#3007 = DIRECTION('',(-1.386452861361E-07,7.701191063715E-03,
    -0.999970345388));
#3008 = PLANE('',#3009);
#3009 = AXIS2_PLACEMENT_3D('',#3010,#3011,#3012);
#3010 = CARTESIAN_POINT('',(-8.706273573214,-63.70542512646,
    41.608276230427));
#3011 = DIRECTION('',(-0.999999999983,-5.879349875415E-06,
    9.33700582655E-08));
#3012 = DIRECTION('',(5.879349875415E-06,-0.999999999983,0.));
#3013 = ADVANCED_FACE('',(#3014),#3031,.T.);
#3014 = FACE_BOUND('',#3015,.T.);
#3015 = EDGE_LOOP('',(#3016,#3024,#3025));
#3016 = ORIENTED_EDGE('',*,*,#3017,.T.);
#3017 = EDGE_CURVE('',#3018,#2995,#3020,.T.);
#3018 = VERTEX_POINT('',#3019);
#3019 = CARTESIAN_POINT('',(-8.706274032593,-63.46794891357,
    62.684101104736));
#3020 = LINE('',#3021,#3022);
#3021 = CARTESIAN_POINT('',(-8.706274032593,-63.46794891357,
    62.684101104736));
#3022 = VECTOR('',#3023,1.);
#3023 = DIRECTION('',(-6.86358254483E-08,0.,-1.));
#3024 = ORIENTED_EDGE('',*,*,#3003,.F.);
#3025 = ORIENTED_EDGE('',*,*,#3026,.T.);
#3026 = EDGE_CURVE('',#2972,#3018,#3027,.T.);
#3027 = LINE('',#3028,#3029);
#3028 = CARTESIAN_POINT('',(-8.70627117157,-63.78578567504,
    62.269889831543));
#3029 = VECTOR('',#3030,1.);
#3030 = DIRECTION('',(-5.479809198042E-06,0.608762963429,0.793352162868)
  );
#3031 = PLANE('',#3032);
#3032 = AXIS2_PLACEMENT_3D('',#3033,#3034,#3035);
#3033 = CARTESIAN_POINT('',(-8.706274737967,-63.547511967,
    41.868715521554));
#3034 = DIRECTION('',(-0.999999999959,-9.090995856928E-06,
    6.863582544546E-08));
#3035 = DIRECTION('',(9.090995856928E-06,-0.999999999959,
    1.009741958683E-28));
#3036 = ADVANCED_FACE('',(#3037),#3054,.T.);
#3037 = FACE_BOUND('',#3038,.T.);
#3038 = EDGE_LOOP('',(#3039,#3047,#3048));
#3039 = ORIENTED_EDGE('',*,*,#3040,.T.);
#3040 = EDGE_CURVE('',#3041,#2995,#3043,.T.);
#3041 = VERTEX_POINT('',#3042);
#3042 = CARTESIAN_POINT('',(-8.70627784729,-63.26814651489,
    20.517635345459));
#3043 = LINE('',#3044,#3045);
#3044 = CARTESIAN_POINT('',(-8.70627784729,-63.26814651489,
    20.517635345459));
#3045 = VECTOR('',#3046,1.);
#3046 = DIRECTION('',(1.826597060234E-06,-0.382686696896,0.92387818029)
  );
#3047 = ORIENTED_EDGE('',*,*,#3017,.F.);
#3048 = ORIENTED_EDGE('',*,*,#3049,.T.);
#3049 = EDGE_CURVE('',#3018,#3041,#3050,.T.);
#3050 = LINE('',#3051,#3052);
#3051 = CARTESIAN_POINT('',(-8.706274032593,-63.46794891357,
    62.684101104736));
#3052 = VECTOR('',#3053,1.);
#3053 = DIRECTION('',(-9.046654427129E-08,4.738366189297E-03,
    -0.99998877388));
#3054 = PLANE('',#3055);
#3055 = AXIS2_PLACEMENT_3D('',#3056,#3057,#3058);
#3056 = CARTESIAN_POINT('',(-8.706275713215,-63.41740337006,
    41.591050684103));
#3057 = DIRECTION('',(-0.999999999989,-4.607387539209E-06,
    6.863582544757E-08));
#3058 = DIRECTION('',(4.607387539209E-06,-0.999999999989,
    1.009741958683E-28));
#3059 = ADVANCED_FACE('',(#3060),#3077,.T.);
#3060 = FACE_BOUND('',#3061,.T.);
#3061 = EDGE_LOOP('',(#3062,#3070,#3071));
#3062 = ORIENTED_EDGE('',*,*,#3063,.T.);
#3063 = EDGE_CURVE('',#3064,#3041,#3066,.T.);
#3064 = VERTEX_POINT('',#3065);
#3065 = CARTESIAN_POINT('',(-8.706275939941,-63.26814651489,
    63.16646194458));
#3066 = LINE('',#3067,#3068);
#3067 = CARTESIAN_POINT('',(-8.706275939941,-63.26814651489,
    63.16646194458));
#3068 = VECTOR('',#3069,1.);
#3069 = DIRECTION('',(-4.472218311516E-08,0.,-1.));
#3070 = ORIENTED_EDGE('',*,*,#3049,.F.);
#3071 = ORIENTED_EDGE('',*,*,#3072,.T.);
#3072 = EDGE_CURVE('',#3018,#3064,#3073,.T.);
#3073 = LINE('',#3074,#3075);
#3074 = CARTESIAN_POINT('',(-8.706274032593,-63.46794891357,
    62.684101104736));
#3075 = VECTOR('',#3076,1.);
#3076 = DIRECTION('',(-3.65319412045E-06,0.382686696894,0.923878180285)
  );
#3077 = PLANE('',#3078);
#3078 = AXIS2_PLACEMENT_3D('',#3079,#3080,#3081);
#3079 = CARTESIAN_POINT('',(-8.706276410719,-63.31812065462,
    41.851866186014));
#3080 = DIRECTION('',(-0.999999999953,-9.654142669244E-06,
    4.472218311307E-08));
#3081 = DIRECTION('',(9.654142669244E-06,-0.999999999953,0.));
#3082 = ADVANCED_FACE('',(#3083),#3100,.T.);
#3083 = FACE_BOUND('',#3084,.T.);
#3084 = EDGE_LOOP('',(#3085,#3093,#3094));
#3085 = ORIENTED_EDGE('',*,*,#3086,.T.);
#3086 = EDGE_CURVE('',#3087,#3041,#3089,.T.);
#3087 = VERTEX_POINT('',#3088);
#3088 = CARTESIAN_POINT('',(-8.70627784729,-63.20000076293,
    19.999996185303));
#3089 = LINE('',#3090,#3091);
#3090 = CARTESIAN_POINT('',(-8.70627784729,-63.20000076293,
    19.999996185303));
#3091 = VECTOR('',#3092,1.);
#3092 = DIRECTION('',(0.,-0.130521040556,0.99144553959));
#3093 = ORIENTED_EDGE('',*,*,#3063,.F.);
#3094 = ORIENTED_EDGE('',*,*,#3095,.T.);
#3095 = EDGE_CURVE('',#3064,#3087,#3096,.T.);
#3096 = LINE('',#3097,#3098);
#3097 = CARTESIAN_POINT('',(-8.706275939941,-63.26814651489,
    63.16646194458));
#3098 = VECTOR('',#3099,1.);
#3099 = DIRECTION('',(-4.418583320435E-08,1.578671448725E-03,
    -0.999998753897));
#3100 = PLANE('',#3101);
#3101 = AXIS2_PLACEMENT_3D('',#3102,#3103,#3104);
#3102 = CARTESIAN_POINT('',(-8.706276899383,-63.25090489987,
    41.582125929731));
#3103 = DIRECTION('',(-1.,3.397123466186E-07,4.472218311516E-08));
#3104 = DIRECTION('',(-3.397123466186E-07,-1.,3.155443620884E-30));
#3105 = ADVANCED_FACE('',(#3106),#3123,.T.);
#3106 = FACE_BOUND('',#3107,.T.);
#3107 = EDGE_LOOP('',(#3108,#3116,#3117));
#3108 = ORIENTED_EDGE('',*,*,#3109,.T.);
#3109 = EDGE_CURVE('',#3110,#3087,#3112,.T.);
#3110 = VERTEX_POINT('',#3111);
#3111 = CARTESIAN_POINT('',(-8.706276893616,-63.20000076293,
    63.684101104736));
#3112 = LINE('',#3113,#3114);
#3113 = CARTESIAN_POINT('',(-8.706276893616,-63.20000076293,
    63.684101104736));
#3114 = VECTOR('',#3115,1.);
#3115 = DIRECTION('',(-2.183115158626E-08,0.,-1.));
#3116 = ORIENTED_EDGE('',*,*,#3095,.F.);
#3117 = ORIENTED_EDGE('',*,*,#3118,.T.);
#3118 = EDGE_CURVE('',#3064,#3110,#3119,.T.);
#3119 = LINE('',#3120,#3121);
#3120 = CARTESIAN_POINT('',(-8.706275939941,-63.26814651489,
    63.16646194458));
#3121 = VECTOR('',#3122,1.);
#3122 = DIRECTION('',(-1.826593156003E-06,0.130521040555,0.991445539588)
  );
#3123 = PLANE('',#3124);
#3124 = AXIS2_PLACEMENT_3D('',#3125,#3126,#3127);
#3125 = CARTESIAN_POINT('',(-8.706277129173,-63.21703808228,
    41.84315178023));
#3126 = DIRECTION('',(-0.9999999999,-1.416045678013E-05,
    2.183115158407E-08));
#3127 = DIRECTION('',(1.416045678013E-05,-0.9999999999,0.));
#3128 = ADVANCED_FACE('',(#3129),#3146,.T.);
#3129 = FACE_BOUND('',#3130,.T.);
#3130 = EDGE_LOOP('',(#3131,#3139,#3145));
#3131 = ORIENTED_EDGE('',*,*,#3132,.T.);
#3132 = EDGE_CURVE('',#2572,#3133,#3135,.T.);
#3133 = VERTEX_POINT('',#3134);
#3134 = CARTESIAN_POINT('',(-8.706273078918,-68.15000152587,
    83.684104919434));
#3135 = LINE('',#3136,#3137);
#3136 = CARTESIAN_POINT('',(-8.706248283386,-67.19999694824,
    19.999996185303));
#3137 = VECTOR('',#3138,1.);
#3138 = DIRECTION('',(-3.893086407354E-07,-1.491579158022E-02,
    0.999888753393));
#3139 = ORIENTED_EDGE('',*,*,#3140,.T.);
#3140 = EDGE_CURVE('',#3133,#2574,#3141,.T.);
#3141 = LINE('',#3142,#3143);
#3142 = CARTESIAN_POINT('',(-8.706273078918,-68.15000152587,
    83.684104919434));
#3143 = VECTOR('',#3144,1.);
#3144 = DIRECTION('',(1.28601010543E-06,4.744672364978E-02,
    -0.99887377001));
#3145 = ORIENTED_EDGE('',*,*,#2571,.F.);
#3146 = PLANE('',#3147);
#3147 = AXIS2_PLACEMENT_3D('',#3148,#3149,#3150);
#3148 = CARTESIAN_POINT('',(-8.706256191571,-67.51212325956,
    51.845916695201));
#3149 = DIRECTION('',(-0.99999999962,2.756389839001E-05,
    2.183115157797E-08));
#3150 = DIRECTION('',(-2.756389839001E-05,-0.99999999962,0.));
#3151 = ADVANCED_FACE('',(#3152),#3169,.T.);
#3152 = FACE_BOUND('',#3153,.T.);
#3153 = EDGE_LOOP('',(#3154,#3162,#3163));
#3154 = ORIENTED_EDGE('',*,*,#3155,.T.);
#3155 = EDGE_CURVE('',#3156,#2574,#3158,.T.);
#3156 = VERTEX_POINT('',#3157);
#3157 = CARTESIAN_POINT('',(-8.706266403198,-65.19999694824,
    83.684104919434));
#3158 = LINE('',#3159,#3160);
#3159 = CARTESIAN_POINT('',(-8.706266403198,-65.19999694824,
    83.684104919434));
#3160 = VECTOR('',#3161,1.);
#3161 = DIRECTION('',(9.489412329677E-07,-9.950370023004E-02,
    -0.995037192089));
#3162 = ORIENTED_EDGE('',*,*,#3140,.F.);
#3163 = ORIENTED_EDGE('',*,*,#3164,.T.);
#3164 = EDGE_CURVE('',#3133,#3156,#3165,.T.);
#3165 = LINE('',#3166,#3167);
#3166 = CARTESIAN_POINT('',(-8.706273078918,-68.15000152587,
    83.684104919434));
#3167 = VECTOR('',#3168,1.);
#3168 = DIRECTION('',(2.262952493509E-06,0.999999999997,0.));
#3169 = PLANE('',#3170);
#3170 = AXIS2_PLACEMENT_3D('',#3171,#3172,#3173);
#3171 = CARTESIAN_POINT('',(-8.706259299866,-66.91819778696,
    74.368998924407));
#3172 = DIRECTION('',(-0.999999999997,2.262952493508E-06,
    -1.179969340693E-06));
#3173 = DIRECTION('',(-2.262952493509E-06,-0.999999999997,
    -4.038967834732E-28));
#3174 = ADVANCED_FACE('',(#3175),#3199,.T.);
#3175 = FACE_BOUND('',#3176,.T.);
#3176 = EDGE_LOOP('',(#3177,#3185,#3193));
#3177 = ORIENTED_EDGE('',*,*,#3178,.T.);
#3178 = EDGE_CURVE('',#3133,#3179,#3181,.T.);
#3179 = VERTEX_POINT('',#3180);
#3180 = CARTESIAN_POINT('',(-8.706261634827,-69.79350280761,
    83.467727661133));
#3181 = LINE('',#3182,#3183);
#3182 = CARTESIAN_POINT('',(-8.706273078918,-68.15000152587,
    83.684104919434));
#3183 = VECTOR('',#3184,1.);
#3184 = DIRECTION('',(6.903663893066E-06,-0.991444376568,-0.130529874447
    ));
#3185 = ORIENTED_EDGE('',*,*,#3186,.T.);
#3186 = EDGE_CURVE('',#3179,#3187,#3189,.T.);
#3187 = VERTEX_POINT('',#3188);
#3188 = CARTESIAN_POINT('',(-5.531322956085,-68.14999389648,
    83.684120178223));
#3189 = LINE('',#3190,#3191);
#3190 = CARTESIAN_POINT('',(-8.706261634827,-69.79350280761,
    83.467727661133));
#3191 = VECTOR('',#3192,1.);
#3192 = DIRECTION('',(0.886446991518,0.458869816782,6.041707105895E-02)
  );
#3193 = ORIENTED_EDGE('',*,*,#3194,.T.);
#3194 = EDGE_CURVE('',#3187,#3133,#3195,.T.);
#3195 = LINE('',#3196,#3197);
#3196 = CARTESIAN_POINT('',(-5.531322956085,-68.14999389648,
    83.684120178223));
#3197 = VECTOR('',#3198,1.);
#3198 = DIRECTION('',(-0.999999999986,-2.402996656946E-06,
    -4.805993313893E-06));
#3199 = PLANE('',#3200);
#3200 = AXIS2_PLACEMENT_3D('',#3201,#3202,#3203);
#3201 = CARTESIAN_POINT('',(-7.431540398728,-68.66167889592,
    83.616745105451));
#3202 = DIRECTION('',(-4.451212192999E-06,-0.13052987448,0.991444376578)
  );
#3203 = DIRECTION('',(-1.058791184068E-22,0.991444376588,0.130529874481)
  );
#3204 = ADVANCED_FACE('',(#3205),#3222,.T.);
#3205 = FACE_BOUND('',#3206,.T.);
#3206 = EDGE_LOOP('',(#3207,#3215,#3216));
#3207 = ORIENTED_EDGE('',*,*,#3208,.T.);
#3208 = EDGE_CURVE('',#3209,#3187,#3211,.T.);
#3209 = VERTEX_POINT('',#3210);
#3210 = CARTESIAN_POINT('',(-5.531311511993,-69.79349517822,
    83.467750549316));
#3211 = LINE('',#3212,#3213);
#3212 = CARTESIAN_POINT('',(-5.531311511993,-69.79349517822,
    83.467750549316));
#3213 = VECTOR('',#3214,1.);
#3214 = DIRECTION('',(-6.903668040416E-06,0.991444972175,0.130525350417)
  );
#3215 = ORIENTED_EDGE('',*,*,#3186,.F.);
#3216 = ORIENTED_EDGE('',*,*,#3217,.T.);
#3217 = EDGE_CURVE('',#3179,#3209,#3218,.T.);
#3218 = LINE('',#3219,#3220);
#3219 = CARTESIAN_POINT('',(-8.706261634827,-69.79350280761,
    83.467727661133));
#3220 = VECTOR('',#3221,1.);
#3221 = DIRECTION('',(0.999999999971,2.402996656912E-06,
    7.208989970735E-06));
#3222 = PLANE('',#3223);
#3223 = AXIS2_PLACEMENT_3D('',#3224,#3225,#3226);
#3224 = CARTESIAN_POINT('',(-6.806044343052,-69.28181784488,
    83.535104919994));
#3225 = DIRECTION('',(-6.833664880281E-06,-0.130525350464,0.991444972169
    ));
#3226 = DIRECTION('',(-1.058791184068E-22,0.991444972192,0.130525350467)
  );
#3227 = ADVANCED_FACE('',(#3228),#3245,.T.);
#3228 = FACE_BOUND('',#3229,.T.);
#3229 = EDGE_LOOP('',(#3230,#3238,#3244));
#3230 = ORIENTED_EDGE('',*,*,#3231,.T.);
#3231 = EDGE_CURVE('',#3179,#3232,#3234,.T.);
#3232 = VERTEX_POINT('',#3233);
#3233 = CARTESIAN_POINT('',(-8.706250190735,-71.32499694824,
    82.833366394043));
#3234 = LINE('',#3235,#3236);
#3235 = CARTESIAN_POINT('',(-8.706261634827,-69.79350280761,
    83.467727661133));
#3236 = VECTOR('',#3237,1.);
#3237 = DIRECTION('',(6.903697886405E-06,-0.92388046595,-0.382681178774)
  );
#3238 = ORIENTED_EDGE('',*,*,#3239,.T.);
#3239 = EDGE_CURVE('',#3232,#3209,#3240,.T.);
#3240 = LINE('',#3241,#3242);
#3241 = CARTESIAN_POINT('',(-8.706250190735,-71.32499694824,
    82.833366394043));
#3242 = VECTOR('',#3243,1.);
#3243 = DIRECTION('',(0.886447210376,0.427597383474,0.177120921583));
#3244 = ORIENTED_EDGE('',*,*,#3217,.F.);
#3245 = PLANE('',#3246);
#3246 = AXIS2_PLACEMENT_3D('',#3247,#3248,#3249);
#3247 = CARTESIAN_POINT('',(-7.431527750945,-70.27030805818,
    83.270237743054));
#3248 = DIRECTION('',(-5.740663420011E-06,-0.382681178813,0.923880465942
    ));
#3249 = DIRECTION('',(4.235164736272E-22,0.923880465957,0.38268117882));
#3250 = ADVANCED_FACE('',(#3251),#3268,.T.);
#3251 = FACE_BOUND('',#3252,.T.);
#3252 = EDGE_LOOP('',(#3253,#3261,#3262));
#3253 = ORIENTED_EDGE('',*,*,#3254,.T.);
#3254 = EDGE_CURVE('',#3255,#3209,#3257,.T.);
#3255 = VERTEX_POINT('',#3256);
#3256 = CARTESIAN_POINT('',(-5.531300544739,-71.32499694824,
    82.833381652832));
#3257 = LINE('',#3258,#3259);
#3258 = CARTESIAN_POINT('',(-5.531300544739,-71.32499694824,
    82.833381652832));
#3259 = VECTOR('',#3260,1.);
#3260 = DIRECTION('',(-6.616004023088E-06,0.923879512753,0.382683480008)
  );
#3261 = ORIENTED_EDGE('',*,*,#3239,.F.);
#3262 = ORIENTED_EDGE('',*,*,#3263,.T.);
#3263 = EDGE_CURVE('',#3232,#3255,#3264,.T.);
#3264 = LINE('',#3265,#3266);
#3265 = CARTESIAN_POINT('',(-8.706250190735,-71.32499694824,
    82.833366394043));
#3266 = VECTOR('',#3267,1.);
#3267 = DIRECTION('',(0.999999999988,0.,4.805994035706E-06));
#3268 = PLANE('',#3269);
#3269 = AXIS2_PLACEMENT_3D('',#3270,#3271,#3272);
#3270 = CARTESIAN_POINT('',(-6.806032560839,-70.84818588987,
    83.030877162372));
#3271 = DIRECTION('',(-4.440159428072E-06,-0.38268348004,0.923879512753)
  );
#3272 = DIRECTION('',(0.,0.923879512762,0.382683480044));
#3273 = ADVANCED_FACE('',(#3274),#3291,.T.);
#3274 = FACE_BOUND('',#3275,.T.);
#3275 = EDGE_LOOP('',(#3276,#3284,#3290));
#3276 = ORIENTED_EDGE('',*,*,#3277,.T.);
#3277 = EDGE_CURVE('',#3232,#3278,#3280,.T.);
#3278 = VERTEX_POINT('',#3279);
#3279 = CARTESIAN_POINT('',(-8.706239700317,-72.64012908935,
    81.824226379395));
#3280 = LINE('',#3281,#3282);
#3281 = CARTESIAN_POINT('',(-8.706250190735,-71.32499694824,
    82.833366394043));
#3282 = VECTOR('',#3283,1.);
#3283 = DIRECTION('',(6.328334921051E-06,-0.793352282681,-0.608762807278
    ));
#3284 = ORIENTED_EDGE('',*,*,#3285,.T.);
#3285 = EDGE_CURVE('',#3278,#3255,#3286,.T.);
#3286 = LINE('',#3287,#3288);
#3287 = CARTESIAN_POINT('',(-8.706239700317,-72.64012908935,
    81.824226379395));
#3288 = VECTOR('',#3289,1.);
#3289 = DIRECTION('',(0.886446341044,0.367186272666,0.281757210406));
#3290 = ORIENTED_EDGE('',*,*,#3263,.F.);
#3291 = PLANE('',#3292);
#3292 = AXIS2_PLACEMENT_3D('',#3293,#3294,#3295);
#3293 = CARTESIAN_POINT('',(-7.431518837372,-71.73444468214,
    82.519191093835));
#3294 = DIRECTION('',(-3.8128463388E-06,-0.608762807305,0.793352282676)
  );
#3295 = DIRECTION('',(0.,0.793352282682,0.608762807309));
#3296 = ADVANCED_FACE('',(#3297),#3314,.T.);
#3297 = FACE_BOUND('',#3298,.T.);
#3298 = EDGE_LOOP('',(#3299,#3307,#3308));
#3299 = ORIENTED_EDGE('',*,*,#3300,.T.);
#3300 = EDGE_CURVE('',#3301,#3255,#3303,.T.);
#3301 = VERTEX_POINT('',#3302);
#3302 = CARTESIAN_POINT('',(-5.531290531158,-72.64012145996,
    81.824249267578));
#3303 = LINE('',#3304,#3305);
#3304 = CARTESIAN_POINT('',(-5.531290531158,-72.64012145996,
    81.824249267578));
#3305 = VECTOR('',#3306,1.);
#3306 = DIRECTION('',(-6.040722315306E-06,0.793352799865,0.608762133275)
  );
#3307 = ORIENTED_EDGE('',*,*,#3285,.F.);
#3308 = ORIENTED_EDGE('',*,*,#3309,.T.);
#3309 = EDGE_CURVE('',#3278,#3301,#3310,.T.);
#3310 = LINE('',#3311,#3312);
#3311 = CARTESIAN_POINT('',(-8.706239700317,-72.64012908935,
    81.824226379395));
#3312 = VECTOR('',#3313,1.);
#3313 = DIRECTION('',(0.999999999971,2.402997378711E-06,
    7.208992136133E-06));
#3314 = PLANE('',#3315);
#3315 = AXIS2_PLACEMENT_3D('',#3316,#3317,#3318);
#3316 = CARTESIAN_POINT('',(-6.806023147489,-72.23067945677,
    82.138418905062));
#3317 = DIRECTION('',(-4.256420284953E-06,-0.608762133301,0.793352799857
    ));
#3318 = DIRECTION('',(0.,0.793352799864,0.608762133306));
#3319 = ADVANCED_FACE('',(#3320),#3337,.T.);
#3320 = FACE_BOUND('',#3321,.T.);
#3321 = EDGE_LOOP('',(#3322,#3323,#3331));
#3322 = ORIENTED_EDGE('',*,*,#3309,.F.);
#3323 = ORIENTED_EDGE('',*,*,#3324,.F.);
#3324 = EDGE_CURVE('',#3325,#3278,#3327,.T.);
#3325 = VERTEX_POINT('',#3326);
#3326 = CARTESIAN_POINT('',(-5.53128194809,-73.64925384521,
    80.509124755859));
#3327 = LINE('',#3328,#3329);
#3328 = CARTESIAN_POINT('',(-5.53128194809,-73.64925384521,
    80.509124755859));
#3329 = VECTOR('',#3330,1.);
#3330 = DIRECTION('',(-0.886452354681,0.281748950949,0.367178092373));
#3331 = ORIENTED_EDGE('',*,*,#3332,.T.);
#3332 = EDGE_CURVE('',#3325,#3301,#3333,.T.);
#3333 = LINE('',#3334,#3335);
#3334 = CARTESIAN_POINT('',(-5.53128194809,-73.64925384521,
    80.509124755859));
#3335 = VECTOR('',#3336,1.);
#3336 = DIRECTION('',(-5.177761984573E-06,0.608762133278,0.793352799869)
  );
#3337 = PLANE('',#3338);
#3338 = AXIS2_PLACEMENT_3D('',#3339,#3340,#3341);
#3339 = CARTESIAN_POINT('',(-6.806017234332,-72.95430327503,
    81.41479510957));
#3340 = DIRECTION('',(-2.482136733125E-06,-0.793352799885,0.608762133274
    ));
#3341 = DIRECTION('',(2.117582368136E-22,-0.608762133276,-0.793352799888
    ));
#3342 = ADVANCED_FACE('',(#3343),#3360,.T.);
#3343 = FACE_BOUND('',#3344,.T.);
#3344 = EDGE_LOOP('',(#3345,#3353,#3354));
#3345 = ORIENTED_EDGE('',*,*,#3346,.T.);
#3346 = EDGE_CURVE('',#3347,#3325,#3349,.T.);
#3347 = VERTEX_POINT('',#3348);
#3348 = CARTESIAN_POINT('',(-8.706232070923,-73.6492614746,
    80.509101867676));
#3349 = LINE('',#3350,#3351);
#3350 = CARTESIAN_POINT('',(-8.706232070923,-73.6492614746,
    80.509101867676));
#3351 = VECTOR('',#3352,1.);
#3352 = DIRECTION('',(0.999999999971,2.402996656912E-06,
    7.208989970735E-06));
#3353 = ORIENTED_EDGE('',*,*,#3324,.T.);
#3354 = ORIENTED_EDGE('',*,*,#3355,.T.);
#3355 = EDGE_CURVE('',#3278,#3347,#3356,.T.);
#3356 = LINE('',#3357,#3358);
#3357 = CARTESIAN_POINT('',(-8.706239700317,-72.64012908935,
    81.824226379395));
#3358 = VECTOR('',#3359,1.);
#3359 = DIRECTION('',(4.602455097411E-06,-0.60876213328,-0.793352799871)
  );
#3360 = PLANE('',#3361);
#3361 = AXIS2_PLACEMENT_3D('',#3362,#3363,#3364);
#3362 = CARTESIAN_POINT('',(-7.431504652493,-73.33507969514,
    80.918555979277));
#3363 = DIRECTION('',(-2.482135987581E-06,-0.793352799884,0.608762133275
    ));
#3364 = DIRECTION('',(0.,-0.608762133277,-0.793352799887));
#3365 = ADVANCED_FACE('',(#3366),#3383,.T.);
#3366 = FACE_BOUND('',#3367,.T.);
#3367 = EDGE_LOOP('',(#3368,#3369,#3377));
#3368 = ORIENTED_EDGE('',*,*,#3346,.F.);
#3369 = ORIENTED_EDGE('',*,*,#3370,.F.);
#3370 = EDGE_CURVE('',#3371,#3347,#3373,.T.);
#3371 = VERTEX_POINT('',#3372);
#3372 = CARTESIAN_POINT('',(-5.531276226044,-74.28362274169,
    78.97762298584));
#3373 = LINE('',#3374,#3375);
#3374 = CARTESIAN_POINT('',(-5.531276226044,-74.28362274169,
    78.97762298584));
#3375 = VECTOR('',#3376,1.);
#3376 = DIRECTION('',(-0.886451662588,0.177114463119,0.427590828771));
#3377 = ORIENTED_EDGE('',*,*,#3378,.T.);
#3378 = EDGE_CURVE('',#3371,#3325,#3379,.T.);
#3379 = LINE('',#3380,#3381);
#3380 = CARTESIAN_POINT('',(-5.531276226044,-74.28362274169,
    78.97762298584));
#3381 = VECTOR('',#3382,1.);
#3382 = DIRECTION('',(-3.451828186014E-06,0.382683480014,0.923879512768)
  );
#3383 = PLANE('',#3384);
#3384 = AXIS2_PLACEMENT_3D('',#3385,#3386,#3387);
#3385 = CARTESIAN_POINT('',(-6.806009028543,-73.84675855264,
    80.032304487752));
#3386 = DIRECTION('',(-5.386819888377E-07,-0.923879512774,0.382683480015
    ));
#3387 = DIRECTION('',(-2.64697796017E-23,-0.382683480015,-0.923879512774
    ));
#3388 = ADVANCED_FACE('',(#3389),#3406,.T.);
#3389 = FACE_BOUND('',#3390,.T.);
#3390 = EDGE_LOOP('',(#3391,#3399,#3400));
#3391 = ORIENTED_EDGE('',*,*,#3392,.T.);
#3392 = EDGE_CURVE('',#3393,#3371,#3395,.T.);
#3393 = VERTEX_POINT('',#3394);
#3394 = CARTESIAN_POINT('',(-8.706225395203,-74.28363037109,
    78.977600097656));
#3395 = LINE('',#3396,#3397);
#3396 = CARTESIAN_POINT('',(-8.706225395203,-74.28363037109,
    78.977600097656));
#3397 = VECTOR('',#3398,1.);
#3398 = DIRECTION('',(0.999999999971,2.402997378711E-06,
    7.208992136133E-06));
#3399 = ORIENTED_EDGE('',*,*,#3370,.T.);
#3400 = ORIENTED_EDGE('',*,*,#3401,.T.);
#3401 = EDGE_CURVE('',#3347,#3393,#3402,.T.);
#3402 = LINE('',#3403,#3404);
#3403 = CARTESIAN_POINT('',(-8.706232070923,-73.6492614746,
    80.509101867676));
#3404 = VECTOR('',#3405,1.);
#3405 = DIRECTION('',(4.027132883675E-06,-0.382683480013,-0.923879512766
    ));
#3406 = PLANE('',#3407);
#3407 = AXIS2_PLACEMENT_3D('',#3408,#3409,#3410);
#3408 = CARTESIAN_POINT('',(-7.431499030005,-74.08612564128,
    79.454420419805));
#3409 = DIRECTION('',(-5.386821505945E-07,-0.923879512774,0.382683480014
    ));
#3410 = DIRECTION('',(-2.64697796017E-23,-0.382683480015,-0.923879512774
    ));
#3411 = ADVANCED_FACE('',(#3412),#3429,.T.);
#3412 = FACE_BOUND('',#3413,.T.);
#3413 = EDGE_LOOP('',(#3414,#3415,#3423));
#3414 = ORIENTED_EDGE('',*,*,#3392,.F.);
#3415 = ORIENTED_EDGE('',*,*,#3416,.F.);
#3416 = EDGE_CURVE('',#3417,#3393,#3419,.T.);
#3417 = VERTEX_POINT('',#3418);
#3418 = CARTESIAN_POINT('',(-5.531272888184,-74.4999923706,
    77.334121704102));
#3419 = LINE('',#3420,#3421);
#3420 = CARTESIAN_POINT('',(-5.531272888184,-74.4999923706,
    77.334121704102));
#3421 = VECTOR('',#3422,1.);
#3422 = DIRECTION('',(-0.886451740678,6.040861104524E-02,0.458861756046)
  );
#3423 = ORIENTED_EDGE('',*,*,#3424,.T.);
#3424 = EDGE_CURVE('',#3417,#3371,#3425,.T.);
#3425 = LINE('',#3426,#3427);
#3426 = CARTESIAN_POINT('',(-5.531272888184,-74.4999923706,
    77.334121704102));
#3427 = VECTOR('',#3428,1.);
#3428 = DIRECTION('',(-2.013569845165E-06,0.13052535042,0.991444972196)
  );
#3429 = PLANE('',#3430);
#3430 = AXIS2_PLACEMENT_3D('',#3431,#3432,#3433);
#3431 = CARTESIAN_POINT('',(-6.806003903218,-74.35098935528,
    78.465933474084));
#3432 = DIRECTION('',(1.441483444646E-06,-0.991444972197,0.130525350423)
  );
#3433 = DIRECTION('',(0.,-0.130525350423,-0.991444972198));
#3434 = ADVANCED_FACE('',(#3435),#3459,.T.);
#3435 = FACE_BOUND('',#3436,.T.);
#3436 = EDGE_LOOP('',(#3437,#3445,#3453));
#3437 = ORIENTED_EDGE('',*,*,#3438,.T.);
#3438 = EDGE_CURVE('',#3439,#3417,#3441,.T.);
#3439 = VERTEX_POINT('',#3440);
#3440 = CARTESIAN_POINT('',(-5.531266212463,-74.5,48.169998168945));
#3441 = LINE('',#3442,#3443);
#3442 = CARTESIAN_POINT('',(-5.531266212463,-74.5,48.169998168945));
#3443 = VECTOR('',#3444,1.);
#3444 = DIRECTION('',(-2.289017945901E-07,2.616020509601E-07,1.));
#3445 = ORIENTED_EDGE('',*,*,#3446,.T.);
#3446 = EDGE_CURVE('',#3417,#3447,#3449,.T.);
#3447 = VERTEX_POINT('',#3448);
#3448 = CARTESIAN_POINT('',(-8.706266403198,-74.5,48.169998168945));
#3449 = LINE('',#3450,#3451);
#3450 = CARTESIAN_POINT('',(-5.531272888184,-74.4999923706,
    77.334121704102));
#3451 = VECTOR('',#3452,1.);
#3452 = DIRECTION('',(-0.108226954731,-2.600654560887E-07,
    -0.994126212445));
#3453 = ORIENTED_EDGE('',*,*,#3454,.T.);
#3454 = EDGE_CURVE('',#3447,#3439,#3455,.T.);
#3455 = LINE('',#3456,#3457);
#3456 = CARTESIAN_POINT('',(-8.706266403198,-74.5,48.169998168945));
#3457 = VECTOR('',#3458,1.);
#3458 = DIRECTION('',(1.,0.,0.));
#3459 = PLANE('',#3460);
#3460 = AXIS2_PLACEMENT_3D('',#3461,#3462,#3463);
#3461 = CARTESIAN_POINT('',(-6.368098601392,-74.49999638168,
    62.001389064054));
#3462 = DIRECTION('',(-0.,-1.,2.616020509601E-07));
#3463 = DIRECTION('',(0.,-2.616020509601E-07,-1.));
#3464 = ADVANCED_FACE('',(#3465),#3482,.T.);
#3465 = FACE_BOUND('',#3466,.T.);
#3466 = EDGE_LOOP('',(#3467,#3475,#3476));
#3467 = ORIENTED_EDGE('',*,*,#3468,.T.);
#3468 = EDGE_CURVE('',#3469,#3447,#3471,.T.);
#3469 = VERTEX_POINT('',#3470);
#3470 = CARTESIAN_POINT('',(-8.70622253418,-74.5,77.334098815918));
#3471 = LINE('',#3472,#3473);
#3472 = CARTESIAN_POINT('',(-8.70622253418,-74.5,77.334098815918));
#3473 = VECTOR('',#3474,1.);
#3474 = DIRECTION('',(-1.504212973534E-06,0.,-0.999999999999));
#3475 = ORIENTED_EDGE('',*,*,#3446,.F.);
#3476 = ORIENTED_EDGE('',*,*,#3477,.T.);
#3477 = EDGE_CURVE('',#3417,#3469,#3478,.T.);
#3478 = LINE('',#3479,#3480);
#3479 = CARTESIAN_POINT('',(-5.531272888184,-74.4999923706,
    77.334121704102));
#3480 = VECTOR('',#3481,1.);
#3481 = DIRECTION('',(-0.999999999971,-2.402997017811E-06,
    -7.208991053434E-06));
#3482 = PLANE('',#3483);
#3483 = AXIS2_PLACEMENT_3D('',#3484,#3485,#3486);
#3484 = CARTESIAN_POINT('',(-7.869427743264,-74.49999798913,
    63.502713751773));
#3485 = DIRECTION('',(2.4029970179E-06,-0.999999999997,
    -3.614619289671E-12));
#3486 = DIRECTION('',(-0.999999999997,-2.4029970179E-06,0.));
#3487 = ADVANCED_FACE('',(#3488),#3498,.T.);
#3488 = FACE_BOUND('',#3489,.T.);
#3489 = EDGE_LOOP('',(#3490,#3491,#3492));
#3490 = ORIENTED_EDGE('',*,*,#3477,.F.);
#3491 = ORIENTED_EDGE('',*,*,#3416,.T.);
#3492 = ORIENTED_EDGE('',*,*,#3493,.T.);
#3493 = EDGE_CURVE('',#3393,#3469,#3494,.T.);
#3494 = LINE('',#3495,#3496);
#3495 = CARTESIAN_POINT('',(-8.706225395203,-74.28363037109,
    78.977600097656));
#3496 = VECTOR('',#3497,1.);
#3497 = DIRECTION('',(1.725917010142E-06,-0.13052535042,-0.991444972197)
  );
#3498 = PLANE('',#3499);
#3499 = AXIS2_PLACEMENT_3D('',#3500,#3501,#3502);
#3500 = CARTESIAN_POINT('',(-7.431494499378,-74.43263339023,
    77.845788298677));
#3501 = DIRECTION('',(1.441483228124E-06,-0.991444972197,0.130525350423)
  );
#3502 = DIRECTION('',(2.64697796017E-23,-0.130525350423,-0.991444972198)
  );
#3503 = ADVANCED_FACE('',(#3504),#3514,.F.);
#3504 = FACE_BOUND('',#3505,.F.);
#3505 = EDGE_LOOP('',(#3506,#3512,#3513));
#3506 = ORIENTED_EDGE('',*,*,#3507,.T.);
#3507 = EDGE_CURVE('',#3156,#3187,#3508,.T.);
#3508 = LINE('',#3509,#3510);
#3509 = CARTESIAN_POINT('',(-8.706266403198,-65.19999694824,
    83.684104919434));
#3510 = VECTOR('',#3511,1.);
#3511 = DIRECTION('',(0.732582313356,-0.68067845136,3.520793102813E-06)
  );
#3512 = ORIENTED_EDGE('',*,*,#3194,.T.);
#3513 = ORIENTED_EDGE('',*,*,#3164,.T.);
#3514 = PLANE('',#3515);
#3515 = AXIS2_PLACEMENT_3D('',#3516,#3517,#3518);
#3516 = CARTESIAN_POINT('',(-7.566555586411,-67.12275639184,
    83.684110396897));
#3517 = DIRECTION('',(4.805993313933E-06,-1.087573455535E-11,
    -0.999999999988));
#3518 = DIRECTION('',(-0.999999999988,0.,-4.805993313933E-06));
#3519 = ADVANCED_FACE('',(#3520),#3537,.F.);
#3520 = FACE_BOUND('',#3521,.F.);
#3521 = EDGE_LOOP('',(#3522,#3523,#3531));
#3522 = ORIENTED_EDGE('',*,*,#3507,.F.);
#3523 = ORIENTED_EDGE('',*,*,#3524,.T.);
#3524 = EDGE_CURVE('',#3156,#3525,#3527,.T.);
#3525 = VERTEX_POINT('',#3526);
#3526 = CARTESIAN_POINT('',(-6.349967479706,-55.23738098144,
    83.684104919434));
#3527 = LINE('',#3528,#3529);
#3528 = CARTESIAN_POINT('',(-8.706266403198,-65.19999694824,
    83.684104919434));
#3529 = VECTOR('',#3530,1.);
#3530 = DIRECTION('',(0.23016410715,0.973151829768,0.));
#3531 = ORIENTED_EDGE('',*,*,#3532,.T.);
#3532 = EDGE_CURVE('',#3525,#3187,#3533,.T.);
#3533 = LINE('',#3534,#3535);
#3534 = CARTESIAN_POINT('',(-6.349967479706,-55.23738098144,
    83.684104919434));
#3535 = VECTOR('',#3536,1.);
#3536 = DIRECTION('',(6.327179770212E-02,-0.997996332465,
    1.179328740235E-06));
#3537 = PLANE('',#3538);
#3538 = AXIS2_PLACEMENT_3D('',#3539,#3540,#3541);
#3539 = CARTESIAN_POINT('',(-6.717008483259,-61.92953935412,
    83.684109709644));
#3540 = DIRECTION('',(3.940132106486E-06,-9.318967098474E-07,
    -0.999999999992));
#3541 = DIRECTION('',(-0.999999999992,8.077935669463E-28,
    -3.940132106488E-06));
#3542 = ADVANCED_FACE('',(#3543),#3560,.F.);
#3543 = FACE_BOUND('',#3544,.F.);
#3544 = EDGE_LOOP('',(#3545,#3553,#3554));
#3545 = ORIENTED_EDGE('',*,*,#3546,.T.);
#3546 = EDGE_CURVE('',#3547,#3525,#3549,.T.);
#3547 = VERTEX_POINT('',#3548);
#3548 = CARTESIAN_POINT('',(-6.349967479706,-55.,83.684104919434));
#3549 = LINE('',#3550,#3551);
#3550 = CARTESIAN_POINT('',(-6.349967479706,-55.,83.684104919434));
#3551 = VECTOR('',#3552,1.);
#3552 = DIRECTION('',(0.,-1.,0.));
#3553 = ORIENTED_EDGE('',*,*,#3524,.F.);
#3554 = ORIENTED_EDGE('',*,*,#3555,.F.);
#3555 = EDGE_CURVE('',#3547,#3156,#3556,.T.);
#3556 = LINE('',#3557,#3558);
#3557 = CARTESIAN_POINT('',(-6.349967479706,-55.,83.684104919434));
#3558 = VECTOR('',#3559,1.);
#3559 = DIRECTION('',(-0.225082015458,-0.974339820759,0.));
#3560 = PLANE('',#3561);
#3561 = AXIS2_PLACEMENT_3D('',#3562,#3563,#3564);
#3562 = CARTESIAN_POINT('',(-7.514763367878,-60.10155614104,
    83.684104919434));
#3563 = DIRECTION('',(-0.,-0.,-1.));
#3564 = DIRECTION('',(-1.,0.,0.));
#3565 = ADVANCED_FACE('',(#3566),#3583,.F.);
#3566 = FACE_BOUND('',#3567,.F.);
#3567 = EDGE_LOOP('',(#3568,#3576,#3577));
#3568 = ORIENTED_EDGE('',*,*,#3569,.T.);
#3569 = EDGE_CURVE('',#3570,#3547,#3572,.T.);
#3570 = VERTEX_POINT('',#3571);
#3571 = CARTESIAN_POINT('',(-10.88126564025,-55.,83.684104919434));
#3572 = LINE('',#3573,#3574);
#3573 = CARTESIAN_POINT('',(-10.88126564025,-55.,83.684104919434));
#3574 = VECTOR('',#3575,1.);
#3575 = DIRECTION('',(1.,0.,0.));
#3576 = ORIENTED_EDGE('',*,*,#3555,.T.);
#3577 = ORIENTED_EDGE('',*,*,#3578,.T.);
#3578 = EDGE_CURVE('',#3156,#3570,#3579,.T.);
#3579 = LINE('',#3580,#3581);
#3580 = CARTESIAN_POINT('',(-8.706266403198,-65.19999694824,
    83.684104919434));
#3581 = VECTOR('',#3582,1.);
#3582 = DIRECTION('',(-0.208546750808,0.978012399066,0.));
#3583 = PLANE('',#3584);
#3584 = AXIS2_PLACEMENT_3D('',#3585,#3586,#3587);
#3585 = CARTESIAN_POINT('',(-8.651113681765,-59.19121713371,
    83.684104919434));
#3586 = DIRECTION('',(-0.,-0.,-1.));
#3587 = DIRECTION('',(-1.,0.,0.));
#3588 = ADVANCED_FACE('',(#3589),#3606,.T.);
#3589 = FACE_BOUND('',#3590,.T.);
#3590 = EDGE_LOOP('',(#3591,#3599,#3605));
#3591 = ORIENTED_EDGE('',*,*,#3592,.T.);
#3592 = EDGE_CURVE('',#3447,#3593,#3595,.T.);
#3593 = VERTEX_POINT('',#3594);
#3594 = CARTESIAN_POINT('',(-8.706051826477,-88.69999694824,
    35.46997833252));
#3595 = LINE('',#3596,#3597);
#3596 = CARTESIAN_POINT('',(-8.706266403198,-74.5,48.169998168945));
#3597 = VECTOR('',#3598,1.);
#3598 = DIRECTION('',(1.126343665252E-05,-0.745377994428,-0.666642066852
    ));
#3599 = ORIENTED_EDGE('',*,*,#3600,.T.);
#3600 = EDGE_CURVE('',#3593,#3439,#3601,.T.);
#3601 = LINE('',#3602,#3603);
#3602 = CARTESIAN_POINT('',(-8.706051826477,-88.69999694824,
    35.46997833252));
#3603 = VECTOR('',#3604,1.);
#3604 = DIRECTION('',(0.164382034789,0.735238430602,0.657573567599));
#3605 = ORIENTED_EDGE('',*,*,#3454,.F.);
#3606 = PLANE('',#3607);
#3607 = AXIS2_PLACEMENT_3D('',#3608,#3609,#3610);
#3608 = CARTESIAN_POINT('',(-7.84672761189,-81.05731827934,
    42.30534393522));
#3609 = DIRECTION('',(0.,-0.666642066894,0.745377994475));
#3610 = DIRECTION('',(0.,0.745377994475,0.666642066894));
#3611 = ADVANCED_FACE('',(#3612),#3629,.T.);
#3612 = FACE_BOUND('',#3613,.T.);
#3613 = EDGE_LOOP('',(#3614,#3622,#3623));
#3614 = ORIENTED_EDGE('',*,*,#3615,.T.);
#3615 = EDGE_CURVE('',#3616,#3439,#3618,.T.);
#3616 = VERTEX_POINT('',#3617);
#3617 = CARTESIAN_POINT('',(-5.531052112579,-88.69999694824,
    35.46997833252));
#3618 = LINE('',#3619,#3620);
#3619 = CARTESIAN_POINT('',(-5.531052112579,-88.69999694824,
    35.46997833252));
#3620 = VECTOR('',#3621,1.);
#3621 = DIRECTION('',(-1.123840679329E-05,0.745377994428,0.666642066852)
  );
#3622 = ORIENTED_EDGE('',*,*,#3600,.F.);
#3623 = ORIENTED_EDGE('',*,*,#3624,.F.);
#3624 = EDGE_CURVE('',#3616,#3593,#3625,.T.);
#3625 = LINE('',#3626,#3627);
#3626 = CARTESIAN_POINT('',(-5.531052112579,-88.69999694824,
    35.46997833252));
#3627 = VECTOR('',#3628,1.);
#3628 = DIRECTION('',(-1.,0.,0.));
#3629 = PLANE('',#3630);
#3630 = AXIS2_PLACEMENT_3D('',#3631,#3632,#3633);
#3631 = CARTESIAN_POINT('',(-6.390590546261,-82.14267859362,
    41.334632633566));
#3632 = DIRECTION('',(-7.603425050105E-16,-0.666642066894,0.745377994475
    ));
#3633 = DIRECTION('',(0.,0.745377994475,0.666642066894));
#3634 = ADVANCED_FACE('',(#3635),#3661,.F.);
#3635 = FACE_BOUND('',#3636,.F.);
#3636 = EDGE_LOOP('',(#3637,#3647,#3655));
#3637 = ORIENTED_EDGE('',*,*,#3638,.T.);
#3638 = EDGE_CURVE('',#3639,#3641,#3643,.T.);
#3639 = VERTEX_POINT('',#3640);
#3640 = CARTESIAN_POINT('',(-6.349967479706,-32.,57.555896759033));
#3641 = VERTEX_POINT('',#3642);
#3642 = CARTESIAN_POINT('',(-6.349967479706,-30.,61.020000457764));
#3643 = LINE('',#3644,#3645);
#3644 = CARTESIAN_POINT('',(-6.349967479706,-32.,57.555896759033));
#3645 = VECTOR('',#3646,1.);
#3646 = DIRECTION('',(0.,0.499999774445,0.866025534009));
#3647 = ORIENTED_EDGE('',*,*,#3648,.T.);
#3648 = EDGE_CURVE('',#3641,#3649,#3651,.T.);
#3649 = VERTEX_POINT('',#3650);
#3650 = CARTESIAN_POINT('',(-4.999967575073,-32.,57.555896759033));
#3651 = LINE('',#3652,#3653);
#3652 = CARTESIAN_POINT('',(-6.349967479706,-30.,61.020000457764));
#3653 = VECTOR('',#3654,1.);
#3654 = DIRECTION('',(0.319778494374,-0.473745951058,-0.820552550659));
#3655 = ORIENTED_EDGE('',*,*,#3656,.T.);
#3656 = EDGE_CURVE('',#3649,#3639,#3657,.T.);
#3657 = LINE('',#3658,#3659);
#3658 = CARTESIAN_POINT('',(-4.999967575073,-32.,57.555896759033));
#3659 = VECTOR('',#3660,1.);
#3660 = DIRECTION('',(-1.,0.,0.));
#3661 = PLANE('',#3662);
#3662 = AXIS2_PLACEMENT_3D('',#3663,#3664,#3665);
#3663 = CARTESIAN_POINT('',(-5.957049963468,-31.14104115441,
    59.043658016059));
#3664 = DIRECTION('',(2.418279754054E-16,0.866025534009,-0.499999774445)
  );
#3665 = DIRECTION('',(0.,0.499999774445,0.866025534009));
#3666 = ADVANCED_FACE('',(#3667),#3684,.F.);
#3667 = FACE_BOUND('',#3668,.F.);
#3668 = EDGE_LOOP('',(#3669,#3677,#3678));
#3669 = ORIENTED_EDGE('',*,*,#3670,.T.);
#3670 = EDGE_CURVE('',#3671,#3649,#3673,.T.);
#3671 = VERTEX_POINT('',#3672);
#3672 = CARTESIAN_POINT('',(-4.999967575073,-30.,61.020000457764));
#3673 = LINE('',#3674,#3675);
#3674 = CARTESIAN_POINT('',(-4.999967575073,-30.,61.020000457764));
#3675 = VECTOR('',#3676,1.);
#3676 = DIRECTION('',(0.,-0.499999774445,-0.866025534009));
#3677 = ORIENTED_EDGE('',*,*,#3648,.F.);
#3678 = ORIENTED_EDGE('',*,*,#3679,.T.);
#3679 = EDGE_CURVE('',#3641,#3671,#3680,.T.);
#3680 = LINE('',#3681,#3682);
#3681 = CARTESIAN_POINT('',(-6.349967479706,-30.,61.020000457764));
#3682 = VECTOR('',#3683,1.);
#3683 = DIRECTION('',(1.,0.,0.));
#3684 = PLANE('',#3685);
#3685 = AXIS2_PLACEMENT_3D('',#3686,#3687,#3688);
#3686 = CARTESIAN_POINT('',(-5.392885091311,-30.85895884558,
    59.532239200738));
#3687 = DIRECTION('',(2.42261656339E-16,0.866025534009,-0.499999774445)
  );
#3688 = DIRECTION('',(0.,0.499999774445,0.866025534009));
#3689 = ADVANCED_FACE('',(#3690),#3707,.F.);
#3690 = FACE_BOUND('',#3691,.F.);
#3691 = EDGE_LOOP('',(#3692,#3700,#3706));
#3692 = ORIENTED_EDGE('',*,*,#3693,.T.);
#3693 = EDGE_CURVE('',#3641,#3694,#3696,.T.);
#3694 = VERTEX_POINT('',#3695);
#3695 = CARTESIAN_POINT('',(-6.349967479706,-31.74485969543,
    64.042182922363));
#3696 = LINE('',#3697,#3698);
#3697 = CARTESIAN_POINT('',(-6.349967479706,-30.,61.020000457764));
#3698 = VECTOR('',#3699,1.);
#3699 = DIRECTION('',(0.,-0.500000394579,0.866025175974));
#3700 = ORIENTED_EDGE('',*,*,#3701,.T.);
#3701 = EDGE_CURVE('',#3694,#3671,#3702,.T.);
#3702 = LINE('',#3703,#3704);
#3703 = CARTESIAN_POINT('',(-6.349967479706,-31.74485969543,
    64.042182922363));
#3704 = VECTOR('',#3705,1.);
#3705 = DIRECTION('',(0.36079463705,0.466323011103,-0.807694298105));
#3706 = ORIENTED_EDGE('',*,*,#3679,.F.);
#3707 = PLANE('',#3708);
#3708 = AXIS2_PLACEMENT_3D('',#3709,#3710,#3711);
#3709 = CARTESIAN_POINT('',(-5.949461538474,-30.73518273386,
    62.29337296581));
#3710 = DIRECTION('',(-2.289175759991E-16,0.866025175974,0.500000394579)
  );
#3711 = DIRECTION('',(0.,-0.500000394579,0.866025175974));
#3712 = ADVANCED_FACE('',(#3713),#3730,.F.);
#3713 = FACE_BOUND('',#3714,.F.);
#3714 = EDGE_LOOP('',(#3715,#3723,#3724));
#3715 = ORIENTED_EDGE('',*,*,#3716,.T.);
#3716 = EDGE_CURVE('',#3717,#3671,#3719,.T.);
#3717 = VERTEX_POINT('',#3718);
#3718 = CARTESIAN_POINT('',(-4.999967575073,-31.74485969543,
    64.042182922363));
#3719 = LINE('',#3720,#3721);
#3720 = CARTESIAN_POINT('',(-4.999967575073,-31.74485969543,
    64.042182922363));
#3721 = VECTOR('',#3722,1.);
#3722 = DIRECTION('',(0.,0.500000394579,-0.866025175974));
#3723 = ORIENTED_EDGE('',*,*,#3701,.F.);
#3724 = ORIENTED_EDGE('',*,*,#3725,.F.);
#3725 = EDGE_CURVE('',#3717,#3694,#3726,.T.);
#3726 = LINE('',#3727,#3728);
#3727 = CARTESIAN_POINT('',(-4.999967575073,-31.74485969543,
    64.042182922363));
#3728 = VECTOR('',#3729,1.);
#3729 = DIRECTION('',(-1.,0.,0.));
#3730 = PLANE('',#3731);
#3731 = AXIS2_PLACEMENT_3D('',#3732,#3733,#3734);
#3732 = CARTESIAN_POINT('',(-5.400473516305,-31.00967696156,
    62.768810414317));
#3733 = DIRECTION('',(1.583594408401E-16,0.866025175974,0.500000394579)
  );
#3734 = DIRECTION('',(0.,-0.500000394579,0.866025175974));
#3735 = ADVANCED_FACE('',(#3736),#3760,.F.);
#3736 = FACE_BOUND('',#3737,.F.);
#3737 = EDGE_LOOP('',(#3738,#3748,#3754));
#3738 = ORIENTED_EDGE('',*,*,#3739,.T.);
#3739 = EDGE_CURVE('',#3740,#3742,#3744,.T.);
#3740 = VERTEX_POINT('',#3741);
#3741 = CARTESIAN_POINT('',(-6.349967479706,-30.5,64.557823181152));
#3742 = VERTEX_POINT('',#3743);
#3743 = CARTESIAN_POINT('',(-0.999967575073,-30.5,64.557823181152));
#3744 = LINE('',#3745,#3746);
#3745 = CARTESIAN_POINT('',(-6.349967479706,-30.5,64.557823181152));
#3746 = VECTOR('',#3747,1.);
#3747 = DIRECTION('',(1.,0.,0.));
#3748 = ORIENTED_EDGE('',*,*,#3749,.T.);
#3749 = EDGE_CURVE('',#3742,#3694,#3750,.T.);
#3750 = LINE('',#3751,#3752);
#3751 = CARTESIAN_POINT('',(-0.999967575073,-30.5,64.557823181152));
#3752 = VECTOR('',#3753,1.);
#3753 = DIRECTION('',(-0.969717634316,-0.225637835595,
    -9.346270295785E-02));
#3754 = ORIENTED_EDGE('',*,*,#3755,.T.);
#3755 = EDGE_CURVE('',#3694,#3740,#3756,.T.);
#3756 = LINE('',#3757,#3758);
#3757 = CARTESIAN_POINT('',(-6.349967479706,-31.74485969543,
    64.042182922363));
#3758 = VECTOR('',#3759,1.);
#3759 = DIRECTION('',(0.,0.923878879237,0.382685009505));
#3760 = PLANE('',#3761);
#3761 = AXIS2_PLACEMENT_3D('',#3762,#3763,#3764);
#3762 = CARTESIAN_POINT('',(-3.970056890251,-30.84980301788,
    64.412929327389));
#3763 = DIRECTION('',(-0.,0.382685009505,-0.923878879237));
#3764 = DIRECTION('',(0.,-0.923878879237,-0.382685009505));
#3765 = ADVANCED_FACE('',(#3766),#3776,.F.);
#3766 = FACE_BOUND('',#3767,.F.);
#3767 = EDGE_LOOP('',(#3768,#3769,#3770));
#3768 = ORIENTED_EDGE('',*,*,#3725,.T.);
#3769 = ORIENTED_EDGE('',*,*,#3749,.F.);
#3770 = ORIENTED_EDGE('',*,*,#3771,.T.);
#3771 = EDGE_CURVE('',#3742,#3717,#3772,.T.);
#3772 = LINE('',#3773,#3774);
#3773 = CARTESIAN_POINT('',(-0.999967575073,-30.5,64.557823181152));
#3774 = VECTOR('',#3775,1.);
#3775 = DIRECTION('',(-0.947676793156,-0.294931161025,-0.122165076718));
#3776 = PLANE('',#3777);
#3777 = AXIS2_PLACEMENT_3D('',#3778,#3779,#3780);
#3778 = CARTESIAN_POINT('',(-3.661522928997,-31.19821325727,
    64.268612384153));
#3779 = DIRECTION('',(-2.52082781639E-16,0.382685009505,-0.923878879237)
  );
#3780 = DIRECTION('',(0.,-0.923878879237,-0.382685009505));
#3781 = ADVANCED_FACE('',(#3782),#3797,.F.);
#3782 = FACE_BOUND('',#3783,.F.);
#3783 = EDGE_LOOP('',(#3784,#3790,#3791));
#3784 = ORIENTED_EDGE('',*,*,#3785,.T.);
#3785 = EDGE_CURVE('',#1927,#3717,#3786,.T.);
#3786 = LINE('',#3787,#3788);
#3787 = CARTESIAN_POINT('',(-4.999967575073,-32.18826675415,
    63.858520507812));
#3788 = VECTOR('',#3789,1.);
#3789 = DIRECTION('',(0.,0.923881597232,0.382678447651));
#3790 = ORIENTED_EDGE('',*,*,#3771,.F.);
#3791 = ORIENTED_EDGE('',*,*,#3792,.T.);
#3792 = EDGE_CURVE('',#3742,#1927,#3793,.T.);
#3793 = LINE('',#3794,#3795);
#3794 = CARTESIAN_POINT('',(-0.999967575073,-30.5,64.557823181152));
#3795 = VECTOR('',#3796,1.);
#3796 = DIRECTION('',(-0.909578038183,-0.383902590543,-0.159017588428));
#3797 = PLANE('',#3798);
#3798 = AXIS2_PLACEMENT_3D('',#3799,#3800,#3801);
#3799 = CARTESIAN_POINT('',(-3.105466921405,-31.27411598256,
    64.237173283098));
#3800 = DIRECTION('',(2.392523883852E-06,0.382678447649,-0.923881597229)
  );
#3801 = DIRECTION('',(0.,-0.923881597232,-0.382678447651));
#3802 = ADVANCED_FACE('',(#3803),#3820,.F.);
#3803 = FACE_BOUND('',#3804,.F.);
#3804 = EDGE_LOOP('',(#3805,#3813,#3814));
#3805 = ORIENTED_EDGE('',*,*,#3806,.T.);
#3806 = EDGE_CURVE('',#3807,#1927,#3809,.T.);
#3807 = VERTEX_POINT('',#3808);
#3808 = CARTESIAN_POINT('',(-0.999967575073,-32.18826675415,
    63.858520507812));
#3809 = LINE('',#3810,#3811);
#3810 = CARTESIAN_POINT('',(-0.999967575073,-32.18826675415,
    63.858520507812));
#3811 = VECTOR('',#3812,1.);
#3812 = DIRECTION('',(-1.,0.,0.));
#3813 = ORIENTED_EDGE('',*,*,#3792,.F.);
#3814 = ORIENTED_EDGE('',*,*,#3815,.T.);
#3815 = EDGE_CURVE('',#3742,#3807,#3816,.T.);
#3816 = LINE('',#3817,#3818);
#3817 = CARTESIAN_POINT('',(-0.999967575073,-30.5,64.557823181152));
#3818 = VECTOR('',#3819,1.);
#3819 = DIRECTION('',(0.,-0.923879593095,-0.382683286102));
#3820 = PLANE('',#3821);
#3821 = AXIS2_PLACEMENT_3D('',#3822,#3823,#3824);
#3822 = CARTESIAN_POINT('',(-2.642536802823,-31.6743563735,
    64.071389062004));
#3823 = DIRECTION('',(-0.,0.382683286102,-0.923879593095));
#3824 = DIRECTION('',(0.,-0.923879593095,-0.382683286102));
#3825 = ADVANCED_FACE('',(#3826),#3843,.F.);
#3826 = FACE_BOUND('',#3827,.F.);
#3827 = EDGE_LOOP('',(#3828,#3829,#3837));
#3828 = ORIENTED_EDGE('',*,*,#3806,.F.);
#3829 = ORIENTED_EDGE('',*,*,#3830,.T.);
#3830 = EDGE_CURVE('',#3807,#3831,#3833,.T.);
#3831 = VERTEX_POINT('',#3832);
#3832 = CARTESIAN_POINT('',(-4.999967575073,-34.,63.619998931885));
#3833 = LINE('',#3834,#3835);
#3834 = CARTESIAN_POINT('',(-0.999967575073,-32.18826675415,
    63.858520507812));
#3835 = VECTOR('',#3836,1.);
#3836 = DIRECTION('',(-0.909578013863,-0.411978181852,
    -5.423849532395E-02));
#3837 = ORIENTED_EDGE('',*,*,#3838,.T.);
#3838 = EDGE_CURVE('',#3831,#1927,#3839,.T.);
#3839 = LINE('',#3840,#3841);
#3840 = CARTESIAN_POINT('',(-4.999967575073,-34.,63.619998931885));
#3841 = VECTOR('',#3842,1.);
#3842 = DIRECTION('',(0.,0.991444693596,0.130527466614));
#3843 = PLANE('',#3844);
#3844 = AXIS2_PLACEMENT_3D('',#3845,#3846,#3847);
#3845 = CARTESIAN_POINT('',(-3.35739838867,-32.7397604936,
    63.785914258437));
#3846 = DIRECTION('',(-0.,0.130527466614,-0.991444693596));
#3847 = DIRECTION('',(0.,-0.991444693596,-0.130527466614));
#3848 = ADVANCED_FACE('',(#3849),#3866,.F.);
#3849 = FACE_BOUND('',#3850,.F.);
#3850 = EDGE_LOOP('',(#3851,#3859,#3860));
#3851 = ORIENTED_EDGE('',*,*,#3852,.T.);
#3852 = EDGE_CURVE('',#3853,#3831,#3855,.T.);
#3853 = VERTEX_POINT('',#3854);
#3854 = CARTESIAN_POINT('',(-0.999967575073,-34.,63.619998931885));
#3855 = LINE('',#3856,#3857);
#3856 = CARTESIAN_POINT('',(-0.999967575073,-34.,63.619998931885));
#3857 = VECTOR('',#3858,1.);
#3858 = DIRECTION('',(-1.,0.,0.));
#3859 = ORIENTED_EDGE('',*,*,#3830,.F.);
#3860 = ORIENTED_EDGE('',*,*,#3861,.T.);
#3861 = EDGE_CURVE('',#3807,#3853,#3862,.T.);
#3862 = LINE('',#3863,#3864);
#3863 = CARTESIAN_POINT('',(-0.999967575073,-32.18826675415,
    63.858520507812));
#3864 = VECTOR('',#3865,1.);
#3865 = DIRECTION('',(0.,-0.991444693596,-0.130527466614));
#3866 = PLANE('',#3867);
#3867 = AXIS2_PLACEMENT_3D('',#3868,#3869,#3870);
#3868 = CARTESIAN_POINT('',(-2.642536761476,-33.44850626054,
    63.69260518126));
#3869 = DIRECTION('',(-0.,0.130527466614,-0.991444693596));
#3870 = DIRECTION('',(0.,-0.991444693596,-0.130527466614));
#3871 = ADVANCED_FACE('',(#3872),#3889,.F.);
#3872 = FACE_BOUND('',#3873,.F.);
#3873 = EDGE_LOOP('',(#3874,#3875,#3883));
#3874 = ORIENTED_EDGE('',*,*,#3739,.F.);
#3875 = ORIENTED_EDGE('',*,*,#3876,.F.);
#3876 = EDGE_CURVE('',#3877,#3740,#3879,.T.);
#3877 = VERTEX_POINT('',#3878);
#3878 = CARTESIAN_POINT('',(-0.999967575073,-29.05025291442,
    65.670249938965));
#3879 = LINE('',#3880,#3881);
#3880 = CARTESIAN_POINT('',(-0.999967575073,-29.05025291442,
    65.670249938965));
#3881 = VECTOR('',#3882,1.);
#3882 = DIRECTION('',(-0.946320915271,-0.256434768857,-0.196768733905));
#3883 = ORIENTED_EDGE('',*,*,#3884,.T.);
#3884 = EDGE_CURVE('',#3877,#3742,#3885,.T.);
#3885 = LINE('',#3886,#3887);
#3886 = CARTESIAN_POINT('',(-0.999967575073,-29.05025291442,
    65.670249938965));
#3887 = VECTOR('',#3888,1.);
#3888 = DIRECTION('',(0.,-0.793354214232,-0.608760290066));
#3889 = PLANE('',#3890);
#3890 = AXIS2_PLACEMENT_3D('',#3891,#3892,#3893);
#3891 = CARTESIAN_POINT('',(-3.293994794798,-30.07737278012,
    64.882115488859));
#3892 = DIRECTION('',(-0.,0.608760290066,-0.793354214232));
#3893 = DIRECTION('',(0.,-0.793354214232,-0.608760290066));
#3894 = ADVANCED_FACE('',(#3895),#3919,.F.);
#3895 = FACE_BOUND('',#3896,.F.);
#3896 = EDGE_LOOP('',(#3897,#3907,#3913));
#3897 = ORIENTED_EDGE('',*,*,#3898,.T.);
#3898 = EDGE_CURVE('',#3899,#3901,#3903,.T.);
#3899 = VERTEX_POINT('',#3900);
#3900 = CARTESIAN_POINT('',(-6.349967479706,-29.05025291442,
    65.670249938965));
#3901 = VERTEX_POINT('',#3902);
#3902 = CARTESIAN_POINT('',(-6.349967479706,-27.93782234191,
    67.120002746582));
#3903 = LINE('',#3904,#3905);
#3904 = CARTESIAN_POINT('',(-6.349967479706,-29.05025291442,
    65.670249938965));
#3905 = VECTOR('',#3906,1.);
#3906 = DIRECTION('',(0.,0.608760091682,0.793354366457));
#3907 = ORIENTED_EDGE('',*,*,#3908,.T.);
#3908 = EDGE_CURVE('',#3901,#3877,#3909,.T.);
#3909 = LINE('',#3910,#3911);
#3910 = CARTESIAN_POINT('',(-6.349967479706,-27.93782234191,
    67.120002746582));
#3911 = VECTOR('',#3912,1.);
#3912 = DIRECTION('',(0.946320544014,-0.196769331462,-0.256435680382));
#3913 = ORIENTED_EDGE('',*,*,#3914,.T.);
#3914 = EDGE_CURVE('',#3877,#3899,#3915,.T.);
#3915 = LINE('',#3916,#3917);
#3916 = CARTESIAN_POINT('',(-0.999967575073,-29.05025291442,
    65.670249938965));
#3917 = VECTOR('',#3918,1.);
#3918 = DIRECTION('',(-1.,0.,0.));
#3919 = PLANE('',#3920);
#3920 = AXIS2_PLACEMENT_3D('',#3921,#3922,#3923);
#3921 = CARTESIAN_POINT('',(-4.055941420956,-28.72595933054,
    66.092879040807));
#3922 = DIRECTION('',(0.,0.793354366457,-0.608760091682));
#3923 = DIRECTION('',(0.,0.608760091682,0.793354366457));
#3924 = ADVANCED_FACE('',(#3925),#3942,.F.);
#3925 = FACE_BOUND('',#3926,.F.);
#3926 = EDGE_LOOP('',(#3927,#3935,#3936));
#3927 = ORIENTED_EDGE('',*,*,#3928,.T.);
#3928 = EDGE_CURVE('',#3929,#3877,#3931,.T.);
#3929 = VERTEX_POINT('',#3930);
#3930 = CARTESIAN_POINT('',(-0.999967575073,-27.93782234191,
    67.120002746582));
#3931 = LINE('',#3932,#3933);
#3932 = CARTESIAN_POINT('',(-0.999967575073,-27.93782234191,
    67.120002746582));
#3933 = VECTOR('',#3934,1.);
#3934 = DIRECTION('',(0.,-0.608760091682,-0.793354366457));
#3935 = ORIENTED_EDGE('',*,*,#3908,.F.);
#3936 = ORIENTED_EDGE('',*,*,#3937,.F.);
#3937 = EDGE_CURVE('',#3929,#3901,#3938,.T.);
#3938 = LINE('',#3939,#3940);
#3939 = CARTESIAN_POINT('',(-0.999967575073,-27.93782234191,
    67.120002746582));
#3940 = VECTOR('',#3941,1.);
#3941 = DIRECTION('',(-1.,0.,0.));
#3942 = PLANE('',#3943);
#3943 = AXIS2_PLACEMENT_3D('',#3944,#3945,#3946);
#3944 = CARTESIAN_POINT('',(-3.293993633823,-28.26211592579,
    66.69737364474));
#3945 = DIRECTION('',(0.,0.793354366457,-0.608760091682));
#3946 = DIRECTION('',(0.,0.608760091682,0.793354366457));
#3947 = ADVANCED_FACE('',(#3948),#3965,.F.);
#3948 = FACE_BOUND('',#3949,.F.);
#3949 = EDGE_LOOP('',(#3950,#3958,#3964));
#3950 = ORIENTED_EDGE('',*,*,#3951,.T.);
#3951 = EDGE_CURVE('',#3901,#3952,#3954,.T.);
#3952 = VERTEX_POINT('',#3953);
#3953 = CARTESIAN_POINT('',(-6.349967479706,-27.23851966857,
    68.808265686035));
#3954 = LINE('',#3955,#3956);
#3955 = CARTESIAN_POINT('',(-6.349967479706,-27.93782234191,
    67.120002746582));
#3956 = VECTOR('',#3957,1.);
#3957 = DIRECTION('',(0.,0.38268402416,0.923879287382));
#3958 = ORIENTED_EDGE('',*,*,#3959,.T.);
#3959 = EDGE_CURVE('',#3952,#3929,#3960,.T.);
#3960 = LINE('',#3961,#3962);
#3961 = CARTESIAN_POINT('',(-6.349967479706,-27.23851966857,
    68.808265686035));
#3962 = VECTOR('',#3963,1.);
#3963 = DIRECTION('',(0.946320973331,-0.12369435482,-0.298624047959));
#3964 = ORIENTED_EDGE('',*,*,#3937,.T.);
#3965 = PLANE('',#3966);
#3966 = AXIS2_PLACEMENT_3D('',#3967,#3968,#3969);
#3967 = CARTESIAN_POINT('',(-4.055940078418,-27.73396311417,
    67.612161567353));
#3968 = DIRECTION('',(0.,0.923879287382,-0.38268402416));
#3969 = DIRECTION('',(0.,0.38268402416,0.923879287382));
#3970 = ADVANCED_FACE('',(#3971),#3988,.F.);
#3971 = FACE_BOUND('',#3972,.F.);
#3972 = EDGE_LOOP('',(#3973,#3981,#3982));
#3973 = ORIENTED_EDGE('',*,*,#3974,.T.);
#3974 = EDGE_CURVE('',#3975,#3929,#3977,.T.);
#3975 = VERTEX_POINT('',#3976);
#3976 = CARTESIAN_POINT('',(-0.999967575073,-27.23851966857,
    68.808265686035));
#3977 = LINE('',#3978,#3979);
#3978 = CARTESIAN_POINT('',(-0.999967575073,-27.23851966857,
    68.808265686035));
#3979 = VECTOR('',#3980,1.);
#3980 = DIRECTION('',(0.,-0.38268402416,-0.923879287382));
#3981 = ORIENTED_EDGE('',*,*,#3959,.F.);
#3982 = ORIENTED_EDGE('',*,*,#3983,.T.);
#3983 = EDGE_CURVE('',#3952,#3975,#3984,.T.);
#3984 = LINE('',#3985,#3986);
#3985 = CARTESIAN_POINT('',(-6.349967479706,-27.23851966857,
    68.808265686035));
#3986 = VECTOR('',#3987,1.);
#3987 = DIRECTION('',(1.,0.,0.));
#3988 = PLANE('',#3989);
#3989 = AXIS2_PLACEMENT_3D('',#3990,#3991,#3992);
#3990 = CARTESIAN_POINT('',(-3.293994976361,-27.44237889632,
    68.316106865264));
#3991 = DIRECTION('',(0.,0.923879287382,-0.38268402416));
#3992 = DIRECTION('',(0.,0.38268402416,0.923879287382));
#3993 = ADVANCED_FACE('',(#3994),#4004,.F.);
#3994 = FACE_BOUND('',#3995,.F.);
#3995 = EDGE_LOOP('',(#3996,#3997,#3998));
#3996 = ORIENTED_EDGE('',*,*,#3914,.F.);
#3997 = ORIENTED_EDGE('',*,*,#3876,.T.);
#3998 = ORIENTED_EDGE('',*,*,#3999,.T.);
#3999 = EDGE_CURVE('',#3740,#3899,#4000,.T.);
#4000 = LINE('',#4001,#4002);
#4001 = CARTESIAN_POINT('',(-6.349967479706,-30.5,64.557823181152));
#4002 = VECTOR('',#4003,1.);
#4003 = DIRECTION('',(0.,0.793354214232,0.608760290066));
#4004 = PLANE('',#4005);
#4005 = AXIS2_PLACEMENT_3D('',#4006,#4007,#4008);
#4006 = CARTESIAN_POINT('',(-4.055940259981,-29.4728801343,
    65.345957631258));
#4007 = DIRECTION('',(-0.,0.608760290066,-0.793354214232));
#4008 = DIRECTION('',(0.,-0.793354214232,-0.608760290066));
#4009 = ADVANCED_FACE('',(#4010),#4027,.F.);
#4010 = FACE_BOUND('',#4011,.F.);
#4011 = EDGE_LOOP('',(#4012,#4020,#4026));
#4012 = ORIENTED_EDGE('',*,*,#4013,.T.);
#4013 = EDGE_CURVE('',#3952,#4014,#4016,.T.);
#4014 = VERTEX_POINT('',#4015);
#4015 = CARTESIAN_POINT('',(-6.349967479706,-27.,70.620002746582));
#4016 = LINE('',#4017,#4018);
#4017 = CARTESIAN_POINT('',(-6.349967479706,-27.23851966857,
    68.808265686035));
#4018 = VECTOR('',#4019,1.);
#4019 = DIRECTION('',(0.,0.130526170481,0.991444864236));
#4020 = ORIENTED_EDGE('',*,*,#4021,.T.);
#4021 = EDGE_CURVE('',#4014,#3975,#4022,.T.);
#4022 = LINE('',#4023,#4024);
#4023 = CARTESIAN_POINT('',(-6.349967479706,-27.,70.620002746582));
#4024 = VECTOR('',#4025,1.);
#4025 = DIRECTION('',(0.946320576183,-4.218992041575E-02,-0.320464315811
    ));
#4026 = ORIENTED_EDGE('',*,*,#3983,.F.);
#4027 = PLANE('',#4028);
#4028 = AXIS2_PLACEMENT_3D('',#4029,#4030,#4031);
#4029 = CARTESIAN_POINT('',(-4.055941320359,-27.16898688454,
    69.33641970586));
#4030 = DIRECTION('',(0.,0.991444864236,-0.130526170481));
#4031 = DIRECTION('',(0.,0.130526170481,0.991444864236));
#4032 = ADVANCED_FACE('',(#4033),#4050,.F.);
#4033 = FACE_BOUND('',#4034,.F.);
#4034 = EDGE_LOOP('',(#4035,#4043,#4044));
#4035 = ORIENTED_EDGE('',*,*,#4036,.T.);
#4036 = EDGE_CURVE('',#4037,#3975,#4039,.T.);
#4037 = VERTEX_POINT('',#4038);
#4038 = CARTESIAN_POINT('',(-0.999967575073,-27.,70.620002746582));
#4039 = LINE('',#4040,#4041);
#4040 = CARTESIAN_POINT('',(-0.999967575073,-27.,70.620002746582));
#4041 = VECTOR('',#4042,1.);
#4042 = DIRECTION('',(0.,-0.130526170481,-0.991444864236));
#4043 = ORIENTED_EDGE('',*,*,#4021,.F.);
#4044 = ORIENTED_EDGE('',*,*,#4045,.F.);
#4045 = EDGE_CURVE('',#4037,#4014,#4046,.T.);
#4046 = LINE('',#4047,#4048);
#4047 = CARTESIAN_POINT('',(-0.999967575073,-27.,70.620002746582));
#4048 = VECTOR('',#4049,1.);
#4049 = DIRECTION('',(-1.,0.,0.));
#4050 = PLANE('',#4051);
#4051 = AXIS2_PLACEMENT_3D('',#4052,#4053,#4054);
#4052 = CARTESIAN_POINT('',(-3.29399373442,-27.06953278404,
    70.091848726757));
#4053 = DIRECTION('',(0.,0.991444864236,-0.130526170481));
#4054 = DIRECTION('',(0.,0.130526170481,0.991444864236));
#4055 = ADVANCED_FACE('',(#4056),#4073,.F.);
#4056 = FACE_BOUND('',#4057,.F.);
#4057 = EDGE_LOOP('',(#4058,#4066,#4072));
#4058 = ORIENTED_EDGE('',*,*,#4059,.T.);
#4059 = EDGE_CURVE('',#4014,#4060,#4062,.T.);
#4060 = VERTEX_POINT('',#4061);
#4061 = CARTESIAN_POINT('',(-6.349967479706,-27.23851966857,
    72.431732177734));
#4062 = LINE('',#4063,#4064);
#4063 = CARTESIAN_POINT('',(-6.349967479706,-27.,70.620002746582));
#4064 = VECTOR('',#4065,1.);
#4065 = DIRECTION('',(0.,-0.130526710777,0.991444793104));
#4066 = ORIENTED_EDGE('',*,*,#4067,.T.);
#4067 = EDGE_CURVE('',#4060,#4037,#4068,.T.);
#4068 = LINE('',#4069,#4070);
#4069 = CARTESIAN_POINT('',(-6.349967479706,-27.23851966857,
    72.431732177734));
#4070 = VECTOR('',#4071,1.);
#4071 = DIRECTION('',(0.946320985436,4.218993866152E-02,-0.320463104896)
  );
#4072 = ORIENTED_EDGE('',*,*,#4045,.T.);
#4073 = PLANE('',#4074);
#4074 = AXIS2_PLACEMENT_3D('',#4075,#4076,#4077);
#4075 = CARTESIAN_POINT('',(-4.055940040564,-27.06953274524,
    71.148154247655));
#4076 = DIRECTION('',(0.,0.991444793104,0.130526710777));
#4077 = DIRECTION('',(0.,-0.130526710777,0.991444793104));
#4078 = ADVANCED_FACE('',(#4079),#4096,.F.);
#4079 = FACE_BOUND('',#4080,.F.);
#4080 = EDGE_LOOP('',(#4081,#4089,#4090));
#4081 = ORIENTED_EDGE('',*,*,#4082,.T.);
#4082 = EDGE_CURVE('',#4083,#4037,#4085,.T.);
#4083 = VERTEX_POINT('',#4084);
#4084 = CARTESIAN_POINT('',(-0.999967575073,-27.23851966857,
    72.431732177734));
#4085 = LINE('',#4086,#4087);
#4086 = CARTESIAN_POINT('',(-0.999967575073,-27.23851966857,
    72.431732177734));
#4087 = VECTOR('',#4088,1.);
#4088 = DIRECTION('',(0.,0.130526710777,-0.991444793104));
#4089 = ORIENTED_EDGE('',*,*,#4067,.F.);
#4090 = ORIENTED_EDGE('',*,*,#4091,.F.);
#4091 = EDGE_CURVE('',#4083,#4060,#4092,.T.);
#4092 = LINE('',#4093,#4094);
#4093 = CARTESIAN_POINT('',(-0.999967575073,-27.23851966857,
    72.431732177734));
#4094 = VECTOR('',#4095,1.);
#4095 = DIRECTION('',(-1.,0.,0.));
#4096 = PLANE('',#4097);
#4097 = AXIS2_PLACEMENT_3D('',#4098,#4099,#4100);
#4098 = CARTESIAN_POINT('',(-3.293995014215,-27.16898692333,
    71.903580676661));
#4099 = DIRECTION('',(0.,0.991444793104,0.130526710777));
#4100 = DIRECTION('',(0.,-0.130526710777,0.991444793104));
#4101 = ADVANCED_FACE('',(#4102),#4119,.F.);
#4102 = FACE_BOUND('',#4103,.F.);
#4103 = EDGE_LOOP('',(#4104,#4112,#4118));
#4104 = ORIENTED_EDGE('',*,*,#4105,.T.);
#4105 = EDGE_CURVE('',#4060,#4106,#4108,.T.);
#4106 = VERTEX_POINT('',#4107);
#4107 = CARTESIAN_POINT('',(-6.349967479706,-27.93782234191,
    74.120002746582));
#4108 = LINE('',#4109,#4110);
#4109 = CARTESIAN_POINT('',(-6.349967479706,-27.23851966857,
    72.431732177734));
#4110 = VECTOR('',#4111,1.);
#4111 = DIRECTION('',(0.,-0.382682548048,0.923879898807));
#4112 = ORIENTED_EDGE('',*,*,#4113,.T.);
#4113 = EDGE_CURVE('',#4106,#4083,#4114,.T.);
#4114 = LINE('',#4115,#4116);
#4115 = CARTESIAN_POINT('',(-6.349967479706,-27.93782234191,
    74.120002746582));
#4116 = VECTOR('',#4117,1.);
#4117 = DIRECTION('',(0.946320591968,0.123694304971,-0.29862527712));
#4118 = ORIENTED_EDGE('',*,*,#4091,.T.);
#4119 = PLANE('',#4120);
#4120 = AXIS2_PLACEMENT_3D('',#4121,#4122,#4123);
#4121 = CARTESIAN_POINT('',(-4.055941270997,-27.4423790023,
    72.923893478466));
#4122 = DIRECTION('',(0.,0.923879898807,0.382682548048));
#4123 = DIRECTION('',(0.,-0.382682548048,0.923879898807));
#4124 = ADVANCED_FACE('',(#4125),#4142,.F.);
#4125 = FACE_BOUND('',#4126,.F.);
#4126 = EDGE_LOOP('',(#4127,#4135,#4136));
#4127 = ORIENTED_EDGE('',*,*,#4128,.T.);
#4128 = EDGE_CURVE('',#4129,#4083,#4131,.T.);
#4129 = VERTEX_POINT('',#4130);
#4130 = CARTESIAN_POINT('',(-0.999967575073,-27.93782234191,
    74.120002746582));
#4131 = LINE('',#4132,#4133);
#4132 = CARTESIAN_POINT('',(-0.999967575073,-27.93782234191,
    74.120002746582));
#4133 = VECTOR('',#4134,1.);
#4134 = DIRECTION('',(0.,0.382682548048,-0.923879898807));
#4135 = ORIENTED_EDGE('',*,*,#4113,.F.);
#4136 = ORIENTED_EDGE('',*,*,#4137,.F.);
#4137 = EDGE_CURVE('',#4129,#4106,#4138,.T.);
#4138 = LINE('',#4139,#4140);
#4139 = CARTESIAN_POINT('',(-0.999967575073,-27.93782234191,
    74.120002746582));
#4140 = VECTOR('',#4141,1.);
#4141 = DIRECTION('',(-1.,0.,0.));
#4142 = PLANE('',#4143);
#4143 = AXIS2_PLACEMENT_3D('',#4144,#4145,#4146);
#4144 = CARTESIAN_POINT('',(-3.293993783782,-27.73396300819,
    73.62784144585));
#4145 = DIRECTION('',(0.,0.923879898807,0.382682548048));
#4146 = DIRECTION('',(0.,-0.382682548048,0.923879898807));
#4147 = ADVANCED_FACE('',(#4148),#4165,.F.);
#4148 = FACE_BOUND('',#4149,.F.);
#4149 = EDGE_LOOP('',(#4150,#4158,#4164));
#4150 = ORIENTED_EDGE('',*,*,#4151,.T.);
#4151 = EDGE_CURVE('',#4106,#4152,#4154,.T.);
#4152 = VERTEX_POINT('',#4153);
#4153 = CARTESIAN_POINT('',(-6.349967479706,-29.05025291442,
    75.569747924805));
#4154 = LINE('',#4155,#4156);
#4155 = CARTESIAN_POINT('',(-6.349967479706,-27.93782234191,
    74.120002746582));
#4156 = VECTOR('',#4157,1.);
#4157 = DIRECTION('',(0.,-0.608762108086,0.793352819216));
#4158 = ORIENTED_EDGE('',*,*,#4159,.T.);
#4159 = EDGE_CURVE('',#4152,#4129,#4160,.T.);
#4160 = LINE('',#4161,#4162);
#4161 = CARTESIAN_POINT('',(-6.349967479706,-29.05025291442,
    75.569747924805));
#4162 = VECTOR('',#4163,1.);
#4163 = DIRECTION('',(0.946320871498,0.196769399556,-0.256434419619));
#4164 = ORIENTED_EDGE('',*,*,#4137,.T.);
#4165 = PLANE('',#4166);
#4166 = AXIS2_PLACEMENT_3D('',#4167,#4168,#4169);
#4167 = CARTESIAN_POINT('',(-4.055940396865,-28.26211578102,
    74.54262943565));
#4168 = DIRECTION('',(0.,0.793352819216,0.608762108086));
#4169 = DIRECTION('',(0.,-0.608762108086,0.793352819216));
#4170 = ADVANCED_FACE('',(#4171),#4188,.F.);
#4171 = FACE_BOUND('',#4172,.F.);
#4172 = EDGE_LOOP('',(#4173,#4181,#4182));
#4173 = ORIENTED_EDGE('',*,*,#4174,.T.);
#4174 = EDGE_CURVE('',#4175,#4129,#4177,.T.);
#4175 = VERTEX_POINT('',#4176);
#4176 = CARTESIAN_POINT('',(-0.999967575073,-29.05025291442,
    75.569747924805));
#4177 = LINE('',#4178,#4179);
#4178 = CARTESIAN_POINT('',(-0.999967575073,-29.05025291442,
    75.569747924805));
#4179 = VECTOR('',#4180,1.);
#4180 = DIRECTION('',(0.,0.608762108086,-0.793352819216));
#4181 = ORIENTED_EDGE('',*,*,#4159,.F.);
#4182 = ORIENTED_EDGE('',*,*,#4183,.T.);
#4183 = EDGE_CURVE('',#4152,#4175,#4184,.T.);
#4184 = LINE('',#4185,#4186);
#4185 = CARTESIAN_POINT('',(-6.349967479706,-29.05025291442,
    75.569747924805));
#4186 = VECTOR('',#4187,1.);
#4187 = DIRECTION('',(1.,0.,0.));
#4188 = PLANE('',#4189);
#4189 = AXIS2_PLACEMENT_3D('',#4190,#4191,#4192);
#4190 = CARTESIAN_POINT('',(-3.293994657914,-28.72595947531,
    75.147121235736));
#4191 = DIRECTION('',(0.,0.793352819216,0.608762108086));
#4192 = DIRECTION('',(0.,-0.608762108086,0.793352819216));
#4193 = ADVANCED_FACE('',(#4194),#4211,.F.);
#4194 = FACE_BOUND('',#4195,.F.);
#4195 = EDGE_LOOP('',(#4196,#4197,#4205));
#4196 = ORIENTED_EDGE('',*,*,#4183,.F.);
#4197 = ORIENTED_EDGE('',*,*,#4198,.F.);
#4198 = EDGE_CURVE('',#4199,#4152,#4201,.T.);
#4199 = VERTEX_POINT('',#4200);
#4200 = CARTESIAN_POINT('',(-0.999967575073,-30.5,76.682174682617));
#4201 = LINE('',#4202,#4203);
#4202 = CARTESIAN_POINT('',(-0.999967575073,-30.5,76.682174682617));
#4203 = VECTOR('',#4204,1.);
#4204 = DIRECTION('',(-0.946320915271,0.256434768857,-0.196768733905));
#4205 = ORIENTED_EDGE('',*,*,#4206,.T.);
#4206 = EDGE_CURVE('',#4199,#4175,#4207,.T.);
#4207 = LINE('',#4208,#4209);
#4208 = CARTESIAN_POINT('',(-0.999967575073,-30.5,76.682174682617));
#4209 = VECTOR('',#4210,1.);
#4210 = DIRECTION('',(0.,0.793354214232,-0.608760290066));
#4211 = PLANE('',#4212);
#4212 = AXIS2_PLACEMENT_3D('',#4213,#4214,#4215);
#4213 = CARTESIAN_POINT('',(-3.293994794798,-29.4728801343,
    75.894040232511));
#4214 = DIRECTION('',(0.,0.608760290066,0.793354214232));
#4215 = DIRECTION('',(0.,0.793354214232,-0.608760290066));
#4216 = ADVANCED_FACE('',(#4217),#4234,.F.);
#4217 = FACE_BOUND('',#4218,.F.);
#4218 = EDGE_LOOP('',(#4219,#4227,#4228));
#4219 = ORIENTED_EDGE('',*,*,#4220,.T.);
#4220 = EDGE_CURVE('',#4221,#4199,#4223,.T.);
#4221 = VERTEX_POINT('',#4222);
#4222 = CARTESIAN_POINT('',(-6.349967479706,-30.5,76.682174682617));
#4223 = LINE('',#4224,#4225);
#4224 = CARTESIAN_POINT('',(-6.349967479706,-30.5,76.682174682617));
#4225 = VECTOR('',#4226,1.);
#4226 = DIRECTION('',(1.,0.,0.));
#4227 = ORIENTED_EDGE('',*,*,#4198,.T.);
#4228 = ORIENTED_EDGE('',*,*,#4229,.T.);
#4229 = EDGE_CURVE('',#4152,#4221,#4230,.T.);
#4230 = LINE('',#4231,#4232);
#4231 = CARTESIAN_POINT('',(-6.349967479706,-29.05025291442,
    75.569747924805));
#4232 = VECTOR('',#4233,1.);
#4233 = DIRECTION('',(0.,-0.793354214232,0.608760290066));
#4234 = PLANE('',#4235);
#4235 = AXIS2_PLACEMENT_3D('',#4236,#4237,#4238);
#4236 = CARTESIAN_POINT('',(-4.055940259981,-30.07737278012,
    76.357882374911));
#4237 = DIRECTION('',(0.,0.608760290066,0.793354214232));
#4238 = DIRECTION('',(0.,0.793354214232,-0.608760290066));
#4239 = ADVANCED_FACE('',(#4240),#4257,.F.);
#4240 = FACE_BOUND('',#4241,.F.);
#4241 = EDGE_LOOP('',(#4242,#4243,#4251));
#4242 = ORIENTED_EDGE('',*,*,#4220,.F.);
#4243 = ORIENTED_EDGE('',*,*,#4244,.F.);
#4244 = EDGE_CURVE('',#4245,#4221,#4247,.T.);
#4245 = VERTEX_POINT('',#4246);
#4246 = CARTESIAN_POINT('',(-4.999967575073,-31.74485969543,
    77.197814941406));
#4247 = LINE('',#4248,#4249);
#4248 = CARTESIAN_POINT('',(-4.999967575073,-31.74485969543,
    77.197814941406));
#4249 = VECTOR('',#4250,1.);
#4250 = DIRECTION('',(-0.707780824602,0.652657691845,-0.270340972849));
#4251 = ORIENTED_EDGE('',*,*,#4252,.T.);
#4252 = EDGE_CURVE('',#4245,#4199,#4253,.T.);
#4253 = LINE('',#4254,#4255);
#4254 = CARTESIAN_POINT('',(-4.999967575073,-31.74485969543,
    77.197814941406));
#4255 = VECTOR('',#4256,1.);
#4256 = DIRECTION('',(0.947676793156,0.294931161025,-0.122165076718));
#4257 = PLANE('',#4258);
#4258 = AXIS2_PLACEMENT_3D('',#4259,#4260,#4261);
#4259 = CARTESIAN_POINT('',(-3.759097968912,-30.83231516583,
    76.819824795911));
#4260 = DIRECTION('',(0.,0.382685009505,0.923878879237));
#4261 = DIRECTION('',(0.,0.923878879237,-0.382685009505));
#4262 = ADVANCED_FACE('',(#4263),#4287,.F.);
#4263 = FACE_BOUND('',#4264,.F.);
#4264 = EDGE_LOOP('',(#4265,#4275,#4281));
#4265 = ORIENTED_EDGE('',*,*,#4266,.T.);
#4266 = EDGE_CURVE('',#4267,#4269,#4271,.T.);
#4267 = VERTEX_POINT('',#4268);
#4268 = CARTESIAN_POINT('',(-6.349967479706,-31.74485969543,
    77.197814941406));
#4269 = VERTEX_POINT('',#4270);
#4270 = CARTESIAN_POINT('',(-6.349967479706,-30.,80.220001220703));
#4271 = LINE('',#4272,#4273);
#4272 = CARTESIAN_POINT('',(-6.349967479706,-31.74485969543,
    77.197814941406));
#4273 = VECTOR('',#4274,1.);
#4274 = DIRECTION('',(0.,0.499999921242,0.866025449255));
#4275 = ORIENTED_EDGE('',*,*,#4276,.T.);
#4276 = EDGE_CURVE('',#4269,#4245,#4277,.T.);
#4277 = LINE('',#4278,#4279);
#4278 = CARTESIAN_POINT('',(-6.349967479706,-30.,80.220001220703));
#4279 = VECTOR('',#4280,1.);
#4280 = DIRECTION('',(0.360794339956,-0.466322627113,-0.807694652513));
#4281 = ORIENTED_EDGE('',*,*,#4282,.T.);
#4282 = EDGE_CURVE('',#4245,#4267,#4283,.T.);
#4283 = LINE('',#4284,#4285);
#4284 = CARTESIAN_POINT('',(-4.999967575073,-31.74485969543,
    77.197814941406));
#4285 = VECTOR('',#4286,1.);
#4286 = DIRECTION('',(-1.,0.,0.));
#4287 = PLANE('',#4288);
#4288 = AXIS2_PLACEMENT_3D('',#4289,#4290,#4291);
#4289 = CARTESIAN_POINT('',(-5.949461594103,-31.00967685945,
    78.471189233612));
#4290 = DIRECTION('',(-2.693019736673E-16,0.866025449255,-0.499999921242
    ));
#4291 = DIRECTION('',(0.,0.499999921242,0.866025449255));
#4292 = ADVANCED_FACE('',(#4293),#4310,.F.);
#4293 = FACE_BOUND('',#4294,.F.);
#4294 = EDGE_LOOP('',(#4295,#4303,#4304));
#4295 = ORIENTED_EDGE('',*,*,#4296,.T.);
#4296 = EDGE_CURVE('',#4297,#4245,#4299,.T.);
#4297 = VERTEX_POINT('',#4298);
#4298 = CARTESIAN_POINT('',(-4.999967575073,-30.,80.220001220703));
#4299 = LINE('',#4300,#4301);
#4300 = CARTESIAN_POINT('',(-4.999967575073,-30.,80.220001220703));
#4301 = VECTOR('',#4302,1.);
#4302 = DIRECTION('',(0.,-0.499999921242,-0.866025449255));
#4303 = ORIENTED_EDGE('',*,*,#4276,.F.);
#4304 = ORIENTED_EDGE('',*,*,#4305,.T.);
#4305 = EDGE_CURVE('',#4269,#4297,#4306,.T.);
#4306 = LINE('',#4307,#4308);
#4307 = CARTESIAN_POINT('',(-6.349967479706,-30.,80.220001220703));
#4308 = VECTOR('',#4309,1.);
#4309 = DIRECTION('',(1.,0.,0.));
#4310 = PLANE('',#4311);
#4311 = AXIS2_PLACEMENT_3D('',#4312,#4313,#4314);
#4312 = CARTESIAN_POINT('',(-5.400473460676,-30.73518283597,
    78.946626928498));
#4313 = DIRECTION('',(0.,0.866025449255,-0.499999921242));
#4314 = DIRECTION('',(0.,0.499999921242,0.866025449255));
#4315 = ADVANCED_FACE('',(#4316),#4326,.F.);
#4316 = FACE_BOUND('',#4317,.F.);
#4317 = EDGE_LOOP('',(#4318,#4319,#4320));
#4318 = ORIENTED_EDGE('',*,*,#4282,.F.);
#4319 = ORIENTED_EDGE('',*,*,#4244,.T.);
#4320 = ORIENTED_EDGE('',*,*,#4321,.T.);
#4321 = EDGE_CURVE('',#4221,#4267,#4322,.T.);
#4322 = LINE('',#4323,#4324);
#4323 = CARTESIAN_POINT('',(-6.349967479706,-30.5,76.682174682617));
#4324 = VECTOR('',#4325,1.);
#4325 = DIRECTION('',(0.,-0.923878879237,0.382685009505));
#4326 = PLANE('',#4327);
#4327 = AXIS2_PLACEMENT_3D('',#4328,#4329,#4330);
#4328 = CARTESIAN_POINT('',(-5.872481850336,-31.30490915903,
    77.015580582566));
#4329 = DIRECTION('',(0.,0.382685009505,0.923878879237));
#4330 = DIRECTION('',(0.,0.923878879237,-0.382685009505));
#4331 = ADVANCED_FACE('',(#4332),#4349,.F.);
#4332 = FACE_BOUND('',#4333,.F.);
#4333 = EDGE_LOOP('',(#4334,#4342,#4343));
#4334 = ORIENTED_EDGE('',*,*,#4335,.T.);
#4335 = EDGE_CURVE('',#4336,#4199,#4338,.T.);
#4336 = VERTEX_POINT('',#4337);
#4337 = CARTESIAN_POINT('',(-0.999967575073,-32.18826675415,
    77.381477355957));
#4338 = LINE('',#4339,#4340);
#4339 = CARTESIAN_POINT('',(-0.999967575073,-32.18826675415,
    77.381477355957));
#4340 = VECTOR('',#4341,1.);
#4341 = DIRECTION('',(0.,0.923879593095,-0.382683286102));
#4342 = ORIENTED_EDGE('',*,*,#4252,.F.);
#4343 = ORIENTED_EDGE('',*,*,#4344,.F.);
#4344 = EDGE_CURVE('',#4336,#4245,#4345,.T.);
#4345 = LINE('',#4346,#4347);
#4346 = CARTESIAN_POINT('',(-0.999967575073,-32.18826675415,
    77.381477355957));
#4347 = VECTOR('',#4348,1.);
#4348 = DIRECTION('',(-0.992878621642,0.110062347321,-4.558862125167E-02
    ));
#4349 = PLANE('',#4350);
#4350 = AXIS2_PLACEMENT_3D('',#4351,#4352,#4353);
#4351 = CARTESIAN_POINT('',(-2.637283460306,-31.50011379538,
    77.096436308699));
#4352 = DIRECTION('',(6.283720712473E-07,0.382683286102,0.923879593095)
  );
#4353 = DIRECTION('',(2.64697796017E-23,0.923879593095,-0.382683286102)
  );
#4354 = ADVANCED_FACE('',(#4355),#4381,.F.);
#4355 = FACE_BOUND('',#4356,.F.);
#4356 = EDGE_LOOP('',(#4357,#4367,#4375));
#4357 = ORIENTED_EDGE('',*,*,#4358,.T.);
#4358 = EDGE_CURVE('',#4359,#4361,#4363,.T.);
#4359 = VERTEX_POINT('',#4360);
#4360 = CARTESIAN_POINT('',(-4.999967575073,-34.,77.620002746582));
#4361 = VERTEX_POINT('',#4362);
#4362 = CARTESIAN_POINT('',(-0.999967575073,-34.,77.620002746582));
#4363 = LINE('',#4364,#4365);
#4364 = CARTESIAN_POINT('',(-4.999967575073,-34.,77.620002746582));
#4365 = VECTOR('',#4366,1.);
#4366 = DIRECTION('',(1.,0.,0.));
#4367 = ORIENTED_EDGE('',*,*,#4368,.T.);
#4368 = EDGE_CURVE('',#4361,#4369,#4371,.T.);
#4369 = VERTEX_POINT('',#4370);
#4370 = CARTESIAN_POINT('',(-4.999967575073,-32.18826675415,
    77.381477355957));
#4371 = LINE('',#4372,#4373);
#4372 = CARTESIAN_POINT('',(-0.999967575073,-34.,77.620002746582));
#4373 = VECTOR('',#4374,1.);
#4374 = DIRECTION('',(-0.909577971068,0.411978162469,-5.423936021322E-02
    ));
#4375 = ORIENTED_EDGE('',*,*,#4376,.T.);
#4376 = EDGE_CURVE('',#4369,#4359,#4377,.T.);
#4377 = LINE('',#4378,#4379);
#4378 = CARTESIAN_POINT('',(-4.999967575073,-32.18826675415,
    77.381477355957));
#4379 = VECTOR('',#4380,1.);
#4380 = DIRECTION('',(0.,-0.991444423444,0.130529518585));
#4381 = PLANE('',#4382);
#4382 = AXIS2_PLACEMENT_3D('',#4383,#4384,#4385);
#4383 = CARTESIAN_POINT('',(-3.357398461426,-33.44850623611,
    77.547395332792));
#4384 = DIRECTION('',(0.,0.130529518585,0.991444423444));
#4385 = DIRECTION('',(0.,0.991444423444,-0.130529518585));
#4386 = ADVANCED_FACE('',(#4387),#4402,.F.);
#4387 = FACE_BOUND('',#4388,.F.);
#4388 = EDGE_LOOP('',(#4389,#4395,#4396));
#4389 = ORIENTED_EDGE('',*,*,#4390,.T.);
#4390 = EDGE_CURVE('',#4336,#4369,#4391,.T.);
#4391 = LINE('',#4392,#4393);
#4392 = CARTESIAN_POINT('',(-0.999967575073,-32.18826675415,
    77.381477355957));
#4393 = VECTOR('',#4394,1.);
#4394 = DIRECTION('',(-1.,0.,0.));
#4395 = ORIENTED_EDGE('',*,*,#4368,.F.);
#4396 = ORIENTED_EDGE('',*,*,#4397,.T.);
#4397 = EDGE_CURVE('',#4361,#4336,#4398,.T.);
#4398 = LINE('',#4399,#4400);
#4399 = CARTESIAN_POINT('',(-0.999967575073,-34.,77.620002746582));
#4400 = VECTOR('',#4401,1.);
#4401 = DIRECTION('',(0.,0.991444423444,-0.130529518585));
#4402 = PLANE('',#4403);
#4403 = AXIS2_PLACEMENT_3D('',#4404,#4405,#4406);
#4404 = CARTESIAN_POINT('',(-2.642536688721,-32.73976051803,
    77.454084769747));
#4405 = DIRECTION('',(0.,0.130529518585,0.991444423444));
#4406 = DIRECTION('',(0.,0.991444423444,-0.130529518585));
#4407 = ADVANCED_FACE('',(#4408),#4418,.F.);
#4408 = FACE_BOUND('',#4409,.F.);
#4409 = EDGE_LOOP('',(#4410,#4411,#4412));
#4410 = ORIENTED_EDGE('',*,*,#4390,.F.);
#4411 = ORIENTED_EDGE('',*,*,#4344,.T.);
#4412 = ORIENTED_EDGE('',*,*,#4413,.T.);
#4413 = EDGE_CURVE('',#4245,#4369,#4414,.T.);
#4414 = LINE('',#4415,#4416);
#4415 = CARTESIAN_POINT('',(-4.999967575073,-31.74485969543,
    77.197814941406));
#4416 = VECTOR('',#4417,1.);
#4417 = DIRECTION('',(0.,-0.923881597232,0.382678447651));
#4418 = PLANE('',#4419);
#4419 = AXIS2_PLACEMENT_3D('',#4420,#4421,#4422);
#4420 = CARTESIAN_POINT('',(-3.112779936272,-32.07078848924,
    77.332817007941));
#4421 = DIRECTION('',(0.,0.382678447651,0.923881597232));
#4422 = DIRECTION('',(0.,0.923881597232,-0.382678447651));
#4423 = ADVANCED_FACE('',(#4424),#4441,.F.);
#4424 = FACE_BOUND('',#4425,.F.);
#4425 = EDGE_LOOP('',(#4426,#4434,#4440));
#4426 = ORIENTED_EDGE('',*,*,#4427,.T.);
#4427 = EDGE_CURVE('',#4269,#4428,#4430,.T.);
#4428 = VERTEX_POINT('',#4429);
#4429 = CARTESIAN_POINT('',(-6.349967479706,-32.,83.684104919434));
#4430 = LINE('',#4431,#4432);
#4431 = CARTESIAN_POINT('',(-6.349967479706,-30.,80.220001220703));
#4432 = VECTOR('',#4433,1.);
#4433 = DIRECTION('',(0.,-0.499999774445,0.866025534009));
#4434 = ORIENTED_EDGE('',*,*,#4435,.T.);
#4435 = EDGE_CURVE('',#4428,#4297,#4436,.T.);
#4436 = LINE('',#4437,#4438);
#4437 = CARTESIAN_POINT('',(-6.349967479706,-32.,83.684104919434));
#4438 = VECTOR('',#4439,1.);
#4439 = DIRECTION('',(0.319778494374,0.473745951058,-0.820552550659));
#4440 = ORIENTED_EDGE('',*,*,#4305,.F.);
#4441 = PLANE('',#4442);
#4442 = AXIS2_PLACEMENT_3D('',#4443,#4444,#4445);
#4443 = CARTESIAN_POINT('',(-5.957049963468,-30.85895884558,
    81.707762477729));
#4444 = DIRECTION('',(-4.645231017115E-16,0.866025534009,0.499999774445)
  );
#4445 = DIRECTION('',(0.,-0.499999774445,0.866025534009));
#4446 = ADVANCED_FACE('',(#4447),#4464,.F.);
#4447 = FACE_BOUND('',#4448,.F.);
#4448 = EDGE_LOOP('',(#4449,#4457,#4458));
#4449 = ORIENTED_EDGE('',*,*,#4450,.T.);
#4450 = EDGE_CURVE('',#4451,#4297,#4453,.T.);
#4451 = VERTEX_POINT('',#4452);
#4452 = CARTESIAN_POINT('',(-4.999967575073,-32.,83.684104919434));
#4453 = LINE('',#4454,#4455);
#4454 = CARTESIAN_POINT('',(-4.999967575073,-32.,83.684104919434));
#4455 = VECTOR('',#4456,1.);
#4456 = DIRECTION('',(0.,0.499999774445,-0.866025534009));
#4457 = ORIENTED_EDGE('',*,*,#4435,.F.);
#4458 = ORIENTED_EDGE('',*,*,#4459,.T.);
#4459 = EDGE_CURVE('',#4428,#4451,#4460,.T.);
#4460 = LINE('',#4461,#4462);
#4461 = CARTESIAN_POINT('',(-6.349967479706,-32.,83.684104919434));
#4462 = VECTOR('',#4463,1.);
#4463 = DIRECTION('',(1.,0.,0.));
#4464 = PLANE('',#4465);
#4465 = AXIS2_PLACEMENT_3D('',#4466,#4467,#4468);
#4466 = CARTESIAN_POINT('',(-5.392885091311,-31.14104115441,
    82.196343662408));
#4467 = DIRECTION('',(-4.090119505319E-16,0.866025534009,0.499999774445)
  );
#4468 = DIRECTION('',(0.,-0.499999774445,0.866025534009));
#4469 = ADVANCED_FACE('',(#4470),#4487,.F.);
#4470 = FACE_BOUND('',#4471,.F.);
#4471 = EDGE_LOOP('',(#4472,#4473,#4481));
#4472 = ORIENTED_EDGE('',*,*,#4459,.F.);
#4473 = ORIENTED_EDGE('',*,*,#4474,.F.);
#4474 = EDGE_CURVE('',#4475,#4428,#4477,.T.);
#4475 = VERTEX_POINT('',#4476);
#4476 = CARTESIAN_POINT('',(-6.349965572357,-12.70016479492,
    83.684104919434));
#4477 = LINE('',#4478,#4479);
#4478 = CARTESIAN_POINT('',(-6.349965572357,-12.70016479492,
    83.684104919434));
#4479 = VECTOR('',#4480,1.);
#4480 = DIRECTION('',(-9.882719787735E-08,-1.,0.));
#4481 = ORIENTED_EDGE('',*,*,#4482,.T.);
#4482 = EDGE_CURVE('',#4475,#4451,#4483,.T.);
#4483 = LINE('',#4484,#4485);
#4484 = CARTESIAN_POINT('',(-6.349965572357,-12.70016479492,
    83.684104919434));
#4485 = VECTOR('',#4486,1.);
#4486 = DIRECTION('',(6.97781823558E-02,-0.997562532008,0.));
#4487 = PLANE('',#4488);
#4488 = AXIS2_PLACEMENT_3D('',#4489,#4490,#4491);
#4489 = CARTESIAN_POINT('',(-6.000677130903,-22.67579292246,
    83.684104919434));
#4490 = DIRECTION('',(-0.,-0.,-1.));
#4491 = DIRECTION('',(-1.,0.,0.));
#4492 = ADVANCED_FACE('',(#4493),#4519,.F.);
#4493 = FACE_BOUND('',#4494,.F.);
#4494 = EDGE_LOOP('',(#4495,#4505,#4513));
#4495 = ORIENTED_EDGE('',*,*,#4496,.T.);
#4496 = EDGE_CURVE('',#4497,#4499,#4501,.T.);
#4497 = VERTEX_POINT('',#4498);
#4498 = CARTESIAN_POINT('',(-12.5950717926,-3.183198451996,
    14.692873954773));
#4499 = VERTEX_POINT('',#4500);
#4500 = CARTESIAN_POINT('',(-13.25176048278,-3.185027837753,
    14.913265228271));
#4501 = LINE('',#4502,#4503);
#4502 = CARTESIAN_POINT('',(-12.5950717926,-3.183198451996,
    14.692873954773));
#4503 = VECTOR('',#4504,1.);
#4504 = DIRECTION('',(-0.948030503756,-2.640997975321E-03,0.318168491648
    ));
#4505 = ORIENTED_EDGE('',*,*,#4506,.T.);
#4506 = EDGE_CURVE('',#4499,#4507,#4509,.T.);
#4507 = VERTEX_POINT('',#4508);
#4508 = CARTESIAN_POINT('',(-13.97122001647,-3.187512397766,
    14.728076934814));
#4509 = LINE('',#4510,#4511);
#4510 = CARTESIAN_POINT('',(-13.25176048278,-3.185027837753,
    14.913265228271));
#4511 = VECTOR('',#4512,1.);
#4512 = DIRECTION('',(-0.968427616931,-3.344338937299E-03,
    -0.249272473736));
#4513 = ORIENTED_EDGE('',*,*,#4514,.T.);
#4514 = EDGE_CURVE('',#4507,#4497,#4515,.T.);
#4515 = LINE('',#4516,#4517);
#4516 = CARTESIAN_POINT('',(-13.97122001647,-3.187512397766,
    14.728076934814));
#4517 = VECTOR('',#4518,1.);
#4518 = DIRECTION('',(0.999668063064,3.133756769438E-03,
    -2.557231427662E-02));
#4519 = PLANE('',#4520);
#4520 = AXIS2_PLACEMENT_3D('',#4521,#4522,#4523);
#4521 = CARTESIAN_POINT('',(-13.28127966338,-3.185291072448,
    14.762393658652));
#4522 = DIRECTION('',(3.163577805249E-03,-0.999994362191,
    1.125771985307E-03));
#4523 = DIRECTION('',(-0.999994995869,-3.163579809951E-03,
    -4.235164736272E-22));
#4524 = ADVANCED_FACE('',(#4525),#4542,.F.);
#4525 = FACE_BOUND('',#4526,.F.);
#4526 = EDGE_LOOP('',(#4527,#4535,#4541));
#4527 = ORIENTED_EDGE('',*,*,#4528,.T.);
#4528 = EDGE_CURVE('',#4497,#4529,#4531,.T.);
#4529 = VERTEX_POINT('',#4530);
#4530 = CARTESIAN_POINT('',(-10.9678659439,-3.1824696064,15.501142501831
    ));
#4531 = LINE('',#4532,#4533);
#4532 = CARTESIAN_POINT('',(-12.5950717926,-3.183198451996,
    14.692873954773));
#4533 = VECTOR('',#4534,1.);
#4534 = DIRECTION('',(0.895598430989,4.011495982609E-04,0.444863225598)
  );
#4535 = ORIENTED_EDGE('',*,*,#4536,.T.);
#4536 = EDGE_CURVE('',#4529,#4499,#4537,.T.);
#4537 = LINE('',#4538,#4539);
#4538 = CARTESIAN_POINT('',(-10.9678659439,-3.1824696064,15.501142501831
    ));
#4539 = VECTOR('',#4540,1.);
#4540 = DIRECTION('',(-0.968431982467,-1.084758082895E-03,
    -0.249275587725));
#4541 = ORIENTED_EDGE('',*,*,#4496,.F.);
#4542 = PLANE('',#4543);
#4543 = AXIS2_PLACEMENT_3D('',#4544,#4545,#4546);
#4544 = CARTESIAN_POINT('',(-12.10303539708,-3.183459180199,
    15.108567886857));
#4545 = DIRECTION('',(1.843098490921E-03,-0.999994356819,
    -2.808793153096E-03));
#4546 = DIRECTION('',(8.470329472543E-22,2.80879792386E-03,
    -0.999996055319));
#4547 = ADVANCED_FACE('',(#4548),#4565,.F.);
#4548 = FACE_BOUND('',#4549,.F.);
#4549 = EDGE_LOOP('',(#4550,#4551,#4559));
#4550 = ORIENTED_EDGE('',*,*,#4528,.F.);
#4551 = ORIENTED_EDGE('',*,*,#4552,.F.);
#4552 = EDGE_CURVE('',#4553,#4497,#4555,.T.);
#4553 = VERTEX_POINT('',#4554);
#4554 = CARTESIAN_POINT('',(-10.53966426849,-3.181320428848,
    14.063776016235));
#4555 = LINE('',#4556,#4557);
#4556 = CARTESIAN_POINT('',(-10.53966426849,-3.181320428848,
    14.063776016235));
#4557 = VECTOR('',#4558,1.);
#4558 = DIRECTION('',(-0.956213710421,-8.736912077742E-04,0.292668031508
    ));
#4559 = ORIENTED_EDGE('',*,*,#4560,.F.);
#4560 = EDGE_CURVE('',#4529,#4553,#4561,.T.);
#4561 = LINE('',#4562,#4563);
#4562 = CARTESIAN_POINT('',(-10.9678659439,-3.1824696064,15.501142501831
    ));
#4563 = VECTOR('',#4564,1.);
#4564 = DIRECTION('',(0.285507096878,7.662238736985E-04,-0.958376288591)
  );
#4565 = PLANE('',#4566);
#4566 = AXIS2_PLACEMENT_3D('',#4567,#4568,#4569);
#4567 = CARTESIAN_POINT('',(-11.41529964611,-3.182350437052,
    14.728089609192));
#4568 = DIRECTION('',(7.361141584362E-04,-0.999999560747,
    -5.802081368311E-04));
#4569 = DIRECTION('',(-0.999999729068,-7.361142823395E-04,0.));
#4570 = ADVANCED_FACE('',(#4571),#4597,.T.);
#4571 = FACE_BOUND('',#4572,.T.);
#4572 = EDGE_LOOP('',(#4573,#4583,#4591));
#4573 = ORIENTED_EDGE('',*,*,#4574,.T.);
#4574 = EDGE_CURVE('',#4575,#4577,#4579,.T.);
#4575 = VERTEX_POINT('',#4576);
#4576 = CARTESIAN_POINT('',(-7.937998771667,-6.799761772156,
    -3.531858092174E-04));
#4577 = VERTEX_POINT('',#4578);
#4578 = CARTESIAN_POINT('',(-7.280435085297,-7.30432844162,
    -2.679932513274E-04));
#4579 = LINE('',#4580,#4581);
#4580 = CARTESIAN_POINT('',(-7.937998771667,-6.799761772156,
    -3.531858092174E-04));
#4581 = VECTOR('',#4582,1.);
#4582 = DIRECTION('',(0.793353157447,-0.608761658618,1.027851540374E-04)
  );
#4583 = ORIENTED_EDGE('',*,*,#4584,.T.);
#4584 = EDGE_CURVE('',#4577,#4585,#4587,.T.);
#4585 = VERTEX_POINT('',#4586);
#4586 = CARTESIAN_POINT('',(-7.938931941986,-6.798773288727,
    30.494417190552));
#4587 = LINE('',#4588,#4589);
#4588 = CARTESIAN_POINT('',(-7.280435085297,-7.30432844162,
    -2.679932513274E-04));
#4589 = VECTOR('',#4590,1.);
#4590 = DIRECTION('',(-2.158582616896E-02,1.657232762513E-02,
    0.999629636448));
#4591 = ORIENTED_EDGE('',*,*,#4592,.T.);
#4592 = EDGE_CURVE('',#4585,#4575,#4593,.T.);
#4593 = LINE('',#4594,#4595);
#4594 = CARTESIAN_POINT('',(-7.938931941986,-6.798773288727,
    30.494417190552));
#4595 = VECTOR('',#4596,1.);
#4596 = DIRECTION('',(3.06009950611E-05,-3.241485067024E-05,
    -0.999999999006));
#4597 = PLANE('',#4598);
#4598 = AXIS2_PLACEMENT_3D('',#4599,#4600,#4601);
#4599 = CARTESIAN_POINT('',(-7.771834666358,-6.927129659995,
    15.042658604213));
#4600 = DIRECTION('',(-0.608761662396,-0.793353161175,7.087711630908E-06
    ));
#4601 = DIRECTION('',(-0.793353161195,0.608761662412,0.));
#4602 = ADVANCED_FACE('',(#4603),#4620,.T.);
#4603 = FACE_BOUND('',#4604,.T.);
#4604 = EDGE_LOOP('',(#4605,#4613,#4614));
#4605 = ORIENTED_EDGE('',*,*,#4606,.T.);
#4606 = EDGE_CURVE('',#4607,#4585,#4609,.T.);
#4607 = VERTEX_POINT('',#4608);
#4608 = CARTESIAN_POINT('',(-7.281367778778,-7.303339958191,
    30.49450302124));
#4609 = LINE('',#4610,#4611);
#4610 = CARTESIAN_POINT('',(-7.281367778778,-7.303339958191,
    30.49450302124));
#4611 = VECTOR('',#4612,1.);
#4612 = DIRECTION('',(-0.793353370587,0.608761380718,-1.035550138111E-04
    ));
#4613 = ORIENTED_EDGE('',*,*,#4584,.F.);
#4614 = ORIENTED_EDGE('',*,*,#4615,.T.);
#4615 = EDGE_CURVE('',#4577,#4607,#4616,.T.);
#4616 = LINE('',#4617,#4618);
#4617 = CARTESIAN_POINT('',(-7.280435085297,-7.30432844162,
    -2.679932513274E-04));
#4618 = VECTOR('',#4619,1.);
#4619 = DIRECTION('',(-3.05853577348E-05,3.241484999194E-05,
    0.999999999007));
#4620 = PLANE('',#4621);
#4621 = AXIS2_PLACEMENT_3D('',#4622,#4623,#4624);
#4622 = CARTESIAN_POINT('',(-7.447532239415,-7.175972070907,
    15.451490844676));
#4623 = DIRECTION('',(-0.60876138455,-0.793353374374,7.097245906382E-06)
  );
#4624 = DIRECTION('',(-0.793353374394,0.608761384565,8.470329472543E-22)
  );
#4625 = ADVANCED_FACE('',(#4626),#4643,.T.);
#4626 = FACE_BOUND('',#4627,.T.);
#4627 = EDGE_LOOP('',(#4628,#4629,#4637));
#4628 = ORIENTED_EDGE('',*,*,#4615,.F.);
#4629 = ORIENTED_EDGE('',*,*,#4630,.F.);
#4630 = EDGE_CURVE('',#4631,#4577,#4633,.T.);
#4631 = VERTEX_POINT('',#4632);
#4632 = CARTESIAN_POINT('',(-6.776801109314,-7.960904121399,
    30.494606018066));
#4633 = LINE('',#4634,#4635);
#4634 = CARTESIAN_POINT('',(-6.776801109314,-7.960904121399,
    30.494606018066));
#4635 = VECTOR('',#4636,1.);
#4636 = DIRECTION('',(-1.650928802846E-02,2.152276757898E-02,
    -0.999632039245));
#4637 = ORIENTED_EDGE('',*,*,#4638,.T.);
#4638 = EDGE_CURVE('',#4631,#4607,#4639,.T.);
#4639 = LINE('',#4640,#4641);
#4640 = CARTESIAN_POINT('',(-6.776801109314,-7.960904121399,
    30.494606018066));
#4641 = VECTOR('',#4642,1.);
#4642 = DIRECTION('',(-0.608761379282,0.793353368716,-1.242660162802E-04
    ));
#4643 = PLANE('',#4644);
#4644 = AXIS2_PLACEMENT_3D('',#4645,#4646,#4647);
#4645 = CARTESIAN_POINT('',(-7.153051947379,-7.470452433468,
    15.451538311409));
#4646 = DIRECTION('',(-0.79335337449,-0.608761384423,-4.532087816439E-06
    ));
#4647 = DIRECTION('',(0.608761384429,-0.793353374498,0.));
#4648 = ADVANCED_FACE('',(#4649),#4666,.T.);
#4649 = FACE_BOUND('',#4650,.T.);
#4650 = EDGE_LOOP('',(#4651,#4659,#4660));
#4651 = ORIENTED_EDGE('',*,*,#4652,.T.);
#4652 = EDGE_CURVE('',#4653,#4631,#4655,.T.);
#4653 = VERTEX_POINT('',#4654);
#4654 = CARTESIAN_POINT('',(-6.775868415833,-7.961892127991,
    -1.639327965677E-04));
#4655 = LINE('',#4656,#4657);
#4656 = CARTESIAN_POINT('',(-6.775868415833,-7.961892127991,
    -1.639327965677E-04));
#4657 = VECTOR('',#4658,1.);
#4658 = DIRECTION('',(-3.05853588016E-05,3.239921443606E-05,
    0.999999999007));
#4659 = ORIENTED_EDGE('',*,*,#4630,.T.);
#4660 = ORIENTED_EDGE('',*,*,#4661,.T.);
#4661 = EDGE_CURVE('',#4577,#4653,#4662,.T.);
#4662 = LINE('',#4663,#4664);
#4663 = CARTESIAN_POINT('',(-7.280435085297,-7.30432844162,
    -2.679932513274E-04));
#4664 = VECTOR('',#4665,1.);
#4665 = DIRECTION('',(0.608761657036,-0.793353155386,1.255493450226E-04)
  );
#4666 = PLANE('',#4667);
#4667 = AXIS2_PLACEMENT_3D('',#4668,#4669,#4670);
#4668 = CARTESIAN_POINT('',(-6.904184248673,-7.794780006888,
    15.04280007132));
#4669 = DIRECTION('',(-0.793353161283,-0.60876166228,-4.541591462085E-06
    ));
#4670 = DIRECTION('',(0.608761662286,-0.793353161291,0.));
#4671 = ADVANCED_FACE('',(#4672),#4689,.T.);
#4672 = FACE_BOUND('',#4673,.T.);
#4673 = EDGE_LOOP('',(#4674,#4675,#4683));
#4674 = ORIENTED_EDGE('',*,*,#4574,.F.);
#4675 = ORIENTED_EDGE('',*,*,#4676,.F.);
#4676 = EDGE_CURVE('',#4677,#4575,#4679,.T.);
#4677 = VERTEX_POINT('',#4678);
#4678 = CARTESIAN_POINT('',(-6.34849691391,-6.353283882141,
    2.458769586156E-06));
#4679 = LINE('',#4680,#4681);
#4680 = CARTESIAN_POINT('',(-6.34849691391,-6.353283882141,
    2.458769586156E-06));
#4681 = VECTOR('',#4682,1.);
#4682 = DIRECTION('',(-0.96274076853,-0.270425897816,-2.154093330874E-04
    ));
#4683 = ORIENTED_EDGE('',*,*,#4684,.T.);
#4684 = EDGE_CURVE('',#4677,#4577,#4685,.T.);
#4685 = LINE('',#4686,#4687);
#4686 = CARTESIAN_POINT('',(-6.34849691391,-6.353283882141,
    2.458769586156E-06));
#4687 = VECTOR('',#4688,1.);
#4688 = DIRECTION('',(-0.699895814118,-0.714244921666,
    -2.031124415428E-04));
#4689 = PLANE('',#4690);
#4690 = AXIS2_PLACEMENT_3D('',#4691,#4692,#4693);
#4691 = CARTESIAN_POINT('',(-7.129717019617,-6.76806869669,
    -1.898889785778E-04));
#4692 = DIRECTION('',(1.98506319643E-04,8.985530394418E-05,
    -0.999999976261));
#4693 = DIRECTION('',(-0.999999980298,-3.308722450212E-24,
    -1.985063204444E-04));
#4694 = ADVANCED_FACE('',(#4695),#4721,.F.);
#4695 = FACE_BOUND('',#4696,.F.);
#4696 = EDGE_LOOP('',(#4697,#4707,#4715));
#4697 = ORIENTED_EDGE('',*,*,#4698,.T.);
#4698 = EDGE_CURVE('',#4699,#4701,#4703,.T.);
#4699 = VERTEX_POINT('',#4700);
#4700 = CARTESIAN_POINT('',(-9.297361373901,-6.36752986908,
    67.51880645752));
#4701 = VERTEX_POINT('',#4702);
#4702 = CARTESIAN_POINT('',(-9.333546638489,-6.362081050873,
    67.405487060547));
#4703 = LINE('',#4704,#4705);
#4704 = CARTESIAN_POINT('',(-9.297361373901,-6.36752986908,
    67.51880645752));
#4705 = VECTOR('',#4706,1.);
#4706 = DIRECTION('',(-0.303870329632,4.575713908631E-02,-0.951613948506
    ));
#4707 = ORIENTED_EDGE('',*,*,#4708,.F.);
#4708 = EDGE_CURVE('',#4709,#4701,#4711,.T.);
#4709 = VERTEX_POINT('',#4710);
#4710 = CARTESIAN_POINT('',(-9.30166721344,-6.362951278687,
    67.405303955078));
#4711 = LINE('',#4712,#4713);
#4712 = CARTESIAN_POINT('',(-9.30166721344,-6.362951278687,
    67.405303955078));
#4713 = VECTOR('',#4714,1.);
#4714 = DIRECTION('',(-0.999611155866,2.728686070743E-02,
    5.741454526934E-03));
#4715 = ORIENTED_EDGE('',*,*,#4716,.T.);
#4716 = EDGE_CURVE('',#4709,#4699,#4717,.T.);
#4717 = LINE('',#4718,#4719);
#4718 = CARTESIAN_POINT('',(-9.30166721344,-6.362951278687,
    67.405303955078));
#4719 = VECTOR('',#4720,1.);
#4720 = DIRECTION('',(3.787804584335E-02,-4.02774082157E-02,
    0.998470322058));
#4721 = PLANE('',#4722);
#4722 = AXIS2_PLACEMENT_3D('',#4723,#4724,#4725);
#4723 = CARTESIAN_POINT('',(-9.308866770861,-6.364716483323,
    67.455268572945));
#4724 = DIRECTION('',(-2.749155395386E-02,-0.998851171977,
    -3.92498496888E-02));
#4725 = DIRECTION('',(0.,3.926469033598E-02,-0.999228844706));
#4726 = ADVANCED_FACE('',(#4727),#4744,.F.);
#4727 = FACE_BOUND('',#4728,.F.);
#4728 = EDGE_LOOP('',(#4729,#4737,#4738));
#4729 = ORIENTED_EDGE('',*,*,#4730,.T.);
#4730 = EDGE_CURVE('',#4731,#4701,#4733,.T.);
#4731 = VERTEX_POINT('',#4732);
#4732 = CARTESIAN_POINT('',(-9.337525367737,-6.364656925201,
    67.454231262207));
#4733 = LINE('',#4734,#4735);
#4734 = CARTESIAN_POINT('',(-9.337525367737,-6.364656925201,
    67.454231262207));
#4735 = VECTOR('',#4736,1.);
#4736 = DIRECTION('',(8.124149565192E-02,5.259666341223E-02,
    -0.995305686903));
#4737 = ORIENTED_EDGE('',*,*,#4698,.F.);
#4738 = ORIENTED_EDGE('',*,*,#4739,.T.);
#4739 = EDGE_CURVE('',#4699,#4731,#4740,.T.);
#4740 = LINE('',#4741,#4742);
#4741 = CARTESIAN_POINT('',(-9.297361373901,-6.36752986908,
    67.51880645752));
#4742 = VECTOR('',#4743,1.);
#4743 = DIRECTION('',(-0.527772501548,3.77517431061E-02,-0.848546399734)
  );
#4744 = PLANE('',#4745);
#4745 = AXIS2_PLACEMENT_3D('',#4746,#4747,#4748);
#4746 = CARTESIAN_POINT('',(-9.320102217891,-6.364918761694,
    67.463266878174));
#4747 = DIRECTION('',(1.185767908385E-02,-0.998586966328,
    -5.180218263647E-02));
#4748 = DIRECTION('',(1.084202172486E-19,5.180582483193E-02,
    -0.998657176669));
#4749 = ADVANCED_FACE('',(#4750),#4767,.F.);
#4750 = FACE_BOUND('',#4751,.F.);
#4751 = EDGE_LOOP('',(#4752,#4760,#4761));
#4752 = ORIENTED_EDGE('',*,*,#4753,.T.);
#4753 = EDGE_CURVE('',#4754,#4731,#4756,.T.);
#4754 = VERTEX_POINT('',#4755);
#4755 = CARTESIAN_POINT('',(-9.331971168518,-6.36506319046,
    67.48217010498));
#4756 = LINE('',#4757,#4758);
#4757 = CARTESIAN_POINT('',(-9.331971168518,-6.36506319046,
    67.48217010498));
#4758 = VECTOR('',#4759,1.);
#4759 = DIRECTION('',(-0.194963034461,1.426068899043E-02,-0.980706912356
    ));
#4760 = ORIENTED_EDGE('',*,*,#4739,.F.);
#4761 = ORIENTED_EDGE('',*,*,#4762,.T.);
#4762 = EDGE_CURVE('',#4699,#4754,#4763,.T.);
#4763 = LINE('',#4764,#4765);
#4764 = CARTESIAN_POINT('',(-9.297361373901,-6.36752986908,
    67.51880645752));
#4765 = VECTOR('',#4766,1.);
#4766 = DIRECTION('',(-0.685894752354,4.888448312154E-02,-0.726056950936
    ));
#4767 = PLANE('',#4768);
#4768 = AXIS2_PLACEMENT_3D('',#4769,#4770,#4771);
#4769 = CARTESIAN_POINT('',(-9.319719167655,-6.365932892699,
    67.487699332738));
#4770 = DIRECTION('',(-7.059493434076E-02,-0.997504954175,
    -4.707882604446E-04));
#4771 = DIRECTION('',(-0.997505064719,7.059494216415E-02,
    6.776263578034E-21));
#4772 = ADVANCED_FACE('',(#4773),#4790,.F.);
#4773 = FACE_BOUND('',#4774,.F.);
#4774 = EDGE_LOOP('',(#4775,#4783,#4784));
#4775 = ORIENTED_EDGE('',*,*,#4776,.T.);
#4776 = EDGE_CURVE('',#4777,#4754,#4779,.T.);
#4777 = VERTEX_POINT('',#4778);
#4778 = CARTESIAN_POINT('',(-9.291829109192,-6.363976478577,
    67.661933898926));
#4779 = LINE('',#4780,#4781);
#4780 = CARTESIAN_POINT('',(-9.291829109192,-6.363976478577,
    67.661933898926));
#4781 = VECTOR('',#4782,1.);
#4782 = DIRECTION('',(-0.217933081132,-5.899808656046E-03,
    -0.975945881904));
#4783 = ORIENTED_EDGE('',*,*,#4762,.F.);
#4784 = ORIENTED_EDGE('',*,*,#4785,.T.);
#4785 = EDGE_CURVE('',#4699,#4777,#4786,.T.);
#4786 = LINE('',#4787,#4788);
#4787 = CARTESIAN_POINT('',(-9.297361373901,-6.36752986908,
    67.51880645752));
#4788 = VECTOR('',#4789,1.);
#4789 = DIRECTION('',(3.861199663292E-02,2.480060325017E-02,
    0.998946466931));
#4790 = PLANE('',#4791);
#4791 = AXIS2_PLACEMENT_3D('',#4792,#4793,#4794);
#4792 = CARTESIAN_POINT('',(-9.305708973102,-6.365224621691,
    67.56944185328));
#4793 = DIRECTION('',(-0.101149807298,-0.994460063239,2.859893541952E-02
    ));
#4794 = DIRECTION('',(-0.994866996878,0.101191197858,4.336808689942E-19)
  );
#4795 = ADVANCED_FACE('',(#4796),#4813,.F.);
#4796 = FACE_BOUND('',#4797,.F.);
#4797 = EDGE_LOOP('',(#4798,#4799,#4807));
#4798 = ORIENTED_EDGE('',*,*,#4776,.F.);
#4799 = ORIENTED_EDGE('',*,*,#4800,.T.);
#4800 = EDGE_CURVE('',#4777,#4801,#4803,.T.);
#4801 = VERTEX_POINT('',#4802);
#4802 = CARTESIAN_POINT('',(-9.325157165527,-6.362836360931,
    67.661735534668));
#4803 = LINE('',#4804,#4805);
#4804 = CARTESIAN_POINT('',(-9.291829109192,-6.363976478577,
    67.661933898926));
#4805 = VECTOR('',#4806,1.);
#4806 = DIRECTION('',(-0.999397706238,3.418834113965E-02,
    -5.948285200374E-03));
#4807 = ORIENTED_EDGE('',*,*,#4808,.T.);
#4808 = EDGE_CURVE('',#4801,#4754,#4809,.T.);
#4809 = LINE('',#4810,#4811);
#4810 = CARTESIAN_POINT('',(-9.325157165527,-6.362836360931,
    67.661735534668));
#4811 = VECTOR('',#4812,1.);
#4812 = DIRECTION('',(-3.791698366804E-02,-1.239134455772E-02,
    -0.999204061706));
#4813 = PLANE('',#4814);
#4814 = AXIS2_PLACEMENT_3D('',#4815,#4816,#4817);
#4815 = CARTESIAN_POINT('',(-9.319152605213,-6.364168483113,
    67.579544148114));
#4816 = DIRECTION('',(-3.426714483345E-02,-0.999318898806,
    1.369311044011E-02));
#4817 = DIRECTION('',(-0.999412598766,3.427035785194E-02,
    1.084202172486E-19));
#4818 = ADVANCED_FACE('',(#4819),#4836,.F.);
#4819 = FACE_BOUND('',#4820,.F.);
#4820 = EDGE_LOOP('',(#4821,#4829,#4830));
#4821 = ORIENTED_EDGE('',*,*,#4822,.T.);
#4822 = EDGE_CURVE('',#4823,#4801,#4825,.T.);
#4823 = VERTEX_POINT('',#4824);
#4824 = CARTESIAN_POINT('',(-9.295224189758,-6.361377716064,
    68.168395996094));
#4825 = LINE('',#4826,#4827);
#4826 = CARTESIAN_POINT('',(-9.295224189758,-6.361377716064,
    68.168395996094));
#4827 = VECTOR('',#4828,1.);
#4828 = DIRECTION('',(-5.897588839036E-02,-2.873916630868E-03,
    -0.998255270555));
#4829 = ORIENTED_EDGE('',*,*,#4800,.F.);
#4830 = ORIENTED_EDGE('',*,*,#4831,.T.);
#4831 = EDGE_CURVE('',#4777,#4823,#4832,.T.);
#4832 = LINE('',#4833,#4834);
#4833 = CARTESIAN_POINT('',(-9.291829109192,-6.363976478577,
    67.661933898926));
#4834 = VECTOR('',#4835,1.);
#4835 = DIRECTION('',(-6.703284636812E-03,5.131025459358E-03,
    0.999964368642));
#4836 = PLANE('',#4837);
#4837 = AXIS2_PLACEMENT_3D('',#4838,#4839,#4840);
#4838 = CARTESIAN_POINT('',(-9.302078382564,-6.362424074568,
    67.907050912145));
#4839 = DIRECTION('',(-3.42176584547E-02,-0.999402398422,
    4.898762995798E-03));
#4840 = DIRECTION('',(-0.999414390406,3.42180690377E-02,
    2.710505431214E-20));
#4841 = ADVANCED_FACE('',(#4842),#4859,.F.);
#4842 = FACE_BOUND('',#4843,.F.);
#4843 = EDGE_LOOP('',(#4844,#4852,#4853));
#4844 = ORIENTED_EDGE('',*,*,#4845,.T.);
#4845 = EDGE_CURVE('',#4846,#4823,#4848,.T.);
#4846 = VERTEX_POINT('',#4847);
#4847 = CARTESIAN_POINT('',(-9.273365974426,-6.362064838409,
    68.152221679688));
#4848 = LINE('',#4849,#4850);
#4849 = CARTESIAN_POINT('',(-9.273365974426,-6.362064838409,
    68.152221679688));
#4850 = VECTOR('',#4851,1.);
#4851 = DIRECTION('',(-0.80359878727,2.526147147593E-02,0.594635053757)
  );
#4852 = ORIENTED_EDGE('',*,*,#4831,.F.);
#4853 = ORIENTED_EDGE('',*,*,#4854,.T.);
#4854 = EDGE_CURVE('',#4777,#4846,#4855,.T.);
#4855 = LINE('',#4856,#4857);
#4856 = CARTESIAN_POINT('',(-9.291829109192,-6.363976478577,
    67.661933898926));
#4857 = VECTOR('',#4858,1.);
#4858 = DIRECTION('',(3.763079157307E-02,3.896225294846E-03,
    0.999284115232));
#4859 = PLANE('',#4860);
#4860 = AXIS2_PLACEMENT_3D('',#4861,#4862,#4863);
#4861 = CARTESIAN_POINT('',(-9.28804657349,-6.362816278319,
    67.917800978933));
#4862 = DIRECTION('',(-2.776524529441E-02,-0.99960224964,
    4.94304237723E-03));
#4863 = DIRECTION('',(-0.999614461839,2.776558450402E-02,0.));
#4864 = ADVANCED_FACE('',(#4865),#4882,.F.);
#4865 = FACE_BOUND('',#4866,.F.);
#4866 = EDGE_LOOP('',(#4867,#4875,#4876));
#4867 = ORIENTED_EDGE('',*,*,#4868,.T.);
#4868 = EDGE_CURVE('',#4869,#4823,#4871,.T.);
#4869 = VERTEX_POINT('',#4870);
#4870 = CARTESIAN_POINT('',(-9.232540130615,-6.374530315399,
    69.215286254883));
#4871 = LINE('',#4872,#4873);
#4872 = CARTESIAN_POINT('',(-9.232540130615,-6.374530315399,
    69.215286254883));
#4873 = VECTOR('',#4874,1.);
#4874 = DIRECTION('',(-5.976469147211E-02,1.254004689616E-02,
    -0.998133722944));
#4875 = ORIENTED_EDGE('',*,*,#4845,.F.);
#4876 = ORIENTED_EDGE('',*,*,#4877,.T.);
#4877 = EDGE_CURVE('',#4846,#4869,#4878,.T.);
#4878 = LINE('',#4879,#4880);
#4879 = CARTESIAN_POINT('',(-9.273365974426,-6.362064838409,
    68.152221679688));
#4880 = VECTOR('',#4881,1.);
#4881 = DIRECTION('',(3.837299402229E-02,-1.171654102795E-02,
    0.99919479382));
#4882 = PLANE('',#4883);
#4883 = AXIS2_PLACEMENT_3D('',#4884,#4885,#4886);
#4884 = CARTESIAN_POINT('',(-9.25870803466,-6.368045600688,
    68.681064338072));
#4885 = DIRECTION('',(-3.897218154953E-02,-0.999188032963,
    -1.021977732107E-02));
#4886 = DIRECTION('',(-0.999240216573,3.897421691128E-02,
    -5.421010862428E-20));
#4887 = ADVANCED_FACE('',(#4888),#4905,.F.);
#4888 = FACE_BOUND('',#4889,.F.);
#4889 = EDGE_LOOP('',(#4890,#4898,#4899));
#4890 = ORIENTED_EDGE('',*,*,#4891,.T.);
#4891 = EDGE_CURVE('',#4892,#4823,#4894,.T.);
#4892 = VERTEX_POINT('',#4893);
#4893 = CARTESIAN_POINT('',(-9.268136978149,-6.37367773056,
    69.051246643066));
#4894 = LINE('',#4895,#4896);
#4895 = CARTESIAN_POINT('',(-9.268136978149,-6.37367773056,
    69.051246643066));
#4896 = VECTOR('',#4897,1.);
#4897 = DIRECTION('',(-3.066412936579E-02,1.392425477926E-02,
    -0.999432752265));
#4898 = ORIENTED_EDGE('',*,*,#4868,.F.);
#4899 = ORIENTED_EDGE('',*,*,#4900,.T.);
#4900 = EDGE_CURVE('',#4869,#4892,#4901,.T.);
#4901 = LINE('',#4902,#4903);
#4902 = CARTESIAN_POINT('',(-9.232540130615,-6.374530315399,
    69.215286254883));
#4903 = VECTOR('',#4904,1.);
#4904 = DIRECTION('',(-0.212063178637,5.079153450719E-03,-0.97724275923)
  );
#4905 = PLANE('',#4906);
#4906 = AXIS2_PLACEMENT_3D('',#4907,#4908,#4909);
#4907 = CARTESIAN_POINT('',(-9.270286191343,-6.368266279245,
    68.692624511109));
#4908 = DIRECTION('',(4.68232835277E-02,-0.998785212659,
    -1.535184329259E-02));
#4909 = DIRECTION('',(-0.998902929864,-4.682880213767E-02,0.));
#4910 = ADVANCED_FACE('',(#4911),#4928,.F.);
#4911 = FACE_BOUND('',#4912,.F.);
#4912 = EDGE_LOOP('',(#4913,#4914,#4922));
#4913 = ORIENTED_EDGE('',*,*,#4891,.F.);
#4914 = ORIENTED_EDGE('',*,*,#4915,.T.);
#4915 = EDGE_CURVE('',#4892,#4916,#4918,.T.);
#4916 = VERTEX_POINT('',#4917);
#4917 = CARTESIAN_POINT('',(-9.301662445068,-6.36944437027,
    68.897117614746));
#4918 = LINE('',#4919,#4920);
#4919 = CARTESIAN_POINT('',(-9.268136978149,-6.37367773056,
    69.051246643066));
#4920 = VECTOR('',#4921,1.);
#4921 = DIRECTION('',(-0.212469101615,2.682910457037E-02,-0.976799406228
    ));
#4922 = ORIENTED_EDGE('',*,*,#4923,.T.);
#4923 = EDGE_CURVE('',#4916,#4823,#4924,.T.);
#4924 = LINE('',#4925,#4926);
#4925 = CARTESIAN_POINT('',(-9.301662445068,-6.36944437027,
    68.897117614746));
#4926 = VECTOR('',#4927,1.);
#4927 = DIRECTION('',(8.834113751183E-03,1.106848632268E-02,
    -0.999899718494));
#4928 = PLANE('',#4929);
#4929 = AXIS2_PLACEMENT_3D('',#4930,#4931,#4932);
#4930 = CARTESIAN_POINT('',(-9.288869846748,-6.367015723402,
    68.610571757007));
#4931 = DIRECTION('',(-7.224534233999E-02,-0.997318519897,
    -1.167820107665E-02));
#4932 = DIRECTION('',(-0.997386534194,7.225026926758E-02,
    -1.084202172486E-19));
#4933 = ADVANCED_FACE('',(#4934),#4951,.F.);
#4934 = FACE_BOUND('',#4935,.F.);
#4935 = EDGE_LOOP('',(#4936,#4937,#4945));
#4936 = ORIENTED_EDGE('',*,*,#4808,.F.);
#4937 = ORIENTED_EDGE('',*,*,#4938,.T.);
#4938 = EDGE_CURVE('',#4801,#4939,#4941,.T.);
#4939 = VERTEX_POINT('',#4940);
#4940 = CARTESIAN_POINT('',(-9.350337028503,-6.361329555511,
    67.669044494629));
#4941 = LINE('',#4942,#4943);
#4942 = CARTESIAN_POINT('',(-9.325157165527,-6.362836360931,
    67.661735534668));
#4943 = VECTOR('',#4944,1.);
#4944 = DIRECTION('',(-0.95877773892,5.737487510863E-02,0.278304457489)
  );
#4945 = ORIENTED_EDGE('',*,*,#4946,.T.);
#4946 = EDGE_CURVE('',#4939,#4754,#4947,.T.);
#4947 = LINE('',#4948,#4949);
#4948 = CARTESIAN_POINT('',(-9.350337028503,-6.361329555511,
    67.669044494629));
#4949 = VECTOR('',#4950,1.);
#4950 = DIRECTION('',(9.778862322866E-02,-1.987965832071E-02,
    -0.995008635315));
#4951 = PLANE('',#4952);
#4952 = AXIS2_PLACEMENT_3D('',#4953,#4954,#4955);
#4953 = CARTESIAN_POINT('',(-9.335181278476,-6.36346594252,
    67.579927382475));
#4954 = DIRECTION('',(-5.553752517295E-02,-0.998351477934,
    1.448826435215E-02));
#4955 = DIRECTION('',(-0.998456276315,5.554335502628E-02,0.));
#4956 = ADVANCED_FACE('',(#4957),#4967,.F.);
#4957 = FACE_BOUND('',#4958,.F.);
#4958 = EDGE_LOOP('',(#4959,#4965,#4966));
#4959 = ORIENTED_EDGE('',*,*,#4960,.T.);
#4960 = EDGE_CURVE('',#4823,#4939,#4961,.T.);
#4961 = LINE('',#4962,#4963);
#4962 = CARTESIAN_POINT('',(-9.295224189758,-6.361377716064,
    68.168395996094));
#4963 = VECTOR('',#4964,1.);
#4964 = DIRECTION('',(-0.109702688035,9.586408973473E-05,-0.993964441541
    ));
#4965 = ORIENTED_EDGE('',*,*,#4938,.F.);
#4966 = ORIENTED_EDGE('',*,*,#4822,.F.);
#4967 = PLANE('',#4968);
#4968 = AXIS2_PLACEMENT_3D('',#4969,#4970,#4971);
#4969 = CARTESIAN_POINT('',(-9.31699315684,-6.361741151114,
    67.910509517057));
#4970 = DIRECTION('',(-5.791267487012E-02,-0.998301802627,
    6.295471497211E-03));
#4971 = DIRECTION('',(-0.998321586043,5.791382252964E-02,
    -5.421010862428E-20));
#4972 = ADVANCED_FACE('',(#4973),#4990,.F.);
#4973 = FACE_BOUND('',#4974,.F.);
#4974 = EDGE_LOOP('',(#4975,#4983,#4984));
#4975 = ORIENTED_EDGE('',*,*,#4976,.T.);
#4976 = EDGE_CURVE('',#4977,#4939,#4979,.T.);
#4977 = VERTEX_POINT('',#4978);
#4978 = CARTESIAN_POINT('',(-9.381784439087,-6.359932422638,
    67.808570861816));
#4979 = LINE('',#4980,#4981);
#4980 = CARTESIAN_POINT('',(-9.381784439087,-6.359932422638,
    67.808570861816));
#4981 = VECTOR('',#4982,1.);
#4982 = DIRECTION('',(0.21986090432,-9.767891579335E-03,-0.975482327388)
  );
#4983 = ORIENTED_EDGE('',*,*,#4960,.F.);
#4984 = ORIENTED_EDGE('',*,*,#4985,.T.);
#4985 = EDGE_CURVE('',#4823,#4977,#4986,.T.);
#4986 = LINE('',#4987,#4988);
#4987 = CARTESIAN_POINT('',(-9.295224189758,-6.361377716064,
    68.168395996094));
#4988 = VECTOR('',#4989,1.);
#4989 = DIRECTION('',(-0.233887776932,3.905215952623E-03,-0.972255757036
    ));
#4990 = PLANE('',#4991);
#4991 = AXIS2_PLACEMENT_3D('',#4992,#4993,#4994);
#4992 = CARTESIAN_POINT('',(-9.334606913318,-6.360997265983,
    67.918804341259));
#4993 = DIRECTION('',(-3.009691482522E-02,-0.999541781406,
    3.225359138494E-03));
#4994 = DIRECTION('',(-0.999546980534,3.009707137467E-02,
    1.355252715607E-20));
#4995 = ADVANCED_FACE('',(#4996),#5013,.F.);
#4996 = FACE_BOUND('',#4997,.F.);
#4997 = EDGE_LOOP('',(#4998,#5006,#5007));
#4998 = ORIENTED_EDGE('',*,*,#4999,.T.);
#4999 = EDGE_CURVE('',#5000,#4977,#5002,.T.);
#5000 = VERTEX_POINT('',#5001);
#5001 = CARTESIAN_POINT('',(-9.378263473511,-6.359959602356,
    67.872985839844));
#5002 = LINE('',#5003,#5004);
#5003 = CARTESIAN_POINT('',(-9.378263473511,-6.359959602356,
    67.872985839844));
#5004 = VECTOR('',#5005,1.);
#5005 = DIRECTION('',(-5.457918607206E-02,4.213182023439E-04,
    -0.99850935646));
#5006 = ORIENTED_EDGE('',*,*,#4985,.F.);
#5007 = ORIENTED_EDGE('',*,*,#5008,.T.);
#5008 = EDGE_CURVE('',#4823,#5000,#5009,.T.);
#5009 = LINE('',#5010,#5011);
#5010 = CARTESIAN_POINT('',(-9.295224189758,-6.361377716064,
    68.168395996094));
#5011 = VECTOR('',#5012,1.);
#5012 = DIRECTION('',(-0.270607322729,4.621330250449E-03,-0.962678721169
    ));
#5013 = PLANE('',#5014);
#5014 = AXIS2_PLACEMENT_3D('',#5015,#5016,#5017);
#5015 = CARTESIAN_POINT('',(-9.341388129015,-6.360599002321,
    67.988961741227));
#5016 = DIRECTION('',(-1.93330269174E-02,-0.99981289799,
    6.348878921344E-04));
#5017 = DIRECTION('',(-0.999813099494,1.933303081381E-02,
    -1.694065894509E-21));
#5018 = ADVANCED_FACE('',(#5019),#5036,.F.);
#5019 = FACE_BOUND('',#5020,.F.);
#5020 = EDGE_LOOP('',(#5021,#5029,#5030));
#5021 = ORIENTED_EDGE('',*,*,#5022,.T.);
#5022 = EDGE_CURVE('',#5023,#5000,#5025,.T.);
#5023 = VERTEX_POINT('',#5024);
#5024 = CARTESIAN_POINT('',(-9.369476318359,-6.360008239746,
    67.989990234375));
#5025 = LINE('',#5026,#5027);
#5026 = CARTESIAN_POINT('',(-9.369476318359,-6.360008239746,
    67.989990234375));
#5027 = VECTOR('',#5028,1.);
#5028 = DIRECTION('',(-7.489016323715E-02,4.145211987296E-04,
    -0.997191702544));
#5029 = ORIENTED_EDGE('',*,*,#5008,.F.);
#5030 = ORIENTED_EDGE('',*,*,#5031,.T.);
#5031 = EDGE_CURVE('',#4823,#5023,#5032,.T.);
#5032 = LINE('',#5033,#5034);
#5033 = CARTESIAN_POINT('',(-9.295224189758,-6.361377716064,
    68.168395996094));
#5034 = VECTOR('',#5035,1.);
#5035 = DIRECTION('',(-0.384237057326,7.086713344899E-03,-0.923207269399
    ));
#5036 = PLANE('',#5037);
#5037 = AXIS2_PLACEMENT_3D('',#5038,#5039,#5040);
#5038 = CARTESIAN_POINT('',(-9.342423887967,-6.360546148114,
    68.022049379153));
#5039 = DIRECTION('',(-2.128090116942E-02,-0.999772836521,
    1.182624288541E-03));
#5040 = DIRECTION('',(-0.999773535663,2.128091605117E-02,
    -3.388131789017E-21));
#5041 = ADVANCED_FACE('',(#5042),#5059,.F.);
#5042 = FACE_BOUND('',#5043,.F.);
#5043 = EDGE_LOOP('',(#5044,#5052,#5053));
#5044 = ORIENTED_EDGE('',*,*,#5045,.T.);
#5045 = EDGE_CURVE('',#5046,#5023,#5048,.T.);
#5046 = VERTEX_POINT('',#5047);
#5047 = CARTESIAN_POINT('',(-9.384037017822,-6.357890129089,
    68.234146118164));
#5048 = LINE('',#5049,#5050);
#5049 = CARTESIAN_POINT('',(-9.384037017822,-6.357890129089,
    68.234146118164));
#5050 = VECTOR('',#5051,1.);
#5051 = DIRECTION('',(5.952889656628E-02,-8.659528377895E-03,
    -0.9981890217));
#5052 = ORIENTED_EDGE('',*,*,#5031,.F.);
#5053 = ORIENTED_EDGE('',*,*,#5054,.T.);
#5054 = EDGE_CURVE('',#4823,#5046,#5055,.T.);
#5055 = LINE('',#5056,#5057);
#5056 = CARTESIAN_POINT('',(-9.295224189758,-6.361377716064,
    68.168395996094));
#5057 = VECTOR('',#5058,1.);
#5058 = DIRECTION('',(-0.803318002913,3.154545874615E-02,0.594714276126)
  );
#5059 = PLANE('',#5060);
#5060 = AXIS2_PLACEMENT_3D('',#5061,#5062,#5063);
#5061 = CARTESIAN_POINT('',(-9.353624165645,-6.359701704318,
    68.118466923767));
#5062 = DIRECTION('',(-3.434263108093E-02,-0.999388180279,
    6.62184338891E-03));
#5063 = DIRECTION('',(-0.99941009199,3.434338404744E-02,
    -2.710505431214E-20));
#5064 = ADVANCED_FACE('',(#5065),#5075,.F.);
#5065 = FACE_BOUND('',#5066,.F.);
#5066 = EDGE_LOOP('',(#5067,#5073,#5074));
#5067 = ORIENTED_EDGE('',*,*,#5068,.T.);
#5068 = EDGE_CURVE('',#4916,#5046,#5069,.T.);
#5069 = LINE('',#5070,#5071);
#5070 = CARTESIAN_POINT('',(-9.301662445068,-6.36944437027,
    68.897117614746));
#5071 = VECTOR('',#5072,1.);
#5072 = DIRECTION('',(-0.123283974561,1.729238438686E-02,-0.992220759236
    ));
#5073 = ORIENTED_EDGE('',*,*,#5054,.F.);
#5074 = ORIENTED_EDGE('',*,*,#4923,.F.);
#5075 = PLANE('',#5076);
#5076 = AXIS2_PLACEMENT_3D('',#5077,#5078,#5079);
#5077 = CARTESIAN_POINT('',(-9.321145857236,-6.3642144743,
    68.523017557089));
#5078 = DIRECTION('',(-4.771894148734E-02,-0.998794854572,
    -1.147785276053E-02));
#5079 = DIRECTION('',(-0.998860652242,4.772208507097E-02,
    1.084202172486E-19));
#5080 = ADVANCED_FACE('',(#5081),#5098,.F.);
#5081 = FACE_BOUND('',#5082,.F.);
#5082 = EDGE_LOOP('',(#5083,#5091,#5092));
#5083 = ORIENTED_EDGE('',*,*,#5084,.T.);
#5084 = EDGE_CURVE('',#5085,#5046,#5087,.T.);
#5085 = VERTEX_POINT('',#5086);
#5086 = CARTESIAN_POINT('',(-9.377948760986,-6.360174179077,
    68.370178222656));
#5087 = LINE('',#5088,#5089);
#5088 = CARTESIAN_POINT('',(-9.377948760986,-6.360174179077,
    68.370178222656));
#5089 = VECTOR('',#5090,1.);
#5090 = DIRECTION('',(-4.470498233504E-02,1.677137103578E-02,
    -0.998859442398));
#5091 = ORIENTED_EDGE('',*,*,#5068,.F.);
#5092 = ORIENTED_EDGE('',*,*,#5093,.T.);
#5093 = EDGE_CURVE('',#4916,#5085,#5094,.T.);
#5094 = LINE('',#5095,#5096);
#5095 = CARTESIAN_POINT('',(-9.301662445068,-6.36944437027,
    68.897117614746));
#5096 = VECTOR('',#5097,1.);
#5097 = DIRECTION('',(-0.14325704679,1.740836737823E-02,-0.989532398303)
  );
#5098 = PLANE('',#5099);
#5099 = AXIS2_PLACEMENT_3D('',#5100,#5101,#5102);
#5100 = CARTESIAN_POINT('',(-9.345522824866,-6.363649972003,
    68.565884850097));
#5101 = DIRECTION('',(-8.017314565942E-03,-0.999832893115,
    -1.642889261653E-02));
#5102 = DIRECTION('',(0.,1.642942064468E-02,-0.99986502796));
#5103 = ADVANCED_FACE('',(#5104),#5121,.F.);
#5104 = FACE_BOUND('',#5105,.F.);
#5105 = EDGE_LOOP('',(#5106,#5114,#5115));
#5106 = ORIENTED_EDGE('',*,*,#5107,.T.);
#5107 = EDGE_CURVE('',#5108,#5085,#5110,.T.);
#5108 = VERTEX_POINT('',#5109);
#5109 = CARTESIAN_POINT('',(-9.368029594421,-6.36389541626,
    68.591804504395));
#5110 = LINE('',#5111,#5112);
#5111 = CARTESIAN_POINT('',(-9.368029594421,-6.36389541626,
    68.591804504395));
#5112 = VECTOR('',#5113,1.);
#5113 = DIRECTION('',(-4.470522623001E-02,1.677144435626E-02,
    -0.998859430251));
#5114 = ORIENTED_EDGE('',*,*,#5093,.F.);
#5115 = ORIENTED_EDGE('',*,*,#5116,.F.);
#5116 = EDGE_CURVE('',#5108,#4916,#5117,.T.);
#5117 = LINE('',#5118,#5119);
#5118 = CARTESIAN_POINT('',(-9.368029594421,-6.36389541626,
    68.591804504395));
#5119 = VECTOR('',#5120,1.);
#5120 = DIRECTION('',(0.212380059652,-1.775708607554E-02,0.977025790937)
  );
#5121 = PLANE('',#5122);
#5122 = AXIS2_PLACEMENT_3D('',#5123,#5124,#5125);
#5123 = CARTESIAN_POINT('',(-9.345254097133,-6.364777246831,
    68.634357389841));
#5124 = DIRECTION('',(-8.016598373186E-03,-0.999832897153,
    -1.642899637255E-02));
#5125 = DIRECTION('',(0.,1.64295243097E-02,-0.999865026257));
#5126 = ADVANCED_FACE('',(#5127),#5144,.F.);
#5127 = FACE_BOUND('',#5128,.F.);
#5128 = EDGE_LOOP('',(#5129,#5137,#5143));
#5129 = ORIENTED_EDGE('',*,*,#5130,.T.);
#5130 = EDGE_CURVE('',#4916,#5131,#5133,.T.);
#5131 = VERTEX_POINT('',#5132);
#5132 = CARTESIAN_POINT('',(-8.677537918091,-6.461675643921,
    83.684310913086));
#5133 = LINE('',#5134,#5135);
#5134 = CARTESIAN_POINT('',(-9.301662445068,-6.36944437027,
    68.897117614746));
#5135 = VECTOR('',#5136,1.);
#5136 = DIRECTION('',(4.216873537921E-02,-6.231570791035E-03,
    0.999091069564));
#5137 = ORIENTED_EDGE('',*,*,#5138,.T.);
#5138 = EDGE_CURVE('',#5131,#5108,#5139,.T.);
#5139 = LINE('',#5140,#5141);
#5140 = CARTESIAN_POINT('',(-8.677537918091,-6.461675643921,
    83.684310913086));
#5141 = VECTOR('',#5142,1.);
#5142 = DIRECTION('',(-4.570186711257E-02,6.471821636654E-03,
    -0.998934159425));
#5143 = ORIENTED_EDGE('',*,*,#5116,.T.);
#5144 = PLANE('',#5145);
#5145 = AXIS2_PLACEMENT_3D('',#5146,#5147,#5148);
#5146 = CARTESIAN_POINT('',(-9.009759318924,-6.4136674535,
    76.136369290887));
#5147 = DIRECTION('',(-6.799058002262E-02,-0.997680328481,
    -3.353086538913E-03));
#5148 = DIRECTION('',(-0.997685937083,6.799096224133E-02,0.));
#5149 = ADVANCED_FACE('',(#5150),#5167,.F.);
#5150 = FACE_BOUND('',#5151,.F.);
#5151 = EDGE_LOOP('',(#5152,#5153,#5161));
#5152 = ORIENTED_EDGE('',*,*,#5084,.F.);
#5153 = ORIENTED_EDGE('',*,*,#5154,.T.);
#5154 = EDGE_CURVE('',#5085,#5155,#5157,.T.);
#5155 = VERTEX_POINT('',#5156);
#5156 = CARTESIAN_POINT('',(-9.421786308289,-6.353576660156,
    68.262214660645));
#5157 = LINE('',#5158,#5159);
#5158 = CARTESIAN_POINT('',(-9.377948760986,-6.360174179077,
    68.370178222656));
#5159 = VECTOR('',#5160,1.);
#5160 = DIRECTION('',(-0.375608625716,5.652882443276E-02,-0.925052783519
    ));
#5161 = ORIENTED_EDGE('',*,*,#5162,.F.);
#5162 = EDGE_CURVE('',#5046,#5155,#5163,.T.);
#5163 = LINE('',#5164,#5165);
#5164 = CARTESIAN_POINT('',(-9.384037017822,-6.357890129089,
    68.234146118164));
#5165 = VECTOR('',#5166,1.);
#5166 = DIRECTION('',(-0.799124475511,9.131293744124E-02,0.594190222147)
  );
#5167 = PLANE('',#5168);
#5168 = AXIS2_PLACEMENT_3D('',#5169,#5170,#5171);
#5169 = CARTESIAN_POINT('',(-9.391782245353,-6.357674298932,
    68.299123357644));
#5170 = DIRECTION('',(-0.121748321328,-0.992497635757,
    -1.121558156395E-02));
#5171 = DIRECTION('',(-0.992560064424,0.121755979367,0.));
#5172 = ADVANCED_FACE('',(#5173),#5197,.F.);
#5173 = FACE_BOUND('',#5174,.F.);
#5174 = EDGE_LOOP('',(#5175,#5183,#5191));
#5175 = ORIENTED_EDGE('',*,*,#5176,.T.);
#5176 = EDGE_CURVE('',#5046,#5177,#5179,.T.);
#5177 = VERTEX_POINT('',#5178);
#5178 = CARTESIAN_POINT('',(-9.471764564514,-6.352571487427,
    67.669914245605));
#5179 = LINE('',#5180,#5181);
#5180 = CARTESIAN_POINT('',(-9.384037017822,-6.357890129089,
    68.234146118164));
#5181 = VECTOR('',#5182,1.);
#5182 = DIRECTION('',(-0.153628772485,9.314023026131E-03,-0.988084737884
    ));
#5183 = ORIENTED_EDGE('',*,*,#5184,.F.);
#5184 = EDGE_CURVE('',#5185,#5177,#5187,.T.);
#5185 = VERTEX_POINT('',#5186);
#5186 = CARTESIAN_POINT('',(-9.436038017273,-6.356705188751,
    67.661117553711));
#5187 = LINE('',#5188,#5189);
#5188 = CARTESIAN_POINT('',(-9.436038017273,-6.356705188751,
    67.661117553711));
#5189 = VECTOR('',#5190,1.);
#5190 = DIRECTION('',(-0.964928678799,0.111646024191,0.237587478865));
#5191 = ORIENTED_EDGE('',*,*,#5192,.T.);
#5192 = EDGE_CURVE('',#5185,#5046,#5193,.T.);
#5193 = LINE('',#5194,#5195);
#5194 = CARTESIAN_POINT('',(-9.436038017273,-6.356705188751,
    67.661117553711));
#5195 = VECTOR('',#5196,1.);
#5196 = DIRECTION('',(9.037609748867E-02,-2.059388947305E-03,
    0.995905577813));
#5197 = PLANE('',#5198);
#5198 = AXIS2_PLACEMENT_3D('',#5199,#5200,#5201);
#5199 = CARTESIAN_POINT('',(-9.420029216152,-6.356217163382,
    67.940927895602));
#5200 = DIRECTION('',(-0.112941968287,-0.993567792995,8.19466422018E-03)
  );
#5201 = DIRECTION('',(-0.993601154967,0.112945760647,-2.168404344971E-19
    ));
#5202 = ADVANCED_FACE('',(#5203),#5213,.F.);
#5203 = FACE_BOUND('',#5204,.F.);
#5204 = EDGE_LOOP('',(#5205,#5211,#5212));
#5205 = ORIENTED_EDGE('',*,*,#5206,.T.);
#5206 = EDGE_CURVE('',#5155,#5177,#5207,.T.);
#5207 = LINE('',#5208,#5209);
#5208 = CARTESIAN_POINT('',(-9.421786308289,-6.353576660156,
    68.262214660645));
#5209 = VECTOR('',#5210,1.);
#5210 = DIRECTION('',(-8.408099407547E-02,1.691053844131E-03,
    -0.996457488693));
#5211 = ORIENTED_EDGE('',*,*,#5176,.F.);
#5212 = ORIENTED_EDGE('',*,*,#5162,.T.);
#5213 = PLANE('',#5214);
#5214 = AXIS2_PLACEMENT_3D('',#5215,#5216,#5217);
#5215 = CARTESIAN_POINT('',(-9.436178949804,-6.354193243146,
    67.970445333448));
#5216 = DIRECTION('',(-0.10806800777,-0.994115725503,7.431689144726E-03)
  );
#5217 = DIRECTION('',(-0.994143179148,0.108070992191,0.));
#5218 = ADVANCED_FACE('',(#5219),#5236,.F.);
#5219 = FACE_BOUND('',#5220,.F.);
#5220 = EDGE_LOOP('',(#5221,#5229,#5230));
#5221 = ORIENTED_EDGE('',*,*,#5222,.T.);
#5222 = EDGE_CURVE('',#5223,#5155,#5225,.T.);
#5223 = VERTEX_POINT('',#5224);
#5224 = CARTESIAN_POINT('',(-9.423042297363,-6.361186504364,
    68.338363647461));
#5225 = LINE('',#5226,#5227);
#5226 = CARTESIAN_POINT('',(-9.423042297363,-6.361186504364,
    68.338363647461));
#5227 = VECTOR('',#5228,1.);
#5228 = DIRECTION('',(1.640988042676E-02,9.942493611644E-02,
    -0.994909743596));
#5229 = ORIENTED_EDGE('',*,*,#5154,.F.);
#5230 = ORIENTED_EDGE('',*,*,#5231,.T.);
#5231 = EDGE_CURVE('',#5085,#5223,#5232,.T.);
#5232 = LINE('',#5233,#5234);
#5233 = CARTESIAN_POINT('',(-9.377948760986,-6.360174179077,
    68.370178222656));
#5234 = VECTOR('',#5235,1.);
#5235 = DIRECTION('',(-0.816968329093,-1.834049321826E-02,
    -0.576390818428));
#5236 = PLANE('',#5237);
#5237 = AXIS2_PLACEMENT_3D('',#5238,#5239,#5240);
#5238 = CARTESIAN_POINT('',(-9.406953035686,-6.357876678185,
    68.31975474957));
#5239 = DIRECTION('',(9.106402741084E-02,-0.991056859816,
    -9.753790813547E-02));
#5240 = DIRECTION('',(-1.734723475977E-18,9.794486517087E-02,
    -0.995191842504));
#5241 = ADVANCED_FACE('',(#5242),#5259,.F.);
#5242 = FACE_BOUND('',#5243,.F.);
#5243 = EDGE_LOOP('',(#5244,#5252,#5253));
#5244 = ORIENTED_EDGE('',*,*,#5245,.T.);
#5245 = EDGE_CURVE('',#5246,#5223,#5248,.T.);
#5246 = VERTEX_POINT('',#5247);
#5247 = CARTESIAN_POINT('',(-9.416549682617,-6.359524726868,
    68.368965148926));
#5248 = LINE('',#5249,#5250);
#5249 = CARTESIAN_POINT('',(-9.416549682617,-6.359524726868,
    68.368965148926));
#5250 = VECTOR('',#5251,1.);
#5251 = DIRECTION('',(-0.207254424561,-5.304653860117E-02,
    -0.976847822459));
#5252 = ORIENTED_EDGE('',*,*,#5231,.F.);
#5253 = ORIENTED_EDGE('',*,*,#5254,.T.);
#5254 = EDGE_CURVE('',#5085,#5246,#5255,.T.);
#5255 = LINE('',#5256,#5257);
#5256 = CARTESIAN_POINT('',(-9.377948760986,-6.360174179077,
    68.370178222656));
#5257 = VECTOR('',#5258,1.);
#5258 = DIRECTION('',(-0.99936527045,1.681410586956E-02,
    -3.14060832101E-02));
#5259 = PLANE('',#5260);
#5260 = AXIS2_PLACEMENT_3D('',#5261,#5262,#5263);
#5261 = CARTESIAN_POINT('',(-9.404324833416,-6.360342614162,
    68.358841487376));
#5262 = DIRECTION('',(-1.86209138976E-02,-0.99813399285,
    5.815319322975E-02));
#5263 = DIRECTION('',(0.,-5.816327782595E-02,-0.998307083573));
#5264 = ADVANCED_FACE('',(#5265),#5282,.F.);
#5265 = FACE_BOUND('',#5266,.F.);
#5266 = EDGE_LOOP('',(#5267,#5275,#5276));
#5267 = ORIENTED_EDGE('',*,*,#5268,.T.);
#5268 = EDGE_CURVE('',#5269,#5246,#5271,.T.);
#5269 = VERTEX_POINT('',#5270);
#5270 = CARTESIAN_POINT('',(-9.409115791321,-6.360194683075,
    68.403106689453));
#5271 = LINE('',#5272,#5273);
#5272 = CARTESIAN_POINT('',(-9.409115791321,-6.360194683075,
    68.403106689453));
#5273 = VECTOR('',#5274,1.);
#5274 = DIRECTION('',(-0.21271347632,1.917013689735E-02,-0.976926549359)
  );
#5275 = ORIENTED_EDGE('',*,*,#5254,.F.);
#5276 = ORIENTED_EDGE('',*,*,#5277,.T.);
#5277 = EDGE_CURVE('',#5085,#5269,#5278,.T.);
#5278 = LINE('',#5279,#5280);
#5279 = CARTESIAN_POINT('',(-9.377948760986,-6.360174179077,
    68.370178222656));
#5280 = VECTOR('',#5281,1.);
#5281 = DIRECTION('',(-0.687414870359,-4.522327870234E-04,0.726264821876
    ));
#5282 = PLANE('',#5283);
#5283 = AXIS2_PLACEMENT_3D('',#5284,#5285,#5286);
#5284 = CARTESIAN_POINT('',(-9.400411932879,-6.359980187549,
    68.380919245087));
#5285 = DIRECTION('',(-1.631550649118E-02,-0.999737821404,
    -1.606526386696E-02));
#5286 = DIRECTION('',(-0.9998668589,1.631761235541E-02,0.));
#5287 = ADVANCED_FACE('',(#5288),#5298,.F.);
#5288 = FACE_BOUND('',#5289,.F.);
#5289 = EDGE_LOOP('',(#5290,#5296,#5297));
#5290 = ORIENTED_EDGE('',*,*,#5291,.T.);
#5291 = EDGE_CURVE('',#5108,#5269,#5292,.T.);
#5292 = LINE('',#5293,#5294);
#5293 = CARTESIAN_POINT('',(-9.368029594421,-6.36389541626,
    68.591804504395));
#5294 = VECTOR('',#5295,1.);
#5295 = DIRECTION('',(-0.212711639607,1.915945214924E-02,-0.976927158886
    ));
#5296 = ORIENTED_EDGE('',*,*,#5277,.F.);
#5297 = ORIENTED_EDGE('',*,*,#5107,.F.);
#5298 = PLANE('',#5299);
#5299 = AXIS2_PLACEMENT_3D('',#5300,#5301,#5302);
#5300 = CARTESIAN_POINT('',(-9.381550575013,-6.361856867193,
    68.478607232146));
#5301 = DIRECTION('',(-1.630613733437E-02,-0.999738116724,
    -1.605639607663E-02));
#5302 = DIRECTION('',(-0.999867011817,1.630823966602E-02,0.));
#5303 = ADVANCED_FACE('',(#5304),#5321,.F.);
#5304 = FACE_BOUND('',#5305,.F.);
#5305 = EDGE_LOOP('',(#5306,#5314,#5315));
#5306 = ORIENTED_EDGE('',*,*,#5307,.T.);
#5307 = EDGE_CURVE('',#5308,#5269,#5310,.T.);
#5308 = VERTEX_POINT('',#5309);
#5309 = CARTESIAN_POINT('',(-9.411479949951,-6.36022567749,
    68.474029541016));
#5310 = LINE('',#5311,#5312);
#5311 = CARTESIAN_POINT('',(-9.411479949951,-6.36022567749,
    68.474029541016));
#5312 = VECTOR('',#5313,1.);
#5313 = DIRECTION('',(3.331572200568E-02,4.367732816396E-04,
    -0.999444781815));
#5314 = ORIENTED_EDGE('',*,*,#5291,.F.);
#5315 = ORIENTED_EDGE('',*,*,#5316,.T.);
#5316 = EDGE_CURVE('',#5108,#5308,#5317,.T.);
#5317 = LINE('',#5318,#5319);
#5318 = CARTESIAN_POINT('',(-9.368029594421,-6.36389541626,
    68.591804504395));
#5319 = VECTOR('',#5320,1.);
#5320 = DIRECTION('',(-0.345975412996,2.922046024466E-02,-0.937788450721
    ));
#5321 = PLANE('',#5322);
#5322 = AXIS2_PLACEMENT_3D('',#5323,#5324,#5325);
#5323 = CARTESIAN_POINT('',(-9.39290962438,-6.361715928137,
    68.498160594379));
#5324 = DIRECTION('',(-7.615088879696E-02,-0.997091869594,
    -2.974176246362E-03));
#5325 = DIRECTION('',(-0.997096279623,7.615122560408E-02,
    2.710505431214E-20));
#5326 = ADVANCED_FACE('',(#5327),#5337,.F.);
#5327 = FACE_BOUND('',#5328,.F.);
#5328 = EDGE_LOOP('',(#5329,#5330,#5336));
#5329 = ORIENTED_EDGE('',*,*,#5138,.F.);
#5330 = ORIENTED_EDGE('',*,*,#5331,.T.);
#5331 = EDGE_CURVE('',#5131,#5308,#5332,.T.);
#5332 = LINE('',#5333,#5334);
#5333 = CARTESIAN_POINT('',(-8.677537918091,-6.461675643921,
    83.684310913086));
#5334 = VECTOR('',#5335,1.);
#5335 = DIRECTION('',(-4.819587466877E-02,6.661929219192E-03,
    -0.998815686883));
#5336 = ORIENTED_EDGE('',*,*,#5316,.F.);
#5337 = PLANE('',#5338);
#5338 = AXIS2_PLACEMENT_3D('',#5339,#5340,#5341);
#5339 = CARTESIAN_POINT('',(-9.0351571615,-6.411659148337,
    76.077265894264));
#5340 = DIRECTION('',(-7.614547840326E-02,-0.997092276794,
    -2.976184974188E-03));
#5341 = DIRECTION('',(-0.997096692784,7.614581564153E-02,
    2.710505431214E-20));
#5342 = ADVANCED_FACE('',(#5343),#5353,.F.);
#5343 = FACE_BOUND('',#5344,.F.);
#5344 = EDGE_LOOP('',(#5345,#5346,#5352));
#5345 = ORIENTED_EDGE('',*,*,#4915,.F.);
#5346 = ORIENTED_EDGE('',*,*,#5347,.T.);
#5347 = EDGE_CURVE('',#4892,#5131,#5348,.T.);
#5348 = LINE('',#5349,#5350);
#5349 = CARTESIAN_POINT('',(-9.268136978149,-6.37367773056,
    69.051246643066));
#5350 = VECTOR('',#5351,1.);
#5351 = DIRECTION('',(4.032702563946E-02,-6.00863487314E-03,
    0.999168467932));
#5352 = ORIENTED_EDGE('',*,*,#5130,.F.);
#5353 = PLANE('',#5354);
#5354 = AXIS2_PLACEMENT_3D('',#5355,#5356,#5357);
#5355 = CARTESIAN_POINT('',(-8.98288145481,-6.416372632633,
    76.289841196638));
#5356 = DIRECTION('',(-0.12021736135,-0.992746964821,-1.117975051673E-03
    ));
#5357 = DIRECTION('',(-0.992747585223,0.120217436478,2.710505431214E-20)
  );
#5358 = ADVANCED_FACE('',(#5359),#5376,.F.);
#5359 = FACE_BOUND('',#5360,.F.);
#5360 = EDGE_LOOP('',(#5361,#5369,#5370));
#5361 = ORIENTED_EDGE('',*,*,#5362,.T.);
#5362 = EDGE_CURVE('',#5363,#5131,#5365,.T.);
#5363 = VERTEX_POINT('',#5364);
#5364 = CARTESIAN_POINT('',(-8.985475540161,-6.414906024933,
    75.653427124023));
#5365 = LINE('',#5366,#5367);
#5366 = CARTESIAN_POINT('',(-8.985475540161,-6.414906024933,
    75.653427124023));
#5367 = VECTOR('',#5368,1.);
#5368 = DIRECTION('',(3.831537007839E-02,-5.819344995601E-03,
    0.999248751633));
#5369 = ORIENTED_EDGE('',*,*,#5347,.F.);
#5370 = ORIENTED_EDGE('',*,*,#5371,.T.);
#5371 = EDGE_CURVE('',#4892,#5363,#5372,.T.);
#5372 = LINE('',#5373,#5374);
#5373 = CARTESIAN_POINT('',(-9.268136978149,-6.37367773056,
    69.051246643066));
#5374 = VECTOR('',#5375,1.);
#5375 = DIRECTION('',(4.277332945434E-02,-6.238811457935E-03,
    0.999065322949));
#5376 = PLANE('',#5377);
#5377 = AXIS2_PLACEMENT_3D('',#5378,#5379,#5380);
#5378 = CARTESIAN_POINT('',(-8.968795765103,-6.418056984667,
    76.367612477638));
#5379 = DIRECTION('',(-9.37696396772E-02,-0.99559148427,
    -2.202526519754E-03));
#5380 = DIRECTION('',(-0.995593899148,9.376986712205E-02,0.));
#5381 = ADVANCED_FACE('',(#5382),#5399,.F.);
#5382 = FACE_BOUND('',#5383,.F.);
#5383 = EDGE_LOOP('',(#5384,#5392,#5393));
#5384 = ORIENTED_EDGE('',*,*,#5385,.T.);
#5385 = EDGE_CURVE('',#5386,#5363,#5388,.T.);
#5386 = VERTEX_POINT('',#5387);
#5387 = CARTESIAN_POINT('',(-8.996734619141,-6.413516044617,
    75.359237670898));
#5388 = LINE('',#5389,#5390);
#5389 = CARTESIAN_POINT('',(-8.996734619141,-6.413516044617,
    75.359237670898));
#5390 = VECTOR('',#5391,1.);
#5391 = DIRECTION('',(3.824310107941E-02,-4.721270525431E-03,
    0.999257311619));
#5392 = ORIENTED_EDGE('',*,*,#5371,.F.);
#5393 = ORIENTED_EDGE('',*,*,#5394,.T.);
#5394 = EDGE_CURVE('',#4892,#5386,#5395,.T.);
#5395 = LINE('',#5396,#5397);
#5396 = CARTESIAN_POINT('',(-9.268136978149,-6.37367773056,
    69.051246643066));
#5397 = VECTOR('',#5398,1.);
#5398 = DIRECTION('',(4.29845418885E-02,-6.309568146638E-03,
    0.99905581351));
#5399 = PLANE('',#5400);
#5400 = AXIS2_PLACEMENT_3D('',#5401,#5402,#5403);
#5401 = CARTESIAN_POINT('',(-9.126472826755,-6.39440357162,
    72.352322713591));
#5402 = DIRECTION('',(-0.317332233558,-0.94828345507,7.66435818731E-03)
  );
#5403 = DIRECTION('',(-0.948311308513,0.317341554395,0.));
#5404 = ADVANCED_FACE('',(#5405),#5422,.F.);
#5405 = FACE_BOUND('',#5406,.F.);
#5406 = EDGE_LOOP('',(#5407,#5415,#5416));
#5407 = ORIENTED_EDGE('',*,*,#5408,.T.);
#5408 = EDGE_CURVE('',#5409,#5363,#5411,.T.);
#5409 = VERTEX_POINT('',#5410);
#5410 = CARTESIAN_POINT('',(-8.99059677124,-6.414275169373,
    75.513824462891));
#5411 = LINE('',#5412,#5413);
#5412 = CARTESIAN_POINT('',(-8.99059677124,-6.414275169373,
    75.513824462891));
#5413 = VECTOR('',#5414,1.);
#5414 = DIRECTION('',(3.665930436996E-02,-4.515852856747E-03,
    0.999317618416));
#5415 = ORIENTED_EDGE('',*,*,#5385,.F.);
#5416 = ORIENTED_EDGE('',*,*,#5417,.T.);
#5417 = EDGE_CURVE('',#5386,#5409,#5418,.T.);
#5418 = LINE('',#5419,#5420);
#5419 = CARTESIAN_POINT('',(-8.996734619141,-6.413516044617,
    75.359237670898));
#5420 = VECTOR('',#5421,1.);
#5421 = DIRECTION('',(3.967312871863E-02,-4.906744944069E-03,
    0.999200663887));
#5422 = PLANE('',#5423);
#5423 = AXIS2_PLACEMENT_3D('',#5424,#5425,#5426);
#5424 = CARTESIAN_POINT('',(-8.991049767856,-6.414218208698,
    75.50633025103));
#5425 = DIRECTION('',(-0.128613323109,-0.991694790295,2.366887181203E-04
    ));
#5426 = DIRECTION('',(-0.991694818073,0.128613326711,0.));
#5427 = ADVANCED_FACE('',(#5428),#5445,.F.);
#5428 = FACE_BOUND('',#5429,.F.);
#5429 = EDGE_LOOP('',(#5430,#5438,#5439));
#5430 = ORIENTED_EDGE('',*,*,#5431,.T.);
#5431 = EDGE_CURVE('',#5432,#5131,#5434,.T.);
#5432 = VERTEX_POINT('',#5433);
#5433 = CARTESIAN_POINT('',(-8.980774879456,-6.415486335754,
    75.775032043457));
#5434 = LINE('',#5435,#5436);
#5435 = CARTESIAN_POINT('',(-8.980774879456,-6.415486335754,
    75.775032043457));
#5436 = VECTOR('',#5437,1.);
#5437 = DIRECTION('',(3.83105953184E-02,-5.835501995667E-03,
    0.999248840481));
#5438 = ORIENTED_EDGE('',*,*,#5362,.F.);
#5439 = ORIENTED_EDGE('',*,*,#5440,.T.);
#5440 = EDGE_CURVE('',#5363,#5432,#5441,.T.);
#5441 = LINE('',#5442,#5443);
#5442 = CARTESIAN_POINT('',(-8.985475540161,-6.414906024933,
    75.653427124023));
#5443 = VECTOR('',#5444,1.);
#5444 = DIRECTION('',(3.86258988243E-02,-4.768484364899E-03,
    0.999242363742));
#5445 = PLANE('',#5446);
#5446 = AXIS2_PLACEMENT_3D('',#5447,#5448,#5449);
#5447 = CARTESIAN_POINT('',(-8.831497281502,-6.43825886275,
    79.668868824488));
#5448 = DIRECTION('',(0.958235489698,-0.283391448122,-3.839314280131E-02
    ));
#5449 = DIRECTION('',(0.283600543542,0.958942506985,1.734723475977E-18)
  );
#5450 = ADVANCED_FACE('',(#5451),#5468,.F.);
#5451 = FACE_BOUND('',#5452,.F.);
#5452 = EDGE_LOOP('',(#5453,#5461,#5462));
#5453 = ORIENTED_EDGE('',*,*,#5454,.T.);
#5454 = EDGE_CURVE('',#5455,#5432,#5457,.T.);
#5455 = VERTEX_POINT('',#5456);
#5456 = CARTESIAN_POINT('',(-8.983533859253,-6.415145874023,
    75.701667785645));
#5457 = LINE('',#5458,#5459);
#5458 = CARTESIAN_POINT('',(-8.983533859253,-6.415145874023,
    75.701667785645));
#5459 = VECTOR('',#5460,1.);
#5460 = DIRECTION('',(3.757962459318E-02,-4.637375036214E-03,
    0.999282876151));
#5461 = ORIENTED_EDGE('',*,*,#5440,.F.);
#5462 = ORIENTED_EDGE('',*,*,#5463,.T.);
#5463 = EDGE_CURVE('',#5363,#5455,#5464,.T.);
#5464 = LINE('',#5465,#5466);
#5465 = CARTESIAN_POINT('',(-8.985475540161,-6.414906024933,
    75.653427124023));
#5466 = VECTOR('',#5467,1.);
#5467 = DIRECTION('',(4.021682120276E-02,-4.967844072934E-03,
    0.999178626582));
#5468 = PLANE('',#5469);
#5469 = AXIS2_PLACEMENT_3D('',#5470,#5471,#5472);
#5470 = CARTESIAN_POINT('',(-8.983106006846,-6.415198586681,
    75.714228824638));
#5471 = DIRECTION('',(-0.124335536576,-0.992240227608,7.114374555413E-05
    ));
#5472 = DIRECTION('',(-0.992240230119,0.124335536891,1.694065894509E-21)
  );
#5473 = ADVANCED_FACE('',(#5474),#5484,.F.);
#5474 = FACE_BOUND('',#5475,.F.);
#5475 = EDGE_LOOP('',(#5476,#5477,#5483));
#5476 = ORIENTED_EDGE('',*,*,#4900,.F.);
#5477 = ORIENTED_EDGE('',*,*,#5478,.T.);
#5478 = EDGE_CURVE('',#4869,#5386,#5479,.T.);
#5479 = LINE('',#5480,#5481);
#5480 = CARTESIAN_POINT('',(-9.232540130615,-6.374530315399,
    69.215286254883));
#5481 = VECTOR('',#5482,1.);
#5482 = DIRECTION('',(3.835109947038E-02,-6.340587926876E-03,
    0.999244209447));
#5483 = ORIENTED_EDGE('',*,*,#5394,.F.);
#5484 = PLANE('',#5485);
#5485 = AXIS2_PLACEMENT_3D('',#5486,#5487,#5488);
#5486 = CARTESIAN_POINT('',(-9.125338305936,-6.393545348156,
    72.204343226216));
#5487 = DIRECTION('',(6.426453966273E-03,-0.999957623778,
    -6.591762804072E-03));
#5488 = DIRECTION('',(-6.776263578034E-21,6.591898925917E-03,
    -0.999978273198));
#5489 = ADVANCED_FACE('',(#5490),#5507,.F.);
#5490 = FACE_BOUND('',#5491,.F.);
#5491 = EDGE_LOOP('',(#5492,#5500,#5501));
#5492 = ORIENTED_EDGE('',*,*,#5493,.T.);
#5493 = EDGE_CURVE('',#5494,#5386,#5496,.T.);
#5494 = VERTEX_POINT('',#5495);
#5495 = CARTESIAN_POINT('',(-9.215653419495,-6.384561538696,
    69.290252685547));
#5496 = LINE('',#5497,#5498);
#5497 = CARTESIAN_POINT('',(-9.215653419495,-6.384561538696,
    69.290252685547));
#5498 = VECTOR('',#5499,1.);
#5499 = DIRECTION('',(3.604787751004E-02,-4.767742565257E-03,
    0.999338690914));
#5500 = ORIENTED_EDGE('',*,*,#5478,.F.);
#5501 = ORIENTED_EDGE('',*,*,#5502,.T.);
#5502 = EDGE_CURVE('',#4869,#5494,#5503,.T.);
#5503 = LINE('',#5504,#5505);
#5504 = CARTESIAN_POINT('',(-9.232540130615,-6.374530315399,
    69.215286254883));
#5505 = VECTOR('',#5506,1.);
#5506 = DIRECTION('',(0.217902077169,-0.129440503682,0.967348872316));
#5507 = PLANE('',#5508);
#5508 = AXIS2_PLACEMENT_3D('',#5509,#5510,#5511);
#5509 = CARTESIAN_POINT('',(-9.111157952123,-6.396408548302,
    72.286649900574));
#5510 = DIRECTION('',(-0.563406379471,-0.826017478703,1.638219915984E-02
    ));
#5511 = DIRECTION('',(-0.826128342837,0.563481997194,0.));
#5512 = ADVANCED_FACE('',(#5513),#5528,.F.);
#5513 = FACE_BOUND('',#5514,.F.);
#5514 = EDGE_LOOP('',(#5515,#5516,#5522));
#5515 = ORIENTED_EDGE('',*,*,#4716,.F.);
#5516 = ORIENTED_EDGE('',*,*,#5517,.F.);
#5517 = EDGE_CURVE('',#5494,#4709,#5518,.T.);
#5518 = LINE('',#5519,#5520);
#5519 = CARTESIAN_POINT('',(-9.215653419495,-6.384561538696,
    69.290252685547));
#5520 = VECTOR('',#5521,1.);
#5521 = DIRECTION('',(-4.558147688786E-02,1.145197208487E-02,
    -0.998894980116));
#5522 = ORIENTED_EDGE('',*,*,#5523,.T.);
#5523 = EDGE_CURVE('',#5494,#4699,#5524,.T.);
#5524 = LINE('',#5525,#5526);
#5525 = CARTESIAN_POINT('',(-9.215653419495,-6.384561538696,
    69.290252685547));
#5526 = VECTOR('',#5527,1.);
#5527 = DIRECTION('',(-4.607388575569E-02,9.603902164067E-03,
    -0.998891867078));
#5528 = PLANE('',#5529);
#5529 = AXIS2_PLACEMENT_3D('',#5530,#5531,#5532);
#5530 = CARTESIAN_POINT('',(-9.258879207182,-6.374575622554,
    68.347767061882));
#5531 = DIRECTION('',(0.965201015768,-0.257252080036,-4.699325991836E-02
    ));
#5532 = DIRECTION('',(0.257536604809,0.966268542996,-1.734723475977E-18)
  );
#5533 = ADVANCED_FACE('',(#5534),#5560,.T.);
#5534 = FACE_BOUND('',#5535,.T.);
#5535 = EDGE_LOOP('',(#5536,#5546,#5554));
#5536 = ORIENTED_EDGE('',*,*,#5537,.T.);
#5537 = EDGE_CURVE('',#5538,#5540,#5542,.T.);
#5538 = VERTEX_POINT('',#5539);
#5539 = CARTESIAN_POINT('',(-9.321264266968,-6.381349086761,
    82.596534729004));
#5540 = VERTEX_POINT('',#5541);
#5541 = CARTESIAN_POINT('',(-9.491881370544,-6.353584766388,
    82.308700561523));
#5542 = LINE('',#5543,#5544);
#5543 = CARTESIAN_POINT('',(-9.321264266968,-6.381349086761,
    82.596534729004));
#5544 = VECTOR('',#5545,1.);
#5545 = DIRECTION('',(-0.508163720649,8.269288392857E-02,-0.857281470676
    ));
#5546 = ORIENTED_EDGE('',*,*,#5547,.T.);
#5547 = EDGE_CURVE('',#5540,#5548,#5550,.T.);
#5548 = VERTEX_POINT('',#5549);
#5549 = CARTESIAN_POINT('',(-9.440422058105,-6.357328891754,
    82.330780029297));
#5550 = LINE('',#5551,#5552);
#5551 = CARTESIAN_POINT('',(-9.491881370544,-6.353584766388,
    82.308700561523));
#5552 = VECTOR('',#5553,1.);
#5553 = DIRECTION('',(0.916932792778,-6.671506411247E-02,0.393425156478)
  );
#5554 = ORIENTED_EDGE('',*,*,#5555,.T.);
#5555 = EDGE_CURVE('',#5548,#5538,#5556,.T.);
#5556 = LINE('',#5557,#5558);
#5557 = CARTESIAN_POINT('',(-9.440422058105,-6.357328891754,
    82.330780029297));
#5558 = VECTOR('',#5559,1.);
#5559 = DIRECTION('',(0.407746918728,-8.219488132471E-02,0.909387954479)
  );
#5560 = PLANE('',#5561);
#5561 = AXIS2_PLACEMENT_3D('',#5562,#5563,#5564);
#5562 = CARTESIAN_POINT('',(-9.400469305687,-6.367281372985,
    82.446432898512));
#5563 = DIRECTION('',(-4.192761734021E-02,-0.996575040185,
    -7.127597199836E-02));
#5564 = DIRECTION('',(0.,7.133870362857E-02,-0.99745214891));
#5565 = ADVANCED_FACE('',(#5566),#5583,.T.);
#5566 = FACE_BOUND('',#5567,.T.);
#5567 = EDGE_LOOP('',(#5568,#5576,#5577));
#5568 = ORIENTED_EDGE('',*,*,#5569,.T.);
#5569 = EDGE_CURVE('',#5570,#5538,#5572,.T.);
#5570 = VERTEX_POINT('',#5571);
#5571 = CARTESIAN_POINT('',(-9.29084777832,-6.383625507355,
    82.595428466797));
#5572 = LINE('',#5573,#5574);
#5573 = CARTESIAN_POINT('',(-9.29084777832,-6.383625507355,
    82.595428466797));
#5574 = VECTOR('',#5575,1.);
#5575 = DIRECTION('',(-0.996555832433,7.458389578032E-02,
    3.624521118775E-02));
#5576 = ORIENTED_EDGE('',*,*,#5555,.F.);
#5577 = ORIENTED_EDGE('',*,*,#5578,.F.);
#5578 = EDGE_CURVE('',#5570,#5548,#5579,.T.);
#5579 = LINE('',#5580,#5581);
#5580 = CARTESIAN_POINT('',(-9.29084777832,-6.383625507355,
    82.595428466797));
#5581 = VECTOR('',#5582,1.);
#5582 = DIRECTION('',(-0.490202602984,8.61823933606E-02,-0.867337306417)
  );
#5583 = PLANE('',#5584);
#5584 = AXIS2_PLACEMENT_3D('',#5585,#5586,#5587);
#5585 = CARTESIAN_POINT('',(-9.369817113674,-6.370531258908,
    82.469820896931));
#5586 = DIRECTION('',(-7.653034711963E-02,-0.995512192002,
    -5.566490407351E-02));
#5587 = DIRECTION('',(-0.99705812343,7.66491911376E-02,0.));
#5588 = ADVANCED_FACE('',(#5589),#5615,.T.);
#5589 = FACE_BOUND('',#5590,.T.);
#5590 = EDGE_LOOP('',(#5591,#5601,#5609));
#5591 = ORIENTED_EDGE('',*,*,#5592,.T.);
#5592 = EDGE_CURVE('',#5593,#5595,#5597,.T.);
#5593 = VERTEX_POINT('',#5594);
#5594 = CARTESIAN_POINT('',(-9.508493423462,-6.351142883301,
    68.578140258789));
#5595 = VERTEX_POINT('',#5596);
#5596 = CARTESIAN_POINT('',(-9.43553352356,-6.360847949982,
    69.904487609863));
#5597 = LINE('',#5598,#5599);
#5598 = CARTESIAN_POINT('',(-9.508493423462,-6.351142883301,
    68.578140258789));
#5599 = VECTOR('',#5600,1.);
#5600 = DIRECTION('',(5.492363743494E-02,-7.305897683214E-03,
    0.998463829044));
#5601 = ORIENTED_EDGE('',*,*,#5602,.T.);
#5602 = EDGE_CURVE('',#5595,#5603,#5605,.T.);
#5603 = VERTEX_POINT('',#5604);
#5604 = CARTESIAN_POINT('',(-9.504610061646,-6.352296829224,
    77.272010803223));
#5605 = LINE('',#5606,#5607);
#5606 = CARTESIAN_POINT('',(-9.43553352356,-6.360847949982,
    69.904487609863));
#5607 = VECTOR('',#5608,1.);
#5608 = DIRECTION('',(-9.375397108964E-03,1.160598881399E-03,
    0.999955376474));
#5609 = ORIENTED_EDGE('',*,*,#5610,.T.);
#5610 = EDGE_CURVE('',#5603,#5593,#5611,.T.);
#5611 = LINE('',#5612,#5613);
#5612 = CARTESIAN_POINT('',(-9.504610061646,-6.352296829224,
    77.272010803223));
#5613 = VECTOR('',#5614,1.);
#5614 = DIRECTION('',(-4.466780791069E-04,1.327309616207E-04,
    -0.999999891431));
#5615 = PLANE('',#5616);
#5616 = AXIS2_PLACEMENT_3D('',#5617,#5618,#5619);
#5617 = CARTESIAN_POINT('',(-9.488457603608,-6.354102379831,
    72.924655800498));
#5618 = DIRECTION('',(-0.130548598066,-0.991441908622,
    -7.328184886432E-05));
#5619 = DIRECTION('',(-0.991441911284,0.130548598417,0.));
#5620 = ADVANCED_FACE('',(#5621),#5638,.T.);
#5621 = FACE_BOUND('',#5622,.T.);
#5622 = EDGE_LOOP('',(#5623,#5631,#5632));
#5623 = ORIENTED_EDGE('',*,*,#5624,.T.);
#5624 = EDGE_CURVE('',#5625,#5603,#5627,.T.);
#5625 = VERTEX_POINT('',#5626);
#5626 = CARTESIAN_POINT('',(-9.415462493896,-6.364037513733,
    77.304512023926));
#5627 = LINE('',#5628,#5629);
#5628 = CARTESIAN_POINT('',(-9.415462493896,-6.364037513733,
    77.304512023926));
#5629 = VECTOR('',#5630,1.);
#5630 = DIRECTION('',(-0.932398729171,0.122796387972,-0.339931841611));
#5631 = ORIENTED_EDGE('',*,*,#5602,.F.);
#5632 = ORIENTED_EDGE('',*,*,#5633,.T.);
#5633 = EDGE_CURVE('',#5595,#5625,#5634,.T.);
#5634 = LINE('',#5635,#5636);
#5635 = CARTESIAN_POINT('',(-9.43553352356,-6.360847949982,
    69.904487609863));
#5636 = VECTOR('',#5637,1.);
#5637 = DIRECTION('',(2.712282129019E-03,-4.310190810844E-04,
    0.999996228867));
#5638 = PLANE('',#5639);
#5639 = AXIS2_PLACEMENT_3D('',#5640,#5641,#5642);
#5640 = CARTESIAN_POINT('',(-9.447815426462,-6.359505297307,
    73.620140532148));
#5641 = DIRECTION('',(-0.130545685182,-0.991442292175,
    -7.325409303188E-05));
#5642 = DIRECTION('',(-0.991442294836,0.130545685533,1.694065894509E-21)
  );
#5643 = ADVANCED_FACE('',(#5644),#5649,.F.);
#5644 = FACE_BOUND('',#5645,.F.);
#5645 = EDGE_LOOP('',(#5646,#5647,#5648));
#5646 = ORIENTED_EDGE('',*,*,#5592,.T.);
#5647 = ORIENTED_EDGE('',*,*,#5602,.T.);
#5648 = ORIENTED_EDGE('',*,*,#5610,.T.);
#5649 = PLANE('',#5650);
#5650 = AXIS2_PLACEMENT_3D('',#5651,#5652,#5653);
#5651 = CARTESIAN_POINT('',(-9.488457603608,-6.354102379831,
    72.924655800498));
#5652 = DIRECTION('',(-0.130548598066,-0.991441908622,
    -7.328184886432E-05));
#5653 = DIRECTION('',(-0.991441911284,0.130548598417,0.));
#5654 = ADVANCED_FACE('',(#5655),#5670,.F.);
#5655 = FACE_BOUND('',#5656,.F.);
#5656 = EDGE_LOOP('',(#5657,#5663,#5664));
#5657 = ORIENTED_EDGE('',*,*,#5658,.T.);
#5658 = EDGE_CURVE('',#5131,#5603,#5659,.T.);
#5659 = LINE('',#5660,#5661);
#5660 = CARTESIAN_POINT('',(-8.677537918091,-6.461675643921,
    83.684310913086));
#5661 = VECTOR('',#5662,1.);
#5662 = DIRECTION('',(-0.127904136135,1.691509370058E-02,-0.991642280041
    ));
#5663 = ORIENTED_EDGE('',*,*,#5602,.F.);
#5664 = ORIENTED_EDGE('',*,*,#5665,.T.);
#5665 = EDGE_CURVE('',#5595,#5131,#5666,.T.);
#5666 = LINE('',#5667,#5668);
#5667 = CARTESIAN_POINT('',(-9.43553352356,-6.360847949982,
    69.904487609863));
#5668 = VECTOR('',#5669,1.);
#5669 = DIRECTION('',(5.492314371806E-02,-7.305812705285E-03,
    0.998463856824));
#5670 = PLANE('',#5671);
#5671 = AXIS2_PLACEMENT_3D('',#5672,#5673,#5674);
#5672 = CARTESIAN_POINT('',(-9.174870546289,-6.395680567351,
    76.801565142595));
#5673 = DIRECTION('',(-0.13054829533,-0.991441948485,-7.327896420142E-05
    ));
#5674 = DIRECTION('',(-0.991441951147,0.130548295681,0.));
#5675 = ADVANCED_FACE('',(#5676),#5693,.F.);
#5676 = FACE_BOUND('',#5677,.F.);
#5677 = EDGE_LOOP('',(#5678,#5686,#5687));
#5678 = ORIENTED_EDGE('',*,*,#5679,.T.);
#5679 = EDGE_CURVE('',#5680,#5603,#5682,.T.);
#5680 = VERTEX_POINT('',#5681);
#5681 = CARTESIAN_POINT('',(-9.504577636719,-6.35787153244,
    77.346725463867));
#5682 = LINE('',#5683,#5684);
#5683 = CARTESIAN_POINT('',(-9.504577636719,-6.35787153244,
    77.346725463867));
#5684 = VECTOR('',#5685,1.);
#5685 = DIRECTION('',(-4.327804151656E-04,7.440640931914E-02,
    -0.997227907228));
#5686 = ORIENTED_EDGE('',*,*,#5658,.F.);
#5687 = ORIENTED_EDGE('',*,*,#5688,.T.);
#5688 = EDGE_CURVE('',#5131,#5680,#5689,.T.);
#5689 = LINE('',#5690,#5691);
#5690 = CARTESIAN_POINT('',(-8.677537918091,-6.461675643921,
    83.684310913086));
#5691 = VECTOR('',#5692,1.);
#5692 = DIRECTION('',(-0.129383371837,1.623927563741E-02,-0.991461662909
    ));
#5693 = PLANE('',#5694);
#5694 = AXIS2_PLACEMENT_3D('',#5695,#5696,#5697);
#5695 = CARTESIAN_POINT('',(-9.09346146537,-6.40806318089,
    80.478267618169));
#5696 = DIRECTION('',(0.407696138602,-0.910573351595,-6.81177651827E-02)
  );
#5697 = DIRECTION('',(-0.912693275642,-0.408645304143,0.));
#5698 = ADVANCED_FACE('',(#5699),#5716,.F.);
#5699 = FACE_BOUND('',#5700,.F.);
#5700 = EDGE_LOOP('',(#5701,#5709,#5710));
#5701 = ORIENTED_EDGE('',*,*,#5702,.T.);
#5702 = EDGE_CURVE('',#5703,#5680,#5705,.T.);
#5703 = VERTEX_POINT('',#5704);
#5704 = CARTESIAN_POINT('',(-9.502457618713,-6.35293674469,
    82.092346191406));
#5705 = LINE('',#5706,#5707);
#5706 = CARTESIAN_POINT('',(-9.502457618713,-6.35293674469,
    82.092346191406));
#5707 = VECTOR('',#5708,1.);
#5708 = DIRECTION('',(-4.467311589662E-04,-1.039860720679E-03,
    -0.99999935956));
#5709 = ORIENTED_EDGE('',*,*,#5688,.F.);
#5710 = ORIENTED_EDGE('',*,*,#5711,.T.);
#5711 = EDGE_CURVE('',#5131,#5703,#5712,.T.);
#5712 = LINE('',#5713,#5714);
#5713 = CARTESIAN_POINT('',(-8.677537918091,-6.461675643921,
    83.684310913086));
#5714 = VECTOR('',#5715,1.);
#5715 = DIRECTION('',(-0.459234505154,6.053517032225E-02,-0.886250056378
    ));
#5716 = PLANE('',#5717);
#5717 = AXIS2_PLACEMENT_3D('',#5718,#5719,#5720);
#5718 = CARTESIAN_POINT('',(-9.242245576596,-6.389482303285,
    80.553002855206));
#5719 = DIRECTION('',(-0.132754214163,-0.9911483898,1.089962420924E-03)
  );
#5720 = DIRECTION('',(-0.991148978552,0.13275429302,0.));
#5721 = ADVANCED_FACE('',(#5722),#5739,.F.);
#5722 = FACE_BOUND('',#5723,.F.);
#5723 = EDGE_LOOP('',(#5724,#5732,#5733));
#5724 = ORIENTED_EDGE('',*,*,#5725,.T.);
#5725 = EDGE_CURVE('',#5726,#5703,#5728,.T.);
#5726 = VERTEX_POINT('',#5727);
#5727 = CARTESIAN_POINT('',(-9.242657661438,-6.386824131012,
    82.593742370605));
#5728 = LINE('',#5729,#5730);
#5729 = CARTESIAN_POINT('',(-9.242657661438,-6.386824131012,
    82.593742370605));
#5730 = VECTOR('',#5731,1.);
#5731 = DIRECTION('',(-0.459235282863,5.990102387354E-02,-0.886292740753
    ));
#5732 = ORIENTED_EDGE('',*,*,#5711,.F.);
#5733 = ORIENTED_EDGE('',*,*,#5734,.T.);
#5734 = EDGE_CURVE('',#5131,#5726,#5735,.T.);
#5735 = LINE('',#5736,#5737);
#5736 = CARTESIAN_POINT('',(-8.677537918091,-6.461675643921,
    83.684310913086));
#5737 = VECTOR('',#5738,1.);
#5738 = DIRECTION('',(-0.459234085376,6.082669465086E-02,-0.886230313207
    ));
#5739 = PLANE('',#5740);
#5740 = AXIS2_PLACEMENT_3D('',#5741,#5742,#5743);
#5741 = CARTESIAN_POINT('',(-9.089997652379,-6.40721650729,
    82.888334600768));
#5742 = DIRECTION('',(-0.888314017443,-2.975681974421E-02,0.458271467683
    ));
#5743 = DIRECTION('',(-0.458474494958,1.734723475977E-18,-0.888707565779
    ));
#5744 = ADVANCED_FACE('',(#5745),#5762,.F.);
#5745 = FACE_BOUND('',#5746,.F.);
#5746 = EDGE_LOOP('',(#5747,#5755,#5756));
#5747 = ORIENTED_EDGE('',*,*,#5748,.F.);
#5748 = EDGE_CURVE('',#5703,#5749,#5751,.T.);
#5749 = VERTEX_POINT('',#5750);
#5750 = CARTESIAN_POINT('',(-9.460278511047,-6.356061458588,
    82.174179077148));
#5751 = LINE('',#5752,#5753);
#5752 = CARTESIAN_POINT('',(-9.502457618713,-6.35293674469,
    82.092346191406));
#5753 = VECTOR('',#5754,1.);
#5754 = DIRECTION('',(0.457888395751,-3.392130163424E-02,0.888362292273)
  );
#5755 = ORIENTED_EDGE('',*,*,#5725,.F.);
#5756 = ORIENTED_EDGE('',*,*,#5757,.T.);
#5757 = EDGE_CURVE('',#5726,#5749,#5758,.T.);
#5758 = LINE('',#5759,#5760);
#5759 = CARTESIAN_POINT('',(-9.242657661438,-6.386824131012,
    82.593742370605));
#5760 = VECTOR('',#5761,1.);
#5761 = DIRECTION('',(-0.459460904588,6.494894825097E-02,-0.885820134834
    ));
#5762 = PLANE('',#5763);
#5763 = AXIS2_PLACEMENT_3D('',#5764,#5765,#5766);
#5764 = CARTESIAN_POINT('',(-9.372587958357,-6.369282218683,
    82.343093294304));
#5765 = DIRECTION('',(-0.8871423313,-8.216829930623E-02,0.454122070157)
  );
#5766 = DIRECTION('',(-0.455662908904,0.,-0.890152410236));
#5767 = ADVANCED_FACE('',(#5768),#5785,.F.);
#5768 = FACE_BOUND('',#5769,.F.);
#5769 = EDGE_LOOP('',(#5770,#5778,#5779));
#5770 = ORIENTED_EDGE('',*,*,#5771,.T.);
#5771 = EDGE_CURVE('',#5772,#5703,#5774,.T.);
#5772 = VERTEX_POINT('',#5773);
#5773 = CARTESIAN_POINT('',(-9.491633415222,-6.353615283966,
    82.159248352051));
#5774 = LINE('',#5775,#5776);
#5775 = CARTESIAN_POINT('',(-9.491633415222,-6.353615283966,
    82.159248352051));
#5776 = VECTOR('',#5777,1.);
#5777 = DIRECTION('',(-0.15970665203,1.001156677706E-02,-0.987113749184)
  );
#5778 = ORIENTED_EDGE('',*,*,#5748,.T.);
#5779 = ORIENTED_EDGE('',*,*,#5780,.T.);
#5780 = EDGE_CURVE('',#5749,#5772,#5781,.T.);
#5781 = LINE('',#5782,#5783);
#5782 = CARTESIAN_POINT('',(-9.460278511047,-6.356061458588,
    82.174179077148));
#5783 = VECTOR('',#5784,1.);
#5784 = DIRECTION('',(-0.900631102602,7.026336085453E-02,-0.428866735882
    ));
#5785 = PLANE('',#5786);
#5786 = AXIS2_PLACEMENT_3D('',#5787,#5788,#5789);
#5787 = CARTESIAN_POINT('',(-9.485857534376,-6.354134019084,
    82.136645209836));
#5788 = DIRECTION('',(-7.904681064663E-02,-0.996867306489,
    2.678615182349E-03));
#5789 = DIRECTION('',(-0.99687088276,7.904709422777E-02,0.));
#5790 = ADVANCED_FACE('',(#5791),#5817,.F.);
#5791 = FACE_BOUND('',#5792,.F.);
#5792 = EDGE_LOOP('',(#5793,#5803,#5811));
#5793 = ORIENTED_EDGE('',*,*,#5794,.T.);
#5794 = EDGE_CURVE('',#5795,#5797,#5799,.T.);
#5795 = VERTEX_POINT('',#5796);
#5796 = CARTESIAN_POINT('',(-37.00702285766,-3.184218645096,
    5.073703765869));
#5797 = VERTEX_POINT('',#5798);
#5798 = CARTESIAN_POINT('',(-21.04533195495,-3.183131217957,
    10.495359420776));
#5799 = LINE('',#5800,#5801);
#5800 = CARTESIAN_POINT('',(-37.00702285766,-3.184218645096,
    5.073703765869));
#5801 = VECTOR('',#5802,1.);
#5802 = DIRECTION('',(0.946868868895,6.45076334114E-05,0.321619870275));
#5803 = ORIENTED_EDGE('',*,*,#5804,.T.);
#5804 = EDGE_CURVE('',#5797,#5805,#5807,.T.);
#5805 = VERTEX_POINT('',#5806);
#5806 = CARTESIAN_POINT('',(-37.0696029663,-3.187734365463,
    5.381358146667));
#5807 = LINE('',#5808,#5809);
#5808 = CARTESIAN_POINT('',(-21.04533195495,-3.183131217957,
    10.495359420776));
#5809 = VECTOR('',#5810,1.);
#5810 = DIRECTION('',(-0.952661375734,-2.736624232919E-04,
    -0.304033268399));
#5811 = ORIENTED_EDGE('',*,*,#5812,.T.);
#5812 = EDGE_CURVE('',#5805,#5795,#5813,.T.);
#5813 = LINE('',#5814,#5815);
#5814 = CARTESIAN_POINT('',(-37.0696029663,-3.187734365463,
    5.381358146667));
#5815 = VECTOR('',#5816,1.);
#5816 = DIRECTION('',(0.199316035386,1.119747888526E-02,-0.979871284662)
  );
#5817 = PLANE('',#5818);
#5818 = AXIS2_PLACEMENT_3D('',#5819,#5820,#5821);
#5819 = CARTESIAN_POINT('',(-29.11566709675,-3.184566050462,
    7.837033087084));
#5820 = DIRECTION('',(3.694179629345E-03,-0.999936193084,
    -1.067533596981E-02));
#5821 = DIRECTION('',(-6.776263578034E-21,1.067540881352E-02,
    -0.9999430162));
#5822 = ADVANCED_FACE('',(#5823),#5838,.F.);
#5823 = FACE_BOUND('',#5824,.F.);
#5824 = EDGE_LOOP('',(#5825,#5831,#5837));
#5825 = ORIENTED_EDGE('',*,*,#5826,.T.);
#5826 = EDGE_CURVE('',#5797,#4497,#5827,.T.);
#5827 = LINE('',#5828,#5829);
#5828 = CARTESIAN_POINT('',(-21.04533195495,-3.183131217957,
    10.495359420776));
#5829 = VECTOR('',#5830,1.);
#5830 = DIRECTION('',(0.895594851922,-7.125752144907E-06,0.444870611707)
  );
#5831 = ORIENTED_EDGE('',*,*,#5832,.T.);
#5832 = EDGE_CURVE('',#4497,#5805,#5833,.T.);
#5833 = LINE('',#5834,#5835);
#5834 = CARTESIAN_POINT('',(-12.5950717926,-3.183198451996,
    14.692873954773));
#5835 = VECTOR('',#5836,1.);
#5836 = DIRECTION('',(-0.934641546872,-1.732189740251E-04,
    -0.355591266564));
#5837 = ORIENTED_EDGE('',*,*,#5804,.F.);
#5838 = PLANE('',#5839);
#5839 = AXIS2_PLACEMENT_3D('',#5840,#5841,#5842);
#5840 = CARTESIAN_POINT('',(-24.74598561484,-3.185041526455,
    9.824004189247));
#5841 = DIRECTION('',(8.177816795803E-04,-0.999998283926,
    -1.662341325057E-03));
#5842 = DIRECTION('',(0.,1.662341880916E-03,-0.999998618309));
#5843 = ADVANCED_FACE('',(#5844),#5861,.F.);
#5844 = FACE_BOUND('',#5845,.F.);
#5845 = EDGE_LOOP('',(#5846,#5847,#5855));
#5846 = ORIENTED_EDGE('',*,*,#5832,.F.);
#5847 = ORIENTED_EDGE('',*,*,#5848,.T.);
#5848 = EDGE_CURVE('',#4497,#5849,#5851,.T.);
#5849 = VERTEX_POINT('',#5850);
#5850 = CARTESIAN_POINT('',(-26.84566307067,-3.185790777206,
    9.518459320068));
#5851 = LINE('',#5852,#5853);
#5852 = CARTESIAN_POINT('',(-12.5950717926,-3.183198451996,
    14.692873954773));
#5853 = VECTOR('',#5854,1.);
#5854 = DIRECTION('',(-0.939954695792,-1.70987168683E-04,-0.341299195167
    ));
#5855 = ORIENTED_EDGE('',*,*,#5856,.T.);
#5856 = EDGE_CURVE('',#5849,#5805,#5857,.T.);
#5857 = LINE('',#5858,#5859);
#5858 = CARTESIAN_POINT('',(-26.84566307067,-3.185790777206,
    9.518459320068));
#5859 = VECTOR('',#5860,1.);
#5860 = DIRECTION('',(-0.926983379218,-1.762211073738E-04,
    -0.375102364161));
#5861 = PLANE('',#5862);
#5862 = AXIS2_PLACEMENT_3D('',#5863,#5864,#5865);
#5863 = CARTESIAN_POINT('',(-24.85304319626,-3.185458053913,
    10.09107527843));
#5864 = DIRECTION('',(1.103179174916E-04,-0.999999974477,
    1.97168117287E-04));
#5865 = DIRECTION('',(0.,-1.971681184867E-04,-0.999999980562));
#5866 = ADVANCED_FACE('',(#5867),#5884,.F.);
#5867 = FACE_BOUND('',#5868,.F.);
#5868 = EDGE_LOOP('',(#5869,#5870,#5878));
#5869 = ORIENTED_EDGE('',*,*,#5812,.F.);
#5870 = ORIENTED_EDGE('',*,*,#5871,.F.);
#5871 = EDGE_CURVE('',#5872,#5805,#5874,.T.);
#5872 = VERTEX_POINT('',#5873);
#5873 = CARTESIAN_POINT('',(-37.52986145019,-3.184353113174,
    4.896116733551));
#5874 = LINE('',#5875,#5876);
#5875 = CARTESIAN_POINT('',(-37.52986145019,-3.184353113174,
    4.896116733551));
#5876 = VECTOR('',#5877,1.);
#5877 = DIRECTION('',(0.688173921055,-5.055614892791E-03,0.725528149101)
  );
#5878 = ORIENTED_EDGE('',*,*,#5879,.T.);
#5879 = EDGE_CURVE('',#5872,#5795,#5880,.T.);
#5880 = LINE('',#5881,#5882);
#5881 = CARTESIAN_POINT('',(-37.52986145019,-3.184353113174,
    4.896116733551));
#5882 = VECTOR('',#5883,1.);
#5883 = DIRECTION('',(0.946870967513,2.435243333517E-04,0.321613606018)
  );
#5884 = PLANE('',#5885);
#5885 = AXIS2_PLACEMENT_3D('',#5886,#5887,#5888);
#5886 = CARTESIAN_POINT('',(-37.23500317271,-3.185397627382,
    5.101563414783));
#5887 = DIRECTION('',(3.870936724599E-03,-0.999935907683,
    -1.063937847237E-02));
#5888 = DIRECTION('',(0.,1.063945818429E-02,-0.999943399363));
#5889 = ADVANCED_FACE('',(#5890),#5916,.F.);
#5890 = FACE_BOUND('',#5891,.F.);
#5891 = EDGE_LOOP('',(#5892,#5902,#5910));
#5892 = ORIENTED_EDGE('',*,*,#5893,.T.);
#5893 = EDGE_CURVE('',#5894,#5896,#5898,.T.);
#5894 = VERTEX_POINT('',#5895);
#5895 = CARTESIAN_POINT('',(-39.44971466064,-3.184847593307,4.6517329216
    ));
#5896 = VERTEX_POINT('',#5897);
#5897 = CARTESIAN_POINT('',(-42.17496490478,-3.180161237717,
    3.318314313889));
#5898 = LINE('',#5899,#5900);
#5899 = CARTESIAN_POINT('',(-39.44971466064,-3.184847593307,4.6517329216
    ));
#5900 = VECTOR('',#5901,1.);
#5901 = DIRECTION('',(-0.898243560534,1.544624660021E-03,-0.43949530156)
  );
#5902 = ORIENTED_EDGE('',*,*,#5903,.T.);
#5903 = EDGE_CURVE('',#5896,#5904,#5906,.T.);
#5904 = VERTEX_POINT('',#5905);
#5905 = CARTESIAN_POINT('',(-39.42621994018,-3.18896150589,4.42906332016
    ));
#5906 = LINE('',#5907,#5908);
#5907 = CARTESIAN_POINT('',(-42.17496490478,-3.180161237717,
    3.318314313889));
#5908 = VECTOR('',#5909,1.);
#5909 = DIRECTION('',(0.927158217323,-2.968351395464E-03,0.374658282893)
  );
#5910 = ORIENTED_EDGE('',*,*,#5911,.T.);
#5911 = EDGE_CURVE('',#5904,#5894,#5912,.T.);
#5912 = LINE('',#5913,#5914);
#5913 = CARTESIAN_POINT('',(-39.42621994018,-3.18896150589,4.42906332016
    ));
#5914 = VECTOR('',#5915,1.);
#5915 = DIRECTION('',(-0.104913621737,1.837031724987E-02,0.994311653064)
  );
#5916 = PLANE('',#5917);
#5917 = AXIS2_PLACEMENT_3D('',#5918,#5919,#5920);
#5918 = CARTESIAN_POINT('',(-40.7572811152,-3.183642784585,
    3.951966530446));
#5919 = DIRECTION('',(-1.0229034683E-02,-0.999796415852,
    1.739234596692E-02));
#5920 = DIRECTION('',(-2.710505431214E-20,-1.739325594631E-02,
    -0.999848725882));
#5921 = ADVANCED_FACE('',(#5922),#5939,.F.);
#5922 = FACE_BOUND('',#5923,.F.);
#5923 = EDGE_LOOP('',(#5924,#5932,#5933));
#5924 = ORIENTED_EDGE('',*,*,#5925,.T.);
#5925 = EDGE_CURVE('',#5926,#5904,#5928,.T.);
#5926 = VERTEX_POINT('',#5927);
#5927 = CARTESIAN_POINT('',(-39.40818023681,-3.184726715088,
    4.25811290741));
#5928 = LINE('',#5929,#5930);
#5929 = CARTESIAN_POINT('',(-39.40818023681,-3.184726715088,
    4.25811290741));
#5930 = VECTOR('',#5931,1.);
#5931 = DIRECTION('',(-0.104911419965,-2.462778390551E-02,0.994176576983
    ));
#5932 = ORIENTED_EDGE('',*,*,#5903,.F.);
#5933 = ORIENTED_EDGE('',*,*,#5934,.T.);
#5934 = EDGE_CURVE('',#5896,#5926,#5935,.T.);
#5935 = LINE('',#5936,#5937);
#5936 = CARTESIAN_POINT('',(-42.17496490478,-3.180161237717,
    3.318314313889));
#5937 = VECTOR('',#5938,1.);
#5938 = DIRECTION('',(0.946866272667,-1.562426086668E-03,0.321623725043)
  );
#5939 = PLANE('',#5940);
#5940 = AXIS2_PLACEMENT_3D('',#5941,#5942,#5943);
#5941 = CARTESIAN_POINT('',(-40.75698019679,-3.183604960959,
    3.845801244416));
#5942 = DIRECTION('',(6.528159351631E-03,-0.999688829665,
    -2.407544349419E-02));
#5943 = DIRECTION('',(-2.710505431214E-20,2.407595652055E-02,
    -0.999710132147));
#5944 = ADVANCED_FACE('',(#5945),#5962,.F.);
#5945 = FACE_BOUND('',#5946,.F.);
#5946 = EDGE_LOOP('',(#5947,#5955,#5961));
#5947 = ORIENTED_EDGE('',*,*,#5948,.T.);
#5948 = EDGE_CURVE('',#5894,#5949,#5951,.T.);
#5949 = VERTEX_POINT('',#5950);
#5950 = CARTESIAN_POINT('',(-39.45659255981,-3.184908628464,
    4.716915607452));
#5951 = LINE('',#5952,#5953);
#5952 = CARTESIAN_POINT('',(-39.44971466064,-3.184847593307,4.6517329216
    ));
#5953 = VECTOR('',#5954,1.);
#5954 = DIRECTION('',(-0.104934677104,-9.312006842247E-04,0.99447868072)
  );
#5955 = ORIENTED_EDGE('',*,*,#5956,.T.);
#5956 = EDGE_CURVE('',#5949,#5896,#5957,.T.);
#5957 = LINE('',#5958,#5959);
#5958 = CARTESIAN_POINT('',(-39.45659255981,-3.184908628464,
    4.716915607452));
#5959 = VECTOR('',#5960,1.);
#5960 = DIRECTION('',(-0.889209390064,1.55292354942E-03,-0.457497813165)
  );
#5961 = ORIENTED_EDGE('',*,*,#5893,.F.);
#5962 = PLANE('',#5963);
#5963 = AXIS2_PLACEMENT_3D('',#5964,#5965,#5966);
#5964 = CARTESIAN_POINT('',(-40.79957716404,-3.182544840034,
    4.00865184648));
#5965 = DIRECTION('',(-1.19952488836E-03,-0.999998715648,
    -1.062940076611E-03));
#5966 = DIRECTION('',(-0.999999280569,1.199525565997E-03,
    -2.117582368136E-22));
#5967 = ADVANCED_FACE('',(#5968),#5983,.F.);
#5968 = FACE_BOUND('',#5969,.F.);
#5969 = EDGE_LOOP('',(#5970,#5976,#5982));
#5970 = ORIENTED_EDGE('',*,*,#5971,.T.);
#5971 = EDGE_CURVE('',#5904,#5805,#5972,.T.);
#5972 = LINE('',#5973,#5974);
#5973 = CARTESIAN_POINT('',(-39.42621994018,-3.18896150589,4.42906332016
    ));
#5974 = VECTOR('',#5975,1.);
#5975 = DIRECTION('',(0.927161913162,4.827928671862E-04,0.374660584654)
  );
#5976 = ORIENTED_EDGE('',*,*,#5977,.T.);
#5977 = EDGE_CURVE('',#5805,#5894,#5978,.T.);
#5978 = LINE('',#5979,#5980);
#5979 = CARTESIAN_POINT('',(-37.0696029663,-3.187734365463,
    5.381358146667));
#5980 = VECTOR('',#5981,1.);
#5981 = DIRECTION('',(-0.956084602684,1.159608776407E-03,-0.29308853239)
  );
#5982 = ORIENTED_EDGE('',*,*,#5911,.F.);
#5983 = PLANE('',#5984);
#5984 = AXIS2_PLACEMENT_3D('',#5985,#5986,#5987);
#5985 = CARTESIAN_POINT('',(-38.30418967305,-3.187312015498,
    4.942405507179));
#5986 = DIRECTION('',(-6.65987134017E-03,-0.999819931474,
    1.776937648964E-02));
#5987 = DIRECTION('',(1.355252715607E-20,-1.77697705732E-02,
    -0.999842105161));
#5988 = ADVANCED_FACE('',(#5989),#6006,.F.);
#5989 = FACE_BOUND('',#5990,.F.);
#5990 = EDGE_LOOP('',(#5991,#5999,#6000));
#5991 = ORIENTED_EDGE('',*,*,#5992,.T.);
#5992 = EDGE_CURVE('',#5993,#5894,#5995,.T.);
#5993 = VERTEX_POINT('',#5994);
#5994 = CARTESIAN_POINT('',(-37.15005874633,-3.184485197067,
    5.776918411255));
#5995 = LINE('',#5996,#5997);
#5996 = CARTESIAN_POINT('',(-37.15005874633,-3.184485197067,
    5.776918411255));
#5997 = VECTOR('',#5998,1.);
#5998 = DIRECTION('',(-0.898244168001,-1.415517457507E-04,
    -0.439496751542));
#5999 = ORIENTED_EDGE('',*,*,#5977,.F.);
#6000 = ORIENTED_EDGE('',*,*,#6001,.T.);
#6001 = EDGE_CURVE('',#5805,#5993,#6002,.T.);
#6002 = LINE('',#6003,#6004);
#6003 = CARTESIAN_POINT('',(-37.0696029663,-3.187734365463,
    5.381358146667));
#6004 = VECTOR('',#6005,1.);
#6005 = DIRECTION('',(-0.199309462737,8.049017822101E-03,0.979903541873)
  );
#6006 = PLANE('',#6007);
#6007 = AXIS2_PLACEMENT_3D('',#6008,#6009,#6010);
#6008 = CARTESIAN_POINT('',(-38.19343001941,-3.185514867481,
    5.151043319153));
#6009 = DIRECTION('',(-3.511814387362E-03,-0.999965711609,
    7.49951773968E-03));
#6010 = DIRECTION('',(0.,-7.499563985285E-03,-0.999971877875));
#6011 = ADVANCED_FACE('',(#6012),#6027,.F.);
#6012 = FACE_BOUND('',#6013,.F.);
#6013 = EDGE_LOOP('',(#6014,#6020,#6026));
#6014 = ORIENTED_EDGE('',*,*,#6015,.T.);
#6015 = EDGE_CURVE('',#5926,#5872,#6016,.T.);
#6016 = LINE('',#6017,#6018);
#6017 = CARTESIAN_POINT('',(-39.40818023681,-3.184726715088,
    4.25811290741));
#6018 = VECTOR('',#6019,1.);
#6019 = DIRECTION('',(0.946868640593,1.88334343687E-04,0.321620493738));
#6020 = ORIENTED_EDGE('',*,*,#6021,.T.);
#6021 = EDGE_CURVE('',#5872,#5904,#6022,.T.);
#6022 = LINE('',#6023,#6024);
#6023 = CARTESIAN_POINT('',(-37.52986145019,-3.184353113174,
    4.896116733551));
#6024 = VECTOR('',#6025,1.);
#6025 = DIRECTION('',(-0.970981570141,-2.359608912711E-03,
    -0.239142682709));
#6026 = ORIENTED_EDGE('',*,*,#5925,.F.);
#6027 = PLANE('',#6028);
#6028 = AXIS2_PLACEMENT_3D('',#6029,#6030,#6031);
#6029 = CARTESIAN_POINT('',(-38.51299025733,-3.185642830363,
    4.607971418728));
#6030 = DIRECTION('',(8.312454906179E-03,-0.999680107479,
    -2.388693795834E-02));
#6031 = DIRECTION('',(0.,2.388776325787E-02,-0.99971464667));
#6032 = ADVANCED_FACE('',(#6033),#6038,.F.);
#6033 = FACE_BOUND('',#6034,.F.);
#6034 = EDGE_LOOP('',(#6035,#6036,#6037));
#6035 = ORIENTED_EDGE('',*,*,#5971,.F.);
#6036 = ORIENTED_EDGE('',*,*,#6021,.F.);
#6037 = ORIENTED_EDGE('',*,*,#5871,.T.);
#6038 = PLANE('',#6039);
#6039 = AXIS2_PLACEMENT_3D('',#6040,#6041,#6042);
#6040 = CARTESIAN_POINT('',(-38.21214121359,-3.187410039076,
    4.843691447235));
#6041 = DIRECTION('',(5.409714446873E-03,-0.999912173569,
    -1.209876596758E-02));
#6042 = DIRECTION('',(1.355252715607E-20,1.209894300673E-02,
    -0.99992680511));
#6043 = ADVANCED_FACE('',(#6044),#6054,.F.);
#6044 = FACE_BOUND('',#6045,.F.);
#6045 = EDGE_LOOP('',(#6046,#6047,#6053));
#6046 = ORIENTED_EDGE('',*,*,#5992,.F.);
#6047 = ORIENTED_EDGE('',*,*,#6048,.T.);
#6048 = EDGE_CURVE('',#5993,#5949,#6049,.T.);
#6049 = LINE('',#6050,#6051);
#6050 = CARTESIAN_POINT('',(-37.15005874633,-3.184485197067,
    5.776918411255));
#6051 = VECTOR('',#6052,1.);
#6052 = DIRECTION('',(-0.908640358171,-1.668073771625E-04,
    -0.417579539343));
#6053 = ORIENTED_EDGE('',*,*,#5948,.F.);
#6054 = PLANE('',#6055);
#6055 = AXIS2_PLACEMENT_3D('',#6056,#6057,#6058);
#6056 = CARTESIAN_POINT('',(-38.31621462803,-3.184684083264,
    5.223619073745));
#6057 = DIRECTION('',(5.855096176661E-04,-0.999999446136,
    -8.745887897427E-04));
#6058 = DIRECTION('',(0.,8.745889396566E-04,-0.999999617547));
#6059 = ADVANCED_FACE('',(#6060),#6077,.F.);
#6060 = FACE_BOUND('',#6061,.F.);
#6061 = EDGE_LOOP('',(#6062,#6070,#6071));
#6062 = ORIENTED_EDGE('',*,*,#6063,.T.);
#6063 = EDGE_CURVE('',#6064,#5949,#6066,.T.);
#6064 = VERTEX_POINT('',#6065);
#6065 = CARTESIAN_POINT('',(-42.17508697509,-3.210511684418,
    30.48228263855));
#6066 = LINE('',#6067,#6068);
#6067 = CARTESIAN_POINT('',(-42.17508697509,-3.210511684418,
    30.48228263855));
#6068 = VECTOR('',#6069,1.);
#6069 = DIRECTION('',(0.104927158363,9.882146130392E-04,-0.994479419028)
  );
#6070 = ORIENTED_EDGE('',*,*,#6048,.F.);
#6071 = ORIENTED_EDGE('',*,*,#6072,.T.);
#6072 = EDGE_CURVE('',#5993,#6064,#6073,.T.);
#6073 = LINE('',#6074,#6075);
#6074 = CARTESIAN_POINT('',(-37.15005874633,-3.184485197067,
    5.776918411255));
#6075 = VECTOR('',#6076,1.);
#6076 = DIRECTION('',(-0.199316982691,-1.03233667406E-03,0.979934525717)
  );
#6077 = PLANE('',#6078);
#6078 = AXIS2_PLACEMENT_3D('',#6079,#6080,#6081);
#6079 = CARTESIAN_POINT('',(-40.1551160319,-3.196995054056,
    17.264242089297));
#6080 = DIRECTION('',(6.106398414194E-04,-0.999999381787,
    -9.292714168706E-04));
#6081 = DIRECTION('',(0.,9.292715901245E-04,-0.999999568227));
#6082 = ADVANCED_FACE('',(#6083),#6093,.F.);
#6083 = FACE_BOUND('',#6084,.F.);
#6084 = EDGE_LOOP('',(#6085,#6086,#6092));
#6085 = ORIENTED_EDGE('',*,*,#6063,.F.);
#6086 = ORIENTED_EDGE('',*,*,#6087,.T.);
#6087 = EDGE_CURVE('',#6064,#5896,#6088,.T.);
#6088 = LINE('',#6089,#6090);
#6089 = CARTESIAN_POINT('',(-42.17508697509,-3.210511684418,
    30.48228263855));
#6090 = VECTOR('',#6091,1.);
#6091 = DIRECTION('',(4.493829283164E-06,1.117304636558E-03,
    -0.999999375805));
#6092 = ORIENTED_EDGE('',*,*,#5956,.F.);
#6093 = PLANE('',#6094);
#6094 = AXIS2_PLACEMENT_3D('',#6095,#6096,#6097);
#6095 = CARTESIAN_POINT('',(-41.47361795147,-3.195734888587,
    16.521433833724));
#6096 = DIRECTION('',(-1.171551988017E-03,-0.999998689542,
    -1.117309134551E-03));
#6097 = DIRECTION('',(-0.999999313732,1.171552719289E-03,
    2.117582368136E-22));
#6098 = ADVANCED_FACE('',(#6099),#6123,.F.);
#6099 = FACE_BOUND('',#6100,.F.);
#6100 = EDGE_LOOP('',(#6101,#6111,#6117));
#6101 = ORIENTED_EDGE('',*,*,#6102,.T.);
#6102 = EDGE_CURVE('',#6103,#6105,#6107,.T.);
#6103 = VERTEX_POINT('',#6104);
#6104 = CARTESIAN_POINT('',(-6.349967479706,-3.200400114059,
    5.639932965096E-14));
#6105 = VERTEX_POINT('',#6106);
#6106 = CARTESIAN_POINT('',(-6.349875450134,-3.178289651871,
    15.486904144287));
#6107 = LINE('',#6108,#6109);
#6108 = CARTESIAN_POINT('',(-6.349967479706,-3.200400114059,
    5.639932965096E-14));
#6109 = VECTOR('',#6110,1.);
#6110 = DIRECTION('',(5.942406363643E-06,1.427686221118E-03,
    0.999998980838));
#6111 = ORIENTED_EDGE('',*,*,#6112,.T.);
#6112 = EDGE_CURVE('',#6105,#4553,#6113,.T.);
#6113 = LINE('',#6114,#6115);
#6114 = CARTESIAN_POINT('',(-6.349875450134,-3.178289651871,
    15.486904144287));
#6115 = VECTOR('',#6116,1.);
#6116 = DIRECTION('',(-0.946868911536,-6.849386979256E-04,
    -0.321619021866));
#6117 = ORIENTED_EDGE('',*,*,#6118,.T.);
#6118 = EDGE_CURVE('',#4553,#6103,#6119,.T.);
#6119 = LINE('',#6120,#6121);
#6120 = CARTESIAN_POINT('',(-10.53966426849,-3.181320428848,
    14.063776016235));
#6121 = VECTOR('',#6122,1.);
#6122 = DIRECTION('',(0.285506821629,-1.300184847961E-03,-0.958375794938
    ));
#6123 = PLANE('',#6124);
#6124 = AXIS2_PLACEMENT_3D('',#6125,#6126,#6127);
#6125 = CARTESIAN_POINT('',(-7.506769025618,-3.188767343187,
    8.341184159738));
#6126 = DIRECTION('',(2.384357543351E-04,-0.999998952432,
    1.427684763679E-03));
#6127 = DIRECTION('',(0.,-1.427684804263E-03,-0.999998980858));
#6128 = ADVANCED_FACE('',(#6129),#6146,.T.);
#6129 = FACE_BOUND('',#6130,.T.);
#6130 = EDGE_LOOP('',(#6131,#6132,#6140));
#6131 = ORIENTED_EDGE('',*,*,#6102,.T.);
#6132 = ORIENTED_EDGE('',*,*,#6133,.T.);
#6133 = EDGE_CURVE('',#6105,#6134,#6136,.T.);
#6134 = VERTEX_POINT('',#6135);
#6135 = CARTESIAN_POINT('',(-6.349967479706,0.,1.127986576079E-14));
#6136 = LINE('',#6137,#6138);
#6137 = CARTESIAN_POINT('',(-6.349875450134,-3.178289651871,
    15.486904144287));
#6138 = VECTOR('',#6139,1.);
#6139 = DIRECTION('',(-5.821093075544E-06,0.201034510716,-0.979584159461
    ));
#6140 = ORIENTED_EDGE('',*,*,#6141,.F.);
#6141 = EDGE_CURVE('',#6103,#6134,#6142,.T.);
#6142 = LINE('',#6143,#6144);
#6143 = CARTESIAN_POINT('',(-6.349967479706,-3.200400114059,
    5.639932965096E-14));
#6144 = VECTOR('',#6145,1.);
#6145 = DIRECTION('',(0.,1.,-1.409806970446E-14));
#6146 = PLANE('',#6147);
#6147 = AXIS2_PLACEMENT_3D('',#6148,#6149,#6150);
#6148 = CARTESIAN_POINT('',(-6.349925733864,-2.30855686533,
    7.025066395279));
#6149 = DIRECTION('',(-0.999999999982,-0.,5.94241241982E-06));
#6150 = DIRECTION('',(-5.94241241982E-06,0.,-0.999999999982));
#6151 = ADVANCED_FACE('',(#6152),#6178,.T.);
#6152 = FACE_BOUND('',#6153,.T.);
#6153 = EDGE_LOOP('',(#6154,#6164,#6172));
#6154 = ORIENTED_EDGE('',*,*,#6155,.F.);
#6155 = EDGE_CURVE('',#6156,#6158,#6160,.T.);
#6156 = VERTEX_POINT('',#6157);
#6157 = CARTESIAN_POINT('',(-9.500437736511,-6.356976032257,
    29.998607635498));
#6158 = VERTEX_POINT('',#6159);
#6159 = CARTESIAN_POINT('',(-9.526553153992,-6.361885070801,
    29.904727935791));
#6160 = LINE('',#6161,#6162);
#6161 = CARTESIAN_POINT('',(-9.500437736511,-6.356976032257,
    29.998607635498));
#6162 = VECTOR('',#6163,1.);
#6163 = DIRECTION('',(-0.267663798398,-5.031403017285E-02,
    -0.962197791203));
#6164 = ORIENTED_EDGE('',*,*,#6165,.T.);
#6165 = EDGE_CURVE('',#6156,#6166,#6168,.T.);
#6166 = VERTEX_POINT('',#6167);
#6167 = CARTESIAN_POINT('',(-9.526432037354,-6.373404026031,
    30.494779586792));
#6168 = LINE('',#6169,#6170);
#6169 = CARTESIAN_POINT('',(-9.500437736511,-6.356976032257,
    29.998607635498));
#6170 = VECTOR('',#6171,1.);
#6171 = DIRECTION('',(-5.228937897205E-02,-3.304607411573E-02,
    0.99808505541));
#6172 = ORIENTED_EDGE('',*,*,#6173,.T.);
#6173 = EDGE_CURVE('',#6166,#6158,#6174,.T.);
#6174 = LINE('',#6175,#6176);
#6175 = CARTESIAN_POINT('',(-9.526432037354,-6.373404026031,
    30.494779586792));
#6176 = VECTOR('',#6177,1.);
#6177 = DIRECTION('',(-2.052253609767E-04,1.951822458707E-02,
    -0.999809480247));
#6178 = PLANE('',#6179);
#6179 = AXIS2_PLACEMENT_3D('',#6180,#6181,#6182);
#6180 = CARTESIAN_POINT('',(-9.519943778646,-6.365938329791,
    30.199019219041));
#6181 = DIRECTION('',(0.250085747888,-0.968038244027,-1.894932201382E-02
    ));
#6182 = DIRECTION('',(-0.968212090886,-0.250130659979,8.673617379884E-19
    ));
#6183 = ADVANCED_FACE('',(#6184),#6201,.T.);
#6184 = FACE_BOUND('',#6185,.T.);
#6185 = EDGE_LOOP('',(#6186,#6194,#6195));
#6186 = ORIENTED_EDGE('',*,*,#6187,.T.);
#6187 = EDGE_CURVE('',#6188,#6166,#6190,.T.);
#6188 = VERTEX_POINT('',#6189);
#6189 = CARTESIAN_POINT('',(-9.365232467651,-6.372379302979,
    30.494817733765));
#6190 = LINE('',#6191,#6192);
#6191 = CARTESIAN_POINT('',(-9.365232467651,-6.372379302979,
    30.494817733765));
#6192 = VECTOR('',#6193,1.);
#6193 = DIRECTION('',(-0.999979767781,-6.356731115664E-03,
    -2.36639594813E-04));
#6194 = ORIENTED_EDGE('',*,*,#6165,.F.);
#6195 = ORIENTED_EDGE('',*,*,#6196,.F.);
#6196 = EDGE_CURVE('',#6188,#6156,#6197,.T.);
#6197 = LINE('',#6198,#6199);
#6198 = CARTESIAN_POINT('',(-9.365232467651,-6.372379302979,
    30.494817733765));
#6199 = VECTOR('',#6200,1.);
#6200 = DIRECTION('',(-0.262773786957,2.993652402105E-02,-0.964392939324
    ));
#6201 = PLANE('',#6202);
#6202 = AXIS2_PLACEMENT_3D('',#6203,#6204,#6205);
#6203 = CARTESIAN_POINT('',(-9.468784267208,-6.366023804161,
    30.280802648765));
#6204 = DIRECTION('',(6.361071393811E-03,-0.999443077135,
    -3.275778286776E-02));
#6205 = DIRECTION('',(2.710505431214E-20,3.275844563071E-02,
    -0.999463298095));
#6206 = ADVANCED_FACE('',(#6207),#6231,.T.);
#6207 = FACE_BOUND('',#6208,.T.);
#6208 = EDGE_LOOP('',(#6209,#6217,#6225));
#6209 = ORIENTED_EDGE('',*,*,#6210,.F.);
#6210 = EDGE_CURVE('',#6211,#6158,#6213,.T.);
#6211 = VERTEX_POINT('',#6212);
#6212 = CARTESIAN_POINT('',(-9.525499343872,-6.37439250946,
    8.871377758624E-06));
#6213 = LINE('',#6214,#6215);
#6214 = CARTESIAN_POINT('',(-9.525499343872,-6.37439250946,
    8.871377758624E-06));
#6215 = VECTOR('',#6216,1.);
#6216 = DIRECTION('',(-3.523892080493E-05,4.182429378794E-04,
    0.999999911916));
#6217 = ORIENTED_EDGE('',*,*,#6218,.T.);
#6218 = EDGE_CURVE('',#6211,#6219,#6221,.T.);
#6219 = VERTEX_POINT('',#6220);
#6220 = CARTESIAN_POINT('',(-9.368662834167,-6.378660678864,
    30.017332077026));
#6221 = LINE('',#6222,#6223);
#6222 = CARTESIAN_POINT('',(-9.525499343872,-6.37439250946,
    8.871377758624E-06));
#6223 = VECTOR('',#6224,1.);
#6224 = DIRECTION('',(5.224795240085E-03,-1.421882648566E-04,
    0.999986340555));
#6225 = ORIENTED_EDGE('',*,*,#6226,.T.);
#6226 = EDGE_CURVE('',#6219,#6158,#6227,.T.);
#6227 = LINE('',#6228,#6229);
#6228 = CARTESIAN_POINT('',(-9.368662834167,-6.378660678864,
    30.017332077026));
#6229 = VECTOR('',#6230,1.);
#6230 = DIRECTION('',(-0.811130117021,8.618135010546E-02,-0.578481380993
    ));
#6231 = PLANE('',#6232);
#6232 = AXIS2_PLACEMENT_3D('',#6233,#6234,#6235);
#6233 = CARTESIAN_POINT('',(-9.486353362991,-6.372333906544,
    15.029078139679));
#6234 = DIRECTION('',(-0.105944460587,-0.994371963301,4.121557191239E-04
    ));
#6235 = DIRECTION('',(-0.994372047759,0.105944469586,0.));
#6236 = ADVANCED_FACE('',(#6237),#6254,.T.);
#6237 = FACE_BOUND('',#6238,.T.);
#6238 = EDGE_LOOP('',(#6239,#6247,#6248));
#6239 = ORIENTED_EDGE('',*,*,#6240,.T.);
#6240 = EDGE_CURVE('',#6241,#6219,#6243,.T.);
#6241 = VERTEX_POINT('',#6242);
#6242 = CARTESIAN_POINT('',(-8.703748703003,-6.482577800751,
    30.495000839233));
#6243 = LINE('',#6244,#6245);
#6244 = CARTESIAN_POINT('',(-8.703748703003,-6.482577800751,
    30.495000839233));
#6245 = VECTOR('',#6246,1.);
#6246 = DIRECTION('',(-0.805689030073,0.12591834226,-0.578800274623));
#6247 = ORIENTED_EDGE('',*,*,#6218,.F.);
#6248 = ORIENTED_EDGE('',*,*,#6249,.F.);
#6249 = EDGE_CURVE('',#6241,#6211,#6250,.T.);
#6250 = LINE('',#6251,#6252);
#6251 = CARTESIAN_POINT('',(-8.703748703003,-6.482577800751,
    30.495000839233));
#6252 = VECTOR('',#6253,1.);
#6253 = DIRECTION('',(-2.693712081528E-02,3.546331596213E-03,
    -0.999630839387));
#6254 = PLANE('',#6255);
#6255 = AXIS2_PLACEMENT_3D('',#6256,#6257,#6258);
#6256 = CARTESIAN_POINT('',(-9.276237885369,-6.403090928729,
    15.332542391956));
#6257 = DIRECTION('',(-0.154881034845,-0.98793290147,6.687583634531E-04)
  );
#6258 = DIRECTION('',(-0.987933122391,0.15488106948,1.355252715607E-20)
  );
#6259 = ADVANCED_FACE('',(#6260),#6286,.F.);
#6260 = FACE_BOUND('',#6261,.F.);
#6261 = EDGE_LOOP('',(#6262,#6272,#6280));
#6262 = ORIENTED_EDGE('',*,*,#6263,.T.);
#6263 = EDGE_CURVE('',#6264,#6266,#6268,.T.);
#6264 = VERTEX_POINT('',#6265);
#6265 = CARTESIAN_POINT('',(-6.331698894501,-9.495699882507,
    80.432807922363));
#6266 = VERTEX_POINT('',#6267);
#6267 = CARTESIAN_POINT('',(-6.349659442902,-9.334408760071,
    62.245048522949));
#6268 = LINE('',#6269,#6270);
#6269 = CARTESIAN_POINT('',(-6.331698894501,-9.495699882507,
    80.432807922363));
#6270 = VECTOR('',#6271,1.);
#6271 = DIRECTION('',(-9.874681675825E-04,8.867760914913E-03,
    -0.999960193069));
#6272 = ORIENTED_EDGE('',*,*,#6273,.T.);
#6273 = EDGE_CURVE('',#6266,#6274,#6276,.T.);
#6274 = VERTEX_POINT('',#6275);
#6275 = CARTESIAN_POINT('',(-6.3245677948,-9.52499961853,62.244998931885
    ));
#6276 = LINE('',#6277,#6278);
#6277 = CARTESIAN_POINT('',(-6.349659442902,-9.334408760071,
    62.245048522949));
#6278 = VECTOR('',#6279,1.);
#6279 = DIRECTION('',(0.13052560275,-0.991444905417,-2.57970443093E-04)
  );
#6280 = ORIENTED_EDGE('',*,*,#6281,.T.);
#6281 = EDGE_CURVE('',#6274,#6264,#6282,.T.);
#6282 = LINE('',#6283,#6284);
#6283 = CARTESIAN_POINT('',(-6.3245677948,-9.52499961853,62.244998931885
    ));
#6284 = VECTOR('',#6285,1.);
#6285 = DIRECTION('',(-3.920807560345E-04,1.610952466419E-03,
    0.999998625551));
#6286 = PLANE('',#6287);
#6287 = AXIS2_PLACEMENT_3D('',#6288,#6289,#6290);
#6288 = CARTESIAN_POINT('',(-6.33442060028,-9.462527724927,
    71.291110585062));
#6289 = DIRECTION('',(-0.991444928629,-0.130525559372,-1.78456250661E-04
    ));
#6290 = DIRECTION('',(0.130525561451,-0.991444944416,0.));
#6291 = ADVANCED_FACE('',(#6292),#6309,.T.);
#6292 = FACE_BOUND('',#6293,.T.);
#6293 = EDGE_LOOP('',(#6294,#6295,#6303));
#6294 = ORIENTED_EDGE('',*,*,#6263,.T.);
#6295 = ORIENTED_EDGE('',*,*,#6296,.F.);
#6296 = EDGE_CURVE('',#6297,#6266,#6299,.T.);
#6297 = VERTEX_POINT('',#6298);
#6298 = CARTESIAN_POINT('',(-6.330696105957,-9.52383518219,
    83.425605773926));
#6299 = LINE('',#6300,#6301);
#6300 = CARTESIAN_POINT('',(-6.330696105957,-9.52383518219,
    83.425605773926));
#6301 = VECTOR('',#6302,1.);
#6302 = DIRECTION('',(-8.952819691394E-04,8.943049458936E-03,
    -0.999959609353));
#6303 = ORIENTED_EDGE('',*,*,#6304,.T.);
#6304 = EDGE_CURVE('',#6297,#6264,#6305,.T.);
#6305 = LINE('',#6306,#6307);
#6306 = CARTESIAN_POINT('',(-6.330696105957,-9.52383518219,
    83.425605773926));
#6307 = VECTOR('',#6308,1.);
#6308 = DIRECTION('',(-3.350524250021E-04,9.400586440716E-03,
    -0.999955757379));
#6309 = PLANE('',#6310);
#6310 = AXIS2_PLACEMENT_3D('',#6311,#6312,#6313);
#6311 = CARTESIAN_POINT('',(-6.339758592459,-9.428779626765,
    72.835329998402));
#6312 = DIRECTION('',(-0.632561143982,0.774474181177,7.492784131924E-03)
  );
#6313 = DIRECTION('',(0.774495922285,0.632578901295,-4.336808689942E-19)
  );
#6314 = ADVANCED_FACE('',(#6315),#6341,.T.);
#6315 = FACE_BOUND('',#6316,.T.);
#6316 = EDGE_LOOP('',(#6317,#6327,#6335));
#6317 = ORIENTED_EDGE('',*,*,#6318,.T.);
#6318 = EDGE_CURVE('',#6319,#6321,#6323,.T.);
#6319 = VERTEX_POINT('',#6320);
#6320 = CARTESIAN_POINT('',(-43.84785079956,-3.678023815155,
    30.494089126587));
#6321 = VERTEX_POINT('',#6322);
#6322 = CARTESIAN_POINT('',(-16.32342529296,-6.360690116882,
    30.494386672974));
#6323 = LINE('',#6324,#6325);
#6324 = CARTESIAN_POINT('',(-43.84785079956,-3.678023815155,
    30.494089126587));
#6325 = VECTOR('',#6326,1.);
#6326 = DIRECTION('',(0.995283867208,-9.700527593475E-02,
    1.075928427194E-05));
#6327 = ORIENTED_EDGE('',*,*,#6328,.T.);
#6328 = EDGE_CURVE('',#6321,#6329,#6331,.T.);
#6329 = VERTEX_POINT('',#6330);
#6330 = CARTESIAN_POINT('',(-43.05399322509,-3.681901931763,
    30.493852615356));
#6331 = LINE('',#6332,#6333);
#6332 = CARTESIAN_POINT('',(-16.32342529296,-6.360690116882,
    30.494386672974));
#6333 = VECTOR('',#6334,1.);
#6334 = DIRECTION('',(-0.995016044348,9.971494920614E-02,
    -1.987970846923E-05));
#6335 = ORIENTED_EDGE('',*,*,#6336,.T.);
#6336 = EDGE_CURVE('',#6329,#6319,#6337,.T.);
#6337 = LINE('',#6338,#6339);
#6338 = CARTESIAN_POINT('',(-43.05399322509,-3.681901931763,
    30.493852615356));
#6339 = VECTOR('',#6340,1.);
#6340 = DIRECTION('',(-0.99998802347,4.885095621728E-03,
    2.97922959348E-04));
#6341 = PLANE('',#6342);
#6342 = AXIS2_PLACEMENT_3D('',#6343,#6344,#6345);
#6343 = CARTESIAN_POINT('',(-30.08467953636,-5.00107544242,
    30.49417663303));
#6344 = DIRECTION('',(3.142158688951E-04,3.334800153178E-03,
    0.999994390172));
#6345 = DIRECTION('',(0.,0.999994439538,-3.334800317803E-03));
#6346 = ADVANCED_FACE('',(#6347),#6364,.T.);
#6347 = FACE_BOUND('',#6348,.T.);
#6348 = EDGE_LOOP('',(#6349,#6350,#6358));
#6349 = ORIENTED_EDGE('',*,*,#6336,.F.);
#6350 = ORIENTED_EDGE('',*,*,#6351,.T.);
#6351 = EDGE_CURVE('',#6329,#6352,#6354,.T.);
#6352 = VERTEX_POINT('',#6353);
#6353 = CARTESIAN_POINT('',(-43.76061630249,-3.611088037491,
    30.493577957153));
#6354 = LINE('',#6355,#6356);
#6355 = CARTESIAN_POINT('',(-43.05399322509,-3.681901931763,
    30.493852615356));
#6356 = VECTOR('',#6357,1.);
#6357 = DIRECTION('',(-0.995015959359,9.97150492238E-02,
    -3.867539912321E-04));
#6358 = ORIENTED_EDGE('',*,*,#6359,.T.);
#6359 = EDGE_CURVE('',#6352,#6319,#6360,.T.);
#6360 = LINE('',#6361,#6362);
#6361 = CARTESIAN_POINT('',(-43.76061630249,-3.611088037491,
    30.493577957153));
#6362 = VECTOR('',#6363,1.);
#6363 = DIRECTION('',(-0.793351822407,-0.608745656564,4.648816870846E-03
    ));
#6364 = PLANE('',#6365);
#6365 = AXIS2_PLACEMENT_3D('',#6366,#6367,#6368);
#6366 = CARTESIAN_POINT('',(-43.45580042999,-3.662824639189,
    30.493849056463));
#6367 = DIRECTION('',(3.331036012378E-04,7.202396661773E-03,
    0.999974006924));
#6368 = DIRECTION('',(0.,0.999974062402,-7.202397061355E-03));
#6369 = ADVANCED_FACE('',(#6370),#6387,.T.);
#6370 = FACE_BOUND('',#6371,.T.);
#6371 = EDGE_LOOP('',(#6372,#6373,#6381));
#6372 = ORIENTED_EDGE('',*,*,#6351,.F.);
#6373 = ORIENTED_EDGE('',*,*,#6374,.T.);
#6374 = EDGE_CURVE('',#6329,#6375,#6377,.T.);
#6375 = VERTEX_POINT('',#6376);
#6376 = CARTESIAN_POINT('',(-42.99486923217,-3.293904304504,
    30.493577957153));
#6377 = LINE('',#6378,#6379);
#6378 = CARTESIAN_POINT('',(-43.05399322509,-3.681901931763,
    30.493852615356));
#6379 = VECTOR('',#6380,1.);
#6380 = DIRECTION('',(0.150643358295,0.988587926727,-6.998078454876E-04)
  );
#6381 = ORIENTED_EDGE('',*,*,#6382,.F.);
#6382 = EDGE_CURVE('',#6352,#6375,#6383,.T.);
#6383 = LINE('',#6384,#6385);
#6384 = CARTESIAN_POINT('',(-43.76061630249,-3.611088037491,
    30.493577957153));
#6385 = VECTOR('',#6386,1.);
#6386 = DIRECTION('',(0.923879143861,0.382684370648,0.));
#6387 = PLANE('',#6388);
#6388 = AXIS2_PLACEMENT_3D('',#6389,#6390,#6391);
#6389 = CARTESIAN_POINT('',(-43.31681912319,-3.531020015966,
    30.493656355371));
#6390 = DIRECTION('',(-3.129712896951E-04,7.555773618007E-04,
    0.999999665576));
#6391 = DIRECTION('',(2.64697796017E-23,0.999999714551,
    -7.555773988054E-04));
#6392 = ADVANCED_FACE('',(#6393),#6417,.T.);
#6393 = FACE_BOUND('',#6394,.T.);
#6394 = EDGE_LOOP('',(#6395,#6405,#6411));
#6395 = ORIENTED_EDGE('',*,*,#6396,.T.);
#6396 = EDGE_CURVE('',#6397,#6399,#6401,.T.);
#6397 = VERTEX_POINT('',#6398);
#6398 = CARTESIAN_POINT('',(-45.34818649292,-6.360675811768,
    2.458769586156E-06));
#6399 = VERTEX_POINT('',#6400);
#6400 = CARTESIAN_POINT('',(-45.24000167846,-5.538925170898,
    2.458769586156E-06));
#6401 = LINE('',#6402,#6403);
#6402 = CARTESIAN_POINT('',(-45.34818649292,-6.360675811768,
    2.458769586156E-06));
#6403 = VECTOR('',#6404,1.);
#6404 = DIRECTION('',(0.130525350421,0.991444972198,0.));
#6405 = ORIENTED_EDGE('',*,*,#6406,.T.);
#6406 = EDGE_CURVE('',#6399,#6211,#6407,.T.);
#6407 = LINE('',#6408,#6409);
#6408 = CARTESIAN_POINT('',(-45.24000167846,-5.538925170898,
    2.458769586156E-06));
#6409 = VECTOR('',#6410,1.);
#6410 = DIRECTION('',(0.999726497342,-2.338654556065E-02,
    1.795028318475E-07));
#6411 = ORIENTED_EDGE('',*,*,#6412,.T.);
#6412 = EDGE_CURVE('',#6211,#6397,#6413,.T.);
#6413 = LINE('',#6414,#6415);
#6414 = CARTESIAN_POINT('',(-9.525499343872,-6.37439250946,
    8.871377758624E-06));
#6415 = VECTOR('',#6416,1.);
#6416 = DIRECTION('',(-0.999999926692,3.829052977029E-04,
    -1.790096782994E-07));
#6417 = PLANE('',#6418);
#6418 = AXIS2_PLACEMENT_3D('',#6419,#6420,#6421);
#6419 = CARTESIAN_POINT('',(-27.61464290714,-6.159944659526,
    5.628355357423E-06));
#6420 = DIRECTION('',(1.790006679786E-07,-2.356573039209E-08,-1.));
#6421 = DIRECTION('',(-1.,7.88860905221E-31,-1.790006679786E-07));
#6422 = ADVANCED_FACE('',(#6423),#6440,.T.);
#6423 = FACE_BOUND('',#6424,.T.);
#6424 = EDGE_LOOP('',(#6425,#6433,#6434));
#6425 = ORIENTED_EDGE('',*,*,#6426,.T.);
#6426 = EDGE_CURVE('',#6427,#6211,#6429,.T.);
#6427 = VERTEX_POINT('',#6428);
#6428 = CARTESIAN_POINT('',(-44.92281723022,-4.7731757164,
    2.458769586156E-06));
#6429 = LINE('',#6430,#6431);
#6430 = CARTESIAN_POINT('',(-44.92281723022,-4.7731757164,
    2.458769586156E-06));
#6431 = VECTOR('',#6432,1.);
#6432 = DIRECTION('',(0.998978440466,-4.518932931346E-02,
    1.809757827421E-07));
#6433 = ORIENTED_EDGE('',*,*,#6406,.F.);
#6434 = ORIENTED_EDGE('',*,*,#6435,.T.);
#6435 = EDGE_CURVE('',#6399,#6427,#6436,.T.);
#6436 = LINE('',#6437,#6438);
#6437 = CARTESIAN_POINT('',(-45.24000167846,-5.538925170898,
    2.458769586156E-06));
#6438 = VECTOR('',#6439,1.);
#6439 = DIRECTION('',(0.38268409022,0.923879260018,0.));
#6440 = PLANE('',#6441);
#6441 = AXIS2_PLACEMENT_3D('',#6442,#6443,#6444);
#6442 = CARTESIAN_POINT('',(-27.50846694925,-5.758980813012,
    5.628156847212E-06));
#6443 = DIRECTION('',(1.778288328035E-07,-7.365926267787E-08,-1.));
#6444 = DIRECTION('',(-1.,1.577721810442E-30,-1.778288328035E-07));
#6445 = ADVANCED_FACE('',(#6446),#6463,.T.);
#6446 = FACE_BOUND('',#6447,.T.);
#6447 = EDGE_LOOP('',(#6448,#6456,#6457));
#6448 = ORIENTED_EDGE('',*,*,#6449,.T.);
#6449 = EDGE_CURVE('',#6450,#6211,#6452,.T.);
#6450 = VERTEX_POINT('',#6451);
#6451 = CARTESIAN_POINT('',(-44.41825103759,-4.115611553192,
    2.458769586156E-06));
#6452 = LINE('',#6453,#6454);
#6453 = CARTESIAN_POINT('',(-44.41825103759,-4.115611553192,
    2.458769586156E-06));
#6454 = VECTOR('',#6455,1.);
#6455 = DIRECTION('',(0.997911254903,-6.459974720266E-02,
    1.83396652828E-07));
#6456 = ORIENTED_EDGE('',*,*,#6426,.F.);
#6457 = ORIENTED_EDGE('',*,*,#6458,.T.);
#6458 = EDGE_CURVE('',#6427,#6450,#6459,.T.);
#6459 = LINE('',#6460,#6461);
#6460 = CARTESIAN_POINT('',(-44.92281723022,-4.7731757164,
    2.458769586156E-06));
#6461 = VECTOR('',#6462,1.);
#6462 = DIRECTION('',(0.608761021879,0.793353652692,0.));
#6463 = PLANE('',#6464);
#6464 = AXIS2_PLACEMENT_3D('',#6465,#6466,#6467);
#6465 = CARTESIAN_POINT('',(-27.3033263991,-5.399243421086,
    5.627763745451E-06));
#6466 = DIRECTION('',(1.75083624276E-07,-1.343462473096E-07,-1.));
#6467 = DIRECTION('',(-1.,0.,-1.75083624276E-07));
#6468 = ADVANCED_FACE('',(#6469),#6486,.T.);
#6469 = FACE_BOUND('',#6470,.T.);
#6470 = EDGE_LOOP('',(#6471,#6479,#6480));
#6471 = ORIENTED_EDGE('',*,*,#6472,.T.);
#6472 = EDGE_CURVE('',#6473,#6211,#6475,.T.);
#6473 = VERTEX_POINT('',#6474);
#6474 = CARTESIAN_POINT('',(-43.76068496704,-3.611045122147,
    2.458769586156E-06));
#6475 = LINE('',#6476,#6477);
#6476 = CARTESIAN_POINT('',(-43.76068496704,-3.611045122147,
    2.458769586156E-06));
#6477 = VECTOR('',#6478,1.);
#6478 = DIRECTION('',(0.996758248023,-8.04549252566E-02,
    1.867032402746E-07));
#6479 = ORIENTED_EDGE('',*,*,#6449,.F.);
#6480 = ORIENTED_EDGE('',*,*,#6481,.T.);
#6481 = EDGE_CURVE('',#6450,#6473,#6482,.T.);
#6482 = LINE('',#6483,#6484);
#6483 = CARTESIAN_POINT('',(-44.41825103759,-4.115611553192,
    2.458769586156E-06));
#6484 = VECTOR('',#6485,1.);
#6485 = DIRECTION('',(0.793354366575,0.608760091527,0.));
#6486 = PLANE('',#6487);
#6487 = AXIS2_PLACEMENT_3D('',#6488,#6489,#6490);
#6488 = CARTESIAN_POINT('',(-27.01315249621,-5.10513774465,
    5.627185473663E-06));
#6489 = DIRECTION('',(1.694822329547E-07,-2.208743172276E-07,-1.));
#6490 = DIRECTION('',(0.,-1.,2.208743172276E-07));
#6491 = ADVANCED_FACE('',(#6492),#6509,.T.);
#6492 = FACE_BOUND('',#6493,.T.);
#6493 = EDGE_LOOP('',(#6494,#6502,#6503));
#6494 = ORIENTED_EDGE('',*,*,#6495,.T.);
#6495 = EDGE_CURVE('',#6496,#6211,#6498,.T.);
#6496 = VERTEX_POINT('',#6497);
#6497 = CARTESIAN_POINT('',(-42.99493408203,-3.29386138916,
    2.458769586156E-06));
#6498 = LINE('',#6499,#6500);
#6499 = CARTESIAN_POINT('',(-42.99493408203,-3.29386138916,
    2.458769586156E-06));
#6500 = VECTOR('',#6501,1.);
#6501 = DIRECTION('',(0.995791030301,-9.165273576192E-02,
    1.907895292805E-07));
#6502 = ORIENTED_EDGE('',*,*,#6472,.F.);
#6503 = ORIENTED_EDGE('',*,*,#6504,.T.);
#6504 = EDGE_CURVE('',#6473,#6496,#6505,.T.);
#6505 = LINE('',#6506,#6507);
#6506 = CARTESIAN_POINT('',(-43.76068496704,-3.611045122147,
    2.458769586156E-06));
#6507 = VECTOR('',#6508,1.);
#6508 = DIRECTION('',(0.923879817875,0.382682743436,0.));
#6509 = PLANE('',#6510);
#6510 = AXIS2_PLACEMENT_3D('',#6511,#6512,#6513);
#6511 = CARTESIAN_POINT('',(-26.65765402147,-4.896666900356,
    5.626439202614E-06));
#6512 = DIRECTION('',(1.567625325273E-07,-3.784590303193E-07,-1.));
#6513 = DIRECTION('',(0.,-1.,3.784590303193E-07));
#6514 = ADVANCED_FACE('',(#6515),#6532,.T.);
#6515 = FACE_BOUND('',#6516,.T.);
#6516 = EDGE_LOOP('',(#6517,#6525,#6526));
#6517 = ORIENTED_EDGE('',*,*,#6518,.T.);
#6518 = EDGE_CURVE('',#6519,#6211,#6521,.T.);
#6519 = VERTEX_POINT('',#6520);
#6520 = CARTESIAN_POINT('',(-42.32639312744,-3.205846071243,
    2.458769586156E-06));
#6521 = LINE('',#6522,#6523);
#6522 = CARTESIAN_POINT('',(-42.32639312744,-3.205846071243,
    2.458769586156E-06));
#6523 = VECTOR('',#6524,1.);
#6524 = DIRECTION('',(0.99536668018,-9.615181738691E-02,
    1.945952006687E-07));
#6525 = ORIENTED_EDGE('',*,*,#6495,.F.);
#6526 = ORIENTED_EDGE('',*,*,#6527,.T.);
#6527 = EDGE_CURVE('',#6496,#6519,#6528,.T.);
#6528 = LINE('',#6529,#6530);
#6529 = CARTESIAN_POINT('',(-42.99493408203,-3.29386138916,
    2.458769586156E-06));
#6530 = VECTOR('',#6531,1.);
#6531 = DIRECTION('',(0.991444816945,0.130526529693,0.));
#6532 = PLANE('',#6533);
#6533 = AXIS2_PLACEMENT_3D('',#6534,#6535,#6536);
#6534 = CARTESIAN_POINT('',(-26.26086475712,-4.79667087989,
    5.632918985191E-06));
#6535 = DIRECTION('',(1.127623786226E-07,-8.565130483015E-07,-1.));
#6536 = DIRECTION('',(0.,-1.,8.565130483016E-07));
#6537 = ADVANCED_FACE('',(#6538),#6555,.T.);
#6538 = FACE_BOUND('',#6539,.T.);
#6539 = EDGE_LOOP('',(#6540,#6548,#6549));
#6540 = ORIENTED_EDGE('',*,*,#6541,.T.);
#6541 = EDGE_CURVE('',#6542,#6211,#6544,.T.);
#6542 = VERTEX_POINT('',#6543);
#6543 = CARTESIAN_POINT('',(-42.17318725585,-3.185675859451,
    2.458769586156E-06));
#6544 = LINE('',#6545,#6546);
#6545 = CARTESIAN_POINT('',(-42.17318725585,-3.185675859451,
    2.458769586156E-06));
#6546 = VECTOR('',#6547,1.);
#6547 = DIRECTION('',(0.995264091724,-9.720796121896E-02,
    1.954882276981E-07));
#6548 = ORIENTED_EDGE('',*,*,#6518,.F.);
#6549 = ORIENTED_EDGE('',*,*,#6550,.T.);
#6550 = EDGE_CURVE('',#6519,#6542,#6551,.T.);
#6551 = LINE('',#6552,#6553);
#6552 = CARTESIAN_POINT('',(-42.32639312744,-3.205846071243,
    2.458769586156E-06));
#6553 = VECTOR('',#6554,1.);
#6554 = DIRECTION('',(0.991444630108,0.13052794885,0.));
#6555 = PLANE('',#6556);
#6556 = AXIS2_PLACEMENT_3D('',#6557,#6558,#6559);
#6557 = CARTESIAN_POINT('',(-25.92609310607,-4.781362122048,
    5.657556529789E-06));
#6558 = DIRECTION('',(1.127629064792E-07,-8.565075839132E-07,-1.));
#6559 = DIRECTION('',(0.,-1.,8.565075839132E-07));
#6560 = ADVANCED_FACE('',(#6561),#6576,.T.);
#6561 = FACE_BOUND('',#6562,.T.);
#6562 = EDGE_LOOP('',(#6563,#6569,#6570));
#6563 = ORIENTED_EDGE('',*,*,#6564,.T.);
#6564 = EDGE_CURVE('',#6103,#6211,#6565,.T.);
#6565 = LINE('',#6566,#6567);
#6566 = CARTESIAN_POINT('',(-6.349967479706,-3.200400114059,
    5.639932965096E-14));
#6567 = VECTOR('',#6568,1.);
#6568 = DIRECTION('',(-0.707278201399,-0.706935319405,1.975899576372E-06
    ));
#6569 = ORIENTED_EDGE('',*,*,#6541,.F.);
#6570 = ORIENTED_EDGE('',*,*,#6571,.T.);
#6571 = EDGE_CURVE('',#6542,#6103,#6572,.T.);
#6572 = LINE('',#6573,#6574);
#6573 = CARTESIAN_POINT('',(-42.17318725585,-3.185675859451,
    2.458769586156E-06));
#6574 = VECTOR('',#6575,1.);
#6575 = DIRECTION('',(0.999999915529,-4.110254035341E-04,
    -6.863619008636E-08));
#6576 = PLANE('',#6577);
#6577 = AXIS2_PLACEMENT_3D('',#6578,#6579,#6580);
#6578 = CARTESIAN_POINT('',(-23.97153011107,-4.002937222735,
    3.416315143156E-06));
#6579 = DIRECTION('',(-6.975633537878E-08,-2.725231556636E-06,
    -0.999999999996));
#6580 = DIRECTION('',(-2.524354896707E-29,-0.999999999996,
    2.725231556636E-06));
#6581 = ADVANCED_FACE('',(#6582),#6597,.T.);
#6582 = FACE_BOUND('',#6583,.T.);
#6583 = EDGE_LOOP('',(#6584,#6590,#6591));
#6584 = ORIENTED_EDGE('',*,*,#6585,.T.);
#6585 = EDGE_CURVE('',#4677,#6211,#6586,.T.);
#6586 = LINE('',#6587,#6588);
#6587 = CARTESIAN_POINT('',(-6.34849691391,-6.353283882141,
    2.458769586156E-06));
#6588 = VECTOR('',#6589,1.);
#6589 = DIRECTION('',(-0.999977928057,-6.64404950146E-03,
    2.018401551498E-06));
#6590 = ORIENTED_EDGE('',*,*,#6564,.F.);
#6591 = ORIENTED_EDGE('',*,*,#6592,.F.);
#6592 = EDGE_CURVE('',#4677,#6103,#6593,.T.);
#6593 = LINE('',#6594,#6595);
#6594 = CARTESIAN_POINT('',(-6.34849691391,-6.353283882141,
    2.458769586156E-06));
#6595 = VECTOR('',#6596,1.);
#6596 = DIRECTION('',(-4.664192352496E-04,0.999999891226,
    -7.798477340643E-07));
#6597 = PLANE('',#6598);
#6598 = AXIS2_PLACEMENT_3D('',#6599,#6600,#6601);
#6599 = CARTESIAN_POINT('',(-7.474626870314,-5.247221577962,
    3.862361289265E-06));
#6600 = DIRECTION('',(-2.013258401593E-06,-7.807868414356E-07,
    -0.999999999998));
#6601 = DIRECTION('',(-0.999999999998,-2.019483917366E-28,
    2.013258401593E-06));
#6602 = ADVANCED_FACE('',(#6603),#6629,.F.);
#6603 = FACE_BOUND('',#6604,.F.);
#6604 = EDGE_LOOP('',(#6605,#6615,#6623));
#6605 = ORIENTED_EDGE('',*,*,#6606,.T.);
#6606 = EDGE_CURVE('',#6607,#6609,#6611,.T.);
#6607 = VERTEX_POINT('',#6608);
#6608 = CARTESIAN_POINT('',(3.241538797738E-05,-35.5,3.400000095367));
#6609 = VERTEX_POINT('',#6610);
#6610 = CARTESIAN_POINT('',(3.241538797738E-05,-35.44888687133,
    3.78822851181));
#6611 = LINE('',#6612,#6613);
#6612 = CARTESIAN_POINT('',(3.241538797738E-05,-35.5,3.400000095367));
#6613 = VECTOR('',#6614,1.);
#6614 = DIRECTION('',(0.,0.13053093159,0.991444237412));
#6615 = ORIENTED_EDGE('',*,*,#6616,.T.);
#6616 = EDGE_CURVE('',#6609,#6617,#6619,.T.);
#6617 = VERTEX_POINT('',#6618);
#6618 = CARTESIAN_POINT('',(-4.999967575073,-35.5,3.400000095367));
#6619 = LINE('',#6620,#6621);
#6620 = CARTESIAN_POINT('',(3.241538797738E-05,-35.44888687133,
    3.78822851181));
#6621 = VECTOR('',#6622,1.);
#6622 = DIRECTION('',(-0.996947357929,-1.019141973448E-02,
    -7.740865895684E-02));
#6623 = ORIENTED_EDGE('',*,*,#6624,.T.);
#6624 = EDGE_CURVE('',#6617,#6607,#6625,.T.);
#6625 = LINE('',#6626,#6627);
#6626 = CARTESIAN_POINT('',(-4.999967575073,-35.5,3.400000095367));
#6627 = VECTOR('',#6628,1.);
#6628 = DIRECTION('',(1.,0.,0.));
#6629 = PLANE('',#6630);
#6630 = AXIS2_PLACEMENT_3D('',#6631,#6632,#6633);
#6631 = CARTESIAN_POINT('',(-2.405900398724,-35.48672211245,
    3.50085193894));
#6632 = DIRECTION('',(-0.,-0.991444237412,0.13053093159));
#6633 = DIRECTION('',(0.,-0.13053093159,-0.991444237412));
#6634 = ADVANCED_FACE('',(#6635),#6652,.F.);
#6635 = FACE_BOUND('',#6636,.F.);
#6636 = EDGE_LOOP('',(#6637,#6645,#6646));
#6637 = ORIENTED_EDGE('',*,*,#6638,.T.);
#6638 = EDGE_CURVE('',#6639,#6617,#6641,.T.);
#6639 = VERTEX_POINT('',#6640);
#6640 = CARTESIAN_POINT('',(-4.999967575073,-35.44888687133,
    3.78822851181));
#6641 = LINE('',#6642,#6643);
#6642 = CARTESIAN_POINT('',(-4.999967575073,-35.44888687133,
    3.78822851181));
#6643 = VECTOR('',#6644,1.);
#6644 = DIRECTION('',(0.,-0.13053093159,-0.991444237412));
#6645 = ORIENTED_EDGE('',*,*,#6616,.F.);
#6646 = ORIENTED_EDGE('',*,*,#6647,.T.);
#6647 = EDGE_CURVE('',#6609,#6639,#6648,.T.);
#6648 = LINE('',#6649,#6650);
#6649 = CARTESIAN_POINT('',(3.241538797738E-05,-35.44888687133,
    3.78822851181));
#6650 = VECTOR('',#6651,1.);
#6651 = DIRECTION('',(-1.,0.,0.));
#6652 = PLANE('',#6653);
#6653 = AXIS2_PLACEMENT_3D('',#6654,#6655,#6656);
#6654 = CARTESIAN_POINT('',(-2.594034760961,-35.46216475888,
    3.687376668238));
#6655 = DIRECTION('',(-0.,-0.991444237412,0.13053093159));
#6656 = DIRECTION('',(0.,-0.13053093159,-0.991444237412));
#6657 = ADVANCED_FACE('',(#6658),#6675,.F.);
#6658 = FACE_BOUND('',#6659,.F.);
#6659 = EDGE_LOOP('',(#6660,#6668,#6674));
#6660 = ORIENTED_EDGE('',*,*,#6661,.T.);
#6661 = EDGE_CURVE('',#6609,#6662,#6664,.T.);
#6662 = VERTEX_POINT('',#6663);
#6663 = CARTESIAN_POINT('',(3.241538797738E-05,-35.29903793335,
    4.150000095367));
#6664 = LINE('',#6665,#6666);
#6665 = CARTESIAN_POINT('',(3.241538797738E-05,-35.44888687133,
    3.78822851181));
#6666 = VECTOR('',#6667,1.);
#6667 = DIRECTION('',(0.,0.382679599435,0.923881120154));
#6668 = ORIENTED_EDGE('',*,*,#6669,.T.);
#6669 = EDGE_CURVE('',#6662,#6639,#6670,.T.);
#6670 = LINE('',#6671,#6672);
#6671 = CARTESIAN_POINT('',(3.241538797738E-05,-35.29903793335,
    4.150000095367));
#6672 = VECTOR('',#6673,1.);
#6673 = DIRECTION('',(-0.99694736729,-2.987830090074E-02,
    -7.213344569517E-02));
#6674 = ORIENTED_EDGE('',*,*,#6647,.F.);
#6675 = PLANE('',#6676);
#6676 = AXIS2_PLACEMENT_3D('',#6677,#6678,#6679);
#6677 = CARTESIAN_POINT('',(-2.405900537741,-35.40995994033,
    3.882207539363));
#6678 = DIRECTION('',(-0.,-0.923881120154,0.382679599435));
#6679 = DIRECTION('',(0.,-0.382679599435,-0.923881120154));
#6680 = ADVANCED_FACE('',(#6681),#6698,.F.);
#6681 = FACE_BOUND('',#6682,.F.);
#6682 = EDGE_LOOP('',(#6683,#6691,#6692));
#6683 = ORIENTED_EDGE('',*,*,#6684,.T.);
#6684 = EDGE_CURVE('',#6685,#6639,#6687,.T.);
#6685 = VERTEX_POINT('',#6686);
#6686 = CARTESIAN_POINT('',(-4.999967575073,-35.29903793335,
    4.150000095367));
#6687 = LINE('',#6688,#6689);
#6688 = CARTESIAN_POINT('',(-4.999967575073,-35.29903793335,
    4.150000095367));
#6689 = VECTOR('',#6690,1.);
#6690 = DIRECTION('',(0.,-0.382679599435,-0.923881120154));
#6691 = ORIENTED_EDGE('',*,*,#6669,.F.);
#6692 = ORIENTED_EDGE('',*,*,#6693,.T.);
#6693 = EDGE_CURVE('',#6662,#6685,#6694,.T.);
#6694 = LINE('',#6695,#6696);
#6695 = CARTESIAN_POINT('',(3.241538797738E-05,-35.29903793335,
    4.150000095367));
#6696 = VECTOR('',#6697,1.);
#6697 = DIRECTION('',(-1.,0.,0.));
#6698 = PLANE('',#6699);
#6699 = AXIS2_PLACEMENT_3D('',#6700,#6701,#6702);
#6700 = CARTESIAN_POINT('',(-2.594034621944,-35.33796486435,
    4.056021067815));
#6701 = DIRECTION('',(-0.,-0.923881120154,0.382679599435));
#6702 = DIRECTION('',(0.,-0.382679599435,-0.923881120154));
#6703 = ADVANCED_FACE('',(#6704),#6721,.F.);
#6704 = FACE_BOUND('',#6705,.F.);
#6705 = EDGE_LOOP('',(#6706,#6714,#6720));
#6706 = ORIENTED_EDGE('',*,*,#6707,.T.);
#6707 = EDGE_CURVE('',#6662,#6708,#6710,.T.);
#6708 = VERTEX_POINT('',#6709);
#6709 = CARTESIAN_POINT('',(3.241538797738E-05,-35.06066131591,
    4.460659980774));
#6710 = LINE('',#6711,#6712);
#6711 = CARTESIAN_POINT('',(3.241538797738E-05,-35.29903793335,
    4.150000095367));
#6712 = VECTOR('',#6713,1.);
#6713 = DIRECTION('',(0.,0.608759666169,0.793354692963));
#6714 = ORIENTED_EDGE('',*,*,#6715,.T.);
#6715 = EDGE_CURVE('',#6708,#6685,#6716,.T.);
#6716 = LINE('',#6717,#6718);
#6717 = CARTESIAN_POINT('',(3.241538797738E-05,-35.06066131591,
    4.460659980774));
#6718 = VECTOR('',#6719,1.);
#6719 = DIRECTION('',(-0.996947375351,-4.752978870939E-02,
    -6.194231159475E-02));
#6720 = ORIENTED_EDGE('',*,*,#6693,.F.);
#6721 = PLANE('',#6722);
#6722 = AXIS2_PLACEMENT_3D('',#6723,#6724,#6725);
#6723 = CARTESIAN_POINT('',(-2.405900657446,-35.2371137729,
    4.230701603735));
#6724 = DIRECTION('',(-0.,-0.793354692963,0.608759666169));
#6725 = DIRECTION('',(0.,-0.608759666169,-0.793354692963));
#6726 = ADVANCED_FACE('',(#6727),#6744,.F.);
#6727 = FACE_BOUND('',#6728,.F.);
#6728 = EDGE_LOOP('',(#6729,#6737,#6738));
#6729 = ORIENTED_EDGE('',*,*,#6730,.T.);
#6730 = EDGE_CURVE('',#6731,#6685,#6733,.T.);
#6731 = VERTEX_POINT('',#6732);
#6732 = CARTESIAN_POINT('',(-4.999967575073,-35.06066131591,
    4.460659980774));
#6733 = LINE('',#6734,#6735);
#6734 = CARTESIAN_POINT('',(-4.999967575073,-35.06066131591,
    4.460659980774));
#6735 = VECTOR('',#6736,1.);
#6736 = DIRECTION('',(0.,-0.608759666169,-0.793354692963));
#6737 = ORIENTED_EDGE('',*,*,#6715,.F.);
#6738 = ORIENTED_EDGE('',*,*,#6739,.F.);
#6739 = EDGE_CURVE('',#6731,#6708,#6740,.T.);
#6740 = LINE('',#6741,#6742);
#6741 = CARTESIAN_POINT('',(-4.999967575073,-35.06066131591,
    4.460659980774));
#6742 = VECTOR('',#6743,1.);
#6743 = DIRECTION('',(1.,0.,0.));
#6744 = PLANE('',#6745);
#6745 = AXIS2_PLACEMENT_3D('',#6746,#6747,#6748);
#6746 = CARTESIAN_POINT('',(-2.594034502239,-35.12258547635,
    4.379958472407));
#6747 = DIRECTION('',(-0.,-0.793354692963,0.608759666169));
#6748 = DIRECTION('',(0.,-0.608759666169,-0.793354692963));
#6749 = ADVANCED_FACE('',(#6750),#6776,.F.);
#6750 = FACE_BOUND('',#6751,.F.);
#6751 = EDGE_LOOP('',(#6752,#6762,#6770));
#6752 = ORIENTED_EDGE('',*,*,#6753,.T.);
#6753 = EDGE_CURVE('',#6754,#6756,#6758,.T.);
#6754 = VERTEX_POINT('',#6755);
#6755 = CARTESIAN_POINT('',(-4.999967575073,-32.55111312866,
    3.011771440506));
#6756 = VERTEX_POINT('',#6757);
#6757 = CARTESIAN_POINT('',(-4.999967575073,-32.5,3.400000095367));
#6758 = LINE('',#6759,#6760);
#6759 = CARTESIAN_POINT('',(-4.999967575073,-32.55111312866,
    3.011771440506));
#6760 = VECTOR('',#6761,1.);
#6761 = DIRECTION('',(0.,0.130530852795,0.991444247786));
#6762 = ORIENTED_EDGE('',*,*,#6763,.T.);
#6763 = EDGE_CURVE('',#6756,#6764,#6766,.T.);
#6764 = VERTEX_POINT('',#6765);
#6765 = CARTESIAN_POINT('',(3.241538797738E-05,-32.55111312866,
    3.011771440506));
#6766 = LINE('',#6767,#6768);
#6767 = CARTESIAN_POINT('',(-4.999967575073,-32.5,3.400000095367));
#6768 = VECTOR('',#6769,1.);
#6769 = DIRECTION('',(0.996947354261,-1.019141969698E-02,
    -7.740870621014E-02));
#6770 = ORIENTED_EDGE('',*,*,#6771,.T.);
#6771 = EDGE_CURVE('',#6764,#6754,#6772,.T.);
#6772 = LINE('',#6773,#6774);
#6773 = CARTESIAN_POINT('',(3.241538797738E-05,-32.55111312866,
    3.011771440506));
#6774 = VECTOR('',#6775,1.);
#6775 = DIRECTION('',(-1.,0.,0.));
#6776 = PLANE('',#6777);
#6777 = AXIS2_PLACEMENT_3D('',#6778,#6779,#6780);
#6778 = CARTESIAN_POINT('',(-2.594034815442,-32.53783524081,
    3.112623348297));
#6779 = DIRECTION('',(0.,0.991444247786,-0.130530852795));
#6780 = DIRECTION('',(0.,0.130530852795,0.991444247786));
#6781 = ADVANCED_FACE('',(#6782),#6799,.F.);
#6782 = FACE_BOUND('',#6783,.F.);
#6783 = EDGE_LOOP('',(#6784,#6792,#6793));
#6784 = ORIENTED_EDGE('',*,*,#6785,.T.);
#6785 = EDGE_CURVE('',#6786,#6764,#6788,.T.);
#6786 = VERTEX_POINT('',#6787);
#6787 = CARTESIAN_POINT('',(3.241538797738E-05,-32.5,3.400000095367));
#6788 = LINE('',#6789,#6790);
#6789 = CARTESIAN_POINT('',(3.241538797738E-05,-32.5,3.400000095367));
#6790 = VECTOR('',#6791,1.);
#6791 = DIRECTION('',(0.,-0.130530852795,-0.991444247786));
#6792 = ORIENTED_EDGE('',*,*,#6763,.F.);
#6793 = ORIENTED_EDGE('',*,*,#6794,.F.);
#6794 = EDGE_CURVE('',#6786,#6756,#6795,.T.);
#6795 = LINE('',#6796,#6797);
#6796 = CARTESIAN_POINT('',(3.241538797738E-05,-32.5,3.400000095367));
#6797 = VECTOR('',#6798,1.);
#6798 = DIRECTION('',(-1.,0.,0.));
#6799 = PLANE('',#6800);
#6800 = AXIS2_PLACEMENT_3D('',#6801,#6802,#6803);
#6801 = CARTESIAN_POINT('',(-2.405900344244,-32.51327788784,
    3.299148187577));
#6802 = DIRECTION('',(0.,0.991444247786,-0.130530852795));
#6803 = DIRECTION('',(0.,0.130530852795,0.991444247786));
#6804 = ADVANCED_FACE('',(#6805),#6822,.F.);
#6805 = FACE_BOUND('',#6806,.F.);
#6806 = EDGE_LOOP('',(#6807,#6815,#6821));
#6807 = ORIENTED_EDGE('',*,*,#6808,.T.);
#6808 = EDGE_CURVE('',#6756,#6809,#6811,.T.);
#6809 = VERTEX_POINT('',#6810);
#6810 = CARTESIAN_POINT('',(-4.999967575073,-32.55111312866,
    3.78822851181));
#6811 = LINE('',#6812,#6813);
#6812 = CARTESIAN_POINT('',(-4.999967575073,-32.5,3.400000095367));
#6813 = VECTOR('',#6814,1.);
#6814 = DIRECTION('',(0.,-0.13053093159,0.991444237412));
#6815 = ORIENTED_EDGE('',*,*,#6816,.T.);
#6816 = EDGE_CURVE('',#6809,#6786,#6817,.T.);
#6817 = LINE('',#6818,#6819);
#6818 = CARTESIAN_POINT('',(-4.999967575073,-32.55111312866,
    3.78822851181));
#6819 = VECTOR('',#6820,1.);
#6820 = DIRECTION('',(0.996947357929,1.019141973448E-02,
    -7.740865895684E-02));
#6821 = ORIENTED_EDGE('',*,*,#6794,.T.);
#6822 = PLANE('',#6823);
#6823 = AXIS2_PLACEMENT_3D('',#6824,#6825,#6826);
#6824 = CARTESIAN_POINT('',(-2.594034760961,-32.51327788754,
    3.50085193894));
#6825 = DIRECTION('',(0.,0.991444237412,0.13053093159));
#6826 = DIRECTION('',(0.,-0.13053093159,0.991444237412));
#6827 = ADVANCED_FACE('',(#6828),#6845,.F.);
#6828 = FACE_BOUND('',#6829,.F.);
#6829 = EDGE_LOOP('',(#6830,#6838,#6839));
#6830 = ORIENTED_EDGE('',*,*,#6831,.T.);
#6831 = EDGE_CURVE('',#6832,#6786,#6834,.T.);
#6832 = VERTEX_POINT('',#6833);
#6833 = CARTESIAN_POINT('',(3.241538797738E-05,-32.55111312866,
    3.78822851181));
#6834 = LINE('',#6835,#6836);
#6835 = CARTESIAN_POINT('',(3.241538797738E-05,-32.55111312866,
    3.78822851181));
#6836 = VECTOR('',#6837,1.);
#6837 = DIRECTION('',(0.,0.13053093159,-0.991444237412));
#6838 = ORIENTED_EDGE('',*,*,#6816,.F.);
#6839 = ORIENTED_EDGE('',*,*,#6840,.T.);
#6840 = EDGE_CURVE('',#6809,#6832,#6841,.T.);
#6841 = LINE('',#6842,#6843);
#6842 = CARTESIAN_POINT('',(-4.999967575073,-32.55111312866,
    3.78822851181));
#6843 = VECTOR('',#6844,1.);
#6844 = DIRECTION('',(1.,0.,0.));
#6845 = PLANE('',#6846);
#6846 = AXIS2_PLACEMENT_3D('',#6847,#6848,#6849);
#6847 = CARTESIAN_POINT('',(-2.405900398724,-32.53783524111,
    3.687376668238));
#6848 = DIRECTION('',(0.,0.991444237412,0.13053093159));
#6849 = DIRECTION('',(0.,-0.13053093159,0.991444237412));
#6850 = ADVANCED_FACE('',(#6851),#6868,.F.);
#6851 = FACE_BOUND('',#6852,.F.);
#6852 = EDGE_LOOP('',(#6853,#6861,#6867));
#6853 = ORIENTED_EDGE('',*,*,#6854,.T.);
#6854 = EDGE_CURVE('',#6809,#6855,#6857,.T.);
#6855 = VERTEX_POINT('',#6856);
#6856 = CARTESIAN_POINT('',(-4.999967575073,-32.70096206665,
    4.150000095367));
#6857 = LINE('',#6858,#6859);
#6858 = CARTESIAN_POINT('',(-4.999967575073,-32.55111312866,
    3.78822851181));
#6859 = VECTOR('',#6860,1.);
#6860 = DIRECTION('',(0.,-0.382679599435,0.923881120154));
#6861 = ORIENTED_EDGE('',*,*,#6862,.T.);
#6862 = EDGE_CURVE('',#6855,#6832,#6863,.T.);
#6863 = LINE('',#6864,#6865);
#6864 = CARTESIAN_POINT('',(-4.999967575073,-32.70096206665,
    4.150000095367));
#6865 = VECTOR('',#6866,1.);
#6866 = DIRECTION('',(0.99694736729,2.987830090074E-02,
    -7.213344569517E-02));
#6867 = ORIENTED_EDGE('',*,*,#6840,.F.);
#6868 = PLANE('',#6869);
#6869 = AXIS2_PLACEMENT_3D('',#6870,#6871,#6872);
#6870 = CARTESIAN_POINT('',(-2.594034621944,-32.59004005966,
    3.882207539363));
#6871 = DIRECTION('',(0.,0.923881120154,0.382679599435));
#6872 = DIRECTION('',(0.,-0.382679599435,0.923881120154));
#6873 = ADVANCED_FACE('',(#6874),#6891,.F.);
#6874 = FACE_BOUND('',#6875,.F.);
#6875 = EDGE_LOOP('',(#6876,#6884,#6885));
#6876 = ORIENTED_EDGE('',*,*,#6877,.T.);
#6877 = EDGE_CURVE('',#6878,#6832,#6880,.T.);
#6878 = VERTEX_POINT('',#6879);
#6879 = CARTESIAN_POINT('',(3.241538797738E-05,-32.70096206665,
    4.150000095367));
#6880 = LINE('',#6881,#6882);
#6881 = CARTESIAN_POINT('',(3.241538797738E-05,-32.70096206665,
    4.150000095367));
#6882 = VECTOR('',#6883,1.);
#6883 = DIRECTION('',(0.,0.382679599435,-0.923881120154));
#6884 = ORIENTED_EDGE('',*,*,#6862,.F.);
#6885 = ORIENTED_EDGE('',*,*,#6886,.F.);
#6886 = EDGE_CURVE('',#6878,#6855,#6887,.T.);
#6887 = LINE('',#6888,#6889);
#6888 = CARTESIAN_POINT('',(3.241538797738E-05,-32.70096206665,
    4.150000095367));
#6889 = VECTOR('',#6890,1.);
#6890 = DIRECTION('',(-1.,0.,0.));
#6891 = PLANE('',#6892);
#6892 = AXIS2_PLACEMENT_3D('',#6893,#6894,#6895);
#6893 = CARTESIAN_POINT('',(-2.405900537741,-32.66203513564,
    4.056021067815));
#6894 = DIRECTION('',(0.,0.923881120154,0.382679599435));
#6895 = DIRECTION('',(0.,-0.382679599435,0.923881120154));
#6896 = ADVANCED_FACE('',(#6897),#6914,.F.);
#6897 = FACE_BOUND('',#6898,.F.);
#6898 = EDGE_LOOP('',(#6899,#6907,#6913));
#6899 = ORIENTED_EDGE('',*,*,#6900,.T.);
#6900 = EDGE_CURVE('',#6855,#6901,#6903,.T.);
#6901 = VERTEX_POINT('',#6902);
#6902 = CARTESIAN_POINT('',(-4.999967575073,-32.93933868408,
    4.460659980774));
#6903 = LINE('',#6904,#6905);
#6904 = CARTESIAN_POINT('',(-4.999967575073,-32.70096206665,
    4.150000095367));
#6905 = VECTOR('',#6906,1.);
#6906 = DIRECTION('',(0.,-0.608759666169,0.793354692963));
#6907 = ORIENTED_EDGE('',*,*,#6908,.T.);
#6908 = EDGE_CURVE('',#6901,#6878,#6909,.T.);
#6909 = LINE('',#6910,#6911);
#6910 = CARTESIAN_POINT('',(-4.999967575073,-32.93933868408,
    4.460659980774));
#6911 = VECTOR('',#6912,1.);
#6912 = DIRECTION('',(0.996947375351,4.752978870939E-02,
    -6.194231159475E-02));
#6913 = ORIENTED_EDGE('',*,*,#6886,.T.);
#6914 = PLANE('',#6915);
#6915 = AXIS2_PLACEMENT_3D('',#6916,#6917,#6918);
#6916 = CARTESIAN_POINT('',(-2.594034502239,-32.76288622709,
    4.230701603735));
#6917 = DIRECTION('',(0.,0.793354692963,0.608759666169));
#6918 = DIRECTION('',(0.,-0.608759666169,0.793354692963));
#6919 = ADVANCED_FACE('',(#6920),#6937,.F.);
#6920 = FACE_BOUND('',#6921,.F.);
#6921 = EDGE_LOOP('',(#6922,#6930,#6931));
#6922 = ORIENTED_EDGE('',*,*,#6923,.T.);
#6923 = EDGE_CURVE('',#6924,#6878,#6926,.T.);
#6924 = VERTEX_POINT('',#6925);
#6925 = CARTESIAN_POINT('',(3.241538797738E-05,-32.93933868408,
    4.460659980774));
#6926 = LINE('',#6927,#6928);
#6927 = CARTESIAN_POINT('',(3.241538797738E-05,-32.93933868408,
    4.460659980774));
#6928 = VECTOR('',#6929,1.);
#6929 = DIRECTION('',(0.,0.608759666169,-0.793354692963));
#6930 = ORIENTED_EDGE('',*,*,#6908,.F.);
#6931 = ORIENTED_EDGE('',*,*,#6932,.T.);
#6932 = EDGE_CURVE('',#6901,#6924,#6933,.T.);
#6933 = LINE('',#6934,#6935);
#6934 = CARTESIAN_POINT('',(-4.999967575073,-32.93933868408,
    4.460659980774));
#6935 = VECTOR('',#6936,1.);
#6936 = DIRECTION('',(1.,0.,0.));
#6937 = PLANE('',#6938);
#6938 = AXIS2_PLACEMENT_3D('',#6939,#6940,#6941);
#6939 = CARTESIAN_POINT('',(-2.405900657446,-32.87741452364,
    4.379958472407));
#6940 = DIRECTION('',(0.,0.793354692963,0.608759666169));
#6941 = DIRECTION('',(0.,-0.608759666169,0.793354692963));
#6942 = ADVANCED_FACE('',(#6943),#6960,.F.);
#6943 = FACE_BOUND('',#6944,.F.);
#6944 = EDGE_LOOP('',(#6945,#6946,#6954));
#6945 = ORIENTED_EDGE('',*,*,#6932,.F.);
#6946 = ORIENTED_EDGE('',*,*,#6947,.F.);
#6947 = EDGE_CURVE('',#6948,#6901,#6950,.T.);
#6948 = VERTEX_POINT('',#6949);
#6949 = CARTESIAN_POINT('',(3.241538797738E-05,-33.25,4.699038028717));
#6950 = LINE('',#6951,#6952);
#6951 = CARTESIAN_POINT('',(3.241538797738E-05,-33.25,4.699038028717));
#6952 = VECTOR('',#6953,1.);
#6953 = DIRECTION('',(-0.996947344222,6.194259488954E-02,
    -4.753007245421E-02));
#6954 = ORIENTED_EDGE('',*,*,#6955,.T.);
#6955 = EDGE_CURVE('',#6948,#6924,#6956,.T.);
#6956 = LINE('',#6957,#6958);
#6957 = CARTESIAN_POINT('',(3.241538797738E-05,-33.25,4.699038028717));
#6958 = VECTOR('',#6959,1.);
#6959 = DIRECTION('',(0.,0.79335428244,-0.608760201175));
#6960 = PLANE('',#6961);
#6961 = AXIS2_PLACEMENT_3D('',#6962,#6963,#6964);
#6962 = CARTESIAN_POINT('',(-2.405900195161,-33.02004057956,
    4.522584524723));
#6963 = DIRECTION('',(0.,0.608760201175,0.79335428244));
#6964 = DIRECTION('',(0.,0.79335428244,-0.608760201175));
#6965 = ADVANCED_FACE('',(#6966),#6983,.F.);
#6966 = FACE_BOUND('',#6967,.F.);
#6967 = EDGE_LOOP('',(#6968,#6976,#6977));
#6968 = ORIENTED_EDGE('',*,*,#6969,.T.);
#6969 = EDGE_CURVE('',#6970,#6948,#6972,.T.);
#6970 = VERTEX_POINT('',#6971);
#6971 = CARTESIAN_POINT('',(-4.999967575073,-33.25,4.699038028717));
#6972 = LINE('',#6973,#6974);
#6973 = CARTESIAN_POINT('',(-4.999967575073,-33.25,4.699038028717));
#6974 = VECTOR('',#6975,1.);
#6975 = DIRECTION('',(1.,0.,0.));
#6976 = ORIENTED_EDGE('',*,*,#6947,.T.);
#6977 = ORIENTED_EDGE('',*,*,#6978,.T.);
#6978 = EDGE_CURVE('',#6901,#6970,#6979,.T.);
#6979 = LINE('',#6980,#6981);
#6980 = CARTESIAN_POINT('',(-4.999967575073,-32.93933868408,
    4.460659980774));
#6981 = VECTOR('',#6982,1.);
#6982 = DIRECTION('',(0.,-0.79335428244,0.608760201175));
#6983 = PLANE('',#6984);
#6984 = AXIS2_PLACEMENT_3D('',#6985,#6986,#6987);
#6985 = CARTESIAN_POINT('',(-2.594034964524,-33.16929810451,
    4.637113484768));
#6986 = DIRECTION('',(0.,0.608760201175,0.79335428244));
#6987 = DIRECTION('',(0.,0.79335428244,-0.608760201175));
#6988 = ADVANCED_FACE('',(#6989),#7006,.F.);
#6989 = FACE_BOUND('',#6990,.F.);
#6990 = EDGE_LOOP('',(#6991,#6992,#7000));
#6991 = ORIENTED_EDGE('',*,*,#6969,.F.);
#6992 = ORIENTED_EDGE('',*,*,#6993,.F.);
#6993 = EDGE_CURVE('',#6994,#6970,#6996,.T.);
#6994 = VERTEX_POINT('',#6995);
#6995 = CARTESIAN_POINT('',(3.241538797738E-05,-33.61177062988,
    4.848888874054));
#6996 = LINE('',#6997,#6998);
#6997 = CARTESIAN_POINT('',(3.241538797738E-05,-33.61177062988,
    4.848888874054));
#6998 = VECTOR('',#6999,1.);
#6999 = DIRECTION('',(-0.996947369637,7.213325571231E-02,
    -2.98786812763E-02));
#7000 = ORIENTED_EDGE('',*,*,#7001,.T.);
#7001 = EDGE_CURVE('',#6994,#6948,#7002,.T.);
#7002 = LINE('',#7003,#7004);
#7003 = CARTESIAN_POINT('',(3.241538797738E-05,-33.61177062988,
    4.848888874054));
#7004 = VECTOR('',#7005,1.);
#7005 = DIRECTION('',(0.,0.923879041362,-0.382684618102));
#7006 = PLANE('',#7007);
#7007 = AXIS2_PLACEMENT_3D('',#7008,#7009,#7010);
#7008 = CARTESIAN_POINT('',(-2.405900572584,-33.34397877845,
    4.737965454637));
#7009 = DIRECTION('',(0.,0.382684618102,0.923879041362));
#7010 = DIRECTION('',(0.,0.923879041362,-0.382684618102));
#7011 = ADVANCED_FACE('',(#7012),#7038,.F.);
#7012 = FACE_BOUND('',#7013,.F.);
#7013 = EDGE_LOOP('',(#7014,#7024,#7032));
#7014 = ORIENTED_EDGE('',*,*,#7015,.T.);
#7015 = EDGE_CURVE('',#7016,#7018,#7020,.T.);
#7016 = VERTEX_POINT('',#7017);
#7017 = CARTESIAN_POINT('',(-4.999967575073,-34.,4.900000095367));
#7018 = VERTEX_POINT('',#7019);
#7019 = CARTESIAN_POINT('',(3.241538797738E-05,-34.,4.900000095367));
#7020 = LINE('',#7021,#7022);
#7021 = CARTESIAN_POINT('',(-4.999967575073,-34.,4.900000095367));
#7022 = VECTOR('',#7023,1.);
#7023 = DIRECTION('',(1.,0.,0.));
#7024 = ORIENTED_EDGE('',*,*,#7025,.T.);
#7025 = EDGE_CURVE('',#7018,#7026,#7028,.T.);
#7026 = VERTEX_POINT('',#7027);
#7027 = CARTESIAN_POINT('',(-4.999967575073,-33.61177062988,
    4.848888874054));
#7028 = LINE('',#7029,#7030);
#7029 = CARTESIAN_POINT('',(3.241538797738E-05,-34.,4.900000095367));
#7030 = VECTOR('',#7031,1.);
#7031 = DIRECTION('',(-0.996947347119,7.740884827006E-02,
    -1.019103931874E-02));
#7032 = ORIENTED_EDGE('',*,*,#7033,.T.);
#7033 = EDGE_CURVE('',#7026,#7016,#7034,.T.);
#7034 = LINE('',#7035,#7036);
#7035 = CARTESIAN_POINT('',(-4.999967575073,-33.61177062988,
    4.848888874054));
#7036 = VECTOR('',#7037,1.);
#7037 = DIRECTION('',(0.,-0.99144490926,0.130525828486));
#7038 = PLANE('',#7039);
#7039 = AXIS2_PLACEMENT_3D('',#7040,#7041,#7042);
#7040 = CARTESIAN_POINT('',(-2.594034921503,-33.89914790195,
    4.886722702414));
#7041 = DIRECTION('',(0.,0.130525828486,0.99144490926));
#7042 = DIRECTION('',(0.,0.99144490926,-0.130525828486));
#7043 = ADVANCED_FACE('',(#7044),#7059,.F.);
#7044 = FACE_BOUND('',#7045,.F.);
#7045 = EDGE_LOOP('',(#7046,#7052,#7053));
#7046 = ORIENTED_EDGE('',*,*,#7047,.T.);
#7047 = EDGE_CURVE('',#6994,#7026,#7048,.T.);
#7048 = LINE('',#7049,#7050);
#7049 = CARTESIAN_POINT('',(3.241538797738E-05,-33.61177062988,
    4.848888874054));
#7050 = VECTOR('',#7051,1.);
#7051 = DIRECTION('',(-1.,0.,0.));
#7052 = ORIENTED_EDGE('',*,*,#7025,.F.);
#7053 = ORIENTED_EDGE('',*,*,#7054,.T.);
#7054 = EDGE_CURVE('',#7018,#6994,#7055,.T.);
#7055 = LINE('',#7056,#7057);
#7056 = CARTESIAN_POINT('',(3.241538797738E-05,-34.,4.900000095367));
#7057 = VECTOR('',#7058,1.);
#7058 = DIRECTION('',(0.,0.99144490926,-0.130525828486));
#7059 = PLANE('',#7060);
#7060 = AXIS2_PLACEMENT_3D('',#7061,#7062,#7063);
#7061 = CARTESIAN_POINT('',(-2.405900238182,-33.71262272792,
    4.862166267007));
#7062 = DIRECTION('',(0.,0.130525828486,0.99144490926));
#7063 = DIRECTION('',(0.,0.99144490926,-0.130525828486));
#7064 = ADVANCED_FACE('',(#7065),#7082,.F.);
#7065 = FACE_BOUND('',#7066,.F.);
#7066 = EDGE_LOOP('',(#7067,#7068,#7076));
#7067 = ORIENTED_EDGE('',*,*,#7015,.F.);
#7068 = ORIENTED_EDGE('',*,*,#7069,.F.);
#7069 = EDGE_CURVE('',#7070,#7016,#7072,.T.);
#7070 = VERTEX_POINT('',#7071);
#7071 = CARTESIAN_POINT('',(3.241538797738E-05,-34.38822937011,
    4.848888874054));
#7072 = LINE('',#7073,#7074);
#7073 = CARTESIAN_POINT('',(3.241538797738E-05,-34.38822937011,
    4.848888874054));
#7074 = VECTOR('',#7075,1.);
#7075 = DIRECTION('',(-0.996947347119,7.740884827006E-02,
    1.019103931874E-02));
#7076 = ORIENTED_EDGE('',*,*,#7077,.T.);
#7077 = EDGE_CURVE('',#7070,#7018,#7078,.T.);
#7078 = LINE('',#7079,#7080);
#7079 = CARTESIAN_POINT('',(3.241538797738E-05,-34.38822937011,
    4.848888874054));
#7080 = VECTOR('',#7081,1.);
#7081 = DIRECTION('',(0.,0.99144490926,0.130525828486));
#7082 = PLANE('',#7083);
#7083 = AXIS2_PLACEMENT_3D('',#7084,#7085,#7086);
#7084 = CARTESIAN_POINT('',(-2.405900238182,-34.10085209804,
    4.886722702414));
#7085 = DIRECTION('',(0.,-0.130525828486,0.99144490926));
#7086 = DIRECTION('',(0.,0.99144490926,0.130525828486));
#7087 = ADVANCED_FACE('',(#7088),#7105,.F.);
#7088 = FACE_BOUND('',#7089,.F.);
#7089 = EDGE_LOOP('',(#7090,#7091,#7099));
#7090 = ORIENTED_EDGE('',*,*,#6739,.T.);
#7091 = ORIENTED_EDGE('',*,*,#7092,.T.);
#7092 = EDGE_CURVE('',#6708,#7093,#7095,.T.);
#7093 = VERTEX_POINT('',#7094);
#7094 = CARTESIAN_POINT('',(-4.999967575073,-34.75,4.699038028717));
#7095 = LINE('',#7096,#7097);
#7096 = CARTESIAN_POINT('',(3.241538797738E-05,-35.06066131591,
    4.460659980774));
#7097 = VECTOR('',#7098,1.);
#7098 = DIRECTION('',(-0.996947344222,6.194259488954E-02,
    4.753007245421E-02));
#7099 = ORIENTED_EDGE('',*,*,#7100,.T.);
#7100 = EDGE_CURVE('',#7093,#6731,#7101,.T.);
#7101 = LINE('',#7102,#7103);
#7102 = CARTESIAN_POINT('',(-4.999967575073,-34.75,4.699038028717));
#7103 = VECTOR('',#7104,1.);
#7104 = DIRECTION('',(0.,-0.79335428244,-0.608760201175));
#7105 = PLANE('',#7106);
#7106 = AXIS2_PLACEMENT_3D('',#7107,#7108,#7109);
#7107 = CARTESIAN_POINT('',(-2.594034964524,-34.97995942043,
    4.522584524723));
#7108 = DIRECTION('',(0.,-0.608760201175,0.79335428244));
#7109 = DIRECTION('',(0.,0.79335428244,0.608760201175));
#7110 = ADVANCED_FACE('',(#7111),#7128,.F.);
#7111 = FACE_BOUND('',#7112,.F.);
#7112 = EDGE_LOOP('',(#7113,#7121,#7122));
#7113 = ORIENTED_EDGE('',*,*,#7114,.T.);
#7114 = EDGE_CURVE('',#7115,#7093,#7117,.T.);
#7115 = VERTEX_POINT('',#7116);
#7116 = CARTESIAN_POINT('',(3.241538797738E-05,-34.75,4.699038028717));
#7117 = LINE('',#7118,#7119);
#7118 = CARTESIAN_POINT('',(3.241538797738E-05,-34.75,4.699038028717));
#7119 = VECTOR('',#7120,1.);
#7120 = DIRECTION('',(-1.,0.,0.));
#7121 = ORIENTED_EDGE('',*,*,#7092,.F.);
#7122 = ORIENTED_EDGE('',*,*,#7123,.T.);
#7123 = EDGE_CURVE('',#6708,#7115,#7124,.T.);
#7124 = LINE('',#7125,#7126);
#7125 = CARTESIAN_POINT('',(3.241538797738E-05,-35.06066131591,
    4.460659980774));
#7126 = VECTOR('',#7127,1.);
#7127 = DIRECTION('',(0.,0.79335428244,0.608760201175));
#7128 = PLANE('',#7129);
#7129 = AXIS2_PLACEMENT_3D('',#7130,#7131,#7132);
#7130 = CARTESIAN_POINT('',(-2.405900195161,-34.83070189548,
    4.637113484768));
#7131 = DIRECTION('',(0.,-0.608760201175,0.79335428244));
#7132 = DIRECTION('',(0.,0.79335428244,0.608760201175));
#7133 = ADVANCED_FACE('',(#7134),#7151,.F.);
#7134 = FACE_BOUND('',#7135,.F.);
#7135 = EDGE_LOOP('',(#7136,#7137,#7145));
#7136 = ORIENTED_EDGE('',*,*,#7114,.F.);
#7137 = ORIENTED_EDGE('',*,*,#7138,.T.);
#7138 = EDGE_CURVE('',#7115,#7139,#7141,.T.);
#7139 = VERTEX_POINT('',#7140);
#7140 = CARTESIAN_POINT('',(-4.999967575073,-34.38822937011,
    4.848888874054));
#7141 = LINE('',#7142,#7143);
#7142 = CARTESIAN_POINT('',(3.241538797738E-05,-34.75,4.699038028717));
#7143 = VECTOR('',#7144,1.);
#7144 = DIRECTION('',(-0.996947369637,7.213325571231E-02,
    2.98786812763E-02));
#7145 = ORIENTED_EDGE('',*,*,#7146,.T.);
#7146 = EDGE_CURVE('',#7139,#7093,#7147,.T.);
#7147 = LINE('',#7148,#7149);
#7148 = CARTESIAN_POINT('',(-4.999967575073,-34.38822937011,
    4.848888874054));
#7149 = VECTOR('',#7150,1.);
#7150 = DIRECTION('',(0.,-0.923879041362,-0.382684618102));
#7151 = PLANE('',#7152);
#7152 = AXIS2_PLACEMENT_3D('',#7153,#7154,#7155);
#7153 = CARTESIAN_POINT('',(-2.594034587101,-34.65602122154,
    4.737965454637));
#7154 = DIRECTION('',(0.,-0.382684618102,0.923879041362));
#7155 = DIRECTION('',(0.,0.923879041362,0.382684618102));
#7156 = ADVANCED_FACE('',(#7157),#7172,.F.);
#7157 = FACE_BOUND('',#7158,.F.);
#7158 = EDGE_LOOP('',(#7159,#7165,#7166));
#7159 = ORIENTED_EDGE('',*,*,#7160,.T.);
#7160 = EDGE_CURVE('',#7070,#7139,#7161,.T.);
#7161 = LINE('',#7162,#7163);
#7162 = CARTESIAN_POINT('',(3.241538797738E-05,-34.38822937011,
    4.848888874054));
#7163 = VECTOR('',#7164,1.);
#7164 = DIRECTION('',(-1.,0.,0.));
#7165 = ORIENTED_EDGE('',*,*,#7138,.F.);
#7166 = ORIENTED_EDGE('',*,*,#7167,.T.);
#7167 = EDGE_CURVE('',#7115,#7070,#7168,.T.);
#7168 = LINE('',#7169,#7170);
#7169 = CARTESIAN_POINT('',(3.241538797738E-05,-34.75,4.699038028717));
#7170 = VECTOR('',#7171,1.);
#7171 = DIRECTION('',(0.,0.923879041362,0.382684618102));
#7172 = PLANE('',#7173);
#7173 = AXIS2_PLACEMENT_3D('',#7174,#7175,#7176);
#7174 = CARTESIAN_POINT('',(-2.405900572584,-34.48220814856,
    4.809961448134));
#7175 = DIRECTION('',(0.,-0.382684618102,0.923879041362));
#7176 = DIRECTION('',(0.,0.923879041362,0.382684618102));
#7177 = ADVANCED_FACE('',(#7178),#7188,.F.);
#7178 = FACE_BOUND('',#7179,.F.);
#7179 = EDGE_LOOP('',(#7180,#7181,#7182));
#7180 = ORIENTED_EDGE('',*,*,#7160,.F.);
#7181 = ORIENTED_EDGE('',*,*,#7069,.T.);
#7182 = ORIENTED_EDGE('',*,*,#7183,.T.);
#7183 = EDGE_CURVE('',#7016,#7139,#7184,.T.);
#7184 = LINE('',#7185,#7186);
#7185 = CARTESIAN_POINT('',(-4.999967575073,-34.,4.900000095367));
#7186 = VECTOR('',#7187,1.);
#7187 = DIRECTION('',(0.,-0.99144490926,-0.130525828486));
#7188 = PLANE('',#7189);
#7189 = AXIS2_PLACEMENT_3D('',#7190,#7191,#7192);
#7190 = CARTESIAN_POINT('',(-2.594034921503,-34.28737727207,
    4.862166267007));
#7191 = DIRECTION('',(0.,-0.130525828486,0.99144490926));
#7192 = DIRECTION('',(0.,0.99144490926,0.130525828486));
#7193 = ADVANCED_FACE('',(#7194),#7204,.F.);
#7194 = FACE_BOUND('',#7195,.F.);
#7195 = EDGE_LOOP('',(#7196,#7197,#7198));
#7196 = ORIENTED_EDGE('',*,*,#7047,.F.);
#7197 = ORIENTED_EDGE('',*,*,#6993,.T.);
#7198 = ORIENTED_EDGE('',*,*,#7199,.T.);
#7199 = EDGE_CURVE('',#6970,#7026,#7200,.T.);
#7200 = LINE('',#7201,#7202);
#7201 = CARTESIAN_POINT('',(-4.999967575073,-33.25,4.699038028717));
#7202 = VECTOR('',#7203,1.);
#7203 = DIRECTION('',(0.,-0.923879041362,0.382684618102));
#7204 = PLANE('',#7205);
#7205 = AXIS2_PLACEMENT_3D('',#7206,#7207,#7208);
#7206 = CARTESIAN_POINT('',(-2.594034587101,-33.51779185143,
    4.809961448134));
#7207 = DIRECTION('',(0.,0.382684618102,0.923879041362));
#7208 = DIRECTION('',(0.,0.923879041362,-0.382684618102));
#7209 = ADVANCED_FACE('',(#7210),#7227,.F.);
#7210 = FACE_BOUND('',#7211,.F.);
#7211 = EDGE_LOOP('',(#7212,#7213,#7221));
#7212 = ORIENTED_EDGE('',*,*,#6753,.F.);
#7213 = ORIENTED_EDGE('',*,*,#7214,.F.);
#7214 = EDGE_CURVE('',#7215,#6754,#7217,.T.);
#7215 = VERTEX_POINT('',#7216);
#7216 = CARTESIAN_POINT('',(-4.999967575073,-31.96299171447,
    7.895906286659E-14));
#7217 = LINE('',#7218,#7219);
#7218 = CARTESIAN_POINT('',(-4.999967575073,-31.96299171447,
    7.895906286659E-14));
#7219 = VECTOR('',#7220,1.);
#7220 = DIRECTION('',(0.,-0.19165435226,0.981462484897));
#7221 = ORIENTED_EDGE('',*,*,#7222,.T.);
#7222 = EDGE_CURVE('',#7215,#6756,#7223,.T.);
#7223 = LINE('',#7224,#7225);
#7224 = CARTESIAN_POINT('',(-4.999967575073,-31.96299171447,
    7.895906286659E-14));
#7225 = VECTOR('',#7226,1.);
#7226 = DIRECTION('',(0.,-0.156009672774,0.987755527446));
#7227 = PLANE('',#7228);
#7228 = AXIS2_PLACEMENT_3D('',#7229,#7230,#7231);
#7229 = CARTESIAN_POINT('',(-4.999967575073,-32.25954012733,1.6991311957
    ));
#7230 = DIRECTION('',(1.,0.,0.));
#7231 = DIRECTION('',(-0.,0.,1.));
#7232 = ADVANCED_FACE('',(#7233),#7259,.F.);
#7233 = FACE_BOUND('',#7234,.F.);
#7234 = EDGE_LOOP('',(#7235,#7245,#7253));
#7235 = ORIENTED_EDGE('',*,*,#7236,.T.);
#7236 = EDGE_CURVE('',#7237,#7239,#7241,.T.);
#7237 = VERTEX_POINT('',#7238);
#7238 = CARTESIAN_POINT('',(-4.999967575073,-34.,1.899999976158));
#7239 = VERTEX_POINT('',#7240);
#7240 = CARTESIAN_POINT('',(3.241538797738E-05,-34.,1.899999976158));
#7241 = LINE('',#7242,#7243);
#7242 = CARTESIAN_POINT('',(-4.999967575073,-34.,1.899999976158));
#7243 = VECTOR('',#7244,1.);
#7244 = DIRECTION('',(1.,0.,0.));
#7245 = ORIENTED_EDGE('',*,*,#7246,.T.);
#7246 = EDGE_CURVE('',#7239,#7247,#7249,.T.);
#7247 = VERTEX_POINT('',#7248);
#7248 = CARTESIAN_POINT('',(-4.999967575073,-34.38822937011,
    1.951111316681));
#7249 = LINE('',#7250,#7251);
#7250 = CARTESIAN_POINT('',(3.241538797738E-05,-34.,1.899999976158));
#7251 = VECTOR('',#7252,1.);
#7252 = DIRECTION('',(-0.996947346877,-7.740884825131E-02,
    1.019106308534E-02));
#7253 = ORIENTED_EDGE('',*,*,#7254,.T.);
#7254 = EDGE_CURVE('',#7247,#7237,#7255,.T.);
#7255 = LINE('',#7256,#7257);
#7256 = CARTESIAN_POINT('',(-4.999967575073,-34.38822937011,
    1.951111316681));
#7257 = VECTOR('',#7258,1.);
#7258 = DIRECTION('',(0.,0.991444869864,-0.130526127732));
#7259 = PLANE('',#7260);
#7260 = AXIS2_PLACEMENT_3D('',#7261,#7262,#7263);
#7261 = CARTESIAN_POINT('',(-2.594034925089,-34.10085209819,
    1.913277400098));
#7262 = DIRECTION('',(-0.,-0.130526127732,-0.991444869864));
#7263 = DIRECTION('',(0.,-0.991444869864,0.130526127732));
#7264 = ADVANCED_FACE('',(#7265),#7282,.F.);
#7265 = FACE_BOUND('',#7266,.F.);
#7266 = EDGE_LOOP('',(#7267,#7275,#7276));
#7267 = ORIENTED_EDGE('',*,*,#7268,.T.);
#7268 = EDGE_CURVE('',#7269,#7247,#7271,.T.);
#7269 = VERTEX_POINT('',#7270);
#7270 = CARTESIAN_POINT('',(3.241538797738E-05,-34.38822937011,
    1.951111316681));
#7271 = LINE('',#7272,#7273);
#7272 = CARTESIAN_POINT('',(3.241538797738E-05,-34.38822937011,
    1.951111316681));
#7273 = VECTOR('',#7274,1.);
#7274 = DIRECTION('',(-1.,0.,0.));
#7275 = ORIENTED_EDGE('',*,*,#7246,.F.);
#7276 = ORIENTED_EDGE('',*,*,#7277,.T.);
#7277 = EDGE_CURVE('',#7239,#7269,#7278,.T.);
#7278 = LINE('',#7279,#7280);
#7279 = CARTESIAN_POINT('',(3.241538797738E-05,-34.,1.899999976158));
#7280 = VECTOR('',#7281,1.);
#7281 = DIRECTION('',(0.,-0.991444869864,0.130526127732));
#7282 = PLANE('',#7283);
#7283 = AXIS2_PLACEMENT_3D('',#7284,#7285,#7286);
#7284 = CARTESIAN_POINT('',(-2.405900234596,-34.28737727192,
    1.937833892741));
#7285 = DIRECTION('',(-0.,-0.130526127732,-0.991444869864));
#7286 = DIRECTION('',(0.,-0.991444869864,0.130526127732));
#7287 = ADVANCED_FACE('',(#7288),#7305,.F.);
#7288 = FACE_BOUND('',#7289,.F.);
#7289 = EDGE_LOOP('',(#7290,#7291,#7299));
#7290 = ORIENTED_EDGE('',*,*,#7268,.F.);
#7291 = ORIENTED_EDGE('',*,*,#7292,.T.);
#7292 = EDGE_CURVE('',#7269,#7293,#7295,.T.);
#7293 = VERTEX_POINT('',#7294);
#7294 = CARTESIAN_POINT('',(-4.999967575073,-34.75,2.100961923599));
#7295 = LINE('',#7296,#7297);
#7296 = CARTESIAN_POINT('',(3.241538797738E-05,-34.38822937011,
    1.951111316681));
#7297 = VECTOR('',#7298,1.);
#7298 = DIRECTION('',(-0.996947371053,-7.213325581477E-02,
    2.987863378058E-02));
#7299 = ORIENTED_EDGE('',*,*,#7300,.T.);
#7300 = EDGE_CURVE('',#7293,#7247,#7301,.T.);
#7301 = LINE('',#7302,#7303);
#7302 = CARTESIAN_POINT('',(-4.999967575073,-34.75,2.100961923599));
#7303 = VECTOR('',#7304,1.);
#7304 = DIRECTION('',(0.,0.923879256629,-0.382684098402));
#7305 = PLANE('',#7306);
#7306 = AXIS2_PLACEMENT_3D('',#7307,#7308,#7309);
#7307 = CARTESIAN_POINT('',(-2.594034566073,-34.48220814774,
    1.990038680325));
#7308 = DIRECTION('',(-0.,-0.382684098402,-0.923879256629));
#7309 = DIRECTION('',(0.,-0.923879256629,0.382684098402));
#7310 = ADVANCED_FACE('',(#7311),#7328,.F.);
#7311 = FACE_BOUND('',#7312,.F.);
#7312 = EDGE_LOOP('',(#7313,#7321,#7322));
#7313 = ORIENTED_EDGE('',*,*,#7314,.T.);
#7314 = EDGE_CURVE('',#7315,#7293,#7317,.T.);
#7315 = VERTEX_POINT('',#7316);
#7316 = CARTESIAN_POINT('',(3.241538797738E-05,-34.75,2.100961923599));
#7317 = LINE('',#7318,#7319);
#7318 = CARTESIAN_POINT('',(3.241538797738E-05,-34.75,2.100961923599));
#7319 = VECTOR('',#7320,1.);
#7320 = DIRECTION('',(-1.,0.,0.));
#7321 = ORIENTED_EDGE('',*,*,#7292,.F.);
#7322 = ORIENTED_EDGE('',*,*,#7323,.T.);
#7323 = EDGE_CURVE('',#7269,#7315,#7324,.T.);
#7324 = LINE('',#7325,#7326);
#7325 = CARTESIAN_POINT('',(3.241538797738E-05,-34.38822937011,
    1.951111316681));
#7326 = VECTOR('',#7327,1.);
#7327 = DIRECTION('',(0.,-0.923879256629,0.382684098402));
#7328 = PLANE('',#7329);
#7329 = AXIS2_PLACEMENT_3D('',#7330,#7331,#7332);
#7330 = CARTESIAN_POINT('',(-2.405900593613,-34.65602122237,
    2.062034559955));
#7331 = DIRECTION('',(-0.,-0.382684098402,-0.923879256629));
#7332 = DIRECTION('',(0.,-0.923879256629,0.382684098402));
#7333 = ADVANCED_FACE('',(#7334),#7351,.F.);
#7334 = FACE_BOUND('',#7335,.F.);
#7335 = EDGE_LOOP('',(#7336,#7337,#7345));
#7336 = ORIENTED_EDGE('',*,*,#7236,.F.);
#7337 = ORIENTED_EDGE('',*,*,#7338,.F.);
#7338 = EDGE_CURVE('',#7339,#7237,#7341,.T.);
#7339 = VERTEX_POINT('',#7340);
#7340 = CARTESIAN_POINT('',(3.241538797738E-05,-33.61177062988,
    1.951111316681));
#7341 = LINE('',#7342,#7343);
#7342 = CARTESIAN_POINT('',(3.241538797738E-05,-33.61177062988,
    1.951111316681));
#7343 = VECTOR('',#7344,1.);
#7344 = DIRECTION('',(-0.996947346877,-7.740884825131E-02,
    -1.019106308534E-02));
#7345 = ORIENTED_EDGE('',*,*,#7346,.T.);
#7346 = EDGE_CURVE('',#7339,#7239,#7347,.T.);
#7347 = LINE('',#7348,#7349);
#7348 = CARTESIAN_POINT('',(3.241538797738E-05,-33.61177062988,
    1.951111316681));
#7349 = VECTOR('',#7350,1.);
#7350 = DIRECTION('',(0.,-0.991444869864,-0.130526127732));
#7351 = PLANE('',#7352);
#7352 = AXIS2_PLACEMENT_3D('',#7353,#7354,#7355);
#7353 = CARTESIAN_POINT('',(-2.405900234596,-33.8991479018,
    1.913277400098));
#7354 = DIRECTION('',(-0.,0.130526127732,-0.991444869864));
#7355 = DIRECTION('',(0.,-0.991444869864,-0.130526127732));
#7356 = ADVANCED_FACE('',(#7357),#7383,.F.);
#7357 = FACE_BOUND('',#7358,.F.);
#7358 = EDGE_LOOP('',(#7359,#7369,#7377));
#7359 = ORIENTED_EDGE('',*,*,#7360,.T.);
#7360 = EDGE_CURVE('',#7361,#7363,#7365,.T.);
#7361 = VERTEX_POINT('',#7362);
#7362 = CARTESIAN_POINT('',(-4.999967575073,-33.25,2.100961923599));
#7363 = VERTEX_POINT('',#7364);
#7364 = CARTESIAN_POINT('',(3.241538797738E-05,-33.25,2.100961923599));
#7365 = LINE('',#7366,#7367);
#7366 = CARTESIAN_POINT('',(-4.999967575073,-33.25,2.100961923599));
#7367 = VECTOR('',#7368,1.);
#7368 = DIRECTION('',(1.,0.,0.));
#7369 = ORIENTED_EDGE('',*,*,#7370,.T.);
#7370 = EDGE_CURVE('',#7363,#7371,#7373,.T.);
#7371 = VERTEX_POINT('',#7372);
#7372 = CARTESIAN_POINT('',(-4.999967575073,-33.61177062988,
    1.951111316681));
#7373 = LINE('',#7374,#7375);
#7374 = CARTESIAN_POINT('',(3.241538797738E-05,-33.25,2.100961923599));
#7375 = VECTOR('',#7376,1.);
#7376 = DIRECTION('',(-0.996947371053,-7.213325581477E-02,
    -2.987863378058E-02));
#7377 = ORIENTED_EDGE('',*,*,#7378,.T.);
#7378 = EDGE_CURVE('',#7371,#7361,#7379,.T.);
#7379 = LINE('',#7380,#7381);
#7380 = CARTESIAN_POINT('',(-4.999967575073,-33.61177062988,
    1.951111316681));
#7381 = VECTOR('',#7382,1.);
#7382 = DIRECTION('',(0.,0.923879256629,0.382684098402));
#7383 = PLANE('',#7384);
#7384 = AXIS2_PLACEMENT_3D('',#7385,#7386,#7387);
#7385 = CARTESIAN_POINT('',(-2.594034566073,-33.34397877763,
    2.062034559955));
#7386 = DIRECTION('',(-0.,0.382684098402,-0.923879256629));
#7387 = DIRECTION('',(0.,-0.923879256629,-0.382684098402));
#7388 = ADVANCED_FACE('',(#7389),#7404,.F.);
#7389 = FACE_BOUND('',#7390,.F.);
#7390 = EDGE_LOOP('',(#7391,#7397,#7398));
#7391 = ORIENTED_EDGE('',*,*,#7392,.T.);
#7392 = EDGE_CURVE('',#7339,#7371,#7393,.T.);
#7393 = LINE('',#7394,#7395);
#7394 = CARTESIAN_POINT('',(3.241538797738E-05,-33.61177062988,
    1.951111316681));
#7395 = VECTOR('',#7396,1.);
#7396 = DIRECTION('',(-1.,0.,0.));
#7397 = ORIENTED_EDGE('',*,*,#7370,.F.);
#7398 = ORIENTED_EDGE('',*,*,#7399,.T.);
#7399 = EDGE_CURVE('',#7363,#7339,#7400,.T.);
#7400 = LINE('',#7401,#7402);
#7401 = CARTESIAN_POINT('',(3.241538797738E-05,-33.25,2.100961923599));
#7402 = VECTOR('',#7403,1.);
#7403 = DIRECTION('',(0.,-0.923879256629,-0.382684098402));
#7404 = PLANE('',#7405);
#7405 = AXIS2_PLACEMENT_3D('',#7406,#7407,#7408);
#7406 = CARTESIAN_POINT('',(-2.405900593613,-33.51779185225,
    1.990038680325));
#7407 = DIRECTION('',(-0.,0.382684098402,-0.923879256629));
#7408 = DIRECTION('',(0.,-0.923879256629,-0.382684098402));
#7409 = ADVANCED_FACE('',(#7410),#7427,.F.);
#7410 = FACE_BOUND('',#7411,.F.);
#7411 = EDGE_LOOP('',(#7412,#7413,#7421));
#7412 = ORIENTED_EDGE('',*,*,#7360,.F.);
#7413 = ORIENTED_EDGE('',*,*,#7414,.F.);
#7414 = EDGE_CURVE('',#7415,#7361,#7417,.T.);
#7415 = VERTEX_POINT('',#7416);
#7416 = CARTESIAN_POINT('',(3.241538797738E-05,-32.93933868408,
    2.339339733124));
#7417 = LINE('',#7418,#7419);
#7418 = CARTESIAN_POINT('',(3.241538797738E-05,-32.93933868408,
    2.339339733124));
#7419 = VECTOR('',#7420,1.);
#7420 = DIRECTION('',(-0.996947346474,-6.19425950295E-02,
    -4.753002502345E-02));
#7421 = ORIENTED_EDGE('',*,*,#7422,.T.);
#7422 = EDGE_CURVE('',#7415,#7363,#7423,.T.);
#7423 = LINE('',#7424,#7425);
#7424 = CARTESIAN_POINT('',(3.241538797738E-05,-32.93933868408,
    2.339339733124));
#7425 = VECTOR('',#7426,1.);
#7426 = DIRECTION('',(0.,-0.793354576498,-0.608759817949));
#7427 = PLANE('',#7428);
#7428 = AXIS2_PLACEMENT_3D('',#7429,#7430,#7431);
#7429 = CARTESIAN_POINT('',(-2.405900228613,-33.16929810563,
    2.162886404752));
#7430 = DIRECTION('',(-0.,0.608759817949,-0.793354576498));
#7431 = DIRECTION('',(0.,-0.793354576498,-0.608759817949));
#7432 = ADVANCED_FACE('',(#7433),#7450,.F.);
#7433 = FACE_BOUND('',#7434,.F.);
#7434 = EDGE_LOOP('',(#7435,#7443,#7444));
#7435 = ORIENTED_EDGE('',*,*,#7436,.T.);
#7436 = EDGE_CURVE('',#7437,#7415,#7439,.T.);
#7437 = VERTEX_POINT('',#7438);
#7438 = CARTESIAN_POINT('',(-4.999967575073,-32.93933868408,
    2.339339733124));
#7439 = LINE('',#7440,#7441);
#7440 = CARTESIAN_POINT('',(-4.999967575073,-32.93933868408,
    2.339339733124));
#7441 = VECTOR('',#7442,1.);
#7442 = DIRECTION('',(1.,0.,0.));
#7443 = ORIENTED_EDGE('',*,*,#7414,.T.);
#7444 = ORIENTED_EDGE('',*,*,#7445,.T.);
#7445 = EDGE_CURVE('',#7361,#7437,#7446,.T.);
#7446 = LINE('',#7447,#7448);
#7447 = CARTESIAN_POINT('',(-4.999967575073,-33.25,2.100961923599));
#7448 = VECTOR('',#7449,1.);
#7449 = DIRECTION('',(0.,0.793354576498,0.608759817949));
#7450 = PLANE('',#7451);
#7451 = AXIS2_PLACEMENT_3D('',#7452,#7453,#7454);
#7452 = CARTESIAN_POINT('',(-2.594034931072,-33.02004057844,
    2.277415251971));
#7453 = DIRECTION('',(-0.,0.608759817949,-0.793354576498));
#7454 = DIRECTION('',(0.,-0.793354576498,-0.608759817949));
#7455 = ADVANCED_FACE('',(#7456),#7466,.F.);
#7456 = FACE_BOUND('',#7457,.F.);
#7457 = EDGE_LOOP('',(#7458,#7459,#7460));
#7458 = ORIENTED_EDGE('',*,*,#7392,.F.);
#7459 = ORIENTED_EDGE('',*,*,#7338,.T.);
#7460 = ORIENTED_EDGE('',*,*,#7461,.T.);
#7461 = EDGE_CURVE('',#7237,#7371,#7462,.T.);
#7462 = LINE('',#7463,#7464);
#7463 = CARTESIAN_POINT('',(-4.999967575073,-34.,1.899999976158));
#7464 = VECTOR('',#7465,1.);
#7465 = DIRECTION('',(0.,0.991444869864,0.130526127732));
#7466 = PLANE('',#7467);
#7467 = AXIS2_PLACEMENT_3D('',#7468,#7469,#7470);
#7468 = CARTESIAN_POINT('',(-2.594034925089,-33.71262272807,
    1.937833892741));
#7469 = DIRECTION('',(-0.,0.130526127732,-0.991444869864));
#7470 = DIRECTION('',(0.,-0.991444869864,-0.130526127732));
#7471 = ADVANCED_FACE('',(#7472),#7489,.F.);
#7472 = FACE_BOUND('',#7473,.F.);
#7473 = EDGE_LOOP('',(#7474,#7475,#7483));
#7474 = ORIENTED_EDGE('',*,*,#7314,.F.);
#7475 = ORIENTED_EDGE('',*,*,#7476,.T.);
#7476 = EDGE_CURVE('',#7315,#7477,#7479,.T.);
#7477 = VERTEX_POINT('',#7478);
#7478 = CARTESIAN_POINT('',(-4.999967575073,-35.06066131591,
    2.339339733124));
#7479 = LINE('',#7480,#7481);
#7480 = CARTESIAN_POINT('',(3.241538797738E-05,-34.75,2.100961923599));
#7481 = VECTOR('',#7482,1.);
#7482 = DIRECTION('',(-0.996947346474,-6.19425950295E-02,
    4.753002502345E-02));
#7483 = ORIENTED_EDGE('',*,*,#7484,.T.);
#7484 = EDGE_CURVE('',#7477,#7293,#7485,.T.);
#7485 = LINE('',#7486,#7487);
#7486 = CARTESIAN_POINT('',(-4.999967575073,-35.06066131591,
    2.339339733124));
#7487 = VECTOR('',#7488,1.);
#7488 = DIRECTION('',(0.,0.793354576498,-0.608759817949));
#7489 = PLANE('',#7490);
#7490 = AXIS2_PLACEMENT_3D('',#7491,#7492,#7493);
#7491 = CARTESIAN_POINT('',(-2.594034931072,-34.83070189436,
    2.162886404752));
#7492 = DIRECTION('',(-0.,-0.608759817949,-0.793354576498));
#7493 = DIRECTION('',(0.,-0.793354576498,0.608759817949));
#7494 = ADVANCED_FACE('',(#7495),#7512,.F.);
#7495 = FACE_BOUND('',#7496,.F.);
#7496 = EDGE_LOOP('',(#7497,#7505,#7506));
#7497 = ORIENTED_EDGE('',*,*,#7498,.T.);
#7498 = EDGE_CURVE('',#7499,#7477,#7501,.T.);
#7499 = VERTEX_POINT('',#7500);
#7500 = CARTESIAN_POINT('',(3.241538797738E-05,-35.06066131591,
    2.339339733124));
#7501 = LINE('',#7502,#7503);
#7502 = CARTESIAN_POINT('',(3.241538797738E-05,-35.06066131591,
    2.339339733124));
#7503 = VECTOR('',#7504,1.);
#7504 = DIRECTION('',(-1.,0.,0.));
#7505 = ORIENTED_EDGE('',*,*,#7476,.F.);
#7506 = ORIENTED_EDGE('',*,*,#7507,.T.);
#7507 = EDGE_CURVE('',#7315,#7499,#7508,.T.);
#7508 = LINE('',#7509,#7510);
#7509 = CARTESIAN_POINT('',(3.241538797738E-05,-34.75,2.100961923599));
#7510 = VECTOR('',#7511,1.);
#7511 = DIRECTION('',(0.,-0.793354576498,0.608759817949));
#7512 = PLANE('',#7513);
#7513 = AXIS2_PLACEMENT_3D('',#7514,#7515,#7516);
#7514 = CARTESIAN_POINT('',(-2.405900228613,-34.97995942155,
    2.277415251971));
#7515 = DIRECTION('',(-0.,-0.608759817949,-0.793354576498));
#7516 = DIRECTION('',(0.,-0.793354576498,0.608759817949));
#7517 = ADVANCED_FACE('',(#7518),#7535,.F.);
#7518 = FACE_BOUND('',#7519,.F.);
#7519 = EDGE_LOOP('',(#7520,#7528,#7534));
#7520 = ORIENTED_EDGE('',*,*,#7521,.T.);
#7521 = EDGE_CURVE('',#7499,#7522,#7524,.T.);
#7522 = VERTEX_POINT('',#7523);
#7523 = CARTESIAN_POINT('',(3.241538797738E-05,-35.29903793335,
    2.650000095367));
#7524 = LINE('',#7525,#7526);
#7525 = CARTESIAN_POINT('',(3.241538797738E-05,-35.06066131591,
    2.339339733124));
#7526 = VECTOR('',#7527,1.);
#7527 = DIRECTION('',(0.,-0.608759078049,0.79335514424));
#7528 = ORIENTED_EDGE('',*,*,#7529,.T.);
#7529 = EDGE_CURVE('',#7522,#7477,#7530,.T.);
#7530 = LINE('',#7531,#7532);
#7531 = CARTESIAN_POINT('',(3.241538797738E-05,-35.29903793335,
    2.650000095367));
#7532 = VECTOR('',#7533,1.);
#7533 = DIRECTION('',(-0.99694736948,4.752978842947E-02,
    -6.194240630627E-02));
#7534 = ORIENTED_EDGE('',*,*,#7498,.F.);
#7535 = PLANE('',#7536);
#7536 = AXIS2_PLACEMENT_3D('',#7537,#7538,#7539);
#7537 = CARTESIAN_POINT('',(-2.405900570255,-35.1225854786,
    2.420041368286));
#7538 = DIRECTION('',(-0.,-0.79335514424,-0.608759078049));
#7539 = DIRECTION('',(0.,0.608759078049,-0.79335514424));
#7540 = ADVANCED_FACE('',(#7541),#7558,.F.);
#7541 = FACE_BOUND('',#7542,.F.);
#7542 = EDGE_LOOP('',(#7543,#7551,#7552));
#7543 = ORIENTED_EDGE('',*,*,#7544,.T.);
#7544 = EDGE_CURVE('',#7545,#7477,#7547,.T.);
#7545 = VERTEX_POINT('',#7546);
#7546 = CARTESIAN_POINT('',(-4.999967575073,-35.29903793335,
    2.650000095367));
#7547 = LINE('',#7548,#7549);
#7548 = CARTESIAN_POINT('',(-4.999967575073,-35.29903793335,
    2.650000095367));
#7549 = VECTOR('',#7550,1.);
#7550 = DIRECTION('',(0.,0.608759078049,-0.79335514424));
#7551 = ORIENTED_EDGE('',*,*,#7529,.F.);
#7552 = ORIENTED_EDGE('',*,*,#7553,.T.);
#7553 = EDGE_CURVE('',#7522,#7545,#7554,.T.);
#7554 = LINE('',#7555,#7556);
#7555 = CARTESIAN_POINT('',(3.241538797738E-05,-35.29903793335,
    2.650000095367));
#7556 = VECTOR('',#7557,1.);
#7557 = DIRECTION('',(-1.,0.,0.));
#7558 = PLANE('',#7559);
#7559 = AXIS2_PLACEMENT_3D('',#7560,#7561,#7562);
#7560 = CARTESIAN_POINT('',(-2.59403458943,-35.23711377066,
    2.569298460205));
#7561 = DIRECTION('',(-0.,-0.79335514424,-0.608759078049));
#7562 = DIRECTION('',(0.,0.608759078049,-0.79335514424));
#7563 = ADVANCED_FACE('',(#7564),#7581,.F.);
#7564 = FACE_BOUND('',#7565,.F.);
#7565 = EDGE_LOOP('',(#7566,#7574,#7580));
#7566 = ORIENTED_EDGE('',*,*,#7567,.T.);
#7567 = EDGE_CURVE('',#7522,#7568,#7570,.T.);
#7568 = VERTEX_POINT('',#7569);
#7569 = CARTESIAN_POINT('',(3.241538797738E-05,-35.44888687133,
    3.011771440506));
#7570 = LINE('',#7571,#7572);
#7571 = CARTESIAN_POINT('',(3.241538797738E-05,-35.29903793335,
    2.650000095367));
#7572 = VECTOR('',#7573,1.);
#7573 = DIRECTION('',(0.,-0.3826798147,0.923881030989));
#7574 = ORIENTED_EDGE('',*,*,#7575,.T.);
#7575 = EDGE_CURVE('',#7568,#7545,#7576,.T.);
#7576 = LINE('',#7577,#7578);
#7577 = CARTESIAN_POINT('',(3.241538797738E-05,-35.44888687133,
    3.011771440506));
#7578 = VECTOR('',#7579,1.);
#7579 = DIRECTION('',(-0.996947370709,2.987830100319E-02,
    -7.213339840437E-02));
#7580 = ORIENTED_EDGE('',*,*,#7553,.F.);
#7581 = PLANE('',#7582);
#7582 = AXIS2_PLACEMENT_3D('',#7583,#7584,#7585);
#7583 = CARTESIAN_POINT('',(-2.40590058851,-35.33796486353,
    2.743979059002));
#7584 = DIRECTION('',(-0.,-0.923881030989,-0.3826798147));
#7585 = DIRECTION('',(0.,0.3826798147,-0.923881030989));
#7586 = ADVANCED_FACE('',(#7587),#7604,.F.);
#7587 = FACE_BOUND('',#7588,.F.);
#7588 = EDGE_LOOP('',(#7589,#7597,#7598));
#7589 = ORIENTED_EDGE('',*,*,#7590,.T.);
#7590 = EDGE_CURVE('',#7591,#7545,#7593,.T.);
#7591 = VERTEX_POINT('',#7592);
#7592 = CARTESIAN_POINT('',(-4.999967575073,-35.44888687133,
    3.011771440506));
#7593 = LINE('',#7594,#7595);
#7594 = CARTESIAN_POINT('',(-4.999967575073,-35.44888687133,
    3.011771440506));
#7595 = VECTOR('',#7596,1.);
#7596 = DIRECTION('',(0.,0.3826798147,-0.923881030989));
#7597 = ORIENTED_EDGE('',*,*,#7575,.F.);
#7598 = ORIENTED_EDGE('',*,*,#7599,.T.);
#7599 = EDGE_CURVE('',#7568,#7591,#7600,.T.);
#7600 = LINE('',#7601,#7602);
#7601 = CARTESIAN_POINT('',(3.241538797738E-05,-35.44888687133,
    3.011771440506));
#7602 = VECTOR('',#7603,1.);
#7603 = DIRECTION('',(-1.,0.,0.));
#7604 = PLANE('',#7605);
#7605 = AXIS2_PLACEMENT_3D('',#7606,#7607,#7608);
#7606 = CARTESIAN_POINT('',(-2.594034571176,-35.40995994115,
    2.917792476872));
#7607 = DIRECTION('',(-0.,-0.923881030989,-0.3826798147));
#7608 = DIRECTION('',(0.,0.3826798147,-0.923881030989));
#7609 = ADVANCED_FACE('',(#7610),#7627,.F.);
#7610 = FACE_BOUND('',#7611,.F.);
#7611 = EDGE_LOOP('',(#7612,#7613,#7621));
#7612 = ORIENTED_EDGE('',*,*,#7590,.F.);
#7613 = ORIENTED_EDGE('',*,*,#7614,.F.);
#7614 = EDGE_CURVE('',#7615,#7591,#7617,.T.);
#7615 = VERTEX_POINT('',#7616);
#7616 = CARTESIAN_POINT('',(-4.999967575073,-36.03701019287,
    6.767919287064E-14));
#7617 = LINE('',#7618,#7619);
#7618 = CARTESIAN_POINT('',(-4.999967575073,-36.03701019287,
    6.767919287064E-14));
#7619 = VECTOR('',#7620,1.);
#7620 = DIRECTION('',(0.,0.191654950988,0.98146236798));
#7621 = ORIENTED_EDGE('',*,*,#7622,.T.);
#7622 = EDGE_CURVE('',#7615,#7545,#7623,.T.);
#7623 = LINE('',#7624,#7625);
[truncated: 4,320,510 more chars]
