# Supplementary material for: An Open-Source 3D-Printable Platform for Testing Head-Fixed Cognitive Flexibility in Rodents
Source: eNeuro. 2025 Jan 24;12(1):ENEURO.0364-24.2024. doi: 10.1523/ENEURO.0364-24.2024 (PMC11875048; doi:10.1523/ENEURO.0364-24.2024)
Supplement: FlexRig Repository — Download FlexRig Repository, ZIP file. [file eneuro-12-ENEURO.0364-24.2024-s003.zip › FlexRig-main/3DModels/treadmillSprockets.step]

ISO-10303-21;
HEADER;
FILE_DESCRIPTION(('FreeCAD Model'),'2;1');
FILE_NAME('Open CASCADE Shape Model','2024-12-02T13:58:51',('Author'),(
    ''),'Open CASCADE STEP processor 7.8','FreeCAD','Unknown');
FILE_SCHEMA(('AUTOMOTIVE_DESIGN { 1 0 10303 214 1 1 1 1 }'));
ENDSEC;
DATA;
#1 = APPLICATION_PROTOCOL_DEFINITION('international standard',
  'automotive_design',2000,#2);
#2 = APPLICATION_CONTEXT(
  'core data for automotive mechanical design processes');
#3 = SHAPE_DEFINITION_REPRESENTATION(#4,#10);
#4 = PRODUCT_DEFINITION_SHAPE('','',#5);
#5 = PRODUCT_DEFINITION('design','',#6,#9);
#6 = PRODUCT_DEFINITION_FORMATION('','',#7);
#7 = PRODUCT('treadmillSprockets001 (Solid)',
  'treadmillSprockets001 (Solid)','',(#8));
#8 = PRODUCT_CONTEXT('',#2,'mechanical');
#9 = PRODUCT_DEFINITION_CONTEXT('part definition',#2,'design');
#10 = ADVANCED_BREP_SHAPE_REPRESENTATION('',(#11,#15),#80253);
#11 = AXIS2_PLACEMENT_3D('',#12,#13,#14);
#12 = CARTESIAN_POINT('',(0.,0.,0.));
#13 = DIRECTION('',(0.,0.,1.));
#14 = DIRECTION('',(1.,0.,-0.));
#15 = BREP_WITH_VOIDS('',#16,(#12282,#13388,#25655,#26761,#39028,#40134,
    #52401,#53507,#65774,#66880,#79147));
#16 = CLOSED_SHELL('',(#17,#49,#72,#95,#118,#141,#173,#196,#219,#242,
    #265,#288,#311,#332,#355,#387,#410,#433,#465,#488,#511,#532,#555,
    #578,#594,#617,#640,#663,#695,#718,#741,#773,#796,#819,#840,#863,
    #893,#914,#930,#946,#969,#985,#1008,#1040,#1063,#1086,#1116,#1139,
    #1169,#1190,#1206,#1229,#1245,#1261,#1284,#1307,#1323,#1346,#1362,
    #1385,#1408,#1431,#1454,#1477,#1500,#1523,#1539,#1560,#1592,#1615,
    #1638,#1670,#1693,#1716,#1746,#1769,#1799,#1822,#1845,#1868,#1891,
    #1914,#1937,#1953,#1983,#2006,#2029,#2052,#2075,#2098,#2119,#2135,
    #2151,#2167,#2178,#2199,#2215,#2238,#2261,#2284,#2307,#2337,#2360,
    #2383,#2415,#2438,#2459,#2475,#2498,#2521,#2544,#2567,#2590,#2613,
    #2636,#2659,#2682,#2705,#2728,#2749,#2772,#2795,#2816,#2832,#2848,
    #2859,#2882,#2898,#2914,#2946,#2969,#2992,#3015,#3038,#3061,#3084,
    #3116,#3139,#3171,#3194,#3217,#3240,#3261,#3277,#3298,#3321,#3337,
    #3360,#3383,#3413,#3429,#3450,#3461,#3484,#3516,#3539,#3562,#3583,
    #3606,#3622,#3638,#3654,#3677,#3700,#3716,#3739,#3769,#3790,#3806,
    #3822,#3838,#3859,#3880,#3896,#3907,#3923,#3946,#3962,#3985,#4001,
    #4017,#4028,#4044,#4067,#4090,#4106,#4122,#4138,#4154,#4177,#4193,
    #4216,#4237,#4248,#4264,#4296,#4319,#4351,#4374,#4397,#4420,#4443,
    #4466,#4487,#4503,#4526,#4558,#4581,#4604,#4627,#4650,#4673,#4696,
    #4724,#4747,#4770,#4802,#4825,#4848,#4871,#4894,#4917,#4945,#4961,
    #4984,#5007,#5030,#5046,#5067,#5088,#5111,#5134,#5157,#5180,#5203,
    #5214,#5237,#5260,#5283,#5306,#5329,#5352,#5373,#5384,#5400,#5423,
    #5446,#5462,#5473,#5489,#5512,#5535,#5556,#5579,#5600,#5611,#5632,
    #5643,#5664,#5696,#5719,#5742,#5774,#5797,#5818,#5848,#5871,#5894,
    #5926,#5947,#5963,#5986,#6009,#6032,#6048,#6071,#6094,#6117,#6145,
    #6161,#6184,#6207,#6233,#6249,#6270,#6291,#6307,#6323,#6344,#6360,
    #6376,#6392,#6415,#6438,#6461,#6484,#6507,#6530,#6553,#6583,#6599,
    #6615,#6631,#6647,#6663,#6679,#6695,#6711,#6727,#6743,#6759,#6775,
    #6796,#6812,#6828,#6849,#6872,#6883,#6906,#6936,#6959,#6982,#7005,
    #7028,#7051,#7074,#7097,#7120,#7143,#7166,#7189,#7205,#7221,#7237,
    #7248,#7264,#7280,#7296,#7312,#7328,#7344,#7365,#7376,#7392,#7408,
    #7424,#7447,#7463,#7479,#7495,#7511,#7527,#7543,#7564,#7575,#7596,
    #7607,#7623,#7634,#7655,#7666,#7682,#7698,#7714,#7730,#7746,#7762,
    #7778,#7794,#7810,#7826,#7842,#7858,#7874,#7890,#7911,#7927,#7943,
    #7959,#7975,#7986,#8002,#8013,#8029,#8040,#8056,#8072,#8088,#8111,
    #8134,#8157,#8180,#8210,#8226,#8242,#8265,#8286,#8297,#8320,#8343,
    #8366,#8389,#8412,#8435,#8451,#8467,#8488,#8499,#8510,#8533,#8549,
    #8565,#8581,#8604,#8620,#8641,#8652,#8668,#8684,#8700,#8721,#8737,
    #8753,#8769,#8785,#8796,#8812,#8833,#8849,#8860,#8876,#8899,#8920,
    #8931,#8947,#8970,#8986,#9009,#9025,#9041,#9057,#9073,#9094,#9105,
    #9126,#9137,#9158,#9169,#9185,#9201,#9217,#9228,#9249,#9265,#9276,
    #9292,#9308,#9324,#9345,#9368,#9391,#9407,#9430,#9453,#9476,#9499,
    #9515,#9538,#9554,#9570,#9593,#9609,#9625,#9648,#9664,#9680,#9703,
    #9719,#9742,#9765,#9788,#9809,#9830,#9846,#9862,#9878,#9889,#9912,
    #9928,#9951,#9974,#9997,#10013,#10036,#10052,#10068,#10091,#10107,
    #10123,#10146,#10162,#10178,#10201,#10217,#10240,#10263,#10286,
    #10302,#10318,#10334,#10350,#10366,#10382,#10398,#10414,#10430,
    #10446,#10462,#10478,#10499,#10515,#10531,#10547,#10563,#10579,
    #10595,#10611,#10627,#10643,#10659,#10675,#10691,#10702,#10718,
    #10734,#10750,#10766,#10782,#10798,#10814,#10825,#10841,#10857,
    #10873,#10889,#10905,#10921,#10937,#10953,#10969,#10985,#11001,
    #11017,#11033,#11049,#11070,#11086,#11102,#11118,#11134,#11150,
    #11166,#11177,#11198,#11214,#11225,#11241,#11257,#11268,#11284,
    #11300,#11323,#11346,#11362,#11385,#11401,#11424,#11447,#11463,
    #11486,#11502,#11525,#11541,#11564,#11587,#11603,#11626,#11642,
    #11665,#11681,#11704,#11727,#11743,#11764,#11780,#11791,#11814,
    #11837,#11860,#11876,#11892,#11908,#11931,#11947,#11970,#11986,
    #12009,#12032,#12048,#12071,#12087,#12110,#12126,#12149,#12172,
    #12188,#12211,#12227,#12250,#12266));
#17 = ADVANCED_FACE('',(#18),#44,.T.);
#18 = FACE_BOUND('',#19,.T.);
#19 = EDGE_LOOP('',(#20,#30,#38));
#20 = ORIENTED_EDGE('',*,*,#21,.T.);
#21 = EDGE_CURVE('',#22,#24,#26,.T.);
#22 = VERTEX_POINT('',#23);
#23 = CARTESIAN_POINT('',(-7.147841930389,1.326552629471,3.587500095367)
  );
#24 = VERTEX_POINT('',#25);
#25 = CARTESIAN_POINT('',(-7.147841930389,1.326552629471,19.08749961853)
  );
#26 = LINE('',#27,#28);
#27 = CARTESIAN_POINT('',(-7.147841930389,1.326552629471,3.587500095367)
  );
#28 = VECTOR('',#29,1.);
#29 = DIRECTION('',(0.,0.,1.));
#30 = ORIENTED_EDGE('',*,*,#31,.T.);
#31 = EDGE_CURVE('',#24,#32,#34,.T.);
#32 = VERTEX_POINT('',#33);
#33 = CARTESIAN_POINT('',(-7.525863170624,1.544803261757,3.587500095367)
  );
#34 = LINE('',#35,#36);
#35 = CARTESIAN_POINT('',(-7.147841930389,1.326552629471,19.08749961853)
  );
#36 = VECTOR('',#37,1.);
#37 = DIRECTION('',(-2.437880281365E-02,1.407510626958E-02,
    -0.999603704153));
#38 = ORIENTED_EDGE('',*,*,#39,.T.);
#39 = EDGE_CURVE('',#32,#22,#40,.T.);
#40 = LINE('',#41,#42);
#41 = CARTESIAN_POINT('',(-7.525863170624,1.544803261757,3.587500095367)
  );
#42 = VECTOR('',#43,1.);
#43 = DIRECTION('',(0.866025436047,-0.499999944119,0.));
#44 = PLANE('',#45);
#45 = AXIS2_PLACEMENT_3D('',#46,#47,#48);
#46 = CARTESIAN_POINT('',(-7.243677676502,1.381883415042,11.22991078378)
  );
#47 = DIRECTION('',(-0.499999944119,-0.866025436047,-0.));
#48 = DIRECTION('',(-0.866025436047,0.499999944119,0.));
#49 = ADVANCED_FACE('',(#50),#67,.T.);
#50 = FACE_BOUND('',#51,.T.);
#51 = EDGE_LOOP('',(#52,#60,#61));
#52 = ORIENTED_EDGE('',*,*,#53,.T.);
#53 = EDGE_CURVE('',#54,#32,#56,.T.);
#54 = VERTEX_POINT('',#55);
#55 = CARTESIAN_POINT('',(-7.525863170624,1.544803261757,19.08749961853)
  );
#56 = LINE('',#57,#58);
#57 = CARTESIAN_POINT('',(-7.525863170624,1.544803261757,19.08749961853)
  );
#58 = VECTOR('',#59,1.);
#59 = DIRECTION('',(0.,0.,-1.));
#60 = ORIENTED_EDGE('',*,*,#31,.F.);
#61 = ORIENTED_EDGE('',*,*,#62,.T.);
#62 = EDGE_CURVE('',#24,#54,#63,.T.);
#63 = LINE('',#64,#65);
#64 = CARTESIAN_POINT('',(-7.147841930389,1.326552629471,19.08749961853)
  );
#65 = VECTOR('',#66,1.);
#66 = DIRECTION('',(-0.866025436047,0.499999944119,0.));
#67 = PLANE('',#68);
#68 = AXIS2_PLACEMENT_3D('',#69,#70,#71);
#69 = CARTESIAN_POINT('',(-7.430027424511,1.489472476186,11.445088930117
    ));
#70 = DIRECTION('',(-0.499999944119,-0.866025436047,-0.));
#71 = DIRECTION('',(-0.866025436047,0.499999944119,0.));
#72 = ADVANCED_FACE('',(#73),#90,.T.);
#73 = FACE_BOUND('',#74,.T.);
#74 = EDGE_LOOP('',(#75,#76,#84));
#75 = ORIENTED_EDGE('',*,*,#53,.F.);
#76 = ORIENTED_EDGE('',*,*,#77,.T.);
#77 = EDGE_CURVE('',#54,#78,#80,.T.);
#78 = VERTEX_POINT('',#79);
#79 = CARTESIAN_POINT('',(-11.15691280365,3.650374889374,3.587500095367)
  );
#80 = LINE('',#81,#82);
#81 = CARTESIAN_POINT('',(-7.525863170624,1.544803261757,19.08749961853)
  );
#82 = VECTOR('',#83,1.);
#83 = DIRECTION('',(-0.226117154274,0.131120726146,-0.965234887329));
#84 = ORIENTED_EDGE('',*,*,#85,.T.);
#85 = EDGE_CURVE('',#78,#32,#86,.T.);
#86 = LINE('',#87,#88);
#87 = CARTESIAN_POINT('',(-11.15691280365,3.650374889374,3.587500095367)
  );
#88 = VECTOR('',#89,1.);
#89 = DIRECTION('',(0.865076387346,-0.501640153952,0.));
#90 = PLANE('',#91);
#91 = AXIS2_PLACEMENT_3D('',#92,#93,#94);
#92 = CARTESIAN_POINT('',(-8.554361578463,2.141208512431,10.427723078637
    ));
#93 = DIRECTION('',(-0.501640153952,-0.865076387346,-0.));
#94 = DIRECTION('',(-0.865076387346,0.501640153952,0.));
#95 = ADVANCED_FACE('',(#96),#113,.T.);
#96 = FACE_BOUND('',#97,.T.);
#97 = EDGE_LOOP('',(#98,#106,#107));
#98 = ORIENTED_EDGE('',*,*,#99,.T.);
#99 = EDGE_CURVE('',#100,#78,#102,.T.);
#100 = VERTEX_POINT('',#101);
#101 = CARTESIAN_POINT('',(-11.15691280365,3.650374889374,19.08749961853
    ));
#102 = LINE('',#103,#104);
#103 = CARTESIAN_POINT('',(-11.15691280365,3.650374889374,19.08749961853
    ));
#104 = VECTOR('',#105,1.);
#105 = DIRECTION('',(0.,0.,-1.));
#106 = ORIENTED_EDGE('',*,*,#77,.F.);
#107 = ORIENTED_EDGE('',*,*,#108,.T.);
#108 = EDGE_CURVE('',#54,#100,#109,.T.);
#109 = LINE('',#110,#111);
#110 = CARTESIAN_POINT('',(-7.525863170624,1.544803261757,19.08749961853
    ));
#111 = VECTOR('',#112,1.);
#112 = DIRECTION('',(-0.865076387346,0.501640153952,0.));
#113 = PLANE('',#114);
#114 = AXIS2_PLACEMENT_3D('',#115,#116,#117);
#115 = CARTESIAN_POINT('',(-10.12841439581,3.053969638699,
    12.247276635261));
#116 = DIRECTION('',(-0.501640153952,-0.865076387346,-0.));
#117 = DIRECTION('',(-0.865076387346,0.501640153952,0.));
#118 = ADVANCED_FACE('',(#119),#136,.T.);
#119 = FACE_BOUND('',#120,.T.);
#120 = EDGE_LOOP('',(#121,#122,#130));
#121 = ORIENTED_EDGE('',*,*,#85,.F.);
#122 = ORIENTED_EDGE('',*,*,#123,.F.);
#123 = EDGE_CURVE('',#124,#78,#126,.T.);
#124 = VERTEX_POINT('',#125);
#125 = CARTESIAN_POINT('',(-7.525863170624,-1.544803261757,
    3.587500095367));
#126 = LINE('',#127,#128);
#127 = CARTESIAN_POINT('',(-7.525863170624,-1.544803261757,
    3.587500095367));
#128 = VECTOR('',#129,1.);
#129 = DIRECTION('',(-0.572871872643,0.819644933818,0.));
#130 = ORIENTED_EDGE('',*,*,#131,.T.);
#131 = EDGE_CURVE('',#124,#32,#132,.T.);
#132 = LINE('',#133,#134);
#133 = CARTESIAN_POINT('',(-7.525863170624,-1.544803261757,
    3.587500095367));
#134 = VECTOR('',#135,1.);
#135 = DIRECTION('',(0.,1.,0.));
#136 = PLANE('',#137);
#137 = AXIS2_PLACEMENT_3D('',#138,#139,#140);
#138 = CARTESIAN_POINT('',(-8.929708705693,1.289949174551,3.587500095367
    ));
#139 = DIRECTION('',(0.,0.,1.));
#140 = DIRECTION('',(1.,0.,-0.));
#141 = ADVANCED_FACE('',(#142),#168,.T.);
#142 = FACE_BOUND('',#143,.T.);
#143 = EDGE_LOOP('',(#144,#154,#162));
#144 = ORIENTED_EDGE('',*,*,#145,.T.);
#145 = EDGE_CURVE('',#146,#148,#150,.T.);
#146 = VERTEX_POINT('',#147);
#147 = CARTESIAN_POINT('',(-7.147841930389,-1.326552629471,
    19.08749961853));
#148 = VERTEX_POINT('',#149);
#149 = CARTESIAN_POINT('',(-6.839189052582,-1.017899632454,
    19.08749961853));
#150 = LINE('',#151,#152);
#151 = CARTESIAN_POINT('',(-7.147841930389,-1.326552629471,
    19.08749961853));
#152 = VECTOR('',#153,1.);
#153 = DIRECTION('',(0.707106644636,0.707106917737,0.));
#154 = ORIENTED_EDGE('',*,*,#155,.T.);
#155 = EDGE_CURVE('',#148,#156,#158,.T.);
#156 = VERTEX_POINT('',#157);
#157 = CARTESIAN_POINT('',(-7.147841930389,-1.326552629471,
    3.587500095367));
#158 = LINE('',#159,#160);
#159 = CARTESIAN_POINT('',(-6.839189052582,-1.017899632454,
    19.08749961853));
#160 = VECTOR('',#161,1.);
#161 = DIRECTION('',(-1.990519803392E-02,-1.99052057218E-02,
    -0.999603704413));
#162 = ORIENTED_EDGE('',*,*,#163,.T.);
#163 = EDGE_CURVE('',#156,#146,#164,.T.);
#164 = LINE('',#165,#166);
#165 = CARTESIAN_POINT('',(-7.147841930389,-1.326552629471,
    3.587500095367));
#166 = VECTOR('',#167,1.);
#167 = DIRECTION('',(0.,0.,1.));
#168 = PLANE('',#169);
#169 = AXIS2_PLACEMENT_3D('',#170,#171,#172);
#170 = CARTESIAN_POINT('',(-7.069592415411,-1.248303084271,
    11.445088895325));
#171 = DIRECTION('',(-0.707106917737,0.707106644636,0.));
#172 = DIRECTION('',(-0.707106644636,-0.707106917737,0.));
#173 = ADVANCED_FACE('',(#174),#191,.T.);
#174 = FACE_BOUND('',#175,.T.);
#175 = EDGE_LOOP('',(#176,#184,#185));
#176 = ORIENTED_EDGE('',*,*,#177,.T.);
#177 = EDGE_CURVE('',#178,#156,#180,.T.);
#178 = VERTEX_POINT('',#179);
#179 = CARTESIAN_POINT('',(-6.839189052582,-1.017899632454,
    3.587500095367));
#180 = LINE('',#181,#182);
#181 = CARTESIAN_POINT('',(-6.839189052582,-1.017899632454,
    3.587500095367));
#182 = VECTOR('',#183,1.);
#183 = DIRECTION('',(-0.707106644636,-0.707106917737,0.));
#184 = ORIENTED_EDGE('',*,*,#155,.F.);
#185 = ORIENTED_EDGE('',*,*,#186,.T.);
#186 = EDGE_CURVE('',#148,#178,#187,.T.);
#187 = LINE('',#188,#189);
#188 = CARTESIAN_POINT('',(-6.839189052582,-1.017899632454,
    19.08749961853));
#189 = VECTOR('',#190,1.);
#190 = DIRECTION('',(0.,0.,-1.));
#191 = PLANE('',#192);
#192 = AXIS2_PLACEMENT_3D('',#193,#194,#195);
#193 = CARTESIAN_POINT('',(-6.91743856756,-1.096149177654,
    11.229910818573));
#194 = DIRECTION('',(-0.707106917737,0.707106644636,0.));
#195 = DIRECTION('',(-0.707106644636,-0.707106917737,0.));
#196 = ADVANCED_FACE('',(#197),#214,.T.);
#197 = FACE_BOUND('',#198,.T.);
#198 = EDGE_LOOP('',(#199,#207,#213));
#199 = ORIENTED_EDGE('',*,*,#200,.T.);
#200 = EDGE_CURVE('',#148,#201,#203,.T.);
#201 = VERTEX_POINT('',#202);
#202 = CARTESIAN_POINT('',(-6.620938301086,-0.639878451824,
    19.08749961853));
#203 = LINE('',#204,#205);
#204 = CARTESIAN_POINT('',(-6.839189052582,-1.017899632454,
    19.08749961853));
#205 = VECTOR('',#206,1.);
#206 = DIRECTION('',(0.500000208074,0.866025283653,0.));
#207 = ORIENTED_EDGE('',*,*,#208,.T.);
#208 = EDGE_CURVE('',#201,#178,#209,.T.);
#209 = LINE('',#210,#211);
#210 = CARTESIAN_POINT('',(-6.620938301086,-0.639878451824,
    19.08749961853));
#211 = VECTOR('',#212,1.);
#212 = DIRECTION('',(-1.407511395725E-02,-2.437879896936E-02,
    -0.999603704139));
#213 = ORIENTED_EDGE('',*,*,#186,.F.);
#214 = PLANE('',#215);
#215 = AXIS2_PLACEMENT_3D('',#216,#217,#218);
#216 = CARTESIAN_POINT('',(-6.783858236775,-0.922063901428,
    11.445088932058));
#217 = DIRECTION('',(-0.866025283653,0.500000208074,-0.));
#218 = DIRECTION('',(-0.500000208074,-0.866025283653,0.));
#219 = ADVANCED_FACE('',(#220),#237,.T.);
#220 = FACE_BOUND('',#221,.T.);
#221 = EDGE_LOOP('',(#222,#230,#231));
#222 = ORIENTED_EDGE('',*,*,#223,.T.);
#223 = EDGE_CURVE('',#224,#178,#226,.T.);
#224 = VERTEX_POINT('',#225);
#225 = CARTESIAN_POINT('',(-6.620938301086,-0.639878451824,
    3.587500095367));
#226 = LINE('',#227,#228);
#227 = CARTESIAN_POINT('',(-6.620938301086,-0.639878451824,
    3.587500095367));
#228 = VECTOR('',#229,1.);
#229 = DIRECTION('',(-0.500000208074,-0.866025283653,0.));
#230 = ORIENTED_EDGE('',*,*,#208,.F.);
#231 = ORIENTED_EDGE('',*,*,#232,.T.);
#232 = EDGE_CURVE('',#201,#224,#233,.T.);
#233 = LINE('',#234,#235);
#234 = CARTESIAN_POINT('',(-6.620938301086,-0.639878451824,
    19.08749961853));
#235 = VECTOR('',#236,1.);
#236 = DIRECTION('',(0.,0.,-1.));
#237 = PLANE('',#238);
#238 = AXIS2_PLACEMENT_3D('',#239,#240,#241);
#239 = CARTESIAN_POINT('',(-6.676269116893,-0.73571418285,11.22991078184
    ));
#240 = DIRECTION('',(-0.866025283653,0.500000208074,-0.));
#241 = DIRECTION('',(-0.500000208074,-0.866025283653,0.));
#242 = ADVANCED_FACE('',(#243),#260,.T.);
#243 = FACE_BOUND('',#244,.T.);
#244 = EDGE_LOOP('',(#245,#253,#259));
#245 = ORIENTED_EDGE('',*,*,#246,.T.);
#246 = EDGE_CURVE('',#201,#247,#249,.T.);
#247 = VERTEX_POINT('',#248);
#248 = CARTESIAN_POINT('',(-6.507963657379,-0.218250632286,
    19.08749961853));
#249 = LINE('',#250,#251);
#250 = CARTESIAN_POINT('',(-6.620938301086,-0.639878451824,
    19.08749961853));
#251 = VECTOR('',#252,1.);
#252 = DIRECTION('',(0.258818638886,0.965925935134,0.));
#253 = ORIENTED_EDGE('',*,*,#254,.T.);
#254 = EDGE_CURVE('',#247,#224,#255,.T.);
#255 = LINE('',#256,#257);
#256 = CARTESIAN_POINT('',(-6.507963657379,-0.218250632286,
    19.08749961853));
#257 = VECTOR('',#258,1.);
#258 = DIRECTION('',(-7.285798440306E-03,-2.719101569322E-02,
    -0.999603704378));
#259 = ORIENTED_EDGE('',*,*,#232,.F.);
#260 = PLANE('',#261);
#261 = AXIS2_PLACEMENT_3D('',#262,#263,#264);
#262 = CARTESIAN_POINT('',(-6.592297028913,-0.53298758907,
    11.445088899996));
#263 = DIRECTION('',(-0.965925935134,0.258818638886,-0.));
#264 = DIRECTION('',(-0.258818638886,-0.965925935134,0.));
#265 = ADVANCED_FACE('',(#266),#283,.T.);
#266 = FACE_BOUND('',#267,.T.);
#267 = EDGE_LOOP('',(#268,#276,#277));
#268 = ORIENTED_EDGE('',*,*,#269,.T.);
#269 = EDGE_CURVE('',#270,#224,#272,.T.);
#270 = VERTEX_POINT('',#271);
#271 = CARTESIAN_POINT('',(-6.507963657379,-0.218250632286,
    3.587500095367));
#272 = LINE('',#273,#274);
#273 = CARTESIAN_POINT('',(-6.507963657379,-0.218250632286,
    3.587500095367));
#274 = VECTOR('',#275,1.);
#275 = DIRECTION('',(-0.258818638886,-0.965925935134,0.));
#276 = ORIENTED_EDGE('',*,*,#254,.F.);
#277 = ORIENTED_EDGE('',*,*,#278,.T.);
#278 = EDGE_CURVE('',#247,#270,#279,.T.);
#279 = LINE('',#280,#281);
#280 = CARTESIAN_POINT('',(-6.507963657379,-0.218250632286,
    19.08749961853));
#281 = VECTOR('',#282,1.);
#282 = DIRECTION('',(0.,0.,-1.));
#283 = PLANE('',#284);
#284 = AXIS2_PLACEMENT_3D('',#285,#286,#287);
#285 = CARTESIAN_POINT('',(-6.536604929552,-0.32514149504,
    11.229910813902));
#286 = DIRECTION('',(-0.965925935134,0.258818638886,-0.));
#287 = DIRECTION('',(-0.258818638886,-0.965925935134,0.));
#288 = ADVANCED_FACE('',(#289),#306,.T.);
#289 = FACE_BOUND('',#290,.T.);
#290 = EDGE_LOOP('',(#291,#292,#300));
#291 = ORIENTED_EDGE('',*,*,#163,.F.);
#292 = ORIENTED_EDGE('',*,*,#293,.F.);
#293 = EDGE_CURVE('',#294,#156,#296,.T.);
#294 = VERTEX_POINT('',#295);
#295 = CARTESIAN_POINT('',(-7.525863170624,-1.544803261757,
    19.08749961853));
#296 = LINE('',#297,#298);
#297 = CARTESIAN_POINT('',(-7.525863170624,-1.544803261757,
    19.08749961853));
#298 = VECTOR('',#299,1.);
#299 = DIRECTION('',(2.437880281365E-02,1.407510626958E-02,
    -0.999603704153));
#300 = ORIENTED_EDGE('',*,*,#301,.T.);
#301 = EDGE_CURVE('',#294,#146,#302,.T.);
#302 = LINE('',#303,#304);
#303 = CARTESIAN_POINT('',(-7.525863170624,-1.544803261757,
    19.08749961853));
#304 = VECTOR('',#305,1.);
#305 = DIRECTION('',(0.866025436047,0.499999944119,0.));
#306 = PLANE('',#307);
#307 = AXIS2_PLACEMENT_3D('',#308,#309,#310);
#308 = CARTESIAN_POINT('',(-7.243677676502,-1.381883415042,
    11.445088930117));
#309 = DIRECTION('',(-0.499999944119,0.866025436047,0.));
#310 = DIRECTION('',(0.866025436047,0.499999944119,0.));
#311 = ADVANCED_FACE('',(#312),#327,.T.);
#312 = FACE_BOUND('',#313,.T.);
#313 = EDGE_LOOP('',(#314,#320,#321));
#314 = ORIENTED_EDGE('',*,*,#315,.T.);
#315 = EDGE_CURVE('',#124,#294,#316,.T.);
#316 = LINE('',#317,#318);
#317 = CARTESIAN_POINT('',(-7.525863170624,-1.544803261757,
    3.587500095367));
#318 = VECTOR('',#319,1.);
#319 = DIRECTION('',(0.,0.,1.));
#320 = ORIENTED_EDGE('',*,*,#293,.T.);
#321 = ORIENTED_EDGE('',*,*,#322,.T.);
#322 = EDGE_CURVE('',#156,#124,#323,.T.);
#323 = LINE('',#324,#325);
#324 = CARTESIAN_POINT('',(-7.147841930389,-1.326552629471,
    3.587500095367));
#325 = VECTOR('',#326,1.);
#326 = DIRECTION('',(-0.866025436047,-0.499999944119,0.));
#327 = PLANE('',#328);
#328 = AXIS2_PLACEMENT_3D('',#329,#330,#331);
#329 = CARTESIAN_POINT('',(-7.430027424511,-1.489472476186,
    11.22991078378));
#330 = DIRECTION('',(-0.499999944119,0.866025436047,0.));
#331 = DIRECTION('',(0.866025436047,0.499999944119,0.));
#332 = ADVANCED_FACE('',(#333),#350,.T.);
#333 = FACE_BOUND('',#334,.T.);
#334 = EDGE_LOOP('',(#335,#336,#344));
#335 = ORIENTED_EDGE('',*,*,#315,.F.);
#336 = ORIENTED_EDGE('',*,*,#337,.F.);
#337 = EDGE_CURVE('',#338,#124,#340,.T.);
#338 = VERTEX_POINT('',#339);
#339 = CARTESIAN_POINT('',(-11.15691280365,-3.650374889374,
    19.08749961853));
#340 = LINE('',#341,#342);
#341 = CARTESIAN_POINT('',(-11.15691280365,-3.650374889374,
    19.08749961853));
#342 = VECTOR('',#343,1.);
#343 = DIRECTION('',(0.226117154274,0.131120726146,-0.965234887329));
#344 = ORIENTED_EDGE('',*,*,#345,.T.);
#345 = EDGE_CURVE('',#338,#294,#346,.T.);
#346 = LINE('',#347,#348);
#347 = CARTESIAN_POINT('',(-11.15691280365,-3.650374889374,
    19.08749961853));
#348 = VECTOR('',#349,1.);
#349 = DIRECTION('',(0.865076387346,0.501640153952,0.));
#350 = PLANE('',#351);
#351 = AXIS2_PLACEMENT_3D('',#352,#353,#354);
#352 = CARTESIAN_POINT('',(-8.554361578463,-2.141208512431,
    12.247276635261));
#353 = DIRECTION('',(-0.501640153952,0.865076387346,0.));
#354 = DIRECTION('',(0.865076387346,0.501640153952,0.));
#355 = ADVANCED_FACE('',(#356),#382,.T.);
#356 = FACE_BOUND('',#357,.T.);
#357 = EDGE_LOOP('',(#358,#368,#376));
#358 = ORIENTED_EDGE('',*,*,#359,.T.);
#359 = EDGE_CURVE('',#360,#362,#364,.T.);
#360 = VERTEX_POINT('',#361);
#361 = CARTESIAN_POINT('',(3.86199092865,1.599469184875,2.587243318558)
  );
#362 = VERTEX_POINT('',#363);
#363 = CARTESIAN_POINT('',(3.862001180649,1.59969329834,0.));
#364 = LINE('',#365,#366);
#365 = CARTESIAN_POINT('',(3.86199092865,1.599469184875,2.587243318558)
  );
#366 = VECTOR('',#367,1.);
#367 = DIRECTION('',(3.962518248395E-06,8.662249194167E-05,
    -0.99999999624));
#368 = ORIENTED_EDGE('',*,*,#369,.T.);
#369 = EDGE_CURVE('',#362,#370,#372,.T.);
#370 = VERTEX_POINT('',#371);
#371 = CARTESIAN_POINT('',(3.31636428833,2.544522047043,2.587243318558)
  );
#372 = LINE('',#373,#374);
#373 = CARTESIAN_POINT('',(3.862001180649,1.59969329834,0.));
#374 = VECTOR('',#375,1.);
#375 = DIRECTION('',(-0.194322711431,0.336490598181,0.921418884741));
#376 = ORIENTED_EDGE('',*,*,#377,.T.);
#377 = EDGE_CURVE('',#370,#360,#378,.T.);
#378 = LINE('',#379,#380);
#379 = CARTESIAN_POINT('',(3.31636428833,2.544522047043,2.587243318558)
  );
#380 = VECTOR('',#381,1.);
#381 = DIRECTION('',(0.50000007969,-0.866025357775,0.));
#382 = PLANE('',#383);
#383 = AXIS2_PLACEMENT_3D('',#384,#385,#386);
#384 = CARTESIAN_POINT('',(3.697999685662,1.883610878757,1.511257250889)
  );
#385 = DIRECTION('',(0.866025356829,0.500000079144,4.674289428214E-05));
#386 = DIRECTION('',(-0.50000007969,0.866025357775,0.));
#387 = ADVANCED_FACE('',(#388),#405,.T.);
#388 = FACE_BOUND('',#389,.T.);
#389 = EDGE_LOOP('',(#390,#398,#399));
#390 = ORIENTED_EDGE('',*,*,#391,.T.);
#391 = EDGE_CURVE('',#392,#370,#394,.T.);
#392 = VERTEX_POINT('',#393);
#393 = CARTESIAN_POINT('',(3.316375732422,2.544744491577,0.));
#394 = LINE('',#395,#396);
#395 = CARTESIAN_POINT('',(3.316375732422,2.544744491577,0.));
#396 = VECTOR('',#397,1.);
#397 = DIRECTION('',(-4.423276184493E-06,-8.597743083608E-05,
    0.999999996294));
#398 = ORIENTED_EDGE('',*,*,#369,.F.);
#399 = ORIENTED_EDGE('',*,*,#400,.T.);
#400 = EDGE_CURVE('',#362,#392,#401,.T.);
#401 = LINE('',#402,#403);
#402 = CARTESIAN_POINT('',(3.862001180649,1.59969329834,0.));
#403 = VECTOR('',#404,1.);
#404 = DIRECTION('',(-0.499999922621,0.866025448459,0.));
#405 = PLANE('',#406);
#406 = AXIS2_PLACEMENT_3D('',#407,#408,#409);
#407 = CARTESIAN_POINT('',(3.480366087096,2.260604052675,1.075986406296)
  );
#408 = DIRECTION('',(0.86602544751,0.499999922073,4.681937862875E-05));
#409 = DIRECTION('',(-0.499999922621,0.866025448459,-3.388131789017E-21)
  );
#410 = ADVANCED_FACE('',(#411),#428,.T.);
#411 = FACE_BOUND('',#412,.T.);
#412 = EDGE_LOOP('',(#413,#414,#422));
#413 = ORIENTED_EDGE('',*,*,#391,.F.);
#414 = ORIENTED_EDGE('',*,*,#415,.F.);
#415 = EDGE_CURVE('',#416,#392,#418,.T.);
#416 = VERTEX_POINT('',#417);
#417 = CARTESIAN_POINT('',(2.544731855392,3.31615447998,2.587243318558)
  );
#418 = LINE('',#419,#420);
#419 = CARTESIAN_POINT('',(2.544731855392,3.31615447998,2.587243318558)
  );
#420 = VECTOR('',#421,1.);
#421 = DIRECTION('',(0.274811158258,-0.274727861797,-0.921413820848));
#422 = ORIENTED_EDGE('',*,*,#423,.T.);
#423 = EDGE_CURVE('',#416,#370,#424,.T.);
#424 = LINE('',#425,#426);
#425 = CARTESIAN_POINT('',(2.544731855392,3.31615447998,2.587243318558)
  );
#426 = VECTOR('',#427,1.);
#427 = DIRECTION('',(0.707106781187,-0.707106781187,0.));
#428 = PLANE('',#429);
#429 = AXIS2_PLACEMENT_3D('',#430,#431,#432);
#430 = CARTESIAN_POINT('',(3.08444406192,2.776539543403,1.51125672402));
#431 = DIRECTION('',(0.707106779742,0.707106779742,6.392295306458E-05));
#432 = DIRECTION('',(0.707106781187,-0.707106781187,0.));
#433 = ADVANCED_FACE('',(#434),#460,.T.);
#434 = FACE_BOUND('',#435,.T.);
#435 = EDGE_LOOP('',(#436,#446,#454));
#436 = ORIENTED_EDGE('',*,*,#437,.T.);
#437 = EDGE_CURVE('',#438,#440,#442,.T.);
#438 = VERTEX_POINT('',#439);
#439 = CARTESIAN_POINT('',(0.545625567436,4.144437789917,0.));
#440 = VERTEX_POINT('',#441);
#441 = CARTESIAN_POINT('',(0.545609295368,4.144218444824,2.587243318558)
  );
#442 = LINE('',#443,#444);
#443 = CARTESIAN_POINT('',(0.545625567436,4.144437789917,0.));
#444 = VECTOR('',#445,1.);
#445 = DIRECTION('',(-6.289345825406E-06,-8.477946021061E-05,
    0.999999996386));
#446 = ORIENTED_EDGE('',*,*,#447,.T.);
#447 = EDGE_CURVE('',#440,#448,#450,.T.);
#448 = VERTEX_POINT('',#449);
#449 = CARTESIAN_POINT('',(1.59969329834,3.862001180649,0.));
#450 = LINE('',#451,#452);
#451 = CARTESIAN_POINT('',(0.545609295368,4.144218444824,2.587243318558)
  );
#452 = VECTOR('',#453,1.);
#453 = DIRECTION('',(0.37539309531,-0.100506612424,-0.921400263106));
#454 = ORIENTED_EDGE('',*,*,#455,.T.);
#455 = EDGE_CURVE('',#448,#438,#456,.T.);
#456 = LINE('',#457,#458);
#457 = CARTESIAN_POINT('',(1.59969329834,3.862001180649,0.));
#458 = VECTOR('',#459,1.);
#459 = DIRECTION('',(-0.965925823539,0.258819055367,0.));
#460 = PLANE('',#461);
#461 = AXIS2_PLACEMENT_3D('',#462,#463,#464);
#462 = CARTESIAN_POINT('',(0.862434968662,4.059455928107,1.075988285079)
  );
#463 = DIRECTION('',(0.258819054464,0.96592582017,8.3518472479E-05));
#464 = DIRECTION('',(0.965925823539,-0.258819055367,0.));
#465 = ADVANCED_FACE('',(#466),#483,.T.);
#466 = FACE_BOUND('',#467,.T.);
#467 = EDGE_LOOP('',(#468,#476,#477));
#468 = ORIENTED_EDGE('',*,*,#469,.T.);
#469 = EDGE_CURVE('',#470,#448,#472,.T.);
#470 = VERTEX_POINT('',#471);
#471 = CARTESIAN_POINT('',(1.599678874016,3.8617811203,2.587243318558));
#472 = LINE('',#473,#474);
#473 = CARTESIAN_POINT('',(1.599678874016,3.8617811203,2.587243318558));
#474 = VECTOR('',#475,1.);
#475 = DIRECTION('',(5.575171024612E-06,8.505591497053E-05,
    -0.999999996367));
#476 = ORIENTED_EDGE('',*,*,#447,.F.);
#477 = ORIENTED_EDGE('',*,*,#478,.T.);
#478 = EDGE_CURVE('',#440,#470,#479,.T.);
#479 = LINE('',#480,#481);
#480 = CARTESIAN_POINT('',(0.545609295368,4.144218444824,2.587243318558)
  );
#481 = VECTOR('',#482,1.);
#482 = DIRECTION('',(0.965925773103,-0.258819243597,0.));
#483 = PLANE('',#484);
#484 = AXIS2_PLACEMENT_3D('',#485,#486,#487);
#485 = CARTESIAN_POINT('',(1.282868085137,3.946763511632,1.511255360251)
  );
#486 = DIRECTION('',(0.258819242692,0.965925769727,8.360066198394E-05));
#487 = DIRECTION('',(0.965925773103,-0.258819243597,3.388131789017E-21)
  );
#488 = ADVANCED_FACE('',(#489),#506,.T.);
#489 = FACE_BOUND('',#490,.T.);
#490 = EDGE_LOOP('',(#491,#492,#500));
#491 = ORIENTED_EDGE('',*,*,#469,.F.);
#492 = ORIENTED_EDGE('',*,*,#493,.T.);
#493 = EDGE_CURVE('',#470,#494,#496,.T.);
#494 = VERTEX_POINT('',#495);
#495 = CARTESIAN_POINT('',(2.544744491577,3.316375732422,0.));
#496 = LINE('',#497,#498);
#497 = CARTESIAN_POINT('',(1.599678874016,3.8617811203,2.587243318558));
#498 = VECTOR('',#499,1.);
#499 = DIRECTION('',(0.336570792703,-0.194237860664,-0.921407485852));
#500 = ORIENTED_EDGE('',*,*,#501,.T.);
#501 = EDGE_CURVE('',#494,#448,#502,.T.);
#502 = LINE('',#503,#504);
#503 = CARTESIAN_POINT('',(2.544744491577,3.316375732422,0.));
#504 = VECTOR('',#505,1.);
#505 = DIRECTION('',(-0.866025448459,0.499999922621,0.));
#506 = PLANE('',#507);
#507 = AXIS2_PLACEMENT_3D('',#508,#509,#510);
#508 = CARTESIAN_POINT('',(1.883736237248,3.697913964723,1.075987571798)
  );
#509 = DIRECTION('',(0.49999992116,0.866025445929,7.644817204175E-05));
#510 = DIRECTION('',(0.866025448459,-0.499999922621,0.));
#511 = ADVANCED_FACE('',(#512),#527,.T.);
#512 = FACE_BOUND('',#513,.T.);
#513 = EDGE_LOOP('',(#514,#520,#521));
#514 = ORIENTED_EDGE('',*,*,#515,.T.);
#515 = EDGE_CURVE('',#416,#494,#516,.T.);
#516 = LINE('',#517,#518);
#517 = CARTESIAN_POINT('',(2.544731855392,3.31615447998,2.587243318558)
  );
#518 = VECTOR('',#519,1.);
#519 = DIRECTION('',(4.88403412056E-06,8.551667290339E-05,
    -0.999999996332));
#520 = ORIENTED_EDGE('',*,*,#493,.F.);
#521 = ORIENTED_EDGE('',*,*,#522,.T.);
#522 = EDGE_CURVE('',#470,#416,#523,.T.);
#523 = LINE('',#524,#525);
#524 = CARTESIAN_POINT('',(1.599678874016,3.8617811203,2.587243318558));
#525 = VECTOR('',#526,1.);
#526 = DIRECTION('',(0.866025385086,-0.500000032387,0.));
#527 = PLANE('',#528);
#528 = AXIS2_PLACEMENT_3D('',#529,#530,#531);
#529 = CARTESIAN_POINT('',(2.260687573064,3.480242585923,1.511256102513)
  );
#530 = DIRECTION('',(0.500000030924,0.866025382551,7.650162685766E-05));
#531 = DIRECTION('',(0.866025385086,-0.500000032387,6.776263578034E-21)
  );
#532 = ADVANCED_FACE('',(#533),#550,.T.);
#533 = FACE_BOUND('',#534,.T.);
#534 = EDGE_LOOP('',(#535,#536,#544));
#535 = ORIENTED_EDGE('',*,*,#437,.F.);
#536 = ORIENTED_EDGE('',*,*,#537,.F.);
#537 = EDGE_CURVE('',#538,#438,#540,.T.);
#538 = VERTEX_POINT('',#539);
#539 = CARTESIAN_POINT('',(-0.545643866062,4.144218444824,2.587243318558
    ));
#540 = LINE('',#541,#542);
#541 = CARTESIAN_POINT('',(-0.545643866062,4.144218444824,2.587243318558
    ));
#542 = VECTOR('',#543,1.);
#543 = DIRECTION('',(0.388632830896,7.81151764459E-05,-0.921392704903));
#544 = ORIENTED_EDGE('',*,*,#545,.T.);
#545 = EDGE_CURVE('',#538,#440,#546,.T.);
#546 = LINE('',#547,#548);
#547 = CARTESIAN_POINT('',(-0.545643866062,4.144218444824,2.587243318558
    ));
#548 = VECTOR('',#549,1.);
#549 = DIRECTION('',(1.,0.,0.));
#550 = PLANE('',#551);
#551 = AXIS2_PLACEMENT_3D('',#552,#553,#554);
#552 = CARTESIAN_POINT('',(0.217622406553,4.144309666569,1.511254583127)
  );
#553 = DIRECTION('',(0.,0.999999996406,8.477946021228E-05));
#554 = DIRECTION('',(0.,-8.477946021228E-05,0.999999996406));
#555 = ADVANCED_FACE('',(#556),#573,.T.);
#556 = FACE_BOUND('',#557,.T.);
#557 = EDGE_LOOP('',(#558,#566,#567));
#558 = ORIENTED_EDGE('',*,*,#559,.T.);
#559 = EDGE_CURVE('',#560,#538,#562,.T.);
#560 = VERTEX_POINT('',#561);
#561 = CARTESIAN_POINT('',(-0.545625567436,4.144437789917,0.));
#562 = LINE('',#563,#564);
#563 = CARTESIAN_POINT('',(-0.545625567436,4.144437789917,0.));
#564 = VECTOR('',#565,1.);
#565 = DIRECTION('',(-7.072634316446E-06,-8.477946021016E-05,
    0.999999996381));
#566 = ORIENTED_EDGE('',*,*,#537,.T.);
#567 = ORIENTED_EDGE('',*,*,#568,.T.);
#568 = EDGE_CURVE('',#438,#560,#569,.T.);
#569 = LINE('',#570,#571);
#570 = CARTESIAN_POINT('',(0.545625567436,4.144437789917,0.));
#571 = VECTOR('',#572,1.);
#572 = DIRECTION('',(-1.,0.,0.));
#573 = PLANE('',#574);
#574 = AXIS2_PLACEMENT_3D('',#575,#576,#577);
#575 = CARTESIAN_POINT('',(-0.217640198543,4.144346568144,1.075989071601
    ));
#576 = DIRECTION('',(0.,0.999999996406,8.477946021228E-05));
#577 = DIRECTION('',(0.,-8.477946021228E-05,0.999999996406));
#578 = ADVANCED_FACE('',(#579),#589,.T.);
#579 = FACE_BOUND('',#580,.T.);
#580 = EDGE_LOOP('',(#581,#582,#583));
#581 = ORIENTED_EDGE('',*,*,#515,.F.);
#582 = ORIENTED_EDGE('',*,*,#415,.T.);
#583 = ORIENTED_EDGE('',*,*,#584,.T.);
#584 = EDGE_CURVE('',#392,#494,#585,.T.);
#585 = LINE('',#586,#587);
#586 = CARTESIAN_POINT('',(3.316375732422,2.544744491577,0.));
#587 = VECTOR('',#588,1.);
#588 = DIRECTION('',(-0.707106781187,0.707106781187,0.));
#589 = PLANE('',#590);
#590 = AXIS2_PLACEMENT_3D('',#591,#592,#593);
#591 = CARTESIAN_POINT('',(2.776663823922,3.084359130102,1.075986874194)
  );
#592 = DIRECTION('',(0.707106779742,0.707106779742,6.392295306457E-05));
#593 = DIRECTION('',(0.707106781187,-0.707106781187,0.));
#594 = ADVANCED_FACE('',(#595),#612,.T.);
#595 = FACE_BOUND('',#596,.T.);
#596 = EDGE_LOOP('',(#597,#598,#606));
#597 = ORIENTED_EDGE('',*,*,#559,.F.);
#598 = ORIENTED_EDGE('',*,*,#599,.F.);
#599 = EDGE_CURVE('',#600,#560,#602,.T.);
#600 = VERTEX_POINT('',#601);
#601 = CARTESIAN_POINT('',(-1.59971344471,3.8617811203,2.587243318558));
#602 = LINE('',#603,#604);
#603 = CARTESIAN_POINT('',(-1.59971344471,3.8617811203,2.587243318558));
#604 = VECTOR('',#605,1.);
#605 = DIRECTION('',(0.375388372017,0.100661462232,-0.921385283243));
#606 = ORIENTED_EDGE('',*,*,#607,.T.);
#607 = EDGE_CURVE('',#600,#538,#608,.T.);
#608 = LINE('',#609,#610);
#609 = CARTESIAN_POINT('',(-1.59971344471,3.8617811203,2.587243318558));
#610 = VECTOR('',#611,1.);
#611 = DIRECTION('',(0.965925773103,0.258819243597,0.));
#612 = PLANE('',#613);
#613 = AXIS2_PLACEMENT_3D('',#614,#615,#616);
#614 = CARTESIAN_POINT('',(-0.862454523182,4.05941839801,1.511253828558)
  );
#615 = DIRECTION('',(-0.258819242767,0.965925770007,8.00601318159E-05));
#616 = DIRECTION('',(0.965925773103,0.258819243597,0.));
#617 = ADVANCED_FACE('',(#618),#635,.T.);
#618 = FACE_BOUND('',#619,.T.);
#619 = EDGE_LOOP('',(#620,#628,#629));
#620 = ORIENTED_EDGE('',*,*,#621,.T.);
#621 = EDGE_CURVE('',#622,#600,#624,.T.);
#622 = VERTEX_POINT('',#623);
#623 = CARTESIAN_POINT('',(-1.59969329834,3.862001180649,0.));
#624 = LINE('',#625,#626);
#625 = CARTESIAN_POINT('',(-1.59969329834,3.862001180649,0.));
#626 = VECTOR('',#627,1.);
#627 = DIRECTION('',(-7.786809116905E-06,-8.505591496927E-05,
    0.999999996352));
#628 = ORIENTED_EDGE('',*,*,#599,.T.);
#629 = ORIENTED_EDGE('',*,*,#630,.T.);
#630 = EDGE_CURVE('',#560,#622,#631,.T.);
#631 = LINE('',#632,#633);
#632 = CARTESIAN_POINT('',(-0.545625567436,4.144437789917,0.));
#633 = VECTOR('',#634,1.);
#634 = DIRECTION('',(-0.965925823539,-0.258819055367,0.));
#635 = PLANE('',#636);
#636 = AXIS2_PLACEMENT_3D('',#637,#638,#639);
#637 = CARTESIAN_POINT('',(-1.282884028882,3.946800697884,1.075989816774
    ));
#638 = DIRECTION('',(-0.258819054535,0.965925820437,8.014233016854E-05)
  );
#639 = DIRECTION('',(0.965925823539,0.258819055367,0.));
#640 = ADVANCED_FACE('',(#641),#658,.T.);
#641 = FACE_BOUND('',#642,.T.);
#642 = EDGE_LOOP('',(#643,#644,#652));
#643 = ORIENTED_EDGE('',*,*,#359,.F.);
#644 = ORIENTED_EDGE('',*,*,#645,.F.);
#645 = EDGE_CURVE('',#646,#360,#648,.T.);
#646 = VERTEX_POINT('',#647);
#647 = CARTESIAN_POINT('',(4.144437789917,0.545625567436,0.));
#648 = LINE('',#649,#650);
#649 = CARTESIAN_POINT('',(4.144437789917,0.545625567436,0.));
#650 = VECTOR('',#651,1.);
#651 = DIRECTION('',(-0.100590784652,0.375316460957,0.921422296332));
#652 = ORIENTED_EDGE('',*,*,#653,.T.);
#653 = EDGE_CURVE('',#646,#362,#654,.T.);
#654 = LINE('',#655,#656);
#655 = CARTESIAN_POINT('',(4.144437789917,0.545625567436,0.));
#656 = VECTOR('',#657,1.);
#657 = DIRECTION('',(-0.258819055367,0.965925823539,0.));
#658 = PLANE('',#659);
#659 = AXIS2_PLACEMENT_3D('',#660,#661,#662);
#660 = CARTESIAN_POINT('',(3.946886974053,1.282786101362,1.075986032244)
  );
#661 = DIRECTION('',(0.965925823206,0.258819055277,2.624705032984E-05));
#662 = DIRECTION('',(-0.258819055367,0.965925823539,0.));
#663 = ADVANCED_FACE('',(#664),#690,.T.);
#664 = FACE_BOUND('',#665,.T.);
#665 = EDGE_LOOP('',(#666,#676,#684));
#666 = ORIENTED_EDGE('',*,*,#667,.T.);
#667 = EDGE_CURVE('',#668,#670,#672,.T.);
#668 = VERTEX_POINT('',#669);
#669 = CARTESIAN_POINT('',(2.544744491577,-3.316375732422,0.));
#670 = VERTEX_POINT('',#671);
#671 = CARTESIAN_POINT('',(2.545039415359,-3.315434455872,2.583561420441
    ));
#672 = LINE('',#673,#674);
#673 = CARTESIAN_POINT('',(2.544744491577,-3.316375732422,0.));
#674 = VECTOR('',#675,1.);
#675 = DIRECTION('',(1.141539576028E-04,3.643329220823E-04,
    0.999999927115));
#676 = ORIENTED_EDGE('',*,*,#677,.T.);
#677 = EDGE_CURVE('',#670,#678,#680,.T.);
#678 = VERTEX_POINT('',#679);
#679 = CARTESIAN_POINT('',(1.59969329834,-3.862001180649,0.));
#680 = LINE('',#681,#682);
#681 = CARTESIAN_POINT('',(2.545039415359,-3.315434455872,2.583561420441
    ));
#682 = VECTOR('',#683,1.);
#683 = DIRECTION('',(-0.337039371791,-0.194864613335,-0.921103818433));
#684 = ORIENTED_EDGE('',*,*,#685,.T.);
#685 = EDGE_CURVE('',#678,#668,#686,.T.);
#686 = LINE('',#687,#688);
#687 = CARTESIAN_POINT('',(1.59969329834,-3.862001180649,0.));
#688 = VECTOR('',#689,1.);
#689 = DIRECTION('',(0.866025448459,0.499999922621,0.));
#690 = PLANE('',#691);
#691 = AXIS2_PLACEMENT_3D('',#692,#693,#694);
#692 = CARTESIAN_POINT('',(2.260746129644,-3.480021651037,1.07422983606)
  );
#693 = DIRECTION('',(0.499999905923,-0.866025419537,2.58444622472E-04));
#694 = DIRECTION('',(-0.866025448459,-0.499999922621,1.355252715607E-20)
  );
#695 = ADVANCED_FACE('',(#696),#713,.T.);
#696 = FACE_BOUND('',#697,.T.);
#697 = EDGE_LOOP('',(#698,#706,#707));
#698 = ORIENTED_EDGE('',*,*,#699,.T.);
#699 = EDGE_CURVE('',#700,#678,#702,.T.);
#700 = VERTEX_POINT('',#701);
#701 = CARTESIAN_POINT('',(1.599986553192,-3.861061096191,2.583561420441
    ));
#702 = LINE('',#703,#704);
#703 = CARTESIAN_POINT('',(1.599986553192,-3.861061096191,2.583561420441
    ));
#704 = VECTOR('',#705,1.);
#705 = DIRECTION('',(-1.135079772719E-04,-3.638715076285E-04,
    -0.999999927357));
#706 = ORIENTED_EDGE('',*,*,#677,.F.);
#707 = ORIENTED_EDGE('',*,*,#708,.T.);
#708 = EDGE_CURVE('',#670,#700,#709,.T.);
#709 = LINE('',#710,#711);
#710 = CARTESIAN_POINT('',(2.545039415359,-3.315434455872,2.583561420441
    ));
#711 = VECTOR('',#712,1.);
#712 = DIRECTION('',(-0.866025357775,-0.50000007969,0.));
#713 = PLANE('',#714);
#714 = AXIS2_PLACEMENT_3D('',#715,#716,#717);
#715 = CARTESIAN_POINT('',(1.883986170227,-3.697414289111,1.509331922831
    ));
#716 = DIRECTION('',(0.500000063001,-0.86602532887,2.58367965042E-04));
#717 = DIRECTION('',(-0.866025357775,-0.50000007969,0.));
#718 = ADVANCED_FACE('',(#719),#736,.T.);
#719 = FACE_BOUND('',#720,.T.);
#720 = EDGE_LOOP('',(#721,#722,#730));
#721 = ORIENTED_EDGE('',*,*,#667,.F.);
#722 = ORIENTED_EDGE('',*,*,#723,.F.);
#723 = EDGE_CURVE('',#724,#668,#726,.T.);
#724 = VERTEX_POINT('',#725);
#725 = CARTESIAN_POINT('',(2.809709310532,-3.051643848419,2.584492444992
    ));
#726 = LINE('',#727,#728);
#727 = CARTESIAN_POINT('',(2.809709310532,-3.051643848419,2.584492444992
    ));
#728 = VECTOR('',#729,1.);
#729 = DIRECTION('',(-0.101461087314,-0.101371891195,-0.989661248831));
#730 = ORIENTED_EDGE('',*,*,#731,.F.);
#731 = EDGE_CURVE('',#670,#724,#732,.T.);
#732 = LINE('',#733,#734);
#733 = CARTESIAN_POINT('',(2.545039415359,-3.315434455872,2.583561420441
    ));
#734 = VECTOR('',#735,1.);
#735 = DIRECTION('',(0.708280133672,0.705927081682,2.491504344621E-03));
#736 = PLANE('',#737);
#737 = AXIS2_PLACEMENT_3D('',#738,#739,#740);
#738 = CARTESIAN_POINT('',(2.615841237918,-3.245169798748,1.378712838755
    ));
#739 = DIRECTION('',(0.705928948456,-0.70828263302,1.774661110301E-04));
#740 = DIRECTION('',(-0.708282644173,-0.705928959573,-1.355252715607E-20
    ));
#741 = ADVANCED_FACE('',(#742),#768,.T.);
#742 = FACE_BOUND('',#743,.T.);
#743 = EDGE_LOOP('',(#744,#754,#762));
#744 = ORIENTED_EDGE('',*,*,#745,.T.);
#745 = EDGE_CURVE('',#746,#748,#750,.T.);
#746 = VERTEX_POINT('',#747);
#747 = CARTESIAN_POINT('',(3.86199092865,-1.59992313385,2.587243318558)
  );
#748 = VERTEX_POINT('',#749);
#749 = CARTESIAN_POINT('',(3.862001180649,-1.59969329834,0.));
#750 = LINE('',#751,#752);
#751 = CARTESIAN_POINT('',(3.86199092865,-1.59992313385,2.587243318558)
  );
#752 = VECTOR('',#753,1.);
#753 = DIRECTION('',(3.962518247627E-06,8.883413001656E-05,
    -0.999999996046));
#754 = ORIENTED_EDGE('',*,*,#755,.T.);
#755 = EDGE_CURVE('',#748,#756,#758,.T.);
#756 = VERTEX_POINT('',#757);
#757 = CARTESIAN_POINT('',(4.144427776337,-0.545853555202,2.587243318558
    ));
#758 = LINE('',#759,#760);
#759 = CARTESIAN_POINT('',(3.862001180649,-1.59969329834,0.));
#760 = VECTOR('',#761,1.);
#761 = DIRECTION('',(0.100583692367,0.375315547992,0.921423442433));
#762 = ORIENTED_EDGE('',*,*,#763,.T.);
#763 = EDGE_CURVE('',#756,#746,#764,.T.);
#764 = LINE('',#765,#766);
#765 = CARTESIAN_POINT('',(4.144427776337,-0.545853555202,2.587243318558
    ));
#766 = VECTOR('',#767,1.);
#767 = DIRECTION('',(-0.258818835905,-0.965925882343,0.));
#768 = PLANE('',#769);
#769 = AXIS2_PLACEMENT_3D('',#770,#771,#772);
#770 = CARTESIAN_POINT('',(3.94688530664,-1.283013055226,1.511257709785)
  );
#771 = DIRECTION('',(0.965925882166,-0.258818835857,-1.916444725708E-05)
  );
#772 = DIRECTION('',(0.258818835905,0.965925882343,0.));
#773 = ADVANCED_FACE('',(#774),#791,.T.);
#774 = FACE_BOUND('',#775,.T.);
#775 = EDGE_LOOP('',(#776,#784,#785));
#776 = ORIENTED_EDGE('',*,*,#777,.T.);
#777 = EDGE_CURVE('',#778,#756,#780,.T.);
#778 = VERTEX_POINT('',#779);
#779 = CARTESIAN_POINT('',(4.144437789917,-0.545625567436,0.));
#780 = LINE('',#781,#782);
#781 = CARTESIAN_POINT('',(4.144437789917,-0.545625567436,0.));
#782 = VECTOR('',#783,1.);
#783 = DIRECTION('',(-3.870366660718E-06,-8.811995522171E-05,
    0.99999999611));
#784 = ORIENTED_EDGE('',*,*,#755,.F.);
#785 = ORIENTED_EDGE('',*,*,#786,.T.);
#786 = EDGE_CURVE('',#748,#778,#787,.T.);
#787 = LINE('',#788,#789);
#788 = CARTESIAN_POINT('',(3.862001180649,-1.59969329834,0.));
#789 = VECTOR('',#790,1.);
#790 = DIRECTION('',(0.258819055367,0.965925823539,0.));
#791 = PLANE('',#792);
#792 = AXIS2_PLACEMENT_3D('',#793,#794,#795);
#793 = CARTESIAN_POINT('',(4.059543598772,-0.862534262445,1.075985915071
    ));
#794 = DIRECTION('',(0.965925823363,-0.25881905532,-1.906863653601E-05)
  );
#795 = DIRECTION('',(0.258819055367,0.965925823539,0.));
#796 = ADVANCED_FACE('',(#797),#814,.T.);
#797 = FACE_BOUND('',#798,.T.);
#798 = EDGE_LOOP('',(#799,#800,#808));
#799 = ORIENTED_EDGE('',*,*,#777,.F.);
#800 = ORIENTED_EDGE('',*,*,#801,.T.);
#801 = EDGE_CURVE('',#778,#802,#804,.T.);
#802 = VERTEX_POINT('',#803);
#803 = CARTESIAN_POINT('',(4.144427776337,0.545399546623,2.587243318558)
  );
#804 = LINE('',#805,#806);
#805 = CARTESIAN_POINT('',(4.144437789917,-0.545625567436,0.));
#806 = VECTOR('',#807,1.);
#807 = DIRECTION('',(-3.566248211219E-06,0.388558960551,0.92142386238));
#808 = ORIENTED_EDGE('',*,*,#809,.T.);
#809 = EDGE_CURVE('',#802,#756,#810,.T.);
#810 = LINE('',#811,#812);
#811 = CARTESIAN_POINT('',(4.144427776337,0.545399546623,2.587243318558)
  );
#812 = VECTOR('',#813,1.);
#813 = DIRECTION('',(0.,-1.,0.));
#814 = PLANE('',#815);
#815 = AXIS2_PLACEMENT_3D('',#816,#817,#818);
#816 = CARTESIAN_POINT('',(4.144431940795,-0.217768289071,1.511257759013
    ));
#817 = DIRECTION('',(0.999999999993,0.,3.870366675745E-06));
#818 = DIRECTION('',(-3.870366675745E-06,0.,0.999999999993));
#819 = ADVANCED_FACE('',(#820),#835,.T.);
#820 = FACE_BOUND('',#821,.T.);
#821 = EDGE_LOOP('',(#822,#828,#829));
#822 = ORIENTED_EDGE('',*,*,#823,.T.);
#823 = EDGE_CURVE('',#646,#802,#824,.T.);
#824 = LINE('',#825,#826);
#825 = CARTESIAN_POINT('',(4.144437789917,0.545625567436,0.));
#826 = VECTOR('',#827,1.);
#827 = DIRECTION('',(-3.870366660977E-06,-8.735970463347E-05,
    0.999999996177));
#828 = ORIENTED_EDGE('',*,*,#801,.F.);
#829 = ORIENTED_EDGE('',*,*,#830,.T.);
#830 = EDGE_CURVE('',#778,#646,#831,.T.);
#831 = LINE('',#832,#833);
#832 = CARTESIAN_POINT('',(4.144437789917,-0.545625567436,0.));
#833 = VECTOR('',#834,1.);
#834 = DIRECTION('',(0.,1.,0.));
#835 = PLANE('',#836);
#836 = AXIS2_PLACEMENT_3D('',#837,#838,#839);
#837 = CARTESIAN_POINT('',(4.144433625457,0.217541776476,1.075985885825)
  );
#838 = DIRECTION('',(0.999999999993,0.,3.870366675745E-06));
#839 = DIRECTION('',(-3.870366675745E-06,0.,0.999999999993));
#840 = ADVANCED_FACE('',(#841),#858,.T.);
#841 = FACE_BOUND('',#842,.T.);
#842 = EDGE_LOOP('',(#843,#844,#852));
#843 = ORIENTED_EDGE('',*,*,#745,.F.);
#844 = ORIENTED_EDGE('',*,*,#845,.F.);
#845 = EDGE_CURVE('',#846,#746,#848,.T.);
#846 = VERTEX_POINT('',#847);
#847 = CARTESIAN_POINT('',(3.316375732422,-2.544744491577,0.));
#848 = LINE('',#849,#850);
#849 = CARTESIAN_POINT('',(3.316375732422,-2.544744491577,0.));
#850 = VECTOR('',#851,1.);
#851 = DIRECTION('',(0.194315448468,0.336488769225,0.921421084343));
#852 = ORIENTED_EDGE('',*,*,#853,.T.);
#853 = EDGE_CURVE('',#846,#748,#854,.T.);
#854 = LINE('',#855,#856);
#855 = CARTESIAN_POINT('',(3.316375732422,-2.544744491577,0.));
#856 = VECTOR('',#857,1.);
#857 = DIRECTION('',(0.499999922621,0.866025448459,0.));
#858 = PLANE('',#859);
#859 = AXIS2_PLACEMENT_3D('',#860,#861,#862);
#860 = CARTESIAN_POINT('',(3.698001915442,-1.883836616193,1.075986181416
    ));
#861 = DIRECTION('',(0.866025447732,-0.499999922201,-4.098541661955E-05)
  );
#862 = DIRECTION('',(0.499999922621,0.866025448459,0.));
#863 = ADVANCED_FACE('',(#864),#888,.T.);
#864 = FACE_BOUND('',#865,.T.);
#865 = EDGE_LOOP('',(#866,#874,#882));
#866 = ORIENTED_EDGE('',*,*,#867,.T.);
#867 = EDGE_CURVE('',#724,#868,#870,.T.);
#868 = VERTEX_POINT('',#869);
#869 = CARTESIAN_POINT('',(2.809726476669,-3.051416873932,
    -2.75090825744E-03));
#870 = LINE('',#871,#872);
#871 = CARTESIAN_POINT('',(2.809709310532,-3.051643848419,2.584492444992
    ));
#872 = VECTOR('',#873,1.);
#873 = DIRECTION('',(6.634914186683E-06,8.77283098017E-05,-0.99999999613
    ));
#874 = ORIENTED_EDGE('',*,*,#875,.T.);
#875 = EDGE_CURVE('',#868,#876,#878,.T.);
#876 = VERTEX_POINT('',#877);
#877 = CARTESIAN_POINT('',(3.31636428833,-2.544975996017,2.587243318558)
  );
#878 = LINE('',#879,#880);
#879 = CARTESIAN_POINT('',(2.809726476669,-3.051416873932,
    -2.75090825744E-03));
#880 = VECTOR('',#881,1.);
#881 = DIRECTION('',(0.188534954332,0.188461669445,0.963813659451));
#882 = ORIENTED_EDGE('',*,*,#883,.T.);
#883 = EDGE_CURVE('',#876,#724,#884,.T.);
#884 = LINE('',#885,#886);
#885 = CARTESIAN_POINT('',(3.31636428833,-2.544975996017,2.587243318558)
  );
#886 = VECTOR('',#887,1.);
#887 = DIRECTION('',(-0.707092586112,-0.707110554033,-3.839145747807E-03
    ));
#888 = PLANE('',#889);
#889 = AXIS2_PLACEMENT_3D('',#890,#891,#892);
#890 = CARTESIAN_POINT('',(2.953643821361,-2.907613322764,1.446371042141
    ));
#891 = DIRECTION('',(0.707115919655,-0.707097640275,-5.734082762108E-05)
  );
#892 = DIRECTION('',(0.707097641437,0.707115920818,0.));
#893 = ADVANCED_FACE('',(#894),#909,.T.);
#894 = FACE_BOUND('',#895,.T.);
#895 = EDGE_LOOP('',(#896,#902,#903));
#896 = ORIENTED_EDGE('',*,*,#897,.T.);
#897 = EDGE_CURVE('',#846,#876,#898,.T.);
#898 = LINE('',#899,#900);
#899 = CARTESIAN_POINT('',(3.316375732422,-2.544744491577,0.));
#900 = VECTOR('',#901,1.);
#901 = DIRECTION('',(-4.423276183134E-06,-8.947919112132E-05,
    0.999999995987));
#902 = ORIENTED_EDGE('',*,*,#875,.F.);
#903 = ORIENTED_EDGE('',*,*,#904,.T.);
#904 = EDGE_CURVE('',#868,#846,#905,.T.);
#905 = LINE('',#906,#907);
#906 = CARTESIAN_POINT('',(2.809726476669,-3.051416873932,
    -2.75090825744E-03));
#907 = VECTOR('',#908,1.);
#908 = DIRECTION('',(0.707085431928,0.707117707676,3.83919867901E-03));
#909 = PLANE('',#910);
#910 = AXIS2_PLACEMENT_3D('',#911,#912,#913);
#911 = CARTESIAN_POINT('',(3.172445380474,-2.688778283602,1.13812153711)
  );
#912 = DIRECTION('',(0.707123080983,-0.707090478457,-6.014208362065E-05)
  );
#913 = DIRECTION('',(0.707090479736,0.707123082262,0.));
#914 = ADVANCED_FACE('',(#915),#925,.T.);
#915 = FACE_BOUND('',#916,.T.);
#916 = EDGE_LOOP('',(#917,#918,#919));
#917 = ORIENTED_EDGE('',*,*,#897,.F.);
#918 = ORIENTED_EDGE('',*,*,#845,.T.);
#919 = ORIENTED_EDGE('',*,*,#920,.T.);
#920 = EDGE_CURVE('',#746,#876,#921,.T.);
#921 = LINE('',#922,#923);
#922 = CARTESIAN_POINT('',(3.86199092865,-1.59992313385,2.587243318558)
  );
#923 = VECTOR('',#924,1.);
#924 = DIRECTION('',(-0.50000007969,-0.866025357775,0.));
#925 = PLANE('',#926);
#926 = AXIS2_PLACEMENT_3D('',#927,#928,#929);
#927 = CARTESIAN_POINT('',(3.480364441847,-2.260831423188,1.511257475769
    ));
#928 = DIRECTION('',(0.866025357051,-0.500000079271,-4.090893348215E-05)
  );
#929 = DIRECTION('',(0.50000007969,0.866025357775,0.));
#930 = ADVANCED_FACE('',(#931),#941,.T.);
#931 = FACE_BOUND('',#932,.T.);
#932 = EDGE_LOOP('',(#933,#934,#935));
#933 = ORIENTED_EDGE('',*,*,#867,.F.);
#934 = ORIENTED_EDGE('',*,*,#723,.T.);
#935 = ORIENTED_EDGE('',*,*,#936,.T.);
#936 = EDGE_CURVE('',#668,#868,#937,.T.);
#937 = LINE('',#938,#939);
#938 = CARTESIAN_POINT('',(2.544744491577,-3.316375732422,0.));
#939 = VECTOR('',#940,1.);
#940 = DIRECTION('',(0.707118584734,0.70705687016,-7.340945661105E-03));
#941 = PLANE('',#942);
#942 = AXIS2_PLACEMENT_3D('',#943,#944,#945);
#943 = CARTESIAN_POINT('',(2.738730711609,-3.122504294349,1.204630472518
    ));
#944 = DIRECTION('',(0.707075623545,-0.70713793513,-5.734462998185E-05)
  );
#945 = DIRECTION('',(-0.707137936293,-0.707075624708,3.388131789017E-21)
  );
#946 = ADVANCED_FACE('',(#947),#964,.T.);
#947 = FACE_BOUND('',#948,.T.);
#948 = EDGE_LOOP('',(#949,#950,#958));
#949 = ORIENTED_EDGE('',*,*,#731,.T.);
#950 = ORIENTED_EDGE('',*,*,#951,.T.);
#951 = EDGE_CURVE('',#724,#952,#954,.T.);
#952 = VERTEX_POINT('',#953);
#953 = CARTESIAN_POINT('',(1.576254487038,-11.97284221649,2.587500095367
    ));
#954 = LINE('',#955,#956);
#955 = CARTESIAN_POINT('',(2.809709310532,-3.051643848419,2.584492444992
    ));
#956 = VECTOR('',#957,1.);
#957 = DIRECTION('',(-0.136958246891,-0.99057676486,3.339583378532E-04)
  );
#958 = ORIENTED_EDGE('',*,*,#959,.T.);
#959 = EDGE_CURVE('',#952,#670,#960,.T.);
#960 = LINE('',#961,#962);
#961 = CARTESIAN_POINT('',(1.576254487038,-11.97284221649,2.587500095367
    ));
#962 = VECTOR('',#963,1.);
#963 = DIRECTION('',(0.111208296775,0.993797016654,-4.521264909787E-04)
  );
#964 = PLANE('',#965);
#965 = AXIS2_PLACEMENT_3D('',#966,#967,#968);
#966 = CARTESIAN_POINT('',(2.139263983643,-7.48634368202,2.585731434859)
  );
#967 = DIRECTION('',(4.46957204787E-03,-9.550997311365E-04,
    -0.999989555301));
#968 = DIRECTION('',(-0.999990011404,0.,-4.469574086478E-03));
#969 = ADVANCED_FACE('',(#970),#980,.T.);
#970 = FACE_BOUND('',#971,.T.);
#971 = EDGE_LOOP('',(#972,#973,#974));
#972 = ORIENTED_EDGE('',*,*,#823,.F.);
#973 = ORIENTED_EDGE('',*,*,#645,.T.);
#974 = ORIENTED_EDGE('',*,*,#975,.T.);
#975 = EDGE_CURVE('',#360,#802,#976,.T.);
#976 = LINE('',#977,#978);
#977 = CARTESIAN_POINT('',(3.86199092865,1.599469184875,2.587243318558)
  );
#978 = VECTOR('',#979,1.);
#979 = DIRECTION('',(0.25881882225,-0.965925886002,0.));
#980 = PLANE('',#981);
#981 = AXIS2_PLACEMENT_3D('',#982,#983,#984);
#982 = CARTESIAN_POINT('',(4.059541795584,0.862308171785,1.511257602162)
  );
#983 = DIRECTION('',(0.965925885667,0.25881882216,2.634882330307E-05));
#984 = DIRECTION('',(-0.25881882225,0.965925886002,1.694065894509E-21));
#985 = ADVANCED_FACE('',(#986),#1003,.T.);
#986 = FACE_BOUND('',#987,.T.);
#987 = EDGE_LOOP('',(#988,#989,#997));
#988 = ORIENTED_EDGE('',*,*,#607,.F.);
#989 = ORIENTED_EDGE('',*,*,#990,.F.);
#990 = EDGE_CURVE('',#991,#600,#993,.T.);
#991 = VERTEX_POINT('',#992);
#992 = CARTESIAN_POINT('',(-1.576254487038,11.972842216492,
    2.587500095367));
#993 = LINE('',#994,#995);
#994 = CARTESIAN_POINT('',(-1.576254487038,11.972842216492,
    2.587500095367));
#995 = VECTOR('',#996,1.);
#996 = DIRECTION('',(-2.89220599704E-03,-0.999995817062,
    -3.165747767966E-05));
#997 = ORIENTED_EDGE('',*,*,#998,.T.);
#998 = EDGE_CURVE('',#991,#538,#999,.T.);
#999 = LINE('',#1000,#1001);
#1000 = CARTESIAN_POINT('',(-1.576254487038,11.972842216492,
    2.587500095367));
#1001 = VECTOR('',#1002,1.);
#1002 = DIRECTION('',(0.13052031003,-0.991445635228,-3.251915721363E-05)
  );
#1003 = PLANE('',#1004);
#1004 = AXIS2_PLACEMENT_3D('',#1005,#1006,#1007);
#1005 = CARTESIAN_POINT('',(-1.31170944194,7.732709789031,2.587363513021
    ));
#1006 = DIRECTION('',(-8.489216901652E-06,3.168216275117E-05,
    -0.999999999462));
#1007 = DIRECTION('',(5.169878828456E-26,-0.999999999498,
    -3.168216275231E-05));
#1008 = ADVANCED_FACE('',(#1009),#1035,.T.);
#1009 = FACE_BOUND('',#1010,.T.);
#1010 = EDGE_LOOP('',(#1011,#1021,#1029));
#1011 = ORIENTED_EDGE('',*,*,#1012,.T.);
#1012 = EDGE_CURVE('',#1013,#1015,#1017,.T.);
#1013 = VERTEX_POINT('',#1014);
#1014 = CARTESIAN_POINT('',(-4.665079116821,-2.81690955162,
    2.586613416672));
#1015 = VERTEX_POINT('',#1016);
#1016 = CARTESIAN_POINT('',(-4.430283069611,-2.899186372757,
    2.585416078568));
#1017 = LINE('',#1018,#1019);
#1018 = CARTESIAN_POINT('',(-4.665079116821,-2.81690955162,
    2.586613416672));
#1019 = VECTOR('',#1020,1.);
#1020 = DIRECTION('',(0.943724286366,-0.330698217597,-4.812504560423E-03
    ));
#1021 = ORIENTED_EDGE('',*,*,#1022,.T.);
#1022 = EDGE_CURVE('',#1015,#1023,#1025,.T.);
#1023 = VERTEX_POINT('',#1024);
#1024 = CARTESIAN_POINT('',(-7.351497173309,-9.580657958984,
    2.587500095367));
#1025 = LINE('',#1026,#1027);
#1026 = CARTESIAN_POINT('',(-4.430283069611,-2.899186372757,
    2.585416078568));
#1027 = VECTOR('',#1028,1.);
#1028 = DIRECTION('',(-0.400596691157,-0.916254445751,2.857887866932E-04
    ));
#1029 = ORIENTED_EDGE('',*,*,#1030,.T.);
#1030 = EDGE_CURVE('',#1023,#1013,#1031,.T.);
#1031 = LINE('',#1032,#1033);
#1032 = CARTESIAN_POINT('',(-7.351497173309,-9.580657958984,
    2.587500095367));
#1033 = VECTOR('',#1034,1.);
#1034 = DIRECTION('',(0.369129330453,0.929378029951,-1.218347652453E-04)
  );
#1035 = PLANE('',#1036);
#1036 = AXIS2_PLACEMENT_3D('',#1037,#1038,#1039);
#1037 = CARTESIAN_POINT('',(-5.925994661802,-6.162938549829,
    2.586744660675));
#1038 = DIRECTION('',(-4.516726907659E-03,1.662857282429E-03,
    -0.999988416975));
#1039 = DIRECTION('',(-0.999989799509,0.,4.51673315226E-03));
#1040 = ADVANCED_FACE('',(#1041),#1058,.T.);
#1041 = FACE_BOUND('',#1042,.T.);
#1042 = EDGE_LOOP('',(#1043,#1051,#1057));
#1043 = ORIENTED_EDGE('',*,*,#1044,.T.);
#1044 = EDGE_CURVE('',#1013,#1045,#1047,.T.);
#1045 = VERTEX_POINT('',#1046);
#1046 = CARTESIAN_POINT('',(-4.151145935059,-1.522949695587,
    2.586337566376));
#1047 = LINE('',#1048,#1049);
#1048 = CARTESIAN_POINT('',(-4.665079116821,-2.81690955162,
    2.586613416672));
#1049 = VECTOR('',#1050,1.);
#1050 = DIRECTION('',(0.36912910747,0.929378105382,-1.981276500112E-04)
  );
#1051 = ORIENTED_EDGE('',*,*,#1052,.T.);
#1052 = EDGE_CURVE('',#1045,#1015,#1053,.T.);
#1053 = LINE('',#1054,#1055);
#1054 = CARTESIAN_POINT('',(-4.151145935059,-1.522949695587,
    2.586337566376));
#1055 = VECTOR('',#1056,1.);
#1056 = DIRECTION('',(-0.198778830506,-0.980044155093,
    -6.562088886487E-04));
#1057 = ORIENTED_EDGE('',*,*,#1012,.F.);
#1058 = PLANE('',#1059);
#1059 = AXIS2_PLACEMENT_3D('',#1060,#1061,#1062);
#1060 = CARTESIAN_POINT('',(-4.365380703254,-2.245116887606,
    2.586161793264));
#1061 = DIRECTION('',(-4.541978462832E-03,1.590796137666E-03,
    -0.999988419833));
#1062 = DIRECTION('',(-0.999989685137,0.,4.541984209882E-03));
#1063 = ADVANCED_FACE('',(#1064),#1081,.T.);
#1064 = FACE_BOUND('',#1065,.T.);
#1065 = EDGE_LOOP('',(#1066,#1074,#1075));
#1066 = ORIENTED_EDGE('',*,*,#1067,.T.);
#1067 = EDGE_CURVE('',#1068,#1015,#1070,.T.);
#1068 = VERTEX_POINT('',#1069);
#1069 = CARTESIAN_POINT('',(-3.861717700958,-1.598749041557,
    2.583561420441));
#1070 = LINE('',#1071,#1072);
#1071 = CARTESIAN_POINT('',(-3.861717700958,-1.598749041557,
    2.583561420441));
#1072 = VECTOR('',#1073,1.);
#1073 = DIRECTION('',(-0.400596142636,-0.916253798316,1.306743133649E-03
    ));
#1074 = ORIENTED_EDGE('',*,*,#1052,.F.);
#1075 = ORIENTED_EDGE('',*,*,#1076,.F.);
#1076 = EDGE_CURVE('',#1068,#1045,#1077,.T.);
#1077 = LINE('',#1078,#1079);
#1078 = CARTESIAN_POINT('',(-3.861717700958,-1.598749041557,
    2.583561420441));
#1079 = VECTOR('',#1080,1.);
#1080 = DIRECTION('',(-0.967333274041,0.253338205705,9.278494701535E-03)
  );
#1081 = PLANE('',#1082);
#1082 = AXIS2_PLACEMENT_3D('',#1083,#1084,#1085);
#1083 = CARTESIAN_POINT('',(-4.197703684513,-2.165993836144,
    2.585157091164));
#1084 = DIRECTION('',(-8.94112408391E-03,2.483037944156E-03,
    -0.999956944484));
#1085 = DIRECTION('',(-0.999960027105,3.388131789017E-21,
    8.941151647187E-03));
#1086 = ADVANCED_FACE('',(#1087),#1111,.T.);
#1087 = FACE_BOUND('',#1088,.T.);
#1088 = EDGE_LOOP('',(#1089,#1097,#1105));
#1089 = ORIENTED_EDGE('',*,*,#1090,.T.);
#1090 = EDGE_CURVE('',#1023,#1091,#1093,.T.);
#1091 = VERTEX_POINT('',#1092);
#1092 = CARTESIAN_POINT('',(-4.144462585449,0.545399546623,
    2.587243318558));
#1093 = LINE('',#1094,#1095);
#1094 = CARTESIAN_POINT('',(-7.351497173309,-9.580657958984,
    2.587500095367));
#1095 = VECTOR('',#1096,1.);
#1096 = DIRECTION('',(0.301930184278,0.953330038988,-2.417456604999E-05)
  );
#1097 = ORIENTED_EDGE('',*,*,#1098,.T.);
#1098 = EDGE_CURVE('',#1091,#1099,#1101,.T.);
#1099 = VERTEX_POINT('',#1100);
#1100 = CARTESIAN_POINT('',(-5.075602531433,-3.106417655945,
    2.58623290062));
#1101 = LINE('',#1102,#1103);
#1102 = CARTESIAN_POINT('',(-4.144462585449,0.545399546623,
    2.587243318558));
#1103 = VECTOR('',#1104,1.);
#1104 = DIRECTION('',(-0.247074600902,-0.96899642399,-2.681107280491E-04
    ));
#1105 = ORIENTED_EDGE('',*,*,#1106,.T.);
#1106 = EDGE_CURVE('',#1099,#1023,#1107,.T.);
#1107 = LINE('',#1108,#1109);
#1108 = CARTESIAN_POINT('',(-5.075602531433,-3.106417655945,
    2.58623290062));
#1109 = VECTOR('',#1110,1.);
#1110 = DIRECTION('',(-0.331636645852,-0.943407176691,1.846518762821E-04
    ));
#1111 = PLANE('',#1112);
#1112 = AXIS2_PLACEMENT_3D('',#1113,#1114,#1115);
#1113 = CARTESIAN_POINT('',(-5.696528061691,-4.53319899624,
    2.587096223334));
#1114 = DIRECTION('',(-4.892877378477E-03,1.52427077771E-03,
    -0.999986868089));
#1115 = DIRECTION('',(-0.999988029776,1.694065894509E-21,
    4.892883062546E-03));
#1116 = ADVANCED_FACE('',(#1117),#1134,.T.);
#1117 = FACE_BOUND('',#1118,.T.);
#1118 = EDGE_LOOP('',(#1119,#1120,#1128));
#1119 = ORIENTED_EDGE('',*,*,#1098,.F.);
#1120 = ORIENTED_EDGE('',*,*,#1121,.T.);
#1121 = EDGE_CURVE('',#1091,#1122,#1124,.T.);
#1122 = VERTEX_POINT('',#1123);
#1123 = CARTESIAN_POINT('',(-4.91901922226,-2.72792506218,2.586782455444
    ));
#1124 = LINE('',#1125,#1126);
#1125 = CARTESIAN_POINT('',(-4.144462585449,0.545399546623,
    2.587243318558));
#1126 = VECTOR('',#1127,1.);
#1127 = DIRECTION('',(-0.230268073148,-0.973127224836,
    -1.370100726855E-04));
#1128 = ORIENTED_EDGE('',*,*,#1129,.F.);
#1129 = EDGE_CURVE('',#1099,#1122,#1130,.T.);
#1130 = LINE('',#1131,#1132);
#1131 = CARTESIAN_POINT('',(-5.075602531433,-3.106417655945,
    2.58623290062));
#1132 = VECTOR('',#1133,1.);
#1133 = DIRECTION('',(0.382279917101,0.92404559676,1.34167411576E-03));
#1134 = PLANE('',#1135);
#1135 = AXIS2_PLACEMENT_3D('',#1136,#1137,#1138);
#1136 = CARTESIAN_POINT('',(-4.596147570873,-1.284992243457,
    2.586848145391));
#1137 = DIRECTION('',(7.404327832861E-03,-1.611273555977E-03,
    -0.999971289451));
#1138 = DIRECTION('',(-0.999972587518,0.,-7.404337444447E-03));
#1139 = ADVANCED_FACE('',(#1140),#1164,.T.);
#1140 = FACE_BOUND('',#1141,.T.);
#1141 = EDGE_LOOP('',(#1142,#1152,#1158));
#1142 = ORIENTED_EDGE('',*,*,#1143,.T.);
#1143 = EDGE_CURVE('',#1144,#1146,#1148,.T.);
#1144 = VERTEX_POINT('',#1145);
#1145 = CARTESIAN_POINT('',(-4.87578868866,-2.743073940277,
    2.586375713348));
#1146 = VERTEX_POINT('',#1147);
#1147 = CARTESIAN_POINT('',(-3.988197565079,-1.129067897797,
    2.584869146347));
#1148 = LINE('',#1149,#1150);
#1149 = CARTESIAN_POINT('',(-4.87578868866,-2.743073940277,
    2.586375713348));
#1150 = VECTOR('',#1151,1.);
#1151 = DIRECTION('',(0.481871821604,0.876241335799,-8.179128497551E-04)
  );
#1152 = ORIENTED_EDGE('',*,*,#1153,.T.);
#1153 = EDGE_CURVE('',#1146,#1045,#1154,.T.);
#1154 = LINE('',#1155,#1156);
#1155 = CARTESIAN_POINT('',(-3.988197565079,-1.129067897797,
    2.584869146347));
#1156 = VECTOR('',#1157,1.);
#1157 = DIRECTION('',(-0.382275007282,-0.924042180582,3.444896547466E-03
    ));
#1158 = ORIENTED_EDGE('',*,*,#1159,.T.);
#1159 = EDGE_CURVE('',#1045,#1144,#1160,.T.);
#1160 = LINE('',#1161,#1162);
#1161 = CARTESIAN_POINT('',(-4.151145935059,-1.522949695587,
    2.586337566376));
#1162 = VECTOR('',#1163,1.);
#1163 = DIRECTION('',(-0.510639816493,-0.859794729624,2.688133293286E-05
    ));
#1164 = PLANE('',#1165);
#1165 = AXIS2_PLACEMENT_3D('',#1166,#1167,#1168);
#1166 = CARTESIAN_POINT('',(-4.421464071178,-1.941340782275,
    2.585902790741));
#1167 = DIRECTION('',(2.050800753052E-02,-1.221114588761E-02,
    -0.999715114192));
#1168 = DIRECTION('',(-0.99978965733,0.,-2.050953669741E-02));
#1169 = ADVANCED_FACE('',(#1170),#1185,.T.);
#1170 = FACE_BOUND('',#1171,.T.);
#1171 = EDGE_LOOP('',(#1172,#1173,#1179));
#1172 = ORIENTED_EDGE('',*,*,#1143,.F.);
#1173 = ORIENTED_EDGE('',*,*,#1174,.F.);
#1174 = EDGE_CURVE('',#1122,#1144,#1175,.T.);
#1175 = LINE('',#1176,#1177);
#1176 = CARTESIAN_POINT('',(-4.91901922226,-2.72792506218,2.586782455444
    ));
#1177 = VECTOR('',#1178,1.);
#1178 = DIRECTION('',(0.943697265182,-0.330691149074,-8.878942072117E-03
    ));
#1179 = ORIENTED_EDGE('',*,*,#1180,.F.);
#1180 = EDGE_CURVE('',#1146,#1122,#1181,.T.);
#1181 = LINE('',#1182,#1183);
#1182 = CARTESIAN_POINT('',(-3.988197565079,-1.129067897797,
    2.584869146347));
#1183 = VECTOR('',#1184,1.);
#1184 = DIRECTION('',(-0.503126492864,-0.864212162985,1.034179306484E-03
    ));
#1185 = PLANE('',#1186);
#1186 = AXIS2_PLACEMENT_3D('',#1187,#1188,#1189);
#1187 = CARTESIAN_POINT('',(-4.448395662384,-1.942119407894,
    2.585734814182));
#1188 = DIRECTION('',(-8.16242732895E-03,3.555371295113E-03,
    -0.999960366272));
#1189 = DIRECTION('',(-0.999966686414,0.,8.162478918694E-03));
#1190 = ADVANCED_FACE('',(#1191),#1201,.T.);
#1191 = FACE_BOUND('',#1192,.T.);
#1192 = EDGE_LOOP('',(#1193,#1194,#1195));
#1193 = ORIENTED_EDGE('',*,*,#1129,.T.);
#1194 = ORIENTED_EDGE('',*,*,#1174,.T.);
#1195 = ORIENTED_EDGE('',*,*,#1196,.T.);
#1196 = EDGE_CURVE('',#1144,#1099,#1197,.T.);
#1197 = LINE('',#1198,#1199);
#1198 = CARTESIAN_POINT('',(-4.87578868866,-2.743073940277,
    2.586375713348));
#1199 = VECTOR('',#1200,1.);
#1200 = DIRECTION('',(-0.481872060637,-0.876241518396,
    -3.444078898453E-04));
#1201 = PLANE('',#1202);
#1202 = AXIS2_PLACEMENT_3D('',#1203,#1204,#1205);
#1203 = CARTESIAN_POINT('',(-4.981749310756,-2.911216111587,
    2.586414514749));
#1204 = DIRECTION('',(-7.772705976606E-03,4.667484356923E-03,
    -0.999958898971));
#1205 = DIRECTION('',(-0.999969791407,-6.776263578034E-21,
    7.772790643784E-03));
#1206 = ADVANCED_FACE('',(#1207),#1224,.T.);
#1207 = FACE_BOUND('',#1208,.T.);
#1208 = EDGE_LOOP('',(#1209,#1217,#1218));
#1209 = ORIENTED_EDGE('',*,*,#1210,.T.);
#1210 = EDGE_CURVE('',#1211,#1146,#1213,.T.);
#1211 = VERTEX_POINT('',#1212);
#1212 = CARTESIAN_POINT('',(-4.144462585449,-0.545853555202,
    2.587243318558));
#1213 = LINE('',#1214,#1215);
#1214 = CARTESIAN_POINT('',(-4.144462585449,-0.545853555202,
    2.587243318558));
#1215 = VECTOR('',#1216,1.);
#1216 = DIRECTION('',(0.258806549221,-0.965921171001,-3.932110434237E-03
    ));
#1217 = ORIENTED_EDGE('',*,*,#1180,.T.);
#1218 = ORIENTED_EDGE('',*,*,#1219,.T.);
#1219 = EDGE_CURVE('',#1122,#1211,#1220,.T.);
#1220 = LINE('',#1221,#1222);
#1221 = CARTESIAN_POINT('',(-4.91901922226,-2.72792506218,2.586782455444
    ));
#1222 = VECTOR('',#1223,1.);
#1223 = DIRECTION('',(0.334514630604,0.942390535976,1.990370320417E-04)
  );
#1224 = PLANE('',#1225);
#1225 = AXIS2_PLACEMENT_3D('',#1226,#1227,#1228);
#1226 = CARTESIAN_POINT('',(-4.442512061159,-1.648800298995,
    2.586431292213));
#1227 = DIRECTION('',(-6.196084679089E-03,2.410586188983E-03,
    -0.99997789856));
#1228 = DIRECTION('',(-0.999980803972,0.,6.196102681661E-03));
#1229 = ADVANCED_FACE('',(#1230),#1240,.T.);
#1230 = FACE_BOUND('',#1231,.T.);
#1231 = EDGE_LOOP('',(#1232,#1238,#1239));
#1232 = ORIENTED_EDGE('',*,*,#1233,.T.);
#1233 = EDGE_CURVE('',#1146,#1068,#1234,.T.);
#1234 = LINE('',#1235,#1236);
#1235 = CARTESIAN_POINT('',(-3.988197565079,-1.129067897797,
    2.584869146347));
#1236 = VECTOR('',#1237,1.);
#1237 = DIRECTION('',(0.26002476646,-0.965598204635,-2.68850006887E-03)
  );
#1238 = ORIENTED_EDGE('',*,*,#1076,.T.);
#1239 = ORIENTED_EDGE('',*,*,#1153,.F.);
#1240 = PLANE('',#1241);
#1241 = AXIS2_PLACEMENT_3D('',#1242,#1243,#1244);
#1242 = CARTESIAN_POINT('',(-3.995973973396,-1.399200889286,
    2.584884787795));
#1243 = DIRECTION('',(-9.534671842558E-03,2.165776377467E-04,
    -0.999954520529));
#1244 = DIRECTION('',(-0.999954543981,-4.235164736272E-22,
    9.534672066174E-03));
#1245 = ADVANCED_FACE('',(#1246),#1256,.T.);
#1246 = FACE_BOUND('',#1247,.T.);
#1247 = EDGE_LOOP('',(#1248,#1249,#1250));
#1248 = ORIENTED_EDGE('',*,*,#1219,.F.);
#1249 = ORIENTED_EDGE('',*,*,#1121,.F.);
#1250 = ORIENTED_EDGE('',*,*,#1251,.T.);
#1251 = EDGE_CURVE('',#1091,#1211,#1252,.T.);
#1252 = LINE('',#1253,#1254);
#1253 = CARTESIAN_POINT('',(-4.144462585449,0.545399546623,
    2.587243318558));
#1254 = VECTOR('',#1255,1.);
#1255 = DIRECTION('',(0.,-1.,0.));
#1256 = PLANE('',#1257);
#1257 = AXIS2_PLACEMENT_3D('',#1258,#1259,#1260);
#1258 = CARTESIAN_POINT('',(-4.469319698819,-1.102012817228,
    2.587050027772));
#1259 = DIRECTION('',(5.950023664144E-04,-0.,-0.999999822986));
#1260 = DIRECTION('',(-0.999999822986,0.,-5.950023664144E-04));
#1261 = ADVANCED_FACE('',(#1262),#1279,.T.);
#1262 = FACE_BOUND('',#1263,.T.);
#1263 = EDGE_LOOP('',(#1264,#1265,#1273));
#1264 = ORIENTED_EDGE('',*,*,#1210,.F.);
#1265 = ORIENTED_EDGE('',*,*,#1266,.T.);
#1266 = EDGE_CURVE('',#1211,#1267,#1269,.T.);
#1267 = VERTEX_POINT('',#1268);
#1268 = CARTESIAN_POINT('',(-3.988180398941,-1.128840923309,
    -2.374164760113E-03));
#1269 = LINE('',#1270,#1271);
#1270 = CARTESIAN_POINT('',(-4.144462585449,-0.545853555202,
    2.587243318558));
#1271 = VECTOR('',#1272,1.);
#1272 = DIRECTION('',(5.877423178329E-02,-0.21924849828,-0.973897163812)
  );
#1273 = ORIENTED_EDGE('',*,*,#1274,.T.);
#1274 = EDGE_CURVE('',#1267,#1146,#1275,.T.);
#1275 = LINE('',#1276,#1277);
#1276 = CARTESIAN_POINT('',(-3.988180398941,-1.128840923309,
    -2.374164760113E-03));
#1277 = VECTOR('',#1278,1.);
#1278 = DIRECTION('',(-6.634914294756E-06,-8.772831123066E-05,
    0.99999999613));
#1279 = PLANE('',#1280);
#1280 = AXIS2_PLACEMENT_3D('',#1281,#1282,#1283);
#1281 = CARTESIAN_POINT('',(-4.031767548865,-0.966324935606,
    1.425425630498));
#1282 = DIRECTION('',(-0.965928667598,-0.258808439323,-2.91136813511E-05
    ));
#1283 = DIRECTION('',(0.258808439433,-0.965928668007,-8.470329472543E-22
    ));
#1284 = ADVANCED_FACE('',(#1285),#1302,.T.);
#1285 = FACE_BOUND('',#1286,.T.);
#1286 = EDGE_LOOP('',(#1287,#1295,#1296));
#1287 = ORIENTED_EDGE('',*,*,#1288,.T.);
#1288 = EDGE_CURVE('',#1289,#1267,#1291,.T.);
#1289 = VERTEX_POINT('',#1290);
#1290 = CARTESIAN_POINT('',(-4.144437789917,-0.545625567436,0.));
#1291 = LINE('',#1292,#1293);
#1292 = CARTESIAN_POINT('',(-4.144437789917,-0.545625567436,0.));
#1293 = VECTOR('',#1294,1.);
#1294 = DIRECTION('',(0.2587943402,-0.965924442197,-3.932104579385E-03)
  );
#1295 = ORIENTED_EDGE('',*,*,#1266,.F.);
#1296 = ORIENTED_EDGE('',*,*,#1297,.T.);
#1297 = EDGE_CURVE('',#1211,#1289,#1298,.T.);
#1298 = LINE('',#1299,#1300);
#1299 = CARTESIAN_POINT('',(-4.144462585449,-0.545853555202,
    2.587243318558));
#1300 = VECTOR('',#1301,1.);
#1301 = DIRECTION('',(9.583765064268E-06,8.811995521833E-05,
    -0.999999996072));
#1302 = PLANE('',#1303);
#1303 = AXIS2_PLACEMENT_3D('',#1304,#1305,#1306);
#1304 = CARTESIAN_POINT('',(-4.100873360661,-0.708369244403,
    1.159443718999));
#1305 = DIRECTION('',(-0.965931941709,-0.258796218979,
    -3.206237615046E-05));
#1306 = DIRECTION('',(0.258796219112,-0.965931942206,1.694065894509E-21)
  );
#1307 = ADVANCED_FACE('',(#1308),#1318,.T.);
#1308 = FACE_BOUND('',#1309,.T.);
#1309 = EDGE_LOOP('',(#1310,#1311,#1317));
#1310 = ORIENTED_EDGE('',*,*,#1274,.F.);
#1311 = ORIENTED_EDGE('',*,*,#1312,.F.);
#1312 = EDGE_CURVE('',#1068,#1267,#1313,.T.);
#1313 = LINE('',#1314,#1315);
#1314 = CARTESIAN_POINT('',(-3.861717700958,-1.598749041557,
    2.583561420441));
#1315 = VECTOR('',#1316,1.);
#1316 = DIRECTION('',(-4.806046984019E-02,0.178582343291,-0.982750496262
    ));
#1317 = ORIENTED_EDGE('',*,*,#1233,.F.);
#1318 = PLANE('',#1319);
#1319 = AXIS2_PLACEMENT_3D('',#1320,#1321,#1322);
#1320 = CARTESIAN_POINT('',(-3.953629464479,-1.257303072045,
    1.401186123834));
#1321 = DIRECTION('',(-0.965601714356,-0.260025630237,
    -2.921829414805E-05));
#1322 = DIRECTION('',(0.260025630348,-0.965601714768,8.470329472543E-22)
  );
#1323 = ADVANCED_FACE('',(#1324),#1341,.T.);
#1324 = FACE_BOUND('',#1325,.T.);
#1325 = EDGE_LOOP('',(#1326,#1334,#1335));
#1326 = ORIENTED_EDGE('',*,*,#1327,.T.);
#1327 = EDGE_CURVE('',#1328,#1068,#1330,.T.);
#1328 = VERTEX_POINT('',#1329);
#1329 = CARTESIAN_POINT('',(-3.862001180649,-1.59969329834,0.));
#1330 = LINE('',#1331,#1332);
#1331 = CARTESIAN_POINT('',(-3.862001180649,-1.59969329834,0.));
#1332 = VECTOR('',#1333,1.);
#1333 = DIRECTION('',(1.097243780112E-04,3.654864584638E-04,
    0.99999992719));
#1334 = ORIENTED_EDGE('',*,*,#1312,.T.);
#1335 = ORIENTED_EDGE('',*,*,#1336,.T.);
#1336 = EDGE_CURVE('',#1267,#1328,#1337,.T.);
#1337 = LINE('',#1338,#1339);
#1338 = CARTESIAN_POINT('',(-3.988180398941,-1.128840923309,
    -2.374164760113E-03));
#1339 = VECTOR('',#1340,1.);
#1340 = DIRECTION('',(0.258844119768,-0.96590682844,4.870362931662E-03)
  );
#1341 = PLANE('',#1342);
#1342 = AXIS2_PLACEMENT_3D('',#1343,#1344,#1345);
#1343 = CARTESIAN_POINT('',(-3.896377221278,-1.470499647615,
    1.180702280102));
#1344 = DIRECTION('',(-0.965918517958,-0.258846240903,2.005896190718E-04
    ));
#1345 = DIRECTION('',(0.258846246111,-0.96591853739,6.776263578034E-21)
  );
#1346 = ADVANCED_FACE('',(#1347),#1357,.T.);
#1347 = FACE_BOUND('',#1348,.T.);
#1348 = EDGE_LOOP('',(#1349,#1350,#1356));
#1349 = ORIENTED_EDGE('',*,*,#1251,.F.);
#1350 = ORIENTED_EDGE('',*,*,#1351,.T.);
#1351 = EDGE_CURVE('',#1091,#1289,#1352,.T.);
#1352 = LINE('',#1353,#1354);
#1353 = CARTESIAN_POINT('',(-4.144462585449,0.545399546623,
    2.587243318558));
#1354 = VECTOR('',#1355,1.);
#1355 = DIRECTION('',(8.830709856063E-06,-0.388558960538,-0.92142386235)
  );
#1356 = ORIENTED_EDGE('',*,*,#1297,.F.);
#1357 = PLANE('',#1358);
#1358 = AXIS2_PLACEMENT_3D('',#1359,#1360,#1361);
#1359 = CARTESIAN_POINT('',(-4.144452273456,-0.217768289073,
    1.511257759007));
#1360 = DIRECTION('',(-0.999999999954,-0.,-9.583765101477E-06));
#1361 = DIRECTION('',(9.583765101477E-06,0.,-0.999999999954));
#1362 = ADVANCED_FACE('',(#1363),#1380,.T.);
#1363 = FACE_BOUND('',#1364,.T.);
#1364 = EDGE_LOOP('',(#1365,#1373,#1374));
#1365 = ORIENTED_EDGE('',*,*,#1366,.T.);
#1366 = EDGE_CURVE('',#1367,#1289,#1369,.T.);
#1367 = VERTEX_POINT('',#1368);
#1368 = CARTESIAN_POINT('',(-4.144437789917,0.545625567436,0.));
#1369 = LINE('',#1370,#1371);
#1370 = CARTESIAN_POINT('',(-4.144437789917,0.545625567436,0.));
#1371 = VECTOR('',#1372,1.);
#1372 = DIRECTION('',(0.,-1.,0.));
#1373 = ORIENTED_EDGE('',*,*,#1351,.F.);
#1374 = ORIENTED_EDGE('',*,*,#1375,.F.);
#1375 = EDGE_CURVE('',#1367,#1091,#1376,.T.);
#1376 = LINE('',#1377,#1378);
#1377 = CARTESIAN_POINT('',(-4.144437789917,0.545625567436,0.));
#1378 = VECTOR('',#1379,1.);
#1379 = DIRECTION('',(-9.583765064907E-06,-8.735970463011E-05,
    0.999999996138));
#1380 = PLANE('',#1381);
#1381 = AXIS2_PLACEMENT_3D('',#1382,#1383,#1384);
#1382 = CARTESIAN_POINT('',(-4.144448101913,0.217541776478,
    1.075985885832));
#1383 = DIRECTION('',(-0.999999999954,-0.,-9.583765101477E-06));
#1384 = DIRECTION('',(9.583765101477E-06,0.,-0.999999999954));
#1385 = ADVANCED_FACE('',(#1386),#1403,.T.);
#1386 = FACE_BOUND('',#1387,.T.);
#1387 = EDGE_LOOP('',(#1388,#1396,#1402));
#1388 = ORIENTED_EDGE('',*,*,#1389,.T.);
#1389 = EDGE_CURVE('',#1091,#1390,#1392,.T.);
#1390 = VERTEX_POINT('',#1391);
#1391 = CARTESIAN_POINT('',(-3.862025499344,1.599469184875,
    2.587243318558));
#1392 = LINE('',#1393,#1394);
#1393 = CARTESIAN_POINT('',(-4.144462585449,0.545399546623,
    2.587243318558));
#1394 = VECTOR('',#1395,1.);
#1395 = DIRECTION('',(0.258819026096,0.965925831382,0.));
#1396 = ORIENTED_EDGE('',*,*,#1397,.T.);
#1397 = EDGE_CURVE('',#1390,#1367,#1398,.T.);
#1398 = LINE('',#1399,#1400);
#1399 = CARTESIAN_POINT('',(-3.862025499344,1.599469184875,
    2.587243318558));
#1400 = VECTOR('',#1401,1.);
#1401 = DIRECTION('',(-0.100578597183,-0.37531692575,-0.921423437424));
#1402 = ORIENTED_EDGE('',*,*,#1375,.T.);
#1403 = PLANE('',#1404);
#1404 = AXIS2_PLACEMENT_3D('',#1405,#1406,#1407);
#1405 = CARTESIAN_POINT('',(-4.059562086247,0.862308061072,
    1.511257729068));
#1406 = DIRECTION('',(-0.965925831296,0.258819026073,1.335314748463E-05)
  );
#1407 = DIRECTION('',(-0.258819026096,-0.965925831382,4.235164736272E-22
    ));
#1408 = ADVANCED_FACE('',(#1409),#1426,.T.);
#1409 = FACE_BOUND('',#1410,.T.);
#1410 = EDGE_LOOP('',(#1411,#1419,#1420));
#1411 = ORIENTED_EDGE('',*,*,#1412,.T.);
#1412 = EDGE_CURVE('',#1413,#1367,#1415,.T.);
#1413 = VERTEX_POINT('',#1414);
#1414 = CARTESIAN_POINT('',(-3.862001180649,1.59969329834,0.));
#1415 = LINE('',#1416,#1417);
#1416 = CARTESIAN_POINT('',(-3.862001180649,1.59969329834,0.));
#1417 = VECTOR('',#1418,1.);
#1418 = DIRECTION('',(-0.258819055367,-0.965925823539,0.));
#1419 = ORIENTED_EDGE('',*,*,#1397,.F.);
#1420 = ORIENTED_EDGE('',*,*,#1421,.T.);
#1421 = EDGE_CURVE('',#1390,#1413,#1422,.T.);
#1422 = LINE('',#1423,#1424);
#1423 = CARTESIAN_POINT('',(-3.862025499344,1.599469184875,
    2.587243318558));
#1424 = VECTOR('',#1425,1.);
#1425 = DIRECTION('',(9.399461891201E-06,8.662249193852E-05,
    -0.999999996204));
#1426 = PLANE('',#1427);
#1427 = AXIS2_PLACEMENT_3D('',#1428,#1429,#1430);
#1428 = CARTESIAN_POINT('',(-3.946901321158,1.282786214073,
    1.075985915575));
#1429 = DIRECTION('',(-0.965925823453,0.258819055344,1.334036861842E-05)
  );
#1430 = DIRECTION('',(-0.258819055367,-0.965925823539,0.));
#1431 = ADVANCED_FACE('',(#1432),#1449,.T.);
#1432 = FACE_BOUND('',#1433,.T.);
#1433 = EDGE_LOOP('',(#1434,#1442,#1448));
#1434 = ORIENTED_EDGE('',*,*,#1435,.T.);
#1435 = EDGE_CURVE('',#1390,#1436,#1438,.T.);
#1436 = VERTEX_POINT('',#1437);
#1437 = CARTESIAN_POINT('',(-3.316398859024,2.544522047043,
    2.587243318558));
#1438 = LINE('',#1439,#1440);
#1439 = CARTESIAN_POINT('',(-3.862025499344,1.599469184875,
    2.587243318558));
#1440 = VECTOR('',#1441,1.);
#1441 = DIRECTION('',(0.50000007969,0.866025357775,0.));
#1442 = ORIENTED_EDGE('',*,*,#1443,.T.);
#1443 = EDGE_CURVE('',#1436,#1413,#1444,.T.);
#1444 = LINE('',#1445,#1446);
#1445 = CARTESIAN_POINT('',(-3.316398859024,2.544522047043,
    2.587243318558));
#1446 = VECTOR('',#1447,1.);
#1447 = DIRECTION('',(-0.194310864324,-0.336491403211,-0.921421089172));
#1448 = ORIENTED_EDGE('',*,*,#1421,.F.);
#1449 = PLANE('',#1450);
#1450 = AXIS2_PLACEMENT_3D('',#1451,#1452,#1453);
#1451 = CARTESIAN_POINT('',(-3.698019991754,1.883610683534,
    1.511257476282));
#1452 = DIRECTION('',(-0.86602535724,0.500000079381,3.517108063674E-05)
  );
#1453 = DIRECTION('',(-0.50000007969,-0.866025357775,1.694065894509E-21)
  );
#1454 = ADVANCED_FACE('',(#1455),#1472,.T.);
#1455 = FACE_BOUND('',#1456,.T.);
#1456 = EDGE_LOOP('',(#1457,#1465,#1466));
#1457 = ORIENTED_EDGE('',*,*,#1458,.T.);
#1458 = EDGE_CURVE('',#1459,#1413,#1461,.T.);
#1459 = VERTEX_POINT('',#1460);
#1460 = CARTESIAN_POINT('',(-3.316375732422,2.544744491577,0.));
#1461 = LINE('',#1462,#1463);
#1462 = CARTESIAN_POINT('',(-3.316375732422,2.544744491577,0.));
#1463 = VECTOR('',#1464,1.);
#1464 = DIRECTION('',(-0.499999922621,-0.866025448459,0.));
#1465 = ORIENTED_EDGE('',*,*,#1443,.F.);
#1466 = ORIENTED_EDGE('',*,*,#1467,.F.);
#1467 = EDGE_CURVE('',#1459,#1436,#1468,.T.);
#1468 = LINE('',#1469,#1470);
#1469 = CARTESIAN_POINT('',(-3.316375732422,2.544744491577,0.));
#1470 = VECTOR('',#1471,1.);
#1471 = DIRECTION('',(-8.938703955893E-06,-8.597743083349E-05,
    0.999999996264));
#1472 = PLANE('',#1473);
#1473 = AXIS2_PLACEMENT_3D('',#1474,#1475,#1476);
#1474 = CARTESIAN_POINT('',(-3.480380351703,2.260604247896,
    1.075986180903));
#1475 = DIRECTION('',(-0.866025447921,0.49999992231,3.524756377164E-05)
  );
#1476 = DIRECTION('',(-0.499999922621,-0.866025448459,
    -3.388131789017E-21));
#1477 = ADVANCED_FACE('',(#1478),#1495,.T.);
#1478 = FACE_BOUND('',#1479,.T.);
#1479 = EDGE_LOOP('',(#1480,#1481,#1489));
#1480 = ORIENTED_EDGE('',*,*,#1467,.T.);
#1481 = ORIENTED_EDGE('',*,*,#1482,.T.);
#1482 = EDGE_CURVE('',#1436,#1483,#1485,.T.);
#1483 = VERTEX_POINT('',#1484);
#1484 = CARTESIAN_POINT('',(-2.544744491577,3.316375732422,0.));
#1485 = LINE('',#1486,#1487);
#1486 = CARTESIAN_POINT('',(-3.316398859024,2.544522047043,
    2.587243318558));
#1487 = VECTOR('',#1488,1.);
#1488 = DIRECTION('',(0.274802679338,0.274873660731,-0.921372865926));
#1489 = ORIENTED_EDGE('',*,*,#1490,.T.);
#1490 = EDGE_CURVE('',#1483,#1459,#1491,.T.);
#1491 = LINE('',#1492,#1493);
#1492 = CARTESIAN_POINT('',(-2.544744491577,3.316375732422,0.));
#1493 = VECTOR('',#1494,1.);
#1494 = DIRECTION('',(-0.707106781187,-0.707106781187,0.));
#1495 = PLANE('',#1496);
#1496 = AXIS2_PLACEMENT_3D('',#1497,#1498,#1499);
#1497 = CARTESIAN_POINT('',(-3.084457801783,2.776579529235,1.07599106184
    ));
#1498 = DIRECTION('',(-0.707106780137,0.707106780137,5.447460631186E-05)
  );
#1499 = DIRECTION('',(0.707106781187,0.707106781187,-3.388131789017E-21)
  );
#1500 = ADVANCED_FACE('',(#1501),#1518,.T.);
#1501 = FACE_BOUND('',#1502,.T.);
#1502 = EDGE_LOOP('',(#1503,#1511,#1512));
#1503 = ORIENTED_EDGE('',*,*,#1504,.T.);
#1504 = EDGE_CURVE('',#1505,#1483,#1507,.T.);
#1505 = VERTEX_POINT('',#1506);
#1506 = CARTESIAN_POINT('',(-2.544766426086,3.31615447998,2.587243318558
    ));
#1507 = LINE('',#1508,#1509);
#1508 = CARTESIAN_POINT('',(-2.544766426086,3.31615447998,2.587243318558
    ));
#1509 = VECTOR('',#1510,1.);
#1510 = DIRECTION('',(8.477946020391E-06,8.551667290134E-05,
    -0.999999996308));
#1511 = ORIENTED_EDGE('',*,*,#1482,.F.);
#1512 = ORIENTED_EDGE('',*,*,#1513,.T.);
#1513 = EDGE_CURVE('',#1436,#1505,#1514,.T.);
#1514 = LINE('',#1515,#1516);
#1515 = CARTESIAN_POINT('',(-3.316398859024,2.544522047043,
    2.587243318558));
#1516 = VECTOR('',#1517,1.);
#1517 = DIRECTION('',(0.707106781187,0.707106781187,0.));
#1518 = PLANE('',#1519);
#1519 = AXIS2_PLACEMENT_3D('',#1520,#1521,#1522);
#1520 = CARTESIAN_POINT('',(-2.776685250805,3.084318548223,
    1.511252536376));
#1521 = DIRECTION('',(-0.707106780137,0.707106780137,5.447460631185E-05)
  );
#1522 = DIRECTION('',(0.707106781187,0.707106781187,0.));
#1523 = ADVANCED_FACE('',(#1524),#1534,.T.);
#1524 = FACE_BOUND('',#1525,.T.);
#1525 = EDGE_LOOP('',(#1526,#1527,#1528));
#1526 = ORIENTED_EDGE('',*,*,#1159,.F.);
#1527 = ORIENTED_EDGE('',*,*,#1044,.F.);
#1528 = ORIENTED_EDGE('',*,*,#1529,.T.);
#1529 = EDGE_CURVE('',#1013,#1144,#1530,.T.);
#1530 = LINE('',#1531,#1532);
#1531 = CARTESIAN_POINT('',(-4.665079116821,-2.81690955162,
    2.586613416672));
#1532 = VECTOR('',#1533,1.);
#1533 = DIRECTION('',(-0.943735895018,0.330698392804,-1.064636773103E-03
    ));
#1534 = PLANE('',#1535);
#1535 = AXIS2_PLACEMENT_3D('',#1536,#1537,#1538);
#1536 = CARTESIAN_POINT('',(-4.48403699246,-2.197550654946,2.58642131637
    ));
#1537 = DIRECTION('',(9.247077753006E-04,-5.804570653954E-04,
    -0.999999403992));
#1538 = DIRECTION('',(-0.999999572458,1.058791184068E-22,
    -9.247079310817E-04));
#1539 = ADVANCED_FACE('',(#1540),#1555,.T.);
#1540 = FACE_BOUND('',#1541,.T.);
#1541 = EDGE_LOOP('',(#1542,#1543,#1549));
#1542 = ORIENTED_EDGE('',*,*,#1435,.F.);
#1543 = ORIENTED_EDGE('',*,*,#1544,.F.);
#1544 = EDGE_CURVE('',#991,#1390,#1545,.T.);
#1545 = LINE('',#1546,#1547);
#1546 = CARTESIAN_POINT('',(-1.576254487038,11.972842216492,
    2.587500095367));
#1547 = VECTOR('',#1548,1.);
#1548 = DIRECTION('',(-0.215187635872,-0.976572721708,
    -2.417354771186E-05));
#1549 = ORIENTED_EDGE('',*,*,#1550,.T.);
#1550 = EDGE_CURVE('',#991,#1436,#1551,.T.);
#1551 = LINE('',#1552,#1553);
#1552 = CARTESIAN_POINT('',(-1.576254487038,11.972842216492,
    2.587500095367));
#1553 = VECTOR('',#1554,1.);
#1554 = DIRECTION('',(-0.181500216051,-0.9833909044,-2.678228725521E-05)
  );
#1555 = PLANE('',#1556);
#1556 = AXIS2_PLACEMENT_3D('',#1557,#1558,#1559);
#1557 = CARTESIAN_POINT('',(-2.640921014585,6.757332413051,
    2.587365129619));
#1558 = DIRECTION('',(-6.933729667271E-05,4.00319154059E-05,
    -0.999999996795));
#1559 = DIRECTION('',(-0.999999997596,0.,6.933729672827E-05));
#1560 = ADVANCED_FACE('',(#1561),#1587,.T.);
#1561 = FACE_BOUND('',#1562,.T.);
#1562 = EDGE_LOOP('',(#1563,#1573,#1581));
#1563 = ORIENTED_EDGE('',*,*,#1564,.T.);
#1564 = EDGE_CURVE('',#1565,#1567,#1569,.T.);
#1565 = VERTEX_POINT('',#1566);
#1566 = CARTESIAN_POINT('',(11.15691280365,3.650374889374,3.587500095367
    ));
#1567 = VERTEX_POINT('',#1568);
#1568 = CARTESIAN_POINT('',(11.15691280365,4.621344566345,3.587500095367
    ));
#1569 = LINE('',#1570,#1571);
#1570 = CARTESIAN_POINT('',(11.15691280365,3.650374889374,3.587500095367
    ));
#1571 = VECTOR('',#1572,1.);
#1572 = DIRECTION('',(0.,1.,0.));
#1573 = ORIENTED_EDGE('',*,*,#1574,.T.);
#1574 = EDGE_CURVE('',#1567,#1575,#1577,.T.);
#1575 = VERTEX_POINT('',#1576);
#1576 = CARTESIAN_POINT('',(11.15691280365,3.650374889374,19.08749961853
    ));
#1577 = LINE('',#1578,#1579);
#1578 = CARTESIAN_POINT('',(11.15691280365,4.621344566345,3.587500095367
    ));
#1579 = VECTOR('',#1580,1.);
#1580 = DIRECTION('',(0.,-6.25206561185E-02,0.998043670166));
#1581 = ORIENTED_EDGE('',*,*,#1582,.T.);
#1582 = EDGE_CURVE('',#1575,#1565,#1583,.T.);
#1583 = LINE('',#1584,#1585);
#1584 = CARTESIAN_POINT('',(11.15691280365,3.650374889374,19.08749961853
    ));
#1585 = VECTOR('',#1586,1.);
#1586 = DIRECTION('',(0.,0.,-1.));
#1587 = PLANE('',#1588);
#1588 = AXIS2_PLACEMENT_3D('',#1589,#1590,#1591);
#1589 = CARTESIAN_POINT('',(11.15691280365,3.900712946062,
    11.102353075151));
#1590 = DIRECTION('',(1.,0.,0.));
#1591 = DIRECTION('',(-0.,0.,1.));
#1592 = ADVANCED_FACE('',(#1593),#1610,.T.);
#1593 = FACE_BOUND('',#1594,.T.);
#1594 = EDGE_LOOP('',(#1595,#1603,#1604));
#1595 = ORIENTED_EDGE('',*,*,#1596,.T.);
#1596 = EDGE_CURVE('',#1597,#1575,#1599,.T.);
#1597 = VERTEX_POINT('',#1598);
#1598 = CARTESIAN_POINT('',(11.15691280365,4.621344566345,19.08749961853
    ));
#1599 = LINE('',#1600,#1601);
#1600 = CARTESIAN_POINT('',(11.15691280365,4.621344566345,19.08749961853
    ));
#1601 = VECTOR('',#1602,1.);
#1602 = DIRECTION('',(0.,-1.,0.));
#1603 = ORIENTED_EDGE('',*,*,#1574,.F.);
#1604 = ORIENTED_EDGE('',*,*,#1605,.T.);
#1605 = EDGE_CURVE('',#1567,#1597,#1606,.T.);
#1606 = LINE('',#1607,#1608);
#1607 = CARTESIAN_POINT('',(11.15691280365,4.621344566345,3.587500095367
    ));
#1608 = VECTOR('',#1609,1.);
#1609 = DIRECTION('',(0.,0.,1.));
#1610 = PLANE('',#1611);
#1611 = AXIS2_PLACEMENT_3D('',#1612,#1613,#1614);
#1612 = CARTESIAN_POINT('',(11.15691280365,4.371006509657,
    11.572646638746));
#1613 = DIRECTION('',(1.,0.,0.));
#1614 = DIRECTION('',(-0.,0.,1.));
#1615 = ADVANCED_FACE('',(#1616),#1633,.F.);
#1616 = FACE_BOUND('',#1617,.T.);
#1617 = EDGE_LOOP('',(#1618,#1619,#1627));
#1618 = ORIENTED_EDGE('',*,*,#1564,.F.);
#1619 = ORIENTED_EDGE('',*,*,#1620,.F.);
#1620 = EDGE_CURVE('',#1621,#1565,#1623,.T.);
#1621 = VERTEX_POINT('',#1622);
#1622 = CARTESIAN_POINT('',(11.15691280365,-3.650374889374,
    3.587500095367));
#1623 = LINE('',#1624,#1625);
#1624 = CARTESIAN_POINT('',(11.15691280365,-3.650374889374,
    3.587500095367));
#1625 = VECTOR('',#1626,1.);
#1626 = DIRECTION('',(0.,1.,0.));
#1627 = ORIENTED_EDGE('',*,*,#1628,.F.);
#1628 = EDGE_CURVE('',#1567,#1621,#1629,.T.);
#1629 = LINE('',#1630,#1631);
#1630 = CARTESIAN_POINT('',(11.15691280365,4.621344566345,3.587500095367
    ));
#1631 = VECTOR('',#1632,1.);
#1632 = DIRECTION('',(0.,-1.,0.));
#1633 = PLANE('',#1634);
#1634 = AXIS2_PLACEMENT_3D('',#1635,#1636,#1637);
#1635 = CARTESIAN_POINT('',(11.15691280365,0.485484838486,3.587500095367
    ));
#1636 = DIRECTION('',(-0.,-0.,-1.));
#1637 = DIRECTION('',(-1.,0.,0.));
#1638 = ADVANCED_FACE('',(#1639),#1665,.T.);
#1639 = FACE_BOUND('',#1640,.T.);
#1640 = EDGE_LOOP('',(#1641,#1651,#1659));
#1641 = ORIENTED_EDGE('',*,*,#1642,.T.);
#1642 = EDGE_CURVE('',#1643,#1645,#1647,.T.);
#1643 = VERTEX_POINT('',#1644);
#1644 = CARTESIAN_POINT('',(7.351497173309,9.580657958984,2.587500095367
    ));
#1645 = VERTEX_POINT('',#1646);
#1646 = CARTESIAN_POINT('',(7.351497173309,9.580657958984,3.587500095367
    ));
#1647 = LINE('',#1648,#1649);
#1648 = CARTESIAN_POINT('',(7.351497173309,9.580657958984,2.587500095367
    ));
#1649 = VECTOR('',#1650,1.);
#1650 = DIRECTION('',(0.,0.,1.));
#1651 = ORIENTED_EDGE('',*,*,#1652,.T.);
#1652 = EDGE_CURVE('',#1645,#1653,#1655,.T.);
#1653 = VERTEX_POINT('',#1654);
#1654 = CARTESIAN_POINT('',(9.580657958984,7.351497173309,2.587500095367
    ));
#1655 = LINE('',#1656,#1657);
#1656 = CARTESIAN_POINT('',(7.351497173309,9.580657958984,3.587500095367
    ));
#1657 = VECTOR('',#1658,1.);
#1658 = DIRECTION('',(0.674009735076,-0.674009735076,-0.302360305011));
#1659 = ORIENTED_EDGE('',*,*,#1660,.T.);
#1660 = EDGE_CURVE('',#1653,#1643,#1661,.T.);
#1661 = LINE('',#1662,#1663);
#1662 = CARTESIAN_POINT('',(9.580657958984,7.351497173309,2.587500095367
    ));
#1663 = VECTOR('',#1664,1.);
#1664 = DIRECTION('',(-0.707106781187,0.707106781187,0.));
#1665 = PLANE('',#1666);
#1666 = AXIS2_PLACEMENT_3D('',#1667,#1668,#1669);
#1667 = CARTESIAN_POINT('',(8.316666438984,8.61548869331,2.876200852964)
  );
#1668 = DIRECTION('',(0.707106781187,0.707106781187,-3.473438926207E-16)
  );
#1669 = DIRECTION('',(0.707106781187,-0.707106781187,0.));
#1670 = ADVANCED_FACE('',(#1671),#1688,.T.);
#1671 = FACE_BOUND('',#1672,.T.);
#1672 = EDGE_LOOP('',(#1673,#1681,#1682));
#1673 = ORIENTED_EDGE('',*,*,#1674,.T.);
#1674 = EDGE_CURVE('',#1675,#1653,#1677,.T.);
#1675 = VERTEX_POINT('',#1676);
#1676 = CARTESIAN_POINT('',(9.580657958984,7.351497173309,3.587500095367
    ));
#1677 = LINE('',#1678,#1679);
#1678 = CARTESIAN_POINT('',(9.580657958984,7.351497173309,3.587500095367
    ));
#1679 = VECTOR('',#1680,1.);
#1680 = DIRECTION('',(0.,0.,-1.));
#1681 = ORIENTED_EDGE('',*,*,#1652,.F.);
#1682 = ORIENTED_EDGE('',*,*,#1683,.T.);
#1683 = EDGE_CURVE('',#1645,#1675,#1684,.T.);
#1684 = LINE('',#1685,#1686);
#1685 = CARTESIAN_POINT('',(7.351497173309,9.580657958984,3.587500095367
    ));
#1686 = VECTOR('',#1687,1.);
#1687 = DIRECTION('',(0.707106781187,-0.707106781187,0.));
#1688 = PLANE('',#1689);
#1689 = AXIS2_PLACEMENT_3D('',#1690,#1691,#1692);
#1690 = CARTESIAN_POINT('',(8.61548869331,8.316666438984,3.298799337771)
  );
#1691 = DIRECTION('',(0.707106781187,0.707106781187,-3.473438926207E-16)
  );
#1692 = DIRECTION('',(0.707106781187,-0.707106781187,0.));
#1693 = ADVANCED_FACE('',(#1694),#1711,.T.);
#1694 = FACE_BOUND('',#1695,.T.);
#1695 = EDGE_LOOP('',(#1696,#1697,#1705));
#1696 = ORIENTED_EDGE('',*,*,#1683,.F.);
#1697 = ORIENTED_EDGE('',*,*,#1698,.F.);
#1698 = EDGE_CURVE('',#1699,#1645,#1701,.T.);
#1699 = VERTEX_POINT('',#1700);
#1700 = CARTESIAN_POINT('',(10.470333099365,5.307923793793,
    3.587500095367));
#1701 = LINE('',#1702,#1703);
#1702 = CARTESIAN_POINT('',(10.470333099365,5.307923793793,
    3.587500095367));
#1703 = VECTOR('',#1704,1.);
#1704 = DIRECTION('',(-0.589579437671,0.807710397776,0.));
#1705 = ORIENTED_EDGE('',*,*,#1706,.T.);
#1706 = EDGE_CURVE('',#1699,#1675,#1707,.T.);
#1707 = LINE('',#1708,#1709);
#1708 = CARTESIAN_POINT('',(10.470333099365,5.307923793793,
    3.587500095367));
#1709 = VECTOR('',#1710,1.);
#1710 = DIRECTION('',(-0.39916565123,0.916878826715,0.));
#1711 = PLANE('',#1712);
#1712 = AXIS2_PLACEMENT_3D('',#1713,#1714,#1715);
#1713 = CARTESIAN_POINT('',(9.012295976605,7.51335234357,3.587500095367)
  );
#1714 = DIRECTION('',(0.,0.,1.));
#1715 = DIRECTION('',(1.,0.,-0.));
#1716 = ADVANCED_FACE('',(#1717),#1741,.T.);
#1717 = FACE_BOUND('',#1718,.T.);
#1718 = EDGE_LOOP('',(#1719,#1729,#1735));
#1719 = ORIENTED_EDGE('',*,*,#1720,.T.);
#1720 = EDGE_CURVE('',#1721,#1723,#1725,.T.);
#1721 = VERTEX_POINT('',#1722);
#1722 = CARTESIAN_POINT('',(4.621344566345,11.15691280365,3.587500095367
    ));
#1723 = VERTEX_POINT('',#1724);
#1724 = CARTESIAN_POINT('',(5.307923793793,10.470333099365,
    3.587500095367));
#1725 = LINE('',#1726,#1727);
#1726 = CARTESIAN_POINT('',(4.621344566345,11.15691280365,3.587500095367
    ));
#1727 = VECTOR('',#1728,1.);
#1728 = DIRECTION('',(0.70710653564,-0.707107026733,0.));
#1729 = ORIENTED_EDGE('',*,*,#1730,.T.);
#1730 = EDGE_CURVE('',#1723,#1645,#1731,.T.);
#1731 = LINE('',#1732,#1733);
#1732 = CARTESIAN_POINT('',(5.307923793793,10.470333099365,
    3.587500095367));
#1733 = VECTOR('',#1734,1.);
#1734 = DIRECTION('',(0.916878826715,-0.39916565123,0.));
#1735 = ORIENTED_EDGE('',*,*,#1736,.T.);
#1736 = EDGE_CURVE('',#1645,#1721,#1737,.T.);
#1737 = LINE('',#1738,#1739);
#1738 = CARTESIAN_POINT('',(7.351497173309,9.580657958984,3.587500095367
    ));
#1739 = VECTOR('',#1740,1.);
#1740 = DIRECTION('',(-0.866025334818,0.500000119454,0.));
#1741 = PLANE('',#1742);
#1742 = AXIS2_PLACEMENT_3D('',#1743,#1744,#1745);
#1743 = CARTESIAN_POINT('',(5.950687815203,10.316329997741,
    3.587500095367));
#1744 = DIRECTION('',(0.,0.,1.));
#1745 = DIRECTION('',(1.,0.,-0.));
#1746 = ADVANCED_FACE('',(#1747),#1764,.T.);
#1747 = FACE_BOUND('',#1748,.T.);
#1748 = EDGE_LOOP('',(#1749,#1757,#1758));
#1749 = ORIENTED_EDGE('',*,*,#1750,.T.);
#1750 = EDGE_CURVE('',#1751,#1645,#1753,.T.);
#1751 = VERTEX_POINT('',#1752);
#1752 = CARTESIAN_POINT('',(5.342778682709,4.158543586731,3.587500095367
    ));
#1753 = LINE('',#1754,#1755);
#1754 = CARTESIAN_POINT('',(5.342778682709,4.158543586731,3.587500095367
    ));
#1755 = VECTOR('',#1756,1.);
#1756 = DIRECTION('',(0.347394651021,0.937719017852,0.));
#1757 = ORIENTED_EDGE('',*,*,#1730,.F.);
#1758 = ORIENTED_EDGE('',*,*,#1759,.F.);
#1759 = EDGE_CURVE('',#1751,#1723,#1760,.T.);
#1760 = LINE('',#1761,#1762);
#1761 = CARTESIAN_POINT('',(5.342778682709,4.158543586731,3.587500095367
    ));
#1762 = VECTOR('',#1763,1.);
#1763 = DIRECTION('',(-5.522103900348E-03,0.999984753068,0.));
#1764 = PLANE('',#1765);
#1765 = AXIS2_PLACEMENT_3D('',#1766,#1767,#1768);
#1766 = CARTESIAN_POINT('',(5.894141930323,7.55673097001,3.587500095367)
  );
#1767 = DIRECTION('',(0.,0.,1.));
#1768 = DIRECTION('',(1.,0.,-0.));
#1769 = ADVANCED_FACE('',(#1770),#1794,.T.);
#1770 = FACE_BOUND('',#1771,.T.);
#1771 = EDGE_LOOP('',(#1772,#1780,#1788));
#1772 = ORIENTED_EDGE('',*,*,#1773,.T.);
#1773 = EDGE_CURVE('',#1774,#1723,#1776,.T.);
#1774 = VERTEX_POINT('',#1775);
#1775 = CARTESIAN_POINT('',(4.158543586731,6.205324172974,3.587500095367
    ));
#1776 = LINE('',#1777,#1778);
#1777 = CARTESIAN_POINT('',(4.158543586731,6.205324172974,3.587500095367
    ));
#1778 = VECTOR('',#1779,1.);
#1779 = DIRECTION('',(0.260207472922,0.965552728252,0.));
#1780 = ORIENTED_EDGE('',*,*,#1781,.T.);
#1781 = EDGE_CURVE('',#1723,#1782,#1784,.T.);
#1782 = VERTEX_POINT('',#1783);
#1783 = CARTESIAN_POINT('',(4.158543586731,6.205324172974,19.08749961853
    ));
#1784 = LINE('',#1785,#1786);
#1785 = CARTESIAN_POINT('',(5.307923793793,10.470333099365,
    3.587500095367));
#1786 = VECTOR('',#1787,1.);
#1787 = DIRECTION('',(-7.131426957225E-02,-0.264626095383,0.961710613749
    ));
#1788 = ORIENTED_EDGE('',*,*,#1789,.T.);
#1789 = EDGE_CURVE('',#1782,#1774,#1790,.T.);
#1790 = LINE('',#1791,#1792);
#1791 = CARTESIAN_POINT('',(4.158543586731,6.205324172974,19.08749961853
    ));
#1792 = VECTOR('',#1793,1.);
#1793 = DIRECTION('',(0.,0.,-1.));
#1794 = PLANE('',#1795);
#1795 = AXIS2_PLACEMENT_3D('',#1796,#1797,#1798);
#1796 = CARTESIAN_POINT('',(4.486033083145,7.420540527776,
    10.387486376013));
#1797 = DIRECTION('',(0.965552728252,-0.260207472922,0.));
#1798 = DIRECTION('',(0.260207472922,0.965552728252,0.));
#1799 = ADVANCED_FACE('',(#1800),#1817,.T.);
#1800 = FACE_BOUND('',#1801,.T.);
#1801 = EDGE_LOOP('',(#1802,#1810,#1811));
#1802 = ORIENTED_EDGE('',*,*,#1803,.T.);
#1803 = EDGE_CURVE('',#1804,#1782,#1806,.T.);
#1804 = VERTEX_POINT('',#1805);
#1805 = CARTESIAN_POINT('',(5.307923793793,10.470333099365,
    19.08749961853));
#1806 = LINE('',#1807,#1808);
#1807 = CARTESIAN_POINT('',(5.307923793793,10.470333099365,
    19.08749961853));
#1808 = VECTOR('',#1809,1.);
#1809 = DIRECTION('',(-0.260207472922,-0.965552728252,0.));
#1810 = ORIENTED_EDGE('',*,*,#1781,.F.);
#1811 = ORIENTED_EDGE('',*,*,#1812,.T.);
#1812 = EDGE_CURVE('',#1723,#1804,#1813,.T.);
#1813 = LINE('',#1814,#1815);
#1814 = CARTESIAN_POINT('',(5.307923793793,10.470333099365,
    3.587500095367));
#1815 = VECTOR('',#1816,1.);
#1816 = DIRECTION('',(0.,0.,1.));
#1817 = PLANE('',#1818);
#1818 = AXIS2_PLACEMENT_3D('',#1819,#1820,#1821);
#1819 = CARTESIAN_POINT('',(4.980434297378,9.255116744563,
    12.287513337885));
#1820 = DIRECTION('',(0.965552728252,-0.260207472922,0.));
#1821 = DIRECTION('',(0.260207472922,0.965552728252,0.));
#1822 = ADVANCED_FACE('',(#1823),#1840,.T.);
#1823 = FACE_BOUND('',#1824,.T.);
#1824 = EDGE_LOOP('',(#1825,#1826,#1834));
#1825 = ORIENTED_EDGE('',*,*,#1773,.F.);
#1826 = ORIENTED_EDGE('',*,*,#1827,.F.);
#1827 = EDGE_CURVE('',#1828,#1774,#1830,.T.);
#1828 = VERTEX_POINT('',#1829);
#1829 = CARTESIAN_POINT('',(4.15934419632,5.339790344238,3.587500095367)
  );
#1830 = LINE('',#1831,#1832);
#1831 = CARTESIAN_POINT('',(4.15934419632,5.339790344238,3.587500095367)
  );
#1832 = VECTOR('',#1833,1.);
#1833 = DIRECTION('',(-9.249889715924E-04,0.999999572198,0.));
#1834 = ORIENTED_EDGE('',*,*,#1835,.T.);
#1835 = EDGE_CURVE('',#1828,#1723,#1836,.T.);
#1836 = LINE('',#1837,#1838);
#1837 = CARTESIAN_POINT('',(4.15934419632,5.339790344238,3.587500095367)
  );
#1838 = VECTOR('',#1839,1.);
#1839 = DIRECTION('',(0.218463401348,0.975845142567,0.));
#1840 = PLANE('',#1841);
#1841 = AXIS2_PLACEMENT_3D('',#1842,#1843,#1844);
#1842 = CARTESIAN_POINT('',(4.686274339556,7.911309090093,3.587500095367
    ));
#1843 = DIRECTION('',(0.,0.,1.));
#1844 = DIRECTION('',(1.,0.,-0.));
#1845 = ADVANCED_FACE('',(#1846),#1863,.T.);
#1846 = FACE_BOUND('',#1847,.T.);
#1847 = EDGE_LOOP('',(#1848,#1856,#1857));
#1848 = ORIENTED_EDGE('',*,*,#1849,.T.);
#1849 = EDGE_CURVE('',#1850,#1828,#1852,.T.);
#1850 = VERTEX_POINT('',#1851);
#1851 = CARTESIAN_POINT('',(4.101969242096,5.772504329681,3.587500095367
    ));
#1852 = LINE('',#1853,#1854);
#1853 = CARTESIAN_POINT('',(4.101969242096,5.772504329681,3.587500095367
    ));
#1854 = VECTOR('',#1855,1.);
#1855 = DIRECTION('',(0.131442839307,-0.991323751352,0.));
#1856 = ORIENTED_EDGE('',*,*,#1827,.T.);
#1857 = ORIENTED_EDGE('',*,*,#1858,.T.);
#1858 = EDGE_CURVE('',#1774,#1850,#1859,.T.);
#1859 = LINE('',#1860,#1861);
#1860 = CARTESIAN_POINT('',(4.158543586731,6.205324172974,3.587500095367
    ));
#1861 = VECTOR('',#1862,1.);
#1862 = DIRECTION('',(-0.129608552897,-0.991565238911,0.));
#1863 = PLANE('',#1864);
#1864 = AXIS2_PLACEMENT_3D('',#1865,#1866,#1867);
#1865 = CARTESIAN_POINT('',(4.144639039535,5.772544025795,3.587500095367
    ));
#1866 = DIRECTION('',(0.,0.,1.));
#1867 = DIRECTION('',(1.,0.,-0.));
#1868 = ADVANCED_FACE('',(#1869),#1886,.T.);
#1869 = FACE_BOUND('',#1870,.T.);
#1870 = EDGE_LOOP('',(#1871,#1879,#1880));
#1871 = ORIENTED_EDGE('',*,*,#1872,.T.);
#1872 = EDGE_CURVE('',#1873,#1723,#1875,.T.);
#1873 = VERTEX_POINT('',#1874);
#1874 = CARTESIAN_POINT('',(4.326758861542,4.936670780182,3.587500095367
    ));
#1875 = LINE('',#1876,#1877);
#1876 = CARTESIAN_POINT('',(4.326758861542,4.936670780182,3.587500095367
    ));
#1877 = VECTOR('',#1878,1.);
#1878 = DIRECTION('',(0.174585327572,0.984642048359,0.));
#1879 = ORIENTED_EDGE('',*,*,#1835,.F.);
#1880 = ORIENTED_EDGE('',*,*,#1881,.T.);
#1881 = EDGE_CURVE('',#1828,#1873,#1882,.T.);
#1882 = LINE('',#1883,#1884);
#1883 = CARTESIAN_POINT('',(4.15934419632,5.339790344238,3.587500095367)
  );
#1884 = VECTOR('',#1885,1.);
#1885 = DIRECTION('',(0.383537943673,-0.923525119184,0.));
#1886 = PLANE('',#1887);
#1887 = AXIS2_PLACEMENT_3D('',#1888,#1889,#1890);
#1888 = CARTESIAN_POINT('',(4.756286728128,7.698195675756,3.587500095367
    ));
#1889 = DIRECTION('',(0.,0.,1.));
#1890 = DIRECTION('',(1.,0.,-0.));
#1891 = ADVANCED_FACE('',(#1892),#1909,.T.);
#1892 = FACE_BOUND('',#1893,.T.);
#1893 = EDGE_LOOP('',(#1894,#1902,#1903));
#1894 = ORIENTED_EDGE('',*,*,#1895,.T.);
#1895 = EDGE_CURVE('',#1896,#1723,#1898,.T.);
#1896 = VERTEX_POINT('',#1897);
#1897 = CARTESIAN_POINT('',(4.592804431915,4.590616703033,3.587500095367
    ));
#1898 = LINE('',#1899,#1900);
#1899 = CARTESIAN_POINT('',(4.592804431915,4.590616703033,3.587500095367
    ));
#1900 = VECTOR('',#1901,1.);
#1901 = DIRECTION('',(0.120735090962,0.992684762556,0.));
#1902 = ORIENTED_EDGE('',*,*,#1872,.F.);
#1903 = ORIENTED_EDGE('',*,*,#1904,.T.);
#1904 = EDGE_CURVE('',#1873,#1896,#1905,.T.);
#1905 = LINE('',#1906,#1907);
#1906 = CARTESIAN_POINT('',(4.326758861542,4.936670780182,3.587500095367
    ));
#1907 = VECTOR('',#1908,1.);
#1908 = DIRECTION('',(0.609495026591,-0.792789891813,0.));
#1909 = PLANE('',#1910);
#1910 = AXIS2_PLACEMENT_3D('',#1911,#1912,#1913);
#1911 = CARTESIAN_POINT('',(4.870083385649,7.510831467256,3.587500095367
    ));
#1912 = DIRECTION('',(0.,0.,1.));
#1913 = DIRECTION('',(1.,0.,-0.));
#1914 = ADVANCED_FACE('',(#1915),#1932,.T.);
#1915 = FACE_BOUND('',#1916,.T.);
#1916 = EDGE_LOOP('',(#1917,#1925,#1926));
#1917 = ORIENTED_EDGE('',*,*,#1918,.T.);
#1918 = EDGE_CURVE('',#1919,#1723,#1921,.T.);
#1919 = VERTEX_POINT('',#1920);
#1920 = CARTESIAN_POINT('',(4.939349651337,4.325212001801,3.587500095367
    ));
#1921 = LINE('',#1922,#1923);
#1922 = CARTESIAN_POINT('',(4.939349651337,4.325212001801,3.587500095367
    ));
#1923 = VECTOR('',#1924,1.);
#1924 = DIRECTION('',(5.987074387672E-02,0.998206138043,0.));
#1925 = ORIENTED_EDGE('',*,*,#1895,.F.);
#1926 = ORIENTED_EDGE('',*,*,#1927,.T.);
#1927 = EDGE_CURVE('',#1896,#1919,#1928,.T.);
#1928 = LINE('',#1929,#1930);
#1929 = CARTESIAN_POINT('',(4.592804431915,4.590616703033,3.587500095367
    ));
#1930 = VECTOR('',#1931,1.);
#1931 = DIRECTION('',(0.793915956418,-0.60802751101,0.));
#1932 = PLANE('',#1933);
#1933 = AXIS2_PLACEMENT_3D('',#1934,#1935,#1936);
#1934 = CARTESIAN_POINT('',(5.029165325312,7.358042526634,3.587500095367
    ));
#1935 = DIRECTION('',(0.,0.,1.));
#1936 = DIRECTION('',(1.,0.,-0.));
#1937 = ADVANCED_FACE('',(#1938),#1948,.T.);
#1938 = FACE_BOUND('',#1939,.T.);
#1939 = EDGE_LOOP('',(#1940,#1941,#1942));
#1940 = ORIENTED_EDGE('',*,*,#1759,.T.);
#1941 = ORIENTED_EDGE('',*,*,#1918,.F.);
#1942 = ORIENTED_EDGE('',*,*,#1943,.F.);
#1943 = EDGE_CURVE('',#1751,#1919,#1944,.T.);
#1944 = LINE('',#1945,#1946);
#1945 = CARTESIAN_POINT('',(5.342778682709,4.158543586731,3.587500095367
    ));
#1946 = VECTOR('',#1947,1.);
#1947 = DIRECTION('',(-0.924233386572,0.381828033472,0.));
#1948 = PLANE('',#1949);
#1949 = AXIS2_PLACEMENT_3D('',#1950,#1951,#1952);
#1950 = CARTESIAN_POINT('',(5.222888997034,7.250262733905,3.587500095367
    ));
#1951 = DIRECTION('',(0.,0.,1.));
#1952 = DIRECTION('',(1.,0.,-0.));
#1953 = ADVANCED_FACE('',(#1954),#1978,.T.);
#1954 = FACE_BOUND('',#1955,.T.);
#1955 = EDGE_LOOP('',(#1956,#1966,#1972));
#1956 = ORIENTED_EDGE('',*,*,#1957,.T.);
#1957 = EDGE_CURVE('',#1958,#1960,#1962,.T.);
#1958 = VERTEX_POINT('',#1959);
#1959 = CARTESIAN_POINT('',(6.208312034607,4.15934419632,3.587500095367)
  );
#1960 = VERTEX_POINT('',#1961);
#1961 = CARTESIAN_POINT('',(6.208312034607,4.15934419632,19.08749961853)
  );
#1962 = LINE('',#1963,#1964);
#1963 = CARTESIAN_POINT('',(6.208312034607,4.15934419632,3.587500095367)
  );
#1964 = VECTOR('',#1965,1.);
#1965 = DIRECTION('',(0.,0.,1.));
#1966 = ORIENTED_EDGE('',*,*,#1967,.T.);
#1967 = EDGE_CURVE('',#1960,#1699,#1968,.T.);
#1968 = LINE('',#1969,#1970);
#1969 = CARTESIAN_POINT('',(6.208312034607,4.15934419632,19.08749961853)
  );
#1970 = VECTOR('',#1971,1.);
#1971 = DIRECTION('',(0.264454616796,7.126834257598E-02,-0.961761186055)
  );
#1972 = ORIENTED_EDGE('',*,*,#1973,.T.);
#1973 = EDGE_CURVE('',#1699,#1958,#1974,.T.);
#1974 = LINE('',#1975,#1976);
#1975 = CARTESIAN_POINT('',(10.470333099365,5.307923793793,
    3.587500095367));
#1976 = VECTOR('',#1977,1.);
#1977 = DIRECTION('',(-0.96555246692,-0.260208442648,0.));
#1978 = PLANE('',#1979);
#1979 = AXIS2_PLACEMENT_3D('',#1980,#1981,#1982);
#1980 = CARTESIAN_POINT('',(7.422576810515,4.48657855916,10.388047820027
    ));
#1981 = DIRECTION('',(-0.260208442648,0.96555246692,0.));
#1982 = DIRECTION('',(0.96555246692,0.260208442648,0.));
#1983 = ADVANCED_FACE('',(#1984),#2001,.T.);
#1984 = FACE_BOUND('',#1985,.T.);
#1985 = EDGE_LOOP('',(#1986,#1994,#1995));
#1986 = ORIENTED_EDGE('',*,*,#1987,.T.);
#1987 = EDGE_CURVE('',#1988,#1699,#1990,.T.);
#1988 = VERTEX_POINT('',#1989);
#1989 = CARTESIAN_POINT('',(10.470333099365,5.307923793793,
    19.08749961853));
#1990 = LINE('',#1991,#1992);
#1991 = CARTESIAN_POINT('',(10.470333099365,5.307923793793,
    19.08749961853));
#1992 = VECTOR('',#1993,1.);
#1993 = DIRECTION('',(0.,0.,-1.));
#1994 = ORIENTED_EDGE('',*,*,#1967,.F.);
#1995 = ORIENTED_EDGE('',*,*,#1996,.T.);
#1996 = EDGE_CURVE('',#1960,#1988,#1997,.T.);
#1997 = LINE('',#1998,#1999);
#1998 = CARTESIAN_POINT('',(6.208312034607,4.15934419632,19.08749961853)
  );
#1999 = VECTOR('',#2000,1.);
#2000 = DIRECTION('',(0.96555246692,0.260208442648,0.));
#2001 = PLANE('',#2002);
#2002 = AXIS2_PLACEMENT_3D('',#2003,#2004,#2005);
#2003 = CARTESIAN_POINT('',(9.256068323458,4.980689430953,12.28695189387
    ));
#2004 = DIRECTION('',(-0.260208442648,0.96555246692,0.));
#2005 = DIRECTION('',(0.96555246692,0.260208442648,0.));
#2006 = ADVANCED_FACE('',(#2007),#2024,.T.);
#2007 = FACE_BOUND('',#2008,.T.);
#2008 = EDGE_LOOP('',(#2009,#2010,#2018));
#2009 = ORIENTED_EDGE('',*,*,#1957,.F.);
#2010 = ORIENTED_EDGE('',*,*,#2011,.F.);
#2011 = EDGE_CURVE('',#2012,#1958,#2014,.T.);
#2012 = VERTEX_POINT('',#2013);
#2013 = CARTESIAN_POINT('',(5.775598049164,4.101969242096,19.08749961853
    ));
#2014 = LINE('',#2015,#2016);
#2015 = CARTESIAN_POINT('',(5.775598049164,4.101969242096,19.08749961853
    ));
#2016 = VECTOR('',#2017,1.);
#2017 = DIRECTION('',(2.790596878068E-02,3.700143132E-03,-0.999603704399
    ));
#2018 = ORIENTED_EDGE('',*,*,#2019,.T.);
#2019 = EDGE_CURVE('',#2012,#1960,#2020,.T.);
#2020 = LINE('',#2021,#2022);
#2021 = CARTESIAN_POINT('',(5.775598049164,4.101969242096,19.08749961853
    ));
#2022 = VECTOR('',#2023,1.);
#2023 = DIRECTION('',(0.991323751352,0.131442839307,0.));
#2024 = PLANE('',#2025);
#2025 = AXIS2_PLACEMENT_3D('',#2026,#2027,#2028);
#2026 = CARTESIAN_POINT('',(6.09861061295,4.144798528147,11.44508889728)
  );
#2027 = DIRECTION('',(-0.131442839307,0.991323751352,0.));
#2028 = DIRECTION('',(0.991323751352,0.131442839307,0.));
#2029 = ADVANCED_FACE('',(#2030),#2047,.T.);
#2030 = FACE_BOUND('',#2031,.T.);
#2031 = EDGE_LOOP('',(#2032,#2040,#2041));
#2032 = ORIENTED_EDGE('',*,*,#2033,.T.);
#2033 = EDGE_CURVE('',#2034,#2012,#2036,.T.);
#2034 = VERTEX_POINT('',#2035);
#2035 = CARTESIAN_POINT('',(5.775598049164,4.101969242096,3.587500095367
    ));
#2036 = LINE('',#2037,#2038);
#2037 = CARTESIAN_POINT('',(5.775598049164,4.101969242096,3.587500095367
    ));
#2038 = VECTOR('',#2039,1.);
#2039 = DIRECTION('',(0.,0.,1.));
#2040 = ORIENTED_EDGE('',*,*,#2011,.T.);
#2041 = ORIENTED_EDGE('',*,*,#2042,.T.);
#2042 = EDGE_CURVE('',#1958,#2034,#2043,.T.);
#2043 = LINE('',#2044,#2045);
#2044 = CARTESIAN_POINT('',(6.208312034607,4.15934419632,3.587500095367)
  );
#2045 = VECTOR('',#2046,1.);
#2046 = DIRECTION('',(-0.991323751352,-0.131442839307,0.));
#2047 = PLANE('',#2048);
#2048 = AXIS2_PLACEMENT_3D('',#2049,#2050,#2051);
#2049 = CARTESIAN_POINT('',(5.88529947082,4.116514910268,11.229910816618
    ));
#2050 = DIRECTION('',(-0.131442839307,0.991323751352,0.));
#2051 = DIRECTION('',(0.991323751352,0.131442839307,0.));
#2052 = ADVANCED_FACE('',(#2053),#2070,.T.);
#2053 = FACE_BOUND('',#2054,.T.);
#2054 = EDGE_LOOP('',(#2055,#2056,#2064));
#2055 = ORIENTED_EDGE('',*,*,#2033,.F.);
#2056 = ORIENTED_EDGE('',*,*,#2057,.F.);
#2057 = EDGE_CURVE('',#2058,#2034,#2060,.T.);
#2058 = VERTEX_POINT('',#2059);
#2059 = CARTESIAN_POINT('',(5.342778682709,4.158543586731,19.08749961853
    ));
#2060 = LINE('',#2061,#2062);
#2061 = CARTESIAN_POINT('',(5.342778682709,4.158543586731,19.08749961853
    ));
#2062 = VECTOR('',#2063,1.);
#2063 = DIRECTION('',(2.791276486258E-02,-3.648511368577E-03,
    -0.999603704436));
#2064 = ORIENTED_EDGE('',*,*,#2065,.T.);
#2065 = EDGE_CURVE('',#2058,#2012,#2066,.T.);
#2066 = LINE('',#2067,#2068);
#2067 = CARTESIAN_POINT('',(5.342778682709,4.158543586731,19.08749961853
    ));
#2068 = VECTOR('',#2069,1.);
#2069 = DIRECTION('',(0.99156522056,-0.129608693288,0.));
#2070 = PLANE('',#2071);
#2071 = AXIS2_PLACEMENT_3D('',#2072,#2073,#2074);
#2072 = CARTESIAN_POINT('',(5.665869911441,4.116311940138,
    11.445088892236));
#2073 = DIRECTION('',(0.129608693288,0.99156522056,0.));
#2074 = DIRECTION('',(0.99156522056,-0.129608693288,0.));
#2075 = ADVANCED_FACE('',(#2076),#2093,.T.);
#2076 = FACE_BOUND('',#2077,.T.);
#2077 = EDGE_LOOP('',(#2078,#2086,#2092));
#2078 = ORIENTED_EDGE('',*,*,#2079,.T.);
#2079 = EDGE_CURVE('',#1919,#2080,#2082,.T.);
#2080 = VERTEX_POINT('',#2081);
#2081 = CARTESIAN_POINT('',(4.939349651337,4.325212001801,19.08749961853
    ));
#2082 = LINE('',#2083,#2084);
#2083 = CARTESIAN_POINT('',(4.939349651337,4.325212001801,3.587500095367
    ));
#2084 = VECTOR('',#2085,1.);
#2085 = DIRECTION('',(0.,0.,1.));
#2086 = ORIENTED_EDGE('',*,*,#2087,.T.);
#2087 = EDGE_CURVE('',#2080,#1751,#2088,.T.);
#2088 = LINE('',#2089,#2090);
#2089 = CARTESIAN_POINT('',(4.939349651337,4.325212001801,19.08749961853
    ));
#2090 = VECTOR('',#2091,1.);
#2091 = DIRECTION('',(2.601736558533E-02,-1.074854001371E-02,
    -0.999603704263));
#2092 = ORIENTED_EDGE('',*,*,#1943,.T.);
#2093 = PLANE('',#2094);
#2094 = AXIS2_PLACEMENT_3D('',#2095,#2096,#2097);
#2095 = CARTESIAN_POINT('',(5.041626767106,4.282958312904,
    11.229910798426));
#2096 = DIRECTION('',(0.381828033472,0.924233386572,0.));
#2097 = DIRECTION('',(0.924233386572,-0.381828033472,0.));
#2098 = ADVANCED_FACE('',(#2099),#2114,.T.);
#2099 = FACE_BOUND('',#2100,.T.);
#2100 = EDGE_LOOP('',(#2101,#2107,#2108));
#2101 = ORIENTED_EDGE('',*,*,#2102,.T.);
#2102 = EDGE_CURVE('',#2058,#1751,#2103,.T.);
#2103 = LINE('',#2104,#2105);
#2104 = CARTESIAN_POINT('',(5.342778682709,4.158543586731,19.08749961853
    ));
#2105 = VECTOR('',#2106,1.);
#2106 = DIRECTION('',(0.,0.,-1.));
#2107 = ORIENTED_EDGE('',*,*,#2087,.F.);
#2108 = ORIENTED_EDGE('',*,*,#2109,.T.);
#2109 = EDGE_CURVE('',#2080,#2058,#2110,.T.);
#2110 = LINE('',#2111,#2112);
#2111 = CARTESIAN_POINT('',(4.939349651337,4.325212001801,19.08749961853
    ));
#2112 = VECTOR('',#2113,1.);
#2113 = DIRECTION('',(0.924233386572,-0.381828033472,0.));
#2114 = PLANE('',#2115);
#2115 = AXIS2_PLACEMENT_3D('',#2116,#2117,#2118);
#2116 = CARTESIAN_POINT('',(5.240501566939,4.200797275627,
    11.445088915471));
#2117 = DIRECTION('',(0.381828033472,0.924233386572,0.));
#2118 = DIRECTION('',(0.924233386572,-0.381828033472,0.));
#2119 = ADVANCED_FACE('',(#2120),#2130,.T.);
#2120 = FACE_BOUND('',#2121,.T.);
#2121 = EDGE_LOOP('',(#2122,#2123,#2124));
#2122 = ORIENTED_EDGE('',*,*,#2102,.F.);
#2123 = ORIENTED_EDGE('',*,*,#2057,.T.);
#2124 = ORIENTED_EDGE('',*,*,#2125,.T.);
#2125 = EDGE_CURVE('',#2034,#1751,#2126,.T.);
#2126 = LINE('',#2127,#2128);
#2127 = CARTESIAN_POINT('',(5.775598049164,4.101969242096,3.587500095367
    ));
#2128 = VECTOR('',#2129,1.);
#2129 = DIRECTION('',(-0.99156522056,0.129608693288,0.));
#2130 = PLANE('',#2131);
#2131 = AXIS2_PLACEMENT_3D('',#2132,#2133,#2134);
#2132 = CARTESIAN_POINT('',(5.452506820432,4.144200888689,
    11.229910821661));
#2133 = DIRECTION('',(0.129608693288,0.99156522056,0.));
#2134 = DIRECTION('',(0.99156522056,-0.129608693288,0.));
#2135 = ADVANCED_FACE('',(#2136),#2146,.T.);
#2136 = FACE_BOUND('',#2137,.T.);
#2137 = EDGE_LOOP('',(#2138,#2144,#2145));
#2138 = ORIENTED_EDGE('',*,*,#2139,.T.);
#2139 = EDGE_CURVE('',#2034,#1645,#2140,.T.);
#2140 = LINE('',#2141,#2142);
#2141 = CARTESIAN_POINT('',(5.775598049164,4.101969242096,3.587500095367
    ));
#2142 = VECTOR('',#2143,1.);
#2143 = DIRECTION('',(0.276433169891,0.961033143333,0.));
#2144 = ORIENTED_EDGE('',*,*,#1750,.F.);
#2145 = ORIENTED_EDGE('',*,*,#2125,.F.);
#2146 = PLANE('',#2147);
#2147 = AXIS2_PLACEMENT_3D('',#2148,#2149,#2150);
#2148 = CARTESIAN_POINT('',(6.421786116721,6.755755452178,3.587500095367
    ));
#2149 = DIRECTION('',(0.,0.,1.));
#2150 = DIRECTION('',(1.,0.,-0.));
#2151 = ADVANCED_FACE('',(#2152),#2162,.T.);
#2152 = FACE_BOUND('',#2153,.T.);
#2153 = EDGE_LOOP('',(#2154,#2160,#2161));
#2154 = ORIENTED_EDGE('',*,*,#2155,.T.);
#2155 = EDGE_CURVE('',#1958,#1645,#2156,.T.);
#2156 = LINE('',#2157,#2158);
#2157 = CARTESIAN_POINT('',(6.208312034607,4.15934419632,3.587500095367)
  );
#2158 = VECTOR('',#2159,1.);
#2159 = DIRECTION('',(0.206331225977,0.978482204839,0.));
#2160 = ORIENTED_EDGE('',*,*,#2139,.F.);
#2161 = ORIENTED_EDGE('',*,*,#2042,.F.);
#2162 = PLANE('',#2163);
#2163 = AXIS2_PLACEMENT_3D('',#2164,#2165,#2166);
#2164 = CARTESIAN_POINT('',(6.644832351755,6.753604007378,3.587500095367
    ));
#2165 = DIRECTION('',(0.,0.,1.));
#2166 = DIRECTION('',(1.,0.,-0.));
#2167 = ADVANCED_FACE('',(#2168),#2173,.T.);
#2168 = FACE_BOUND('',#2169,.T.);
#2169 = EDGE_LOOP('',(#2170,#2171,#2172));
#2170 = ORIENTED_EDGE('',*,*,#1698,.T.);
#2171 = ORIENTED_EDGE('',*,*,#2155,.F.);
#2172 = ORIENTED_EDGE('',*,*,#1973,.F.);
#2173 = PLANE('',#2174);
#2174 = AXIS2_PLACEMENT_3D('',#2175,#2176,#2177);
#2175 = CARTESIAN_POINT('',(7.970907346195,6.450694954479,3.587500095367
    ));
#2176 = DIRECTION('',(0.,0.,1.));
#2177 = DIRECTION('',(1.,0.,-0.));
#2178 = ADVANCED_FACE('',(#2179),#2194,.T.);
#2179 = FACE_BOUND('',#2180,.T.);
#2180 = EDGE_LOOP('',(#2181,#2187,#2188));
#2181 = ORIENTED_EDGE('',*,*,#2182,.T.);
#2182 = EDGE_CURVE('',#1567,#1675,#2183,.T.);
#2183 = LINE('',#2184,#2185);
#2184 = CARTESIAN_POINT('',(11.15691280365,4.621344566345,3.587500095367
    ));
#2185 = VECTOR('',#2186,1.);
#2186 = DIRECTION('',(-0.500000119454,0.866025334818,0.));
#2187 = ORIENTED_EDGE('',*,*,#1706,.F.);
#2188 = ORIENTED_EDGE('',*,*,#2189,.T.);
#2189 = EDGE_CURVE('',#1699,#1567,#2190,.T.);
#2190 = LINE('',#2191,#2192);
#2191 = CARTESIAN_POINT('',(10.470333099365,5.307923793793,
    3.587500095367));
#2192 = VECTOR('',#2193,1.);
#2193 = DIRECTION('',(0.707107026733,-0.70710653564,0.));
#2194 = PLANE('',#2195);
#2195 = AXIS2_PLACEMENT_3D('',#2196,#2197,#2198);
#2196 = CARTESIAN_POINT('',(10.316329997741,5.950687815203,
    3.587500095367));
#2197 = DIRECTION('',(0.,0.,1.));
#2198 = DIRECTION('',(1.,0.,-0.));
#2199 = ADVANCED_FACE('',(#2200),#2210,.T.);
#2200 = FACE_BOUND('',#2201,.T.);
#2201 = EDGE_LOOP('',(#2202,#2203,#2209));
#2202 = ORIENTED_EDGE('',*,*,#1720,.F.);
#2203 = ORIENTED_EDGE('',*,*,#2204,.T.);
#2204 = EDGE_CURVE('',#1721,#1804,#2205,.T.);
#2205 = LINE('',#2206,#2207);
#2206 = CARTESIAN_POINT('',(4.621344566345,11.15691280365,3.587500095367
    ));
#2207 = VECTOR('',#2208,1.);
#2208 = DIRECTION('',(4.420877885368E-02,-4.420880955719E-02,
    0.998043668899));
#2209 = ORIENTED_EDGE('',*,*,#1812,.F.);
#2210 = PLANE('',#2211);
#2211 = AXIS2_PLACEMENT_3D('',#2212,#2213,#2214);
#2212 = CARTESIAN_POINT('',(5.130908058566,10.647348957531,
    11.102353001254));
#2213 = DIRECTION('',(0.707107026733,0.70710653564,0.));
#2214 = DIRECTION('',(-0.70710653564,0.707107026733,0.));
#2215 = ADVANCED_FACE('',(#2216),#2233,.T.);
#2216 = FACE_BOUND('',#2217,.T.);
#2217 = EDGE_LOOP('',(#2218,#2226,#2227));
#2218 = ORIENTED_EDGE('',*,*,#2219,.T.);
#2219 = EDGE_CURVE('',#2220,#1804,#2222,.T.);
#2220 = VERTEX_POINT('',#2221);
#2221 = CARTESIAN_POINT('',(4.621344566345,11.15691280365,19.08749961853
    ));
#2222 = LINE('',#2223,#2224);
#2223 = CARTESIAN_POINT('',(4.621344566345,11.15691280365,19.08749961853
    ));
#2224 = VECTOR('',#2225,1.);
#2225 = DIRECTION('',(0.70710653564,-0.707107026733,0.));
#2226 = ORIENTED_EDGE('',*,*,#2204,.F.);
#2227 = ORIENTED_EDGE('',*,*,#2228,.T.);
#2228 = EDGE_CURVE('',#1721,#2220,#2229,.T.);
#2229 = LINE('',#2230,#2231);
#2230 = CARTESIAN_POINT('',(4.621344566345,11.15691280365,3.587500095367
    ));
#2231 = VECTOR('',#2232,1.);
#2232 = DIRECTION('',(0.,0.,1.));
#2233 = PLANE('',#2234);
#2234 = AXIS2_PLACEMENT_3D('',#2235,#2236,#2237);
#2235 = CARTESIAN_POINT('',(4.798360301572,10.979896945484,
    11.572646712644));
#2236 = DIRECTION('',(0.707107026733,0.70710653564,0.));
#2237 = DIRECTION('',(-0.70710653564,0.707107026733,0.));
#2238 = ADVANCED_FACE('',(#2239),#2256,.T.);
#2239 = FACE_BOUND('',#2240,.T.);
#2240 = EDGE_LOOP('',(#2241,#2242,#2250));
#2241 = ORIENTED_EDGE('',*,*,#1881,.F.);
#2242 = ORIENTED_EDGE('',*,*,#2243,.T.);
#2243 = EDGE_CURVE('',#1828,#2244,#2246,.T.);
#2244 = VERTEX_POINT('',#2245);
#2245 = CARTESIAN_POINT('',(4.326758861542,4.936670780182,19.08749961853
    ));
#2246 = LINE('',#2247,#2248);
#2247 = CARTESIAN_POINT('',(4.15934419632,5.339790344238,3.587500095367)
  );
#2248 = VECTOR('',#2249,1.);
#2249 = DIRECTION('',(1.079666611313E-02,-2.599740787947E-02,
    0.999603704867));
#2250 = ORIENTED_EDGE('',*,*,#2251,.T.);
#2251 = EDGE_CURVE('',#2244,#1873,#2252,.T.);
#2252 = LINE('',#2253,#2254);
#2253 = CARTESIAN_POINT('',(4.326758861542,4.936670780182,19.08749961853
    ));
#2254 = VECTOR('',#2255,1.);
#2255 = DIRECTION('',(0.,0.,-1.));
#2256 = PLANE('',#2257);
#2257 = AXIS2_PLACEMENT_3D('',#2258,#2259,#2260);
#2258 = CARTESIAN_POINT('',(4.284315984149,5.038869438878,11.22991087938
    ));
#2259 = DIRECTION('',(0.923525119184,0.383537943673,0.));
#2260 = DIRECTION('',(-0.383537943673,0.923525119184,0.));
#2261 = ADVANCED_FACE('',(#2262),#2279,.T.);
#2262 = FACE_BOUND('',#2263,.T.);
#2263 = EDGE_LOOP('',(#2264,#2272,#2273));
#2264 = ORIENTED_EDGE('',*,*,#2265,.T.);
#2265 = EDGE_CURVE('',#2266,#2244,#2268,.T.);
#2266 = VERTEX_POINT('',#2267);
#2267 = CARTESIAN_POINT('',(4.15934419632,5.339790344238,19.08749961853)
  );
#2268 = LINE('',#2269,#2270);
#2269 = CARTESIAN_POINT('',(4.15934419632,5.339790344238,19.08749961853)
  );
#2270 = VECTOR('',#2271,1.);
#2271 = DIRECTION('',(0.383537943673,-0.923525119184,0.));
#2272 = ORIENTED_EDGE('',*,*,#2243,.F.);
#2273 = ORIENTED_EDGE('',*,*,#2274,.T.);
#2274 = EDGE_CURVE('',#1828,#2266,#2275,.T.);
#2275 = LINE('',#2276,#2277);
#2276 = CARTESIAN_POINT('',(4.15934419632,5.339790344238,3.587500095367)
  );
#2277 = VECTOR('',#2278,1.);
#2278 = DIRECTION('',(0.,0.,1.));
#2279 = PLANE('',#2280);
#2280 = AXIS2_PLACEMENT_3D('',#2281,#2282,#2283);
#2281 = CARTESIAN_POINT('',(4.201787073712,5.237591685542,
    11.445088834518));
#2282 = DIRECTION('',(0.923525119184,0.383537943673,0.));
#2283 = DIRECTION('',(-0.383537943673,0.923525119184,0.));
#2284 = ADVANCED_FACE('',(#2285),#2302,.T.);
#2285 = FACE_BOUND('',#2286,.T.);
#2286 = EDGE_LOOP('',(#2287,#2288,#2296));
#2287 = ORIENTED_EDGE('',*,*,#2228,.F.);
#2288 = ORIENTED_EDGE('',*,*,#2289,.F.);
#2289 = EDGE_CURVE('',#2290,#1721,#2292,.T.);
#2290 = VERTEX_POINT('',#2291);
#2291 = CARTESIAN_POINT('',(3.650374889374,11.15691280365,19.08749961853
    ));
#2292 = LINE('',#2293,#2294);
#2293 = CARTESIAN_POINT('',(3.650374889374,11.15691280365,19.08749961853
    ));
#2294 = VECTOR('',#2295,1.);
#2295 = DIRECTION('',(6.25206561185E-02,0.,-0.998043670166));
#2296 = ORIENTED_EDGE('',*,*,#2297,.T.);
#2297 = EDGE_CURVE('',#2290,#2220,#2298,.T.);
#2298 = LINE('',#2299,#2300);
#2299 = CARTESIAN_POINT('',(3.650374889374,11.15691280365,19.08749961853
    ));
#2300 = VECTOR('',#2301,1.);
#2301 = DIRECTION('',(1.,0.,0.));
#2302 = PLANE('',#2303);
#2303 = AXIS2_PLACEMENT_3D('',#2304,#2305,#2306);
#2304 = CARTESIAN_POINT('',(4.371006509657,11.15691280365,
    11.572646638746));
#2305 = DIRECTION('',(0.,1.,0.));
#2306 = DIRECTION('',(0.,-0.,1.));
#2307 = ADVANCED_FACE('',(#2308),#2332,.T.);
#2308 = FACE_BOUND('',#2309,.T.);
#2309 = EDGE_LOOP('',(#2310,#2318,#2326));
#2310 = ORIENTED_EDGE('',*,*,#2311,.T.);
#2311 = EDGE_CURVE('',#991,#2312,#2314,.T.);
#2312 = VERTEX_POINT('',#2313);
#2313 = CARTESIAN_POINT('',(-1.576254487038,11.972842216492,
    3.587500095367));
#2314 = LINE('',#2315,#2316);
#2315 = CARTESIAN_POINT('',(-1.576254487038,11.972842216492,
    2.587500095367));
#2316 = VECTOR('',#2317,1.);
#2317 = DIRECTION('',(0.,0.,1.));
#2318 = ORIENTED_EDGE('',*,*,#2319,.T.);
#2319 = EDGE_CURVE('',#2312,#2320,#2322,.T.);
#2320 = VERTEX_POINT('',#2321);
#2321 = CARTESIAN_POINT('',(1.576254487038,11.972842216492,
    2.587500095367));
#2322 = LINE('',#2323,#2324);
#2323 = CARTESIAN_POINT('',(-1.576254487038,11.972842216492,
    3.587500095367));
#2324 = VECTOR('',#2325,1.);
#2325 = DIRECTION('',(0.953193696305,0.,-0.302360343505));
#2326 = ORIENTED_EDGE('',*,*,#2327,.T.);
#2327 = EDGE_CURVE('',#2320,#991,#2328,.T.);
#2328 = LINE('',#2329,#2330);
#2329 = CARTESIAN_POINT('',(1.576254487038,11.972842216492,
    2.587500095367));
#2330 = VECTOR('',#2331,1.);
#2331 = DIRECTION('',(-1.,0.,0.));
#2332 = PLANE('',#2333);
#2333 = AXIS2_PLACEMENT_3D('',#2334,#2335,#2336);
#2334 = CARTESIAN_POINT('',(-0.211299237234,11.972842216492,
    2.876200858133));
#2335 = DIRECTION('',(0.,1.,0.));
#2336 = DIRECTION('',(0.,-0.,1.));
#2337 = ADVANCED_FACE('',(#2338),#2355,.T.);
#2338 = FACE_BOUND('',#2339,.T.);
#2339 = EDGE_LOOP('',(#2340,#2348,#2349));
#2340 = ORIENTED_EDGE('',*,*,#2341,.T.);
#2341 = EDGE_CURVE('',#2342,#2320,#2344,.T.);
#2342 = VERTEX_POINT('',#2343);
#2343 = CARTESIAN_POINT('',(1.576254487038,11.972842216492,
    3.587500095367));
#2344 = LINE('',#2345,#2346);
#2345 = CARTESIAN_POINT('',(1.576254487038,11.972842216492,
    3.587500095367));
#2346 = VECTOR('',#2347,1.);
#2347 = DIRECTION('',(0.,0.,-1.));
#2348 = ORIENTED_EDGE('',*,*,#2319,.F.);
#2349 = ORIENTED_EDGE('',*,*,#2350,.T.);
#2350 = EDGE_CURVE('',#2312,#2342,#2351,.T.);
#2351 = LINE('',#2352,#2353);
#2352 = CARTESIAN_POINT('',(-1.576254487038,11.972842216492,
    3.587500095367));
#2353 = VECTOR('',#2354,1.);
#2354 = DIRECTION('',(1.,0.,0.));
#2355 = PLANE('',#2356);
#2356 = AXIS2_PLACEMENT_3D('',#2357,#2358,#2359);
#2357 = CARTESIAN_POINT('',(0.211299237234,11.972842216492,
    3.298799332602));
#2358 = DIRECTION('',(0.,1.,0.));
#2359 = DIRECTION('',(0.,-0.,1.));
#2360 = ADVANCED_FACE('',(#2361),#2378,.T.);
#2361 = FACE_BOUND('',#2362,.T.);
#2362 = EDGE_LOOP('',(#2363,#2364,#2372));
#2363 = ORIENTED_EDGE('',*,*,#2350,.F.);
#2364 = ORIENTED_EDGE('',*,*,#2365,.F.);
#2365 = EDGE_CURVE('',#2366,#2312,#2368,.T.);
#2366 = VERTEX_POINT('',#2367);
#2367 = CARTESIAN_POINT('',(-1.326552629471,7.147841930389,
    3.587500095367));
#2368 = LINE('',#2369,#2370);
#2369 = CARTESIAN_POINT('',(-1.326552629471,7.147841930389,
    3.587500095367));
#2370 = VECTOR('',#2371,1.);
#2371 = DIRECTION('',(-5.168251454556E-02,0.998663565817,0.));
#2372 = ORIENTED_EDGE('',*,*,#2373,.T.);
#2373 = EDGE_CURVE('',#2366,#2342,#2374,.T.);
#2374 = LINE('',#2375,#2376);
#2375 = CARTESIAN_POINT('',(-1.326552629471,7.147841930389,
    3.587500095367));
#2376 = VECTOR('',#2377,1.);
#2377 = DIRECTION('',(0.515514840105,0.856880650751,0.));
#2378 = PLANE('',#2379);
#2379 = AXIS2_PLACEMENT_3D('',#2380,#2381,#2382);
#2380 = CARTESIAN_POINT('',(-0.463418234516,10.118954555967,
    3.587500095367));
#2381 = DIRECTION('',(0.,0.,1.));
#2382 = DIRECTION('',(1.,0.,-0.));
#2383 = ADVANCED_FACE('',(#2384),#2410,.T.);
#2384 = FACE_BOUND('',#2385,.T.);
#2385 = EDGE_LOOP('',(#2386,#2396,#2404));
#2386 = ORIENTED_EDGE('',*,*,#2387,.T.);
#2387 = EDGE_CURVE('',#2388,#2390,#2392,.T.);
#2388 = VERTEX_POINT('',#2389);
#2389 = CARTESIAN_POINT('',(-4.621344566345,11.15691280365,
    3.587500095367));
#2390 = VERTEX_POINT('',#2391);
#2391 = CARTESIAN_POINT('',(-4.621344566345,11.15691280365,
    19.08749961853));
#2392 = LINE('',#2393,#2394);
#2393 = CARTESIAN_POINT('',(-4.621344566345,11.15691280365,
    3.587500095367));
#2394 = VECTOR('',#2395,1.);
#2395 = DIRECTION('',(0.,0.,1.));
#2396 = ORIENTED_EDGE('',*,*,#2397,.T.);
#2397 = EDGE_CURVE('',#2390,#2398,#2400,.T.);
#2398 = VERTEX_POINT('',#2399);
#2399 = CARTESIAN_POINT('',(-3.650374889374,11.15691280365,
    3.587500095367));
#2400 = LINE('',#2401,#2402);
#2401 = CARTESIAN_POINT('',(-4.621344566345,11.15691280365,
    19.08749961853));
#2402 = VECTOR('',#2403,1.);
#2403 = DIRECTION('',(6.25206561185E-02,0.,-0.998043670166));
#2404 = ORIENTED_EDGE('',*,*,#2405,.T.);
#2405 = EDGE_CURVE('',#2398,#2388,#2406,.T.);
#2406 = LINE('',#2407,#2408);
#2407 = CARTESIAN_POINT('',(-3.650374889374,11.15691280365,
    3.587500095367));
#2408 = VECTOR('',#2409,1.);
#2409 = DIRECTION('',(-1.,0.,0.));
#2410 = PLANE('',#2411);
#2411 = AXIS2_PLACEMENT_3D('',#2412,#2413,#2414);
#2412 = CARTESIAN_POINT('',(-4.371006509657,11.15691280365,
    11.102353075151));
#2413 = DIRECTION('',(0.,1.,0.));
#2414 = DIRECTION('',(0.,-0.,1.));
#2415 = ADVANCED_FACE('',(#2416),#2433,.T.);
#2416 = FACE_BOUND('',#2417,.T.);
#2417 = EDGE_LOOP('',(#2418,#2426,#2427));
#2418 = ORIENTED_EDGE('',*,*,#2419,.T.);
#2419 = EDGE_CURVE('',#2420,#2398,#2422,.T.);
#2420 = VERTEX_POINT('',#2421);
#2421 = CARTESIAN_POINT('',(-3.650374889374,11.15691280365,
    19.08749961853));
#2422 = LINE('',#2423,#2424);
#2423 = CARTESIAN_POINT('',(-3.650374889374,11.15691280365,
    19.08749961853));
#2424 = VECTOR('',#2425,1.);
#2425 = DIRECTION('',(0.,0.,-1.));
#2426 = ORIENTED_EDGE('',*,*,#2397,.F.);
#2427 = ORIENTED_EDGE('',*,*,#2428,.T.);
#2428 = EDGE_CURVE('',#2390,#2420,#2429,.T.);
#2429 = LINE('',#2430,#2431);
#2430 = CARTESIAN_POINT('',(-4.621344566345,11.15691280365,
    19.08749961853));
#2431 = VECTOR('',#2432,1.);
#2432 = DIRECTION('',(1.,0.,0.));
#2433 = PLANE('',#2434);
#2434 = AXIS2_PLACEMENT_3D('',#2435,#2436,#2437);
#2435 = CARTESIAN_POINT('',(-3.900712946062,11.15691280365,
    11.572646638746));
#2436 = DIRECTION('',(0.,1.,0.));
#2437 = DIRECTION('',(0.,-0.,1.));
#2438 = ADVANCED_FACE('',(#2439),#2454,.T.);
#2439 = FACE_BOUND('',#2440,.T.);
#2440 = EDGE_LOOP('',(#2441,#2442,#2448));
#2441 = ORIENTED_EDGE('',*,*,#2405,.F.);
#2442 = ORIENTED_EDGE('',*,*,#2443,.T.);
#2443 = EDGE_CURVE('',#2398,#2312,#2444,.T.);
#2444 = LINE('',#2445,#2446);
#2445 = CARTESIAN_POINT('',(-3.650374889374,11.15691280365,
    3.587500095367));
#2446 = VECTOR('',#2447,1.);
#2447 = DIRECTION('',(0.93058398186,0.366078478889,0.));
#2448 = ORIENTED_EDGE('',*,*,#2449,.T.);
#2449 = EDGE_CURVE('',#2312,#2388,#2450,.T.);
#2450 = LINE('',#2451,#2452);
#2451 = CARTESIAN_POINT('',(-1.576254487038,11.972842216492,
    3.587500095367));
#2452 = VECTOR('',#2453,1.);
#2453 = DIRECTION('',(-0.965925827462,-0.258819040726,0.));
#2454 = PLANE('',#2455);
#2455 = AXIS2_PLACEMENT_3D('',#2456,#2457,#2458);
#2456 = CARTESIAN_POINT('',(-3.08697505777,11.502518940501,
    3.587500095367));
#2457 = DIRECTION('',(0.,0.,1.));
#2458 = DIRECTION('',(1.,0.,-0.));
#2459 = ADVANCED_FACE('',(#2460),#2470,.T.);
#2460 = FACE_BOUND('',#2461,.T.);
#2461 = EDGE_LOOP('',(#2462,#2463,#2464));
#2462 = ORIENTED_EDGE('',*,*,#2365,.T.);
#2463 = ORIENTED_EDGE('',*,*,#2443,.F.);
#2464 = ORIENTED_EDGE('',*,*,#2465,.T.);
#2465 = EDGE_CURVE('',#2398,#2366,#2466,.T.);
#2466 = LINE('',#2467,#2468);
#2467 = CARTESIAN_POINT('',(-3.650374889374,11.15691280365,
    3.587500095367));
#2468 = VECTOR('',#2469,1.);
#2469 = DIRECTION('',(0.50148572648,-0.865165918271,0.));
#2470 = PLANE('',#2471);
#2471 = AXIS2_PLACEMENT_3D('',#2472,#2473,#2474);
#2472 = CARTESIAN_POINT('',(-2.08379719123,9.780736176553,3.587500095367
    ));
#2473 = DIRECTION('',(0.,0.,1.));
#2474 = DIRECTION('',(1.,0.,-0.));
#2475 = ADVANCED_FACE('',(#2476),#2493,.T.);
#2476 = FACE_BOUND('',#2477,.T.);
#2477 = EDGE_LOOP('',(#2478,#2486,#2487));
#2478 = ORIENTED_EDGE('',*,*,#2479,.T.);
#2479 = EDGE_CURVE('',#2480,#2342,#2482,.T.);
#2480 = VERTEX_POINT('',#2481);
#2481 = CARTESIAN_POINT('',(-1.017899632454,6.839189052582,
    3.587500095367));
#2482 = LINE('',#2483,#2484);
#2483 = CARTESIAN_POINT('',(-1.017899632454,6.839189052582,
    3.587500095367));
#2484 = VECTOR('',#2485,1.);
#2485 = DIRECTION('',(0.451010412379,0.892518687718,0.));
#2486 = ORIENTED_EDGE('',*,*,#2373,.F.);
#2487 = ORIENTED_EDGE('',*,*,#2488,.T.);
#2488 = EDGE_CURVE('',#2366,#2480,#2489,.T.);
#2489 = LINE('',#2490,#2491);
#2490 = CARTESIAN_POINT('',(-1.326552629471,7.147841930389,
    3.587500095367));
#2491 = VECTOR('',#2492,1.);
#2492 = DIRECTION('',(0.707106917737,-0.707106644636,0.));
#2493 = PLANE('',#2494);
#2494 = AXIS2_PLACEMENT_3D('',#2495,#2496,#2497);
#2495 = CARTESIAN_POINT('',(0.15205149173,9.390442412051,3.587500095367)
  );
#2496 = DIRECTION('',(0.,0.,1.));
#2497 = DIRECTION('',(1.,0.,-0.));
#2498 = ADVANCED_FACE('',(#2499),#2516,.T.);
#2499 = FACE_BOUND('',#2500,.T.);
#2500 = EDGE_LOOP('',(#2501,#2509,#2510));
#2501 = ORIENTED_EDGE('',*,*,#2502,.T.);
#2502 = EDGE_CURVE('',#2503,#2342,#2505,.T.);
#2503 = VERTEX_POINT('',#2504);
#2504 = CARTESIAN_POINT('',(-0.639878451824,6.620938301086,
    3.587500095367));
#2505 = LINE('',#2506,#2507);
#2506 = CARTESIAN_POINT('',(-0.639878451824,6.620938301086,
    3.587500095367));
#2507 = VECTOR('',#2508,1.);
#2508 = DIRECTION('',(0.38258054143,0.92392214462,0.));
#2509 = ORIENTED_EDGE('',*,*,#2479,.F.);
#2510 = ORIENTED_EDGE('',*,*,#2511,.F.);
#2511 = EDGE_CURVE('',#2503,#2480,#2512,.T.);
#2512 = LINE('',#2513,#2514);
#2513 = CARTESIAN_POINT('',(-0.639878451824,6.620938301086,
    3.587500095367));
#2514 = VECTOR('',#2515,1.);
#2515 = DIRECTION('',(-0.866025283653,0.500000208074,0.));
#2516 = PLANE('',#2517);
#2517 = AXIS2_PLACEMENT_3D('',#2518,#2519,#2520);
#2518 = CARTESIAN_POINT('',(0.330190741134,9.255762686226,3.587500095367
    ));
#2519 = DIRECTION('',(0.,0.,1.));
#2520 = DIRECTION('',(1.,0.,-0.));
#2521 = ADVANCED_FACE('',(#2522),#2539,.T.);
#2522 = FACE_BOUND('',#2523,.T.);
#2523 = EDGE_LOOP('',(#2524,#2532,#2538));
#2524 = ORIENTED_EDGE('',*,*,#2525,.T.);
#2525 = EDGE_CURVE('',#2480,#2526,#2528,.T.);
#2526 = VERTEX_POINT('',#2527);
#2527 = CARTESIAN_POINT('',(-1.017899632454,6.839189052582,
    19.08749961853));
#2528 = LINE('',#2529,#2530);
#2529 = CARTESIAN_POINT('',(-1.017899632454,6.839189052582,
    3.587500095367));
#2530 = VECTOR('',#2531,1.);
#2531 = DIRECTION('',(0.,0.,1.));
#2532 = ORIENTED_EDGE('',*,*,#2533,.T.);
#2533 = EDGE_CURVE('',#2526,#2503,#2534,.T.);
#2534 = LINE('',#2535,#2536);
#2535 = CARTESIAN_POINT('',(-1.017899632454,6.839189052582,
    19.08749961853));
#2536 = VECTOR('',#2537,1.);
#2537 = DIRECTION('',(2.437879896936E-02,-1.407511395725E-02,
    -0.999603704139));
#2538 = ORIENTED_EDGE('',*,*,#2511,.T.);
#2539 = PLANE('',#2540);
#2540 = AXIS2_PLACEMENT_3D('',#2541,#2542,#2543);
#2541 = CARTESIAN_POINT('',(-0.922063901428,6.783858236775,
    11.22991078184));
#2542 = DIRECTION('',(0.500000208074,0.866025283653,0.));
#2543 = DIRECTION('',(0.866025283653,-0.500000208074,0.));
#2544 = ADVANCED_FACE('',(#2545),#2562,.T.);
#2545 = FACE_BOUND('',#2546,.T.);
#2546 = EDGE_LOOP('',(#2547,#2555,#2556));
#2547 = ORIENTED_EDGE('',*,*,#2548,.T.);
#2548 = EDGE_CURVE('',#2549,#2503,#2551,.T.);
#2549 = VERTEX_POINT('',#2550);
#2550 = CARTESIAN_POINT('',(-0.639878451824,6.620938301086,
    19.08749961853));
#2551 = LINE('',#2552,#2553);
#2552 = CARTESIAN_POINT('',(-0.639878451824,6.620938301086,
    19.08749961853));
#2553 = VECTOR('',#2554,1.);
#2554 = DIRECTION('',(0.,0.,-1.));
#2555 = ORIENTED_EDGE('',*,*,#2533,.F.);
#2556 = ORIENTED_EDGE('',*,*,#2557,.T.);
#2557 = EDGE_CURVE('',#2526,#2549,#2558,.T.);
#2558 = LINE('',#2559,#2560);
#2559 = CARTESIAN_POINT('',(-1.017899632454,6.839189052582,
    19.08749961853));
#2560 = VECTOR('',#2561,1.);
#2561 = DIRECTION('',(0.866025283653,-0.500000208074,0.));
#2562 = PLANE('',#2563);
#2563 = AXIS2_PLACEMENT_3D('',#2564,#2565,#2566);
#2564 = CARTESIAN_POINT('',(-0.73571418285,6.676269116893,
    11.445088932058));
#2565 = DIRECTION('',(0.500000208074,0.866025283653,0.));
#2566 = DIRECTION('',(0.866025283653,-0.500000208074,0.));
#2567 = ADVANCED_FACE('',(#2568),#2585,.T.);
#2568 = FACE_BOUND('',#2569,.T.);
#2569 = EDGE_LOOP('',(#2570,#2578,#2579));
#2570 = ORIENTED_EDGE('',*,*,#2571,.T.);
#2571 = EDGE_CURVE('',#2572,#2342,#2574,.T.);
#2572 = VERTEX_POINT('',#2573);
#2573 = CARTESIAN_POINT('',(-0.218250632286,6.507963657379,
    3.587500095367));
#2574 = LINE('',#2575,#2576);
#2575 = CARTESIAN_POINT('',(-0.218250632286,6.507963657379,
    3.587500095367));
#2576 = VECTOR('',#2577,1.);
#2577 = DIRECTION('',(0.311981018817,0.950088334787,0.));
#2578 = ORIENTED_EDGE('',*,*,#2502,.F.);
#2579 = ORIENTED_EDGE('',*,*,#2580,.T.);
#2580 = EDGE_CURVE('',#2503,#2572,#2581,.T.);
#2581 = LINE('',#2582,#2583);
#2582 = CARTESIAN_POINT('',(-0.639878451824,6.620938301086,
    3.587500095367));
#2583 = VECTOR('',#2584,1.);
#2584 = DIRECTION('',(0.965925935134,-0.258818638886,0.));
#2585 = PLANE('',#2586);
#2586 = AXIS2_PLACEMENT_3D('',#2587,#2588,#2589);
#2587 = CARTESIAN_POINT('',(0.536708090859,9.170221494609,3.587500095367
    ));
#2588 = DIRECTION('',(0.,0.,1.));
#2589 = DIRECTION('',(1.,0.,-0.));
#2590 = ADVANCED_FACE('',(#2591),#2608,.T.);
#2591 = FACE_BOUND('',#2592,.T.);
#2592 = EDGE_LOOP('',(#2593,#2601,#2602));
#2593 = ORIENTED_EDGE('',*,*,#2594,.T.);
#2594 = EDGE_CURVE('',#2595,#2342,#2597,.T.);
#2595 = VERTEX_POINT('',#2596);
#2596 = CARTESIAN_POINT('',(0.218250632286,6.507963657379,3.587500095367
    ));
#2597 = LINE('',#2598,#2599);
#2598 = CARTESIAN_POINT('',(0.218250632286,6.507963657379,3.587500095367
    ));
#2599 = VECTOR('',#2600,1.);
#2600 = DIRECTION('',(0.241162199258,0.970484824018,0.));
#2601 = ORIENTED_EDGE('',*,*,#2571,.F.);
#2602 = ORIENTED_EDGE('',*,*,#2603,.T.);
#2603 = EDGE_CURVE('',#2572,#2595,#2604,.T.);
#2604 = LINE('',#2605,#2606);
#2605 = CARTESIAN_POINT('',(-0.218250632286,6.507963657379,
    3.587500095367));
#2606 = VECTOR('',#2607,1.);
#2607 = DIRECTION('',(1.,0.,0.));
#2608 = PLANE('',#2609);
#2609 = AXIS2_PLACEMENT_3D('',#2610,#2611,#2612);
#2610 = CARTESIAN_POINT('',(0.757905242892,9.139492742163,3.587500095367
    ));
#2611 = DIRECTION('',(0.,0.,1.));
#2612 = DIRECTION('',(1.,0.,-0.));
#2613 = ADVANCED_FACE('',(#2614),#2631,.T.);
#2614 = FACE_BOUND('',#2615,.T.);
#2615 = EDGE_LOOP('',(#2616,#2624,#2625));
#2616 = ORIENTED_EDGE('',*,*,#2617,.T.);
#2617 = EDGE_CURVE('',#2618,#2342,#2620,.T.);
#2618 = VERTEX_POINT('',#2619);
#2619 = CARTESIAN_POINT('',(0.639878451824,6.620938301086,3.587500095367
    ));
#2620 = LINE('',#2621,#2622);
#2621 = CARTESIAN_POINT('',(0.639878451824,6.620938301086,3.587500095367
    ));
#2622 = VECTOR('',#2623,1.);
#2623 = DIRECTION('',(0.172343337874,0.985036940368,0.));
#2624 = ORIENTED_EDGE('',*,*,#2594,.F.);
#2625 = ORIENTED_EDGE('',*,*,#2626,.T.);
#2626 = EDGE_CURVE('',#2595,#2618,#2627,.T.);
#2627 = LINE('',#2628,#2629);
#2628 = CARTESIAN_POINT('',(0.218250632286,6.507963657379,3.587500095367
    ));
#2629 = VECTOR('',#2630,1.);
#2630 = DIRECTION('',(0.965925935134,0.258818638886,0.));
#2631 = PLANE('',#2632);
#2632 = AXIS2_PLACEMENT_3D('',#2633,#2634,#2635);
#2633 = CARTESIAN_POINT('',(0.979075661695,9.16552549584,3.587500095367)
  );
#2634 = DIRECTION('',(0.,0.,1.));
#2635 = DIRECTION('',(1.,0.,-0.));
#2636 = ADVANCED_FACE('',(#2637),#2654,.T.);
#2637 = FACE_BOUND('',#2638,.T.);
#2638 = EDGE_LOOP('',(#2639,#2647,#2648));
#2639 = ORIENTED_EDGE('',*,*,#2640,.T.);
#2640 = EDGE_CURVE('',#2641,#2342,#2643,.T.);
#2641 = VERTEX_POINT('',#2642);
#2642 = CARTESIAN_POINT('',(1.017899632454,6.839189052582,3.587500095367
    ));
#2643 = LINE('',#2644,#2645);
#2644 = CARTESIAN_POINT('',(1.017899632454,6.839189052582,3.587500095367
    ));
#2645 = VECTOR('',#2646,1.);
#2646 = DIRECTION('',(0.108125990092,0.994137198915,0.));
#2647 = ORIENTED_EDGE('',*,*,#2617,.F.);
#2648 = ORIENTED_EDGE('',*,*,#2649,.T.);
#2649 = EDGE_CURVE('',#2618,#2641,#2650,.T.);
#2650 = LINE('',#2651,#2652);
#2651 = CARTESIAN_POINT('',(0.639878451824,6.620938301086,3.587500095367
    ));
#2652 = VECTOR('',#2653,1.);
#2653 = DIRECTION('',(0.866025283653,0.500000208074,0.));
#2654 = PLANE('',#2655);
#2655 = AXIS2_PLACEMENT_3D('',#2656,#2657,#2658);
#2656 = CARTESIAN_POINT('',(1.185482129442,9.246416611951,3.587500095367
    ));
#2657 = DIRECTION('',(0.,0.,1.));
#2658 = DIRECTION('',(1.,0.,-0.));
#2659 = ADVANCED_FACE('',(#2660),#2677,.T.);
#2660 = FACE_BOUND('',#2661,.T.);
#2661 = EDGE_LOOP('',(#2662,#2670,#2671));
#2662 = ORIENTED_EDGE('',*,*,#2663,.T.);
#2663 = EDGE_CURVE('',#2664,#2342,#2666,.T.);
#2664 = VERTEX_POINT('',#2665);
#2665 = CARTESIAN_POINT('',(1.326552629471,7.147841930389,3.587500095367
    ));
#2666 = LINE('',#2667,#2668);
#2667 = CARTESIAN_POINT('',(1.326552629471,7.147841930389,3.587500095367
    ));
#2668 = VECTOR('',#2669,1.);
#2669 = DIRECTION('',(5.168251454556E-02,0.998663565817,0.));
#2670 = ORIENTED_EDGE('',*,*,#2640,.F.);
#2671 = ORIENTED_EDGE('',*,*,#2672,.T.);
#2672 = EDGE_CURVE('',#2641,#2664,#2673,.T.);
#2673 = LINE('',#2674,#2675);
#2674 = CARTESIAN_POINT('',(1.017899632454,6.839189052582,3.587500095367
    ));
#2675 = VECTOR('',#2676,1.);
#2676 = DIRECTION('',(0.707106917737,0.707106644636,0.));
#2677 = PLANE('',#2678);
#2678 = AXIS2_PLACEMENT_3D('',#2679,#2680,#2681);
#2679 = CARTESIAN_POINT('',(1.363328191693,9.376544690273,3.587500095367
    ));
#2680 = DIRECTION('',(0.,0.,1.));
#2681 = DIRECTION('',(1.,0.,-0.));
#2682 = ADVANCED_FACE('',(#2683),#2700,.T.);
#2683 = FACE_BOUND('',#2684,.T.);
#2684 = EDGE_LOOP('',(#2685,#2693,#2694));
#2685 = ORIENTED_EDGE('',*,*,#2686,.T.);
#2686 = EDGE_CURVE('',#2687,#2342,#2689,.T.);
#2687 = VERTEX_POINT('',#2688);
#2688 = CARTESIAN_POINT('',(1.544803261757,7.525863170624,3.587500095367
    ));
#2689 = LINE('',#2690,#2691);
#2690 = CARTESIAN_POINT('',(1.544803261757,7.525863170624,3.587500095367
    ));
#2691 = VECTOR('',#2692,1.);
#2692 = DIRECTION('',(7.072315472685E-03,0.999974990864,0.));
#2693 = ORIENTED_EDGE('',*,*,#2663,.F.);
#2694 = ORIENTED_EDGE('',*,*,#2695,.T.);
#2695 = EDGE_CURVE('',#2664,#2687,#2696,.T.);
#2696 = LINE('',#2697,#2698);
#2697 = CARTESIAN_POINT('',(1.326552629471,7.147841930389,3.587500095367
    ));
#2698 = VECTOR('',#2699,1.);
#2699 = DIRECTION('',(0.499999944119,0.866025436047,0.));
#2700 = PLANE('',#2701);
#2701 = AXIS2_PLACEMENT_3D('',#2702,#2703,#2704);
#2702 = CARTESIAN_POINT('',(1.50064941289,9.546959864934,3.587500095367)
  );
#2703 = DIRECTION('',(0.,0.,1.));
#2704 = DIRECTION('',(1.,0.,-0.));
#2705 = ADVANCED_FACE('',(#2706),#2723,.T.);
#2706 = FACE_BOUND('',#2707,.T.);
#2707 = EDGE_LOOP('',(#2708,#2716,#2717));
#2708 = ORIENTED_EDGE('',*,*,#2709,.T.);
#2709 = EDGE_CURVE('',#2710,#2342,#2712,.T.);
#2710 = VERTEX_POINT('',#2711);
#2711 = CARTESIAN_POINT('',(3.650374889374,11.15691280365,3.587500095367
    ));
#2712 = LINE('',#2713,#2714);
#2713 = CARTESIAN_POINT('',(3.650374889374,11.15691280365,3.587500095367
    ));
#2714 = VECTOR('',#2715,1.);
#2715 = DIRECTION('',(-0.93058398186,0.366078478889,0.));
#2716 = ORIENTED_EDGE('',*,*,#2686,.F.);
#2717 = ORIENTED_EDGE('',*,*,#2718,.T.);
#2718 = EDGE_CURVE('',#2687,#2710,#2719,.T.);
#2719 = LINE('',#2720,#2721);
#2720 = CARTESIAN_POINT('',(1.544803261757,7.525863170624,3.587500095367
    ));
#2721 = VECTOR('',#2722,1.);
#2722 = DIRECTION('',(0.501640153952,0.865076387346,0.));
#2723 = PLANE('',#2724);
#2724 = AXIS2_PLACEMENT_3D('',#2725,#2726,#2727);
#2725 = CARTESIAN_POINT('',(2.17666354802,9.964018754391,3.587500095367)
  );
#2726 = DIRECTION('',(0.,0.,1.));
#2727 = DIRECTION('',(1.,0.,-0.));
#2728 = ADVANCED_FACE('',(#2729),#2744,.T.);
#2729 = FACE_BOUND('',#2730,.T.);
#2730 = EDGE_LOOP('',(#2731,#2737,#2738));
#2731 = ORIENTED_EDGE('',*,*,#2732,.T.);
#2732 = EDGE_CURVE('',#1721,#2342,#2733,.T.);
#2733 = LINE('',#2734,#2735);
#2734 = CARTESIAN_POINT('',(4.621344566345,11.15691280365,3.587500095367
    ));
#2735 = VECTOR('',#2736,1.);
#2736 = DIRECTION('',(-0.965925827462,0.258819040726,0.));
#2737 = ORIENTED_EDGE('',*,*,#2709,.F.);
#2738 = ORIENTED_EDGE('',*,*,#2739,.T.);
#2739 = EDGE_CURVE('',#2710,#1721,#2740,.T.);
#2740 = LINE('',#2741,#2742);
#2741 = CARTESIAN_POINT('',(3.650374889374,11.15691280365,3.587500095367
    ));
#2742 = VECTOR('',#2743,1.);
#2743 = DIRECTION('',(1.,0.,0.));
#2744 = PLANE('',#2745);
#2745 = AXIS2_PLACEMENT_3D('',#2746,#2747,#2748);
#2746 = CARTESIAN_POINT('',(3.08697505777,11.502518940501,3.587500095367
    ));
#2747 = DIRECTION('',(0.,0.,1.));
#2748 = DIRECTION('',(1.,0.,-0.));
#2749 = ADVANCED_FACE('',(#2750),#2767,.T.);
#2750 = FACE_BOUND('',#2751,.T.);
#2751 = EDGE_LOOP('',(#2752,#2753,#2761));
#2752 = ORIENTED_EDGE('',*,*,#2672,.F.);
#2753 = ORIENTED_EDGE('',*,*,#2754,.F.);
#2754 = EDGE_CURVE('',#2755,#2641,#2757,.T.);
#2755 = VERTEX_POINT('',#2756);
#2756 = CARTESIAN_POINT('',(1.326552629471,7.147841930389,19.08749961853
    ));
#2757 = LINE('',#2758,#2759);
#2758 = CARTESIAN_POINT('',(1.326552629471,7.147841930389,19.08749961853
    ));
#2759 = VECTOR('',#2760,1.);
#2760 = DIRECTION('',(-1.99052057218E-02,-1.990519803392E-02,
    -0.999603704413));
#2761 = ORIENTED_EDGE('',*,*,#2762,.T.);
#2762 = EDGE_CURVE('',#2755,#2664,#2763,.T.);
#2763 = LINE('',#2764,#2765);
#2764 = CARTESIAN_POINT('',(1.326552629471,7.147841930389,19.08749961853
    ));
#2765 = VECTOR('',#2766,1.);
#2766 = DIRECTION('',(0.,0.,-1.));
#2767 = PLANE('',#2768);
#2768 = AXIS2_PLACEMENT_3D('',#2769,#2770,#2771);
#2769 = CARTESIAN_POINT('',(1.248303084271,7.069592415411,
    11.229910818573));
#2770 = DIRECTION('',(-0.707106644636,0.707106917737,0.));
#2771 = DIRECTION('',(0.707106917737,0.707106644636,0.));
#2772 = ADVANCED_FACE('',(#2773),#2790,.T.);
#2773 = FACE_BOUND('',#2774,.T.);
#2774 = EDGE_LOOP('',(#2775,#2783,#2784));
#2775 = ORIENTED_EDGE('',*,*,#2776,.T.);
#2776 = EDGE_CURVE('',#2777,#2755,#2779,.T.);
#2777 = VERTEX_POINT('',#2778);
#2778 = CARTESIAN_POINT('',(1.017899632454,6.839189052582,19.08749961853
    ));
#2779 = LINE('',#2780,#2781);
#2780 = CARTESIAN_POINT('',(1.017899632454,6.839189052582,19.08749961853
    ));
#2781 = VECTOR('',#2782,1.);
#2782 = DIRECTION('',(0.707106917737,0.707106644636,0.));
#2783 = ORIENTED_EDGE('',*,*,#2754,.T.);
#2784 = ORIENTED_EDGE('',*,*,#2785,.T.);
#2785 = EDGE_CURVE('',#2641,#2777,#2786,.T.);
#2786 = LINE('',#2787,#2788);
#2787 = CARTESIAN_POINT('',(1.017899632454,6.839189052582,3.587500095367
    ));
#2788 = VECTOR('',#2789,1.);
#2789 = DIRECTION('',(0.,0.,1.));
#2790 = PLANE('',#2791);
#2791 = AXIS2_PLACEMENT_3D('',#2792,#2793,#2794);
#2792 = CARTESIAN_POINT('',(1.096149177654,6.91743856756,11.445088895325
    ));
#2793 = DIRECTION('',(-0.707106644636,0.707106917737,0.));
#2794 = DIRECTION('',(0.707106917737,0.707106644636,0.));
#2795 = ADVANCED_FACE('',(#2796),#2811,.T.);
#2796 = FACE_BOUND('',#2797,.T.);
#2797 = EDGE_LOOP('',(#2798,#2804,#2810));
#2798 = ORIENTED_EDGE('',*,*,#2799,.T.);
#2799 = EDGE_CURVE('',#2755,#2290,#2800,.T.);
#2800 = LINE('',#2801,#2802);
#2801 = CARTESIAN_POINT('',(1.326552629471,7.147841930389,19.08749961853
    ));
#2802 = VECTOR('',#2803,1.);
#2803 = DIRECTION('',(0.50148572648,0.865165918271,0.));
#2804 = ORIENTED_EDGE('',*,*,#2805,.T.);
#2805 = EDGE_CURVE('',#2290,#2664,#2806,.T.);
#2806 = LINE('',#2807,#2808);
#2807 = CARTESIAN_POINT('',(3.650374889374,11.15691280365,19.08749961853
    ));
#2808 = VECTOR('',#2809,1.);
#2809 = DIRECTION('',(-0.143642230902,-0.247812362423,-0.958100173537));
#2810 = ORIENTED_EDGE('',*,*,#2762,.F.);
#2811 = PLANE('',#2812);
#2812 = AXIS2_PLACEMENT_3D('',#2813,#2814,#2815);
#2813 = CARTESIAN_POINT('',(1.992491099974,8.296722622147,
    12.326506389457));
#2814 = DIRECTION('',(-0.865165918271,0.50148572648,-0.));
#2815 = DIRECTION('',(-0.50148572648,-0.865165918271,0.));
#2816 = ADVANCED_FACE('',(#2817),#2827,.T.);
#2817 = FACE_BOUND('',#2818,.T.);
#2818 = EDGE_LOOP('',(#2819,#2820,#2821));
#2819 = ORIENTED_EDGE('',*,*,#2695,.F.);
#2820 = ORIENTED_EDGE('',*,*,#2805,.F.);
#2821 = ORIENTED_EDGE('',*,*,#2822,.T.);
#2822 = EDGE_CURVE('',#2290,#2687,#2823,.T.);
#2823 = LINE('',#2824,#2825);
#2824 = CARTESIAN_POINT('',(3.650374889374,11.15691280365,19.08749961853
    ));
#2825 = VECTOR('',#2826,1.);
#2826 = DIRECTION('',(-0.131120726146,-0.226117154274,-0.965234887329));
#2827 = PLANE('',#2828);
#2828 = AXIS2_PLACEMENT_3D('',#2829,#2830,#2831);
#2829 = CARTESIAN_POINT('',(2.52803270721,9.221019069118,11.233961010089
    ));
#2830 = DIRECTION('',(-0.866025322021,0.499999878286,5.131595177499E-04)
  );
#2831 = DIRECTION('',(-0.499999944119,-0.866025436047,2.710505431214E-20
    ));
#2832 = ADVANCED_FACE('',(#2833),#2843,.T.);
#2833 = FACE_BOUND('',#2834,.T.);
#2834 = EDGE_LOOP('',(#2835,#2836,#2837));
#2835 = ORIENTED_EDGE('',*,*,#2718,.F.);
#2836 = ORIENTED_EDGE('',*,*,#2822,.F.);
#2837 = ORIENTED_EDGE('',*,*,#2838,.T.);
#2838 = EDGE_CURVE('',#2290,#2710,#2839,.T.);
#2839 = LINE('',#2840,#2841);
#2840 = CARTESIAN_POINT('',(3.650374889374,11.15691280365,19.08749961853
    ));
#2841 = VECTOR('',#2842,1.);
#2842 = DIRECTION('',(0.,0.,-1.));
#2843 = PLANE('',#2844);
#2844 = AXIS2_PLACEMENT_3D('',#2845,#2846,#2847);
#2845 = CARTESIAN_POINT('',(3.053969638699,10.12841439581,
    10.427723078637));
#2846 = DIRECTION('',(-0.865076387346,0.501640153952,-0.));
#2847 = DIRECTION('',(-0.501640153952,-0.865076387346,0.));
#2848 = ADVANCED_FACE('',(#2849),#2854,.T.);
#2849 = FACE_BOUND('',#2850,.T.);
#2850 = EDGE_LOOP('',(#2851,#2852,#2853));
#2851 = ORIENTED_EDGE('',*,*,#2838,.F.);
#2852 = ORIENTED_EDGE('',*,*,#2289,.T.);
#2853 = ORIENTED_EDGE('',*,*,#2739,.F.);
#2854 = PLANE('',#2855);
#2855 = AXIS2_PLACEMENT_3D('',#2856,#2857,#2858);
#2856 = CARTESIAN_POINT('',(3.900712946062,11.15691280365,
    11.102353075151));
#2857 = DIRECTION('',(0.,1.,0.));
#2858 = DIRECTION('',(0.,-0.,1.));
#2859 = ADVANCED_FACE('',(#2860),#2877,.T.);
#2860 = FACE_BOUND('',#2861,.T.);
#2861 = EDGE_LOOP('',(#2862,#2870,#2876));
#2862 = ORIENTED_EDGE('',*,*,#2863,.T.);
#2863 = EDGE_CURVE('',#2618,#2864,#2866,.T.);
#2864 = VERTEX_POINT('',#2865);
#2865 = CARTESIAN_POINT('',(0.639878451824,6.620938301086,19.08749961853
    ));
#2866 = LINE('',#2867,#2868);
#2867 = CARTESIAN_POINT('',(0.639878451824,6.620938301086,3.587500095367
    ));
#2868 = VECTOR('',#2869,1.);
#2869 = DIRECTION('',(0.,0.,1.));
#2870 = ORIENTED_EDGE('',*,*,#2871,.T.);
#2871 = EDGE_CURVE('',#2864,#2641,#2872,.T.);
#2872 = LINE('',#2873,#2874);
#2873 = CARTESIAN_POINT('',(0.639878451824,6.620938301086,19.08749961853
    ));
#2874 = VECTOR('',#2875,1.);
#2875 = DIRECTION('',(2.437879896936E-02,1.407511395725E-02,
    -0.999603704139));
#2876 = ORIENTED_EDGE('',*,*,#2649,.F.);
#2877 = PLANE('',#2878);
#2878 = AXIS2_PLACEMENT_3D('',#2879,#2880,#2881);
#2879 = CARTESIAN_POINT('',(0.73571418285,6.676269116893,11.22991078184)
  );
#2880 = DIRECTION('',(-0.500000208074,0.866025283653,0.));
#2881 = DIRECTION('',(0.866025283653,0.500000208074,0.));
#2882 = ADVANCED_FACE('',(#2883),#2893,.T.);
#2883 = FACE_BOUND('',#2884,.T.);
#2884 = EDGE_LOOP('',(#2885,#2886,#2887));
#2885 = ORIENTED_EDGE('',*,*,#2785,.F.);
#2886 = ORIENTED_EDGE('',*,*,#2871,.F.);
#2887 = ORIENTED_EDGE('',*,*,#2888,.T.);
#2888 = EDGE_CURVE('',#2864,#2777,#2889,.T.);
#2889 = LINE('',#2890,#2891);
#2890 = CARTESIAN_POINT('',(0.639878451824,6.620938301086,19.08749961853
    ));
#2891 = VECTOR('',#2892,1.);
#2892 = DIRECTION('',(0.866025283653,0.500000208074,0.));
#2893 = PLANE('',#2894);
#2894 = AXIS2_PLACEMENT_3D('',#2895,#2896,#2897);
#2895 = CARTESIAN_POINT('',(0.922063901428,6.783858236775,
    11.445088932058));
#2896 = DIRECTION('',(-0.500000208074,0.866025283653,0.));
#2897 = DIRECTION('',(0.866025283653,0.500000208074,0.));
#2898 = ADVANCED_FACE('',(#2899),#2909,.T.);
#2899 = FACE_BOUND('',#2900,.T.);
#2900 = EDGE_LOOP('',(#2901,#2902,#2908));
#2901 = ORIENTED_EDGE('',*,*,#2311,.F.);
#2902 = ORIENTED_EDGE('',*,*,#2903,.F.);
#2903 = EDGE_CURVE('',#2388,#991,#2904,.T.);
#2904 = LINE('',#2905,#2906);
#2905 = CARTESIAN_POINT('',(-4.621344566345,11.15691280365,
    3.587500095367));
#2906 = VECTOR('',#2907,1.);
#2907 = DIRECTION('',(0.920714416467,0.246704679881,-0.302360321858));
#2908 = ORIENTED_EDGE('',*,*,#2449,.F.);
#2909 = PLANE('',#2910);
#2910 = AXIS2_PLACEMENT_3D('',#2911,#2912,#2913);
#2911 = CARTESIAN_POINT('',(-2.894700133316,11.61956577671,
    3.298799335508));
#2912 = DIRECTION('',(-0.258819040726,0.965925827462,0.));
#2913 = DIRECTION('',(0.965925827462,0.258819040726,0.));
#2914 = ADVANCED_FACE('',(#2915),#2941,.T.);
#2915 = FACE_BOUND('',#2916,.T.);
#2916 = EDGE_LOOP('',(#2917,#2927,#2935));
#2917 = ORIENTED_EDGE('',*,*,#2918,.T.);
#2918 = EDGE_CURVE('',#2919,#2921,#2923,.T.);
#2919 = VERTEX_POINT('',#2920);
#2920 = CARTESIAN_POINT('',(-4.169896602631,5.302300453186,
    19.08749961853));
#2921 = VERTEX_POINT('',#2922);
#2922 = CARTESIAN_POINT('',(-4.10245847702,5.733560562134,19.08749961853
    ));
#2923 = LINE('',#2924,#2925);
#2924 = CARTESIAN_POINT('',(-4.169896602631,5.302300453186,
    19.08749961853));
#2925 = VECTOR('',#2926,1.);
#2926 = DIRECTION('',(0.154497046069,0.987993250359,0.));
#2927 = ORIENTED_EDGE('',*,*,#2928,.T.);
#2928 = EDGE_CURVE('',#2921,#2929,#2931,.T.);
#2929 = VERTEX_POINT('',#2930);
#2930 = CARTESIAN_POINT('',(-4.169896602631,5.302300453186,
    3.587500095367));
#2931 = LINE('',#2932,#2933);
#2932 = CARTESIAN_POINT('',(-4.10245847702,5.733560562134,19.08749961853
    ));
#2933 = VECTOR('',#2934,1.);
#2934 = DIRECTION('',(-4.349122726781E-03,-2.781220747172E-02,
    -0.999603704599));
#2935 = ORIENTED_EDGE('',*,*,#2936,.T.);
#2936 = EDGE_CURVE('',#2929,#2919,#2937,.T.);
#2937 = LINE('',#2938,#2939);
#2938 = CARTESIAN_POINT('',(-4.169896602631,5.302300453186,
    3.587500095367));
#2939 = VECTOR('',#2940,1.);
#2940 = DIRECTION('',(0.,0.,1.));
#2941 = PLANE('',#2942);
#2942 = AXIS2_PLACEMENT_3D('',#2943,#2944,#2945);
#2943 = CARTESIAN_POINT('',(-4.152799724609,5.411633288456,
    11.445088870502));
#2944 = DIRECTION('',(-0.987993250359,0.154497046069,-0.));
#2945 = DIRECTION('',(-0.154497046069,-0.987993250359,0.));
#2946 = ADVANCED_FACE('',(#2947),#2964,.T.);
#2947 = FACE_BOUND('',#2948,.T.);
#2948 = EDGE_LOOP('',(#2949,#2957,#2958));
#2949 = ORIENTED_EDGE('',*,*,#2950,.T.);
#2950 = EDGE_CURVE('',#2951,#2929,#2953,.T.);
#2951 = VERTEX_POINT('',#2952);
#2952 = CARTESIAN_POINT('',(-4.10245847702,5.733560562134,3.587500095367
    ));
#2953 = LINE('',#2954,#2955);
#2954 = CARTESIAN_POINT('',(-4.10245847702,5.733560562134,3.587500095367
    ));
#2955 = VECTOR('',#2956,1.);
#2956 = DIRECTION('',(-0.154497046069,-0.987993250359,0.));
#2957 = ORIENTED_EDGE('',*,*,#2928,.F.);
#2958 = ORIENTED_EDGE('',*,*,#2959,.F.);
#2959 = EDGE_CURVE('',#2951,#2921,#2960,.T.);
#2960 = LINE('',#2961,#2962);
#2961 = CARTESIAN_POINT('',(-4.10245847702,5.733560562134,3.587500095367
    ));
#2962 = VECTOR('',#2963,1.);
#2963 = DIRECTION('',(0.,0.,1.));
#2964 = PLANE('',#2965);
#2965 = AXIS2_PLACEMENT_3D('',#2966,#2967,#2968);
#2966 = CARTESIAN_POINT('',(-4.119555355042,5.624227726864,
    11.229910843395));
#2967 = DIRECTION('',(-0.987993250359,0.154497046069,-0.));
#2968 = DIRECTION('',(-0.154497046069,-0.987993250359,0.));
#2969 = ADVANCED_FACE('',(#2970),#2987,.T.);
#2970 = FACE_BOUND('',#2971,.T.);
#2971 = EDGE_LOOP('',(#2972,#2980,#2986));
#2972 = ORIENTED_EDGE('',*,*,#2973,.T.);
#2973 = EDGE_CURVE('',#2921,#2974,#2976,.T.);
#2974 = VERTEX_POINT('',#2975);
#2975 = CARTESIAN_POINT('',(-4.148937225342,6.167580127716,
    19.08749961853));
#2976 = LINE('',#2977,#2978);
#2977 = CARTESIAN_POINT('',(-4.10245847702,5.733560562134,19.08749961853
    ));
#2978 = VECTOR('',#2979,1.);
#2979 = DIRECTION('',(-0.106480241591,0.994314818431,0.));
#2980 = ORIENTED_EDGE('',*,*,#2981,.T.);
#2981 = EDGE_CURVE('',#2974,#2951,#2982,.T.);
#2982 = LINE('',#2983,#2984);
#2983 = CARTESIAN_POINT('',(-4.148937225342,6.167580127716,
    19.08749961853));
#2984 = VECTOR('',#2985,1.);
#2985 = DIRECTION('',(2.997440672861E-03,-2.799016638086E-02,
    -0.999603704443));
#2986 = ORIENTED_EDGE('',*,*,#2959,.T.);
#2987 = PLANE('',#2988);
#2988 = AXIS2_PLACEMENT_3D('',#2989,#2990,#2991);
#2989 = CARTESIAN_POINT('',(-4.114241744803,5.843592973694,
    11.445088891375));
#2990 = DIRECTION('',(-0.994314818431,-0.106480241591,-0.));
#2991 = DIRECTION('',(0.106480241591,-0.994314818431,0.));
#2992 = ADVANCED_FACE('',(#2993),#3010,.T.);
#2993 = FACE_BOUND('',#2994,.T.);
#2994 = EDGE_LOOP('',(#2995,#3003,#3004));
#2995 = ORIENTED_EDGE('',*,*,#2996,.T.);
#2996 = EDGE_CURVE('',#2997,#2951,#2999,.T.);
#2997 = VERTEX_POINT('',#2998);
#2998 = CARTESIAN_POINT('',(-4.148937225342,6.167580127716,
    3.587500095367));
#2999 = LINE('',#3000,#3001);
#3000 = CARTESIAN_POINT('',(-4.148937225342,6.167580127716,
    3.587500095367));
#3001 = VECTOR('',#3002,1.);
#3002 = DIRECTION('',(0.106480241591,-0.994314818431,0.));
#3003 = ORIENTED_EDGE('',*,*,#2981,.F.);
#3004 = ORIENTED_EDGE('',*,*,#3005,.F.);
#3005 = EDGE_CURVE('',#2997,#2974,#3006,.T.);
#3006 = LINE('',#3007,#3008);
#3007 = CARTESIAN_POINT('',(-4.148937225342,6.167580127716,
    3.587500095367));
#3008 = VECTOR('',#3009,1.);
#3009 = DIRECTION('',(0.,0.,1.));
#3010 = PLANE('',#3011);
#3011 = AXIS2_PLACEMENT_3D('',#3012,#3013,#3014);
#3012 = CARTESIAN_POINT('',(-4.137153957559,6.057547716155,
    11.229910822523));
#3013 = DIRECTION('',(-0.994314818431,-0.106480241591,-0.));
#3014 = DIRECTION('',(0.106480241591,-0.994314818431,0.));
#3015 = ADVANCED_FACE('',(#3016),#3033,.T.);
#3016 = FACE_BOUND('',#3017,.T.);
#3017 = EDGE_LOOP('',(#3018,#3026,#3032));
#3018 = ORIENTED_EDGE('',*,*,#3019,.T.);
#3019 = EDGE_CURVE('',#2974,#3020,#3022,.T.);
#3020 = VERTEX_POINT('',#3021);
#3021 = CARTESIAN_POINT('',(-5.307923793793,10.470333099365,
    19.08749961853));
#3022 = LINE('',#3023,#3024);
#3023 = CARTESIAN_POINT('',(-4.148937225342,6.167580127716,
    19.08749961853));
#3024 = VECTOR('',#3025,1.);
#3025 = DIRECTION('',(-0.260089199324,0.965584594116,0.));
#3026 = ORIENTED_EDGE('',*,*,#3027,.T.);
#3027 = EDGE_CURVE('',#3020,#2997,#3028,.T.);
#3028 = LINE('',#3029,#3030);
#3029 = CARTESIAN_POINT('',(-5.307923793793,10.470333099365,
    19.08749961853));
#3030 = VECTOR('',#3031,1.);
#3031 = DIRECTION('',(7.186252143002E-02,-0.266790561729,-0.961071575995
    ));
#3032 = ORIENTED_EDGE('',*,*,#3005,.T.);
#3033 = PLANE('',#3034);
#3034 = AXIS2_PLACEMENT_3D('',#3035,#3036,#3037);
#3035 = CARTESIAN_POINT('',(-4.479506884663,7.394824362205,
    12.294570068059));
#3036 = DIRECTION('',(-0.965584594116,-0.260089199324,-0.));
#3037 = DIRECTION('',(0.260089199324,-0.965584594116,0.));
#3038 = ADVANCED_FACE('',(#3039),#3056,.T.);
#3039 = FACE_BOUND('',#3040,.T.);
#3040 = EDGE_LOOP('',(#3041,#3049,#3050));
#3041 = ORIENTED_EDGE('',*,*,#3042,.T.);
#3042 = EDGE_CURVE('',#3043,#2997,#3045,.T.);
#3043 = VERTEX_POINT('',#3044);
#3044 = CARTESIAN_POINT('',(-5.307923793793,10.470333099365,
    3.587500095367));
#3045 = LINE('',#3046,#3047);
#3046 = CARTESIAN_POINT('',(-5.307923793793,10.470333099365,
    3.587500095367));
#3047 = VECTOR('',#3048,1.);
#3048 = DIRECTION('',(0.260089199324,-0.965584594116,0.));
#3049 = ORIENTED_EDGE('',*,*,#3027,.F.);
#3050 = ORIENTED_EDGE('',*,*,#3051,.T.);
#3051 = EDGE_CURVE('',#3020,#3043,#3052,.T.);
#3052 = LINE('',#3053,#3054);
#3053 = CARTESIAN_POINT('',(-5.307923793793,10.470333099365,
    19.08749961853));
#3054 = VECTOR('',#3055,1.);
#3055 = DIRECTION('',(0.,0.,-1.));
#3056 = PLANE('',#3057);
#3057 = AXIS2_PLACEMENT_3D('',#3058,#3059,#3060);
#3058 = CARTESIAN_POINT('',(-4.977354134471,9.243088864876,
    10.380429645839));
#3059 = DIRECTION('',(-0.965584594116,-0.260089199324,-0.));
#3060 = DIRECTION('',(0.260089199324,-0.965584594116,0.));
#3061 = ADVANCED_FACE('',(#3062),#3079,.T.);
#3062 = FACE_BOUND('',#3063,.T.);
#3063 = EDGE_LOOP('',(#3064,#3065,#3073));
#3064 = ORIENTED_EDGE('',*,*,#3042,.F.);
#3065 = ORIENTED_EDGE('',*,*,#3066,.F.);
#3066 = EDGE_CURVE('',#3067,#3043,#3069,.T.);
#3067 = VERTEX_POINT('',#3068);
#3068 = CARTESIAN_POINT('',(-4.973320960999,4.306164264679,
    3.587500095367));
#3069 = LINE('',#3070,#3071);
#3070 = CARTESIAN_POINT('',(-4.973320960999,4.306164264679,
    3.587500095367));
#3071 = VECTOR('',#3072,1.);
#3072 = DIRECTION('',(-5.420211071649E-02,0.998529985125,0.));
#3073 = ORIENTED_EDGE('',*,*,#3074,.T.);
#3074 = EDGE_CURVE('',#3067,#2997,#3075,.T.);
#3075 = LINE('',#3076,#3077);
#3076 = CARTESIAN_POINT('',(-4.973320960999,4.306164264679,
    3.587500095367));
#3077 = VECTOR('',#3078,1.);
#3078 = DIRECTION('',(0.404943580684,0.914341673808,0.));
#3079 = PLANE('',#3080);
#3080 = AXIS2_PLACEMENT_3D('',#3081,#3082,#3083);
#3081 = CARTESIAN_POINT('',(-4.902448817716,7.369896641183,
    3.587500095367));
#3082 = DIRECTION('',(0.,0.,1.));
#3083 = DIRECTION('',(1.,0.,-0.));
#3084 = ADVANCED_FACE('',(#3085),#3111,.T.);
#3085 = FACE_BOUND('',#3086,.T.);
#3086 = EDGE_LOOP('',(#3087,#3097,#3105));
#3087 = ORIENTED_EDGE('',*,*,#3088,.T.);
#3088 = EDGE_CURVE('',#3089,#3091,#3093,.T.);
#3089 = VERTEX_POINT('',#3090);
#3090 = CARTESIAN_POINT('',(-11.15691280365,4.621344566345,
    19.08749961853));
#3091 = VERTEX_POINT('',#3092);
#3092 = CARTESIAN_POINT('',(-10.47033309936,5.307923793793,
    19.08749961853));
#3093 = LINE('',#3094,#3095);
#3094 = CARTESIAN_POINT('',(-11.15691280365,4.621344566345,
    19.08749961853));
#3095 = VECTOR('',#3096,1.);
#3096 = DIRECTION('',(0.707107026733,0.70710653564,0.));
#3097 = ORIENTED_EDGE('',*,*,#3098,.T.);
#3098 = EDGE_CURVE('',#3091,#3099,#3101,.T.);
#3099 = VERTEX_POINT('',#3100);
#3100 = CARTESIAN_POINT('',(-11.15691280365,4.621344566345,
    3.587500095367));
#3101 = LINE('',#3102,#3103);
#3102 = CARTESIAN_POINT('',(-10.47033309936,5.307923793793,
    19.08749961853));
#3103 = VECTOR('',#3104,1.);
#3104 = DIRECTION('',(-4.420880955719E-02,-4.420877885368E-02,
    -0.998043668899));
#3105 = ORIENTED_EDGE('',*,*,#3106,.T.);
#3106 = EDGE_CURVE('',#3099,#3089,#3107,.T.);
#3107 = LINE('',#3108,#3109);
#3108 = CARTESIAN_POINT('',(-11.15691280365,4.621344566345,
    3.587500095367));
#3109 = VECTOR('',#3110,1.);
#3110 = DIRECTION('',(0.,0.,1.));
#3111 = PLANE('',#3112);
#3112 = AXIS2_PLACEMENT_3D('',#3113,#3114,#3115);
#3113 = CARTESIAN_POINT('',(-10.97989694548,4.798360301572,
    11.572646712644));
#3114 = DIRECTION('',(-0.70710653564,0.707107026733,0.));
#3115 = DIRECTION('',(0.707107026733,0.70710653564,0.));
#3116 = ADVANCED_FACE('',(#3117),#3134,.T.);
#3117 = FACE_BOUND('',#3118,.T.);
#3118 = EDGE_LOOP('',(#3119,#3127,#3128));
#3119 = ORIENTED_EDGE('',*,*,#3120,.T.);
#3120 = EDGE_CURVE('',#3121,#3099,#3123,.T.);
#3121 = VERTEX_POINT('',#3122);
#3122 = CARTESIAN_POINT('',(-10.47033309936,5.307923793793,
    3.587500095367));
#3123 = LINE('',#3124,#3125);
#3124 = CARTESIAN_POINT('',(-10.47033309936,5.307923793793,
    3.587500095367));
#3125 = VECTOR('',#3126,1.);
#3126 = DIRECTION('',(-0.707107026733,-0.70710653564,0.));
#3127 = ORIENTED_EDGE('',*,*,#3098,.F.);
#3128 = ORIENTED_EDGE('',*,*,#3129,.F.);
#3129 = EDGE_CURVE('',#3121,#3091,#3130,.T.);
#3130 = LINE('',#3131,#3132);
#3131 = CARTESIAN_POINT('',(-10.47033309936,5.307923793793,
    3.587500095367));
#3132 = VECTOR('',#3133,1.);
#3133 = DIRECTION('',(0.,0.,1.));
#3134 = PLANE('',#3135);
#3135 = AXIS2_PLACEMENT_3D('',#3136,#3137,#3138);
#3136 = CARTESIAN_POINT('',(-10.64734895753,5.130908058566,
    11.102353001254));
#3137 = DIRECTION('',(-0.70710653564,0.707107026733,0.));
#3138 = DIRECTION('',(0.707107026733,0.70710653564,0.));
#3139 = ADVANCED_FACE('',(#3140),#3166,.T.);
#3140 = FACE_BOUND('',#3141,.T.);
#3141 = EDGE_LOOP('',(#3142,#3152,#3160));
#3142 = ORIENTED_EDGE('',*,*,#3143,.T.);
#3143 = EDGE_CURVE('',#3144,#3146,#3148,.T.);
#3144 = VERTEX_POINT('',#3145);
#3145 = CARTESIAN_POINT('',(-6.245802402496,4.169896602631,
    3.587500095367));
#3146 = VERTEX_POINT('',#3147);
#3147 = CARTESIAN_POINT('',(-6.245802402496,4.169896602631,
    19.08749961853));
#3148 = LINE('',#3149,#3150);
#3149 = CARTESIAN_POINT('',(-6.245802402496,4.169896602631,
    3.587500095367));
#3150 = VECTOR('',#3151,1.);
#3151 = DIRECTION('',(0.,0.,1.));
#3152 = ORIENTED_EDGE('',*,*,#3153,.T.);
#3153 = EDGE_CURVE('',#3146,#3154,#3156,.T.);
#3154 = VERTEX_POINT('',#3155);
#3155 = CARTESIAN_POINT('',(-5.814542293549,4.10245847702,3.587500095367
    ));
#3156 = LINE('',#3157,#3158);
#3157 = CARTESIAN_POINT('',(-6.245802402496,4.169896602631,
    19.08749961853));
#3158 = VECTOR('',#3159,1.);
#3159 = DIRECTION('',(2.781220747172E-02,-4.349122726781E-03,
    -0.999603704599));
#3160 = ORIENTED_EDGE('',*,*,#3161,.T.);
#3161 = EDGE_CURVE('',#3154,#3144,#3162,.T.);
#3162 = LINE('',#3163,#3164);
#3163 = CARTESIAN_POINT('',(-5.814542293549,4.10245847702,3.587500095367
    ));
#3164 = VECTOR('',#3165,1.);
#3165 = DIRECTION('',(-0.987993250359,0.154497046069,0.));
#3166 = PLANE('',#3167);
#3167 = AXIS2_PLACEMENT_3D('',#3168,#3169,#3170);
#3168 = CARTESIAN_POINT('',(-6.136469567226,4.152799724609,
    11.229910843395));
#3169 = DIRECTION('',(0.154497046069,0.987993250359,0.));
#3170 = DIRECTION('',(0.987993250359,-0.154497046069,0.));
#3171 = ADVANCED_FACE('',(#3172),#3189,.T.);
#3172 = FACE_BOUND('',#3173,.T.);
#3173 = EDGE_LOOP('',(#3174,#3182,#3183));
#3174 = ORIENTED_EDGE('',*,*,#3175,.T.);
#3175 = EDGE_CURVE('',#3176,#3154,#3178,.T.);
#3176 = VERTEX_POINT('',#3177);
#3177 = CARTESIAN_POINT('',(-5.814542293549,4.10245847702,19.08749961853
    ));
#3178 = LINE('',#3179,#3180);
#3179 = CARTESIAN_POINT('',(-5.814542293549,4.10245847702,19.08749961853
    ));
#3180 = VECTOR('',#3181,1.);
#3181 = DIRECTION('',(0.,0.,-1.));
#3182 = ORIENTED_EDGE('',*,*,#3153,.F.);
#3183 = ORIENTED_EDGE('',*,*,#3184,.T.);
#3184 = EDGE_CURVE('',#3146,#3176,#3185,.T.);
#3185 = LINE('',#3186,#3187);
#3186 = CARTESIAN_POINT('',(-6.245802402496,4.169896602631,
    19.08749961853));
#3187 = VECTOR('',#3188,1.);
#3188 = DIRECTION('',(0.987993250359,-0.154497046069,0.));
#3189 = PLANE('',#3190);
#3190 = AXIS2_PLACEMENT_3D('',#3191,#3192,#3193);
#3191 = CARTESIAN_POINT('',(-5.923875128819,4.119555355042,
    11.445088870502));
#3192 = DIRECTION('',(0.154497046069,0.987993250359,0.));
#3193 = DIRECTION('',(0.987993250359,-0.154497046069,0.));
#3194 = ADVANCED_FACE('',(#3195),#3212,.T.);
#3195 = FACE_BOUND('',#3196,.T.);
#3196 = EDGE_LOOP('',(#3197,#3198,#3206));
#3197 = ORIENTED_EDGE('',*,*,#3175,.F.);
#3198 = ORIENTED_EDGE('',*,*,#3199,.T.);
#3199 = EDGE_CURVE('',#3176,#3200,#3202,.T.);
#3200 = VERTEX_POINT('',#3201);
#3201 = CARTESIAN_POINT('',(-5.380522251129,4.148937225342,
    3.587500095367));
#3202 = LINE('',#3203,#3204);
#3203 = CARTESIAN_POINT('',(-5.814542293549,4.10245847702,19.08749961853
    ));
#3204 = VECTOR('',#3205,1.);
#3205 = DIRECTION('',(2.799019710827E-02,2.997440670281E-03,
    -0.999603703582));
#3206 = ORIENTED_EDGE('',*,*,#3207,.T.);
#3207 = EDGE_CURVE('',#3200,#3154,#3208,.T.);
#3208 = LINE('',#3209,#3210);
#3209 = CARTESIAN_POINT('',(-5.380522251129,4.148937225342,
    3.587500095367));
#3210 = VECTOR('',#3211,1.);
#3211 = DIRECTION('',(-0.994314830816,-0.106480125932,0.));
#3212 = PLANE('',#3213);
#3213 = AXIS2_PLACEMENT_3D('',#3214,#3215,#3216);
#3214 = CARTESIAN_POINT('',(-5.704509759442,4.11424174498,
    11.229910707328));
#3215 = DIRECTION('',(-0.106480125932,0.994314830816,0.));
#3216 = DIRECTION('',(0.994314830816,0.106480125932,0.));
#3217 = ADVANCED_FACE('',(#3218),#3235,.T.);
#3218 = FACE_BOUND('',#3219,.T.);
#3219 = EDGE_LOOP('',(#3220,#3228,#3229));
#3220 = ORIENTED_EDGE('',*,*,#3221,.T.);
#3221 = EDGE_CURVE('',#3222,#3200,#3224,.T.);
#3222 = VERTEX_POINT('',#3223);
#3223 = CARTESIAN_POINT('',(-5.380522251129,4.148937225342,
    19.08749961853));
#3224 = LINE('',#3225,#3226);
#3225 = CARTESIAN_POINT('',(-5.380522251129,4.148937225342,
    19.08749961853));
#3226 = VECTOR('',#3227,1.);
#3227 = DIRECTION('',(0.,0.,-1.));
#3228 = ORIENTED_EDGE('',*,*,#3199,.F.);
#3229 = ORIENTED_EDGE('',*,*,#3230,.T.);
#3230 = EDGE_CURVE('',#3176,#3222,#3231,.T.);
#3231 = LINE('',#3232,#3233);
#3232 = CARTESIAN_POINT('',(-5.814542293549,4.10245847702,19.08749961853
    ));
#3233 = VECTOR('',#3234,1.);
#3234 = DIRECTION('',(0.994314830816,0.106480125932,0.));
#3235 = PLANE('',#3236);
#3236 = AXIS2_PLACEMENT_3D('',#3237,#3238,#3239);
#3237 = CARTESIAN_POINT('',(-5.490554785236,4.137153957382,
    11.44508900657));
#3238 = DIRECTION('',(-0.106480125932,0.994314830816,0.));
#3239 = DIRECTION('',(0.994314830816,0.106480125932,0.));
#3240 = ADVANCED_FACE('',(#3241),#3256,.T.);
#3241 = FACE_BOUND('',#3242,.T.);
#3242 = EDGE_LOOP('',(#3243,#3244,#3250));
#3243 = ORIENTED_EDGE('',*,*,#3143,.F.);
#3244 = ORIENTED_EDGE('',*,*,#3245,.F.);
#3245 = EDGE_CURVE('',#3091,#3144,#3246,.T.);
#3246 = LINE('',#3247,#3248);
#3247 = CARTESIAN_POINT('',(-10.47033309936,5.307923793793,
    19.08749961853));
#3248 = VECTOR('',#3249,1.);
#3249 = DIRECTION('',(0.262301267988,-7.066015059791E-02,-0.962395546503
    ));
#3250 = ORIENTED_EDGE('',*,*,#3251,.T.);
#3251 = EDGE_CURVE('',#3091,#3146,#3252,.T.);
#3252 = LINE('',#3253,#3254);
#3253 = CARTESIAN_POINT('',(-10.47033309936,5.307923793793,
    19.08749961853));
#3254 = VECTOR('',#3255,1.);
#3255 = DIRECTION('',(0.965578249803,-0.260112751527,0.));
#3256 = PLANE('',#3257);
#3257 = AXIS2_PLACEMENT_3D('',#3258,#3259,#3260);
#3258 = CARTESIAN_POINT('',(-7.448134225756,4.493787327033,
    12.279871462109));
#3259 = DIRECTION('',(0.260112751527,0.965578249803,0.));
#3260 = DIRECTION('',(0.965578249803,-0.260112751527,0.));
#3261 = ADVANCED_FACE('',(#3262),#3272,.T.);
#3262 = FACE_BOUND('',#3263,.T.);
#3263 = EDGE_LOOP('',(#3264,#3265,#3266));
#3264 = ORIENTED_EDGE('',*,*,#3129,.T.);
#3265 = ORIENTED_EDGE('',*,*,#3245,.T.);
#3266 = ORIENTED_EDGE('',*,*,#3267,.T.);
#3267 = EDGE_CURVE('',#3144,#3121,#3268,.T.);
#3268 = LINE('',#3269,#3270);
#3269 = CARTESIAN_POINT('',(-6.245802402496,4.169896602631,
    3.587500095367));
#3270 = VECTOR('',#3271,1.);
#3271 = DIRECTION('',(-0.965578249803,0.260112751527,0.));
#3272 = PLANE('',#3273);
#3273 = AXIS2_PLACEMENT_3D('',#3274,#3275,#3276);
#3274 = CARTESIAN_POINT('',(-9.268001276106,4.98403306939,
    10.395128251789));
#3275 = DIRECTION('',(0.260112751527,0.965578249803,0.));
#3276 = DIRECTION('',(0.965578249803,-0.260112751527,0.));
#3277 = ADVANCED_FACE('',(#3278),#3293,.T.);
#3278 = FACE_BOUND('',#3279,.T.);
#3279 = EDGE_LOOP('',(#3280,#3281,#3287));
#3280 = ORIENTED_EDGE('',*,*,#3221,.F.);
#3281 = ORIENTED_EDGE('',*,*,#3282,.T.);
#3282 = EDGE_CURVE('',#3222,#3067,#3283,.T.);
#3283 = LINE('',#3284,#3285);
#3284 = CARTESIAN_POINT('',(-5.380522251129,4.148937225342,
    19.08749961853));
#3285 = VECTOR('',#3286,1.);
#3286 = DIRECTION('',(2.626064068461E-02,1.013966037439E-02,
    -0.999603704494));
#3287 = ORIENTED_EDGE('',*,*,#3288,.T.);
#3288 = EDGE_CURVE('',#3067,#3200,#3289,.T.);
#3289 = LINE('',#3290,#3291);
#3290 = CARTESIAN_POINT('',(-4.973320960999,4.306164264679,
    3.587500095367));
#3291 = VECTOR('',#3292,1.);
#3292 = DIRECTION('',(-0.932875693374,-0.360198474056,0.));
#3293 = PLANE('',#3294);
#3294 = AXIS2_PLACEMENT_3D('',#3295,#3296,#3297);
#3295 = CARTESIAN_POINT('',(-5.277288794722,4.188797341468,
    11.229910829417));
#3296 = DIRECTION('',(-0.360198474056,0.932875693374,0.));
#3297 = DIRECTION('',(0.932875693374,0.360198474056,0.));
#3298 = ADVANCED_FACE('',(#3299),#3316,.T.);
#3299 = FACE_BOUND('',#3300,.T.);
#3300 = EDGE_LOOP('',(#3301,#3309,#3310));
#3301 = ORIENTED_EDGE('',*,*,#3302,.T.);
#3302 = EDGE_CURVE('',#3303,#3067,#3305,.T.);
#3303 = VERTEX_POINT('',#3304);
#3304 = CARTESIAN_POINT('',(-4.973320960999,4.306164264679,
    19.08749961853));
#3305 = LINE('',#3306,#3307);
#3306 = CARTESIAN_POINT('',(-4.973320960999,4.306164264679,
    19.08749961853));
#3307 = VECTOR('',#3308,1.);
#3308 = DIRECTION('',(0.,0.,-1.));
#3309 = ORIENTED_EDGE('',*,*,#3282,.F.);
#3310 = ORIENTED_EDGE('',*,*,#3311,.T.);
#3311 = EDGE_CURVE('',#3222,#3303,#3312,.T.);
#3312 = LINE('',#3313,#3314);
#3313 = CARTESIAN_POINT('',(-5.380522251129,4.148937225342,
    19.08749961853));
#3314 = VECTOR('',#3315,1.);
#3315 = DIRECTION('',(0.932875693374,0.360198474056,0.));
#3316 = PLANE('',#3317);
#3317 = AXIS2_PLACEMENT_3D('',#3318,#3319,#3320);
#3318 = CARTESIAN_POINT('',(-5.076554417405,4.266304148553,
    11.445088884481));
#3319 = DIRECTION('',(-0.360198474056,0.932875693374,0.));
#3320 = DIRECTION('',(0.932875693374,0.360198474056,0.));
#3321 = ADVANCED_FACE('',(#3322),#3332,.T.);
#3322 = FACE_BOUND('',#3323,.T.);
#3323 = EDGE_LOOP('',(#3324,#3325,#3326));
#3324 = ORIENTED_EDGE('',*,*,#3288,.F.);
#3325 = ORIENTED_EDGE('',*,*,#3066,.T.);
#3326 = ORIENTED_EDGE('',*,*,#3327,.T.);
#3327 = EDGE_CURVE('',#3043,#3200,#3328,.T.);
#3328 = LINE('',#3329,#3330);
#3329 = CARTESIAN_POINT('',(-5.307923793793,10.470333099365,
    3.587500095367));
#3330 = VECTOR('',#3331,1.);
#3331 = DIRECTION('',(-1.148380382508E-02,-0.999934058951,0.));
#3332 = PLANE('',#3333);
#3333 = AXIS2_PLACEMENT_3D('',#3334,#3335,#3336);
#3334 = CARTESIAN_POINT('',(-5.241381300684,7.243128640384,
    3.587500095367));
#3335 = DIRECTION('',(0.,0.,1.));
#3336 = DIRECTION('',(1.,0.,-0.));
#3337 = ADVANCED_FACE('',(#3338),#3355,.T.);
#3338 = FACE_BOUND('',#3339,.T.);
#3339 = EDGE_LOOP('',(#3340,#3348,#3349));
#3340 = ORIENTED_EDGE('',*,*,#3341,.T.);
#3341 = EDGE_CURVE('',#3342,#2997,#3344,.T.);
#3342 = VERTEX_POINT('',#3343);
#3343 = CARTESIAN_POINT('',(-4.620687961578,4.563425540924,
    3.587500095367));
#3344 = LINE('',#3345,#3346);
#3345 = CARTESIAN_POINT('',(-4.620687961578,4.563425540924,
    3.587500095367));
#3346 = VECTOR('',#3347,1.);
#3347 = DIRECTION('',(0.28213360765,0.959375123419,0.));
#3348 = ORIENTED_EDGE('',*,*,#3074,.F.);
#3349 = ORIENTED_EDGE('',*,*,#3350,.T.);
#3350 = EDGE_CURVE('',#3067,#3342,#3351,.T.);
#3351 = LINE('',#3352,#3353);
#3352 = CARTESIAN_POINT('',(-4.973320960999,4.306164264679,
    3.587500095367));
#3353 = VECTOR('',#3354,1.);
#3354 = DIRECTION('',(0.807862401909,0.589371139081,0.));
#3355 = PLANE('',#3356);
#3356 = AXIS2_PLACEMENT_3D('',#3357,#3358,#3359);
#3357 = CARTESIAN_POINT('',(-4.514836106771,5.204291539399,
    3.587500095367));
#3358 = DIRECTION('',(0.,0.,1.));
#3359 = DIRECTION('',(1.,0.,-0.));
#3360 = ADVANCED_FACE('',(#3361),#3378,.T.);
#3361 = FACE_BOUND('',#3362,.T.);
#3362 = EDGE_LOOP('',(#3363,#3371,#3372));
#3363 = ORIENTED_EDGE('',*,*,#3364,.T.);
#3364 = EDGE_CURVE('',#3365,#2997,#3367,.T.);
#3365 = VERTEX_POINT('',#3366);
#3366 = CARTESIAN_POINT('',(-4.346654891968,4.903189182281,
    3.587500095367));
#3367 = LINE('',#3368,#3369);
#3368 = CARTESIAN_POINT('',(-4.346654891968,4.903189182281,
    3.587500095367));
#3369 = VECTOR('',#3370,1.);
#3370 = DIRECTION('',(0.154496315708,0.987993364569,0.));
#3371 = ORIENTED_EDGE('',*,*,#3341,.F.);
#3372 = ORIENTED_EDGE('',*,*,#3373,.F.);
#3373 = EDGE_CURVE('',#3365,#3342,#3374,.T.);
#3374 = LINE('',#3375,#3376);
#3375 = CARTESIAN_POINT('',(-4.346654891968,4.903189182281,
    3.587500095367));
#3376 = VECTOR('',#3377,1.);
#3377 = DIRECTION('',(-0.627794279277,-0.778379305292,0.));
#3378 = PLANE('',#3379);
#3379 = AXIS2_PLACEMENT_3D('',#3380,#3381,#3382);
#3380 = CARTESIAN_POINT('',(-4.345797689104,5.348223925252,
    3.587500095367));
#3381 = DIRECTION('',(0.,0.,1.));
#3382 = DIRECTION('',(1.,0.,-0.));
#3383 = ADVANCED_FACE('',(#3384),#3408,.T.);
#3384 = FACE_BOUND('',#3385,.T.);
#3385 = EDGE_LOOP('',(#3386,#3396,#3402));
#3386 = ORIENTED_EDGE('',*,*,#3387,.T.);
#3387 = EDGE_CURVE('',#3388,#3390,#3392,.T.);
#3388 = VERTEX_POINT('',#3389);
#3389 = CARTESIAN_POINT('',(-4.620687961578,4.563425540924,
    19.08749961853));
#3390 = VERTEX_POINT('',#3391);
#3391 = CARTESIAN_POINT('',(-4.346654891968,4.903189182281,
    19.08749961853));
#3392 = LINE('',#3393,#3394);
#3393 = CARTESIAN_POINT('',(-4.620687961578,4.563425540924,
    19.08749961853));
#3394 = VECTOR('',#3395,1.);
#3395 = DIRECTION('',(0.627794279277,0.778379305292,0.));
#3396 = ORIENTED_EDGE('',*,*,#3397,.T.);
#3397 = EDGE_CURVE('',#3390,#3342,#3398,.T.);
#3398 = LINE('',#3399,#3400);
#3399 = CARTESIAN_POINT('',(-4.346654891968,4.903189182281,
    19.08749961853));
#3400 = VECTOR('',#3401,1.);
#3401 = DIRECTION('',(-1.767254708624E-02,-2.191154869963E-02,
    -0.999603704031));
#3402 = ORIENTED_EDGE('',*,*,#3403,.T.);
#3403 = EDGE_CURVE('',#3342,#3388,#3404,.T.);
#3404 = LINE('',#3405,#3406);
#3405 = CARTESIAN_POINT('',(-4.620687961578,4.563425540924,
    3.587500095367));
#3406 = VECTOR('',#3407,1.);
#3407 = DIRECTION('',(0.,0.,1.));
#3408 = PLANE('',#3409);
#3409 = AXIS2_PLACEMENT_3D('',#3410,#3411,#3412);
#3410 = CARTESIAN_POINT('',(-4.551215241671,4.649562240864,
    11.445088946445));
#3411 = DIRECTION('',(-0.778379305292,0.627794279277,-0.));
#3412 = DIRECTION('',(-0.627794279277,-0.778379305292,0.));
#3413 = ADVANCED_FACE('',(#3414),#3424,.T.);
#3414 = FACE_BOUND('',#3415,.T.);
#3415 = EDGE_LOOP('',(#3416,#3417,#3418));
#3416 = ORIENTED_EDGE('',*,*,#3373,.T.);
#3417 = ORIENTED_EDGE('',*,*,#3397,.F.);
#3418 = ORIENTED_EDGE('',*,*,#3419,.T.);
#3419 = EDGE_CURVE('',#3390,#3365,#3420,.T.);
#3420 = LINE('',#3421,#3422);
#3421 = CARTESIAN_POINT('',(-4.346654891968,4.903189182281,
    19.08749961853));
#3422 = VECTOR('',#3423,1.);
#3423 = DIRECTION('',(0.,0.,-1.));
#3424 = PLANE('',#3425);
#3425 = AXIS2_PLACEMENT_3D('',#3426,#3427,#3428);
#3426 = CARTESIAN_POINT('',(-4.416127611875,4.817052482342,
    11.229910767453));
#3427 = DIRECTION('',(-0.778379305292,0.627794279277,-0.));
#3428 = DIRECTION('',(-0.627794279277,-0.778379305292,0.));
#3429 = ADVANCED_FACE('',(#3430),#3445,.T.);
#3430 = FACE_BOUND('',#3431,.T.);
#3431 = EDGE_LOOP('',(#3432,#3438,#3439));
#3432 = ORIENTED_EDGE('',*,*,#3433,.T.);
#3433 = EDGE_CURVE('',#2929,#2997,#3434,.T.);
#3434 = LINE('',#3435,#3436);
#3435 = CARTESIAN_POINT('',(-4.169896602631,5.302300453186,
    3.587500095367));
#3436 = VECTOR('',#3437,1.);
#3437 = DIRECTION('',(2.421555918297E-02,0.999706760352,0.));
#3438 = ORIENTED_EDGE('',*,*,#3364,.F.);
#3439 = ORIENTED_EDGE('',*,*,#3440,.T.);
#3440 = EDGE_CURVE('',#3365,#2929,#3441,.T.);
#3441 = LINE('',#3442,#3443);
#3442 = CARTESIAN_POINT('',(-4.346654891968,4.903189182281,
    3.587500095367));
#3443 = VECTOR('',#3444,1.);
#3444 = DIRECTION('',(0.404943419393,0.914341745241,0.));
#3445 = PLANE('',#3446);
#3446 = AXIS2_PLACEMENT_3D('',#3447,#3448,#3449);
#3447 = CARTESIAN_POINT('',(-4.219939153641,5.529138710412,
    3.587500095367));
#3448 = DIRECTION('',(0.,0.,1.));
#3449 = DIRECTION('',(1.,0.,-0.));
#3450 = ADVANCED_FACE('',(#3451),#3456,.T.);
#3451 = FACE_BOUND('',#3452,.T.);
#3452 = EDGE_LOOP('',(#3453,#3454,#3455));
#3453 = ORIENTED_EDGE('',*,*,#2996,.F.);
#3454 = ORIENTED_EDGE('',*,*,#3433,.F.);
#3455 = ORIENTED_EDGE('',*,*,#2950,.F.);
#3456 = PLANE('',#3457);
#3457 = AXIS2_PLACEMENT_3D('',#3458,#3459,#3460);
#3458 = CARTESIAN_POINT('',(-4.145116131213,5.734593887235,
    3.587500095367));
#3459 = DIRECTION('',(0.,0.,1.));
#3460 = DIRECTION('',(1.,0.,-0.));
#3461 = ADVANCED_FACE('',(#3462),#3479,.T.);
#3462 = FACE_BOUND('',#3463,.T.);
#3463 = EDGE_LOOP('',(#3464,#3465,#3473));
#3464 = ORIENTED_EDGE('',*,*,#3120,.F.);
#3465 = ORIENTED_EDGE('',*,*,#3466,.T.);
#3466 = EDGE_CURVE('',#3121,#3467,#3469,.T.);
#3467 = VERTEX_POINT('',#3468);
#3468 = CARTESIAN_POINT('',(-9.580657958984,7.351497173309,
    3.587500095367));
#3469 = LINE('',#3470,#3471);
#3470 = CARTESIAN_POINT('',(-10.47033309936,5.307923793793,
    3.587500095367));
#3471 = VECTOR('',#3472,1.);
#3472 = DIRECTION('',(0.39916565123,0.916878826715,0.));
#3473 = ORIENTED_EDGE('',*,*,#3474,.F.);
#3474 = EDGE_CURVE('',#3099,#3467,#3475,.T.);
#3475 = LINE('',#3476,#3477);
#3476 = CARTESIAN_POINT('',(-11.15691280365,4.621344566345,
    3.587500095367));
#3477 = VECTOR('',#3478,1.);
#3478 = DIRECTION('',(0.500000119454,0.866025334818,0.));
#3479 = PLANE('',#3480);
#3480 = AXIS2_PLACEMENT_3D('',#3481,#3482,#3483);
#3481 = CARTESIAN_POINT('',(-10.31632999774,5.950687815203,
    3.587500095367));
#3482 = DIRECTION('',(0.,0.,1.));
#3483 = DIRECTION('',(1.,0.,-0.));
#3484 = ADVANCED_FACE('',(#3485),#3511,.T.);
#3485 = FACE_BOUND('',#3486,.T.);
#3486 = EDGE_LOOP('',(#3487,#3497,#3505));
#3487 = ORIENTED_EDGE('',*,*,#3488,.T.);
#3488 = EDGE_CURVE('',#3489,#3491,#3493,.T.);
#3489 = VERTEX_POINT('',#3490);
#3490 = CARTESIAN_POINT('',(-11.97284221649,1.576254487038,
    2.587500095367));
#3491 = VERTEX_POINT('',#3492);
#3492 = CARTESIAN_POINT('',(-9.580657958984,7.351497173309,
    2.587500095367));
#3493 = LINE('',#3494,#3495);
#3494 = CARTESIAN_POINT('',(-11.97284221649,1.576254487038,
    2.587500095367));
#3495 = VECTOR('',#3496,1.);
#3496 = DIRECTION('',(0.382683488466,0.923879509274,0.));
#3497 = ORIENTED_EDGE('',*,*,#3498,.T.);
#3498 = EDGE_CURVE('',#3491,#3499,#3501,.T.);
#3499 = VERTEX_POINT('',#3500);
#3500 = CARTESIAN_POINT('',(-11.97284221649,-1.576254487038,
    2.587500095367));
#3501 = LINE('',#3502,#3503);
#3502 = CARTESIAN_POINT('',(-9.580657958984,7.351497173309,
    2.587500095367));
#3503 = VECTOR('',#3504,1.);
#3504 = DIRECTION('',(-0.258819086479,-0.965925815202,0.));
#3505 = ORIENTED_EDGE('',*,*,#3506,.T.);
#3506 = EDGE_CURVE('',#3499,#3489,#3507,.T.);
#3507 = LINE('',#3508,#3509);
#3508 = CARTESIAN_POINT('',(-11.97284221649,-1.576254487038,
    2.587500095367));
#3509 = VECTOR('',#3510,1.);
#3510 = DIRECTION('',(0.,1.,0.));
#3511 = PLANE('',#3512);
#3512 = AXIS2_PLACEMENT_3D('',#3513,#3514,#3515);
#3513 = CARTESIAN_POINT('',(-10.97897230454,2.9278458494,2.587500095367)
  );
#3514 = DIRECTION('',(-0.,-0.,-1.));
#3515 = DIRECTION('',(-1.,0.,0.));
#3516 = ADVANCED_FACE('',(#3517),#3534,.T.);
#3517 = FACE_BOUND('',#3518,.T.);
#3518 = EDGE_LOOP('',(#3519,#3520,#3528));
#3519 = ORIENTED_EDGE('',*,*,#3506,.F.);
#3520 = ORIENTED_EDGE('',*,*,#3521,.F.);
#3521 = EDGE_CURVE('',#3522,#3499,#3524,.T.);
#3522 = VERTEX_POINT('',#3523);
#3523 = CARTESIAN_POINT('',(-11.97284221649,1.576254487038,
    3.587500095367));
#3524 = LINE('',#3525,#3526);
#3525 = CARTESIAN_POINT('',(-11.97284221649,1.576254487038,
    3.587500095367));
#3526 = VECTOR('',#3527,1.);
#3527 = DIRECTION('',(0.,-0.953193696305,-0.302360343505));
#3528 = ORIENTED_EDGE('',*,*,#3529,.F.);
#3529 = EDGE_CURVE('',#3489,#3522,#3530,.T.);
#3530 = LINE('',#3531,#3532);
#3531 = CARTESIAN_POINT('',(-11.97284221649,1.576254487038,
    2.587500095367));
#3532 = VECTOR('',#3533,1.);
#3533 = DIRECTION('',(0.,0.,1.));
#3534 = PLANE('',#3535);
#3535 = AXIS2_PLACEMENT_3D('',#3536,#3537,#3538);
#3536 = CARTESIAN_POINT('',(-11.97284221649,0.211299237234,
    2.876200858133));
#3537 = DIRECTION('',(-1.,-0.,-0.));
#3538 = DIRECTION('',(0.,0.,-1.));
#3539 = ADVANCED_FACE('',(#3540),#3557,.T.);
#3540 = FACE_BOUND('',#3541,.T.);
#3541 = EDGE_LOOP('',(#3542,#3550,#3551));
#3542 = ORIENTED_EDGE('',*,*,#3543,.T.);
#3543 = EDGE_CURVE('',#3544,#3522,#3546,.T.);
#3544 = VERTEX_POINT('',#3545);
#3545 = CARTESIAN_POINT('',(-11.97284221649,-1.576254487038,
    3.587500095367));
#3546 = LINE('',#3547,#3548);
#3547 = CARTESIAN_POINT('',(-11.97284221649,-1.576254487038,
    3.587500095367));
#3548 = VECTOR('',#3549,1.);
#3549 = DIRECTION('',(0.,1.,0.));
#3550 = ORIENTED_EDGE('',*,*,#3521,.T.);
#3551 = ORIENTED_EDGE('',*,*,#3552,.T.);
#3552 = EDGE_CURVE('',#3499,#3544,#3553,.T.);
#3553 = LINE('',#3554,#3555);
#3554 = CARTESIAN_POINT('',(-11.97284221649,-1.576254487038,
    2.587500095367));
#3555 = VECTOR('',#3556,1.);
#3556 = DIRECTION('',(0.,0.,1.));
#3557 = PLANE('',#3558);
#3558 = AXIS2_PLACEMENT_3D('',#3559,#3560,#3561);
#3559 = CARTESIAN_POINT('',(-11.97284221649,-0.211299237234,
    3.298799332602));
#3560 = DIRECTION('',(-1.,-0.,-0.));
#3561 = DIRECTION('',(0.,0.,-1.));
#3562 = ADVANCED_FACE('',(#3563),#3578,.T.);
#3563 = FACE_BOUND('',#3564,.T.);
#3564 = EDGE_LOOP('',(#3565,#3571,#3577));
#3565 = ORIENTED_EDGE('',*,*,#3566,.T.);
#3566 = EDGE_CURVE('',#3522,#3099,#3567,.T.);
#3567 = LINE('',#3568,#3569);
#3568 = CARTESIAN_POINT('',(-11.97284221649,1.576254487038,
    3.587500095367));
#3569 = VECTOR('',#3570,1.);
#3570 = DIRECTION('',(0.258819040726,0.965925827462,0.));
#3571 = ORIENTED_EDGE('',*,*,#3572,.T.);
#3572 = EDGE_CURVE('',#3099,#3489,#3573,.T.);
#3573 = LINE('',#3574,#3575);
#3574 = CARTESIAN_POINT('',(-11.15691280365,4.621344566345,
    3.587500095367));
#3575 = VECTOR('',#3576,1.);
#3576 = DIRECTION('',(-0.246704679881,-0.920714416467,-0.302360321858));
#3577 = ORIENTED_EDGE('',*,*,#3529,.T.);
#3578 = PLANE('',#3579);
#3579 = AXIS2_PLACEMENT_3D('',#3580,#3581,#3582);
#3580 = CARTESIAN_POINT('',(-11.61956577671,2.894700133316,
    3.298799335508));
#3581 = DIRECTION('',(-0.965925827462,0.258819040726,1.736719443975E-16)
  );
#3582 = DIRECTION('',(-0.258819040726,-0.965925827462,0.));
#3583 = ADVANCED_FACE('',(#3584),#3601,.T.);
#3584 = FACE_BOUND('',#3585,.T.);
#3585 = EDGE_LOOP('',(#3586,#3594,#3595));
#3586 = ORIENTED_EDGE('',*,*,#3587,.T.);
#3587 = EDGE_CURVE('',#3588,#3489,#3590,.T.);
#3588 = VERTEX_POINT('',#3589);
#3589 = CARTESIAN_POINT('',(-11.15691280365,4.621344566345,
    2.587500095367));
#3590 = LINE('',#3591,#3592);
#3591 = CARTESIAN_POINT('',(-11.15691280365,4.621344566345,
    2.587500095367));
#3592 = VECTOR('',#3593,1.);
#3593 = DIRECTION('',(-0.258819040726,-0.965925827462,0.));
#3594 = ORIENTED_EDGE('',*,*,#3572,.F.);
#3595 = ORIENTED_EDGE('',*,*,#3596,.T.);
#3596 = EDGE_CURVE('',#3099,#3588,#3597,.T.);
#3597 = LINE('',#3598,#3599);
#3598 = CARTESIAN_POINT('',(-11.15691280365,4.621344566345,
    3.587500095367));
#3599 = VECTOR('',#3600,1.);
#3600 = DIRECTION('',(0.,0.,-1.));
#3601 = PLANE('',#3602);
#3602 = AXIS2_PLACEMENT_3D('',#3603,#3604,#3605);
#3603 = CARTESIAN_POINT('',(-11.51018924343,3.302898920067,
    2.876200855226));
#3604 = DIRECTION('',(-0.965925827462,0.258819040726,1.736719443975E-16)
  );
#3605 = DIRECTION('',(-0.258819040726,-0.965925827462,0.));
#3606 = ADVANCED_FACE('',(#3607),#3617,.T.);
#3607 = FACE_BOUND('',#3608,.T.);
#3608 = EDGE_LOOP('',(#3609,#3615,#3616));
#3609 = ORIENTED_EDGE('',*,*,#3610,.T.);
#3610 = EDGE_CURVE('',#3588,#3491,#3611,.T.);
#3611 = LINE('',#3612,#3613);
#3612 = CARTESIAN_POINT('',(-11.15691280365,4.621344566345,
    2.587500095367));
#3613 = VECTOR('',#3614,1.);
#3614 = DIRECTION('',(0.500000119454,0.866025334818,0.));
#3615 = ORIENTED_EDGE('',*,*,#3488,.F.);
#3616 = ORIENTED_EDGE('',*,*,#3587,.F.);
#3617 = PLANE('',#3618);
#3618 = AXIS2_PLACEMENT_3D('',#3619,#3620,#3621);
#3619 = CARTESIAN_POINT('',(-10.87219907037,4.503412100756,
    2.587500095367));
#3620 = DIRECTION('',(-0.,-0.,-1.));
#3621 = DIRECTION('',(-1.,0.,0.));
#3622 = ADVANCED_FACE('',(#3623),#3633,.T.);
#3623 = FACE_BOUND('',#3624,.T.);
#3624 = EDGE_LOOP('',(#3625,#3626,#3632));
#3625 = ORIENTED_EDGE('',*,*,#3474,.T.);
#3626 = ORIENTED_EDGE('',*,*,#3627,.T.);
#3627 = EDGE_CURVE('',#3467,#3588,#3628,.T.);
#3628 = LINE('',#3629,#3630);
#3629 = CARTESIAN_POINT('',(-9.580657958984,7.351497173309,
    3.587500095367));
#3630 = VECTOR('',#3631,1.);
#3631 = DIRECTION('',(-0.476596961491,-0.825489889081,-0.302360346808));
#3632 = ORIENTED_EDGE('',*,*,#3596,.F.);
#3633 = PLANE('',#3634);
#3634 = AXIS2_PLACEMENT_3D('',#3635,#3636,#3637);
#3635 = CARTESIAN_POINT('',(-10.47443502495,5.803430377539,
    3.298799332158));
#3636 = DIRECTION('',(-0.866025334818,0.500000119454,1.736719415646E-16)
  );
#3637 = DIRECTION('',(-0.500000119454,-0.866025334818,
    -1.232595164408E-32));
#3638 = ADVANCED_FACE('',(#3639),#3649,.T.);
#3639 = FACE_BOUND('',#3640,.T.);
#3640 = EDGE_LOOP('',(#3641,#3642,#3643));
#3641 = ORIENTED_EDGE('',*,*,#3610,.F.);
#3642 = ORIENTED_EDGE('',*,*,#3627,.F.);
#3643 = ORIENTED_EDGE('',*,*,#3644,.F.);
#3644 = EDGE_CURVE('',#3491,#3467,#3645,.T.);
#3645 = LINE('',#3646,#3647);
#3646 = CARTESIAN_POINT('',(-9.580657958984,7.351497173309,
    2.587500095367));
#3647 = VECTOR('',#3648,1.);
#3648 = DIRECTION('',(0.,0.,1.));
#3649 = PLANE('',#3650);
#3650 = AXIS2_PLACEMENT_3D('',#3651,#3652,#3653);
#3651 = CARTESIAN_POINT('',(-10.26313573768,6.169411362116,
    2.876200858577));
#3652 = DIRECTION('',(-0.866025334818,0.500000119454,3.473438831292E-16)
  );
#3653 = DIRECTION('',(-0.500000119454,-0.866025334818,
    -2.465190328816E-32));
#3654 = ADVANCED_FACE('',(#3655),#3672,.T.);
#3655 = FACE_BOUND('',#3656,.T.);
#3656 = EDGE_LOOP('',(#3657,#3665,#3671));
#3657 = ORIENTED_EDGE('',*,*,#3658,.T.);
#3658 = EDGE_CURVE('',#3467,#3659,#3661,.T.);
#3659 = VERTEX_POINT('',#3660);
#3660 = CARTESIAN_POINT('',(-7.351497173309,9.580657958984,
    3.587500095367));
#3661 = LINE('',#3662,#3663);
#3662 = CARTESIAN_POINT('',(-9.580657958984,7.351497173309,
    3.587500095367));
#3663 = VECTOR('',#3664,1.);
#3664 = DIRECTION('',(0.707106781187,0.707106781187,0.));
#3665 = ORIENTED_EDGE('',*,*,#3666,.T.);
#3666 = EDGE_CURVE('',#3659,#3491,#3667,.T.);
#3667 = LINE('',#3668,#3669);
#3668 = CARTESIAN_POINT('',(-7.351497173309,9.580657958984,
    3.587500095367));
#3669 = VECTOR('',#3670,1.);
#3670 = DIRECTION('',(-0.674009735076,-0.674009735076,-0.302360305011));
#3671 = ORIENTED_EDGE('',*,*,#3644,.T.);
#3672 = PLANE('',#3673);
#3673 = AXIS2_PLACEMENT_3D('',#3674,#3675,#3676);
#3674 = CARTESIAN_POINT('',(-8.61548869331,8.316666438984,3.298799337771
    ));
#3675 = DIRECTION('',(-0.707106781187,0.707106781187,3.473438926207E-16)
  );
#3676 = DIRECTION('',(-0.707106781187,-0.707106781187,0.));
#3677 = ADVANCED_FACE('',(#3678),#3695,.T.);
#3678 = FACE_BOUND('',#3679,.T.);
#3679 = EDGE_LOOP('',(#3680,#3688,#3689));
#3680 = ORIENTED_EDGE('',*,*,#3681,.T.);
#3681 = EDGE_CURVE('',#3682,#3491,#3684,.T.);
#3682 = VERTEX_POINT('',#3683);
#3683 = CARTESIAN_POINT('',(-7.351497173309,9.580657958984,
    2.587500095367));
#3684 = LINE('',#3685,#3686);
#3685 = CARTESIAN_POINT('',(-7.351497173309,9.580657958984,
    2.587500095367));
#3686 = VECTOR('',#3687,1.);
#3687 = DIRECTION('',(-0.707106781187,-0.707106781187,0.));
#3688 = ORIENTED_EDGE('',*,*,#3666,.F.);
#3689 = ORIENTED_EDGE('',*,*,#3690,.T.);
#3690 = EDGE_CURVE('',#3659,#3682,#3691,.T.);
#3691 = LINE('',#3692,#3693);
#3692 = CARTESIAN_POINT('',(-7.351497173309,9.580657958984,
    3.587500095367));
#3693 = VECTOR('',#3694,1.);
#3694 = DIRECTION('',(0.,0.,-1.));
#3695 = PLANE('',#3696);
#3696 = AXIS2_PLACEMENT_3D('',#3697,#3698,#3699);
#3697 = CARTESIAN_POINT('',(-8.316666438984,8.61548869331,2.876200852964
    ));
#3698 = DIRECTION('',(-0.707106781187,0.707106781187,3.473438926207E-16)
  );
#3699 = DIRECTION('',(-0.707106781187,-0.707106781187,0.));
#3700 = ADVANCED_FACE('',(#3701),#3711,.T.);
#3701 = FACE_BOUND('',#3702,.T.);
#3702 = EDGE_LOOP('',(#3703,#3704,#3710));
#3703 = ORIENTED_EDGE('',*,*,#3681,.F.);
#3704 = ORIENTED_EDGE('',*,*,#3705,.T.);
#3705 = EDGE_CURVE('',#3682,#3499,#3706,.T.);
#3706 = LINE('',#3707,#3708);
#3707 = CARTESIAN_POINT('',(-7.351497173309,9.580657958984,
    2.587500095367));
#3708 = VECTOR('',#3709,1.);
#3709 = DIRECTION('',(-0.382683474338,-0.923879515126,0.));
#3710 = ORIENTED_EDGE('',*,*,#3498,.F.);
#3711 = PLANE('',#3712);
#3712 = AXIS2_PLACEMENT_3D('',#3713,#3714,#3715);
#3713 = CARTESIAN_POINT('',(-9.929054319034,4.156287653181,
    2.587500095367));
#3714 = DIRECTION('',(-0.,-0.,-1.));
#3715 = DIRECTION('',(-1.,0.,0.));
#3716 = ADVANCED_FACE('',(#3717),#3734,.T.);
#3717 = FACE_BOUND('',#3718,.T.);
#3718 = EDGE_LOOP('',(#3719,#3720,#3728));
#3719 = ORIENTED_EDGE('',*,*,#3705,.F.);
#3720 = ORIENTED_EDGE('',*,*,#3721,.F.);
#3721 = EDGE_CURVE('',#3722,#3682,#3724,.T.);
#3722 = VERTEX_POINT('',#3723);
#3723 = CARTESIAN_POINT('',(-11.15691280365,-4.621344566345,
    2.587500095367));
#3724 = LINE('',#3725,#3726);
#3725 = CARTESIAN_POINT('',(-11.15691280365,-4.621344566345,
    2.587500095367));
#3726 = VECTOR('',#3727,1.);
#3727 = DIRECTION('',(0.258819078276,0.9659258174,0.));
#3728 = ORIENTED_EDGE('',*,*,#3729,.T.);
#3729 = EDGE_CURVE('',#3722,#3499,#3730,.T.);
#3730 = LINE('',#3731,#3732);
#3731 = CARTESIAN_POINT('',(-11.15691280365,-4.621344566345,
    2.587500095367));
#3732 = VECTOR('',#3733,1.);
#3733 = DIRECTION('',(-0.258819040726,0.965925827462,0.));
#3734 = PLANE('',#3735);
#3735 = AXIS2_PLACEMENT_3D('',#3736,#3737,#3738);
#3736 = CARTESIAN_POINT('',(-9.662169723975,2.506396128026,
    2.587500095367));
#3737 = DIRECTION('',(-0.,-0.,-1.));
#3738 = DIRECTION('',(-1.,0.,0.));
#3739 = ADVANCED_FACE('',(#3740),#3764,.T.);
#3740 = FACE_BOUND('',#3741,.T.);
#3741 = EDGE_LOOP('',(#3742,#3750,#3758));
#3742 = ORIENTED_EDGE('',*,*,#3743,.T.);
#3743 = EDGE_CURVE('',#3722,#3744,#3746,.T.);
#3744 = VERTEX_POINT('',#3745);
#3745 = CARTESIAN_POINT('',(-4.621344566345,11.15691280365,
    2.587500095367));
#3746 = LINE('',#3747,#3748);
#3747 = CARTESIAN_POINT('',(-11.15691280365,-4.621344566345,
    2.587500095367));
#3748 = VECTOR('',#3749,1.);
#3749 = DIRECTION('',(0.382683434566,0.9238795316,0.));
#3750 = ORIENTED_EDGE('',*,*,#3751,.T.);
#3751 = EDGE_CURVE('',#3744,#3752,#3754,.T.);
#3752 = VERTEX_POINT('',#3753);
#3753 = CARTESIAN_POINT('',(-9.580657958984,-7.351497173309,
    2.587500095367));
#3754 = LINE('',#3755,#3756);
#3755 = CARTESIAN_POINT('',(-4.621344566345,11.15691280365,
    2.587500095367));
#3756 = VECTOR('',#3757,1.);
#3757 = DIRECTION('',(-0.258819039558,-0.965925827775,0.));
#3758 = ORIENTED_EDGE('',*,*,#3759,.T.);
#3759 = EDGE_CURVE('',#3752,#3722,#3760,.T.);
#3760 = LINE('',#3761,#3762);
#3761 = CARTESIAN_POINT('',(-9.580657958984,-7.351497173309,
    2.587500095367));
#3762 = VECTOR('',#3763,1.);
#3763 = DIRECTION('',(-0.500000119454,0.866025334818,0.));
#3764 = PLANE('',#3765);
#3765 = AXIS2_PLACEMENT_3D('',#3766,#3767,#3768);
#3766 = CARTESIAN_POINT('',(-7.704207826528,1.863171527124,
    2.587500095367));
#3767 = DIRECTION('',(-0.,-0.,-1.));
#3768 = DIRECTION('',(-1.,0.,0.));
#3769 = ADVANCED_FACE('',(#3770),#3785,.T.);
#3770 = FACE_BOUND('',#3771,.T.);
#3771 = EDGE_LOOP('',(#3772,#3778,#3784));
#3772 = ORIENTED_EDGE('',*,*,#3773,.T.);
#3773 = EDGE_CURVE('',#3744,#991,#3774,.T.);
#3774 = LINE('',#3775,#3776);
#3775 = CARTESIAN_POINT('',(-4.621344566345,11.15691280365,
    2.587500095367));
#3776 = VECTOR('',#3777,1.);
#3777 = DIRECTION('',(0.965925827462,0.258819040726,0.));
#3778 = ORIENTED_EDGE('',*,*,#3779,.T.);
#3779 = EDGE_CURVE('',#991,#3752,#3780,.T.);
#3780 = LINE('',#3781,#3782);
#3781 = CARTESIAN_POINT('',(-1.576254487038,11.972842216492,
    2.587500095367));
#3782 = VECTOR('',#3783,1.);
#3783 = DIRECTION('',(-0.382683432887,-0.923879532295,0.));
#3784 = ORIENTED_EDGE('',*,*,#3751,.F.);
#3785 = PLANE('',#3786);
#3786 = AXIS2_PLACEMENT_3D('',#3787,#3788,#3789);
#3787 = CARTESIAN_POINT('',(-6.072480240597,2.80469653858,2.587500095367
    ));
#3788 = DIRECTION('',(-0.,-0.,-1.));
#3789 = DIRECTION('',(-1.,0.,0.));
#3790 = ADVANCED_FACE('',(#3791),#3801,.T.);
#3791 = FACE_BOUND('',#3792,.T.);
#3792 = EDGE_LOOP('',(#3793,#3799,#3800));
#3793 = ORIENTED_EDGE('',*,*,#3794,.T.);
#3794 = EDGE_CURVE('',#3682,#3744,#3795,.T.);
#3795 = LINE('',#3796,#3797);
#3796 = CARTESIAN_POINT('',(-7.351497173309,9.580657958984,
    2.587500095367));
#3797 = VECTOR('',#3798,1.);
#3798 = DIRECTION('',(0.866025334818,0.500000119454,0.));
#3799 = ORIENTED_EDGE('',*,*,#3743,.F.);
#3800 = ORIENTED_EDGE('',*,*,#3721,.T.);
#3801 = PLANE('',#3802);
#3802 = AXIS2_PLACEMENT_3D('',#3803,#3804,#3805);
#3803 = CARTESIAN_POINT('',(-8.291959758758,3.576887239996,
    2.587500095367));
#3804 = DIRECTION('',(-0.,-0.,-1.));
#3805 = DIRECTION('',(-1.,0.,0.));
#3806 = ADVANCED_FACE('',(#3807),#3817,.T.);
#3807 = FACE_BOUND('',#3808,.T.);
#3808 = EDGE_LOOP('',(#3809,#3815,#3816));
#3809 = ORIENTED_EDGE('',*,*,#3810,.T.);
#3810 = EDGE_CURVE('',#3144,#3467,#3811,.T.);
#3811 = LINE('',#3812,#3813);
#3812 = CARTESIAN_POINT('',(-6.245802402496,4.169896602631,
    3.587500095367));
#3813 = VECTOR('',#3814,1.);
#3814 = DIRECTION('',(-0.72353655621,0.690286065214,0.));
#3815 = ORIENTED_EDGE('',*,*,#3466,.F.);
#3816 = ORIENTED_EDGE('',*,*,#3267,.F.);
#3817 = PLANE('',#3818);
#3818 = AXIS2_PLACEMENT_3D('',#3819,#3820,#3821);
#3819 = CARTESIAN_POINT('',(-8.506655204479,5.475118455662,
    3.587500095367));
#3820 = DIRECTION('',(0.,0.,1.));
#3821 = DIRECTION('',(1.,0.,-0.));
#3822 = ADVANCED_FACE('',(#3823),#3833,.T.);
#3823 = FACE_BOUND('',#3824,.T.);
#3824 = EDGE_LOOP('',(#3825,#3826,#3827));
#3825 = ORIENTED_EDGE('',*,*,#3658,.F.);
#3826 = ORIENTED_EDGE('',*,*,#3810,.F.);
#3827 = ORIENTED_EDGE('',*,*,#3828,.T.);
#3828 = EDGE_CURVE('',#3144,#3659,#3829,.T.);
#3829 = LINE('',#3830,#3831);
#3830 = CARTESIAN_POINT('',(-6.245802402496,4.169896602631,
    3.587500095367));
#3831 = VECTOR('',#3832,1.);
#3832 = DIRECTION('',(-0.20021341441,0.979752309867,0.));
#3833 = PLANE('',#3834);
#3834 = AXIS2_PLACEMENT_3D('',#3835,#3836,#3837);
#3835 = CARTESIAN_POINT('',(-7.581068250611,6.866078035692,
    3.587500095367));
#3836 = DIRECTION('',(0.,0.,1.));
#3837 = DIRECTION('',(1.,0.,-0.));
#3838 = ADVANCED_FACE('',(#3839),#3854,.T.);
#3839 = FACE_BOUND('',#3840,.T.);
#3840 = EDGE_LOOP('',(#3841,#3847,#3848));
#3841 = ORIENTED_EDGE('',*,*,#3842,.T.);
#3842 = EDGE_CURVE('',#3043,#3659,#3843,.T.);
#3843 = LINE('',#3844,#3845);
#3844 = CARTESIAN_POINT('',(-5.307923793793,10.470333099365,
    3.587500095367));
#3845 = VECTOR('',#3846,1.);
#3846 = DIRECTION('',(-0.916878826715,-0.39916565123,0.));
#3847 = ORIENTED_EDGE('',*,*,#3828,.F.);
#3848 = ORIENTED_EDGE('',*,*,#3849,.T.);
#3849 = EDGE_CURVE('',#3144,#3043,#3850,.T.);
#3850 = LINE('',#3851,#3852);
#3851 = CARTESIAN_POINT('',(-6.245802402496,4.169896602631,
    3.587500095367));
#3852 = VECTOR('',#3853,1.);
#3853 = DIRECTION('',(0.147236926666,0.989101252363,0.));
#3854 = PLANE('',#3855);
#3855 = AXIS2_PLACEMENT_3D('',#3856,#3857,#3858);
#3856 = CARTESIAN_POINT('',(-6.263724584137,7.573151505417,
    3.587500095367));
#3857 = DIRECTION('',(0.,0.,1.));
#3858 = DIRECTION('',(1.,0.,-0.));
#3859 = ADVANCED_FACE('',(#3860),#3875,.T.);
#3860 = FACE_BOUND('',#3861,.T.);
#3861 = EDGE_LOOP('',(#3862,#3868,#3869));
#3862 = ORIENTED_EDGE('',*,*,#3863,.T.);
#3863 = EDGE_CURVE('',#2388,#3659,#3864,.T.);
#3864 = LINE('',#3865,#3866);
#3865 = CARTESIAN_POINT('',(-4.621344566345,11.15691280365,
    3.587500095367));
#3866 = VECTOR('',#3867,1.);
#3867 = DIRECTION('',(-0.866025334818,-0.500000119454,0.));
#3868 = ORIENTED_EDGE('',*,*,#3842,.F.);
#3869 = ORIENTED_EDGE('',*,*,#3870,.T.);
#3870 = EDGE_CURVE('',#3043,#2388,#3871,.T.);
#3871 = LINE('',#3872,#3873);
#3872 = CARTESIAN_POINT('',(-5.307923793793,10.470333099365,
    3.587500095367));
#3873 = VECTOR('',#3874,1.);
#3874 = DIRECTION('',(0.70710653564,0.707107026733,0.));
#3875 = PLANE('',#3876);
#3876 = AXIS2_PLACEMENT_3D('',#3877,#3878,#3879);
#3877 = CARTESIAN_POINT('',(-5.950687815203,10.316329997741,
    3.587500095367));
#3878 = DIRECTION('',(0.,0.,1.));
#3879 = DIRECTION('',(1.,0.,-0.));
#3880 = ADVANCED_FACE('',(#3881),#3891,.T.);
#3881 = FACE_BOUND('',#3882,.T.);
#3882 = EDGE_LOOP('',(#3883,#3889,#3890));
#3883 = ORIENTED_EDGE('',*,*,#3884,.T.);
#3884 = EDGE_CURVE('',#3154,#3043,#3885,.T.);
#3885 = LINE('',#3886,#3887);
#3886 = CARTESIAN_POINT('',(-5.814542293549,4.10245847702,3.587500095367
    ));
#3887 = VECTOR('',#3888,1.);
#3888 = DIRECTION('',(7.930789574282E-02,0.996850168116,0.));
#3889 = ORIENTED_EDGE('',*,*,#3849,.F.);
#3890 = ORIENTED_EDGE('',*,*,#3161,.F.);
#3891 = PLANE('',#3892);
#3892 = AXIS2_PLACEMENT_3D('',#3893,#3894,#3895);
#3893 = CARTESIAN_POINT('',(-5.680846738289,7.198457593209,
    3.587500095367));
#3894 = DIRECTION('',(0.,0.,1.));
#3895 = DIRECTION('',(1.,0.,-0.));
#3896 = ADVANCED_FACE('',(#3897),#3902,.T.);
#3897 = FACE_BOUND('',#3898,.T.);
#3898 = EDGE_LOOP('',(#3899,#3900,#3901));
#3899 = ORIENTED_EDGE('',*,*,#3327,.F.);
#3900 = ORIENTED_EDGE('',*,*,#3884,.F.);
#3901 = ORIENTED_EDGE('',*,*,#3207,.F.);
#3902 = PLANE('',#3903);
#3903 = AXIS2_PLACEMENT_3D('',#3904,#3905,#3906);
#3904 = CARTESIAN_POINT('',(-5.45808227103,7.19262538313,3.587500095367)
  );
#3905 = DIRECTION('',(0.,0.,1.));
#3906 = DIRECTION('',(1.,0.,-0.));
#3907 = ADVANCED_FACE('',(#3908),#3918,.T.);
#3908 = FACE_BOUND('',#3909,.T.);
#3909 = EDGE_LOOP('',(#3910,#3916,#3917));
#3910 = ORIENTED_EDGE('',*,*,#3911,.T.);
#3911 = EDGE_CURVE('',#3744,#2388,#3912,.T.);
#3912 = LINE('',#3913,#3914);
#3913 = CARTESIAN_POINT('',(-4.621344566345,11.15691280365,
    2.587500095367));
#3914 = VECTOR('',#3915,1.);
#3915 = DIRECTION('',(0.,0.,1.));
#3916 = ORIENTED_EDGE('',*,*,#2903,.T.);
#3917 = ORIENTED_EDGE('',*,*,#3773,.F.);
#3918 = PLANE('',#3919);
#3919 = AXIS2_PLACEMENT_3D('',#3920,#3921,#3922);
#3920 = CARTESIAN_POINT('',(-3.302898920067,11.510189243431,
    2.876200855226));
#3921 = DIRECTION('',(-0.258819040726,0.965925827462,-2.605079165962E-16
    ));
#3922 = DIRECTION('',(0.965925827462,0.258819040726,0.));
#3923 = ADVANCED_FACE('',(#3924),#3941,.T.);
#3924 = FACE_BOUND('',#3925,.T.);
#3925 = EDGE_LOOP('',(#3926,#3934,#3940));
#3926 = ORIENTED_EDGE('',*,*,#3927,.T.);
#3927 = EDGE_CURVE('',#1896,#3928,#3930,.T.);
#3928 = VERTEX_POINT('',#3929);
#3929 = CARTESIAN_POINT('',(4.592804431915,4.590616703033,19.08749961853
    ));
#3930 = LINE('',#3931,#3932);
#3931 = CARTESIAN_POINT('',(4.592804431915,4.590616703033,3.587500095367
    ));
#3932 = VECTOR('',#3933,1.);
#3933 = DIRECTION('',(0.,0.,1.));
#3934 = ORIENTED_EDGE('',*,*,#3935,.T.);
#3935 = EDGE_CURVE('',#3928,#1919,#3936,.T.);
#3936 = LINE('',#3937,#3938);
#3937 = CARTESIAN_POINT('',(4.592804431915,4.590616703033,19.08749961853
    ));
#3938 = VECTOR('',#3939,1.);
#3939 = DIRECTION('',(2.234889650042E-02,-1.711609875468E-02,
    -0.999603704469));
#3940 = ORIENTED_EDGE('',*,*,#1927,.F.);
#3941 = PLANE('',#3942);
#3942 = AXIS2_PLACEMENT_3D('',#3943,#3944,#3945);
#3943 = CARTESIAN_POINT('',(4.680660393291,4.523331443063,
    11.229910826089));
#3944 = DIRECTION('',(0.60802751101,0.793915956418,0.));
#3945 = DIRECTION('',(0.793915956418,-0.60802751101,0.));
#3946 = ADVANCED_FACE('',(#3947),#3957,.T.);
#3947 = FACE_BOUND('',#3948,.T.);
#3948 = EDGE_LOOP('',(#3949,#3950,#3951));
#3949 = ORIENTED_EDGE('',*,*,#2079,.F.);
#3950 = ORIENTED_EDGE('',*,*,#3935,.F.);
#3951 = ORIENTED_EDGE('',*,*,#3952,.T.);
#3952 = EDGE_CURVE('',#3928,#2080,#3953,.T.);
#3953 = LINE('',#3954,#3955);
#3954 = CARTESIAN_POINT('',(4.592804431915,4.590616703033,19.08749961853
    ));
#3955 = VECTOR('',#3956,1.);
#3956 = DIRECTION('',(0.793915956418,-0.60802751101,0.));
#3957 = PLANE('',#3958);
#3958 = AXIS2_PLACEMENT_3D('',#3959,#3960,#3961);
#3959 = CARTESIAN_POINT('',(4.851493689961,4.392497261771,
    11.445088887809));
#3960 = DIRECTION('',(0.60802751101,0.793915956418,0.));
#3961 = DIRECTION('',(0.793915956418,-0.60802751101,0.));
#3962 = ADVANCED_FACE('',(#3963),#3980,.T.);
#3963 = FACE_BOUND('',#3964,.T.);
#3964 = EDGE_LOOP('',(#3965,#3966,#3974));
#3965 = ORIENTED_EDGE('',*,*,#2341,.F.);
#3966 = ORIENTED_EDGE('',*,*,#3967,.T.);
#3967 = EDGE_CURVE('',#2342,#3968,#3970,.T.);
#3968 = VERTEX_POINT('',#3969);
#3969 = CARTESIAN_POINT('',(4.621344566345,11.15691280365,2.587500095367
    ));
#3970 = LINE('',#3971,#3972);
#3971 = CARTESIAN_POINT('',(1.576254487038,11.972842216492,
    3.587500095367));
#3972 = VECTOR('',#3973,1.);
#3973 = DIRECTION('',(0.920714416467,-0.246704679881,-0.302360321858));
#3974 = ORIENTED_EDGE('',*,*,#3975,.T.);
#3975 = EDGE_CURVE('',#3968,#2320,#3976,.T.);
#3976 = LINE('',#3977,#3978);
#3977 = CARTESIAN_POINT('',(4.621344566345,11.15691280365,2.587500095367
    ));
#3978 = VECTOR('',#3979,1.);
#3979 = DIRECTION('',(-0.965925827462,0.258819040726,0.));
#3980 = PLANE('',#3981);
#3981 = AXIS2_PLACEMENT_3D('',#3982,#3983,#3984);
#3982 = CARTESIAN_POINT('',(2.894700133316,11.61956577671,2.876200855226
    ));
#3983 = DIRECTION('',(0.258819040726,0.965925827462,0.));
#3984 = DIRECTION('',(0.965925827462,-0.258819040726,0.));
#3985 = ADVANCED_FACE('',(#3986),#3996,.T.);
#3986 = FACE_BOUND('',#3987,.T.);
#3987 = EDGE_LOOP('',(#3988,#3994,#3995));
#3988 = ORIENTED_EDGE('',*,*,#3989,.T.);
#3989 = EDGE_CURVE('',#1721,#3968,#3990,.T.);
#3990 = LINE('',#3991,#3992);
#3991 = CARTESIAN_POINT('',(4.621344566345,11.15691280365,3.587500095367
    ));
#3992 = VECTOR('',#3993,1.);
#3993 = DIRECTION('',(0.,0.,-1.));
#3994 = ORIENTED_EDGE('',*,*,#3967,.F.);
#3995 = ORIENTED_EDGE('',*,*,#2732,.F.);
#3996 = PLANE('',#3997);
#3997 = AXIS2_PLACEMENT_3D('',#3998,#3999,#4000);
#3998 = CARTESIAN_POINT('',(3.302898920067,11.510189243431,
    3.298799335508));
#3999 = DIRECTION('',(0.258819040726,0.965925827462,0.));
#4000 = DIRECTION('',(0.965925827462,-0.258819040726,0.));
#4001 = ADVANCED_FACE('',(#4002),#4012,.T.);
#4002 = FACE_BOUND('',#4003,.T.);
#4003 = EDGE_LOOP('',(#4004,#4005,#4011));
#4004 = ORIENTED_EDGE('',*,*,#3794,.F.);
#4005 = ORIENTED_EDGE('',*,*,#4006,.T.);
#4006 = EDGE_CURVE('',#3682,#2388,#4007,.T.);
#4007 = LINE('',#4008,#4009);
#4008 = CARTESIAN_POINT('',(-7.351497173309,9.580657958984,
    2.587500095367));
#4009 = VECTOR('',#4010,1.);
#4010 = DIRECTION('',(0.825489889081,0.476596961491,0.302360346808));
#4011 = ORIENTED_EDGE('',*,*,#3911,.F.);
#4012 = PLANE('',#4013);
#4013 = AXIS2_PLACEMENT_3D('',#4014,#4015,#4016);
#4014 = CARTESIAN_POINT('',(-5.803430377539,10.474435024953,
    2.876200858577));
#4015 = DIRECTION('',(-0.500000119454,0.866025334818,-3.473438831292E-16
    ));
#4016 = DIRECTION('',(0.866025334818,0.500000119454,2.465190328816E-32)
  );
#4017 = ADVANCED_FACE('',(#4018),#4023,.T.);
#4018 = FACE_BOUND('',#4019,.T.);
#4019 = EDGE_LOOP('',(#4020,#4021,#4022));
#4020 = ORIENTED_EDGE('',*,*,#3863,.F.);
#4021 = ORIENTED_EDGE('',*,*,#4006,.F.);
#4022 = ORIENTED_EDGE('',*,*,#3690,.F.);
#4023 = PLANE('',#4024);
#4024 = AXIS2_PLACEMENT_3D('',#4025,#4026,#4027);
#4025 = CARTESIAN_POINT('',(-6.169411362116,10.263135737681,
    3.298799332158));
#4026 = DIRECTION('',(-0.500000119454,0.866025334818,-5.210158246938E-16
    ));
#4027 = DIRECTION('',(0.866025334818,0.500000119454,-4.930380657631E-32)
  );
#4028 = ADVANCED_FACE('',(#4029),#4039,.T.);
#4029 = FACE_BOUND('',#4030,.T.);
#4030 = EDGE_LOOP('',(#4031,#4032,#4038));
#4031 = ORIENTED_EDGE('',*,*,#2548,.F.);
#4032 = ORIENTED_EDGE('',*,*,#4033,.T.);
#4033 = EDGE_CURVE('',#2549,#2572,#4034,.T.);
#4034 = LINE('',#4035,#4036);
#4035 = CARTESIAN_POINT('',(-0.639878451824,6.620938301086,
    19.08749961853));
#4036 = VECTOR('',#4037,1.);
#4037 = DIRECTION('',(2.719101569322E-02,-7.285798440306E-03,
    -0.999603704378));
#4038 = ORIENTED_EDGE('',*,*,#2580,.F.);
#4039 = PLANE('',#4040);
#4040 = AXIS2_PLACEMENT_3D('',#4041,#4042,#4043);
#4041 = CARTESIAN_POINT('',(-0.53298758907,6.592297028913,
    11.229910813902));
#4042 = DIRECTION('',(0.258818638886,0.965925935134,0.));
#4043 = DIRECTION('',(0.965925935134,-0.258818638886,0.));
#4044 = ADVANCED_FACE('',(#4045),#4062,.T.);
#4045 = FACE_BOUND('',#4046,.T.);
#4046 = EDGE_LOOP('',(#4047,#4055,#4056));
#4047 = ORIENTED_EDGE('',*,*,#4048,.T.);
#4048 = EDGE_CURVE('',#4049,#2572,#4051,.T.);
#4049 = VERTEX_POINT('',#4050);
#4050 = CARTESIAN_POINT('',(-0.218250632286,6.507963657379,
    19.08749961853));
#4051 = LINE('',#4052,#4053);
#4052 = CARTESIAN_POINT('',(-0.218250632286,6.507963657379,
    19.08749961853));
#4053 = VECTOR('',#4054,1.);
#4054 = DIRECTION('',(0.,0.,-1.));
#4055 = ORIENTED_EDGE('',*,*,#4033,.F.);
#4056 = ORIENTED_EDGE('',*,*,#4057,.T.);
#4057 = EDGE_CURVE('',#2549,#4049,#4058,.T.);
#4058 = LINE('',#4059,#4060);
#4059 = CARTESIAN_POINT('',(-0.639878451824,6.620938301086,
    19.08749961853));
#4060 = VECTOR('',#4061,1.);
#4061 = DIRECTION('',(0.965925935134,-0.258818638886,0.));
#4062 = PLANE('',#4063);
#4063 = AXIS2_PLACEMENT_3D('',#4064,#4065,#4066);
#4064 = CARTESIAN_POINT('',(-0.32514149504,6.536604929552,
    11.445088899996));
#4065 = DIRECTION('',(0.258818638886,0.965925935134,0.));
#4066 = DIRECTION('',(0.965925935134,-0.258818638886,0.));
#4067 = ADVANCED_FACE('',(#4068),#4085,.T.);
#4068 = FACE_BOUND('',#4069,.T.);
#4069 = EDGE_LOOP('',(#4070,#4078,#4084));
#4070 = ORIENTED_EDGE('',*,*,#4071,.T.);
#4071 = EDGE_CURVE('',#2366,#4072,#4074,.T.);
#4072 = VERTEX_POINT('',#4073);
#4073 = CARTESIAN_POINT('',(-1.326552629471,7.147841930389,
    19.08749961853));
#4074 = LINE('',#4075,#4076);
#4075 = CARTESIAN_POINT('',(-1.326552629471,7.147841930389,
    3.587500095367));
#4076 = VECTOR('',#4077,1.);
#4077 = DIRECTION('',(0.,0.,1.));
#4078 = ORIENTED_EDGE('',*,*,#4079,.T.);
#4079 = EDGE_CURVE('',#4072,#2480,#4080,.T.);
#4080 = LINE('',#4081,#4082);
#4081 = CARTESIAN_POINT('',(-1.326552629471,7.147841930389,
    19.08749961853));
#4082 = VECTOR('',#4083,1.);
#4083 = DIRECTION('',(1.99052057218E-02,-1.990519803392E-02,
    -0.999603704413));
#4084 = ORIENTED_EDGE('',*,*,#2488,.F.);
#4085 = PLANE('',#4086);
#4086 = AXIS2_PLACEMENT_3D('',#4087,#4088,#4089);
#4087 = CARTESIAN_POINT('',(-1.248303084271,7.069592415411,
    11.229910818573));
#4088 = DIRECTION('',(0.707106644636,0.707106917737,0.));
#4089 = DIRECTION('',(0.707106917737,-0.707106644636,0.));
#4090 = ADVANCED_FACE('',(#4091),#4101,.T.);
#4091 = FACE_BOUND('',#4092,.T.);
#4092 = EDGE_LOOP('',(#4093,#4094,#4095));
#4093 = ORIENTED_EDGE('',*,*,#2525,.F.);
#4094 = ORIENTED_EDGE('',*,*,#4079,.F.);
#4095 = ORIENTED_EDGE('',*,*,#4096,.T.);
#4096 = EDGE_CURVE('',#4072,#2526,#4097,.T.);
#4097 = LINE('',#4098,#4099);
#4098 = CARTESIAN_POINT('',(-1.326552629471,7.147841930389,
    19.08749961853));
#4099 = VECTOR('',#4100,1.);
#4100 = DIRECTION('',(0.707106917737,-0.707106644636,0.));
#4101 = PLANE('',#4102);
#4102 = AXIS2_PLACEMENT_3D('',#4103,#4104,#4105);
#4103 = CARTESIAN_POINT('',(-1.096149177654,6.91743856756,
    11.445088895325));
#4104 = DIRECTION('',(0.707106644636,0.707106917737,0.));
#4105 = DIRECTION('',(0.707106917737,-0.707106644636,0.));
#4106 = ADVANCED_FACE('',(#4107),#4117,.T.);
#4107 = FACE_BOUND('',#4108,.T.);
#4108 = EDGE_LOOP('',(#4109,#4110,#4116));
#4109 = ORIENTED_EDGE('',*,*,#3302,.F.);
#4110 = ORIENTED_EDGE('',*,*,#4111,.T.);
#4111 = EDGE_CURVE('',#3303,#3342,#4112,.T.);
#4112 = LINE('',#4113,#4114);
#4113 = CARTESIAN_POINT('',(-4.973320960999,4.306164264679,
    19.08749961853));
#4114 = VECTOR('',#4115,1.);
#4115 = DIRECTION('',(2.27415008562E-02,1.659092468264E-02,
    -0.999603704153));
#4116 = ORIENTED_EDGE('',*,*,#3350,.F.);
#4117 = PLANE('',#4118);
#4118 = AXIS2_PLACEMENT_3D('',#4119,#4120,#4121);
#4119 = CARTESIAN_POINT('',(-4.883921628352,4.3713850082,11.229910783788
    ));
#4120 = DIRECTION('',(-0.589371139081,0.807862401909,0.));
#4121 = DIRECTION('',(0.807862401909,0.589371139081,0.));
#4122 = ADVANCED_FACE('',(#4123),#4133,.T.);
#4123 = FACE_BOUND('',#4124,.T.);
#4124 = EDGE_LOOP('',(#4125,#4126,#4127));
#4125 = ORIENTED_EDGE('',*,*,#3403,.F.);
#4126 = ORIENTED_EDGE('',*,*,#4111,.F.);
#4127 = ORIENTED_EDGE('',*,*,#4128,.T.);
#4128 = EDGE_CURVE('',#3303,#3388,#4129,.T.);
#4129 = LINE('',#4130,#4131);
#4130 = CARTESIAN_POINT('',(-4.973320960999,4.306164264679,
    19.08749961853));
#4131 = VECTOR('',#4132,1.);
#4132 = DIRECTION('',(0.807862401909,0.589371139081,0.));
#4133 = PLANE('',#4134);
#4134 = AXIS2_PLACEMENT_3D('',#4135,#4136,#4137);
#4135 = CARTESIAN_POINT('',(-4.710087294225,4.498204797403,
    11.44508893011));
#4136 = DIRECTION('',(-0.589371139081,0.807862401909,0.));
#4137 = DIRECTION('',(0.807862401909,0.589371139081,0.));
#4138 = ADVANCED_FACE('',(#4139),#4149,.T.);
#4139 = FACE_BOUND('',#4140,.T.);
#4140 = EDGE_LOOP('',(#4141,#4142,#4148));
#4141 = ORIENTED_EDGE('',*,*,#3729,.F.);
#4142 = ORIENTED_EDGE('',*,*,#4143,.F.);
#4143 = EDGE_CURVE('',#3544,#3722,#4144,.T.);
#4144 = LINE('',#4145,#4146);
#4145 = CARTESIAN_POINT('',(-11.97284221649,-1.576254487038,
    3.587500095367));
#4146 = VECTOR('',#4147,1.);
#4147 = DIRECTION('',(0.246704679881,-0.920714416467,-0.302360321858));
#4148 = ORIENTED_EDGE('',*,*,#3552,.F.);
#4149 = PLANE('',#4150);
#4150 = AXIS2_PLACEMENT_3D('',#4151,#4152,#4153);
#4151 = CARTESIAN_POINT('',(-11.61956577671,-2.894700133316,
    2.876200855226));
#4152 = DIRECTION('',(-0.965925827462,-0.258819040726,-3.47343888795E-16
    ));
#4153 = DIRECTION('',(0.258819040726,-0.965925827462,0.));
#4154 = ADVANCED_FACE('',(#4155),#4172,.T.);
#4155 = FACE_BOUND('',#4156,.T.);
#4156 = EDGE_LOOP('',(#4157,#4165,#4166));
#4157 = ORIENTED_EDGE('',*,*,#4158,.T.);
#4158 = EDGE_CURVE('',#4159,#3544,#4161,.T.);
#4159 = VERTEX_POINT('',#4160);
#4160 = CARTESIAN_POINT('',(-11.15691280365,-4.621344566345,
    3.587500095367));
#4161 = LINE('',#4162,#4163);
#4162 = CARTESIAN_POINT('',(-11.15691280365,-4.621344566345,
    3.587500095367));
#4163 = VECTOR('',#4164,1.);
#4164 = DIRECTION('',(-0.258819040726,0.965925827462,0.));
#4165 = ORIENTED_EDGE('',*,*,#4143,.T.);
#4166 = ORIENTED_EDGE('',*,*,#4167,.T.);
#4167 = EDGE_CURVE('',#3722,#4159,#4168,.T.);
#4168 = LINE('',#4169,#4170);
#4169 = CARTESIAN_POINT('',(-11.15691280365,-4.621344566345,
    2.587500095367));
#4170 = VECTOR('',#4171,1.);
#4171 = DIRECTION('',(0.,0.,1.));
#4172 = PLANE('',#4173);
#4173 = AXIS2_PLACEMENT_3D('',#4174,#4175,#4176);
#4174 = CARTESIAN_POINT('',(-11.51018924343,-3.302898920067,
    3.298799335508));
#4175 = DIRECTION('',(-0.965925827462,-0.258819040726,1.736719443975E-16
    ));
#4176 = DIRECTION('',(0.258819040726,-0.965925827462,0.));
#4177 = ADVANCED_FACE('',(#4178),#4188,.T.);
#4178 = FACE_BOUND('',#4179,.T.);
#4179 = EDGE_LOOP('',(#4180,#4181,#4187));
#4180 = ORIENTED_EDGE('',*,*,#4048,.F.);
#4181 = ORIENTED_EDGE('',*,*,#4182,.T.);
#4182 = EDGE_CURVE('',#4049,#2595,#4183,.T.);
#4183 = LINE('',#4184,#4185);
#4184 = CARTESIAN_POINT('',(-0.218250632286,6.507963657379,
    19.08749961853));
#4185 = VECTOR('',#4186,1.);
#4186 = DIRECTION('',(2.815021254165E-02,0.,-0.999603704242));
#4187 = ORIENTED_EDGE('',*,*,#2603,.F.);
#4188 = PLANE('',#4189);
#4189 = AXIS2_PLACEMENT_3D('',#4190,#4191,#4192);
#4190 = CARTESIAN_POINT('',(-0.107589061316,6.507963657379,
    11.229910795633));
#4191 = DIRECTION('',(0.,1.,0.));
#4192 = DIRECTION('',(0.,-0.,1.));
#4193 = ADVANCED_FACE('',(#4194),#4211,.T.);
#4194 = FACE_BOUND('',#4195,.T.);
#4195 = EDGE_LOOP('',(#4196,#4204,#4205));
#4196 = ORIENTED_EDGE('',*,*,#4197,.T.);
#4197 = EDGE_CURVE('',#4198,#2595,#4200,.T.);
#4198 = VERTEX_POINT('',#4199);
#4199 = CARTESIAN_POINT('',(0.218250632286,6.507963657379,19.08749961853
    ));
#4200 = LINE('',#4201,#4202);
#4201 = CARTESIAN_POINT('',(0.218250632286,6.507963657379,19.08749961853
    ));
#4202 = VECTOR('',#4203,1.);
#4203 = DIRECTION('',(0.,0.,-1.));
#4204 = ORIENTED_EDGE('',*,*,#4182,.F.);
#4205 = ORIENTED_EDGE('',*,*,#4206,.T.);
#4206 = EDGE_CURVE('',#4049,#4198,#4207,.T.);
#4207 = LINE('',#4208,#4209);
#4208 = CARTESIAN_POINT('',(-0.218250632286,6.507963657379,
    19.08749961853));
#4209 = VECTOR('',#4210,1.);
#4210 = DIRECTION('',(1.,0.,0.));
#4211 = PLANE('',#4212);
#4212 = AXIS2_PLACEMENT_3D('',#4213,#4214,#4215);
#4213 = CARTESIAN_POINT('',(0.107589061316,6.507963657379,
    11.445088918265));
#4214 = DIRECTION('',(0.,1.,0.));
#4215 = DIRECTION('',(0.,-0.,1.));
#4216 = ADVANCED_FACE('',(#4217),#4232,.T.);
#4217 = FACE_BOUND('',#4218,.T.);
#4218 = EDGE_LOOP('',(#4219,#4225,#4231));
#4219 = ORIENTED_EDGE('',*,*,#4220,.T.);
#4220 = EDGE_CURVE('',#3390,#2919,#4221,.T.);
#4221 = LINE('',#4222,#4223);
#4222 = CARTESIAN_POINT('',(-4.346654891968,4.903189182281,
    19.08749961853));
#4223 = VECTOR('',#4224,1.);
#4224 = DIRECTION('',(0.404943419393,0.914341745241,0.));
#4225 = ORIENTED_EDGE('',*,*,#4226,.T.);
#4226 = EDGE_CURVE('',#2919,#3365,#4227,.T.);
#4227 = LINE('',#4228,#4229);
#4228 = CARTESIAN_POINT('',(-4.169896602631,5.302300453186,
    19.08749961853));
#4229 = VECTOR('',#4230,1.);
#4230 = DIRECTION('',(-1.139924169242E-02,-2.573891078189E-02,
    -0.999603704355));
#4231 = ORIENTED_EDGE('',*,*,#3419,.F.);
#4232 = PLANE('',#4233);
#4233 = AXIS2_PLACEMENT_3D('',#4234,#4235,#4236);
#4234 = CARTESIAN_POINT('',(-4.301843223529,5.004371661525,
    11.44508890308));
#4235 = DIRECTION('',(-0.914341745241,0.404943419393,-0.));
#4236 = DIRECTION('',(-0.404943419393,-0.914341745241,0.));
#4237 = ADVANCED_FACE('',(#4238),#4243,.T.);
#4238 = FACE_BOUND('',#4239,.T.);
#4239 = EDGE_LOOP('',(#4240,#4241,#4242));
#4240 = ORIENTED_EDGE('',*,*,#3440,.F.);
#4241 = ORIENTED_EDGE('',*,*,#4226,.F.);
#4242 = ORIENTED_EDGE('',*,*,#2936,.F.);
#4243 = PLANE('',#4244);
#4244 = AXIS2_PLACEMENT_3D('',#4245,#4246,#4247);
#4245 = CARTESIAN_POINT('',(-4.21470827107,5.201117973942,
    11.229910810818));
#4246 = DIRECTION('',(-0.914341745241,0.404943419393,-0.));
#4247 = DIRECTION('',(-0.404943419393,-0.914341745241,0.));
#4248 = ADVANCED_FACE('',(#4249),#4259,.T.);
#4249 = FACE_BOUND('',#4250,.T.);
#4250 = EDGE_LOOP('',(#4251,#4252,#4258));
#4251 = ORIENTED_EDGE('',*,*,#3759,.F.);
#4252 = ORIENTED_EDGE('',*,*,#4253,.F.);
#4253 = EDGE_CURVE('',#4159,#3752,#4254,.T.);
#4254 = LINE('',#4255,#4256);
#4255 = CARTESIAN_POINT('',(-11.15691280365,-4.621344566345,
    3.587500095367));
#4256 = VECTOR('',#4257,1.);
#4257 = DIRECTION('',(0.476596961491,-0.825489889081,-0.302360346808));
#4258 = ORIENTED_EDGE('',*,*,#4167,.F.);
#4259 = PLANE('',#4260);
#4260 = AXIS2_PLACEMENT_3D('',#4261,#4262,#4263);
#4261 = CARTESIAN_POINT('',(-10.47443502495,-5.803430377539,
    2.876200858577));
#4262 = DIRECTION('',(-0.866025334818,-0.500000119454,
    -5.210158246938E-16));
#4263 = DIRECTION('',(0.500000119454,-0.866025334818,0.));
#4264 = ADVANCED_FACE('',(#4265),#4291,.T.);
#4265 = FACE_BOUND('',#4266,.T.);
#4266 = EDGE_LOOP('',(#4267,#4277,#4285));
#4267 = ORIENTED_EDGE('',*,*,#4268,.T.);
#4268 = EDGE_CURVE('',#4269,#4271,#4273,.T.);
#4269 = VERTEX_POINT('',#4270);
#4270 = CARTESIAN_POINT('',(3.650374889374,-11.15691280365,
    19.08749961853));
#4271 = VERTEX_POINT('',#4272);
#4272 = CARTESIAN_POINT('',(1.326552629471,-7.147841930389,
    19.08749961853));
#4273 = LINE('',#4274,#4275);
#4274 = CARTESIAN_POINT('',(3.650374889374,-11.15691280365,
    19.08749961853));
#4275 = VECTOR('',#4276,1.);
#4276 = DIRECTION('',(-0.50148572648,0.865165918271,0.));
#4277 = ORIENTED_EDGE('',*,*,#4278,.T.);
#4278 = EDGE_CURVE('',#4271,#4279,#4281,.T.);
#4279 = VERTEX_POINT('',#4280);
#4280 = CARTESIAN_POINT('',(3.650374889374,-11.15691280365,
    3.587500095367));
#4281 = LINE('',#4282,#4283);
#4282 = CARTESIAN_POINT('',(1.326552629471,-7.147841930389,
    19.08749961853));
#4283 = VECTOR('',#4284,1.);
#4284 = DIRECTION('',(0.143642230902,-0.247812362423,-0.958100173537));
#4285 = ORIENTED_EDGE('',*,*,#4286,.T.);
#4286 = EDGE_CURVE('',#4279,#4269,#4287,.T.);
#4287 = LINE('',#4288,#4289);
#4288 = CARTESIAN_POINT('',(3.650374889374,-11.15691280365,
    3.587500095367));
#4289 = VECTOR('',#4290,1.);
#4290 = DIRECTION('',(0.,0.,1.));
#4291 = PLANE('',#4292);
#4292 = AXIS2_PLACEMENT_3D('',#4293,#4294,#4295);
#4293 = CARTESIAN_POINT('',(2.984436418871,-10.00803211189,
    12.326506389457));
#4294 = DIRECTION('',(-0.865165918271,-0.50148572648,-0.));
#4295 = DIRECTION('',(0.50148572648,-0.865165918271,0.));
#4296 = ADVANCED_FACE('',(#4297),#4314,.T.);
#4297 = FACE_BOUND('',#4298,.T.);
#4298 = EDGE_LOOP('',(#4299,#4307,#4308));
#4299 = ORIENTED_EDGE('',*,*,#4300,.T.);
#4300 = EDGE_CURVE('',#4301,#4279,#4303,.T.);
#4301 = VERTEX_POINT('',#4302);
#4302 = CARTESIAN_POINT('',(1.326552629471,-7.147841930389,
    3.587500095367));
#4303 = LINE('',#4304,#4305);
#4304 = CARTESIAN_POINT('',(1.326552629471,-7.147841930389,
    3.587500095367));
#4305 = VECTOR('',#4306,1.);
#4306 = DIRECTION('',(0.50148572648,-0.865165918271,0.));
#4307 = ORIENTED_EDGE('',*,*,#4278,.F.);
#4308 = ORIENTED_EDGE('',*,*,#4309,.F.);
#4309 = EDGE_CURVE('',#4301,#4271,#4310,.T.);
#4310 = LINE('',#4311,#4312);
#4311 = CARTESIAN_POINT('',(1.326552629471,-7.147841930389,
    3.587500095367));
#4312 = VECTOR('',#4313,1.);
#4313 = DIRECTION('',(0.,0.,1.));
#4314 = PLANE('',#4315);
#4315 = AXIS2_PLACEMENT_3D('',#4316,#4317,#4318);
#4316 = CARTESIAN_POINT('',(1.992491099974,-8.296722622147,
    10.348493324441));
#4317 = DIRECTION('',(-0.865165918271,-0.50148572648,-0.));
#4318 = DIRECTION('',(0.50148572648,-0.865165918271,0.));
#4319 = ADVANCED_FACE('',(#4320),#4346,.T.);
#4320 = FACE_BOUND('',#4321,.T.);
#4321 = EDGE_LOOP('',(#4322,#4332,#4340));
#4322 = ORIENTED_EDGE('',*,*,#4323,.T.);
#4323 = EDGE_CURVE('',#4324,#4326,#4328,.T.);
#4324 = VERTEX_POINT('',#4325);
#4325 = CARTESIAN_POINT('',(0.218250632286,-6.507963657379,
    3.587500095367));
#4326 = VERTEX_POINT('',#4327);
#4327 = CARTESIAN_POINT('',(0.218250632286,-6.507963657379,
    19.08749961853));
#4328 = LINE('',#4329,#4330);
#4329 = CARTESIAN_POINT('',(0.218250632286,-6.507963657379,
    3.587500095367));
#4330 = VECTOR('',#4331,1.);
#4331 = DIRECTION('',(0.,0.,1.));
#4332 = ORIENTED_EDGE('',*,*,#4333,.T.);
#4333 = EDGE_CURVE('',#4326,#4334,#4336,.T.);
#4334 = VERTEX_POINT('',#4335);
#4335 = CARTESIAN_POINT('',(-0.218250632286,-6.507963657379,
    3.587500095367));
#4336 = LINE('',#4337,#4338);
#4337 = CARTESIAN_POINT('',(0.218250632286,-6.507963657379,
    19.08749961853));
#4338 = VECTOR('',#4339,1.);
#4339 = DIRECTION('',(-2.815021254165E-02,0.,-0.999603704242));
#4340 = ORIENTED_EDGE('',*,*,#4341,.T.);
#4341 = EDGE_CURVE('',#4334,#4324,#4342,.T.);
#4342 = LINE('',#4343,#4344);
#4343 = CARTESIAN_POINT('',(-0.218250632286,-6.507963657379,
    3.587500095367));
#4344 = VECTOR('',#4345,1.);
#4345 = DIRECTION('',(1.,0.,0.));
#4346 = PLANE('',#4347);
#4347 = AXIS2_PLACEMENT_3D('',#4348,#4349,#4350);
#4348 = CARTESIAN_POINT('',(0.107589061316,-6.507963657379,
    11.229910795633));
#4349 = DIRECTION('',(-0.,-1.,-0.));
#4350 = DIRECTION('',(0.,0.,-1.));
#4351 = ADVANCED_FACE('',(#4352),#4369,.T.);
#4352 = FACE_BOUND('',#4353,.T.);
#4353 = EDGE_LOOP('',(#4354,#4362,#4363));
#4354 = ORIENTED_EDGE('',*,*,#4355,.T.);
#4355 = EDGE_CURVE('',#4356,#4334,#4358,.T.);
#4356 = VERTEX_POINT('',#4357);
#4357 = CARTESIAN_POINT('',(-0.218250632286,-6.507963657379,
    19.08749961853));
#4358 = LINE('',#4359,#4360);
#4359 = CARTESIAN_POINT('',(-0.218250632286,-6.507963657379,
    19.08749961853));
#4360 = VECTOR('',#4361,1.);
#4361 = DIRECTION('',(0.,0.,-1.));
#4362 = ORIENTED_EDGE('',*,*,#4333,.F.);
#4363 = ORIENTED_EDGE('',*,*,#4364,.T.);
#4364 = EDGE_CURVE('',#4326,#4356,#4365,.T.);
#4365 = LINE('',#4366,#4367);
#4366 = CARTESIAN_POINT('',(0.218250632286,-6.507963657379,
    19.08749961853));
#4367 = VECTOR('',#4368,1.);
#4368 = DIRECTION('',(-1.,0.,0.));
#4369 = PLANE('',#4370);
#4370 = AXIS2_PLACEMENT_3D('',#4371,#4372,#4373);
#4371 = CARTESIAN_POINT('',(-0.107589061316,-6.507963657379,
    11.445088918265));
#4372 = DIRECTION('',(-0.,-1.,-0.));
#4373 = DIRECTION('',(0.,0.,-1.));
#4374 = ADVANCED_FACE('',(#4375),#4392,.T.);
#4375 = FACE_BOUND('',#4376,.T.);
#4376 = EDGE_LOOP('',(#4377,#4378,#4386));
#4377 = ORIENTED_EDGE('',*,*,#4323,.F.);
#4378 = ORIENTED_EDGE('',*,*,#4379,.F.);
#4379 = EDGE_CURVE('',#4380,#4324,#4382,.T.);
#4380 = VERTEX_POINT('',#4381);
#4381 = CARTESIAN_POINT('',(0.639878451824,-6.620938301086,
    19.08749961853));
#4382 = LINE('',#4383,#4384);
#4383 = CARTESIAN_POINT('',(0.639878451824,-6.620938301086,
    19.08749961853));
#4384 = VECTOR('',#4385,1.);
#4385 = DIRECTION('',(-2.719101569322E-02,7.285798440306E-03,
    -0.999603704378));
#4386 = ORIENTED_EDGE('',*,*,#4387,.T.);
#4387 = EDGE_CURVE('',#4380,#4326,#4388,.T.);
#4388 = LINE('',#4389,#4390);
#4389 = CARTESIAN_POINT('',(0.639878451824,-6.620938301086,
    19.08749961853));
#4390 = VECTOR('',#4391,1.);
#4391 = DIRECTION('',(-0.965925935134,0.258818638886,0.));
#4392 = PLANE('',#4393);
#4393 = AXIS2_PLACEMENT_3D('',#4394,#4395,#4396);
#4394 = CARTESIAN_POINT('',(0.32514149504,-6.536604929552,
    11.445088899996));
#4395 = DIRECTION('',(-0.258818638886,-0.965925935134,-0.));
#4396 = DIRECTION('',(-0.965925935134,0.258818638886,0.));
#4397 = ADVANCED_FACE('',(#4398),#4415,.T.);
#4398 = FACE_BOUND('',#4399,.T.);
#4399 = EDGE_LOOP('',(#4400,#4401,#4409));
#4400 = ORIENTED_EDGE('',*,*,#4309,.T.);
#4401 = ORIENTED_EDGE('',*,*,#4402,.T.);
#4402 = EDGE_CURVE('',#4271,#4403,#4405,.T.);
#4403 = VERTEX_POINT('',#4404);
#4404 = CARTESIAN_POINT('',(1.017899632454,-6.839189052582,
    3.587500095367));
#4405 = LINE('',#4406,#4407);
#4406 = CARTESIAN_POINT('',(1.326552629471,-7.147841930389,
    19.08749961853));
#4407 = VECTOR('',#4408,1.);
#4408 = DIRECTION('',(-1.99052057218E-02,1.990519803392E-02,
    -0.999603704413));
#4409 = ORIENTED_EDGE('',*,*,#4410,.T.);
#4410 = EDGE_CURVE('',#4403,#4301,#4411,.T.);
#4411 = LINE('',#4412,#4413);
#4412 = CARTESIAN_POINT('',(1.017899632454,-6.839189052582,
    3.587500095367));
#4413 = VECTOR('',#4414,1.);
#4414 = DIRECTION('',(0.707106917737,-0.707106644636,0.));
#4415 = PLANE('',#4416);
#4416 = AXIS2_PLACEMENT_3D('',#4417,#4418,#4419);
#4417 = CARTESIAN_POINT('',(1.248303084271,-7.069592415411,
    11.229910818573));
#4418 = DIRECTION('',(-0.707106644636,-0.707106917737,-0.));
#4419 = DIRECTION('',(-0.707106917737,0.707106644636,0.));
#4420 = ADVANCED_FACE('',(#4421),#4438,.T.);
#4421 = FACE_BOUND('',#4422,.T.);
#4422 = EDGE_LOOP('',(#4423,#4431,#4432));
#4423 = ORIENTED_EDGE('',*,*,#4424,.T.);
#4424 = EDGE_CURVE('',#4425,#4403,#4427,.T.);
#4425 = VERTEX_POINT('',#4426);
#4426 = CARTESIAN_POINT('',(1.017899632454,-6.839189052582,
    19.08749961853));
#4427 = LINE('',#4428,#4429);
#4428 = CARTESIAN_POINT('',(1.017899632454,-6.839189052582,
    19.08749961853));
#4429 = VECTOR('',#4430,1.);
#4430 = DIRECTION('',(0.,0.,-1.));
#4431 = ORIENTED_EDGE('',*,*,#4402,.F.);
#4432 = ORIENTED_EDGE('',*,*,#4433,.T.);
#4433 = EDGE_CURVE('',#4271,#4425,#4434,.T.);
#4434 = LINE('',#4435,#4436);
#4435 = CARTESIAN_POINT('',(1.326552629471,-7.147841930389,
    19.08749961853));
#4436 = VECTOR('',#4437,1.);
#4437 = DIRECTION('',(-0.707106917737,0.707106644636,0.));
#4438 = PLANE('',#4439);
#4439 = AXIS2_PLACEMENT_3D('',#4440,#4441,#4442);
#4440 = CARTESIAN_POINT('',(1.096149177654,-6.91743856756,
    11.445088895325));
#4441 = DIRECTION('',(-0.707106644636,-0.707106917737,-0.));
#4442 = DIRECTION('',(-0.707106917737,0.707106644636,0.));
#4443 = ADVANCED_FACE('',(#4444),#4461,.T.);
#4444 = FACE_BOUND('',#4445,.T.);
#4445 = EDGE_LOOP('',(#4446,#4447,#4455));
#4446 = ORIENTED_EDGE('',*,*,#4424,.F.);
#4447 = ORIENTED_EDGE('',*,*,#4448,.T.);
#4448 = EDGE_CURVE('',#4425,#4449,#4451,.T.);
#4449 = VERTEX_POINT('',#4450);
#4450 = CARTESIAN_POINT('',(0.639878451824,-6.620938301086,
    3.587500095367));
#4451 = LINE('',#4452,#4453);
#4452 = CARTESIAN_POINT('',(1.017899632454,-6.839189052582,
    19.08749961853));
#4453 = VECTOR('',#4454,1.);
#4454 = DIRECTION('',(-2.437879896936E-02,1.407511395725E-02,
    -0.999603704139));
#4455 = ORIENTED_EDGE('',*,*,#4456,.T.);
#4456 = EDGE_CURVE('',#4449,#4403,#4457,.T.);
#4457 = LINE('',#4458,#4459);
#4458 = CARTESIAN_POINT('',(0.639878451824,-6.620938301086,
    3.587500095367));
#4459 = VECTOR('',#4460,1.);
#4460 = DIRECTION('',(0.866025283653,-0.500000208074,0.));
#4461 = PLANE('',#4462);
#4462 = AXIS2_PLACEMENT_3D('',#4463,#4464,#4465);
#4463 = CARTESIAN_POINT('',(0.922063901428,-6.783858236775,
    11.22991078184));
#4464 = DIRECTION('',(-0.500000208074,-0.866025283653,-0.));
#4465 = DIRECTION('',(-0.866025283653,0.500000208074,0.));
#4466 = ADVANCED_FACE('',(#4467),#4482,.T.);
#4467 = FACE_BOUND('',#4468,.T.);
#4468 = EDGE_LOOP('',(#4469,#4475,#4476));
#4469 = ORIENTED_EDGE('',*,*,#4470,.T.);
#4470 = EDGE_CURVE('',#4380,#4449,#4471,.T.);
#4471 = LINE('',#4472,#4473);
#4472 = CARTESIAN_POINT('',(0.639878451824,-6.620938301086,
    19.08749961853));
#4473 = VECTOR('',#4474,1.);
#4474 = DIRECTION('',(0.,0.,-1.));
#4475 = ORIENTED_EDGE('',*,*,#4448,.F.);
#4476 = ORIENTED_EDGE('',*,*,#4477,.T.);
#4477 = EDGE_CURVE('',#4425,#4380,#4478,.T.);
#4478 = LINE('',#4479,#4480);
#4479 = CARTESIAN_POINT('',(1.017899632454,-6.839189052582,
    19.08749961853));
#4480 = VECTOR('',#4481,1.);
#4481 = DIRECTION('',(-0.866025283653,0.500000208074,0.));
#4482 = PLANE('',#4483);
#4483 = AXIS2_PLACEMENT_3D('',#4484,#4485,#4486);
#4484 = CARTESIAN_POINT('',(0.73571418285,-6.676269116893,
    11.445088932058));
#4485 = DIRECTION('',(-0.500000208074,-0.866025283653,-0.));
#4486 = DIRECTION('',(-0.866025283653,0.500000208074,0.));
#4487 = ADVANCED_FACE('',(#4488),#4498,.T.);
#4488 = FACE_BOUND('',#4489,.T.);
#4489 = EDGE_LOOP('',(#4490,#4491,#4492));
#4490 = ORIENTED_EDGE('',*,*,#4470,.F.);
#4491 = ORIENTED_EDGE('',*,*,#4379,.T.);
#4492 = ORIENTED_EDGE('',*,*,#4493,.T.);
#4493 = EDGE_CURVE('',#4324,#4449,#4494,.T.);
#4494 = LINE('',#4495,#4496);
#4495 = CARTESIAN_POINT('',(0.218250632286,-6.507963657379,
    3.587500095367));
#4496 = VECTOR('',#4497,1.);
#4497 = DIRECTION('',(0.965925935134,-0.258818638886,0.));
#4498 = PLANE('',#4499);
#4499 = AXIS2_PLACEMENT_3D('',#4500,#4501,#4502);
#4500 = CARTESIAN_POINT('',(0.53298758907,-6.592297028913,
    11.229910813902));
#4501 = DIRECTION('',(-0.258818638886,-0.965925935134,-0.));
#4502 = DIRECTION('',(-0.965925935134,0.258818638886,0.));
#4503 = ADVANCED_FACE('',(#4504),#4521,.T.);
#4504 = FACE_BOUND('',#4505,.T.);
#4505 = EDGE_LOOP('',(#4506,#4507,#4515));
#4506 = ORIENTED_EDGE('',*,*,#4341,.F.);
#4507 = ORIENTED_EDGE('',*,*,#4508,.F.);
#4508 = EDGE_CURVE('',#4509,#4334,#4511,.T.);
#4509 = VERTEX_POINT('',#4510);
#4510 = CARTESIAN_POINT('',(1.576254487038,-11.97284221649,
    3.587500095367));
#4511 = LINE('',#4512,#4513);
#4512 = CARTESIAN_POINT('',(1.576254487038,-11.97284221649,
    3.587500095367));
#4513 = VECTOR('',#4514,1.);
#4514 = DIRECTION('',(-0.311981018817,0.950088334787,0.));
#4515 = ORIENTED_EDGE('',*,*,#4516,.T.);
#4516 = EDGE_CURVE('',#4509,#4324,#4517,.T.);
#4517 = LINE('',#4518,#4519);
#4518 = CARTESIAN_POINT('',(1.576254487038,-11.97284221649,
    3.587500095367));
#4519 = VECTOR('',#4520,1.);
#4520 = DIRECTION('',(-0.241162199258,0.970484824018,0.));
#4521 = PLANE('',#4522);
#4522 = AXIS2_PLACEMENT_3D('',#4523,#4524,#4525);
#4523 = CARTESIAN_POINT('',(0.757905242892,-9.139492742163,
    3.587500095367));
#4524 = DIRECTION('',(0.,0.,1.));
#4525 = DIRECTION('',(1.,0.,-0.));
#4526 = ADVANCED_FACE('',(#4527),#4553,.T.);
#4527 = FACE_BOUND('',#4528,.T.);
#4528 = EDGE_LOOP('',(#4529,#4539,#4547));
#4529 = ORIENTED_EDGE('',*,*,#4530,.T.);
#4530 = EDGE_CURVE('',#4531,#4533,#4535,.T.);
#4531 = VERTEX_POINT('',#4532);
#4532 = CARTESIAN_POINT('',(11.972842216492,1.576254487038,
    2.587500095367));
#4533 = VERTEX_POINT('',#4534);
#4534 = CARTESIAN_POINT('',(11.972842216492,-1.576254487038,
    2.587500095367));
#4535 = LINE('',#4536,#4537);
#4536 = CARTESIAN_POINT('',(11.972842216492,1.576254487038,
    2.587500095367));
#4537 = VECTOR('',#4538,1.);
#4538 = DIRECTION('',(0.,-1.,0.));
#4539 = ORIENTED_EDGE('',*,*,#4540,.T.);
#4540 = EDGE_CURVE('',#4533,#4541,#4543,.T.);
#4541 = VERTEX_POINT('',#4542);
#4542 = CARTESIAN_POINT('',(9.580657958984,-7.351497173309,
    2.587500095367));
#4543 = LINE('',#4544,#4545);
#4544 = CARTESIAN_POINT('',(11.972842216492,-1.576254487038,
    2.587500095367));
#4545 = VECTOR('',#4546,1.);
#4546 = DIRECTION('',(-0.382683488466,-0.923879509274,0.));
#4547 = ORIENTED_EDGE('',*,*,#4548,.T.);
#4548 = EDGE_CURVE('',#4541,#4531,#4549,.T.);
#4549 = LINE('',#4550,#4551);
#4550 = CARTESIAN_POINT('',(9.580657958984,-7.351497173309,
    2.587500095367));
#4551 = VECTOR('',#4552,1.);
#4552 = DIRECTION('',(0.258819086479,0.965925815202,0.));
#4553 = PLANE('',#4554);
#4554 = AXIS2_PLACEMENT_3D('',#4555,#4556,#4557);
#4555 = CARTESIAN_POINT('',(10.978972304545,-2.9278458494,2.587500095367
    ));
#4556 = DIRECTION('',(-0.,-0.,-1.));
#4557 = DIRECTION('',(-1.,0.,0.));
#4558 = ADVANCED_FACE('',(#4559),#4576,.T.);
#4559 = FACE_BOUND('',#4560,.T.);
#4560 = EDGE_LOOP('',(#4561,#4562,#4570));
#4561 = ORIENTED_EDGE('',*,*,#4540,.F.);
#4562 = ORIENTED_EDGE('',*,*,#4563,.T.);
#4563 = EDGE_CURVE('',#4533,#4564,#4566,.T.);
#4564 = VERTEX_POINT('',#4565);
#4565 = CARTESIAN_POINT('',(11.15691280365,-4.621344566345,
    2.587500095367));
#4566 = LINE('',#4567,#4568);
#4567 = CARTESIAN_POINT('',(11.972842216492,-1.576254487038,
    2.587500095367));
#4568 = VECTOR('',#4569,1.);
#4569 = DIRECTION('',(-0.258819040726,-0.965925827462,0.));
#4570 = ORIENTED_EDGE('',*,*,#4571,.T.);
#4571 = EDGE_CURVE('',#4564,#4541,#4572,.T.);
#4572 = LINE('',#4573,#4574);
#4573 = CARTESIAN_POINT('',(11.15691280365,-4.621344566345,
    2.587500095367));
#4574 = VECTOR('',#4575,1.);
#4575 = DIRECTION('',(-0.500000119454,-0.866025334818,0.));
#4576 = PLANE('',#4577);
#4577 = AXIS2_PLACEMENT_3D('',#4578,#4579,#4580);
#4578 = CARTESIAN_POINT('',(10.872199070377,-4.503412100756,
    2.587500095367));
#4579 = DIRECTION('',(-0.,-0.,-1.));
#4580 = DIRECTION('',(-1.,0.,0.));
#4581 = ADVANCED_FACE('',(#4582),#4599,.T.);
#4582 = FACE_BOUND('',#4583,.T.);
#4583 = EDGE_LOOP('',(#4584,#4585,#4593));
#4584 = ORIENTED_EDGE('',*,*,#4563,.F.);
#4585 = ORIENTED_EDGE('',*,*,#4586,.T.);
#4586 = EDGE_CURVE('',#4533,#4587,#4589,.T.);
#4587 = VERTEX_POINT('',#4588);
#4588 = CARTESIAN_POINT('',(11.15691280365,-4.621344566345,
    3.587500095367));
#4589 = LINE('',#4590,#4591);
#4590 = CARTESIAN_POINT('',(11.972842216492,-1.576254487038,
    2.587500095367));
#4591 = VECTOR('',#4592,1.);
#4592 = DIRECTION('',(-0.246704679881,-0.920714416467,0.302360321858));
#4593 = ORIENTED_EDGE('',*,*,#4594,.T.);
#4594 = EDGE_CURVE('',#4587,#4564,#4595,.T.);
#4595 = LINE('',#4596,#4597);
#4596 = CARTESIAN_POINT('',(11.15691280365,-4.621344566345,
    3.587500095367));
#4597 = VECTOR('',#4598,1.);
#4598 = DIRECTION('',(0.,0.,-1.));
#4599 = PLANE('',#4600);
#4600 = AXIS2_PLACEMENT_3D('',#4601,#4602,#4603);
#4601 = CARTESIAN_POINT('',(11.510189243431,-3.302898920067,
    2.876200855226));
#4602 = DIRECTION('',(0.965925827462,-0.258819040726,-1.736719443975E-16
    ));
#4603 = DIRECTION('',(0.258819040726,0.965925827462,0.));
#4604 = ADVANCED_FACE('',(#4605),#4622,.T.);
#4605 = FACE_BOUND('',#4606,.T.);
#4606 = EDGE_LOOP('',(#4607,#4615,#4616));
#4607 = ORIENTED_EDGE('',*,*,#4608,.T.);
#4608 = EDGE_CURVE('',#4609,#4587,#4611,.T.);
#4609 = VERTEX_POINT('',#4610);
#4610 = CARTESIAN_POINT('',(11.972842216492,-1.576254487038,
    3.587500095367));
#4611 = LINE('',#4612,#4613);
#4612 = CARTESIAN_POINT('',(11.972842216492,-1.576254487038,
    3.587500095367));
#4613 = VECTOR('',#4614,1.);
#4614 = DIRECTION('',(-0.258819040726,-0.965925827462,0.));
#4615 = ORIENTED_EDGE('',*,*,#4586,.F.);
#4616 = ORIENTED_EDGE('',*,*,#4617,.T.);
#4617 = EDGE_CURVE('',#4533,#4609,#4618,.T.);
#4618 = LINE('',#4619,#4620);
#4619 = CARTESIAN_POINT('',(11.972842216492,-1.576254487038,
    2.587500095367));
#4620 = VECTOR('',#4621,1.);
#4621 = DIRECTION('',(0.,0.,1.));
#4622 = PLANE('',#4623);
#4623 = AXIS2_PLACEMENT_3D('',#4624,#4625,#4626);
#4624 = CARTESIAN_POINT('',(11.61956577671,-2.894700133316,
    3.298799335508));
#4625 = DIRECTION('',(0.965925827462,-0.258819040726,2.605079165962E-16)
  );
#4626 = DIRECTION('',(0.258819040726,0.965925827462,0.));
#4627 = ADVANCED_FACE('',(#4628),#4645,.T.);
#4628 = FACE_BOUND('',#4629,.T.);
#4629 = EDGE_LOOP('',(#4630,#4631,#4639));
#4630 = ORIENTED_EDGE('',*,*,#4571,.F.);
#4631 = ORIENTED_EDGE('',*,*,#4632,.T.);
#4632 = EDGE_CURVE('',#4564,#4633,#4635,.T.);
#4633 = VERTEX_POINT('',#4634);
#4634 = CARTESIAN_POINT('',(9.580657958984,-7.351497173309,
    3.587500095367));
#4635 = LINE('',#4636,#4637);
#4636 = CARTESIAN_POINT('',(11.15691280365,-4.621344566345,
    2.587500095367));
#4637 = VECTOR('',#4638,1.);
#4638 = DIRECTION('',(-0.476596961491,-0.825489889081,0.302360346808));
#4639 = ORIENTED_EDGE('',*,*,#4640,.F.);
#4640 = EDGE_CURVE('',#4541,#4633,#4641,.T.);
#4641 = LINE('',#4642,#4643);
#4642 = CARTESIAN_POINT('',(9.580657958984,-7.351497173309,
    2.587500095367));
#4643 = VECTOR('',#4644,1.);
#4644 = DIRECTION('',(0.,0.,1.));
#4645 = PLANE('',#4646);
#4646 = AXIS2_PLACEMENT_3D('',#4647,#4648,#4649);
#4647 = CARTESIAN_POINT('',(10.263135737681,-6.169411362116,
    2.876200858577));
#4648 = DIRECTION('',(0.866025334818,-0.500000119454,0.));
#4649 = DIRECTION('',(0.500000119454,0.866025334818,0.));
#4650 = ADVANCED_FACE('',(#4651),#4668,.T.);
#4651 = FACE_BOUND('',#4652,.T.);
#4652 = EDGE_LOOP('',(#4653,#4654,#4662));
#4653 = ORIENTED_EDGE('',*,*,#4640,.T.);
#4654 = ORIENTED_EDGE('',*,*,#4655,.T.);
#4655 = EDGE_CURVE('',#4633,#4656,#4658,.T.);
#4656 = VERTEX_POINT('',#4657);
#4657 = CARTESIAN_POINT('',(7.351497173309,-9.580657958984,
    2.587500095367));
#4658 = LINE('',#4659,#4660);
#4659 = CARTESIAN_POINT('',(9.580657958984,-7.351497173309,
    3.587500095367));
#4660 = VECTOR('',#4661,1.);
#4661 = DIRECTION('',(-0.674009735076,-0.674009735076,-0.302360305011));
#4662 = ORIENTED_EDGE('',*,*,#4663,.T.);
#4663 = EDGE_CURVE('',#4656,#4541,#4664,.T.);
#4664 = LINE('',#4665,#4666);
#4665 = CARTESIAN_POINT('',(7.351497173309,-9.580657958984,
    2.587500095367));
#4666 = VECTOR('',#4667,1.);
#4667 = DIRECTION('',(0.707106781187,0.707106781187,0.));
#4668 = PLANE('',#4669);
#4669 = AXIS2_PLACEMENT_3D('',#4670,#4671,#4672);
#4670 = CARTESIAN_POINT('',(8.61548869331,-8.316666438984,2.876200852964
    ));
#4671 = DIRECTION('',(0.707106781187,-0.707106781187,-3.473438926207E-16
    ));
#4672 = DIRECTION('',(0.707106781187,0.707106781187,4.930380657631E-32)
  );
#4673 = ADVANCED_FACE('',(#4674),#4691,.T.);
#4674 = FACE_BOUND('',#4675,.T.);
#4675 = EDGE_LOOP('',(#4676,#4684,#4685));
#4676 = ORIENTED_EDGE('',*,*,#4677,.T.);
#4677 = EDGE_CURVE('',#4678,#4656,#4680,.T.);
#4678 = VERTEX_POINT('',#4679);
#4679 = CARTESIAN_POINT('',(7.351497173309,-9.580657958984,
    3.587500095367));
#4680 = LINE('',#4681,#4682);
#4681 = CARTESIAN_POINT('',(7.351497173309,-9.580657958984,
    3.587500095367));
#4682 = VECTOR('',#4683,1.);
#4683 = DIRECTION('',(0.,0.,-1.));
#4684 = ORIENTED_EDGE('',*,*,#4655,.F.);
#4685 = ORIENTED_EDGE('',*,*,#4686,.F.);
#4686 = EDGE_CURVE('',#4678,#4633,#4687,.T.);
#4687 = LINE('',#4688,#4689);
#4688 = CARTESIAN_POINT('',(7.351497173309,-9.580657958984,
    3.587500095367));
#4689 = VECTOR('',#4690,1.);
#4690 = DIRECTION('',(0.707106781187,0.707106781187,0.));
#4691 = PLANE('',#4692);
#4692 = AXIS2_PLACEMENT_3D('',#4693,#4694,#4695);
#4693 = CARTESIAN_POINT('',(8.316666438984,-8.61548869331,3.298799337771
    ));
#4694 = DIRECTION('',(0.707106781187,-0.707106781187,-3.473438926207E-16
    ));
#4695 = DIRECTION('',(0.707106781187,0.707106781187,0.));
#4696 = ADVANCED_FACE('',(#4697),#4719,.T.);
#4697 = FACE_BOUND('',#4698,.T.);
#4698 = EDGE_LOOP('',(#4699,#4705,#4713));
#4699 = ORIENTED_EDGE('',*,*,#4700,.T.);
#4700 = EDGE_CURVE('',#4587,#1621,#4701,.T.);
#4701 = LINE('',#4702,#4703);
#4702 = CARTESIAN_POINT('',(11.15691280365,-4.621344566345,
    3.587500095367));
#4703 = VECTOR('',#4704,1.);
#4704 = DIRECTION('',(0.,1.,0.));
#4705 = ORIENTED_EDGE('',*,*,#4706,.T.);
#4706 = EDGE_CURVE('',#1621,#4707,#4709,.T.);
#4707 = VERTEX_POINT('',#4708);
#4708 = CARTESIAN_POINT('',(11.15691280365,-4.621344566345,
    19.08749961853));
#4709 = LINE('',#4710,#4711);
#4710 = CARTESIAN_POINT('',(11.15691280365,-3.650374889374,
    3.587500095367));
#4711 = VECTOR('',#4712,1.);
#4712 = DIRECTION('',(0.,-6.25206561185E-02,0.998043670166));
#4713 = ORIENTED_EDGE('',*,*,#4714,.T.);
#4714 = EDGE_CURVE('',#4707,#4587,#4715,.T.);
#4715 = LINE('',#4716,#4717);
#4716 = CARTESIAN_POINT('',(11.15691280365,-4.621344566345,
    19.08749961853));
#4717 = VECTOR('',#4718,1.);
#4718 = DIRECTION('',(0.,0.,-1.));
#4719 = PLANE('',#4720);
#4720 = AXIS2_PLACEMENT_3D('',#4721,#4722,#4723);
#4721 = CARTESIAN_POINT('',(11.15691280365,-4.371006509657,
    11.102353075151));
#4722 = DIRECTION('',(1.,0.,0.));
#4723 = DIRECTION('',(-0.,0.,1.));
#4724 = ADVANCED_FACE('',(#4725),#4742,.T.);
#4725 = FACE_BOUND('',#4726,.T.);
#4726 = EDGE_LOOP('',(#4727,#4735,#4736));
#4727 = ORIENTED_EDGE('',*,*,#4728,.T.);
#4728 = EDGE_CURVE('',#4729,#4707,#4731,.T.);
#4729 = VERTEX_POINT('',#4730);
#4730 = CARTESIAN_POINT('',(11.15691280365,-3.650374889374,
    19.08749961853));
#4731 = LINE('',#4732,#4733);
#4732 = CARTESIAN_POINT('',(11.15691280365,-3.650374889374,
    19.08749961853));
#4733 = VECTOR('',#4734,1.);
#4734 = DIRECTION('',(0.,-1.,0.));
#4735 = ORIENTED_EDGE('',*,*,#4706,.F.);
#4736 = ORIENTED_EDGE('',*,*,#4737,.T.);
#4737 = EDGE_CURVE('',#1621,#4729,#4738,.T.);
#4738 = LINE('',#4739,#4740);
#4739 = CARTESIAN_POINT('',(11.15691280365,-3.650374889374,
    3.587500095367));
#4740 = VECTOR('',#4741,1.);
#4741 = DIRECTION('',(0.,0.,1.));
#4742 = PLANE('',#4743);
#4743 = AXIS2_PLACEMENT_3D('',#4744,#4745,#4746);
#4744 = CARTESIAN_POINT('',(11.15691280365,-3.900712946062,
    11.572646638746));
#4745 = DIRECTION('',(1.,0.,0.));
#4746 = DIRECTION('',(-0.,0.,1.));
#4747 = ADVANCED_FACE('',(#4748),#4765,.F.);
#4748 = FACE_BOUND('',#4749,.F.);
#4749 = EDGE_LOOP('',(#4750,#4751,#4759));
#4750 = ORIENTED_EDGE('',*,*,#4714,.T.);
#4751 = ORIENTED_EDGE('',*,*,#4752,.F.);
#4752 = EDGE_CURVE('',#4753,#4587,#4755,.T.);
#4753 = VERTEX_POINT('',#4754);
#4754 = CARTESIAN_POINT('',(10.470333099365,-5.307923793793,
    19.08749961853));
#4755 = LINE('',#4756,#4757);
#4756 = CARTESIAN_POINT('',(10.470333099365,-5.307923793793,
    19.08749961853));
#4757 = VECTOR('',#4758,1.);
#4758 = DIRECTION('',(4.420880955719E-02,4.420877885368E-02,
    -0.998043668899));
#4759 = ORIENTED_EDGE('',*,*,#4760,.T.);
#4760 = EDGE_CURVE('',#4753,#4707,#4761,.T.);
#4761 = LINE('',#4762,#4763);
#4762 = CARTESIAN_POINT('',(10.470333099365,-5.307923793793,
    19.08749961853));
#4763 = VECTOR('',#4764,1.);
#4764 = DIRECTION('',(0.707107026733,0.70710653564,0.));
#4765 = PLANE('',#4766);
#4766 = AXIS2_PLACEMENT_3D('',#4767,#4768,#4769);
#4767 = CARTESIAN_POINT('',(10.979896945484,-4.798360301572,
    11.572646712644));
#4768 = DIRECTION('',(-0.70710653564,0.707107026733,0.));
#4769 = DIRECTION('',(0.707107026733,0.70710653564,0.));
#4770 = ADVANCED_FACE('',(#4771),#4797,.T.);
#4771 = FACE_BOUND('',#4772,.T.);
#4772 = EDGE_LOOP('',(#4773,#4783,#4791));
#4773 = ORIENTED_EDGE('',*,*,#4774,.T.);
#4774 = EDGE_CURVE('',#4775,#4777,#4779,.T.);
#4775 = VERTEX_POINT('',#4776);
#4776 = CARTESIAN_POINT('',(4.101968288422,-5.774051189423,
    3.587500095367));
#4777 = VERTEX_POINT('',#4778);
#4778 = CARTESIAN_POINT('',(4.15894317627,-6.20681810379,3.587500095367)
  );
#4779 = LINE('',#4780,#4781);
#4780 = CARTESIAN_POINT('',(4.101968288422,-5.774051189423,
    3.587500095367));
#4781 = VECTOR('',#4782,1.);
#4782 = DIRECTION('',(0.130526288373,-0.991444848715,0.));
#4783 = ORIENTED_EDGE('',*,*,#4784,.T.);
#4784 = EDGE_CURVE('',#4777,#4785,#4787,.T.);
#4785 = VERTEX_POINT('',#4786);
#4786 = CARTESIAN_POINT('',(4.15894317627,-5.341284275055,3.587500095367
    ));
#4787 = LINE('',#4788,#4789);
#4788 = CARTESIAN_POINT('',(4.15894317627,-6.20681810379,3.587500095367)
  );
#4789 = VECTOR('',#4790,1.);
#4790 = DIRECTION('',(0.,1.,0.));
#4791 = ORIENTED_EDGE('',*,*,#4792,.T.);
#4792 = EDGE_CURVE('',#4785,#4775,#4793,.T.);
#4793 = LINE('',#4794,#4795);
#4794 = CARTESIAN_POINT('',(4.15894317627,-5.341284275055,3.587500095367
    ));
#4795 = VECTOR('',#4796,1.);
#4796 = DIRECTION('',(-0.130526288373,-0.991444848715,0.));
#4797 = PLANE('',#4798);
#4798 = AXIS2_PLACEMENT_3D('',#4799,#4800,#4801);
#4799 = CARTESIAN_POINT('',(4.144638263963,-5.774051189423,
    3.587500095367));
#4800 = DIRECTION('',(0.,0.,1.));
#4801 = DIRECTION('',(1.,0.,-0.));
#4802 = ADVANCED_FACE('',(#4803),#4820,.T.);
#4803 = FACE_BOUND('',#4804,.T.);
#4804 = EDGE_LOOP('',(#4805,#4813,#4814));
#4805 = ORIENTED_EDGE('',*,*,#4806,.T.);
#4806 = EDGE_CURVE('',#4807,#4785,#4809,.T.);
#4807 = VERTEX_POINT('',#4808);
#4808 = CARTESIAN_POINT('',(4.325984954834,-4.938009738922,
    3.587500095367));
#4809 = LINE('',#4810,#4811);
#4810 = CARTESIAN_POINT('',(4.325984954834,-4.938009738922,
    3.587500095367));
#4811 = VECTOR('',#4812,1.);
#4812 = DIRECTION('',(-0.382683425205,-0.923879535477,0.));
#4813 = ORIENTED_EDGE('',*,*,#4784,.F.);
#4814 = ORIENTED_EDGE('',*,*,#4815,.T.);
#4815 = EDGE_CURVE('',#4777,#4807,#4816,.T.);
#4816 = LINE('',#4817,#4818);
#4817 = CARTESIAN_POINT('',(4.15894317627,-6.20681810379,3.587500095367)
  );
#4818 = VECTOR('',#4819,1.);
#4819 = DIRECTION('',(0.130526183287,0.99144486255,0.));
#4820 = PLANE('',#4821);
#4821 = AXIS2_PLACEMENT_3D('',#4822,#4823,#4824);
#4822 = CARTESIAN_POINT('',(4.214464072576,-5.56684437658,3.587500095367
    ));
#4823 = DIRECTION('',(0.,0.,1.));
#4824 = DIRECTION('',(1.,0.,-0.));
#4825 = ADVANCED_FACE('',(#4826),#4843,.T.);
#4826 = FACE_BOUND('',#4827,.T.);
#4827 = EDGE_LOOP('',(#4828,#4836,#4837));
#4828 = ORIENTED_EDGE('',*,*,#4829,.T.);
#4829 = EDGE_CURVE('',#4830,#4807,#4832,.T.);
#4830 = VERTEX_POINT('',#4831);
#4831 = CARTESIAN_POINT('',(5.307923793793,-10.47033309936,
    3.587500095367));
#4832 = LINE('',#4833,#4834);
#4833 = CARTESIAN_POINT('',(5.307923793793,-10.47033309936,
    3.587500095367));
#4834 = VECTOR('',#4835,1.);
#4835 = DIRECTION('',(-0.17475982688,0.984611092213,0.));
#4836 = ORIENTED_EDGE('',*,*,#4815,.F.);
#4837 = ORIENTED_EDGE('',*,*,#4838,.T.);
#4838 = EDGE_CURVE('',#4777,#4830,#4839,.T.);
#4839 = LINE('',#4840,#4841);
#4840 = CARTESIAN_POINT('',(4.15894317627,-6.20681810379,3.587500095367)
  );
#4841 = VECTOR('',#4842,1.);
#4842 = DIRECTION('',(0.260208108631,-0.965552556935,0.));
#4843 = PLANE('',#4844);
#4844 = AXIS2_PLACEMENT_3D('',#4845,#4846,#4847);
#4845 = CARTESIAN_POINT('',(4.719377206629,-7.71063744452,3.587500095367
    ));
#4846 = DIRECTION('',(0.,0.,1.));
#4847 = DIRECTION('',(1.,0.,-0.));
#4848 = ADVANCED_FACE('',(#4849),#4866,.T.);
#4849 = FACE_BOUND('',#4850,.T.);
#4850 = EDGE_LOOP('',(#4851,#4859,#4860));
#4851 = ORIENTED_EDGE('',*,*,#4852,.T.);
#4852 = EDGE_CURVE('',#4853,#4807,#4855,.T.);
#4853 = VERTEX_POINT('',#4854);
#4854 = CARTESIAN_POINT('',(4.591710090637,-4.591710090637,
    3.587500095367));
#4855 = LINE('',#4856,#4857);
#4856 = CARTESIAN_POINT('',(4.591710090637,-4.591710090637,
    3.587500095367));
#4857 = VECTOR('',#4858,1.);
#4858 = DIRECTION('',(-0.608761529579,-0.793353263121,0.));
#4859 = ORIENTED_EDGE('',*,*,#4829,.F.);
#4860 = ORIENTED_EDGE('',*,*,#4861,.T.);
#4861 = EDGE_CURVE('',#4830,#4853,#4862,.T.);
#4862 = LINE('',#4863,#4864);
#4863 = CARTESIAN_POINT('',(5.307923793793,-10.47033309936,
    3.587500095367));
#4864 = VECTOR('',#4865,1.);
#4865 = DIRECTION('',(-0.120939312476,0.992659902836,0.));
#4866 = PLANE('',#4867);
#4867 = AXIS2_PLACEMENT_3D('',#4868,#4869,#4870);
#4868 = CARTESIAN_POINT('',(4.869596109872,-7.511439662594,
    3.587500095367));
#4869 = DIRECTION('',(0.,0.,1.));
#4870 = DIRECTION('',(1.,0.,-0.));
#4871 = ADVANCED_FACE('',(#4872),#4889,.T.);
#4872 = FACE_BOUND('',#4873,.T.);
#4873 = EDGE_LOOP('',(#4874,#4882,#4883));
#4874 = ORIENTED_EDGE('',*,*,#4875,.T.);
#4875 = EDGE_CURVE('',#4876,#4853,#4878,.T.);
#4876 = VERTEX_POINT('',#4877);
#4877 = CARTESIAN_POINT('',(4.938009738922,-4.325984954834,
    3.587500095367));
#4878 = LINE('',#4879,#4880);
#4879 = CARTESIAN_POINT('',(4.938009738922,-4.325984954834,
    3.587500095367));
#4880 = VECTOR('',#4881,1.);
#4881 = DIRECTION('',(-0.793353263121,-0.608761529579,0.));
#4882 = ORIENTED_EDGE('',*,*,#4861,.F.);
#4883 = ORIENTED_EDGE('',*,*,#4884,.T.);
#4884 = EDGE_CURVE('',#4830,#4876,#4885,.T.);
#4885 = LINE('',#4886,#4887);
#4886 = CARTESIAN_POINT('',(5.307923793793,-10.47033309936,
    3.587500095367));
#4887 = VECTOR('',#4888,1.);
#4888 = DIRECTION('',(-6.009514489146E-02,0.99819265353,0.));
#4889 = PLANE('',#4890);
#4890 = AXIS2_PLACEMENT_3D('',#4891,#4892,#4893);
#4891 = CARTESIAN_POINT('',(5.028535172526,-7.358508551723,
    3.587500095367));
#4892 = DIRECTION('',(0.,0.,1.));
#4893 = DIRECTION('',(1.,0.,-0.));
#4894 = ADVANCED_FACE('',(#4895),#4912,.T.);
#4895 = FACE_BOUND('',#4896,.T.);
#4896 = EDGE_LOOP('',(#4897,#4905,#4906));
#4897 = ORIENTED_EDGE('',*,*,#4898,.T.);
#4898 = EDGE_CURVE('',#4899,#4876,#4901,.T.);
#4899 = VERTEX_POINT('',#4900);
#4900 = CARTESIAN_POINT('',(5.341284275055,-4.15894317627,3.587500095367
    ));
#4901 = LINE('',#4902,#4903);
#4902 = CARTESIAN_POINT('',(5.341284275055,-4.15894317627,3.587500095367
    ));
#4903 = VECTOR('',#4904,1.);
#4904 = DIRECTION('',(-0.923879535477,-0.382683425205,0.));
#4905 = ORIENTED_EDGE('',*,*,#4884,.F.);
#4906 = ORIENTED_EDGE('',*,*,#4907,.F.);
#4907 = EDGE_CURVE('',#4899,#4830,#4908,.T.);
#4908 = LINE('',#4909,#4910);
#4909 = CARTESIAN_POINT('',(5.341284275055,-4.15894317627,3.587500095367
    ));
#4910 = VECTOR('',#4911,1.);
#4911 = DIRECTION('',(-5.285684396815E-03,-0.999986030673,0.));
#4912 = PLANE('',#4913);
#4913 = AXIS2_PLACEMENT_3D('',#4914,#4915,#4916);
#4914 = CARTESIAN_POINT('',(5.22215805977,-7.250554738049,3.587500095367
    ));
#4915 = DIRECTION('',(0.,0.,1.));
#4916 = DIRECTION('',(1.,0.,-0.));
#4917 = ADVANCED_FACE('',(#4918),#4940,.T.);
#4918 = FACE_BOUND('',#4919,.T.);
#4919 = EDGE_LOOP('',(#4920,#4928,#4934));
#4920 = ORIENTED_EDGE('',*,*,#4921,.T.);
#4921 = EDGE_CURVE('',#4922,#4678,#4924,.T.);
#4922 = VERTEX_POINT('',#4923);
#4923 = CARTESIAN_POINT('',(4.621344566345,-11.15691280365,
    3.587500095367));
#4924 = LINE('',#4925,#4926);
#4925 = CARTESIAN_POINT('',(4.621344566345,-11.15691280365,
    3.587500095367));
#4926 = VECTOR('',#4927,1.);
#4927 = DIRECTION('',(0.866025334818,0.500000119454,0.));
#4928 = ORIENTED_EDGE('',*,*,#4929,.T.);
#4929 = EDGE_CURVE('',#4678,#4830,#4930,.T.);
#4930 = LINE('',#4931,#4932);
#4931 = CARTESIAN_POINT('',(7.351497173309,-9.580657958984,
    3.587500095367));
#4932 = VECTOR('',#4933,1.);
#4933 = DIRECTION('',(-0.916878826715,-0.39916565123,0.));
#4934 = ORIENTED_EDGE('',*,*,#4935,.T.);
#4935 = EDGE_CURVE('',#4830,#4922,#4936,.T.);
#4936 = LINE('',#4937,#4938);
#4937 = CARTESIAN_POINT('',(5.307923793793,-10.47033309936,
    3.587500095367));
#4938 = VECTOR('',#4939,1.);
#4939 = DIRECTION('',(-0.70710653564,-0.707107026733,0.));
#4940 = PLANE('',#4941);
#4941 = AXIS2_PLACEMENT_3D('',#4942,#4943,#4944);
#4942 = CARTESIAN_POINT('',(5.950687815203,-10.31632999774,
    3.587500095367));
#4943 = DIRECTION('',(0.,0.,1.));
#4944 = DIRECTION('',(1.,0.,-0.));
#4945 = ADVANCED_FACE('',(#4946),#4956,.T.);
#4946 = FACE_BOUND('',#4947,.T.);
#4947 = EDGE_LOOP('',(#4948,#4949,#4950));
#4948 = ORIENTED_EDGE('',*,*,#4907,.T.);
#4949 = ORIENTED_EDGE('',*,*,#4929,.F.);
#4950 = ORIENTED_EDGE('',*,*,#4951,.T.);
#4951 = EDGE_CURVE('',#4678,#4899,#4952,.T.);
#4952 = LINE('',#4953,#4954);
#4953 = CARTESIAN_POINT('',(7.351497173309,-9.580657958984,
    3.587500095367));
#4954 = VECTOR('',#4955,1.);
#4955 = DIRECTION('',(-0.347644402133,0.937626455293,0.));
#4956 = PLANE('',#4957);
#4957 = AXIS2_PLACEMENT_3D('',#4958,#4959,#4960);
#4958 = CARTESIAN_POINT('',(5.893531767366,-7.556899630169,
    3.587500095367));
#4959 = DIRECTION('',(0.,0.,1.));
#4960 = DIRECTION('',(1.,0.,-0.));
#4961 = ADVANCED_FACE('',(#4962),#4979,.T.);
#4962 = FACE_BOUND('',#4963,.T.);
#4963 = EDGE_LOOP('',(#4964,#4972,#4973));
#4964 = ORIENTED_EDGE('',*,*,#4965,.T.);
#4965 = EDGE_CURVE('',#4966,#4899,#4968,.T.);
#4966 = VERTEX_POINT('',#4967);
#4967 = CARTESIAN_POINT('',(5.774051189423,-4.101968288422,
    3.587500095367));
#4968 = LINE('',#4969,#4970);
#4969 = CARTESIAN_POINT('',(5.774051189423,-4.101968288422,
    3.587500095367));
#4970 = VECTOR('',#4971,1.);
#4971 = DIRECTION('',(-0.991444848715,-0.130526288373,0.));
#4972 = ORIENTED_EDGE('',*,*,#4951,.F.);
#4973 = ORIENTED_EDGE('',*,*,#4974,.T.);
#4974 = EDGE_CURVE('',#4678,#4966,#4975,.T.);
#4975 = LINE('',#4976,#4977);
#4976 = CARTESIAN_POINT('',(7.351497173309,-9.580657958984,
    3.587500095367));
#4977 = VECTOR('',#4978,1.);
#4978 = DIRECTION('',(-0.276683702027,0.960961044493,0.));
#4979 = PLANE('',#4980);
#4980 = AXIS2_PLACEMENT_3D('',#4981,#4982,#4983);
#4981 = CARTESIAN_POINT('',(6.421002233293,-6.755863880584,
    3.587500095367));
#4982 = DIRECTION('',(0.,0.,1.));
#4983 = DIRECTION('',(1.,0.,-0.));
#4984 = ADVANCED_FACE('',(#4985),#5002,.T.);
#4985 = FACE_BOUND('',#4986,.T.);
#4986 = EDGE_LOOP('',(#4987,#4995,#4996));
#4987 = ORIENTED_EDGE('',*,*,#4988,.T.);
#4988 = EDGE_CURVE('',#4989,#4966,#4991,.T.);
#4989 = VERTEX_POINT('',#4990);
#4990 = CARTESIAN_POINT('',(6.20681810379,-4.15894317627,3.587500095367)
  );
#4991 = LINE('',#4992,#4993);
#4992 = CARTESIAN_POINT('',(6.20681810379,-4.15894317627,3.587500095367)
  );
#4993 = VECTOR('',#4994,1.);
#4994 = DIRECTION('',(-0.991444848715,0.130526288373,0.));
#4995 = ORIENTED_EDGE('',*,*,#4974,.F.);
#4996 = ORIENTED_EDGE('',*,*,#4997,.T.);
#4997 = EDGE_CURVE('',#4678,#4989,#4998,.T.);
#4998 = LINE('',#4999,#5000);
#4999 = CARTESIAN_POINT('',(7.351497173309,-9.580657958984,
    3.587500095367));
#5000 = VECTOR('',#5001,1.);
#5001 = DIRECTION('',(-0.206574733517,0.978430825083,0.));
#5002 = PLANE('',#5003);
#5003 = AXIS2_PLACEMENT_3D('',#5004,#5005,#5006);
#5004 = CARTESIAN_POINT('',(6.644048677874,-6.753511316788,
    3.587500095367));
#5005 = DIRECTION('',(0.,0.,1.));
#5006 = DIRECTION('',(1.,0.,-0.));
#5007 = ADVANCED_FACE('',(#5008),#5025,.T.);
#5008 = FACE_BOUND('',#5009,.T.);
#5009 = EDGE_LOOP('',(#5010,#5018,#5019));
#5010 = ORIENTED_EDGE('',*,*,#5011,.T.);
#5011 = EDGE_CURVE('',#5012,#4989,#5014,.T.);
#5012 = VERTEX_POINT('',#5013);
#5013 = CARTESIAN_POINT('',(10.470333099365,-5.307923793793,
    3.587500095367));
#5014 = LINE('',#5015,#5016);
#5015 = CARTESIAN_POINT('',(10.470333099365,-5.307923793793,
    3.587500095367));
#5016 = VECTOR('',#5017,1.);
#5017 = DIRECTION('',(-0.965552556935,0.260208108631,0.));
#5018 = ORIENTED_EDGE('',*,*,#4997,.F.);
#5019 = ORIENTED_EDGE('',*,*,#5020,.T.);
#5020 = EDGE_CURVE('',#4678,#5012,#5021,.T.);
#5021 = LINE('',#5022,#5023);
#5022 = CARTESIAN_POINT('',(7.351497173309,-9.580657958984,
    3.587500095367));
#5023 = VECTOR('',#5024,1.);
#5024 = DIRECTION('',(0.589579437671,0.807710397776,0.));
#5025 = PLANE('',#5026);
#5026 = AXIS2_PLACEMENT_3D('',#5027,#5028,#5029);
#5027 = CARTESIAN_POINT('',(7.970402176277,-6.450409086004,
    3.587500095367));
#5028 = DIRECTION('',(0.,0.,1.));
#5029 = DIRECTION('',(1.,0.,-0.));
#5030 = ADVANCED_FACE('',(#5031),#5041,.T.);
#5031 = FACE_BOUND('',#5032,.T.);
#5032 = EDGE_LOOP('',(#5033,#5039,#5040));
#5033 = ORIENTED_EDGE('',*,*,#5034,.T.);
#5034 = EDGE_CURVE('',#4633,#5012,#5035,.T.);
#5035 = LINE('',#5036,#5037);
#5036 = CARTESIAN_POINT('',(9.580657958984,-7.351497173309,
    3.587500095367));
#5037 = VECTOR('',#5038,1.);
#5038 = DIRECTION('',(0.39916565123,0.916878826715,0.));
#5039 = ORIENTED_EDGE('',*,*,#5020,.F.);
#5040 = ORIENTED_EDGE('',*,*,#4686,.T.);
#5041 = PLANE('',#5042);
#5042 = AXIS2_PLACEMENT_3D('',#5043,#5044,#5045);
#5043 = CARTESIAN_POINT('',(9.012295976605,-7.51335234357,3.587500095367
    ));
#5044 = DIRECTION('',(0.,0.,1.));
#5045 = DIRECTION('',(1.,0.,-0.));
#5046 = ADVANCED_FACE('',(#5047),#5062,.T.);
#5047 = FACE_BOUND('',#5048,.T.);
#5048 = EDGE_LOOP('',(#5049,#5055,#5056));
#5049 = ORIENTED_EDGE('',*,*,#5050,.T.);
#5050 = EDGE_CURVE('',#4587,#5012,#5051,.T.);
#5051 = LINE('',#5052,#5053);
#5052 = CARTESIAN_POINT('',(11.15691280365,-4.621344566345,
    3.587500095367));
#5053 = VECTOR('',#5054,1.);
#5054 = DIRECTION('',(-0.707107026733,-0.70710653564,0.));
#5055 = ORIENTED_EDGE('',*,*,#5034,.F.);
#5056 = ORIENTED_EDGE('',*,*,#5057,.T.);
#5057 = EDGE_CURVE('',#4633,#4587,#5058,.T.);
#5058 = LINE('',#5059,#5060);
#5059 = CARTESIAN_POINT('',(9.580657958984,-7.351497173309,
    3.587500095367));
#5060 = VECTOR('',#5061,1.);
#5061 = DIRECTION('',(0.500000119454,0.866025334818,0.));
#5062 = PLANE('',#5063);
#5063 = AXIS2_PLACEMENT_3D('',#5064,#5065,#5066);
#5064 = CARTESIAN_POINT('',(10.316329997741,-5.950687815203,
    3.587500095367));
#5065 = DIRECTION('',(0.,0.,1.));
#5066 = DIRECTION('',(1.,0.,-0.));
#5067 = ADVANCED_FACE('',(#5068),#5083,.F.);
#5068 = FACE_BOUND('',#5069,.F.);
#5069 = EDGE_LOOP('',(#5070,#5071,#5077));
#5070 = ORIENTED_EDGE('',*,*,#5011,.T.);
#5071 = ORIENTED_EDGE('',*,*,#5072,.T.);
#5072 = EDGE_CURVE('',#4989,#4753,#5073,.T.);
#5073 = LINE('',#5074,#5075);
#5074 = CARTESIAN_POINT('',(6.20681810379,-4.15894317627,3.587500095367)
  );
#5075 = VECTOR('',#5076,1.);
#5076 = DIRECTION('',(0.264540358633,-7.129135113576E-02,0.96173590029)
  );
#5077 = ORIENTED_EDGE('',*,*,#5078,.T.);
#5078 = EDGE_CURVE('',#4753,#5012,#5079,.T.);
#5079 = LINE('',#5080,#5081);
#5080 = CARTESIAN_POINT('',(10.470333099365,-5.307923793793,
    19.08749961853));
#5081 = VECTOR('',#5082,1.);
#5082 = DIRECTION('',(0.,0.,-1.));
#5083 = PLANE('',#5084);
#5084 = AXIS2_PLACEMENT_3D('',#5085,#5086,#5087);
#5085 = CARTESIAN_POINT('',(9.255592544552,-4.980561663192,
    10.387767047079));
#5086 = DIRECTION('',(0.260208108631,0.965552556935,0.));
#5087 = DIRECTION('',(0.965552556935,-0.260208108631,0.));
#5088 = ADVANCED_FACE('',(#5089),#5106,.F.);
#5089 = FACE_BOUND('',#5090,.F.);
#5090 = EDGE_LOOP('',(#5091,#5099,#5100));
#5091 = ORIENTED_EDGE('',*,*,#5092,.T.);
#5092 = EDGE_CURVE('',#5093,#4753,#5095,.T.);
#5093 = VERTEX_POINT('',#5094);
#5094 = CARTESIAN_POINT('',(6.20681810379,-4.15894317627,19.08749961853)
  );
#5095 = LINE('',#5096,#5097);
#5096 = CARTESIAN_POINT('',(6.20681810379,-4.15894317627,19.08749961853)
  );
#5097 = VECTOR('',#5098,1.);
#5098 = DIRECTION('',(0.965552556935,-0.260208108631,0.));
#5099 = ORIENTED_EDGE('',*,*,#5072,.F.);
#5100 = ORIENTED_EDGE('',*,*,#5101,.T.);
#5101 = EDGE_CURVE('',#4989,#5093,#5102,.T.);
#5102 = LINE('',#5103,#5104);
#5103 = CARTESIAN_POINT('',(6.20681810379,-4.15894317627,3.587500095367)
  );
#5104 = VECTOR('',#5105,1.);
#5105 = DIRECTION('',(0.,0.,1.));
#5106 = PLANE('',#5107);
#5107 = AXIS2_PLACEMENT_3D('',#5108,#5109,#5110);
#5108 = CARTESIAN_POINT('',(7.421558658604,-4.48630530687,
    12.287232666818));
#5109 = DIRECTION('',(0.260208108631,0.965552556935,0.));
#5110 = DIRECTION('',(0.965552556935,-0.260208108631,0.));
#5111 = ADVANCED_FACE('',(#5112),#5129,.F.);
#5112 = FACE_BOUND('',#5113,.F.);
#5113 = EDGE_LOOP('',(#5114,#5122,#5128));
#5114 = ORIENTED_EDGE('',*,*,#5115,.T.);
#5115 = EDGE_CURVE('',#4876,#5116,#5118,.T.);
#5116 = VERTEX_POINT('',#5117);
#5117 = CARTESIAN_POINT('',(4.938009738922,-4.325984954834,
    19.08749961853));
#5118 = LINE('',#5119,#5120);
#5119 = CARTESIAN_POINT('',(4.938009738922,-4.325984954834,
    3.587500095367));
#5120 = VECTOR('',#5121,1.);
#5121 = DIRECTION('',(0.,0.,1.));
#5122 = ORIENTED_EDGE('',*,*,#5123,.T.);
#5123 = EDGE_CURVE('',#5116,#4899,#5124,.T.);
#5124 = LINE('',#5125,#5126);
#5125 = CARTESIAN_POINT('',(4.938009738922,-4.325984954834,
    19.08749961853));
#5126 = VECTOR('',#5127,1.);
#5127 = DIRECTION('',(2.600740210227E-02,1.077261843672E-02,
    -0.999603704339));
#5128 = ORIENTED_EDGE('',*,*,#4898,.T.);
#5129 = PLANE('',#5130);
#5130 = AXIS2_PLACEMENT_3D('',#5131,#5132,#5133);
#5131 = CARTESIAN_POINT('',(5.040247687004,-4.283636611078,
    11.229910808628));
#5132 = DIRECTION('',(-0.382683425205,0.923879535477,0.));
#5133 = DIRECTION('',(0.923879535477,0.382683425205,0.));
#5134 = ADVANCED_FACE('',(#5135),#5152,.F.);
#5135 = FACE_BOUND('',#5136,.F.);
#5136 = EDGE_LOOP('',(#5137,#5145,#5146));
#5137 = ORIENTED_EDGE('',*,*,#5138,.T.);
#5138 = EDGE_CURVE('',#5139,#4899,#5141,.T.);
#5139 = VERTEX_POINT('',#5140);
#5140 = CARTESIAN_POINT('',(5.341284275055,-4.15894317627,19.08749961853
    ));
#5141 = LINE('',#5142,#5143);
#5142 = CARTESIAN_POINT('',(5.341284275055,-4.15894317627,19.08749961853
    ));
#5143 = VECTOR('',#5144,1.);
#5144 = DIRECTION('',(0.,0.,-1.));
#5145 = ORIENTED_EDGE('',*,*,#5123,.F.);
#5146 = ORIENTED_EDGE('',*,*,#5147,.T.);
#5147 = EDGE_CURVE('',#5116,#5139,#5148,.T.);
#5148 = LINE('',#5149,#5150);
#5149 = CARTESIAN_POINT('',(4.938009738922,-4.325984954834,
    19.08749961853));
#5150 = VECTOR('',#5151,1.);
#5151 = DIRECTION('',(0.923879535477,0.382683425205,0.));
#5152 = PLANE('',#5153);
#5153 = AXIS2_PLACEMENT_3D('',#5154,#5155,#5156);
#5154 = CARTESIAN_POINT('',(5.239046326973,-4.201291520026,
    11.445088905269));
#5155 = DIRECTION('',(-0.382683425205,0.923879535477,0.));
#5156 = DIRECTION('',(0.923879535477,0.382683425205,0.));
#5157 = ADVANCED_FACE('',(#5158),#5175,.F.);
#5158 = FACE_BOUND('',#5159,.F.);
#5159 = EDGE_LOOP('',(#5160,#5161,#5169));
#5160 = ORIENTED_EDGE('',*,*,#4806,.T.);
#5161 = ORIENTED_EDGE('',*,*,#5162,.F.);
#5162 = EDGE_CURVE('',#5163,#4785,#5165,.T.);
#5163 = VERTEX_POINT('',#5164);
#5164 = CARTESIAN_POINT('',(4.325984954834,-4.938009738922,
    19.08749961853));
#5165 = LINE('',#5166,#5167);
#5166 = CARTESIAN_POINT('',(4.325984954834,-4.938009738922,
    19.08749961853));
#5167 = VECTOR('',#5168,1.);
#5168 = DIRECTION('',(-1.077261843672E-02,-2.600740210227E-02,
    -0.999603704339));
#5169 = ORIENTED_EDGE('',*,*,#5170,.T.);
#5170 = EDGE_CURVE('',#5163,#4807,#5171,.T.);
#5171 = LINE('',#5172,#5173);
#5172 = CARTESIAN_POINT('',(4.325984954834,-4.938009738922,
    19.08749961853));
#5173 = VECTOR('',#5174,1.);
#5174 = DIRECTION('',(0.,0.,-1.));
#5175 = PLANE('',#5176);
#5176 = AXIS2_PLACEMENT_3D('',#5177,#5178,#5179);
#5177 = CARTESIAN_POINT('',(4.283636611078,-5.040247687004,
    11.229910808628));
#5178 = DIRECTION('',(-0.923879535477,0.382683425205,-0.));
#5179 = DIRECTION('',(-0.382683425205,-0.923879535477,0.));
#5180 = ADVANCED_FACE('',(#5181),#5198,.F.);
#5181 = FACE_BOUND('',#5182,.F.);
#5182 = EDGE_LOOP('',(#5183,#5191,#5192));
#5183 = ORIENTED_EDGE('',*,*,#5184,.T.);
#5184 = EDGE_CURVE('',#5185,#5163,#5187,.T.);
#5185 = VERTEX_POINT('',#5186);
#5186 = CARTESIAN_POINT('',(4.15894317627,-5.341284275055,19.08749961853
    ));
#5187 = LINE('',#5188,#5189);
#5188 = CARTESIAN_POINT('',(4.15894317627,-5.341284275055,19.08749961853
    ));
#5189 = VECTOR('',#5190,1.);
#5190 = DIRECTION('',(0.382683425205,0.923879535477,0.));
#5191 = ORIENTED_EDGE('',*,*,#5162,.T.);
#5192 = ORIENTED_EDGE('',*,*,#5193,.T.);
#5193 = EDGE_CURVE('',#4785,#5185,#5194,.T.);
#5194 = LINE('',#5195,#5196);
#5195 = CARTESIAN_POINT('',(4.15894317627,-5.341284275055,3.587500095367
    ));
#5196 = VECTOR('',#5197,1.);
#5197 = DIRECTION('',(0.,0.,1.));
#5198 = PLANE('',#5199);
#5199 = AXIS2_PLACEMENT_3D('',#5200,#5201,#5202);
#5200 = CARTESIAN_POINT('',(4.201291520026,-5.239046326973,
    11.445088905269));
#5201 = DIRECTION('',(-0.923879535477,0.382683425205,-0.));
#5202 = DIRECTION('',(-0.382683425205,-0.923879535477,0.));
#5203 = ADVANCED_FACE('',(#5204),#5209,.F.);
#5204 = FACE_BOUND('',#5205,.F.);
#5205 = EDGE_LOOP('',(#5206,#5207,#5208));
#5206 = ORIENTED_EDGE('',*,*,#5078,.F.);
#5207 = ORIENTED_EDGE('',*,*,#4752,.T.);
#5208 = ORIENTED_EDGE('',*,*,#5050,.T.);
#5209 = PLANE('',#5210);
#5210 = AXIS2_PLACEMENT_3D('',#5211,#5212,#5213);
#5211 = CARTESIAN_POINT('',(10.647348957531,-5.130908058566,
    11.102353001254));
#5212 = DIRECTION('',(-0.70710653564,0.707107026733,0.));
#5213 = DIRECTION('',(0.707107026733,0.70710653564,0.));
#5214 = ADVANCED_FACE('',(#5215),#5232,.F.);
#5215 = FACE_BOUND('',#5216,.F.);
#5216 = EDGE_LOOP('',(#5217,#5218,#5226));
#5217 = ORIENTED_EDGE('',*,*,#4935,.T.);
#5218 = ORIENTED_EDGE('',*,*,#5219,.F.);
#5219 = EDGE_CURVE('',#5220,#4922,#5222,.T.);
#5220 = VERTEX_POINT('',#5221);
#5221 = CARTESIAN_POINT('',(5.307923793793,-10.47033309936,
    19.08749961853));
#5222 = LINE('',#5223,#5224);
#5223 = CARTESIAN_POINT('',(5.307923793793,-10.47033309936,
    19.08749961853));
#5224 = VECTOR('',#5225,1.);
#5225 = DIRECTION('',(-4.420877885368E-02,-4.420880955719E-02,
    -0.998043668899));
#5226 = ORIENTED_EDGE('',*,*,#5227,.T.);
#5227 = EDGE_CURVE('',#5220,#4830,#5228,.T.);
#5228 = LINE('',#5229,#5230);
#5229 = CARTESIAN_POINT('',(5.307923793793,-10.47033309936,
    19.08749961853));
#5230 = VECTOR('',#5231,1.);
#5231 = DIRECTION('',(0.,0.,-1.));
#5232 = PLANE('',#5233);
#5233 = AXIS2_PLACEMENT_3D('',#5234,#5235,#5236);
#5234 = CARTESIAN_POINT('',(5.130908058566,-10.64734895753,
    11.102353001254));
#5235 = DIRECTION('',(-0.707107026733,0.70710653564,-0.));
#5236 = DIRECTION('',(-0.70710653564,-0.707107026733,0.));
#5237 = ADVANCED_FACE('',(#5238),#5255,.F.);
#5238 = FACE_BOUND('',#5239,.F.);
#5239 = EDGE_LOOP('',(#5240,#5248,#5249));
#5240 = ORIENTED_EDGE('',*,*,#5241,.T.);
#5241 = EDGE_CURVE('',#5242,#5220,#5244,.T.);
#5242 = VERTEX_POINT('',#5243);
#5243 = CARTESIAN_POINT('',(4.621344566345,-11.15691280365,
    19.08749961853));
#5244 = LINE('',#5245,#5246);
#5245 = CARTESIAN_POINT('',(4.621344566345,-11.15691280365,
    19.08749961853));
#5246 = VECTOR('',#5247,1.);
#5247 = DIRECTION('',(0.70710653564,0.707107026733,0.));
#5248 = ORIENTED_EDGE('',*,*,#5219,.T.);
#5249 = ORIENTED_EDGE('',*,*,#5250,.T.);
#5250 = EDGE_CURVE('',#4922,#5242,#5251,.T.);
#5251 = LINE('',#5252,#5253);
#5252 = CARTESIAN_POINT('',(4.621344566345,-11.15691280365,
    3.587500095367));
#5253 = VECTOR('',#5254,1.);
#5254 = DIRECTION('',(0.,0.,1.));
#5255 = PLANE('',#5256);
#5256 = AXIS2_PLACEMENT_3D('',#5257,#5258,#5259);
#5257 = CARTESIAN_POINT('',(4.798360301572,-10.97989694548,
    11.572646712644));
#5258 = DIRECTION('',(-0.707107026733,0.70710653564,-0.));
#5259 = DIRECTION('',(-0.70710653564,-0.707107026733,0.));
#5260 = ADVANCED_FACE('',(#5261),#5278,.T.);
#5261 = FACE_BOUND('',#5262,.T.);
#5262 = EDGE_LOOP('',(#5263,#5264,#5272));
#5263 = ORIENTED_EDGE('',*,*,#4737,.F.);
#5264 = ORIENTED_EDGE('',*,*,#5265,.F.);
#5265 = EDGE_CURVE('',#5266,#1621,#5268,.T.);
#5266 = VERTEX_POINT('',#5267);
#5267 = CARTESIAN_POINT('',(7.147841930389,-1.326552629471,
    19.08749961853));
#5268 = LINE('',#5269,#5270);
#5269 = CARTESIAN_POINT('',(7.147841930389,-1.326552629471,
    19.08749961853));
#5270 = VECTOR('',#5271,1.);
#5271 = DIRECTION('',(0.247812362423,-0.143642230902,-0.958100173537));
#5272 = ORIENTED_EDGE('',*,*,#5273,.T.);
#5273 = EDGE_CURVE('',#5266,#4729,#5274,.T.);
#5274 = LINE('',#5275,#5276);
#5275 = CARTESIAN_POINT('',(7.147841930389,-1.326552629471,
    19.08749961853));
#5276 = VECTOR('',#5277,1.);
#5277 = DIRECTION('',(0.865165918271,-0.50148572648,0.));
#5278 = PLANE('',#5279);
#5279 = AXIS2_PLACEMENT_3D('',#5280,#5281,#5282);
#5280 = CARTESIAN_POINT('',(10.008032111893,-2.984436418871,
    12.326506389457));
#5281 = DIRECTION('',(0.50148572648,0.865165918271,0.));
#5282 = DIRECTION('',(0.865165918271,-0.50148572648,0.));
#5283 = ADVANCED_FACE('',(#5284),#5301,.T.);
#5284 = FACE_BOUND('',#5285,.T.);
#5285 = EDGE_LOOP('',(#5286,#5294,#5295));
#5286 = ORIENTED_EDGE('',*,*,#5287,.T.);
#5287 = EDGE_CURVE('',#5288,#5266,#5290,.T.);
#5288 = VERTEX_POINT('',#5289);
#5289 = CARTESIAN_POINT('',(7.147841930389,-1.326552629471,
    3.587500095367));
#5290 = LINE('',#5291,#5292);
#5291 = CARTESIAN_POINT('',(7.147841930389,-1.326552629471,
    3.587500095367));
#5292 = VECTOR('',#5293,1.);
#5293 = DIRECTION('',(0.,0.,1.));
#5294 = ORIENTED_EDGE('',*,*,#5265,.T.);
#5295 = ORIENTED_EDGE('',*,*,#5296,.T.);
#5296 = EDGE_CURVE('',#1621,#5288,#5297,.T.);
#5297 = LINE('',#5298,#5299);
#5298 = CARTESIAN_POINT('',(11.15691280365,-3.650374889374,
    3.587500095367));
#5299 = VECTOR('',#5300,1.);
#5300 = DIRECTION('',(-0.865165918271,0.50148572648,0.));
#5301 = PLANE('',#5302);
#5302 = AXIS2_PLACEMENT_3D('',#5303,#5304,#5305);
#5303 = CARTESIAN_POINT('',(8.296722622147,-1.992491099974,
    10.348493324441));
#5304 = DIRECTION('',(0.50148572648,0.865165918271,0.));
#5305 = DIRECTION('',(0.865165918271,-0.50148572648,0.));
#5306 = ADVANCED_FACE('',(#5307),#5324,.F.);
#5307 = FACE_BOUND('',#5308,.F.);
#5308 = EDGE_LOOP('',(#5309,#5310,#5318));
#5309 = ORIENTED_EDGE('',*,*,#4774,.T.);
#5310 = ORIENTED_EDGE('',*,*,#5311,.F.);
#5311 = EDGE_CURVE('',#5312,#4777,#5314,.T.);
#5312 = VERTEX_POINT('',#5313);
#5313 = CARTESIAN_POINT('',(4.101968288422,-5.774051189423,
    19.08749961853));
#5314 = LINE('',#5315,#5316);
#5315 = CARTESIAN_POINT('',(4.101968288422,-5.774051189423,
    19.08749961853));
#5316 = VECTOR('',#5317,1.);
#5317 = DIRECTION('',(3.674342625499E-03,-2.790938219329E-02,
    -0.999603704271));
#5318 = ORIENTED_EDGE('',*,*,#5319,.T.);
#5319 = EDGE_CURVE('',#5312,#4775,#5320,.T.);
#5320 = LINE('',#5321,#5322);
#5321 = CARTESIAN_POINT('',(4.101968288422,-5.774051189423,
    19.08749961853));
#5322 = VECTOR('',#5323,1.);
#5323 = DIRECTION('',(0.,0.,-1.));
#5324 = PLANE('',#5325);
#5325 = AXIS2_PLACEMENT_3D('',#5326,#5327,#5328);
#5326 = CARTESIAN_POINT('',(4.11641253201,-5.883766029838,
    11.229910799517));
#5327 = DIRECTION('',(-0.991444848715,-0.130526288373,-0.));
#5328 = DIRECTION('',(0.130526288373,-0.991444848715,0.));
#5329 = ADVANCED_FACE('',(#5330),#5347,.F.);
#5330 = FACE_BOUND('',#5331,.F.);
#5331 = EDGE_LOOP('',(#5332,#5340,#5341));
#5332 = ORIENTED_EDGE('',*,*,#5333,.T.);
#5333 = EDGE_CURVE('',#5334,#5312,#5336,.T.);
#5334 = VERTEX_POINT('',#5335);
#5335 = CARTESIAN_POINT('',(4.15894317627,-6.20681810379,19.08749961853)
  );
#5336 = LINE('',#5337,#5338);
#5337 = CARTESIAN_POINT('',(4.15894317627,-6.20681810379,19.08749961853)
  );
#5338 = VECTOR('',#5339,1.);
#5339 = DIRECTION('',(-0.130526288373,0.991444848715,0.));
#5340 = ORIENTED_EDGE('',*,*,#5311,.T.);
#5341 = ORIENTED_EDGE('',*,*,#5342,.T.);
#5342 = EDGE_CURVE('',#4777,#5334,#5343,.T.);
#5343 = LINE('',#5344,#5345);
#5344 = CARTESIAN_POINT('',(4.15894317627,-6.20681810379,3.587500095367)
  );
#5345 = VECTOR('',#5346,1.);
#5346 = DIRECTION('',(0.,0.,1.));
#5347 = PLANE('',#5348);
#5348 = AXIS2_PLACEMENT_3D('',#5349,#5350,#5351);
#5349 = CARTESIAN_POINT('',(4.144498932682,-6.097103263375,
    11.445088914381));
#5350 = DIRECTION('',(-0.991444848715,-0.130526288373,-0.));
#5351 = DIRECTION('',(0.130526288373,-0.991444848715,0.));
#5352 = ADVANCED_FACE('',(#5353),#5368,.F.);
#5353 = FACE_BOUND('',#5354,.F.);
#5354 = EDGE_LOOP('',(#5355,#5361,#5367));
#5355 = ORIENTED_EDGE('',*,*,#5356,.T.);
#5356 = EDGE_CURVE('',#5312,#5185,#5357,.T.);
#5357 = LINE('',#5358,#5359);
#5358 = CARTESIAN_POINT('',(4.101968288422,-5.774051189423,
    19.08749961853));
#5359 = VECTOR('',#5360,1.);
#5360 = DIRECTION('',(0.130526288373,0.991444848715,0.));
#5361 = ORIENTED_EDGE('',*,*,#5362,.T.);
#5362 = EDGE_CURVE('',#5185,#4775,#5363,.T.);
#5363 = LINE('',#5364,#5365);
#5364 = CARTESIAN_POINT('',(4.15894317627,-5.341284275055,19.08749961853
    ));
#5365 = VECTOR('',#5366,1.);
#5366 = DIRECTION('',(-3.674342625499E-03,-2.790938219329E-02,
    -0.999603704271));
#5367 = ORIENTED_EDGE('',*,*,#5319,.F.);
#5368 = PLANE('',#5369);
#5369 = AXIS2_PLACEMENT_3D('',#5370,#5371,#5372);
#5370 = CARTESIAN_POINT('',(4.11641253201,-5.664336349008,
    11.445088914381));
#5371 = DIRECTION('',(-0.991444848715,0.130526288373,-0.));
#5372 = DIRECTION('',(-0.130526288373,-0.991444848715,0.));
#5373 = ADVANCED_FACE('',(#5374),#5379,.F.);
#5374 = FACE_BOUND('',#5375,.F.);
#5375 = EDGE_LOOP('',(#5376,#5377,#5378));
#5376 = ORIENTED_EDGE('',*,*,#4792,.T.);
#5377 = ORIENTED_EDGE('',*,*,#5362,.F.);
#5378 = ORIENTED_EDGE('',*,*,#5193,.F.);
#5379 = PLANE('',#5380);
#5380 = AXIS2_PLACEMENT_3D('',#5381,#5382,#5383);
#5381 = CARTESIAN_POINT('',(4.144498932682,-5.45099911547,
    11.229910799517));
#5382 = DIRECTION('',(-0.991444848715,0.130526288373,-0.));
#5383 = DIRECTION('',(-0.130526288373,-0.991444848715,0.));
#5384 = ADVANCED_FACE('',(#5385),#5395,.F.);
#5385 = FACE_BOUND('',#5386,.F.);
#5386 = EDGE_LOOP('',(#5387,#5388,#5394));
#5387 = ORIENTED_EDGE('',*,*,#5138,.F.);
#5388 = ORIENTED_EDGE('',*,*,#5389,.T.);
#5389 = EDGE_CURVE('',#5139,#4966,#5390,.T.);
#5390 = LINE('',#5391,#5392);
#5391 = CARTESIAN_POINT('',(5.341284275055,-4.15894317627,19.08749961853
    ));
#5392 = VECTOR('',#5393,1.);
#5393 = DIRECTION('',(2.790938219329E-02,3.674342625499E-03,
    -0.999603704271));
#5394 = ORIENTED_EDGE('',*,*,#4965,.T.);
#5395 = PLANE('',#5396);
#5396 = AXIS2_PLACEMENT_3D('',#5397,#5398,#5399);
#5397 = CARTESIAN_POINT('',(5.45099911547,-4.144498932682,
    11.229910799517));
#5398 = DIRECTION('',(-0.130526288373,0.991444848715,0.));
#5399 = DIRECTION('',(0.991444848715,0.130526288373,0.));
#5400 = ADVANCED_FACE('',(#5401),#5418,.F.);
#5401 = FACE_BOUND('',#5402,.F.);
#5402 = EDGE_LOOP('',(#5403,#5411,#5412));
#5403 = ORIENTED_EDGE('',*,*,#5404,.T.);
#5404 = EDGE_CURVE('',#5405,#4966,#5407,.T.);
#5405 = VERTEX_POINT('',#5406);
#5406 = CARTESIAN_POINT('',(5.774051189423,-4.101968288422,
    19.08749961853));
#5407 = LINE('',#5408,#5409);
#5408 = CARTESIAN_POINT('',(5.774051189423,-4.101968288422,
    19.08749961853));
#5409 = VECTOR('',#5410,1.);
#5410 = DIRECTION('',(0.,0.,-1.));
#5411 = ORIENTED_EDGE('',*,*,#5389,.F.);
#5412 = ORIENTED_EDGE('',*,*,#5413,.T.);
#5413 = EDGE_CURVE('',#5139,#5405,#5414,.T.);
#5414 = LINE('',#5415,#5416);
#5415 = CARTESIAN_POINT('',(5.341284275055,-4.15894317627,19.08749961853
    ));
#5416 = VECTOR('',#5417,1.);
#5417 = DIRECTION('',(0.991444848715,0.130526288373,0.));
#5418 = PLANE('',#5419);
#5419 = AXIS2_PLACEMENT_3D('',#5420,#5421,#5422);
#5420 = CARTESIAN_POINT('',(5.664336349008,-4.11641253201,
    11.445088914381));
#5421 = DIRECTION('',(-0.130526288373,0.991444848715,0.));
#5422 = DIRECTION('',(0.991444848715,0.130526288373,0.));
#5423 = ADVANCED_FACE('',(#5424),#5441,.F.);
#5424 = FACE_BOUND('',#5425,.F.);
#5425 = EDGE_LOOP('',(#5426,#5434,#5440));
#5426 = ORIENTED_EDGE('',*,*,#5427,.T.);
#5427 = EDGE_CURVE('',#4853,#5428,#5430,.T.);
#5428 = VERTEX_POINT('',#5429);
#5429 = CARTESIAN_POINT('',(4.591710090637,-4.591710090637,
    19.08749961853));
#5430 = LINE('',#5431,#5432);
#5431 = CARTESIAN_POINT('',(4.591710090637,-4.591710090637,
    3.587500095367));
#5432 = VECTOR('',#5433,1.);
#5433 = DIRECTION('',(0.,0.,1.));
#5434 = ORIENTED_EDGE('',*,*,#5435,.T.);
#5435 = EDGE_CURVE('',#5428,#4876,#5436,.T.);
#5436 = LINE('',#5437,#5438);
#5437 = CARTESIAN_POINT('',(4.591710090637,-4.591710090637,
    19.08749961853));
#5438 = VECTOR('',#5439,1.);
#5439 = DIRECTION('',(2.233305947713E-02,1.713676375894E-02,
    -0.999603704366));
#5440 = ORIENTED_EDGE('',*,*,#4875,.T.);
#5441 = PLANE('',#5442);
#5442 = AXIS2_PLACEMENT_3D('',#5443,#5444,#5445);
#5443 = CARTESIAN_POINT('',(4.679503795106,-4.524343594141,
    11.229910812268));
#5444 = DIRECTION('',(-0.608761529579,0.793353263121,0.));
#5445 = DIRECTION('',(0.793353263121,0.608761529579,0.));
#5446 = ADVANCED_FACE('',(#5447),#5457,.F.);
#5447 = FACE_BOUND('',#5448,.F.);
#5448 = EDGE_LOOP('',(#5449,#5450,#5451));
#5449 = ORIENTED_EDGE('',*,*,#5115,.F.);
#5450 = ORIENTED_EDGE('',*,*,#5435,.F.);
#5451 = ORIENTED_EDGE('',*,*,#5452,.T.);
#5452 = EDGE_CURVE('',#5428,#5116,#5453,.T.);
#5453 = LINE('',#5454,#5455);
#5454 = CARTESIAN_POINT('',(4.591710090637,-4.591710090637,
    19.08749961853));
#5455 = VECTOR('',#5456,1.);
#5456 = DIRECTION('',(0.793353263121,0.608761529579,0.));
#5457 = PLANE('',#5458);
#5458 = AXIS2_PLACEMENT_3D('',#5459,#5460,#5461);
#5459 = CARTESIAN_POINT('',(4.850216034453,-4.39335145133,
    11.445088901629));
#5460 = DIRECTION('',(-0.608761529579,0.793353263121,0.));
#5461 = DIRECTION('',(0.793353263121,0.608761529579,0.));
#5462 = ADVANCED_FACE('',(#5463),#5468,.T.);
#5463 = FACE_BOUND('',#5464,.T.);
#5464 = EDGE_LOOP('',(#5465,#5466,#5467));
#5465 = ORIENTED_EDGE('',*,*,#5057,.F.);
#5466 = ORIENTED_EDGE('',*,*,#4632,.F.);
#5467 = ORIENTED_EDGE('',*,*,#4594,.F.);
#5468 = PLANE('',#5469);
#5469 = AXIS2_PLACEMENT_3D('',#5470,#5471,#5472);
#5470 = CARTESIAN_POINT('',(10.474435024953,-5.803430377539,
    3.298799332158));
#5471 = DIRECTION('',(0.866025334818,-0.500000119454,3.473438831292E-16)
  );
#5472 = DIRECTION('',(0.500000119454,0.866025334818,-2.465190328816E-32)
  );
#5473 = ADVANCED_FACE('',(#5474),#5484,.T.);
#5474 = FACE_BOUND('',#5475,.T.);
#5475 = EDGE_LOOP('',(#5476,#5477,#5483));
#5476 = ORIENTED_EDGE('',*,*,#4530,.F.);
#5477 = ORIENTED_EDGE('',*,*,#5478,.T.);
#5478 = EDGE_CURVE('',#4531,#4609,#5479,.T.);
#5479 = LINE('',#5480,#5481);
#5480 = CARTESIAN_POINT('',(11.972842216492,1.576254487038,
    2.587500095367));
#5481 = VECTOR('',#5482,1.);
#5482 = DIRECTION('',(0.,-0.953193696305,0.302360343505));
#5483 = ORIENTED_EDGE('',*,*,#4617,.F.);
#5484 = PLANE('',#5485);
#5485 = AXIS2_PLACEMENT_3D('',#5486,#5487,#5488);
#5486 = CARTESIAN_POINT('',(11.972842216492,-0.211299237234,
    2.876200858133));
#5487 = DIRECTION('',(1.,0.,0.));
#5488 = DIRECTION('',(-0.,0.,1.));
#5489 = ADVANCED_FACE('',(#5490),#5507,.T.);
#5490 = FACE_BOUND('',#5491,.T.);
#5491 = EDGE_LOOP('',(#5492,#5500,#5501));
#5492 = ORIENTED_EDGE('',*,*,#5493,.T.);
#5493 = EDGE_CURVE('',#5494,#4609,#5496,.T.);
#5494 = VERTEX_POINT('',#5495);
#5495 = CARTESIAN_POINT('',(11.972842216492,1.576254487038,
    3.587500095367));
#5496 = LINE('',#5497,#5498);
#5497 = CARTESIAN_POINT('',(11.972842216492,1.576254487038,
    3.587500095367));
#5498 = VECTOR('',#5499,1.);
#5499 = DIRECTION('',(0.,-1.,0.));
#5500 = ORIENTED_EDGE('',*,*,#5478,.F.);
#5501 = ORIENTED_EDGE('',*,*,#5502,.F.);
#5502 = EDGE_CURVE('',#5494,#4531,#5503,.T.);
#5503 = LINE('',#5504,#5505);
#5504 = CARTESIAN_POINT('',(11.972842216492,1.576254487038,
    3.587500095367));
#5505 = VECTOR('',#5506,1.);
#5506 = DIRECTION('',(0.,0.,-1.));
#5507 = PLANE('',#5508);
#5508 = AXIS2_PLACEMENT_3D('',#5509,#5510,#5511);
#5509 = CARTESIAN_POINT('',(11.972842216492,0.211299237234,
    3.298799332602));
#5510 = DIRECTION('',(1.,0.,0.));
#5511 = DIRECTION('',(-0.,0.,1.));
#5512 = ADVANCED_FACE('',(#5513),#5530,.T.);
#5513 = FACE_BOUND('',#5514,.T.);
#5514 = EDGE_LOOP('',(#5515,#5523,#5529));
#5515 = ORIENTED_EDGE('',*,*,#5516,.T.);
#5516 = EDGE_CURVE('',#4531,#5517,#5519,.T.);
#5517 = VERTEX_POINT('',#5518);
#5518 = CARTESIAN_POINT('',(11.15691280365,4.621344566345,2.587500095367
    ));
#5519 = LINE('',#5520,#5521);
#5520 = CARTESIAN_POINT('',(11.972842216492,1.576254487038,
    2.587500095367));
#5521 = VECTOR('',#5522,1.);
#5522 = DIRECTION('',(-0.258819040726,0.965925827462,0.));
#5523 = ORIENTED_EDGE('',*,*,#5524,.T.);
#5524 = EDGE_CURVE('',#5517,#5494,#5525,.T.);
#5525 = LINE('',#5526,#5527);
#5526 = CARTESIAN_POINT('',(11.15691280365,4.621344566345,2.587500095367
    ));
#5527 = VECTOR('',#5528,1.);
#5528 = DIRECTION('',(0.246704679881,-0.920714416467,0.302360321858));
#5529 = ORIENTED_EDGE('',*,*,#5502,.T.);
#5530 = PLANE('',#5531);
#5531 = AXIS2_PLACEMENT_3D('',#5532,#5533,#5534);
#5532 = CARTESIAN_POINT('',(11.61956577671,2.894700133316,2.876200855226
    ));
#5533 = DIRECTION('',(0.965925827462,0.258819040726,-1.736719443975E-16)
  );
#5534 = DIRECTION('',(-0.258819040726,0.965925827462,0.));
#5535 = ADVANCED_FACE('',(#5536),#5551,.T.);
#5536 = FACE_BOUND('',#5537,.T.);
#5537 = EDGE_LOOP('',(#5538,#5544,#5545));
#5538 = ORIENTED_EDGE('',*,*,#5539,.T.);
#5539 = EDGE_CURVE('',#1567,#5494,#5540,.T.);
#5540 = LINE('',#5541,#5542);
#5541 = CARTESIAN_POINT('',(11.15691280365,4.621344566345,3.587500095367
    ));
#5542 = VECTOR('',#5543,1.);
#5543 = DIRECTION('',(0.258819040726,-0.965925827462,0.));
#5544 = ORIENTED_EDGE('',*,*,#5524,.F.);
#5545 = ORIENTED_EDGE('',*,*,#5546,.T.);
#5546 = EDGE_CURVE('',#5517,#1567,#5547,.T.);
#5547 = LINE('',#5548,#5549);
#5548 = CARTESIAN_POINT('',(11.15691280365,4.621344566345,2.587500095367
    ));
#5549 = VECTOR('',#5550,1.);
#5550 = DIRECTION('',(0.,0.,1.));
#5551 = PLANE('',#5552);
#5552 = AXIS2_PLACEMENT_3D('',#5553,#5554,#5555);
#5553 = CARTESIAN_POINT('',(11.510189243431,3.302898920067,
    3.298799335508));
#5554 = DIRECTION('',(0.965925827462,0.258819040726,0.));
#5555 = DIRECTION('',(-0.258819040726,0.965925827462,0.));
#5556 = ADVANCED_FACE('',(#5557),#5574,.T.);
#5557 = FACE_BOUND('',#5558,.T.);
#5558 = EDGE_LOOP('',(#5559,#5560,#5568));
#5559 = ORIENTED_EDGE('',*,*,#5516,.F.);
#5560 = ORIENTED_EDGE('',*,*,#5561,.T.);
#5561 = EDGE_CURVE('',#4531,#5562,#5564,.T.);
#5562 = VERTEX_POINT('',#5563);
#5563 = CARTESIAN_POINT('',(4.621344566345,-11.15691280365,
    2.587500095367));
#5564 = LINE('',#5565,#5566);
#5565 = CARTESIAN_POINT('',(11.972842216492,1.576254487038,
    2.587500095367));
#5566 = VECTOR('',#5567,1.);
#5567 = DIRECTION('',(-0.50000000445,-0.866025401215,0.));
#5568 = ORIENTED_EDGE('',*,*,#5569,.T.);
#5569 = EDGE_CURVE('',#5562,#5517,#5570,.T.);
#5570 = LINE('',#5571,#5572);
#5571 = CARTESIAN_POINT('',(4.621344566345,-11.15691280365,
    2.587500095367));
#5572 = VECTOR('',#5573,1.);
#5573 = DIRECTION('',(0.382683434566,0.9238795316,0.));
#5574 = PLANE('',#5575);
#5575 = AXIS2_PLACEMENT_3D('',#5576,#5577,#5578);
#5576 = CARTESIAN_POINT('',(8.39254233397,-3.334059785335,2.587500095367
    ));
#5577 = DIRECTION('',(-0.,-0.,-1.));
#5578 = DIRECTION('',(-1.,0.,0.));
#5579 = ADVANCED_FACE('',(#5580),#5595,.T.);
#5580 = FACE_BOUND('',#5581,.T.);
#5581 = EDGE_LOOP('',(#5582,#5583,#5589));
#5582 = ORIENTED_EDGE('',*,*,#5561,.F.);
#5583 = ORIENTED_EDGE('',*,*,#5584,.T.);
#5584 = EDGE_CURVE('',#4531,#4656,#5585,.T.);
#5585 = LINE('',#5586,#5587);
#5586 = CARTESIAN_POINT('',(11.972842216492,1.576254487038,
    2.587500095367));
#5587 = VECTOR('',#5588,1.);
#5588 = DIRECTION('',(-0.382683474338,-0.923879515126,0.));
#5589 = ORIENTED_EDGE('',*,*,#5590,.T.);
#5590 = EDGE_CURVE('',#4656,#5562,#5591,.T.);
#5591 = LINE('',#5592,#5593);
#5592 = CARTESIAN_POINT('',(7.351497173309,-9.580657958984,
    2.587500095367));
#5593 = VECTOR('',#5594,1.);
#5594 = DIRECTION('',(-0.866025334818,-0.500000119454,0.));
#5595 = PLANE('',#5596);
#5596 = AXIS2_PLACEMENT_3D('',#5597,#5598,#5599);
#5597 = CARTESIAN_POINT('',(8.604475533993,-5.059896037338,
    2.587500095367));
#5598 = DIRECTION('',(-0.,-0.,-1.));
#5599 = DIRECTION('',(-1.,0.,0.));
#5600 = ADVANCED_FACE('',(#5601),#5606,.T.);
#5601 = FACE_BOUND('',#5602,.T.);
#5602 = EDGE_LOOP('',(#5603,#5604,#5605));
#5603 = ORIENTED_EDGE('',*,*,#5584,.F.);
#5604 = ORIENTED_EDGE('',*,*,#4548,.F.);
#5605 = ORIENTED_EDGE('',*,*,#4663,.F.);
#5606 = PLANE('',#5607);
#5607 = AXIS2_PLACEMENT_3D('',#5608,#5609,#5610);
#5608 = CARTESIAN_POINT('',(9.929054319034,-4.156287653181,
    2.587500095367));
#5609 = DIRECTION('',(-0.,-0.,-1.));
#5610 = DIRECTION('',(-1.,0.,0.));
#5611 = ADVANCED_FACE('',(#5612),#5627,.F.);
#5612 = FACE_BOUND('',#5613,.F.);
#5613 = EDGE_LOOP('',(#5614,#5620,#5626));
#5614 = ORIENTED_EDGE('',*,*,#5615,.T.);
#5615 = EDGE_CURVE('',#5163,#5428,#5616,.T.);
#5616 = LINE('',#5617,#5618);
#5617 = CARTESIAN_POINT('',(4.325984954834,-4.938009738922,
    19.08749961853));
#5618 = VECTOR('',#5619,1.);
#5619 = DIRECTION('',(0.608761529579,0.793353263121,0.));
#5620 = ORIENTED_EDGE('',*,*,#5621,.T.);
#5621 = EDGE_CURVE('',#5428,#4807,#5622,.T.);
#5622 = LINE('',#5623,#5624);
#5623 = CARTESIAN_POINT('',(4.591710090637,-4.591710090637,
    19.08749961853));
#5624 = VECTOR('',#5625,1.);
#5625 = DIRECTION('',(-1.713676375894E-02,-2.233305947713E-02,
    -0.999603704366));
#5626 = ORIENTED_EDGE('',*,*,#5170,.F.);
#5627 = PLANE('',#5628);
#5628 = AXIS2_PLACEMENT_3D('',#5629,#5630,#5631);
#5629 = CARTESIAN_POINT('',(4.39335145133,-4.850216034453,
    11.445088901629));
#5630 = DIRECTION('',(-0.793353263121,0.608761529579,-0.));
#5631 = DIRECTION('',(-0.608761529579,-0.793353263121,0.));
#5632 = ADVANCED_FACE('',(#5633),#5638,.F.);
#5633 = FACE_BOUND('',#5634,.F.);
#5634 = EDGE_LOOP('',(#5635,#5636,#5637));
#5635 = ORIENTED_EDGE('',*,*,#4852,.T.);
#5636 = ORIENTED_EDGE('',*,*,#5621,.F.);
#5637 = ORIENTED_EDGE('',*,*,#5427,.F.);
#5638 = PLANE('',#5639);
#5639 = AXIS2_PLACEMENT_3D('',#5640,#5641,#5642);
#5640 = CARTESIAN_POINT('',(4.524343594141,-4.679503795106,
    11.229910812268));
#5641 = DIRECTION('',(-0.793353263121,0.608761529579,-0.));
#5642 = DIRECTION('',(-0.608761529579,-0.793353263121,0.));
#5643 = ADVANCED_FACE('',(#5644),#5659,.T.);
#5644 = FACE_BOUND('',#5645,.T.);
#5645 = EDGE_LOOP('',(#5646,#5652,#5653));
#5646 = ORIENTED_EDGE('',*,*,#5647,.T.);
#5647 = EDGE_CURVE('',#1653,#5517,#5648,.T.);
#5648 = LINE('',#5649,#5650);
#5649 = CARTESIAN_POINT('',(9.580657958984,7.351497173309,2.587500095367
    ));
#5650 = VECTOR('',#5651,1.);
#5651 = DIRECTION('',(0.500000119454,-0.866025334818,0.));
#5652 = ORIENTED_EDGE('',*,*,#5569,.F.);
#5653 = ORIENTED_EDGE('',*,*,#5654,.F.);
#5654 = EDGE_CURVE('',#1653,#5562,#5655,.T.);
#5655 = LINE('',#5656,#5657);
#5656 = CARTESIAN_POINT('',(9.580657958984,7.351497173309,2.587500095367
    ));
#5657 = VECTOR('',#5658,1.);
#5658 = DIRECTION('',(-0.258819039558,-0.965925827775,0.));
#5659 = PLANE('',#5660);
#5660 = AXIS2_PLACEMENT_3D('',#5661,#5662,#5663);
#5661 = CARTESIAN_POINT('',(7.704207826528,-1.863171527124,
    2.587500095367));
#5662 = DIRECTION('',(-0.,-0.,-1.));
#5663 = DIRECTION('',(-1.,0.,0.));
#5664 = ADVANCED_FACE('',(#5665),#5691,.T.);
#5665 = FACE_BOUND('',#5666,.T.);
#5666 = EDGE_LOOP('',(#5667,#5677,#5685));
#5667 = ORIENTED_EDGE('',*,*,#5668,.T.);
#5668 = EDGE_CURVE('',#5669,#5671,#5673,.T.);
#5669 = VERTEX_POINT('',#5670);
#5670 = CARTESIAN_POINT('',(-4.116273403168,-5.555800914764,
    19.08749961853));
#5671 = VERTEX_POINT('',#5672);
#5672 = CARTESIAN_POINT('',(-4.229248046875,-5.134172916412,
    19.08749961853));
#5673 = LINE('',#5674,#5675);
#5674 = CARTESIAN_POINT('',(-4.116273403168,-5.555800914764,
    19.08749961853));
#5675 = VECTOR('',#5676,1.);
#5676 = DIRECTION('',(-0.258818536473,0.965925962576,0.));
#5677 = ORIENTED_EDGE('',*,*,#5678,.T.);
#5678 = EDGE_CURVE('',#5671,#5679,#5681,.T.);
#5679 = VERTEX_POINT('',#5680);
#5680 = CARTESIAN_POINT('',(-4.116273403168,-5.555800914764,
    3.587500095367));
#5681 = LINE('',#5682,#5683);
#5682 = CARTESIAN_POINT('',(-4.229248046875,-5.134172916412,
    19.08749961853));
#5683 = VECTOR('',#5684,1.);
#5684 = DIRECTION('',(7.285798438021E-03,-2.71910272165E-02,
    -0.999603704065));
#5685 = ORIENTED_EDGE('',*,*,#5686,.T.);
#5686 = EDGE_CURVE('',#5679,#5669,#5687,.T.);
#5687 = LINE('',#5688,#5689);
#5688 = CARTESIAN_POINT('',(-4.116273403168,-5.555800914764,
    3.587500095367));
#5689 = VECTOR('',#5690,1.);
#5690 = DIRECTION('',(0.,0.,1.));
#5691 = PLANE('',#5692);
#5692 = AXIS2_PLACEMENT_3D('',#5693,#5694,#5695);
#5693 = CARTESIAN_POINT('',(-4.144914675498,-5.448910006091,
    11.44508894196));
#5694 = DIRECTION('',(-0.965925962576,-0.258818536473,-0.));
#5695 = DIRECTION('',(0.258818536473,-0.965925962576,0.));
#5696 = ADVANCED_FACE('',(#5697),#5714,.T.);
#5697 = FACE_BOUND('',#5698,.T.);
#5698 = EDGE_LOOP('',(#5699,#5707,#5708));
#5699 = ORIENTED_EDGE('',*,*,#5700,.T.);
#5700 = EDGE_CURVE('',#5701,#5679,#5703,.T.);
#5701 = VERTEX_POINT('',#5702);
#5702 = CARTESIAN_POINT('',(-4.229248046875,-5.134172916412,
    3.587500095367));
#5703 = LINE('',#5704,#5705);
#5704 = CARTESIAN_POINT('',(-4.229248046875,-5.134172916412,
    3.587500095367));
#5705 = VECTOR('',#5706,1.);
#5706 = DIRECTION('',(0.258818536473,-0.965925962576,0.));
#5707 = ORIENTED_EDGE('',*,*,#5678,.F.);
#5708 = ORIENTED_EDGE('',*,*,#5709,.T.);
#5709 = EDGE_CURVE('',#5671,#5701,#5710,.T.);
#5710 = LINE('',#5711,#5712);
#5711 = CARTESIAN_POINT('',(-4.229248046875,-5.134172916412,
    19.08749961853));
#5712 = VECTOR('',#5713,1.);
#5713 = DIRECTION('',(0.,0.,-1.));
#5714 = PLANE('',#5715);
#5715 = AXIS2_PLACEMENT_3D('',#5716,#5717,#5718);
#5716 = CARTESIAN_POINT('',(-4.200606774545,-5.241063825086,
    11.229910771937));
#5717 = DIRECTION('',(-0.965925962576,-0.258818536473,-0.));
#5718 = DIRECTION('',(0.258818536473,-0.965925962576,0.));
#5719 = ADVANCED_FACE('',(#5720),#5737,.T.);
#5720 = FACE_BOUND('',#5721,.T.);
#5721 = EDGE_LOOP('',(#5722,#5723,#5731));
#5722 = ORIENTED_EDGE('',*,*,#5700,.F.);
#5723 = ORIENTED_EDGE('',*,*,#5724,.F.);
#5724 = EDGE_CURVE('',#5725,#5701,#5727,.T.);
#5725 = VERTEX_POINT('',#5726);
#5726 = CARTESIAN_POINT('',(-4.116273403168,-5.992301940918,
    3.587500095367));
#5727 = LINE('',#5728,#5729);
#5728 = CARTESIAN_POINT('',(-4.116273403168,-5.992301940918,
    3.587500095367));
#5729 = VECTOR('',#5730,1.);
#5730 = DIRECTION('',(-0.130525981415,0.991444889127,0.));
#5731 = ORIENTED_EDGE('',*,*,#5732,.T.);
#5732 = EDGE_CURVE('',#5725,#5679,#5733,.T.);
#5733 = LINE('',#5734,#5735);
#5734 = CARTESIAN_POINT('',(-4.116273403168,-5.992301940918,
    3.587500095367));
#5735 = VECTOR('',#5736,1.);
#5736 = DIRECTION('',(0.,1.,0.));
#5737 = PLANE('',#5738);
#5738 = AXIS2_PLACEMENT_3D('',#5739,#5740,#5741);
#5739 = CARTESIAN_POINT('',(-4.158578233646,-5.561370272052,
    3.587500095367));
#5740 = DIRECTION('',(0.,0.,1.));
#5741 = DIRECTION('',(1.,0.,-0.));
#5742 = ADVANCED_FACE('',(#5743),#5769,.T.);
#5743 = FACE_BOUND('',#5744,.T.);
#5744 = EDGE_LOOP('',(#5745,#5755,#5763));
#5745 = ORIENTED_EDGE('',*,*,#5746,.T.);
#5746 = EDGE_CURVE('',#5747,#5749,#5751,.T.);
#5747 = VERTEX_POINT('',#5748);
#5748 = CARTESIAN_POINT('',(-4.44749879837,-4.756151676178,
    3.587500095367));
#5749 = VERTEX_POINT('',#5750);
#5750 = CARTESIAN_POINT('',(-4.44749879837,-4.756151676178,
    19.08749961853));
#5751 = LINE('',#5752,#5753);
#5752 = CARTESIAN_POINT('',(-4.44749879837,-4.756151676178,
    3.587500095367));
#5753 = VECTOR('',#5754,1.);
#5754 = DIRECTION('',(0.,0.,1.));
#5755 = ORIENTED_EDGE('',*,*,#5756,.T.);
#5756 = EDGE_CURVE('',#5749,#5757,#5759,.T.);
#5757 = VERTEX_POINT('',#5758);
#5758 = CARTESIAN_POINT('',(-4.756151676178,-4.44749879837,
    3.587500095367));
#5759 = LINE('',#5760,#5761);
#5760 = CARTESIAN_POINT('',(-4.44749879837,-4.756151676178,
    19.08749961853));
#5761 = VECTOR('',#5762,1.);
#5762 = DIRECTION('',(-1.990519803697E-02,1.990519803697E-02,
    -0.999603704566));
#5763 = ORIENTED_EDGE('',*,*,#5764,.T.);
#5764 = EDGE_CURVE('',#5757,#5747,#5765,.T.);
#5765 = LINE('',#5766,#5767);
#5766 = CARTESIAN_POINT('',(-4.756151676178,-4.44749879837,
    3.587500095367));
#5767 = VECTOR('',#5768,1.);
#5768 = DIRECTION('',(0.707106781187,-0.707106781187,0.));
#5769 = PLANE('',#5770);
#5770 = AXIS2_PLACEMENT_3D('',#5771,#5772,#5773);
#5771 = CARTESIAN_POINT('',(-4.525748313139,-4.677902161409,
    11.229910839053));
#5772 = DIRECTION('',(-0.707106781187,-0.707106781187,-0.));
#5773 = DIRECTION('',(0.707106781187,-0.707106781187,0.));
#5774 = ADVANCED_FACE('',(#5775),#5792,.T.);
#5775 = FACE_BOUND('',#5776,.T.);
#5776 = EDGE_LOOP('',(#5777,#5785,#5786));
#5777 = ORIENTED_EDGE('',*,*,#5778,.T.);
#5778 = EDGE_CURVE('',#5779,#5757,#5781,.T.);
#5779 = VERTEX_POINT('',#5780);
#5780 = CARTESIAN_POINT('',(-4.756151676178,-4.44749879837,
    19.08749961853));
#5781 = LINE('',#5782,#5783);
#5782 = CARTESIAN_POINT('',(-4.756151676178,-4.44749879837,
    19.08749961853));
#5783 = VECTOR('',#5784,1.);
#5784 = DIRECTION('',(0.,0.,-1.));
#5785 = ORIENTED_EDGE('',*,*,#5756,.F.);
#5786 = ORIENTED_EDGE('',*,*,#5787,.T.);
#5787 = EDGE_CURVE('',#5749,#5779,#5788,.T.);
#5788 = LINE('',#5789,#5790);
#5789 = CARTESIAN_POINT('',(-4.44749879837,-4.756151676178,
    19.08749961853));
#5790 = VECTOR('',#5791,1.);
#5791 = DIRECTION('',(-0.707106781187,0.707106781187,0.));
#5792 = PLANE('',#5793);
#5793 = AXIS2_PLACEMENT_3D('',#5794,#5795,#5796);
#5794 = CARTESIAN_POINT('',(-4.677902161409,-4.525748313139,
    11.445088874845));
#5795 = DIRECTION('',(-0.707106781187,-0.707106781187,-0.));
#5796 = DIRECTION('',(0.707106781187,-0.707106781187,0.));
#5797 = ADVANCED_FACE('',(#5798),#5813,.T.);
#5798 = FACE_BOUND('',#5799,.T.);
#5799 = EDGE_LOOP('',(#5800,#5801,#5807));
#5800 = ORIENTED_EDGE('',*,*,#5764,.F.);
#5801 = ORIENTED_EDGE('',*,*,#5802,.F.);
#5802 = EDGE_CURVE('',#5725,#5757,#5803,.T.);
#5803 = LINE('',#5804,#5805);
#5804 = CARTESIAN_POINT('',(-4.116273403168,-5.992301940918,
    3.587500095367));
#5805 = VECTOR('',#5806,1.);
#5806 = DIRECTION('',(-0.382683360986,0.923879562078,0.));
#5807 = ORIENTED_EDGE('',*,*,#5808,.T.);
#5808 = EDGE_CURVE('',#5725,#5747,#5809,.T.);
#5809 = LINE('',#5810,#5811);
#5810 = CARTESIAN_POINT('',(-4.116273403168,-5.992301940918,
    3.587500095367));
#5811 = VECTOR('',#5812,1.);
#5812 = DIRECTION('',(-0.258818994099,0.965925839955,0.));
#5813 = PLANE('',#5814);
#5814 = AXIS2_PLACEMENT_3D('',#5815,#5816,#5817);
#5815 = CARTESIAN_POINT('',(-4.399259290084,-5.198565402347,
    3.587500095367));
#5816 = DIRECTION('',(0.,0.,1.));
#5817 = DIRECTION('',(1.,0.,-0.));
#5818 = ADVANCED_FACE('',(#5819),#5843,.T.);
#5819 = FACE_BOUND('',#5820,.T.);
#5820 = EDGE_LOOP('',(#5821,#5831,#5837));
#5821 = ORIENTED_EDGE('',*,*,#5822,.T.);
#5822 = EDGE_CURVE('',#5823,#5825,#5827,.T.);
#5823 = VERTEX_POINT('',#5824);
#5824 = CARTESIAN_POINT('',(-10.47033309936,-5.307923793793,
    3.587500095367));
#5825 = VERTEX_POINT('',#5826);
#5826 = CARTESIAN_POINT('',(-10.47033309936,-5.307923793793,
    19.08749961853));
#5827 = LINE('',#5828,#5829);
#5828 = CARTESIAN_POINT('',(-10.47033309936,-5.307923793793,
    3.587500095367));
#5829 = VECTOR('',#5830,1.);
#5830 = DIRECTION('',(0.,0.,1.));
#5831 = ORIENTED_EDGE('',*,*,#5832,.T.);
#5832 = EDGE_CURVE('',#5825,#4159,#5833,.T.);
#5833 = LINE('',#5834,#5835);
#5834 = CARTESIAN_POINT('',(-10.47033309936,-5.307923793793,
    19.08749961853));
#5835 = VECTOR('',#5836,1.);
#5836 = DIRECTION('',(-4.420880955719E-02,4.420877885368E-02,
    -0.998043668899));
#5837 = ORIENTED_EDGE('',*,*,#5838,.T.);
#5838 = EDGE_CURVE('',#4159,#5823,#5839,.T.);
#5839 = LINE('',#5840,#5841);
#5840 = CARTESIAN_POINT('',(-11.15691280365,-4.621344566345,
    3.587500095367));
#5841 = VECTOR('',#5842,1.);
#5842 = DIRECTION('',(0.707107026733,-0.70710653564,0.));
#5843 = PLANE('',#5844);
#5844 = AXIS2_PLACEMENT_3D('',#5845,#5846,#5847);
#5845 = CARTESIAN_POINT('',(-10.64734895753,-5.130908058566,
    11.102353001254));
#5846 = DIRECTION('',(-0.70710653564,-0.707107026733,-0.));
#5847 = DIRECTION('',(-0.707107026733,0.70710653564,0.));
#5848 = ADVANCED_FACE('',(#5849),#5866,.T.);
#5849 = FACE_BOUND('',#5850,.T.);
#5850 = EDGE_LOOP('',(#5851,#5859,#5860));
#5851 = ORIENTED_EDGE('',*,*,#5852,.T.);
#5852 = EDGE_CURVE('',#5853,#4159,#5855,.T.);
#5853 = VERTEX_POINT('',#5854);
#5854 = CARTESIAN_POINT('',(-11.15691280365,-4.621344566345,
    19.08749961853));
#5855 = LINE('',#5856,#5857);
#5856 = CARTESIAN_POINT('',(-11.15691280365,-4.621344566345,
    19.08749961853));
#5857 = VECTOR('',#5858,1.);
#5858 = DIRECTION('',(0.,0.,-1.));
#5859 = ORIENTED_EDGE('',*,*,#5832,.F.);
#5860 = ORIENTED_EDGE('',*,*,#5861,.T.);
#5861 = EDGE_CURVE('',#5825,#5853,#5862,.T.);
#5862 = LINE('',#5863,#5864);
#5863 = CARTESIAN_POINT('',(-10.47033309936,-5.307923793793,
    19.08749961853));
#5864 = VECTOR('',#5865,1.);
#5865 = DIRECTION('',(-0.707107026733,0.70710653564,0.));
#5866 = PLANE('',#5867);
#5867 = AXIS2_PLACEMENT_3D('',#5868,#5869,#5870);
#5868 = CARTESIAN_POINT('',(-10.97989694548,-4.798360301572,
    11.572646712644));
#5869 = DIRECTION('',(-0.70710653564,-0.707107026733,-0.));
#5870 = DIRECTION('',(-0.707107026733,0.70710653564,0.));
#5871 = ADVANCED_FACE('',(#5872),#5889,.T.);
#5872 = FACE_BOUND('',#5873,.T.);
#5873 = EDGE_LOOP('',(#5874,#5875,#5883));
#5874 = ORIENTED_EDGE('',*,*,#5822,.F.);
#5875 = ORIENTED_EDGE('',*,*,#5876,.F.);
#5876 = EDGE_CURVE('',#5877,#5823,#5879,.T.);
#5877 = VERTEX_POINT('',#5878);
#5878 = CARTESIAN_POINT('',(-5.992301940918,-4.116273403168,
    19.08749961853));
#5879 = LINE('',#5880,#5881);
#5880 = CARTESIAN_POINT('',(-5.992301940918,-4.116273403168,
    19.08749961853));
#5881 = VECTOR('',#5882,1.);
#5882 = DIRECTION('',(-0.276800168174,-7.365938664972E-02,
    -0.958100183518));
#5883 = ORIENTED_EDGE('',*,*,#5884,.T.);
#5884 = EDGE_CURVE('',#5877,#5825,#5885,.T.);
#5885 = LINE('',#5886,#5887);
#5886 = CARTESIAN_POINT('',(-5.992301940918,-4.116273403168,
    19.08749961853));
#5887 = VECTOR('',#5888,1.);
#5888 = DIRECTION('',(-0.966368655892,-0.257160690834,0.));
#5889 = PLANE('',#5890);
#5890 = AXIS2_PLACEMENT_3D('',#5891,#5892,#5893);
#5891 = CARTESIAN_POINT('',(-9.187062332198,-4.966432174627,
    12.326506284495));
#5892 = DIRECTION('',(0.257160690834,-0.966368655892,-0.));
#5893 = DIRECTION('',(-0.966368655892,-0.257160690834,0.));
#5894 = ADVANCED_FACE('',(#5895),#5921,.T.);
#5895 = FACE_BOUND('',#5896,.T.);
#5896 = EDGE_LOOP('',(#5897,#5907,#5915));
#5897 = ORIENTED_EDGE('',*,*,#5898,.T.);
#5898 = EDGE_CURVE('',#5899,#5901,#5903,.T.);
#5899 = VERTEX_POINT('',#5900);
#5900 = CARTESIAN_POINT('',(-5.555800914764,-4.116273403168,
    3.587500095367));
#5901 = VERTEX_POINT('',#5902);
#5902 = CARTESIAN_POINT('',(-5.555800914764,-4.116273403168,
    19.08749961853));
#5903 = LINE('',#5904,#5905);
#5904 = CARTESIAN_POINT('',(-5.555800914764,-4.116273403168,
    3.587500095367));
#5905 = VECTOR('',#5906,1.);
#5906 = DIRECTION('',(0.,0.,1.));
#5907 = ORIENTED_EDGE('',*,*,#5908,.T.);
#5908 = EDGE_CURVE('',#5901,#5909,#5911,.T.);
#5909 = VERTEX_POINT('',#5910);
#5910 = CARTESIAN_POINT('',(-5.992301940918,-4.116273403168,
    3.587500095367));
#5911 = LINE('',#5912,#5913);
#5912 = CARTESIAN_POINT('',(-5.555800914764,-4.116273403168,
    19.08749961853));
#5913 = VECTOR('',#5914,1.);
#5914 = DIRECTION('',(-2.815019717809E-02,0.,-0.999603704674));
#5915 = ORIENTED_EDGE('',*,*,#5916,.T.);
#5916 = EDGE_CURVE('',#5909,#5899,#5917,.T.);
#5917 = LINE('',#5918,#5919);
#5918 = CARTESIAN_POINT('',(-5.992301940918,-4.116273403168,
    3.587500095367));
#5919 = VECTOR('',#5920,1.);
#5920 = DIRECTION('',(1.,0.,0.));
#5921 = PLANE('',#5922);
#5922 = AXIS2_PLACEMENT_3D('',#5923,#5924,#5925);
#5923 = CARTESIAN_POINT('',(-5.666462424452,-4.116273403168,
    11.22991085356));
#5924 = DIRECTION('',(-0.,-1.,-0.));
#5925 = DIRECTION('',(0.,0.,-1.));
#5926 = ADVANCED_FACE('',(#5927),#5942,.T.);
#5927 = FACE_BOUND('',#5928,.T.);
#5928 = EDGE_LOOP('',(#5929,#5935,#5936));
#5929 = ORIENTED_EDGE('',*,*,#5930,.T.);
#5930 = EDGE_CURVE('',#5877,#5909,#5931,.T.);
#5931 = LINE('',#5932,#5933);
#5932 = CARTESIAN_POINT('',(-5.992301940918,-4.116273403168,
    19.08749961853));
#5933 = VECTOR('',#5934,1.);
#5934 = DIRECTION('',(0.,0.,-1.));
#5935 = ORIENTED_EDGE('',*,*,#5908,.F.);
#5936 = ORIENTED_EDGE('',*,*,#5937,.T.);
#5937 = EDGE_CURVE('',#5901,#5877,#5938,.T.);
#5938 = LINE('',#5939,#5940);
#5939 = CARTESIAN_POINT('',(-5.555800914764,-4.116273403168,
    19.08749961853));
#5940 = VECTOR('',#5941,1.);
#5941 = DIRECTION('',(-1.,0.,0.));
#5942 = PLANE('',#5943);
#5943 = AXIS2_PLACEMENT_3D('',#5944,#5945,#5946);
#5944 = CARTESIAN_POINT('',(-5.88164043123,-4.116273403168,
    11.445088860338));
#5945 = DIRECTION('',(-0.,-1.,-0.));
#5946 = DIRECTION('',(0.,0.,-1.));
#5947 = ADVANCED_FACE('',(#5948),#5958,.T.);
#5948 = FACE_BOUND('',#5949,.T.);
#5949 = EDGE_LOOP('',(#5950,#5951,#5952));
#5950 = ORIENTED_EDGE('',*,*,#5930,.F.);
#5951 = ORIENTED_EDGE('',*,*,#5876,.T.);
#5952 = ORIENTED_EDGE('',*,*,#5953,.T.);
#5953 = EDGE_CURVE('',#5823,#5909,#5954,.T.);
#5954 = LINE('',#5955,#5956);
#5955 = CARTESIAN_POINT('',(-10.47033309936,-5.307923793793,
    3.587500095367));
#5956 = VECTOR('',#5957,1.);
#5957 = DIRECTION('',(0.966368655892,0.257160690834,0.));
#5958 = PLANE('',#5959);
#5959 = AXIS2_PLACEMENT_3D('',#5960,#5961,#5962);
#5960 = CARTESIAN_POINT('',(-7.275572708085,-4.457765022333,
    10.348493429402));
#5961 = DIRECTION('',(0.257160690834,-0.966368655892,-0.));
#5962 = DIRECTION('',(-0.966368655892,-0.257160690834,0.));
#5963 = ADVANCED_FACE('',(#5964),#5981,.T.);
#5964 = FACE_BOUND('',#5965,.T.);
#5965 = EDGE_LOOP('',(#5966,#5967,#5975));
#5966 = ORIENTED_EDGE('',*,*,#5898,.F.);
#5967 = ORIENTED_EDGE('',*,*,#5968,.F.);
#5968 = EDGE_CURVE('',#5969,#5899,#5971,.T.);
#5969 = VERTEX_POINT('',#5970);
#5970 = CARTESIAN_POINT('',(-5.134172916412,-4.229248046875,
    19.08749961853));
#5971 = LINE('',#5972,#5973);
#5972 = CARTESIAN_POINT('',(-5.134172916412,-4.229248046875,
    19.08749961853));
#5973 = VECTOR('',#5974,1.);
#5974 = DIRECTION('',(-2.71910272165E-02,7.285798438021E-03,
    -0.999603704065));
#5975 = ORIENTED_EDGE('',*,*,#5976,.T.);
#5976 = EDGE_CURVE('',#5969,#5901,#5977,.T.);
#5977 = LINE('',#5978,#5979);
#5978 = CARTESIAN_POINT('',(-5.134172916412,-4.229248046875,
    19.08749961853));
#5979 = VECTOR('',#5980,1.);
#5980 = DIRECTION('',(-0.965925962576,0.258818536473,0.));
#5981 = PLANE('',#5982);
#5982 = AXIS2_PLACEMENT_3D('',#5983,#5984,#5985);
#5983 = CARTESIAN_POINT('',(-5.448910006091,-4.144914675498,
    11.44508894196));
#5984 = DIRECTION('',(-0.258818536473,-0.965925962576,-0.));
#5985 = DIRECTION('',(-0.965925962576,0.258818536473,0.));
#5986 = ADVANCED_FACE('',(#5987),#6004,.T.);
#5987 = FACE_BOUND('',#5988,.T.);
#5988 = EDGE_LOOP('',(#5989,#5997,#5998));
#5989 = ORIENTED_EDGE('',*,*,#5990,.T.);
#5990 = EDGE_CURVE('',#5991,#5969,#5993,.T.);
#5991 = VERTEX_POINT('',#5992);
#5992 = CARTESIAN_POINT('',(-5.134172916412,-4.229248046875,
    3.587500095367));
#5993 = LINE('',#5994,#5995);
#5994 = CARTESIAN_POINT('',(-5.134172916412,-4.229248046875,
    3.587500095367));
#5995 = VECTOR('',#5996,1.);
#5996 = DIRECTION('',(0.,0.,1.));
#5997 = ORIENTED_EDGE('',*,*,#5968,.T.);
#5998 = ORIENTED_EDGE('',*,*,#5999,.T.);
#5999 = EDGE_CURVE('',#5899,#5991,#6000,.T.);
#6000 = LINE('',#6001,#6002);
#6001 = CARTESIAN_POINT('',(-5.555800914764,-4.116273403168,
    3.587500095367));
#6002 = VECTOR('',#6003,1.);
#6003 = DIRECTION('',(0.965925962576,-0.258818536473,0.));
#6004 = PLANE('',#6005);
#6005 = AXIS2_PLACEMENT_3D('',#6006,#6007,#6008);
#6006 = CARTESIAN_POINT('',(-5.241063825086,-4.200606774545,
    11.229910771937));
#6007 = DIRECTION('',(-0.258818536473,-0.965925962576,-0.));
#6008 = DIRECTION('',(-0.965925962576,0.258818536473,0.));
#6009 = ADVANCED_FACE('',(#6010),#6027,.T.);
#6010 = FACE_BOUND('',#6011,.T.);
#6011 = EDGE_LOOP('',(#6012,#6020,#6026));
#6012 = ORIENTED_EDGE('',*,*,#6013,.T.);
#6013 = EDGE_CURVE('',#4159,#6014,#6016,.T.);
#6014 = VERTEX_POINT('',#6015);
#6015 = CARTESIAN_POINT('',(-9.580657958984,-7.351497173309,
    3.587500095367));
#6016 = LINE('',#6017,#6018);
#6017 = CARTESIAN_POINT('',(-11.15691280365,-4.621344566345,
    3.587500095367));
#6018 = VECTOR('',#6019,1.);
#6019 = DIRECTION('',(0.500000119454,-0.866025334818,0.));
#6020 = ORIENTED_EDGE('',*,*,#6021,.T.);
#6021 = EDGE_CURVE('',#6014,#5823,#6022,.T.);
#6022 = LINE('',#6023,#6024);
#6023 = CARTESIAN_POINT('',(-9.580657958984,-7.351497173309,
    3.587500095367));
#6024 = VECTOR('',#6025,1.);
#6025 = DIRECTION('',(-0.39916565123,0.916878826715,0.));
#6026 = ORIENTED_EDGE('',*,*,#5838,.F.);
#6027 = PLANE('',#6028);
#6028 = AXIS2_PLACEMENT_3D('',#6029,#6030,#6031);
#6029 = CARTESIAN_POINT('',(-10.31632999774,-5.950687815203,
    3.587500095367));
#6030 = DIRECTION('',(0.,0.,1.));
#6031 = DIRECTION('',(1.,0.,-0.));
#6032 = ADVANCED_FACE('',(#6033),#6043,.T.);
#6033 = FACE_BOUND('',#6034,.T.);
#6034 = EDGE_LOOP('',(#6035,#6036,#6037));
#6035 = ORIENTED_EDGE('',*,*,#5953,.F.);
#6036 = ORIENTED_EDGE('',*,*,#6021,.F.);
#6037 = ORIENTED_EDGE('',*,*,#6038,.T.);
#6038 = EDGE_CURVE('',#6014,#5909,#6039,.T.);
#6039 = LINE('',#6040,#6041);
#6040 = CARTESIAN_POINT('',(-9.580657958984,-7.351497173309,
    3.587500095367));
#6041 = VECTOR('',#6042,1.);
#6042 = DIRECTION('',(0.742706889747,0.669616663414,0.));
#6043 = PLANE('',#6044);
#6044 = AXIS2_PLACEMENT_3D('',#6045,#6046,#6047);
#6045 = CARTESIAN_POINT('',(-8.389491819056,-5.442557663495,
    3.587500095367));
#6046 = DIRECTION('',(0.,0.,1.));
#6047 = DIRECTION('',(1.,0.,-0.));
#6048 = ADVANCED_FACE('',(#6049),#6066,.T.);
#6049 = FACE_BOUND('',#6050,.T.);
#6050 = EDGE_LOOP('',(#6051,#6059,#6060));
#6051 = ORIENTED_EDGE('',*,*,#6052,.T.);
#6052 = EDGE_CURVE('',#6053,#5909,#6055,.T.);
#6053 = VERTEX_POINT('',#6054);
#6054 = CARTESIAN_POINT('',(-7.351497173309,-9.580657958984,
    3.587500095367));
#6055 = LINE('',#6056,#6057);
#6056 = CARTESIAN_POINT('',(-7.351497173309,-9.580657958984,
    3.587500095367));
#6057 = VECTOR('',#6058,1.);
#6058 = DIRECTION('',(0.241381999698,0.970430177922,0.));
#6059 = ORIENTED_EDGE('',*,*,#6038,.F.);
#6060 = ORIENTED_EDGE('',*,*,#6061,.T.);
#6061 = EDGE_CURVE('',#6014,#6053,#6062,.T.);
#6062 = LINE('',#6063,#6064);
#6063 = CARTESIAN_POINT('',(-9.580657958984,-7.351497173309,
    3.587500095367));
#6064 = VECTOR('',#6065,1.);
#6065 = DIRECTION('',(0.707106781187,-0.707106781187,0.));
#6066 = PLANE('',#6067);
#6067 = AXIS2_PLACEMENT_3D('',#6068,#6069,#6070);
#6068 = CARTESIAN_POINT('',(-7.482867420008,-6.827495206525,
    3.587500095367));
#6069 = DIRECTION('',(0.,0.,1.));
#6070 = DIRECTION('',(1.,0.,-0.));
#6071 = ADVANCED_FACE('',(#6072),#6089,.T.);
#6072 = FACE_BOUND('',#6073,.T.);
#6073 = EDGE_LOOP('',(#6074,#6082,#6083));
#6074 = ORIENTED_EDGE('',*,*,#6075,.T.);
#6075 = EDGE_CURVE('',#6076,#5909,#6078,.T.);
#6076 = VERTEX_POINT('',#6077);
#6077 = CARTESIAN_POINT('',(-5.307923793793,-10.47033309936,
    3.587500095367));
#6078 = LINE('',#6079,#6080);
#6079 = CARTESIAN_POINT('',(-5.307923793793,-10.47033309936,
    3.587500095367));
#6080 = VECTOR('',#6081,1.);
#6081 = DIRECTION('',(-0.107087862707,0.994249561056,0.));
#6082 = ORIENTED_EDGE('',*,*,#6052,.F.);
#6083 = ORIENTED_EDGE('',*,*,#6084,.T.);
#6084 = EDGE_CURVE('',#6053,#6076,#6085,.T.);
#6085 = LINE('',#6086,#6087);
#6086 = CARTESIAN_POINT('',(-7.351497173309,-9.580657958984,
    3.587500095367));
#6087 = VECTOR('',#6088,1.);
#6088 = DIRECTION('',(0.916878826715,-0.39916565123,0.));
#6089 = PLANE('',#6090);
#6090 = AXIS2_PLACEMENT_3D('',#6091,#6092,#6093);
#6091 = CARTESIAN_POINT('',(-6.160148410884,-7.544857311221,
    3.587500095367));
#6092 = DIRECTION('',(0.,0.,1.));
#6093 = DIRECTION('',(1.,0.,-0.));
#6094 = ADVANCED_FACE('',(#6095),#6112,.T.);
#6095 = FACE_BOUND('',#6096,.T.);
#6096 = EDGE_LOOP('',(#6097,#6105,#6106));
#6097 = ORIENTED_EDGE('',*,*,#6098,.T.);
#6098 = EDGE_CURVE('',#6099,#6076,#6101,.T.);
#6099 = VERTEX_POINT('',#6100);
#6100 = CARTESIAN_POINT('',(-4.621344566345,-11.15691280365,
    3.587500095367));
#6101 = LINE('',#6102,#6103);
#6102 = CARTESIAN_POINT('',(-4.621344566345,-11.15691280365,
    3.587500095367));
#6103 = VECTOR('',#6104,1.);
#6104 = DIRECTION('',(-0.70710653564,0.707107026733,0.));
#6105 = ORIENTED_EDGE('',*,*,#6084,.F.);
#6106 = ORIENTED_EDGE('',*,*,#6107,.F.);
#6107 = EDGE_CURVE('',#6099,#6053,#6108,.T.);
#6108 = LINE('',#6109,#6110);
#6109 = CARTESIAN_POINT('',(-4.621344566345,-11.15691280365,
    3.587500095367));
#6110 = VECTOR('',#6111,1.);
#6111 = DIRECTION('',(-0.866025334818,0.500000119454,0.));
#6112 = PLANE('',#6113);
#6113 = AXIS2_PLACEMENT_3D('',#6114,#6115,#6116);
#6114 = CARTESIAN_POINT('',(-5.950687815203,-10.31632999774,
    3.587500095367));
#6115 = DIRECTION('',(0.,0.,1.));
#6116 = DIRECTION('',(1.,0.,-0.));
#6117 = ADVANCED_FACE('',(#6118),#6140,.T.);
#6118 = FACE_BOUND('',#6119,.T.);
#6119 = EDGE_LOOP('',(#6120,#6128,#6134));
#6120 = ORIENTED_EDGE('',*,*,#6121,.T.);
#6121 = EDGE_CURVE('',#6122,#6099,#6124,.T.);
#6122 = VERTEX_POINT('',#6123);
#6123 = CARTESIAN_POINT('',(-4.621344566345,-11.15691280365,
    2.587500095367));
#6124 = LINE('',#6125,#6126);
#6125 = CARTESIAN_POINT('',(-4.621344566345,-11.15691280365,
    2.587500095367));
#6126 = VECTOR('',#6127,1.);
#6127 = DIRECTION('',(0.,0.,1.));
#6128 = ORIENTED_EDGE('',*,*,#6129,.T.);
#6129 = EDGE_CURVE('',#6099,#1023,#6130,.T.);
#6130 = LINE('',#6131,#6132);
#6131 = CARTESIAN_POINT('',(-4.621344566345,-11.15691280365,
    3.587500095367));
#6132 = VECTOR('',#6133,1.);
#6133 = DIRECTION('',(-0.825489889081,0.476596961491,-0.302360346808));
#6134 = ORIENTED_EDGE('',*,*,#6135,.T.);
#6135 = EDGE_CURVE('',#1023,#6122,#6136,.T.);
#6136 = LINE('',#6137,#6138);
#6137 = CARTESIAN_POINT('',(-7.351497173309,-9.580657958984,
    2.587500095367));
#6138 = VECTOR('',#6139,1.);
#6139 = DIRECTION('',(0.866025334818,-0.500000119454,0.));
#6140 = PLANE('',#6141);
#6141 = AXIS2_PLACEMENT_3D('',#6142,#6143,#6144);
#6142 = CARTESIAN_POINT('',(-5.803430377539,-10.47443502495,
    2.876200858577));
#6143 = DIRECTION('',(-0.500000119454,-0.866025334818,3.473438831292E-16
    ));
#6144 = DIRECTION('',(-0.866025334818,0.500000119454,0.));
#6145 = ADVANCED_FACE('',(#6146),#6156,.T.);
#6146 = FACE_BOUND('',#6147,.T.);
#6147 = EDGE_LOOP('',(#6148,#6154,#6155));
#6148 = ORIENTED_EDGE('',*,*,#6149,.T.);
#6149 = EDGE_CURVE('',#6053,#1023,#6150,.T.);
#6150 = LINE('',#6151,#6152);
#6151 = CARTESIAN_POINT('',(-7.351497173309,-9.580657958984,
    3.587500095367));
#6152 = VECTOR('',#6153,1.);
#6153 = DIRECTION('',(0.,0.,-1.));
#6154 = ORIENTED_EDGE('',*,*,#6129,.F.);
#6155 = ORIENTED_EDGE('',*,*,#6107,.T.);
#6156 = PLANE('',#6157);
#6157 = AXIS2_PLACEMENT_3D('',#6158,#6159,#6160);
#6158 = CARTESIAN_POINT('',(-6.169411362116,-10.26313573768,
    3.298799332158));
#6159 = DIRECTION('',(-0.500000119454,-0.866025334818,1.736719415646E-16
    ));
#6160 = DIRECTION('',(-0.866025334818,0.500000119454,-1.232595164408E-32
    ));
#6161 = ADVANCED_FACE('',(#6162),#6179,.T.);
#6162 = FACE_BOUND('',#6163,.T.);
#6163 = EDGE_LOOP('',(#6164,#6172,#6178));
#6164 = ORIENTED_EDGE('',*,*,#6165,.T.);
#6165 = EDGE_CURVE('',#6122,#6166,#6168,.T.);
#6166 = VERTEX_POINT('',#6167);
#6167 = CARTESIAN_POINT('',(-1.576254487038,-11.97284221649,
    2.587500095367));
#6168 = LINE('',#6169,#6170);
#6169 = CARTESIAN_POINT('',(-4.621344566345,-11.15691280365,
    2.587500095367));
#6170 = VECTOR('',#6171,1.);
#6171 = DIRECTION('',(0.965925827462,-0.258819040726,0.));
#6172 = ORIENTED_EDGE('',*,*,#6173,.T.);
#6173 = EDGE_CURVE('',#6166,#6099,#6174,.T.);
#6174 = LINE('',#6175,#6176);
#6175 = CARTESIAN_POINT('',(-1.576254487038,-11.97284221649,
    2.587500095367));
#6176 = VECTOR('',#6177,1.);
#6177 = DIRECTION('',(-0.920714416467,0.246704679881,0.302360321858));
#6178 = ORIENTED_EDGE('',*,*,#6121,.F.);
#6179 = PLANE('',#6180);
#6180 = AXIS2_PLACEMENT_3D('',#6181,#6182,#6183);
#6181 = CARTESIAN_POINT('',(-3.302898920067,-11.51018924343,
    2.876200855226));
#6182 = DIRECTION('',(-0.258819040726,-0.965925827462,
    -1.736719443975E-16));
#6183 = DIRECTION('',(-0.965925827462,0.258819040726,0.));
#6184 = ADVANCED_FACE('',(#6185),#6202,.T.);
#6185 = FACE_BOUND('',#6186,.T.);
#6186 = EDGE_LOOP('',(#6187,#6195,#6196));
#6187 = ORIENTED_EDGE('',*,*,#6188,.T.);
#6188 = EDGE_CURVE('',#6189,#6099,#6191,.T.);
#6189 = VERTEX_POINT('',#6190);
#6190 = CARTESIAN_POINT('',(-1.576254487038,-11.97284221649,
    3.587500095367));
#6191 = LINE('',#6192,#6193);
#6192 = CARTESIAN_POINT('',(-1.576254487038,-11.97284221649,
    3.587500095367));
#6193 = VECTOR('',#6194,1.);
#6194 = DIRECTION('',(-0.965925827462,0.258819040726,0.));
#6195 = ORIENTED_EDGE('',*,*,#6173,.F.);
#6196 = ORIENTED_EDGE('',*,*,#6197,.F.);
#6197 = EDGE_CURVE('',#6189,#6166,#6198,.T.);
#6198 = LINE('',#6199,#6200);
#6199 = CARTESIAN_POINT('',(-1.576254487038,-11.97284221649,
    3.587500095367));
#6200 = VECTOR('',#6201,1.);
#6201 = DIRECTION('',(0.,0.,-1.));
#6202 = PLANE('',#6203);
#6203 = AXIS2_PLACEMENT_3D('',#6204,#6205,#6206);
#6204 = CARTESIAN_POINT('',(-2.894700133316,-11.61956577671,
    3.298799335508));
#6205 = DIRECTION('',(-0.258819040726,-0.965925827462,1.736719443975E-16
    ));
#6206 = DIRECTION('',(-0.965925827462,0.258819040726,0.));
#6207 = ADVANCED_FACE('',(#6208),#6228,.T.);
#6208 = FACE_BOUND('',#6209,.T.);
#6209 = EDGE_LOOP('',(#6210,#6216,#6222));
#6210 = ORIENTED_EDGE('',*,*,#6211,.T.);
#6211 = EDGE_CURVE('',#952,#4509,#6212,.T.);
#6212 = LINE('',#6213,#6214);
#6213 = CARTESIAN_POINT('',(1.576254487038,-11.97284221649,
    2.587500095367));
#6214 = VECTOR('',#6215,1.);
#6215 = DIRECTION('',(0.,0.,1.));
#6216 = ORIENTED_EDGE('',*,*,#6217,.T.);
#6217 = EDGE_CURVE('',#4509,#6166,#6218,.T.);
#6218 = LINE('',#6219,#6220);
#6219 = CARTESIAN_POINT('',(1.576254487038,-11.97284221649,
    3.587500095367));
#6220 = VECTOR('',#6221,1.);
#6221 = DIRECTION('',(-0.953193696305,0.,-0.302360343505));
#6222 = ORIENTED_EDGE('',*,*,#6223,.T.);
#6223 = EDGE_CURVE('',#6166,#952,#6224,.T.);
#6224 = LINE('',#6225,#6226);
#6225 = CARTESIAN_POINT('',(-1.576254487038,-11.97284221649,
    2.587500095367));
#6226 = VECTOR('',#6227,1.);
#6227 = DIRECTION('',(1.,0.,0.));
#6228 = PLANE('',#6229);
#6229 = AXIS2_PLACEMENT_3D('',#6230,#6231,#6232);
#6230 = CARTESIAN_POINT('',(0.211299237234,-11.97284221649,
    2.876200858133));
#6231 = DIRECTION('',(-0.,-1.,-0.));
#6232 = DIRECTION('',(0.,0.,-1.));
#6233 = ADVANCED_FACE('',(#6234),#6244,.T.);
#6234 = FACE_BOUND('',#6235,.T.);
#6235 = EDGE_LOOP('',(#6236,#6237,#6238));
#6236 = ORIENTED_EDGE('',*,*,#6197,.T.);
#6237 = ORIENTED_EDGE('',*,*,#6217,.F.);
#6238 = ORIENTED_EDGE('',*,*,#6239,.T.);
#6239 = EDGE_CURVE('',#4509,#6189,#6240,.T.);
#6240 = LINE('',#6241,#6242);
#6241 = CARTESIAN_POINT('',(1.576254487038,-11.97284221649,
    3.587500095367));
#6242 = VECTOR('',#6243,1.);
#6243 = DIRECTION('',(-1.,0.,0.));
#6244 = PLANE('',#6245);
#6245 = AXIS2_PLACEMENT_3D('',#6246,#6247,#6248);
#6246 = CARTESIAN_POINT('',(-0.211299237234,-11.97284221649,
    3.298799332602));
#6247 = DIRECTION('',(-0.,-1.,-0.));
#6248 = DIRECTION('',(0.,0.,-1.));
#6249 = ADVANCED_FACE('',(#6250),#6265,.T.);
#6250 = FACE_BOUND('',#6251,.T.);
#6251 = EDGE_LOOP('',(#6252,#6253,#6259));
#6252 = ORIENTED_EDGE('',*,*,#6211,.F.);
#6253 = ORIENTED_EDGE('',*,*,#6254,.F.);
#6254 = EDGE_CURVE('',#4922,#952,#6255,.T.);
#6255 = LINE('',#6256,#6257);
#6256 = CARTESIAN_POINT('',(4.621344566345,-11.15691280365,
    3.587500095367));
#6257 = VECTOR('',#6258,1.);
#6258 = DIRECTION('',(-0.920714416467,-0.246704679881,-0.302360321858));
#6259 = ORIENTED_EDGE('',*,*,#6260,.T.);
#6260 = EDGE_CURVE('',#4922,#4509,#6261,.T.);
#6261 = LINE('',#6262,#6263);
#6262 = CARTESIAN_POINT('',(4.621344566345,-11.15691280365,
    3.587500095367));
#6263 = VECTOR('',#6264,1.);
#6264 = DIRECTION('',(-0.965925827462,-0.258819040726,0.));
#6265 = PLANE('',#6266);
#6266 = AXIS2_PLACEMENT_3D('',#6267,#6268,#6269);
#6267 = CARTESIAN_POINT('',(2.894700133316,-11.61956577671,
    3.298799335508));
#6268 = DIRECTION('',(0.258819040726,-0.965925827462,-0.));
#6269 = DIRECTION('',(-0.965925827462,-0.258819040726,0.));
#6270 = ADVANCED_FACE('',(#6271),#6286,.T.);
#6271 = FACE_BOUND('',#6272,.T.);
#6272 = EDGE_LOOP('',(#6273,#6279,#6280));
#6273 = ORIENTED_EDGE('',*,*,#6274,.T.);
#6274 = EDGE_CURVE('',#5562,#4922,#6275,.T.);
#6275 = LINE('',#6276,#6277);
#6276 = CARTESIAN_POINT('',(4.621344566345,-11.15691280365,
    2.587500095367));
#6277 = VECTOR('',#6278,1.);
#6278 = DIRECTION('',(0.,0.,1.));
#6279 = ORIENTED_EDGE('',*,*,#6254,.T.);
#6280 = ORIENTED_EDGE('',*,*,#6281,.T.);
#6281 = EDGE_CURVE('',#952,#5562,#6282,.T.);
#6282 = LINE('',#6283,#6284);
#6283 = CARTESIAN_POINT('',(1.576254487038,-11.97284221649,
    2.587500095367));
#6284 = VECTOR('',#6285,1.);
#6285 = DIRECTION('',(0.965925827462,0.258819040726,0.));
#6286 = PLANE('',#6287);
#6287 = AXIS2_PLACEMENT_3D('',#6288,#6289,#6290);
#6288 = CARTESIAN_POINT('',(3.302898920067,-11.51018924343,
    2.876200855226));
#6289 = DIRECTION('',(0.258819040726,-0.965925827462,1.736719443975E-16)
  );
#6290 = DIRECTION('',(-0.965925827462,-0.258819040726,0.));
#6291 = ADVANCED_FACE('',(#6292),#6302,.T.);
#6292 = FACE_BOUND('',#6293,.T.);
#6293 = EDGE_LOOP('',(#6294,#6295,#6296));
#6294 = ORIENTED_EDGE('',*,*,#5916,.F.);
#6295 = ORIENTED_EDGE('',*,*,#6075,.F.);
#6296 = ORIENTED_EDGE('',*,*,#6297,.T.);
#6297 = EDGE_CURVE('',#6076,#5899,#6298,.T.);
#6298 = LINE('',#6299,#6300);
#6299 = CARTESIAN_POINT('',(-5.307923793793,-10.47033309936,
    3.587500095367));
#6300 = VECTOR('',#6301,1.);
#6301 = DIRECTION('',(-3.89811762237E-02,0.999239945108,0.));
#6302 = PLANE('',#6303);
#6303 = AXIS2_PLACEMENT_3D('',#6304,#6305,#6306);
#6304 = CARTESIAN_POINT('',(-5.548966824105,-7.188134482242,
    3.587500095367));
#6305 = DIRECTION('',(0.,0.,1.));
#6306 = DIRECTION('',(1.,0.,-0.));
#6307 = ADVANCED_FACE('',(#6308),#6318,.T.);
#6308 = FACE_BOUND('',#6309,.T.);
#6309 = EDGE_LOOP('',(#6310,#6311,#6317));
#6310 = ORIENTED_EDGE('',*,*,#6297,.F.);
#6311 = ORIENTED_EDGE('',*,*,#6312,.T.);
#6312 = EDGE_CURVE('',#6076,#5991,#6313,.T.);
#6313 = LINE('',#6314,#6315);
#6314 = CARTESIAN_POINT('',(-5.307923793793,-10.47033309936,
    3.587500095367));
#6315 = VECTOR('',#6316,1.);
#6316 = DIRECTION('',(2.782906843794E-02,0.999612696473,0.));
#6317 = ORIENTED_EDGE('',*,*,#5999,.F.);
#6318 = PLANE('',#6319);
#6319 = AXIS2_PLACEMENT_3D('',#6320,#6321,#6322);
#6320 = CARTESIAN_POINT('',(-5.32800854778,-7.215885486378,
    3.587500095367));
#6321 = DIRECTION('',(0.,0.,1.));
#6322 = DIRECTION('',(1.,0.,-0.));
#6323 = ADVANCED_FACE('',(#6324),#6339,.T.);
#6324 = FACE_BOUND('',#6325,.T.);
#6325 = EDGE_LOOP('',(#6326,#6332,#6333));
#6326 = ORIENTED_EDGE('',*,*,#6327,.T.);
#6327 = EDGE_CURVE('',#5725,#5991,#6328,.T.);
#6328 = LINE('',#6329,#6330);
#6329 = CARTESIAN_POINT('',(-4.116273403168,-5.992301940918,
    3.587500095367));
#6330 = VECTOR('',#6331,1.);
#6331 = DIRECTION('',(-0.499999953184,0.866025430814,0.));
#6332 = ORIENTED_EDGE('',*,*,#6312,.F.);
#6333 = ORIENTED_EDGE('',*,*,#6334,.T.);
#6334 = EDGE_CURVE('',#6076,#5725,#6335,.T.);
#6335 = LINE('',#6336,#6337);
#6336 = CARTESIAN_POINT('',(-5.307923793793,-10.47033309936,
    3.587500095367));
#6337 = VECTOR('',#6338,1.);
#6338 = DIRECTION('',(0.257160690834,0.966368655892,0.));
#6339 = PLANE('',#6340);
#6340 = AXIS2_PLACEMENT_3D('',#6341,#6342,#6343);
#6341 = CARTESIAN_POINT('',(-4.944478939734,-7.313138024793,
    3.587500095367));
#6342 = DIRECTION('',(0.,0.,1.));
#6343 = DIRECTION('',(1.,0.,-0.));
#6344 = ADVANCED_FACE('',(#6345),#6355,.T.);
#6345 = FACE_BOUND('',#6346,.T.);
#6346 = EDGE_LOOP('',(#6347,#6353,#6354));
#6347 = ORIENTED_EDGE('',*,*,#6348,.T.);
#6348 = EDGE_CURVE('',#5757,#5991,#6349,.T.);
#6349 = LINE('',#6350,#6351);
#6350 = CARTESIAN_POINT('',(-4.756151676178,-4.44749879837,
    3.587500095367));
#6351 = VECTOR('',#6352,1.);
#6352 = DIRECTION('',(-0.866025317791,0.500000148946,0.));
#6353 = ORIENTED_EDGE('',*,*,#6327,.F.);
#6354 = ORIENTED_EDGE('',*,*,#5802,.T.);
#6355 = PLANE('',#6356);
#6356 = AXIS2_PLACEMENT_3D('',#6357,#6358,#6359);
#6357 = CARTESIAN_POINT('',(-4.582662537197,-5.073450339016,
    3.587500095367));
#6358 = DIRECTION('',(0.,0.,1.));
#6359 = DIRECTION('',(1.,0.,-0.));
#6360 = ADVANCED_FACE('',(#6361),#6371,.T.);
#6361 = FACE_BOUND('',#6362,.T.);
#6362 = EDGE_LOOP('',(#6363,#6369,#6370));
#6363 = ORIENTED_EDGE('',*,*,#6364,.T.);
#6364 = EDGE_CURVE('',#5701,#5747,#6365,.T.);
#6365 = LINE('',#6366,#6367);
#6366 = CARTESIAN_POINT('',(-4.229248046875,-5.134172916412,
    3.587500095367));
#6367 = VECTOR('',#6368,1.);
#6368 = DIRECTION('',(-0.500000148946,0.866025317791,0.));
#6369 = ORIENTED_EDGE('',*,*,#5808,.F.);
#6370 = ORIENTED_EDGE('',*,*,#5724,.T.);
#6371 = PLANE('',#6372);
#6372 = AXIS2_PLACEMENT_3D('',#6373,#6374,#6375);
#6373 = CARTESIAN_POINT('',(-4.254852589811,-5.365050168734,
    3.587500095367));
#6374 = DIRECTION('',(0.,0.,1.));
#6375 = DIRECTION('',(1.,0.,-0.));
#6376 = ADVANCED_FACE('',(#6377),#6387,.T.);
#6377 = FACE_BOUND('',#6378,.T.);
#6378 = EDGE_LOOP('',(#6379,#6385,#6386));
#6379 = ORIENTED_EDGE('',*,*,#6380,.T.);
#6380 = EDGE_CURVE('',#952,#1653,#6381,.T.);
#6381 = LINE('',#6382,#6383);
#6382 = CARTESIAN_POINT('',(1.576254487038,-11.97284221649,
    2.587500095367));
#6383 = VECTOR('',#6384,1.);
#6384 = DIRECTION('',(0.382683432887,0.923879532295,0.));
#6385 = ORIENTED_EDGE('',*,*,#5654,.T.);
#6386 = ORIENTED_EDGE('',*,*,#6281,.F.);
#6387 = PLANE('',#6388);
#6388 = AXIS2_PLACEMENT_3D('',#6389,#6390,#6391);
#6389 = CARTESIAN_POINT('',(6.072480240597,-2.80469653858,2.587500095367
    ));
#6390 = DIRECTION('',(-0.,-0.,-1.));
#6391 = DIRECTION('',(-1.,0.,0.));
#6392 = ADVANCED_FACE('',(#6393),#6410,.T.);
#6393 = FACE_BOUND('',#6394,.T.);
#6394 = EDGE_LOOP('',(#6395,#6396,#6404));
#6395 = ORIENTED_EDGE('',*,*,#6188,.F.);
#6396 = ORIENTED_EDGE('',*,*,#6397,.T.);
#6397 = EDGE_CURVE('',#6189,#6398,#6400,.T.);
#6398 = VERTEX_POINT('',#6399);
#6399 = CARTESIAN_POINT('',(-3.650374889374,-11.15691280365,
    3.587500095367));
#6400 = LINE('',#6401,#6402);
#6401 = CARTESIAN_POINT('',(-1.576254487038,-11.97284221649,
    3.587500095367));
#6402 = VECTOR('',#6403,1.);
#6403 = DIRECTION('',(-0.93058398186,0.366078478889,0.));
#6404 = ORIENTED_EDGE('',*,*,#6405,.F.);
#6405 = EDGE_CURVE('',#6099,#6398,#6406,.T.);
#6406 = LINE('',#6407,#6408);
#6407 = CARTESIAN_POINT('',(-4.621344566345,-11.15691280365,
    3.587500095367));
#6408 = VECTOR('',#6409,1.);
#6409 = DIRECTION('',(1.,0.,0.));
#6410 = PLANE('',#6411);
#6411 = AXIS2_PLACEMENT_3D('',#6412,#6413,#6414);
#6412 = CARTESIAN_POINT('',(-3.08697505777,-11.5025189405,3.587500095367
    ));
#6413 = DIRECTION('',(0.,0.,1.));
#6414 = DIRECTION('',(1.,0.,-0.));
#6415 = ADVANCED_FACE('',(#6416),#6433,.T.);
#6416 = FACE_BOUND('',#6417,.T.);
#6417 = EDGE_LOOP('',(#6418,#6426,#6432));
#6418 = ORIENTED_EDGE('',*,*,#6419,.T.);
#6419 = EDGE_CURVE('',#6398,#6420,#6422,.T.);
#6420 = VERTEX_POINT('',#6421);
#6421 = CARTESIAN_POINT('',(-3.650374889374,-11.15691280365,
    19.08749961853));
#6422 = LINE('',#6423,#6424);
#6423 = CARTESIAN_POINT('',(-3.650374889374,-11.15691280365,
    3.587500095367));
#6424 = VECTOR('',#6425,1.);
#6425 = DIRECTION('',(0.,0.,1.));
#6426 = ORIENTED_EDGE('',*,*,#6427,.T.);
#6427 = EDGE_CURVE('',#6420,#6099,#6428,.T.);
#6428 = LINE('',#6429,#6430);
#6429 = CARTESIAN_POINT('',(-3.650374889374,-11.15691280365,
    19.08749961853));
#6430 = VECTOR('',#6431,1.);
#6431 = DIRECTION('',(-6.25206561185E-02,0.,-0.998043670166));
#6432 = ORIENTED_EDGE('',*,*,#6405,.T.);
#6433 = PLANE('',#6434);
#6434 = AXIS2_PLACEMENT_3D('',#6435,#6436,#6437);
#6435 = CARTESIAN_POINT('',(-3.900712946062,-11.15691280365,
    11.102353075151));
#6436 = DIRECTION('',(-0.,-1.,-0.));
#6437 = DIRECTION('',(0.,0.,-1.));
#6438 = ADVANCED_FACE('',(#6439),#6456,.T.);
#6439 = FACE_BOUND('',#6440,.T.);
#6440 = EDGE_LOOP('',(#6441,#6449,#6450));
#6441 = ORIENTED_EDGE('',*,*,#6442,.T.);
#6442 = EDGE_CURVE('',#6443,#6099,#6445,.T.);
#6443 = VERTEX_POINT('',#6444);
#6444 = CARTESIAN_POINT('',(-4.621344566345,-11.15691280365,
    19.08749961853));
#6445 = LINE('',#6446,#6447);
#6446 = CARTESIAN_POINT('',(-4.621344566345,-11.15691280365,
    19.08749961853));
#6447 = VECTOR('',#6448,1.);
#6448 = DIRECTION('',(0.,0.,-1.));
#6449 = ORIENTED_EDGE('',*,*,#6427,.F.);
#6450 = ORIENTED_EDGE('',*,*,#6451,.T.);
#6451 = EDGE_CURVE('',#6420,#6443,#6452,.T.);
#6452 = LINE('',#6453,#6454);
#6453 = CARTESIAN_POINT('',(-3.650374889374,-11.15691280365,
    19.08749961853));
#6454 = VECTOR('',#6455,1.);
#6455 = DIRECTION('',(-1.,0.,0.));
#6456 = PLANE('',#6457);
#6457 = AXIS2_PLACEMENT_3D('',#6458,#6459,#6460);
#6458 = CARTESIAN_POINT('',(-4.371006509657,-11.15691280365,
    11.572646638746));
#6459 = DIRECTION('',(-0.,-1.,-0.));
#6460 = DIRECTION('',(0.,0.,-1.));
#6461 = ADVANCED_FACE('',(#6462),#6479,.T.);
#6462 = FACE_BOUND('',#6463,.T.);
#6463 = EDGE_LOOP('',(#6464,#6472,#6478));
#6464 = ORIENTED_EDGE('',*,*,#6465,.T.);
#6465 = EDGE_CURVE('',#6398,#6466,#6468,.T.);
#6466 = VERTEX_POINT('',#6467);
#6467 = CARTESIAN_POINT('',(-1.326552629471,-7.147841930389,
    3.587500095367));
#6468 = LINE('',#6469,#6470);
#6469 = CARTESIAN_POINT('',(-3.650374889374,-11.15691280365,
    3.587500095367));
#6470 = VECTOR('',#6471,1.);
#6471 = DIRECTION('',(0.50148572648,0.865165918271,0.));
#6472 = ORIENTED_EDGE('',*,*,#6473,.T.);
#6473 = EDGE_CURVE('',#6466,#6420,#6474,.T.);
#6474 = LINE('',#6475,#6476);
#6475 = CARTESIAN_POINT('',(-1.326552629471,-7.147841930389,
    3.587500095367));
#6476 = VECTOR('',#6477,1.);
#6477 = DIRECTION('',(-0.143642230902,-0.247812362423,0.958100173537));
#6478 = ORIENTED_EDGE('',*,*,#6419,.F.);
#6479 = PLANE('',#6480);
#6480 = AXIS2_PLACEMENT_3D('',#6481,#6482,#6483);
#6481 = CARTESIAN_POINT('',(-2.984436418871,-10.00803211189,
    10.348493324441));
#6482 = DIRECTION('',(0.865165918271,-0.50148572648,0.));
#6483 = DIRECTION('',(0.50148572648,0.865165918271,0.));
#6484 = ADVANCED_FACE('',(#6485),#6502,.T.);
#6485 = FACE_BOUND('',#6486,.T.);
#6486 = EDGE_LOOP('',(#6487,#6495,#6496));
#6487 = ORIENTED_EDGE('',*,*,#6488,.T.);
#6488 = EDGE_CURVE('',#6489,#6420,#6491,.T.);
#6489 = VERTEX_POINT('',#6490);
#6490 = CARTESIAN_POINT('',(-1.326552629471,-7.147841930389,
    19.08749961853));
#6491 = LINE('',#6492,#6493);
#6492 = CARTESIAN_POINT('',(-1.326552629471,-7.147841930389,
    19.08749961853));
#6493 = VECTOR('',#6494,1.);
#6494 = DIRECTION('',(-0.50148572648,-0.865165918271,0.));
#6495 = ORIENTED_EDGE('',*,*,#6473,.F.);
#6496 = ORIENTED_EDGE('',*,*,#6497,.F.);
#6497 = EDGE_CURVE('',#6489,#6466,#6498,.T.);
#6498 = LINE('',#6499,#6500);
#6499 = CARTESIAN_POINT('',(-1.326552629471,-7.147841930389,
    19.08749961853));
#6500 = VECTOR('',#6501,1.);
#6501 = DIRECTION('',(0.,0.,-1.));
#6502 = PLANE('',#6503);
#6503 = AXIS2_PLACEMENT_3D('',#6504,#6505,#6506);
#6504 = CARTESIAN_POINT('',(-1.992491099974,-8.296722622147,
    12.326506389457));
#6505 = DIRECTION('',(0.865165918271,-0.50148572648,0.));
#6506 = DIRECTION('',(0.50148572648,0.865165918271,0.));
#6507 = ADVANCED_FACE('',(#6508),#6525,.T.);
#6508 = FACE_BOUND('',#6509,.T.);
#6509 = EDGE_LOOP('',(#6510,#6518,#6524));
#6510 = ORIENTED_EDGE('',*,*,#6511,.T.);
#6511 = EDGE_CURVE('',#6466,#6512,#6514,.T.);
#6512 = VERTEX_POINT('',#6513);
#6513 = CARTESIAN_POINT('',(-1.017899632454,-6.839189052582,
    3.587500095367));
#6514 = LINE('',#6515,#6516);
#6515 = CARTESIAN_POINT('',(-1.326552629471,-7.147841930389,
    3.587500095367));
#6516 = VECTOR('',#6517,1.);
#6517 = DIRECTION('',(0.707106917737,0.707106644636,0.));
#6518 = ORIENTED_EDGE('',*,*,#6519,.T.);
#6519 = EDGE_CURVE('',#6512,#6489,#6520,.T.);
#6520 = LINE('',#6521,#6522);
#6521 = CARTESIAN_POINT('',(-1.017899632454,-6.839189052582,
    3.587500095367));
#6522 = VECTOR('',#6523,1.);
#6523 = DIRECTION('',(-1.99052057218E-02,-1.990519803392E-02,
    0.999603704413));
#6524 = ORIENTED_EDGE('',*,*,#6497,.T.);
#6525 = PLANE('',#6526);
#6526 = AXIS2_PLACEMENT_3D('',#6527,#6528,#6529);
#6527 = CARTESIAN_POINT('',(-1.248303084271,-7.069592415411,
    11.229910818573));
#6528 = DIRECTION('',(0.707106644636,-0.707106917737,-0.));
#6529 = DIRECTION('',(-0.707106917737,-0.707106644636,0.));
#6530 = ADVANCED_FACE('',(#6531),#6548,.T.);
#6531 = FACE_BOUND('',#6532,.T.);
#6532 = EDGE_LOOP('',(#6533,#6541,#6542));
#6533 = ORIENTED_EDGE('',*,*,#6534,.T.);
#6534 = EDGE_CURVE('',#6535,#6489,#6537,.T.);
#6535 = VERTEX_POINT('',#6536);
#6536 = CARTESIAN_POINT('',(-1.017899632454,-6.839189052582,
    19.08749961853));
#6537 = LINE('',#6538,#6539);
#6538 = CARTESIAN_POINT('',(-1.017899632454,-6.839189052582,
    19.08749961853));
#6539 = VECTOR('',#6540,1.);
#6540 = DIRECTION('',(-0.707106917737,-0.707106644636,0.));
#6541 = ORIENTED_EDGE('',*,*,#6519,.F.);
#6542 = ORIENTED_EDGE('',*,*,#6543,.F.);
#6543 = EDGE_CURVE('',#6535,#6512,#6544,.T.);
#6544 = LINE('',#6545,#6546);
#6545 = CARTESIAN_POINT('',(-1.017899632454,-6.839189052582,
    19.08749961853));
#6546 = VECTOR('',#6547,1.);
#6547 = DIRECTION('',(0.,0.,-1.));
#6548 = PLANE('',#6549);
#6549 = AXIS2_PLACEMENT_3D('',#6550,#6551,#6552);
#6550 = CARTESIAN_POINT('',(-1.096149177654,-6.91743856756,
    11.445088895325));
#6551 = DIRECTION('',(0.707106644636,-0.707106917737,-0.));
#6552 = DIRECTION('',(-0.707106917737,-0.707106644636,0.));
#6553 = ADVANCED_FACE('',(#6554),#6578,.T.);
#6554 = FACE_BOUND('',#6555,.T.);
#6555 = EDGE_LOOP('',(#6556,#6566,#6572));
#6556 = ORIENTED_EDGE('',*,*,#6557,.T.);
#6557 = EDGE_CURVE('',#6558,#6560,#6562,.T.);
#6558 = VERTEX_POINT('',#6559);
#6559 = CARTESIAN_POINT('',(-0.639878451824,-6.620938301086,
    3.587500095367));
#6560 = VERTEX_POINT('',#6561);
#6561 = CARTESIAN_POINT('',(-0.639878451824,-6.620938301086,
    19.08749961853));
#6562 = LINE('',#6563,#6564);
#6563 = CARTESIAN_POINT('',(-0.639878451824,-6.620938301086,
    3.587500095367));
#6564 = VECTOR('',#6565,1.);
#6565 = DIRECTION('',(0.,0.,1.));
#6566 = ORIENTED_EDGE('',*,*,#6567,.T.);
#6567 = EDGE_CURVE('',#6560,#6512,#6568,.T.);
#6568 = LINE('',#6569,#6570);
#6569 = CARTESIAN_POINT('',(-0.639878451824,-6.620938301086,
    19.08749961853));
#6570 = VECTOR('',#6571,1.);
#6571 = DIRECTION('',(-2.437879896936E-02,-1.407511395725E-02,
    -0.999603704139));
#6572 = ORIENTED_EDGE('',*,*,#6573,.T.);
#6573 = EDGE_CURVE('',#6512,#6558,#6574,.T.);
#6574 = LINE('',#6575,#6576);
#6575 = CARTESIAN_POINT('',(-1.017899632454,-6.839189052582,
    3.587500095367));
#6576 = VECTOR('',#6577,1.);
#6577 = DIRECTION('',(0.866025283653,0.500000208074,0.));
#6578 = PLANE('',#6579);
#6579 = AXIS2_PLACEMENT_3D('',#6580,#6581,#6582);
#6580 = CARTESIAN_POINT('',(-0.73571418285,-6.676269116893,
    11.22991078184));
#6581 = DIRECTION('',(0.500000208074,-0.866025283653,-0.));
#6582 = DIRECTION('',(-0.866025283653,-0.500000208074,0.));
#6583 = ADVANCED_FACE('',(#6584),#6594,.T.);
#6584 = FACE_BOUND('',#6585,.T.);
#6585 = EDGE_LOOP('',(#6586,#6587,#6588));
#6586 = ORIENTED_EDGE('',*,*,#6543,.T.);
#6587 = ORIENTED_EDGE('',*,*,#6567,.F.);
#6588 = ORIENTED_EDGE('',*,*,#6589,.T.);
#6589 = EDGE_CURVE('',#6560,#6535,#6590,.T.);
#6590 = LINE('',#6591,#6592);
#6591 = CARTESIAN_POINT('',(-0.639878451824,-6.620938301086,
    19.08749961853));
#6592 = VECTOR('',#6593,1.);
#6593 = DIRECTION('',(-0.866025283653,-0.500000208074,0.));
#6594 = PLANE('',#6595);
#6595 = AXIS2_PLACEMENT_3D('',#6596,#6597,#6598);
#6596 = CARTESIAN_POINT('',(-0.922063901428,-6.783858236775,
    11.445088932058));
#6597 = DIRECTION('',(0.500000208074,-0.866025283653,-0.));
#6598 = DIRECTION('',(-0.866025283653,-0.500000208074,0.));
#6599 = ADVANCED_FACE('',(#6600),#6610,.T.);
#6600 = FACE_BOUND('',#6601,.T.);
#6601 = EDGE_LOOP('',(#6602,#6603,#6604));
#6602 = ORIENTED_EDGE('',*,*,#6465,.F.);
#6603 = ORIENTED_EDGE('',*,*,#6397,.F.);
#6604 = ORIENTED_EDGE('',*,*,#6605,.T.);
#6605 = EDGE_CURVE('',#6189,#6466,#6606,.T.);
#6606 = LINE('',#6607,#6608);
#6607 = CARTESIAN_POINT('',(-1.576254487038,-11.97284221649,
    3.587500095367));
#6608 = VECTOR('',#6609,1.);
#6609 = DIRECTION('',(5.168251454556E-02,0.998663565817,0.));
#6610 = PLANE('',#6611);
#6611 = AXIS2_PLACEMENT_3D('',#6612,#6613,#6614);
#6612 = CARTESIAN_POINT('',(-2.08379719123,-9.780736176553,
    3.587500095367));
#6613 = DIRECTION('',(0.,0.,1.));
#6614 = DIRECTION('',(1.,0.,-0.));
#6615 = ADVANCED_FACE('',(#6616),#6626,.T.);
#6616 = FACE_BOUND('',#6617,.T.);
#6617 = EDGE_LOOP('',(#6618,#6624,#6625));
#6618 = ORIENTED_EDGE('',*,*,#6619,.T.);
#6619 = EDGE_CURVE('',#4509,#6466,#6620,.T.);
#6620 = LINE('',#6621,#6622);
#6621 = CARTESIAN_POINT('',(1.576254487038,-11.97284221649,
    3.587500095367));
#6622 = VECTOR('',#6623,1.);
#6623 = DIRECTION('',(-0.515514840105,0.856880650751,0.));
#6624 = ORIENTED_EDGE('',*,*,#6605,.F.);
#6625 = ORIENTED_EDGE('',*,*,#6239,.F.);
#6626 = PLANE('',#6627);
#6627 = AXIS2_PLACEMENT_3D('',#6628,#6629,#6630);
#6628 = CARTESIAN_POINT('',(-0.463418234516,-10.11895455596,
    3.587500095367));
#6629 = DIRECTION('',(0.,0.,1.));
#6630 = DIRECTION('',(1.,0.,-0.));
#6631 = ADVANCED_FACE('',(#6632),#6642,.T.);
#6632 = FACE_BOUND('',#6633,.T.);
#6633 = EDGE_LOOP('',(#6634,#6635,#6636));
#6634 = ORIENTED_EDGE('',*,*,#6511,.F.);
#6635 = ORIENTED_EDGE('',*,*,#6619,.F.);
#6636 = ORIENTED_EDGE('',*,*,#6637,.T.);
#6637 = EDGE_CURVE('',#4509,#6512,#6638,.T.);
#6638 = LINE('',#6639,#6640);
#6639 = CARTESIAN_POINT('',(1.576254487038,-11.97284221649,
    3.587500095367));
#6640 = VECTOR('',#6641,1.);
#6641 = DIRECTION('',(-0.451010412379,0.892518687718,0.));
#6642 = PLANE('',#6643);
#6643 = AXIS2_PLACEMENT_3D('',#6644,#6645,#6646);
#6644 = CARTESIAN_POINT('',(0.15205149173,-9.390442412051,3.587500095367
    ));
#6645 = DIRECTION('',(0.,0.,1.));
#6646 = DIRECTION('',(1.,0.,-0.));
#6647 = ADVANCED_FACE('',(#6648),#6658,.T.);
#6648 = FACE_BOUND('',#6649,.T.);
#6649 = EDGE_LOOP('',(#6650,#6651,#6652));
#6650 = ORIENTED_EDGE('',*,*,#6573,.F.);
#6651 = ORIENTED_EDGE('',*,*,#6637,.F.);
#6652 = ORIENTED_EDGE('',*,*,#6653,.T.);
#6653 = EDGE_CURVE('',#4509,#6558,#6654,.T.);
#6654 = LINE('',#6655,#6656);
#6655 = CARTESIAN_POINT('',(1.576254487038,-11.97284221649,
    3.587500095367));
#6656 = VECTOR('',#6657,1.);
#6657 = DIRECTION('',(-0.38258054143,0.92392214462,0.));
#6658 = PLANE('',#6659);
#6659 = AXIS2_PLACEMENT_3D('',#6660,#6661,#6662);
#6660 = CARTESIAN_POINT('',(0.330190741134,-9.255762686226,
    3.587500095367));
#6661 = DIRECTION('',(0.,0.,1.));
#6662 = DIRECTION('',(1.,0.,-0.));
#6663 = ADVANCED_FACE('',(#6664),#6674,.T.);
#6664 = FACE_BOUND('',#6665,.T.);
#6665 = EDGE_LOOP('',(#6666,#6672,#6673));
#6666 = ORIENTED_EDGE('',*,*,#6667,.T.);
#6667 = EDGE_CURVE('',#4334,#6558,#6668,.T.);
#6668 = LINE('',#6669,#6670);
#6669 = CARTESIAN_POINT('',(-0.218250632286,-6.507963657379,
    3.587500095367));
#6670 = VECTOR('',#6671,1.);
#6671 = DIRECTION('',(-0.965925935134,-0.258818638886,0.));
#6672 = ORIENTED_EDGE('',*,*,#6653,.F.);
#6673 = ORIENTED_EDGE('',*,*,#4508,.T.);
#6674 = PLANE('',#6675);
#6675 = AXIS2_PLACEMENT_3D('',#6676,#6677,#6678);
#6676 = CARTESIAN_POINT('',(0.536708090859,-9.170221494609,
    3.587500095367));
#6677 = DIRECTION('',(0.,0.,1.));
#6678 = DIRECTION('',(1.,0.,-0.));
#6679 = ADVANCED_FACE('',(#6680),#6690,.T.);
#6680 = FACE_BOUND('',#6681,.T.);
#6681 = EDGE_LOOP('',(#6682,#6683,#6684));
#6682 = ORIENTED_EDGE('',*,*,#4493,.F.);
#6683 = ORIENTED_EDGE('',*,*,#4516,.F.);
#6684 = ORIENTED_EDGE('',*,*,#6685,.T.);
#6685 = EDGE_CURVE('',#4509,#4449,#6686,.T.);
#6686 = LINE('',#6687,#6688);
#6687 = CARTESIAN_POINT('',(1.576254487038,-11.97284221649,
    3.587500095367));
#6688 = VECTOR('',#6689,1.);
#6689 = DIRECTION('',(-0.172343337874,0.985036940368,0.));
#6690 = PLANE('',#6691);
#6691 = AXIS2_PLACEMENT_3D('',#6692,#6693,#6694);
#6692 = CARTESIAN_POINT('',(0.979075661695,-9.16552549584,3.587500095367
    ));
#6693 = DIRECTION('',(0.,0.,1.));
#6694 = DIRECTION('',(1.,0.,-0.));
#6695 = ADVANCED_FACE('',(#6696),#6706,.T.);
#6696 = FACE_BOUND('',#6697,.T.);
#6697 = EDGE_LOOP('',(#6698,#6699,#6700));
#6698 = ORIENTED_EDGE('',*,*,#4456,.F.);
#6699 = ORIENTED_EDGE('',*,*,#6685,.F.);
#6700 = ORIENTED_EDGE('',*,*,#6701,.T.);
#6701 = EDGE_CURVE('',#4509,#4403,#6702,.T.);
#6702 = LINE('',#6703,#6704);
#6703 = CARTESIAN_POINT('',(1.576254487038,-11.97284221649,
    3.587500095367));
#6704 = VECTOR('',#6705,1.);
#6705 = DIRECTION('',(-0.108125990092,0.994137198915,0.));
#6706 = PLANE('',#6707);
#6707 = AXIS2_PLACEMENT_3D('',#6708,#6709,#6710);
#6708 = CARTESIAN_POINT('',(1.185482129442,-9.246416611951,
    3.587500095367));
#6709 = DIRECTION('',(0.,0.,1.));
#6710 = DIRECTION('',(1.,0.,-0.));
#6711 = ADVANCED_FACE('',(#6712),#6722,.T.);
#6712 = FACE_BOUND('',#6713,.T.);
#6713 = EDGE_LOOP('',(#6714,#6715,#6716));
#6714 = ORIENTED_EDGE('',*,*,#4410,.F.);
#6715 = ORIENTED_EDGE('',*,*,#6701,.F.);
#6716 = ORIENTED_EDGE('',*,*,#6717,.T.);
#6717 = EDGE_CURVE('',#4509,#4301,#6718,.T.);
#6718 = LINE('',#6719,#6720);
#6719 = CARTESIAN_POINT('',(1.576254487038,-11.97284221649,
    3.587500095367));
#6720 = VECTOR('',#6721,1.);
#6721 = DIRECTION('',(-5.168251454556E-02,0.998663565817,0.));
#6722 = PLANE('',#6723);
#6723 = AXIS2_PLACEMENT_3D('',#6724,#6725,#6726);
#6724 = CARTESIAN_POINT('',(1.363328191693,-9.376544690273,
    3.587500095367));
#6725 = DIRECTION('',(0.,0.,1.));
#6726 = DIRECTION('',(1.,0.,-0.));
#6727 = ADVANCED_FACE('',(#6728),#6738,.T.);
#6728 = FACE_BOUND('',#6729,.T.);
#6729 = EDGE_LOOP('',(#6730,#6731,#6732));
#6730 = ORIENTED_EDGE('',*,*,#4300,.F.);
#6731 = ORIENTED_EDGE('',*,*,#6717,.F.);
#6732 = ORIENTED_EDGE('',*,*,#6733,.T.);
#6733 = EDGE_CURVE('',#4509,#4279,#6734,.T.);
#6734 = LINE('',#6735,#6736);
#6735 = CARTESIAN_POINT('',(1.576254487038,-11.97284221649,
    3.587500095367));
#6736 = VECTOR('',#6737,1.);
#6737 = DIRECTION('',(0.93058398186,0.366078478889,0.));
#6738 = PLANE('',#6739);
#6739 = AXIS2_PLACEMENT_3D('',#6740,#6741,#6742);
#6740 = CARTESIAN_POINT('',(2.08379719123,-9.780736176553,3.587500095367
    ));
#6741 = DIRECTION('',(0.,0.,1.));
#6742 = DIRECTION('',(1.,0.,-0.));
#6743 = ADVANCED_FACE('',(#6744),#6754,.T.);
#6744 = FACE_BOUND('',#6745,.T.);
#6745 = EDGE_LOOP('',(#6746,#6752,#6753));
#6746 = ORIENTED_EDGE('',*,*,#6747,.T.);
#6747 = EDGE_CURVE('',#4922,#4279,#6748,.T.);
#6748 = LINE('',#6749,#6750);
#6749 = CARTESIAN_POINT('',(4.621344566345,-11.15691280365,
    3.587500095367));
#6750 = VECTOR('',#6751,1.);
#6751 = DIRECTION('',(-1.,0.,0.));
#6752 = ORIENTED_EDGE('',*,*,#6733,.F.);
#6753 = ORIENTED_EDGE('',*,*,#6260,.F.);
#6754 = PLANE('',#6755);
#6755 = AXIS2_PLACEMENT_3D('',#6756,#6757,#6758);
#6756 = CARTESIAN_POINT('',(3.08697505777,-11.5025189405,3.587500095367)
  );
#6757 = DIRECTION('',(0.,0.,1.));
#6758 = DIRECTION('',(1.,0.,-0.));
#6759 = ADVANCED_FACE('',(#6760),#6770,.T.);
#6760 = FACE_BOUND('',#6761,.T.);
#6761 = EDGE_LOOP('',(#6762,#6763,#6769));
#6762 = ORIENTED_EDGE('',*,*,#6061,.F.);
#6763 = ORIENTED_EDGE('',*,*,#6764,.T.);
#6764 = EDGE_CURVE('',#6014,#1023,#6765,.T.);
#6765 = LINE('',#6766,#6767);
#6766 = CARTESIAN_POINT('',(-9.580657958984,-7.351497173309,
    3.587500095367));
#6767 = VECTOR('',#6768,1.);
#6768 = DIRECTION('',(0.674009735076,-0.674009735076,-0.302360305011));
#6769 = ORIENTED_EDGE('',*,*,#6149,.F.);
#6770 = PLANE('',#6771);
#6771 = AXIS2_PLACEMENT_3D('',#6772,#6773,#6774);
#6772 = CARTESIAN_POINT('',(-8.316666438984,-8.61548869331,
    3.298799337771));
#6773 = DIRECTION('',(-0.707106781187,-0.707106781187,3.473438926207E-16
    ));
#6774 = DIRECTION('',(-0.707106781187,0.707106781187,0.));
#6775 = ADVANCED_FACE('',(#6776),#6791,.T.);
#6776 = FACE_BOUND('',#6777,.T.);
#6777 = EDGE_LOOP('',(#6778,#6784,#6785));
#6778 = ORIENTED_EDGE('',*,*,#6779,.T.);
#6779 = EDGE_CURVE('',#3752,#1023,#6780,.T.);
#6780 = LINE('',#6781,#6782);
#6781 = CARTESIAN_POINT('',(-9.580657958984,-7.351497173309,
    2.587500095367));
#6782 = VECTOR('',#6783,1.);
#6783 = DIRECTION('',(0.707106781187,-0.707106781187,0.));
#6784 = ORIENTED_EDGE('',*,*,#6764,.F.);
#6785 = ORIENTED_EDGE('',*,*,#6786,.T.);
#6786 = EDGE_CURVE('',#6014,#3752,#6787,.T.);
#6787 = LINE('',#6788,#6789);
#6788 = CARTESIAN_POINT('',(-9.580657958984,-7.351497173309,
    3.587500095367));
#6789 = VECTOR('',#6790,1.);
#6790 = DIRECTION('',(0.,0.,-1.));
#6791 = PLANE('',#6792);
#6792 = AXIS2_PLACEMENT_3D('',#6793,#6794,#6795);
#6793 = CARTESIAN_POINT('',(-8.61548869331,-8.316666438984,
    2.876200852964));
#6794 = DIRECTION('',(-0.707106781187,-0.707106781187,3.473438926207E-16
    ));
#6795 = DIRECTION('',(-0.707106781187,0.707106781187,0.));
#6796 = ADVANCED_FACE('',(#6797),#6807,.T.);
#6797 = FACE_BOUND('',#6798,.T.);
#6798 = EDGE_LOOP('',(#6799,#6800,#6806));
#6799 = ORIENTED_EDGE('',*,*,#5778,.F.);
#6800 = ORIENTED_EDGE('',*,*,#6801,.T.);
#6801 = EDGE_CURVE('',#5779,#5991,#6802,.T.);
#6802 = LINE('',#6803,#6804);
#6803 = CARTESIAN_POINT('',(-4.756151676178,-4.44749879837,
    19.08749961853));
#6804 = VECTOR('',#6805,1.);
#6805 = DIRECTION('',(-2.437880281101E-02,1.407511395593E-02,
    -0.999603704045));
#6806 = ORIENTED_EDGE('',*,*,#6348,.F.);
#6807 = PLANE('',#6808);
#6808 = AXIS2_PLACEMENT_3D('',#6809,#6810,#6811);
#6809 = CARTESIAN_POINT('',(-4.851987422472,-4.392167982473,
    11.229910769299));
#6810 = DIRECTION('',(-0.500000148946,-0.866025317791,-0.));
#6811 = DIRECTION('',(-0.866025317791,0.500000148946,0.));
#6812 = ADVANCED_FACE('',(#6813),#6823,.T.);
#6813 = FACE_BOUND('',#6814,.T.);
#6814 = EDGE_LOOP('',(#6815,#6816,#6817));
#6815 = ORIENTED_EDGE('',*,*,#5990,.F.);
#6816 = ORIENTED_EDGE('',*,*,#6801,.F.);
#6817 = ORIENTED_EDGE('',*,*,#6818,.T.);
#6818 = EDGE_CURVE('',#5779,#5969,#6819,.T.);
#6819 = LINE('',#6820,#6821);
#6820 = CARTESIAN_POINT('',(-4.756151676178,-4.44749879837,
    19.08749961853));
#6821 = VECTOR('',#6822,1.);
#6822 = DIRECTION('',(-0.866025317791,0.500000148946,0.));
#6823 = PLANE('',#6824);
#6824 = AXIS2_PLACEMENT_3D('',#6825,#6826,#6827);
#6825 = CARTESIAN_POINT('',(-5.038337170118,-4.284578862773,
    11.445088944599));
#6826 = DIRECTION('',(-0.500000148946,-0.866025317791,-0.));
#6827 = DIRECTION('',(-0.866025317791,0.500000148946,0.));
#6828 = ADVANCED_FACE('',(#6829),#6844,.T.);
#6829 = FACE_BOUND('',#6830,.T.);
#6830 = EDGE_LOOP('',(#6831,#6837,#6843));
#6831 = ORIENTED_EDGE('',*,*,#6832,.T.);
#6832 = EDGE_CURVE('',#5853,#338,#6833,.T.);
#6833 = LINE('',#6834,#6835);
#6834 = CARTESIAN_POINT('',(-11.15691280365,-4.621344566345,
    19.08749961853));
#6835 = VECTOR('',#6836,1.);
#6836 = DIRECTION('',(0.,1.,0.));
#6837 = ORIENTED_EDGE('',*,*,#6838,.T.);
#6838 = EDGE_CURVE('',#338,#4159,#6839,.T.);
#6839 = LINE('',#6840,#6841);
#6840 = CARTESIAN_POINT('',(-11.15691280365,-3.650374889374,
    19.08749961853));
#6841 = VECTOR('',#6842,1.);
#6842 = DIRECTION('',(0.,-6.25206561185E-02,-0.998043670166));
#6843 = ORIENTED_EDGE('',*,*,#5852,.F.);
#6844 = PLANE('',#6845);
#6845 = AXIS2_PLACEMENT_3D('',#6846,#6847,#6848);
#6846 = CARTESIAN_POINT('',(-11.15691280365,-4.371006509657,
    11.572646638746));
#6847 = DIRECTION('',(-1.,-0.,-0.));
#6848 = DIRECTION('',(0.,0.,-1.));
#6849 = ADVANCED_FACE('',(#6850),#6867,.T.);
#6850 = FACE_BOUND('',#6851,.T.);
#6851 = EDGE_LOOP('',(#6852,#6860,#6861));
#6852 = ORIENTED_EDGE('',*,*,#6853,.T.);
#6853 = EDGE_CURVE('',#6854,#4159,#6856,.T.);
#6854 = VERTEX_POINT('',#6855);
#6855 = CARTESIAN_POINT('',(-11.15691280365,-3.650374889374,
    3.587500095367));
#6856 = LINE('',#6857,#6858);
#6857 = CARTESIAN_POINT('',(-11.15691280365,-3.650374889374,
    3.587500095367));
#6858 = VECTOR('',#6859,1.);
#6859 = DIRECTION('',(0.,-1.,0.));
#6860 = ORIENTED_EDGE('',*,*,#6838,.F.);
#6861 = ORIENTED_EDGE('',*,*,#6862,.T.);
#6862 = EDGE_CURVE('',#338,#6854,#6863,.T.);
#6863 = LINE('',#6864,#6865);
#6864 = CARTESIAN_POINT('',(-11.15691280365,-3.650374889374,
    19.08749961853));
#6865 = VECTOR('',#6866,1.);
#6866 = DIRECTION('',(0.,0.,-1.));
#6867 = PLANE('',#6868);
#6868 = AXIS2_PLACEMENT_3D('',#6869,#6870,#6871);
#6869 = CARTESIAN_POINT('',(-11.15691280365,-3.900712946062,
    11.102353075151));
#6870 = DIRECTION('',(-1.,-0.,-0.));
#6871 = DIRECTION('',(0.,0.,-1.));
#6872 = ADVANCED_FACE('',(#6873),#6878,.T.);
#6873 = FACE_BOUND('',#6874,.T.);
#6874 = EDGE_LOOP('',(#6875,#6876,#6877));
#6875 = ORIENTED_EDGE('',*,*,#6013,.F.);
#6876 = ORIENTED_EDGE('',*,*,#4253,.T.);
#6877 = ORIENTED_EDGE('',*,*,#6786,.F.);
#6878 = PLANE('',#6879);
#6879 = AXIS2_PLACEMENT_3D('',#6880,#6881,#6882);
#6880 = CARTESIAN_POINT('',(-10.26313573768,-6.169411362116,
    3.298799332158));
#6881 = DIRECTION('',(-0.866025334818,-0.500000119454,3.473438831292E-16
    ));
#6882 = DIRECTION('',(0.500000119454,-0.866025334818,-2.465190328816E-32
    ));
#6883 = ADVANCED_FACE('',(#6884),#6901,.T.);
#6884 = FACE_BOUND('',#6885,.T.);
#6885 = EDGE_LOOP('',(#6886,#6887,#6895));
#6886 = ORIENTED_EDGE('',*,*,#5287,.F.);
#6887 = ORIENTED_EDGE('',*,*,#6888,.F.);
#6888 = EDGE_CURVE('',#6889,#5288,#6891,.T.);
#6889 = VERTEX_POINT('',#6890);
#6890 = CARTESIAN_POINT('',(6.839189052582,-1.017899632454,
    19.08749961853));
#6891 = LINE('',#6892,#6893);
#6892 = CARTESIAN_POINT('',(6.839189052582,-1.017899632454,
    19.08749961853));
#6893 = VECTOR('',#6894,1.);
#6894 = DIRECTION('',(1.990519803392E-02,-1.99052057218E-02,
    -0.999603704413));
#6895 = ORIENTED_EDGE('',*,*,#6896,.T.);
#6896 = EDGE_CURVE('',#6889,#5266,#6897,.T.);
#6897 = LINE('',#6898,#6899);
#6898 = CARTESIAN_POINT('',(6.839189052582,-1.017899632454,
    19.08749961853));
#6899 = VECTOR('',#6900,1.);
#6900 = DIRECTION('',(0.707106644636,-0.707106917737,0.));
#6901 = PLANE('',#6902);
#6902 = AXIS2_PLACEMENT_3D('',#6903,#6904,#6905);
#6903 = CARTESIAN_POINT('',(7.069592415411,-1.248303084271,
    11.445088895325));
#6904 = DIRECTION('',(0.707106917737,0.707106644636,0.));
#6905 = DIRECTION('',(-0.707106644636,0.707106917737,0.));
#6906 = ADVANCED_FACE('',(#6907),#6931,.T.);
#6907 = FACE_BOUND('',#6908,.T.);
#6908 = EDGE_LOOP('',(#6909,#6919,#6925));
#6909 = ORIENTED_EDGE('',*,*,#6910,.T.);
#6910 = EDGE_CURVE('',#6911,#6913,#6915,.T.);
#6911 = VERTEX_POINT('',#6912);
#6912 = CARTESIAN_POINT('',(6.839189052582,-1.017899632454,
    3.587500095367));
#6913 = VERTEX_POINT('',#6914);
#6914 = CARTESIAN_POINT('',(6.620938301086,-0.639878451824,
    3.587500095367));
#6915 = LINE('',#6916,#6917);
#6916 = CARTESIAN_POINT('',(6.839189052582,-1.017899632454,
    3.587500095367));
#6917 = VECTOR('',#6918,1.);
#6918 = DIRECTION('',(-0.500000208074,0.866025283653,0.));
#6919 = ORIENTED_EDGE('',*,*,#6920,.T.);
#6920 = EDGE_CURVE('',#6913,#6889,#6921,.T.);
#6921 = LINE('',#6922,#6923);
#6922 = CARTESIAN_POINT('',(6.620938301086,-0.639878451824,
    3.587500095367));
#6923 = VECTOR('',#6924,1.);
#6924 = DIRECTION('',(1.407511395725E-02,-2.437879896936E-02,
    0.999603704139));
#6925 = ORIENTED_EDGE('',*,*,#6926,.T.);
#6926 = EDGE_CURVE('',#6889,#6911,#6927,.T.);
#6927 = LINE('',#6928,#6929);
#6928 = CARTESIAN_POINT('',(6.839189052582,-1.017899632454,
    19.08749961853));
#6929 = VECTOR('',#6930,1.);
#6930 = DIRECTION('',(0.,0.,-1.));
#6931 = PLANE('',#6932);
#6932 = AXIS2_PLACEMENT_3D('',#6933,#6934,#6935);
#6933 = CARTESIAN_POINT('',(6.783858236775,-0.922063901428,
    11.22991078184));
#6934 = DIRECTION('',(0.866025283653,0.500000208074,0.));
#6935 = DIRECTION('',(-0.500000208074,0.866025283653,0.));
#6936 = ADVANCED_FACE('',(#6937),#6954,.T.);
#6937 = FACE_BOUND('',#6938,.T.);
#6938 = EDGE_LOOP('',(#6939,#6947,#6948));
#6939 = ORIENTED_EDGE('',*,*,#6940,.T.);
#6940 = EDGE_CURVE('',#6941,#6889,#6943,.T.);
#6941 = VERTEX_POINT('',#6942);
#6942 = CARTESIAN_POINT('',(6.620938301086,-0.639878451824,
    19.08749961853));
#6943 = LINE('',#6944,#6945);
#6944 = CARTESIAN_POINT('',(6.620938301086,-0.639878451824,
    19.08749961853));
#6945 = VECTOR('',#6946,1.);
#6946 = DIRECTION('',(0.500000208074,-0.866025283653,0.));
#6947 = ORIENTED_EDGE('',*,*,#6920,.F.);
#6948 = ORIENTED_EDGE('',*,*,#6949,.T.);
#6949 = EDGE_CURVE('',#6913,#6941,#6950,.T.);
#6950 = LINE('',#6951,#6952);
#6951 = CARTESIAN_POINT('',(6.620938301086,-0.639878451824,
    3.587500095367));
#6952 = VECTOR('',#6953,1.);
#6953 = DIRECTION('',(0.,0.,1.));
#6954 = PLANE('',#6955);
#6955 = AXIS2_PLACEMENT_3D('',#6956,#6957,#6958);
#6956 = CARTESIAN_POINT('',(6.676269116893,-0.73571418285,
    11.445088932058));
#6957 = DIRECTION('',(0.866025283653,0.500000208074,0.));
#6958 = DIRECTION('',(-0.500000208074,0.866025283653,0.));
#6959 = ADVANCED_FACE('',(#6960),#6977,.T.);
#6960 = FACE_BOUND('',#6961,.T.);
#6961 = EDGE_LOOP('',(#6962,#6970,#6976));
#6962 = ORIENTED_EDGE('',*,*,#6963,.T.);
#6963 = EDGE_CURVE('',#6913,#6964,#6966,.T.);
#6964 = VERTEX_POINT('',#6965);
#6965 = CARTESIAN_POINT('',(6.507963657379,-0.218250632286,
    3.587500095367));
#6966 = LINE('',#6967,#6968);
#6967 = CARTESIAN_POINT('',(6.620938301086,-0.639878451824,
    3.587500095367));
#6968 = VECTOR('',#6969,1.);
#6969 = DIRECTION('',(-0.258818638886,0.965925935134,0.));
#6970 = ORIENTED_EDGE('',*,*,#6971,.T.);
#6971 = EDGE_CURVE('',#6964,#6941,#6972,.T.);
#6972 = LINE('',#6973,#6974);
#6973 = CARTESIAN_POINT('',(6.507963657379,-0.218250632286,
    3.587500095367));
#6974 = VECTOR('',#6975,1.);
#6975 = DIRECTION('',(7.285798440306E-03,-2.719101569322E-02,
    0.999603704378));
#6976 = ORIENTED_EDGE('',*,*,#6949,.F.);
#6977 = PLANE('',#6978);
#6978 = AXIS2_PLACEMENT_3D('',#6979,#6980,#6981);
#6979 = CARTESIAN_POINT('',(6.592297028913,-0.53298758907,
    11.229910813902));
#6980 = DIRECTION('',(0.965925935134,0.258818638886,0.));
#6981 = DIRECTION('',(-0.258818638886,0.965925935134,0.));
#6982 = ADVANCED_FACE('',(#6983),#7000,.T.);
#6983 = FACE_BOUND('',#6984,.T.);
#6984 = EDGE_LOOP('',(#6985,#6993,#6994));
#6985 = ORIENTED_EDGE('',*,*,#6986,.T.);
#6986 = EDGE_CURVE('',#6987,#6941,#6989,.T.);
#6987 = VERTEX_POINT('',#6988);
#6988 = CARTESIAN_POINT('',(6.507963657379,-0.218250632286,
    19.08749961853));
#6989 = LINE('',#6990,#6991);
#6990 = CARTESIAN_POINT('',(6.507963657379,-0.218250632286,
    19.08749961853));
#6991 = VECTOR('',#6992,1.);
#6992 = DIRECTION('',(0.258818638886,-0.965925935134,0.));
#6993 = ORIENTED_EDGE('',*,*,#6971,.F.);
#6994 = ORIENTED_EDGE('',*,*,#6995,.F.);
#6995 = EDGE_CURVE('',#6987,#6964,#6996,.T.);
#6996 = LINE('',#6997,#6998);
#6997 = CARTESIAN_POINT('',(6.507963657379,-0.218250632286,
    19.08749961853));
#6998 = VECTOR('',#6999,1.);
#6999 = DIRECTION('',(0.,0.,-1.));
#7000 = PLANE('',#7001);
#7001 = AXIS2_PLACEMENT_3D('',#7002,#7003,#7004);
#7002 = CARTESIAN_POINT('',(6.536604929552,-0.32514149504,
    11.445088899996));
#7003 = DIRECTION('',(0.965925935134,0.258818638886,0.));
#7004 = DIRECTION('',(-0.258818638886,0.965925935134,0.));
#7005 = ADVANCED_FACE('',(#7006),#7023,.T.);
#7006 = FACE_BOUND('',#7007,.T.);
#7007 = EDGE_LOOP('',(#7008,#7016,#7022));
#7008 = ORIENTED_EDGE('',*,*,#7009,.T.);
#7009 = EDGE_CURVE('',#6964,#7010,#7012,.T.);
#7010 = VERTEX_POINT('',#7011);
#7011 = CARTESIAN_POINT('',(6.507963657379,0.218250632286,3.587500095367
    ));
#7012 = LINE('',#7013,#7014);
#7013 = CARTESIAN_POINT('',(6.507963657379,-0.218250632286,
    3.587500095367));
#7014 = VECTOR('',#7015,1.);
#7015 = DIRECTION('',(0.,1.,0.));
#7016 = ORIENTED_EDGE('',*,*,#7017,.T.);
#7017 = EDGE_CURVE('',#7010,#6987,#7018,.T.);
#7018 = LINE('',#7019,#7020);
#7019 = CARTESIAN_POINT('',(6.507963657379,0.218250632286,3.587500095367
    ));
#7020 = VECTOR('',#7021,1.);
#7021 = DIRECTION('',(0.,-2.815021254165E-02,0.999603704242));
#7022 = ORIENTED_EDGE('',*,*,#6995,.T.);
#7023 = PLANE('',#7024);
#7024 = AXIS2_PLACEMENT_3D('',#7025,#7026,#7027);
#7025 = CARTESIAN_POINT('',(6.507963657379,-0.107589061316,
    11.229910795633));
#7026 = DIRECTION('',(1.,0.,0.));
#7027 = DIRECTION('',(-0.,0.,1.));
#7028 = ADVANCED_FACE('',(#7029),#7046,.T.);
#7029 = FACE_BOUND('',#7030,.T.);
#7030 = EDGE_LOOP('',(#7031,#7039,#7040));
#7031 = ORIENTED_EDGE('',*,*,#7032,.T.);
#7032 = EDGE_CURVE('',#7033,#6987,#7035,.T.);
#7033 = VERTEX_POINT('',#7034);
#7034 = CARTESIAN_POINT('',(6.507963657379,0.218250632286,19.08749961853
    ));
#7035 = LINE('',#7036,#7037);
#7036 = CARTESIAN_POINT('',(6.507963657379,0.218250632286,19.08749961853
    ));
#7037 = VECTOR('',#7038,1.);
#7038 = DIRECTION('',(0.,-1.,0.));
#7039 = ORIENTED_EDGE('',*,*,#7017,.F.);
#7040 = ORIENTED_EDGE('',*,*,#7041,.T.);
#7041 = EDGE_CURVE('',#7010,#7033,#7042,.T.);
#7042 = LINE('',#7043,#7044);
#7043 = CARTESIAN_POINT('',(6.507963657379,0.218250632286,3.587500095367
    ));
#7044 = VECTOR('',#7045,1.);
#7045 = DIRECTION('',(0.,0.,1.));
#7046 = PLANE('',#7047);
#7047 = AXIS2_PLACEMENT_3D('',#7048,#7049,#7050);
#7048 = CARTESIAN_POINT('',(6.507963657379,0.107589061316,
    11.445088918265));
#7049 = DIRECTION('',(1.,0.,0.));
#7050 = DIRECTION('',(-0.,0.,1.));
#7051 = ADVANCED_FACE('',(#7052),#7069,.T.);
#7052 = FACE_BOUND('',#7053,.T.);
#7053 = EDGE_LOOP('',(#7054,#7062,#7068));
#7054 = ORIENTED_EDGE('',*,*,#7055,.T.);
#7055 = EDGE_CURVE('',#7010,#7056,#7058,.T.);
#7056 = VERTEX_POINT('',#7057);
#7057 = CARTESIAN_POINT('',(6.620938301086,0.639878451824,3.587500095367
    ));
#7058 = LINE('',#7059,#7060);
#7059 = CARTESIAN_POINT('',(6.507963657379,0.218250632286,3.587500095367
    ));
#7060 = VECTOR('',#7061,1.);
#7061 = DIRECTION('',(0.258818638886,0.965925935134,0.));
#7062 = ORIENTED_EDGE('',*,*,#7063,.T.);
#7063 = EDGE_CURVE('',#7056,#7033,#7064,.T.);
#7064 = LINE('',#7065,#7066);
#7065 = CARTESIAN_POINT('',(6.620938301086,0.639878451824,3.587500095367
    ));
#7066 = VECTOR('',#7067,1.);
#7067 = DIRECTION('',(-7.285798440306E-03,-2.719101569322E-02,
    0.999603704378));
#7068 = ORIENTED_EDGE('',*,*,#7041,.F.);
#7069 = PLANE('',#7070);
#7070 = AXIS2_PLACEMENT_3D('',#7071,#7072,#7073);
#7071 = CARTESIAN_POINT('',(6.536604929552,0.32514149504,11.229910813902
    ));
#7072 = DIRECTION('',(0.965925935134,-0.258818638886,0.));
#7073 = DIRECTION('',(0.258818638886,0.965925935134,0.));
#7074 = ADVANCED_FACE('',(#7075),#7092,.T.);
#7075 = FACE_BOUND('',#7076,.T.);
#7076 = EDGE_LOOP('',(#7077,#7085,#7086));
#7077 = ORIENTED_EDGE('',*,*,#7078,.T.);
#7078 = EDGE_CURVE('',#7079,#7033,#7081,.T.);
#7079 = VERTEX_POINT('',#7080);
#7080 = CARTESIAN_POINT('',(6.620938301086,0.639878451824,19.08749961853
    ));
#7081 = LINE('',#7082,#7083);
#7082 = CARTESIAN_POINT('',(6.620938301086,0.639878451824,19.08749961853
    ));
#7083 = VECTOR('',#7084,1.);
#7084 = DIRECTION('',(-0.258818638886,-0.965925935134,0.));
#7085 = ORIENTED_EDGE('',*,*,#7063,.F.);
#7086 = ORIENTED_EDGE('',*,*,#7087,.T.);
#7087 = EDGE_CURVE('',#7056,#7079,#7088,.T.);
#7088 = LINE('',#7089,#7090);
#7089 = CARTESIAN_POINT('',(6.620938301086,0.639878451824,3.587500095367
    ));
#7090 = VECTOR('',#7091,1.);
#7091 = DIRECTION('',(0.,0.,1.));
#7092 = PLANE('',#7093);
#7093 = AXIS2_PLACEMENT_3D('',#7094,#7095,#7096);
#7094 = CARTESIAN_POINT('',(6.592297028913,0.53298758907,11.445088899996
    ));
#7095 = DIRECTION('',(0.965925935134,-0.258818638886,0.));
#7096 = DIRECTION('',(0.258818638886,0.965925935134,0.));
#7097 = ADVANCED_FACE('',(#7098),#7115,.T.);
#7098 = FACE_BOUND('',#7099,.T.);
#7099 = EDGE_LOOP('',(#7100,#7108,#7114));
#7100 = ORIENTED_EDGE('',*,*,#7101,.T.);
#7101 = EDGE_CURVE('',#7056,#7102,#7104,.T.);
#7102 = VERTEX_POINT('',#7103);
#7103 = CARTESIAN_POINT('',(6.839189052582,1.017899632454,3.587500095367
    ));
#7104 = LINE('',#7105,#7106);
#7105 = CARTESIAN_POINT('',(6.620938301086,0.639878451824,3.587500095367
    ));
#7106 = VECTOR('',#7107,1.);
#7107 = DIRECTION('',(0.500000208074,0.866025283653,0.));
#7108 = ORIENTED_EDGE('',*,*,#7109,.T.);
#7109 = EDGE_CURVE('',#7102,#7079,#7110,.T.);
#7110 = LINE('',#7111,#7112);
#7111 = CARTESIAN_POINT('',(6.839189052582,1.017899632454,3.587500095367
    ));
#7112 = VECTOR('',#7113,1.);
#7113 = DIRECTION('',(-1.407511395725E-02,-2.437879896936E-02,
    0.999603704139));
#7114 = ORIENTED_EDGE('',*,*,#7087,.F.);
#7115 = PLANE('',#7116);
#7116 = AXIS2_PLACEMENT_3D('',#7117,#7118,#7119);
#7117 = CARTESIAN_POINT('',(6.676269116893,0.73571418285,11.22991078184)
  );
#7118 = DIRECTION('',(0.866025283653,-0.500000208074,0.));
#7119 = DIRECTION('',(0.500000208074,0.866025283653,0.));
#7120 = ADVANCED_FACE('',(#7121),#7138,.T.);
#7121 = FACE_BOUND('',#7122,.T.);
#7122 = EDGE_LOOP('',(#7123,#7131,#7132));
#7123 = ORIENTED_EDGE('',*,*,#7124,.T.);
#7124 = EDGE_CURVE('',#7125,#7079,#7127,.T.);
#7125 = VERTEX_POINT('',#7126);
#7126 = CARTESIAN_POINT('',(6.839189052582,1.017899632454,19.08749961853
    ));
#7127 = LINE('',#7128,#7129);
#7128 = CARTESIAN_POINT('',(6.839189052582,1.017899632454,19.08749961853
    ));
#7129 = VECTOR('',#7130,1.);
#7130 = DIRECTION('',(-0.500000208074,-0.866025283653,0.));
#7131 = ORIENTED_EDGE('',*,*,#7109,.F.);
#7132 = ORIENTED_EDGE('',*,*,#7133,.F.);
#7133 = EDGE_CURVE('',#7125,#7102,#7134,.T.);
#7134 = LINE('',#7135,#7136);
#7135 = CARTESIAN_POINT('',(6.839189052582,1.017899632454,19.08749961853
    ));
#7136 = VECTOR('',#7137,1.);
#7137 = DIRECTION('',(0.,0.,-1.));
#7138 = PLANE('',#7139);
#7139 = AXIS2_PLACEMENT_3D('',#7140,#7141,#7142);
#7140 = CARTESIAN_POINT('',(6.783858236775,0.922063901428,
    11.445088932058));
#7141 = DIRECTION('',(0.866025283653,-0.500000208074,0.));
#7142 = DIRECTION('',(0.500000208074,0.866025283653,0.));
#7143 = ADVANCED_FACE('',(#7144),#7161,.T.);
#7144 = FACE_BOUND('',#7145,.T.);
#7145 = EDGE_LOOP('',(#7146,#7154,#7160));
#7146 = ORIENTED_EDGE('',*,*,#7147,.T.);
#7147 = EDGE_CURVE('',#7102,#7148,#7150,.T.);
#7148 = VERTEX_POINT('',#7149);
#7149 = CARTESIAN_POINT('',(7.147841930389,1.326552629471,3.587500095367
    ));
#7150 = LINE('',#7151,#7152);
#7151 = CARTESIAN_POINT('',(6.839189052582,1.017899632454,3.587500095367
    ));
#7152 = VECTOR('',#7153,1.);
#7153 = DIRECTION('',(0.707106644636,0.707106917737,0.));
#7154 = ORIENTED_EDGE('',*,*,#7155,.T.);
#7155 = EDGE_CURVE('',#7148,#7125,#7156,.T.);
#7156 = LINE('',#7157,#7158);
#7157 = CARTESIAN_POINT('',(7.147841930389,1.326552629471,3.587500095367
    ));
#7158 = VECTOR('',#7159,1.);
#7159 = DIRECTION('',(-1.990519803392E-02,-1.99052057218E-02,
    0.999603704413));
#7160 = ORIENTED_EDGE('',*,*,#7133,.T.);
#7161 = PLANE('',#7162);
#7162 = AXIS2_PLACEMENT_3D('',#7163,#7164,#7165);
#7163 = CARTESIAN_POINT('',(6.91743856756,1.096149177654,11.229910818573
    ));
#7164 = DIRECTION('',(0.707106917737,-0.707106644636,-0.));
#7165 = DIRECTION('',(0.707106644636,0.707106917737,0.));
#7166 = ADVANCED_FACE('',(#7167),#7184,.T.);
#7167 = FACE_BOUND('',#7168,.T.);
#7168 = EDGE_LOOP('',(#7169,#7177,#7178));
#7169 = ORIENTED_EDGE('',*,*,#7170,.T.);
#7170 = EDGE_CURVE('',#7171,#7125,#7173,.T.);
#7171 = VERTEX_POINT('',#7172);
#7172 = CARTESIAN_POINT('',(7.147841930389,1.326552629471,19.08749961853
    ));
#7173 = LINE('',#7174,#7175);
#7174 = CARTESIAN_POINT('',(7.147841930389,1.326552629471,19.08749961853
    ));
#7175 = VECTOR('',#7176,1.);
#7176 = DIRECTION('',(-0.707106644636,-0.707106917737,0.));
#7177 = ORIENTED_EDGE('',*,*,#7155,.F.);
#7178 = ORIENTED_EDGE('',*,*,#7179,.T.);
#7179 = EDGE_CURVE('',#7148,#7171,#7180,.T.);
#7180 = LINE('',#7181,#7182);
#7181 = CARTESIAN_POINT('',(7.147841930389,1.326552629471,3.587500095367
    ));
#7182 = VECTOR('',#7183,1.);
#7183 = DIRECTION('',(0.,0.,1.));
#7184 = PLANE('',#7185);
#7185 = AXIS2_PLACEMENT_3D('',#7186,#7187,#7188);
#7186 = CARTESIAN_POINT('',(7.069592415411,1.248303084271,
    11.445088895325));
#7187 = DIRECTION('',(0.707106917737,-0.707106644636,-0.));
#7188 = DIRECTION('',(0.707106644636,0.707106917737,0.));
#7189 = ADVANCED_FACE('',(#7190),#7200,.T.);
#7190 = FACE_BOUND('',#7191,.T.);
#7191 = EDGE_LOOP('',(#7192,#7193,#7194));
#7192 = ORIENTED_EDGE('',*,*,#6926,.F.);
#7193 = ORIENTED_EDGE('',*,*,#6888,.T.);
#7194 = ORIENTED_EDGE('',*,*,#7195,.T.);
#7195 = EDGE_CURVE('',#5288,#6911,#7196,.T.);
#7196 = LINE('',#7197,#7198);
#7197 = CARTESIAN_POINT('',(7.147841930389,-1.326552629471,
    3.587500095367));
#7198 = VECTOR('',#7199,1.);
#7199 = DIRECTION('',(-0.707106644636,0.707106917737,0.));
#7200 = PLANE('',#7201);
#7201 = AXIS2_PLACEMENT_3D('',#7202,#7203,#7204);
#7202 = CARTESIAN_POINT('',(6.91743856756,-1.096149177654,
    11.229910818573));
#7203 = DIRECTION('',(0.707106917737,0.707106644636,0.));
#7204 = DIRECTION('',(-0.707106644636,0.707106917737,0.));
#7205 = ADVANCED_FACE('',(#7206),#7216,.T.);
#7206 = FACE_BOUND('',#7207,.T.);
#7207 = EDGE_LOOP('',(#7208,#7209,#7215));
#7208 = ORIENTED_EDGE('',*,*,#4608,.F.);
#7209 = ORIENTED_EDGE('',*,*,#7210,.T.);
#7210 = EDGE_CURVE('',#4609,#1621,#7211,.T.);
#7211 = LINE('',#7212,#7213);
#7212 = CARTESIAN_POINT('',(11.972842216492,-1.576254487038,
    3.587500095367));
#7213 = VECTOR('',#7214,1.);
#7214 = DIRECTION('',(-0.366078478889,-0.93058398186,0.));
#7215 = ORIENTED_EDGE('',*,*,#4700,.F.);
#7216 = PLANE('',#7217);
#7217 = AXIS2_PLACEMENT_3D('',#7218,#7219,#7220);
#7218 = CARTESIAN_POINT('',(11.502518940501,-3.08697505777,
    3.587500095367));
#7219 = DIRECTION('',(0.,0.,1.));
#7220 = DIRECTION('',(1.,0.,-0.));
#7221 = ADVANCED_FACE('',(#7222),#7232,.T.);
#7222 = FACE_BOUND('',#7223,.T.);
#7223 = EDGE_LOOP('',(#7224,#7225,#7226));
#7224 = ORIENTED_EDGE('',*,*,#1628,.T.);
#7225 = ORIENTED_EDGE('',*,*,#7210,.F.);
#7226 = ORIENTED_EDGE('',*,*,#7227,.T.);
#7227 = EDGE_CURVE('',#4609,#1567,#7228,.T.);
#7228 = LINE('',#7229,#7230);
#7229 = CARTESIAN_POINT('',(11.972842216492,-1.576254487038,
    3.587500095367));
#7230 = VECTOR('',#7231,1.);
#7231 = DIRECTION('',(-0.130526195116,0.991444860993,0.));
#7232 = PLANE('',#7233);
#7233 = AXIS2_PLACEMENT_3D('',#7234,#7235,#7236);
#7234 = CARTESIAN_POINT('',(11.36343032921,0.460175293852,3.587500095367
    ));
#7235 = DIRECTION('',(0.,0.,1.));
#7236 = DIRECTION('',(1.,0.,-0.));
#7237 = ADVANCED_FACE('',(#7238),#7243,.T.);
#7238 = FACE_BOUND('',#7239,.T.);
#7239 = EDGE_LOOP('',(#7240,#7241,#7242));
#7240 = ORIENTED_EDGE('',*,*,#5539,.F.);
#7241 = ORIENTED_EDGE('',*,*,#7227,.F.);
#7242 = ORIENTED_EDGE('',*,*,#5493,.F.);
#7243 = PLANE('',#7244);
#7244 = AXIS2_PLACEMENT_3D('',#7245,#7246,#7247);
#7245 = CARTESIAN_POINT('',(11.667306831163,1.536030115366,
    3.587500095367));
#7246 = DIRECTION('',(0.,0.,1.));
#7247 = DIRECTION('',(1.,0.,-0.));
#7248 = ADVANCED_FACE('',(#7249),#7259,.T.);
#7249 = FACE_BOUND('',#7250,.T.);
#7250 = EDGE_LOOP('',(#7251,#7252,#7258));
#7251 = ORIENTED_EDGE('',*,*,#7009,.F.);
#7252 = ORIENTED_EDGE('',*,*,#7253,.T.);
#7253 = EDGE_CURVE('',#6964,#7056,#7254,.T.);
#7254 = LINE('',#7255,#7256);
#7255 = CARTESIAN_POINT('',(6.507963657379,-0.218250632286,
    3.587500095367));
#7256 = VECTOR('',#7257,1.);
#7257 = DIRECTION('',(0.130525972504,0.9914448903,0.));
#7258 = ORIENTED_EDGE('',*,*,#7055,.F.);
#7259 = PLANE('',#7260);
#7260 = AXIS2_PLACEMENT_3D('',#7261,#7262,#7263);
#7261 = CARTESIAN_POINT('',(6.550268481129,0.212681068033,3.587500095367
    ));
#7262 = DIRECTION('',(0.,0.,1.));
#7263 = DIRECTION('',(1.,0.,-0.));
#7264 = ADVANCED_FACE('',(#7265),#7275,.T.);
#7265 = FACE_BOUND('',#7266,.T.);
#7266 = EDGE_LOOP('',(#7267,#7273,#7274));
#7267 = ORIENTED_EDGE('',*,*,#7268,.T.);
#7268 = EDGE_CURVE('',#6913,#7056,#7269,.T.);
#7269 = LINE('',#7270,#7271);
#7270 = CARTESIAN_POINT('',(6.620938301086,-0.639878451824,
    3.587500095367));
#7271 = VECTOR('',#7272,1.);
#7272 = DIRECTION('',(0.,1.,0.));
#7273 = ORIENTED_EDGE('',*,*,#7253,.F.);
#7274 = ORIENTED_EDGE('',*,*,#6963,.F.);
#7275 = PLANE('',#7276);
#7276 = AXIS2_PLACEMENT_3D('',#7277,#7278,#7279);
#7277 = CARTESIAN_POINT('',(6.592450927533,-1.867158263507E-03,
    3.587500095367));
#7278 = DIRECTION('',(0.,0.,1.));
#7279 = DIRECTION('',(1.,0.,-0.));
#7280 = ADVANCED_FACE('',(#7281),#7291,.T.);
#7281 = FACE_BOUND('',#7282,.T.);
#7282 = EDGE_LOOP('',(#7283,#7284,#7285));
#7283 = ORIENTED_EDGE('',*,*,#7101,.F.);
#7284 = ORIENTED_EDGE('',*,*,#7268,.F.);
#7285 = ORIENTED_EDGE('',*,*,#7286,.T.);
#7286 = EDGE_CURVE('',#6913,#7102,#7287,.T.);
#7287 = LINE('',#7288,#7289);
#7288 = CARTESIAN_POINT('',(6.620938301086,-0.639878451824,
    3.587500095367));
#7289 = VECTOR('',#7290,1.);
#7290 = DIRECTION('',(0.130526266441,0.991444851602,0.));
#7291 = PLANE('',#7292);
#7292 = AXIS2_PLACEMENT_3D('',#7293,#7294,#7295);
#7293 = CARTESIAN_POINT('',(6.688847652945,0.200054395938,3.587500095367
    ));
#7294 = DIRECTION('',(0.,0.,1.));
#7295 = DIRECTION('',(1.,0.,-0.));
#7296 = ADVANCED_FACE('',(#7297),#7307,.T.);
#7297 = FACE_BOUND('',#7298,.T.);
#7298 = EDGE_LOOP('',(#7299,#7305,#7306));
#7299 = ORIENTED_EDGE('',*,*,#7300,.T.);
#7300 = EDGE_CURVE('',#6911,#7102,#7301,.T.);
#7301 = LINE('',#7302,#7303);
#7302 = CARTESIAN_POINT('',(6.839189052582,-1.017899632454,
    3.587500095367));
#7303 = VECTOR('',#7304,1.);
#7304 = DIRECTION('',(0.,1.,0.));
#7305 = ORIENTED_EDGE('',*,*,#7286,.F.);
#7306 = ORIENTED_EDGE('',*,*,#6910,.F.);
#7307 = PLANE('',#7308);
#7308 = AXIS2_PLACEMENT_3D('',#7309,#7310,#7311);
#7309 = CARTESIAN_POINT('',(6.783668116426,-1.104380562312E-02,
    3.587500095367));
#7310 = DIRECTION('',(0.,0.,1.));
#7311 = DIRECTION('',(1.,0.,-0.));
#7312 = ADVANCED_FACE('',(#7313),#7323,.T.);
#7313 = FACE_BOUND('',#7314,.T.);
#7314 = EDGE_LOOP('',(#7315,#7316,#7317));
#7315 = ORIENTED_EDGE('',*,*,#7147,.F.);
#7316 = ORIENTED_EDGE('',*,*,#7300,.F.);
#7317 = ORIENTED_EDGE('',*,*,#7318,.T.);
#7318 = EDGE_CURVE('',#6911,#7148,#7319,.T.);
#7319 = LINE('',#7320,#7321);
#7320 = CARTESIAN_POINT('',(6.839189052582,-1.017899632454,
    3.587500095367));
#7321 = VECTOR('',#7322,1.);
#7322 = DIRECTION('',(0.13052614319,0.991444867829,0.));
#7323 = PLANE('',#7324);
#7324 = AXIS2_PLACEMENT_3D('',#7325,#7326,#7327);
#7325 = CARTESIAN_POINT('',(6.92856226352,0.181230999104,3.587500095367)
  );
#7326 = DIRECTION('',(0.,0.,1.));
#7327 = DIRECTION('',(1.,0.,-0.));
#7328 = ADVANCED_FACE('',(#7329),#7339,.T.);
#7329 = FACE_BOUND('',#7330,.T.);
#7330 = EDGE_LOOP('',(#7331,#7337,#7338));
#7331 = ORIENTED_EDGE('',*,*,#7332,.T.);
#7332 = EDGE_CURVE('',#5288,#7148,#7333,.T.);
#7333 = LINE('',#7334,#7335);
#7334 = CARTESIAN_POINT('',(7.147841930389,-1.326552629471,
    3.587500095367));
#7335 = VECTOR('',#7336,1.);
#7336 = DIRECTION('',(0.,1.,0.));
#7337 = ORIENTED_EDGE('',*,*,#7318,.F.);
#7338 = ORIENTED_EDGE('',*,*,#7195,.F.);
#7339 = PLANE('',#7340);
#7340 = AXIS2_PLACEMENT_3D('',#7341,#7342,#7343);
#7341 = CARTESIAN_POINT('',(7.068583808736,-2.690450059577E-02,
    3.587500095367));
#7342 = DIRECTION('',(0.,0.,1.));
#7343 = DIRECTION('',(1.,0.,-0.));
#7344 = ADVANCED_FACE('',(#7345),#7360,.T.);
#7345 = FACE_BOUND('',#7346,.T.);
#7346 = EDGE_LOOP('',(#7347,#7353,#7354));
#7347 = ORIENTED_EDGE('',*,*,#7348,.T.);
#7348 = EDGE_CURVE('',#1565,#7148,#7349,.T.);
#7349 = LINE('',#7350,#7351);
#7350 = CARTESIAN_POINT('',(11.15691280365,3.650374889374,3.587500095367
    ));
#7351 = VECTOR('',#7352,1.);
#7352 = DIRECTION('',(-0.865165918271,-0.50148572648,0.));
#7353 = ORIENTED_EDGE('',*,*,#7332,.F.);
#7354 = ORIENTED_EDGE('',*,*,#7355,.T.);
#7355 = EDGE_CURVE('',#5288,#1565,#7356,.T.);
#7356 = LINE('',#7357,#7358);
#7357 = CARTESIAN_POINT('',(7.147841930389,-1.326552629471,
    3.587500095367));
#7358 = VECTOR('',#7359,1.);
#7359 = DIRECTION('',(0.627318080232,0.778763138711,0.));
#7360 = PLANE('',#7361);
#7361 = AXIS2_PLACEMENT_3D('',#7362,#7363,#7364);
#7362 = CARTESIAN_POINT('',(8.763554084391,1.385953654251,3.587500095367
    ));
#7363 = DIRECTION('',(0.,0.,1.));
#7364 = DIRECTION('',(1.,0.,-0.));
#7365 = ADVANCED_FACE('',(#7366),#7371,.T.);
#7366 = FACE_BOUND('',#7367,.T.);
#7367 = EDGE_LOOP('',(#7368,#7369,#7370));
#7368 = ORIENTED_EDGE('',*,*,#1620,.T.);
#7369 = ORIENTED_EDGE('',*,*,#7355,.F.);
#7370 = ORIENTED_EDGE('',*,*,#5296,.F.);
#7371 = PLANE('',#7372);
#7372 = AXIS2_PLACEMENT_3D('',#7373,#7374,#7375);
#7373 = CARTESIAN_POINT('',(9.950972947926,-0.2240425243,3.587500095367)
  );
#7374 = DIRECTION('',(0.,0.,1.));
#7375 = DIRECTION('',(1.,0.,-0.));
#7376 = ADVANCED_FACE('',(#7377),#7387,.T.);
#7377 = FACE_BOUND('',#7378,.T.);
#7378 = EDGE_LOOP('',(#7379,#7380,#7386));
#7379 = ORIENTED_EDGE('',*,*,#1904,.F.);
#7380 = ORIENTED_EDGE('',*,*,#7381,.T.);
#7381 = EDGE_CURVE('',#1873,#3928,#7382,.T.);
#7382 = LINE('',#7383,#7384);
#7383 = CARTESIAN_POINT('',(4.326758861542,4.936670780182,3.587500095367
    ));
#7384 = VECTOR('',#7385,1.);
#7385 = DIRECTION('',(1.715742875156E-02,-2.231722243871E-02,
    0.999603703585));
#7386 = ORIENTED_EDGE('',*,*,#3927,.F.);
#7387 = PLANE('',#7388);
#7388 = AXIS2_PLACEMENT_3D('',#7389,#7390,#7391);
#7389 = CARTESIAN_POINT('',(4.525356698093,4.678348151637,
    11.229910707729));
#7390 = DIRECTION('',(0.792789891813,0.609495026591,0.));
#7391 = DIRECTION('',(-0.609495026591,0.792789891813,0.));
#7392 = ADVANCED_FACE('',(#7393),#7403,.T.);
#7393 = FACE_BOUND('',#7394,.T.);
#7394 = EDGE_LOOP('',(#7395,#7401,#7402));
#7395 = ORIENTED_EDGE('',*,*,#7396,.T.);
#7396 = EDGE_CURVE('',#2244,#3928,#7397,.T.);
#7397 = LINE('',#7398,#7399);
#7398 = CARTESIAN_POINT('',(4.326758861542,4.936670780182,19.08749961853
    ));
#7399 = VECTOR('',#7400,1.);
#7400 = DIRECTION('',(0.609495026591,-0.792789891813,0.));
#7401 = ORIENTED_EDGE('',*,*,#7381,.F.);
#7402 = ORIENTED_EDGE('',*,*,#2251,.F.);
#7403 = PLANE('',#7404);
#7404 = AXIS2_PLACEMENT_3D('',#7405,#7406,#7407);
#7405 = CARTESIAN_POINT('',(4.394206595364,4.848939331578,
    11.445089006169));
#7406 = DIRECTION('',(0.792789891813,0.609495026591,0.));
#7407 = DIRECTION('',(-0.609495026591,0.792789891813,0.));
#7408 = ADVANCED_FACE('',(#7409),#7419,.T.);
#7409 = FACE_BOUND('',#7410,.T.);
#7410 = EDGE_LOOP('',(#7411,#7412,#7418));
#7411 = ORIENTED_EDGE('',*,*,#5732,.F.);
#7412 = ORIENTED_EDGE('',*,*,#7413,.F.);
#7413 = EDGE_CURVE('',#5669,#5725,#7414,.T.);
#7414 = LINE('',#7415,#7416);
#7415 = CARTESIAN_POINT('',(-4.116273403168,-5.555800914764,
    19.08749961853));
#7416 = VECTOR('',#7417,1.);
#7417 = DIRECTION('',(0.,-2.815019717809E-02,-0.999603704674));
#7418 = ORIENTED_EDGE('',*,*,#5686,.F.);
#7419 = PLANE('',#7420);
#7420 = AXIS2_PLACEMENT_3D('',#7421,#7422,#7423);
#7421 = CARTESIAN_POINT('',(-4.116273403168,-5.666462424452,
    11.22991085356));
#7422 = DIRECTION('',(-1.,-0.,-0.));
#7423 = DIRECTION('',(0.,0.,-1.));
#7424 = ADVANCED_FACE('',(#7425),#7442,.T.);
#7425 = FACE_BOUND('',#7426,.T.);
#7426 = EDGE_LOOP('',(#7427,#7435,#7436));
#7427 = ORIENTED_EDGE('',*,*,#7428,.T.);
#7428 = EDGE_CURVE('',#7429,#5669,#7431,.T.);
#7429 = VERTEX_POINT('',#7430);
#7430 = CARTESIAN_POINT('',(-4.116273403168,-5.992301940918,
    19.08749961853));
#7431 = LINE('',#7432,#7433);
#7432 = CARTESIAN_POINT('',(-4.116273403168,-5.992301940918,
    19.08749961853));
#7433 = VECTOR('',#7434,1.);
#7434 = DIRECTION('',(0.,1.,0.));
#7435 = ORIENTED_EDGE('',*,*,#7413,.T.);
#7436 = ORIENTED_EDGE('',*,*,#7437,.T.);
#7437 = EDGE_CURVE('',#5725,#7429,#7438,.T.);
#7438 = LINE('',#7439,#7440);
#7439 = CARTESIAN_POINT('',(-4.116273403168,-5.992301940918,
    3.587500095367));
#7440 = VECTOR('',#7441,1.);
#7441 = DIRECTION('',(0.,0.,1.));
#7442 = PLANE('',#7443);
#7443 = AXIS2_PLACEMENT_3D('',#7444,#7445,#7446);
#7444 = CARTESIAN_POINT('',(-4.116273403168,-5.88164043123,
    11.445088860338));
#7445 = DIRECTION('',(-1.,-0.,-0.));
#7446 = DIRECTION('',(0.,0.,-1.));
#7447 = ADVANCED_FACE('',(#7448),#7458,.T.);
#7448 = FACE_BOUND('',#7449,.T.);
#7449 = EDGE_LOOP('',(#7450,#7451,#7457));
#7450 = ORIENTED_EDGE('',*,*,#2465,.F.);
#7451 = ORIENTED_EDGE('',*,*,#7452,.T.);
#7452 = EDGE_CURVE('',#2398,#4072,#7453,.T.);
#7453 = LINE('',#7454,#7455);
#7454 = CARTESIAN_POINT('',(-3.650374889374,11.15691280365,
    3.587500095367));
#7455 = VECTOR('',#7456,1.);
#7456 = DIRECTION('',(0.143642230902,-0.247812362423,0.958100173537));
#7457 = ORIENTED_EDGE('',*,*,#4071,.F.);
#7458 = PLANE('',#7459);
#7459 = AXIS2_PLACEMENT_3D('',#7460,#7461,#7462);
#7460 = CARTESIAN_POINT('',(-1.992491099974,8.296722622147,
    10.348493324441));
#7461 = DIRECTION('',(0.865165918271,0.50148572648,0.));
#7462 = DIRECTION('',(-0.50148572648,0.865165918271,0.));
#7463 = ADVANCED_FACE('',(#7464),#7474,.T.);
#7464 = FACE_BOUND('',#7465,.T.);
#7465 = EDGE_LOOP('',(#7466,#7472,#7473));
#7466 = ORIENTED_EDGE('',*,*,#7467,.T.);
#7467 = EDGE_CURVE('',#2420,#4072,#7468,.T.);
#7468 = LINE('',#7469,#7470);
#7469 = CARTESIAN_POINT('',(-3.650374889374,11.15691280365,
    19.08749961853));
#7470 = VECTOR('',#7471,1.);
#7471 = DIRECTION('',(0.50148572648,-0.865165918271,0.));
#7472 = ORIENTED_EDGE('',*,*,#7452,.F.);
#7473 = ORIENTED_EDGE('',*,*,#2419,.F.);
#7474 = PLANE('',#7475);
#7475 = AXIS2_PLACEMENT_3D('',#7476,#7477,#7478);
#7476 = CARTESIAN_POINT('',(-2.984436418871,10.008032111893,
    12.326506389457));
#7477 = DIRECTION('',(0.865165918271,0.50148572648,0.));
#7478 = DIRECTION('',(-0.50148572648,0.865165918271,0.));
#7479 = ADVANCED_FACE('',(#7480),#7490,.T.);
#7480 = FACE_BOUND('',#7481,.T.);
#7481 = EDGE_LOOP('',(#7482,#7483,#7489));
#7482 = ORIENTED_EDGE('',*,*,#4197,.F.);
#7483 = ORIENTED_EDGE('',*,*,#7484,.T.);
#7484 = EDGE_CURVE('',#4198,#2618,#7485,.T.);
#7485 = LINE('',#7486,#7487);
#7486 = CARTESIAN_POINT('',(0.218250632286,6.507963657379,19.08749961853
    ));
#7487 = VECTOR('',#7488,1.);
#7488 = DIRECTION('',(2.719101569322E-02,7.285798440306E-03,
    -0.999603704378));
#7489 = ORIENTED_EDGE('',*,*,#2626,.F.);
#7490 = PLANE('',#7491);
#7491 = AXIS2_PLACEMENT_3D('',#7492,#7493,#7494);
#7492 = CARTESIAN_POINT('',(0.32514149504,6.536604929552,11.229910813902
    ));
#7493 = DIRECTION('',(-0.258818638886,0.965925935134,0.));
#7494 = DIRECTION('',(0.965925935134,0.258818638886,0.));
#7495 = ADVANCED_FACE('',(#7496),#7506,.T.);
#7496 = FACE_BOUND('',#7497,.T.);
#7497 = EDGE_LOOP('',(#7498,#7499,#7500));
#7498 = ORIENTED_EDGE('',*,*,#2863,.F.);
#7499 = ORIENTED_EDGE('',*,*,#7484,.F.);
#7500 = ORIENTED_EDGE('',*,*,#7501,.T.);
#7501 = EDGE_CURVE('',#4198,#2864,#7502,.T.);
#7502 = LINE('',#7503,#7504);
#7503 = CARTESIAN_POINT('',(0.218250632286,6.507963657379,19.08749961853
    ));
#7504 = VECTOR('',#7505,1.);
#7505 = DIRECTION('',(0.965925935134,0.258818638886,0.));
#7506 = PLANE('',#7507);
#7507 = AXIS2_PLACEMENT_3D('',#7508,#7509,#7510);
#7508 = CARTESIAN_POINT('',(0.53298758907,6.592297028913,11.445088899996
    ));
#7509 = DIRECTION('',(-0.258818638886,0.965925935134,0.));
#7510 = DIRECTION('',(0.965925935134,0.258818638886,0.));
#7511 = ADVANCED_FACE('',(#7512),#7522,.T.);
#7512 = FACE_BOUND('',#7513,.T.);
#7513 = EDGE_LOOP('',(#7514,#7515,#7521));
#7514 = ORIENTED_EDGE('',*,*,#1582,.F.);
#7515 = ORIENTED_EDGE('',*,*,#7516,.T.);
#7516 = EDGE_CURVE('',#1575,#7148,#7517,.T.);
#7517 = LINE('',#7518,#7519);
#7518 = CARTESIAN_POINT('',(11.15691280365,3.650374889374,19.08749961853
    ));
#7519 = VECTOR('',#7520,1.);
#7520 = DIRECTION('',(-0.247812362423,-0.143642230902,-0.958100173537));
#7521 = ORIENTED_EDGE('',*,*,#7348,.F.);
#7522 = PLANE('',#7523);
#7523 = AXIS2_PLACEMENT_3D('',#7524,#7525,#7526);
#7524 = CARTESIAN_POINT('',(10.008032111893,2.984436418871,
    10.348493324441));
#7525 = DIRECTION('',(0.50148572648,-0.865165918271,-0.));
#7526 = DIRECTION('',(-0.865165918271,-0.50148572648,0.));
#7527 = ADVANCED_FACE('',(#7528),#7538,.T.);
#7528 = FACE_BOUND('',#7529,.T.);
#7529 = EDGE_LOOP('',(#7530,#7531,#7532));
#7530 = ORIENTED_EDGE('',*,*,#7179,.F.);
#7531 = ORIENTED_EDGE('',*,*,#7516,.F.);
#7532 = ORIENTED_EDGE('',*,*,#7533,.T.);
#7533 = EDGE_CURVE('',#1575,#7171,#7534,.T.);
#7534 = LINE('',#7535,#7536);
#7535 = CARTESIAN_POINT('',(11.15691280365,3.650374889374,19.08749961853
    ));
#7536 = VECTOR('',#7537,1.);
#7537 = DIRECTION('',(-0.865165918271,-0.50148572648,0.));
#7538 = PLANE('',#7539);
#7539 = AXIS2_PLACEMENT_3D('',#7540,#7541,#7542);
#7540 = CARTESIAN_POINT('',(8.296722622147,1.992491099974,
    12.326506389457));
#7541 = DIRECTION('',(0.50148572648,-0.865165918271,-0.));
#7542 = DIRECTION('',(-0.865165918271,-0.50148572648,0.));
#7543 = ADVANCED_FACE('',(#7544),#7559,.T.);
#7544 = FACE_BOUND('',#7545,.T.);
#7545 = EDGE_LOOP('',(#7546,#7547,#7553));
#7546 = ORIENTED_EDGE('',*,*,#3989,.F.);
#7547 = ORIENTED_EDGE('',*,*,#7548,.T.);
#7548 = EDGE_CURVE('',#1721,#1643,#7549,.T.);
#7549 = LINE('',#7550,#7551);
#7550 = CARTESIAN_POINT('',(4.621344566345,11.15691280365,3.587500095367
    ));
#7551 = VECTOR('',#7552,1.);
#7552 = DIRECTION('',(0.825489889081,-0.476596961491,-0.302360346808));
#7553 = ORIENTED_EDGE('',*,*,#7554,.T.);
#7554 = EDGE_CURVE('',#1643,#3968,#7555,.T.);
#7555 = LINE('',#7556,#7557);
#7556 = CARTESIAN_POINT('',(7.351497173309,9.580657958984,2.587500095367
    ));
#7557 = VECTOR('',#7558,1.);
#7558 = DIRECTION('',(-0.866025334818,0.500000119454,0.));
#7559 = PLANE('',#7560);
#7560 = AXIS2_PLACEMENT_3D('',#7561,#7562,#7563);
#7561 = CARTESIAN_POINT('',(5.803430377539,10.474435024953,
    2.876200858577));
#7562 = DIRECTION('',(0.500000119454,0.866025334818,3.473438831292E-16)
  );
#7563 = DIRECTION('',(0.866025334818,-0.500000119454,0.));
#7564 = ADVANCED_FACE('',(#7565),#7570,.T.);
#7565 = FACE_BOUND('',#7566,.T.);
#7566 = EDGE_LOOP('',(#7567,#7568,#7569));
#7567 = ORIENTED_EDGE('',*,*,#1642,.F.);
#7568 = ORIENTED_EDGE('',*,*,#7548,.F.);
#7569 = ORIENTED_EDGE('',*,*,#1736,.F.);
#7570 = PLANE('',#7571);
#7571 = AXIS2_PLACEMENT_3D('',#7572,#7573,#7574);
#7572 = CARTESIAN_POINT('',(6.169411362116,10.263135737681,
    3.298799332158));
#7573 = DIRECTION('',(0.500000119454,0.866025334818,0.));
#7574 = DIRECTION('',(0.866025334818,-0.500000119454,0.));
#7575 = ADVANCED_FACE('',(#7576),#7591,.T.);
#7576 = FACE_BOUND('',#7577,.T.);
#7577 = EDGE_LOOP('',(#7578,#7584,#7590));
#7578 = ORIENTED_EDGE('',*,*,#7579,.T.);
#7579 = EDGE_CURVE('',#5671,#5749,#7580,.T.);
#7580 = LINE('',#7581,#7582);
#7581 = CARTESIAN_POINT('',(-4.229248046875,-5.134172916412,
    19.08749961853));
#7582 = VECTOR('',#7583,1.);
#7583 = DIRECTION('',(-0.500000148946,0.866025317791,0.));
#7584 = ORIENTED_EDGE('',*,*,#7585,.T.);
#7585 = EDGE_CURVE('',#5749,#5701,#7586,.T.);
#7586 = LINE('',#7587,#7588);
#7587 = CARTESIAN_POINT('',(-4.44749879837,-4.756151676178,
    19.08749961853));
#7588 = VECTOR('',#7589,1.);
#7589 = DIRECTION('',(1.407511395593E-02,-2.437880281101E-02,
    -0.999603704045));
#7590 = ORIENTED_EDGE('',*,*,#5709,.F.);
#7591 = PLANE('',#7592);
#7592 = AXIS2_PLACEMENT_3D('',#7593,#7594,#7595);
#7593 = CARTESIAN_POINT('',(-4.284578862773,-5.038337170118,
    11.445088944599));
#7594 = DIRECTION('',(-0.866025317791,-0.500000148946,-0.));
#7595 = DIRECTION('',(0.500000148946,-0.866025317791,0.));
#7596 = ADVANCED_FACE('',(#7597),#7602,.T.);
#7597 = FACE_BOUND('',#7598,.T.);
#7598 = EDGE_LOOP('',(#7599,#7600,#7601));
#7599 = ORIENTED_EDGE('',*,*,#6364,.F.);
#7600 = ORIENTED_EDGE('',*,*,#7585,.F.);
#7601 = ORIENTED_EDGE('',*,*,#5746,.F.);
#7602 = PLANE('',#7603);
#7603 = AXIS2_PLACEMENT_3D('',#7604,#7605,#7606);
#7604 = CARTESIAN_POINT('',(-4.392167982473,-4.851987422472,
    11.229910769299));
#7605 = DIRECTION('',(-0.866025317791,-0.500000148946,-0.));
#7606 = DIRECTION('',(0.500000148946,-0.866025317791,0.));
#7607 = ADVANCED_FACE('',(#7608),#7618,.T.);
#7608 = FACE_BOUND('',#7609,.T.);
#7609 = EDGE_LOOP('',(#7610,#7611,#7617));
#7610 = ORIENTED_EDGE('',*,*,#5647,.F.);
#7611 = ORIENTED_EDGE('',*,*,#7612,.T.);
#7612 = EDGE_CURVE('',#1653,#1567,#7613,.T.);
#7613 = LINE('',#7614,#7615);
#7614 = CARTESIAN_POINT('',(9.580657958984,7.351497173309,2.587500095367
    ));
#7615 = VECTOR('',#7616,1.);
#7616 = DIRECTION('',(0.476596961491,-0.825489889081,0.302360346808));
#7617 = ORIENTED_EDGE('',*,*,#5546,.F.);
#7618 = PLANE('',#7619);
#7619 = AXIS2_PLACEMENT_3D('',#7620,#7621,#7622);
#7620 = CARTESIAN_POINT('',(10.474435024953,5.803430377539,
    2.876200858577));
#7621 = DIRECTION('',(0.866025334818,0.500000119454,-3.473438831292E-16)
  );
#7622 = DIRECTION('',(-0.500000119454,0.866025334818,-2.465190328816E-32
    ));
#7623 = ADVANCED_FACE('',(#7624),#7629,.T.);
#7624 = FACE_BOUND('',#7625,.T.);
#7625 = EDGE_LOOP('',(#7626,#7627,#7628));
#7626 = ORIENTED_EDGE('',*,*,#2182,.F.);
#7627 = ORIENTED_EDGE('',*,*,#7612,.F.);
#7628 = ORIENTED_EDGE('',*,*,#1674,.F.);
#7629 = PLANE('',#7630);
#7630 = AXIS2_PLACEMENT_3D('',#7631,#7632,#7633);
#7631 = CARTESIAN_POINT('',(10.263135737681,6.169411362116,
    3.298799332158));
#7632 = DIRECTION('',(0.866025334818,0.500000119454,-5.210158246938E-16)
  );
#7633 = DIRECTION('',(-0.500000119454,0.866025334818,4.930380657631E-32)
  );
#7634 = ADVANCED_FACE('',(#7635),#7650,.F.);
#7635 = FACE_BOUND('',#7636,.F.);
#7636 = EDGE_LOOP('',(#7637,#7643,#7649));
#7637 = ORIENTED_EDGE('',*,*,#7638,.T.);
#7638 = EDGE_CURVE('',#5220,#5334,#7639,.T.);
#7639 = LINE('',#7640,#7641);
#7640 = CARTESIAN_POINT('',(5.307923793793,-10.47033309936,
    19.08749961853));
#7641 = VECTOR('',#7642,1.);
#7642 = DIRECTION('',(-0.260208108631,0.965552556935,0.));
#7643 = ORIENTED_EDGE('',*,*,#7644,.T.);
#7644 = EDGE_CURVE('',#5334,#4830,#7645,.T.);
#7645 = LINE('',#7646,#7647);
#7646 = CARTESIAN_POINT('',(4.15894317627,-6.20681810379,19.08749961853)
  );
#7647 = VECTOR('',#7648,1.);
#7648 = DIRECTION('',(7.129135113576E-02,-0.264540358633,-0.96173590029)
  );
#7649 = ORIENTED_EDGE('',*,*,#5227,.F.);
#7650 = PLANE('',#7651);
#7651 = AXIS2_PLACEMENT_3D('',#7652,#7653,#7654);
#7652 = CARTESIAN_POINT('',(4.980561663192,-9.255592544552,
    12.287232666818));
#7653 = DIRECTION('',(-0.965552556935,-0.260208108631,-0.));
#7654 = DIRECTION('',(0.260208108631,-0.965552556935,0.));
#7655 = ADVANCED_FACE('',(#7656),#7661,.F.);
#7656 = FACE_BOUND('',#7657,.F.);
#7657 = EDGE_LOOP('',(#7658,#7659,#7660));
#7658 = ORIENTED_EDGE('',*,*,#4838,.T.);
#7659 = ORIENTED_EDGE('',*,*,#7644,.F.);
#7660 = ORIENTED_EDGE('',*,*,#5342,.F.);
#7661 = PLANE('',#7662);
#7662 = AXIS2_PLACEMENT_3D('',#7663,#7664,#7665);
#7663 = CARTESIAN_POINT('',(4.48630530687,-7.421558658604,
    10.387767047079));
#7664 = DIRECTION('',(-0.965552556935,-0.260208108631,-0.));
#7665 = DIRECTION('',(0.260208108631,-0.965552556935,0.));
#7666 = ADVANCED_FACE('',(#7667),#7677,.T.);
#7667 = FACE_BOUND('',#7668,.T.);
#7668 = EDGE_LOOP('',(#7669,#7670,#7676));
#7669 = ORIENTED_EDGE('',*,*,#4355,.F.);
#7670 = ORIENTED_EDGE('',*,*,#7671,.T.);
#7671 = EDGE_CURVE('',#4356,#6558,#7672,.T.);
#7672 = LINE('',#7673,#7674);
#7673 = CARTESIAN_POINT('',(-0.218250632286,-6.507963657379,
    19.08749961853));
#7674 = VECTOR('',#7675,1.);
#7675 = DIRECTION('',(-2.719101569322E-02,-7.285798440306E-03,
    -0.999603704378));
#7676 = ORIENTED_EDGE('',*,*,#6667,.F.);
#7677 = PLANE('',#7678);
#7678 = AXIS2_PLACEMENT_3D('',#7679,#7680,#7681);
#7679 = CARTESIAN_POINT('',(-0.32514149504,-6.536604929552,
    11.229910813902));
#7680 = DIRECTION('',(0.258818638886,-0.965925935134,-0.));
#7681 = DIRECTION('',(-0.965925935134,-0.258818638886,0.));
#7682 = ADVANCED_FACE('',(#7683),#7693,.T.);
#7683 = FACE_BOUND('',#7684,.T.);
#7684 = EDGE_LOOP('',(#7685,#7686,#7687));
#7685 = ORIENTED_EDGE('',*,*,#6557,.F.);
#7686 = ORIENTED_EDGE('',*,*,#7671,.F.);
#7687 = ORIENTED_EDGE('',*,*,#7688,.T.);
#7688 = EDGE_CURVE('',#4356,#6560,#7689,.T.);
#7689 = LINE('',#7690,#7691);
#7690 = CARTESIAN_POINT('',(-0.218250632286,-6.507963657379,
    19.08749961853));
#7691 = VECTOR('',#7692,1.);
#7692 = DIRECTION('',(-0.965925935134,-0.258818638886,0.));
#7693 = PLANE('',#7694);
#7694 = AXIS2_PLACEMENT_3D('',#7695,#7696,#7697);
#7695 = CARTESIAN_POINT('',(-0.53298758907,-6.592297028913,
    11.445088899996));
#7696 = DIRECTION('',(0.258818638886,-0.965925935134,-0.));
#7697 = DIRECTION('',(-0.965925935134,-0.258818638886,0.));
#7698 = ADVANCED_FACE('',(#7699),#7709,.T.);
#7699 = FACE_BOUND('',#7700,.T.);
#7700 = EDGE_LOOP('',(#7701,#7702,#7708));
#7701 = ORIENTED_EDGE('',*,*,#3779,.F.);
#7702 = ORIENTED_EDGE('',*,*,#7703,.T.);
#7703 = EDGE_CURVE('',#991,#1023,#7704,.T.);
#7704 = LINE('',#7705,#7706);
#7705 = CARTESIAN_POINT('',(-1.576254487038,11.972842216492,
    2.587500095367));
#7706 = VECTOR('',#7707,1.);
#7707 = DIRECTION('',(-0.258819033403,-0.965925829424,0.));
#7708 = ORIENTED_EDGE('',*,*,#6779,.F.);
#7709 = PLANE('',#7710);
#7710 = AXIS2_PLACEMENT_3D('',#7711,#7712,#7713);
#7711 = CARTESIAN_POINT('',(-5.23851809883,1.04200620145,2.587500095367)
  );
#7712 = DIRECTION('',(-0.,-0.,-1.));
#7713 = DIRECTION('',(-1.,0.,0.));
#7714 = ADVANCED_FACE('',(#7715),#7725,.T.);
#7715 = FACE_BOUND('',#7716,.T.);
#7716 = EDGE_LOOP('',(#7717,#7723,#7724));
#7717 = ORIENTED_EDGE('',*,*,#7718,.T.);
#7718 = EDGE_CURVE('',#1390,#1023,#7719,.T.);
#7719 = LINE('',#7720,#7721);
#7720 = CARTESIAN_POINT('',(-3.862025499344,1.599469184875,
    2.587243318558));
#7721 = VECTOR('',#7722,1.);
#7722 = DIRECTION('',(-0.297939090086,-0.954584882616,2.1924192595E-05)
  );
#7723 = ORIENTED_EDGE('',*,*,#7703,.F.);
#7724 = ORIENTED_EDGE('',*,*,#1544,.T.);
#7725 = PLANE('',#7726);
#7726 = AXIS2_PLACEMENT_3D('',#7727,#7728,#7729);
#7727 = CARTESIAN_POINT('',(-4.348586142414,1.165458575211,
    2.587435871794));
#7728 = DIRECTION('',(-5.200376029886E-04,1.393436490034E-04,
    -0.999999855072));
#7729 = DIRECTION('',(-0.99999986478,0.,5.200376080373E-04));
#7730 = ADVANCED_FACE('',(#7731),#7741,.T.);
#7731 = FACE_BOUND('',#7732,.T.);
#7732 = EDGE_LOOP('',(#7733,#7734,#7735));
#7733 = ORIENTED_EDGE('',*,*,#1513,.F.);
#7734 = ORIENTED_EDGE('',*,*,#1550,.F.);
#7735 = ORIENTED_EDGE('',*,*,#7736,.T.);
#7736 = EDGE_CURVE('',#991,#1505,#7737,.T.);
#7737 = LINE('',#7738,#7739);
#7738 = CARTESIAN_POINT('',(-1.576254487038,11.972842216492,
    2.587500095367));
#7739 = VECTOR('',#7740,1.);
#7740 = DIRECTION('',(-0.111186491542,-0.99379955888,-2.947832796678E-05
    ));
#7741 = PLANE('',#7742);
#7742 = AXIS2_PLACEMENT_3D('',#7743,#7744,#7745);
#7743 = CARTESIAN_POINT('',(-2.300253748283,7.18840754426,2.587364481188
    ));
#7744 = DIRECTION('',(-3.339892533294E-05,3.339892533294E-05,
    -0.999999998885));
#7745 = DIRECTION('',(-0.999999999442,-2.067951531383E-25,
    3.339892535157E-05));
#7746 = ADVANCED_FACE('',(#7747),#7757,.T.);
#7747 = FACE_BOUND('',#7748,.T.);
#7748 = EDGE_LOOP('',(#7749,#7755,#7756));
#7749 = ORIENTED_EDGE('',*,*,#7750,.T.);
#7750 = EDGE_CURVE('',#600,#1505,#7751,.T.);
#7751 = LINE('',#7752,#7753);
#7752 = CARTESIAN_POINT('',(-1.59971344471,3.8617811203,2.587243318558)
  );
#7753 = VECTOR('',#7754,1.);
#7754 = DIRECTION('',(-0.866025385086,-0.500000032387,0.));
#7755 = ORIENTED_EDGE('',*,*,#7736,.F.);
#7756 = ORIENTED_EDGE('',*,*,#990,.T.);
#7757 = PLANE('',#7758);
#7758 = AXIS2_PLACEMENT_3D('',#7759,#7760,#7761);
#7759 = CARTESIAN_POINT('',(-1.847263228471,7.520968494765,
    2.587363885609));
#7760 = DIRECTION('',(-1.830810257178E-05,3.171056110579E-05,
    -0.99999999933));
#7761 = DIRECTION('',(0.,-0.999999999497,-3.17105611111E-05));
#7762 = ADVANCED_FACE('',(#7763),#7773,.T.);
#7763 = FACE_BOUND('',#7764,.T.);
#7764 = EDGE_LOOP('',(#7765,#7771,#7772));
#7765 = ORIENTED_EDGE('',*,*,#7766,.T.);
#7766 = EDGE_CURVE('',#2320,#538,#7767,.T.);
#7767 = LINE('',#7768,#7769);
#7768 = CARTESIAN_POINT('',(1.576254487038,11.972842216492,
    2.587500095367));
#7769 = VECTOR('',#7770,1.);
#7770 = DIRECTION('',(-0.261604543979,-0.965175145539,-3.16574920311E-05
    ));
#7771 = ORIENTED_EDGE('',*,*,#998,.F.);
#7772 = ORIENTED_EDGE('',*,*,#2327,.F.);
#7773 = PLANE('',#7774);
#7774 = AXIS2_PLACEMENT_3D('',#7775,#7776,#7777);
#7775 = CARTESIAN_POINT('',(-0.219091719787,8.702583094444,
    2.587392831725));
#7776 = DIRECTION('',(-0.,3.279973812045E-05,-0.999999999462));
#7777 = DIRECTION('',(0.,-0.999999999462,-3.279973812045E-05));
#7778 = ADVANCED_FACE('',(#7779),#7789,.T.);
#7779 = FACE_BOUND('',#7780,.T.);
#7780 = EDGE_LOOP('',(#7781,#7782,#7783));
#7781 = ORIENTED_EDGE('',*,*,#545,.F.);
#7782 = ORIENTED_EDGE('',*,*,#7766,.F.);
#7783 = ORIENTED_EDGE('',*,*,#7784,.T.);
#7784 = EDGE_CURVE('',#2320,#440,#7785,.T.);
#7785 = LINE('',#7786,#7787);
#7786 = CARTESIAN_POINT('',(1.576254487038,11.972842216492,
    2.587500095367));
#7787 = VECTOR('',#7788,1.);
#7788 = DIRECTION('',(-0.130524613601,-0.991445068668,
    -3.251913863063E-05));
#7789 = PLANE('',#7790);
#7790 = AXIS2_PLACEMENT_3D('',#7791,#7792,#7793);
#7791 = CARTESIAN_POINT('',(0.734389515665,7.808713075054,2.587363513022
    ));
#7792 = DIRECTION('',(-0.,3.279973812045E-05,-0.999999999462));
#7793 = DIRECTION('',(0.,-0.999999999462,-3.279973812045E-05));
#7794 = ADVANCED_FACE('',(#7795),#7805,.T.);
#7795 = FACE_BOUND('',#7796,.T.);
#7796 = EDGE_LOOP('',(#7797,#7798,#7799));
#7797 = ORIENTED_EDGE('',*,*,#478,.F.);
#7798 = ORIENTED_EDGE('',*,*,#7784,.F.);
#7799 = ORIENTED_EDGE('',*,*,#7800,.T.);
#7800 = EDGE_CURVE('',#2320,#470,#7801,.T.);
#7801 = LINE('',#7802,#7803);
#7802 = CARTESIAN_POINT('',(1.576254487038,11.972842216492,
    2.587500095367));
#7803 = VECTOR('',#7804,1.);
#7804 = DIRECTION('',(2.887943883808E-03,-0.99999582938,
    -3.165747806961E-05));
#7805 = PLANE('',#7806);
#7806 = AXIS2_PLACEMENT_3D('',#7807,#7808,#7809);
#7807 = CARTESIAN_POINT('',(1.311690985628,7.732709873935,2.587363513024
    ));
#7808 = DIRECTION('',(8.489207199075E-06,3.168212654069E-05,
    -0.999999999462));
#7809 = DIRECTION('',(0.,-0.999999999498,-3.168212654183E-05));
#7810 = ADVANCED_FACE('',(#7811),#7821,.T.);
#7811 = FACE_BOUND('',#7812,.T.);
#7812 = EDGE_LOOP('',(#7813,#7819,#7820));
#7813 = ORIENTED_EDGE('',*,*,#7814,.T.);
#7814 = EDGE_CURVE('',#3968,#470,#7815,.T.);
#7815 = LINE('',#7816,#7817);
#7816 = CARTESIAN_POINT('',(4.621344566345,11.15691280365,2.587500095367
    ));
#7817 = VECTOR('',#7818,1.);
#7818 = DIRECTION('',(-0.382675131339,-0.923882970293,
    -3.251918292063E-05));
#7819 = ORIENTED_EDGE('',*,*,#7800,.F.);
#7820 = ORIENTED_EDGE('',*,*,#3975,.F.);
#7821 = PLANE('',#7822);
#7822 = AXIS2_PLACEMENT_3D('',#7823,#7824,#7825);
#7823 = CARTESIAN_POINT('',(2.46403051627,8.349343436836,2.587392831729)
  );
#7824 = DIRECTION('',(8.48920006169E-06,3.168212652008E-05,
    -0.999999999462));
#7825 = DIRECTION('',(0.,-0.999999999498,-3.168212652122E-05));
#7826 = ADVANCED_FACE('',(#7827),#7837,.T.);
#7827 = FACE_BOUND('',#7828,.T.);
#7828 = EDGE_LOOP('',(#7829,#7830,#7831));
#7829 = ORIENTED_EDGE('',*,*,#522,.F.);
#7830 = ORIENTED_EDGE('',*,*,#7814,.F.);
#7831 = ORIENTED_EDGE('',*,*,#7832,.T.);
#7832 = EDGE_CURVE('',#3968,#416,#7833,.T.);
#7833 = LINE('',#7834,#7835);
#7834 = CARTESIAN_POINT('',(4.621344566345,11.15691280365,2.587500095367
    ));
#7835 = VECTOR('',#7836,1.);
#7836 = DIRECTION('',(-0.25602135216,-0.966671126204,-3.165748994699E-05
    ));
#7837 = PLANE('',#7838);
#7838 = AXIS2_PLACEMENT_3D('',#7839,#7840,#7841);
#7839 = CARTESIAN_POINT('',(3.268399790114,7.129726720209,2.587363513017
    ));
#7840 = DIRECTION('',(1.639991537647E-05,2.840548421861E-05,
    -0.999999999462));
#7841 = DIRECTION('',(-1.033975765691E-25,-0.999999999597,
    -2.840548422243E-05));
#7842 = ADVANCED_FACE('',(#7843),#7853,.T.);
#7843 = FACE_BOUND('',#7844,.T.);
#7844 = EDGE_LOOP('',(#7845,#7846,#7847));
#7845 = ORIENTED_EDGE('',*,*,#423,.F.);
#7846 = ORIENTED_EDGE('',*,*,#7832,.F.);
#7847 = ORIENTED_EDGE('',*,*,#7848,.T.);
#7848 = EDGE_CURVE('',#3968,#370,#7849,.T.);
#7849 = LINE('',#7850,#7851);
#7850 = CARTESIAN_POINT('',(4.621344566345,11.15691280365,2.587500095367
    ));
#7851 = VECTOR('',#7852,1.);
#7852 = DIRECTION('',(-0.149813525506,-0.988714269497,
    -2.947832988464E-05));
#7853 = PLANE('',#7854);
#7854 = AXIS2_PLACEMENT_3D('',#7855,#7856,#7857);
#7855 = CARTESIAN_POINT('',(3.730902342181,6.786589013985,2.587363885609
    ));
#7856 = DIRECTION('',(2.589162073536E-05,2.589162073536E-05,
    -0.99999999933));
#7857 = DIRECTION('',(0.,-0.999999999665,-2.589162074403E-05));
#7858 = ADVANCED_FACE('',(#7859),#7869,.T.);
#7859 = FACE_BOUND('',#7860,.T.);
#7860 = EDGE_LOOP('',(#7861,#7862,#7863));
#7861 = ORIENTED_EDGE('',*,*,#377,.F.);
#7862 = ORIENTED_EDGE('',*,*,#7848,.F.);
#7863 = ORIENTED_EDGE('',*,*,#7864,.T.);
#7864 = EDGE_CURVE('',#3968,#360,#7865,.T.);
#7865 = LINE('',#7866,#7867);
#7866 = CARTESIAN_POINT('',(4.621344566345,11.15691280365,2.587500095367
    ));
#7867 = VECTOR('',#7868,1.);
#7868 = DIRECTION('',(-7.920195267235E-02,-0.996858590762,
    -2.678228393076E-05));
#7869 = PLANE('',#7870);
#7870 = AXIS2_PLACEMENT_3D('',#7871,#7872,#7873);
#7871 = CARTESIAN_POINT('',(4.082384415851,6.348117295499,2.587364481188
    ));
#7872 = DIRECTION('',(4.090530453997E-05,2.361669360613E-05,
    -0.999999998885));
#7873 = DIRECTION('',(-0.999999999163,0.,-4.090530455138E-05));
#7874 = ADVANCED_FACE('',(#7875),#7885,.T.);
#7875 = FACE_BOUND('',#7876,.T.);
#7876 = EDGE_LOOP('',(#7877,#7878,#7879));
#7877 = ORIENTED_EDGE('',*,*,#975,.F.);
#7878 = ORIENTED_EDGE('',*,*,#7864,.F.);
#7879 = ORIENTED_EDGE('',*,*,#7880,.T.);
#7880 = EDGE_CURVE('',#3968,#802,#7881,.T.);
#7881 = LINE('',#7882,#7883);
#7882 = CARTESIAN_POINT('',(4.621344566345,11.15691280365,2.587500095367
    ));
#7883 = VECTOR('',#7884,1.);
#7884 = DIRECTION('',(-4.48980125534E-02,-0.998991575482,
    -2.417354277836E-05));
#7885 = PLANE('',#7886);
#7886 = AXIS2_PLACEMENT_3D('',#7887,#7888,#7889);
#7887 = CARTESIAN_POINT('',(4.299873139831,5.843559548582,2.58736512962)
  );
#7888 = DIRECTION('',(7.733634248572E-05,2.072219139099E-05,
    -0.999999996795));
#7889 = DIRECTION('',(-0.99999999701,2.067951531383E-25,
    -7.733634250232E-05));
#7890 = ADVANCED_FACE('',(#7891),#7906,.T.);
#7891 = FACE_BOUND('',#7892,.T.);
#7892 = EDGE_LOOP('',(#7893,#7899,#7905));
#7893 = ORIENTED_EDGE('',*,*,#7894,.T.);
#7894 = EDGE_CURVE('',#952,#876,#7895,.T.);
#7895 = LINE('',#7896,#7897);
#7896 = CARTESIAN_POINT('',(1.576254487038,-11.97284221649,
    2.587500095367));
#7897 = VECTOR('',#7898,1.);
#7898 = DIRECTION('',(0.181505180166,0.983389988181,-2.678355186037E-05)
  );
#7899 = ORIENTED_EDGE('',*,*,#7900,.T.);
#7900 = EDGE_CURVE('',#876,#1653,#7901,.T.);
#7901 = LINE('',#7902,#7903);
#7902 = CARTESIAN_POINT('',(3.31636428833,-2.544975996017,2.587243318558
    ));
#7903 = VECTOR('',#7904,1.);
#7904 = DIRECTION('',(0.534840450919,0.844953070637,2.192340140835E-05)
  );
#7905 = ORIENTED_EDGE('',*,*,#6380,.F.);
#7906 = PLANE('',#7907);
#7907 = AXIS2_PLACEMENT_3D('',#7908,#7909,#7910);
#7908 = CARTESIAN_POINT('',(5.108546284487,-2.126561596934,2.5874353187)
  );
#7909 = DIRECTION('',(1.186014009035E-04,-4.912630884918E-05,
    -0.99999999176));
#7910 = DIRECTION('',(-0.999999992967,0.,-1.186014010466E-04));
#7911 = ADVANCED_FACE('',(#7912),#7922,.T.);
#7912 = FACE_BOUND('',#7913,.T.);
#7913 = EDGE_LOOP('',(#7914,#7920,#7921));
#7914 = ORIENTED_EDGE('',*,*,#7915,.T.);
#7915 = EDGE_CURVE('',#746,#1653,#7916,.T.);
#7916 = LINE('',#7917,#7918);
#7917 = CARTESIAN_POINT('',(3.86199092865,-1.59992313385,2.587243318558)
  );
#7918 = VECTOR('',#7919,1.);
#7919 = DIRECTION('',(0.538369491761,0.842708899773,2.417360545679E-05)
  );
#7920 = ORIENTED_EDGE('',*,*,#7900,.F.);
#7921 = ORIENTED_EDGE('',*,*,#920,.F.);
#7922 = PLANE('',#7923);
#7923 = AXIS2_PLACEMENT_3D('',#7924,#7925,#7926);
#7924 = CARTESIAN_POINT('',(6.439018229041,2.409029263919,2.587365726222
    ));
#7925 = DIRECTION('',(4.663911331777E-04,-2.692711035096E-04,
    -0.999999854986));
#7926 = DIRECTION('',(-0.99999989124,0.,-4.66391150086E-04));
#7927 = ADVANCED_FACE('',(#7928),#7938,.T.);
#7928 = FACE_BOUND('',#7929,.T.);
#7929 = EDGE_LOOP('',(#7930,#7936,#7937));
#7930 = ORIENTED_EDGE('',*,*,#7931,.T.);
#7931 = EDGE_CURVE('',#756,#1653,#7932,.T.);
#7932 = LINE('',#7933,#7934);
#7933 = CARTESIAN_POINT('',(4.144427776337,-0.545853555202,
    2.587243318558));
#7934 = VECTOR('',#7935,1.);
#7935 = DIRECTION('',(0.567010451973,0.823710596409,2.678237124407E-05)
  );
#7936 = ORIENTED_EDGE('',*,*,#7915,.F.);
#7937 = ORIENTED_EDGE('',*,*,#763,.F.);
#7938 = PLANE('',#7939);
#7939 = AXIS2_PLACEMENT_3D('',#7940,#7941,#7942);
#7940 = CARTESIAN_POINT('',(6.645637065504,2.910713025459,2.587365129602
    ));
#7941 = DIRECTION('',(7.733907494756E-05,-2.072292472307E-05,
    -0.999999996795));
#7942 = DIRECTION('',(-0.999999997009,0.,-7.733907496417E-05));
#7943 = ADVANCED_FACE('',(#7944),#7954,.T.);
#7944 = FACE_BOUND('',#7945,.T.);
#7945 = EDGE_LOOP('',(#7946,#7952,#7953));
#7946 = ORIENTED_EDGE('',*,*,#7947,.T.);
#7947 = EDGE_CURVE('',#802,#1653,#7948,.T.);
#7948 = LINE('',#7949,#7950);
#7949 = CARTESIAN_POINT('',(4.144427776337,0.545399546623,2.587243318558
    ));
#7950 = VECTOR('',#7951,1.);
#7951 = DIRECTION('',(0.62408949529,0.781352865868,2.947846286467E-05));
#7952 = ORIENTED_EDGE('',*,*,#7931,.F.);
#7953 = ORIENTED_EDGE('',*,*,#809,.F.);
#7954 = PLANE('',#7955);
#7955 = AXIS2_PLACEMENT_3D('',#7956,#7957,#7958);
#7956 = CARTESIAN_POINT('',(6.709565204357,3.456416891041,2.587364481162
    ));
#7957 = DIRECTION('',(4.723435189068E-05,-0.,-0.999999998884));
#7958 = DIRECTION('',(-0.999999998884,0.,-4.723435189068E-05));
#7959 = ADVANCED_FACE('',(#7960),#7970,.T.);
#7960 = FACE_BOUND('',#7961,.T.);
#7961 = EDGE_LOOP('',(#7962,#7968,#7969));
#7962 = ORIENTED_EDGE('',*,*,#7963,.T.);
#7963 = EDGE_CURVE('',#3968,#1653,#7964,.T.);
#7964 = LINE('',#7965,#7966);
#7965 = CARTESIAN_POINT('',(4.621344566345,11.15691280365,2.587500095367
    ));
#7966 = VECTOR('',#7967,1.);
#7967 = DIRECTION('',(0.79335329221,-0.608761491669,0.));
#7968 = ORIENTED_EDGE('',*,*,#7947,.F.);
#7969 = ORIENTED_EDGE('',*,*,#7880,.F.);
#7970 = PLANE('',#7971);
#7971 = AXIS2_PLACEMENT_3D('',#7972,#7973,#7974);
#7972 = CARTESIAN_POINT('',(5.891276177953,6.034821509896,2.587403076849
    ));
#7973 = DIRECTION('',(1.794875393691E-05,2.339126771614E-05,
    -0.999999999565));
#7974 = DIRECTION('',(0.,-0.999999999726,-2.339126771991E-05));
#7975 = ADVANCED_FACE('',(#7976),#7981,.T.);
#7976 = FACE_BOUND('',#7977,.T.);
#7977 = EDGE_LOOP('',(#7978,#7979,#7980));
#7978 = ORIENTED_EDGE('',*,*,#1660,.F.);
#7979 = ORIENTED_EDGE('',*,*,#7963,.F.);
#7980 = ORIENTED_EDGE('',*,*,#7554,.F.);
#7981 = PLANE('',#7982);
#7982 = AXIS2_PLACEMENT_3D('',#7983,#7984,#7985);
#7983 = CARTESIAN_POINT('',(7.163894316599,9.336168800438,2.587500095367
    ));
#7984 = DIRECTION('',(-0.,-0.,-1.));
#7985 = DIRECTION('',(-1.,0.,0.));
#7986 = ADVANCED_FACE('',(#7987),#7997,.T.);
#7987 = FACE_BOUND('',#7988,.T.);
#7988 = EDGE_LOOP('',(#7989,#7990,#7996));
#7989 = ORIENTED_EDGE('',*,*,#1106,.F.);
#7990 = ORIENTED_EDGE('',*,*,#7991,.T.);
#7991 = EDGE_CURVE('',#1099,#1013,#7992,.T.);
#7992 = LINE('',#7993,#7994);
#7993 = CARTESIAN_POINT('',(-5.075602531433,-3.106417655945,
    2.58623290062));
#7994 = VECTOR('',#7995,1.);
#7995 = DIRECTION('',(0.817223709829,0.576320079734,7.574884374383E-04)
  );
#7996 = ORIENTED_EDGE('',*,*,#1030,.F.);
#7997 = PLANE('',#7998);
#7998 = AXIS2_PLACEMENT_3D('',#7999,#8000,#8001);
#7999 = CARTESIAN_POINT('',(-6.065449626745,-6.15557164377,
    2.586945850808));
#8000 = DIRECTION('',(1.415958370913E-03,-6.934814020211E-04,
    -0.999998757072));
#8001 = DIRECTION('',(-0.99999899753,0.,-1.415958711392E-03));
#8002 = ADVANCED_FACE('',(#8003),#8008,.T.);
#8003 = FACE_BOUND('',#8004,.T.);
#8004 = EDGE_LOOP('',(#8005,#8006,#8007));
#8005 = ORIENTED_EDGE('',*,*,#1529,.F.);
#8006 = ORIENTED_EDGE('',*,*,#7991,.F.);
#8007 = ORIENTED_EDGE('',*,*,#1196,.F.);
#8008 = PLANE('',#8009);
#8009 = AXIS2_PLACEMENT_3D('',#8010,#8011,#8012);
#8010 = CARTESIAN_POINT('',(-4.889090896348,-2.912666023075,
    2.586393919847));
#8011 = DIRECTION('',(1.061318963244E-03,-1.906007221595E-04,
    -0.999999418637));
#8012 = DIRECTION('',(-0.999999436801,-2.64697796017E-23,
    -1.061318982522E-03));
#8013 = ADVANCED_FACE('',(#8014),#8024,.T.);
#8014 = FACE_BOUND('',#8015,.T.);
#8015 = EDGE_LOOP('',(#8016,#8017,#8018));
#8016 = ORIENTED_EDGE('',*,*,#6862,.F.);
#8017 = ORIENTED_EDGE('',*,*,#337,.T.);
#8018 = ORIENTED_EDGE('',*,*,#8019,.T.);
#8019 = EDGE_CURVE('',#124,#6854,#8020,.T.);
#8020 = LINE('',#8021,#8022);
#8021 = CARTESIAN_POINT('',(-7.525863170624,-1.544803261757,
    3.587500095367));
#8022 = VECTOR('',#8023,1.);
#8023 = DIRECTION('',(-0.865076387346,-0.501640153952,0.));
#8024 = PLANE('',#8025);
#8025 = AXIS2_PLACEMENT_3D('',#8026,#8027,#8028);
#8026 = CARTESIAN_POINT('',(-10.12841439581,-3.053969638699,
    10.427723078637));
#8027 = DIRECTION('',(-0.501640153952,0.865076387346,0.));
#8028 = DIRECTION('',(0.865076387346,0.501640153952,0.));
#8029 = ADVANCED_FACE('',(#8030),#8035,.T.);
#8030 = FACE_BOUND('',#8031,.T.);
#8031 = EDGE_LOOP('',(#8032,#8033,#8034));
#8032 = ORIENTED_EDGE('',*,*,#883,.F.);
#8033 = ORIENTED_EDGE('',*,*,#7894,.F.);
#8034 = ORIENTED_EDGE('',*,*,#951,.F.);
#8035 = PLANE('',#8036);
#8036 = AXIS2_PLACEMENT_3D('',#8037,#8038,#8039);
#8037 = CARTESIAN_POINT('',(2.351042354247,-7.211543102969,
    2.586674398944));
#8038 = DIRECTION('',(6.691719133325E-03,-1.262331966641E-03,
    -0.999976813438));
#8039 = DIRECTION('',(-0.999977610161,1.694065894509E-21,
    -6.691724464899E-03));
#8040 = ADVANCED_FACE('',(#8041),#8051,.T.);
#8041 = FACE_BOUND('',#8042,.T.);
#8042 = EDGE_LOOP('',(#8043,#8044,#8050));
#8043 = ORIENTED_EDGE('',*,*,#1022,.F.);
#8044 = ORIENTED_EDGE('',*,*,#8045,.T.);
#8045 = EDGE_CURVE('',#1015,#6122,#8046,.T.);
#8046 = LINE('',#8047,#8048);
#8047 = CARTESIAN_POINT('',(-4.430283069611,-2.899186372757,
    2.585416078568));
#8048 = VECTOR('',#8049,1.);
#8049 = DIRECTION('',(-2.313110901118E-02,-0.999732408267,
    2.523042088757E-04));
#8050 = ORIENTED_EDGE('',*,*,#6135,.F.);
#8051 = PLANE('',#8052);
#8052 = AXIS2_PLACEMENT_3D('',#8053,#8054,#8055);
#8053 = CARTESIAN_POINT('',(-5.304174522759,-7.283844927413,
    2.586633709021));
#8054 = DIRECTION('',(-1.437861897672E-04,-2.490449067717E-04,
    -0.999999958651));
#8055 = DIRECTION('',(0.,-0.999999968988,2.490449093462E-04));
#8056 = ADVANCED_FACE('',(#8057),#8067,.T.);
#8057 = FACE_BOUND('',#8058,.T.);
#8058 = EDGE_LOOP('',(#8059,#8060,#8061));
#8059 = ORIENTED_EDGE('',*,*,#6165,.F.);
#8060 = ORIENTED_EDGE('',*,*,#8045,.F.);
#8061 = ORIENTED_EDGE('',*,*,#8062,.T.);
#8062 = EDGE_CURVE('',#1015,#6166,#8063,.T.);
#8063 = LINE('',#8064,#8065);
#8064 = CARTESIAN_POINT('',(-4.430283069611,-2.899186372757,
    2.585416078568));
#8065 = VECTOR('',#8066,1.);
#8066 = DIRECTION('',(0.300047428389,-0.953924259422,2.190951714205E-04)
  );
#8067 = PLANE('',#8068);
#8068 = AXIS2_PLACEMENT_3D('',#8069,#8070,#8071);
#8069 = CARTESIAN_POINT('',(-3.618689303566,-7.897032540386,
    2.58661507812));
#8070 = DIRECTION('',(-6.720614817679E-05,-2.508167641228E-04,
    -0.999999966287));
#8071 = DIRECTION('',(0.,-0.999999968545,2.508167646893E-04));
#8072 = ADVANCED_FACE('',(#8073),#8083,.T.);
#8073 = FACE_BOUND('',#8074,.T.);
#8074 = EDGE_LOOP('',(#8075,#8081,#8082));
#8075 = ORIENTED_EDGE('',*,*,#8076,.T.);
#8076 = EDGE_CURVE('',#1068,#6166,#8077,.T.);
#8077 = LINE('',#8078,#8079);
#8078 = CARTESIAN_POINT('',(-3.861717700958,-1.598749041557,
    2.583561420441));
#8079 = VECTOR('',#8080,1.);
#8080 = DIRECTION('',(0.215145741353,-0.97658188213,3.707734746749E-04)
  );
#8081 = ORIENTED_EDGE('',*,*,#8062,.F.);
#8082 = ORIENTED_EDGE('',*,*,#1067,.F.);
#8083 = PLANE('',#8084);
#8084 = AXIS2_PLACEMENT_3D('',#8085,#8086,#8087);
#8085 = CARTESIAN_POINT('',(-2.938407822988,-6.773998307177,
    2.585871378451));
#8086 = DIRECTION('',(-1.591618441436E-03,-7.303052091723E-04,
    -0.999998466701));
#8087 = DIRECTION('',(-0.999998733374,0.,1.591618865878E-03));
#8088 = ADVANCED_FACE('',(#8089),#8106,.T.);
#8089 = FACE_BOUND('',#8090,.T.);
#8090 = EDGE_LOOP('',(#8091,#8099,#8100));
#8091 = ORIENTED_EDGE('',*,*,#8092,.T.);
#8092 = EDGE_CURVE('',#8093,#6166,#8095,.T.);
#8093 = VERTEX_POINT('',#8094);
#8094 = CARTESIAN_POINT('',(-3.316091299057,-2.543802022934,
    2.583561420441));
#8095 = LINE('',#8096,#8097);
#8096 = CARTESIAN_POINT('',(-3.316091299057,-2.543802022934,
    2.583561420441));
#8097 = VECTOR('',#8098,1.);
#8098 = DIRECTION('',(0.181455777098,-0.983399019836,4.107829623076E-04)
  );
#8099 = ORIENTED_EDGE('',*,*,#8076,.F.);
#8100 = ORIENTED_EDGE('',*,*,#8101,.T.);
#8101 = EDGE_CURVE('',#1068,#8093,#8102,.T.);
#8102 = LINE('',#8103,#8104);
#8103 = CARTESIAN_POINT('',(-3.861717700958,-1.598749041557,
    2.583561420441));
#8104 = VECTOR('',#8105,1.);
#8105 = DIRECTION('',(0.499999868526,-0.866025479691,0.));
#8106 = PLANE('',#8107);
#8107 = AXIS2_PLACEMENT_3D('',#8108,#8109,#8110);
#8108 = CARTESIAN_POINT('',(-2.64075566686,-6.756970162072,
    2.585429874769));
#8109 = DIRECTION('',(-1.063350568689E-03,-6.13925521835E-04,
    -0.99999924619));
#8110 = DIRECTION('',(-0.999999434642,0.,1.06335076908E-03));
#8111 = ADVANCED_FACE('',(#8112),#8129,.T.);
#8112 = FACE_BOUND('',#8113,.T.);
#8113 = EDGE_LOOP('',(#8114,#8122,#8123));
#8114 = ORIENTED_EDGE('',*,*,#8115,.T.);
#8115 = EDGE_CURVE('',#8116,#6166,#8118,.T.);
#8116 = VERTEX_POINT('',#8117);
#8117 = CARTESIAN_POINT('',(-2.544458627701,-3.315434455872,
    2.583561420441));
#8118 = LINE('',#8119,#8120);
#8119 = CARTESIAN_POINT('',(-2.544458627701,-3.315434455872,
    2.583561420441));
#8120 = VECTOR('',#8121,1.);
#8121 = DIRECTION('',(0.111142451064,-0.993804382738,4.521298421681E-04)
  );
#8122 = ORIENTED_EDGE('',*,*,#8092,.F.);
#8123 = ORIENTED_EDGE('',*,*,#8124,.T.);
#8124 = EDGE_CURVE('',#8093,#8116,#8125,.T.);
#8125 = LINE('',#8126,#8127);
#8126 = CARTESIAN_POINT('',(-3.316091299057,-2.543802022934,
    2.583561420441));
#8127 = VECTOR('',#8128,1.);
#8128 = DIRECTION('',(0.707106890427,-0.707106671946,0.));
#8129 = PLANE('',#8130);
#8130 = AXIS2_PLACEMENT_3D('',#8131,#8132,#8133);
#8131 = CARTESIAN_POINT('',(-2.300087743895,-7.188045648372,
    2.585419930058));
#8132 = DIRECTION('',(-5.122341295377E-04,-5.122342878075E-04,
    -0.999999737616));
#8133 = DIRECTION('',(0.,-0.999999868808,5.122343550085E-04));
#8134 = ADVANCED_FACE('',(#8135),#8152,.T.);
#8135 = FACE_BOUND('',#8136,.T.);
#8136 = EDGE_LOOP('',(#8137,#8145,#8146));
#8137 = ORIENTED_EDGE('',*,*,#8138,.T.);
#8138 = EDGE_CURVE('',#8139,#6166,#8141,.T.);
#8139 = VERTEX_POINT('',#8140);
#8140 = CARTESIAN_POINT('',(-1.599405765533,-3.861061096191,
    2.583561420441));
#8141 = LINE('',#8142,#8143);
#8142 = CARTESIAN_POINT('',(-1.599405765533,-3.861061096191,
    2.583561420441));
#8143 = VECTOR('',#8144,1.);
#8144 = DIRECTION('',(2.854019497652E-03,-0.999995809399,
    4.855479164109E-04));
#8145 = ORIENTED_EDGE('',*,*,#8115,.F.);
#8146 = ORIENTED_EDGE('',*,*,#8147,.T.);
#8147 = EDGE_CURVE('',#8116,#8139,#8148,.T.);
#8148 = LINE('',#8149,#8150);
#8149 = CARTESIAN_POINT('',(-2.544458627701,-3.315434455872,
    2.583561420441));
#8150 = VECTOR('',#8151,1.);
#8151 = DIRECTION('',(0.866025357775,-0.50000007969,0.));
#8152 = PLANE('',#8153);
#8153 = AXIS2_PLACEMENT_3D('',#8154,#8155,#8156);
#8154 = CARTESIAN_POINT('',(-1.847097682934,-7.520607211118,
    2.585410796319));
#8155 = DIRECTION('',(-2.807950978456E-04,-4.863512726322E-04,
    -0.999999842308));
#8156 = DIRECTION('',(-2.64697796017E-23,-0.999999881731,
    4.863512918056E-04));
#8157 = ADVANCED_FACE('',(#8158),#8175,.T.);
#8158 = FACE_BOUND('',#8159,.T.);
#8159 = EDGE_LOOP('',(#8160,#8168,#8169));
#8160 = ORIENTED_EDGE('',*,*,#8161,.T.);
#8161 = EDGE_CURVE('',#8162,#6166,#8164,.T.);
#8162 = VERTEX_POINT('',#8163);
#8163 = CARTESIAN_POINT('',(-0.545336186886,-4.143497943878,
    2.583561420441));
#8164 = LINE('',#8165,#8166);
#8165 = CARTESIAN_POINT('',(-0.545336186886,-4.143497943878,
    2.583561420441));
#8166 = VECTOR('',#8167,1.);
#8167 = DIRECTION('',(-0.13054678541,-0.991442024557,4.987605229106E-04)
  );
#8168 = ORIENTED_EDGE('',*,*,#8138,.F.);
#8169 = ORIENTED_EDGE('',*,*,#8170,.F.);
#8170 = EDGE_CURVE('',#8162,#8139,#8171,.T.);
#8171 = LINE('',#8172,#8173);
#8172 = CARTESIAN_POINT('',(-0.545336186886,-4.143497943878,
    2.583561420441));
#8173 = VECTOR('',#8174,1.);
#8174 = DIRECTION('',(-0.965925882343,0.258818835905,0.));
#8175 = PLANE('',#8176);
#8176 = AXIS2_PLACEMENT_3D('',#8177,#8178,#8179);
#8177 = CARTESIAN_POINT('',(-1.311546342135,-7.73234887246,
    2.585405082683));
#8178 = DIRECTION('',(-1.30202158242E-04,-4.859214907728E-04,
    -0.999999873464));
#8179 = DIRECTION('',(0.,-0.99999988194,4.859214948916E-04));
#8180 = ADVANCED_FACE('',(#8181),#8205,.T.);
#8181 = FACE_BOUND('',#8182,.T.);
#8182 = EDGE_LOOP('',(#8183,#8191,#8199));
#8183 = ORIENTED_EDGE('',*,*,#8184,.T.);
#8184 = EDGE_CURVE('',#8185,#8162,#8187,.T.);
#8185 = VERTEX_POINT('',#8186);
#8186 = CARTESIAN_POINT('',(-0.545625567436,-4.144437789917,0.));
#8187 = LINE('',#8188,#8189);
#8188 = CARTESIAN_POINT('',(-0.545625567436,-4.144437789917,0.));
#8189 = VECTOR('',#8190,1.);
#8190 = DIRECTION('',(1.120083800339E-04,3.637792247939E-04,
    0.999999927559));
#8191 = ORIENTED_EDGE('',*,*,#8192,.T.);
#8192 = EDGE_CURVE('',#8162,#8193,#8195,.T.);
#8193 = VERTEX_POINT('',#8194);
#8194 = CARTESIAN_POINT('',(-1.59969329834,-3.862001180649,0.));
#8195 = LINE('',#8196,#8197);
#8196 = CARTESIAN_POINT('',(-0.545336186886,-4.143497943878,
    2.583561420441));
#8197 = VECTOR('',#8198,1.);
#8198 = DIRECTION('',(-0.375940462358,0.100370189731,-0.921191941875));
#8199 = ORIENTED_EDGE('',*,*,#8200,.T.);
#8200 = EDGE_CURVE('',#8193,#8185,#8201,.T.);
#8201 = LINE('',#8202,#8203);
#8202 = CARTESIAN_POINT('',(-1.59969329834,-3.862001180649,0.));
#8203 = VECTOR('',#8204,1.);
#8204 = DIRECTION('',(0.965925823539,-0.258819055367,0.));
#8205 = PLANE('',#8206);
#8206 = AXIS2_PLACEMENT_3D('',#8207,#8208,#8209);
#8207 = CARTESIAN_POINT('',(-0.862392362194,-4.059137360112,
    1.074220801779));
#8208 = DIRECTION('',(-0.258819036643,-0.965925753662,3.803736504464E-04
    ));
#8209 = DIRECTION('',(-0.965925823539,0.258819055367,-1.355252715607E-20
    ));
#8210 = ADVANCED_FACE('',(#8211),#8221,.T.);
#8211 = FACE_BOUND('',#8212,.T.);
#8212 = EDGE_LOOP('',(#8213,#8219,#8220));
#8213 = ORIENTED_EDGE('',*,*,#8214,.T.);
#8214 = EDGE_CURVE('',#8139,#8193,#8215,.T.);
#8215 = LINE('',#8216,#8217);
#8216 = CARTESIAN_POINT('',(-1.599405765533,-3.861061096191,
    2.583561420441));
#8217 = VECTOR('',#8218,1.);
#8218 = DIRECTION('',(-1.112931874992E-04,-3.638715077191E-04,
    -0.999999927606));
#8219 = ORIENTED_EDGE('',*,*,#8192,.F.);
#8220 = ORIENTED_EDGE('',*,*,#8170,.T.);
#8221 = PLANE('',#8222);
#8222 = AXIS2_PLACEMENT_3D('',#8223,#8224,#8225);
#8223 = CARTESIAN_POINT('',(-1.282637587081,-3.946361712742,
    1.509340924796));
#8224 = DIRECTION('',(-0.258818817191,-0.965925812502,3.802776804197E-04
    ));
#8225 = DIRECTION('',(-0.965925882343,0.258818835905,-1.355252715607E-20
    ));
#8226 = ADVANCED_FACE('',(#8227),#8237,.T.);
#8227 = FACE_BOUND('',#8228,.T.);
#8228 = EDGE_LOOP('',(#8229,#8230,#8231));
#8229 = ORIENTED_EDGE('',*,*,#6223,.F.);
#8230 = ORIENTED_EDGE('',*,*,#8161,.F.);
#8231 = ORIENTED_EDGE('',*,*,#8232,.T.);
#8232 = EDGE_CURVE('',#8162,#952,#8233,.T.);
#8233 = LINE('',#8234,#8235);
#8234 = CARTESIAN_POINT('',(-0.545336186886,-4.143497943878,
    2.583561420441));
#8235 = VECTOR('',#8236,1.);
#8236 = DIRECTION('',(0.261546751243,-0.96519068642,4.85554373875E-04));
#8237 = PLANE('',#8238);
#8238 = AXIS2_PLACEMENT_3D('',#8239,#8240,#8241);
#8239 = CARTESIAN_POINT('',(-0.218972777888,-8.702236019743,
    2.585854765417));
#8240 = DIRECTION('',(-0.,-5.030656835649E-04,-0.999999873462));
#8241 = DIRECTION('',(0.,-0.999999873462,5.030656835649E-04));
#8242 = ADVANCED_FACE('',(#8243),#8260,.T.);
#8243 = FACE_BOUND('',#8244,.T.);
#8244 = EDGE_LOOP('',(#8245,#8253,#8254));
#8245 = ORIENTED_EDGE('',*,*,#8246,.T.);
#8246 = EDGE_CURVE('',#8247,#952,#8249,.T.);
#8247 = VERTEX_POINT('',#8248);
#8248 = CARTESIAN_POINT('',(0.545916974545,-4.143497943878,
    2.583561420441));
#8249 = LINE('',#8250,#8251);
#8250 = CARTESIAN_POINT('',(0.545916974545,-4.143497943878,
    2.583561420441));
#8251 = VECTOR('',#8252,1.);
#8252 = DIRECTION('',(0.130474491731,-0.991451541045,4.987653103299E-04)
  );
#8253 = ORIENTED_EDGE('',*,*,#8232,.F.);
#8254 = ORIENTED_EDGE('',*,*,#8255,.T.);
#8255 = EDGE_CURVE('',#8162,#8247,#8256,.T.);
#8256 = LINE('',#8257,#8258);
#8257 = CARTESIAN_POINT('',(-0.545336186886,-4.143497943878,
    2.583561420441));
[truncated: 3,679,455 more chars]
