# Supplementary material for: An Open-Source 3D-Printable Platform for Testing Head-Fixed Cognitive Flexibility in Rodents
Source: eNeuro. 2025 Jan 24;12(1):ENEURO.0364-24.2024. doi: 10.1523/ENEURO.0364-24.2024 (PMC11875048; doi:10.1523/ENEURO.0364-24.2024)
Supplement: FlexRig Repository — Download FlexRig Repository, ZIP file. [file eneuro-12-ENEURO.0364-24.2024-s003.zip › FlexRig-main/ArduinoScripts/flexRigFunctions/flexRigFunctions.h]

#ifndef FLEXRIGFUNCTIONS_H
#define FLEXRIGFUNCTIONS_H

    void initializeBoard();
    void dispense(int lickSpout = 0);
    void killTone();
    void playTone(int tone_num, int tone_length = -1);
    void lickDetect(int lickData[], int lickSpout, int lickExit = 0, int detectDur = 300000);
    void killOdorants();
    void presentOdorant(int odorant, int odorDur = -1);
    void blinkLED();
    void timerKill();    
    void photoStim(float freq, float dur);
    
    

#endif
