# Supplementary material for: An Open-Source 3D-Printable Platform for Testing Head-Fixed Cognitive Flexibility in Rodents
Source: eNeuro. 2025 Jan 24;12(1):ENEURO.0364-24.2024. doi: 10.1523/ENEURO.0364-24.2024 (PMC11875048; doi:10.1523/ENEURO.0364-24.2024)
Supplement: FlexRig Repository — Download FlexRig Repository, ZIP file. [file eneuro-12-ENEURO.0364-24.2024-s003.zip › FlexRig-main/PCBFiles/FlexRigShield2_copperBottom.gbl]

G04 MADE WITH FRITZING*
G04 WWW.FRITZING.ORG*
G04 DOUBLE SIDED*
G04 HOLES PLATED*
G04 CONTOUR ON CENTER OF CONTOUR VECTOR*
%ASAXBY*%
%FSLAX23Y23*%
%MOIN*%
%OFA0B0*%
%SFA1.0B1.0*%
%ADD10C,0.039370*%
%ADD11C,0.078740*%
%ADD12C,0.075000*%
%ADD13C,0.078000*%
%ADD14C,0.079370*%
%ADD15C,0.074000*%
%ADD16R,0.075000X0.075000*%
%ADD17C,0.008000*%
%ADD18C,0.012000*%
%ADD19C,0.024000*%
%ADD20C,0.016000*%
%LNCOPPER0*%
G90*
G70*
G54D10*
X301Y417D03*
X2101Y1917D03*
G54D11*
X2601Y417D03*
G54D12*
X2701Y617D03*
X2418Y900D03*
G54D13*
X2600Y216D03*
X2700Y216D03*
G54D14*
X1301Y417D03*
X1401Y417D03*
X1501Y417D03*
X1601Y417D03*
X1701Y417D03*
X1801Y417D03*
X2401Y417D03*
X2301Y417D03*
X2201Y417D03*
X2001Y417D03*
X3301Y417D03*
X3201Y417D03*
X3101Y417D03*
X3001Y417D03*
X2101Y417D03*
X2501Y417D03*
G54D15*
X1301Y217D03*
X1401Y217D03*
X1501Y217D03*
X1601Y217D03*
X1701Y217D03*
X1801Y217D03*
X2001Y217D03*
X2101Y217D03*
X2201Y217D03*
X2301Y217D03*
X2401Y217D03*
X2501Y217D03*
G54D13*
X2001Y617D03*
X2101Y617D03*
X1701Y617D03*
X1801Y617D03*
X1101Y617D03*
X1201Y617D03*
X1501Y1417D03*
X1501Y1517D03*
X801Y617D03*
X901Y617D03*
X501Y617D03*
X601Y617D03*
X201Y617D03*
X301Y617D03*
X2001Y1017D03*
X2101Y1017D03*
X2201Y1017D03*
X2301Y1017D03*
X2401Y1017D03*
X2501Y1017D03*
G54D10*
X1801Y1217D03*
X1801Y1417D03*
G54D13*
X2901Y217D03*
X3001Y217D03*
X3101Y217D03*
X3201Y217D03*
X3301Y217D03*
X3401Y217D03*
X3501Y217D03*
X3601Y217D03*
X3699Y2115D03*
X3699Y2015D03*
X3699Y1915D03*
X3699Y1815D03*
X3699Y1715D03*
X3699Y1615D03*
X3699Y1515D03*
X3699Y1415D03*
X3699Y1315D03*
X3699Y1215D03*
X3699Y1115D03*
X3699Y1015D03*
X3699Y915D03*
X3699Y815D03*
X3699Y715D03*
X3699Y615D03*
X3699Y515D03*
X3699Y415D03*
X3699Y2115D03*
X3699Y2015D03*
X3699Y1915D03*
X3699Y1815D03*
X3699Y1715D03*
X3699Y1615D03*
X3699Y1515D03*
X3699Y1415D03*
X3699Y1315D03*
X3699Y1215D03*
X3699Y1115D03*
X3699Y1015D03*
X3699Y915D03*
X3699Y815D03*
X3699Y715D03*
X3699Y615D03*
X3699Y515D03*
X3699Y415D03*
X3799Y415D03*
X3799Y515D03*
X3799Y615D03*
X3799Y715D03*
X3799Y815D03*
X3799Y915D03*
X3799Y1015D03*
X3799Y1115D03*
X3799Y1215D03*
X3799Y1315D03*
X3799Y1415D03*
X3799Y1515D03*
X3799Y1615D03*
X3799Y1715D03*
X3799Y1815D03*
X3799Y1915D03*
X3799Y2015D03*
X3799Y2115D03*
X2701Y2117D03*
X2801Y2117D03*
X2901Y2117D03*
X3001Y2117D03*
X3101Y2117D03*
X3201Y2117D03*
X3301Y2117D03*
X3401Y2117D03*
X1801Y2117D03*
X1901Y2117D03*
X2001Y2117D03*
X2101Y2117D03*
X2201Y2117D03*
X2301Y2117D03*
X2401Y2117D03*
X2501Y2117D03*
X942Y2117D03*
X1042Y2117D03*
X1142Y2117D03*
X1242Y2117D03*
X1342Y2117D03*
X1442Y2117D03*
X1542Y2117D03*
X1642Y2117D03*
G54D10*
X1301Y817D03*
X1501Y817D03*
G54D13*
X2001Y1817D03*
X2101Y1817D03*
X2201Y1817D03*
X2301Y1817D03*
X2401Y1817D03*
X2501Y1817D03*
G54D12*
X1001Y1017D03*
X1001Y1317D03*
X1101Y1017D03*
X1101Y1317D03*
X1201Y1017D03*
X1201Y1317D03*
X1301Y1017D03*
X1301Y1317D03*
X1401Y1017D03*
X1401Y1317D03*
X1501Y1017D03*
X1501Y1317D03*
X1601Y1017D03*
X1601Y1317D03*
X1701Y1017D03*
X1701Y1317D03*
X1001Y1617D03*
X1001Y1917D03*
X1101Y1617D03*
X1101Y1917D03*
X1201Y1617D03*
X1201Y1917D03*
X1301Y1617D03*
X1301Y1917D03*
X1401Y1617D03*
X1401Y1917D03*
X1501Y1617D03*
X1501Y1917D03*
X1601Y1617D03*
X1601Y1917D03*
X1701Y1617D03*
X1701Y1917D03*
X2501Y1117D03*
X2501Y1517D03*
X2301Y1276D03*
X2301Y1676D03*
X701Y317D03*
X1101Y317D03*
X2501Y617D03*
X2218Y900D03*
X2601Y617D03*
X2318Y900D03*
X2101Y1217D03*
X2101Y1617D03*
X2001Y1117D03*
X2001Y1517D03*
X2201Y1276D03*
X2201Y1676D03*
X501Y1617D03*
X901Y1617D03*
X501Y1917D03*
X901Y1917D03*
X501Y1817D03*
X901Y1817D03*
G54D16*
X1001Y1017D03*
X1001Y1617D03*
G54D17*
X1802Y1518D02*
X2102Y1617D01*
D02*
X1501Y1516D02*
X1802Y1518D01*
D02*
X2102Y1617D02*
X2120Y1630D01*
D02*
X1401Y1516D02*
X1501Y1516D01*
D02*
X1120Y1330D02*
X1401Y1516D01*
G54D18*
D02*
X2182Y2101D02*
X1619Y1632D01*
G54D19*
D02*
X1301Y1288D02*
X1301Y1046D01*
G54D17*
D02*
X1203Y1218D02*
X1298Y830D01*
D02*
X1202Y1294D02*
X1203Y1218D01*
G54D18*
D02*
X1901Y1217D02*
X1717Y1033D01*
D02*
X1807Y1405D02*
X1901Y1217D01*
D02*
X1792Y1207D02*
X1618Y1033D01*
D02*
X2301Y2017D02*
X2602Y2017D01*
D02*
X2602Y2017D02*
X2702Y1917D01*
D02*
X2702Y1917D02*
X2602Y1617D01*
D02*
X2602Y1617D02*
X2002Y1417D01*
D02*
X2002Y1417D02*
X1902Y1517D01*
D02*
X1902Y1517D02*
X1601Y1417D01*
D02*
X2301Y2092D02*
X2301Y2017D01*
D02*
X1601Y1417D02*
X1601Y1340D01*
D02*
X1119Y1932D02*
X1323Y2101D01*
G54D19*
D02*
X3202Y519D02*
X3601Y1117D01*
D02*
X3601Y1117D02*
X3600Y1115D01*
D02*
X3600Y1115D02*
X3669Y1115D01*
D02*
X3202Y448D02*
X3202Y519D01*
D02*
X3001Y517D02*
X3501Y1217D01*
D02*
X3501Y1217D02*
X3669Y1215D01*
D02*
X3001Y448D02*
X3001Y517D01*
D02*
X3800Y318D02*
X3302Y318D01*
D02*
X3302Y318D02*
X3302Y386D01*
D02*
X3800Y385D02*
X3800Y318D01*
G54D20*
D02*
X2802Y1817D02*
X3084Y2100D01*
D02*
X2216Y1037D02*
X2802Y1817D01*
D02*
X2901Y1817D02*
X3184Y2100D01*
D02*
X2316Y1037D02*
X2901Y1817D01*
G54D19*
D02*
X2601Y1217D02*
X2601Y815D01*
D02*
X2601Y815D02*
X2203Y815D01*
D02*
X2203Y815D02*
X2001Y816D01*
D02*
X2001Y816D02*
X2001Y987D01*
D02*
X3202Y2018D02*
X2601Y1217D01*
D02*
X3600Y2018D02*
X3202Y2018D01*
D02*
X3678Y2094D02*
X3600Y2018D01*
G54D17*
D02*
X502Y1516D02*
X879Y1611D01*
D02*
X301Y1517D02*
X502Y1516D01*
D02*
X301Y917D02*
X301Y1517D01*
D02*
X401Y617D02*
X301Y917D01*
D02*
X307Y429D02*
X401Y617D01*
G54D20*
D02*
X2601Y1716D02*
X2601Y1918D01*
D02*
X2601Y1918D02*
X2301Y1918D01*
D02*
X2301Y1918D02*
X2115Y1917D01*
D02*
X2324Y1679D02*
X2601Y1716D01*
G54D19*
D02*
X1903Y1018D02*
X1903Y517D01*
D02*
X1903Y517D02*
X1823Y439D01*
D02*
X1730Y1017D02*
X1903Y1018D01*
D02*
X1701Y248D02*
X1701Y386D01*
D02*
X1601Y248D02*
X1601Y386D01*
D02*
X1501Y248D02*
X1501Y386D01*
D02*
X1301Y248D02*
X1301Y386D01*
D02*
X1301Y717D02*
X1301Y517D01*
D02*
X1301Y517D02*
X1401Y517D01*
D02*
X1401Y517D02*
X1479Y439D01*
D02*
X1021Y997D02*
X1301Y717D01*
D02*
X1801Y248D02*
X1801Y386D01*
G54D18*
D02*
X201Y1717D02*
X201Y641D01*
D02*
X403Y1717D02*
X201Y1717D01*
D02*
X701Y1717D02*
X403Y1717D01*
D02*
X1201Y1817D02*
X701Y1717D01*
D02*
X1201Y1894D02*
X1201Y1817D01*
G54D19*
D02*
X602Y916D02*
X511Y645D01*
D02*
X602Y1416D02*
X602Y916D01*
D02*
X700Y1515D02*
X602Y1416D01*
D02*
X1102Y1515D02*
X700Y1515D01*
D02*
X1181Y1596D02*
X1102Y1515D01*
G54D17*
D02*
X700Y817D02*
X790Y639D01*
D02*
X700Y1318D02*
X700Y817D01*
D02*
X803Y1416D02*
X700Y1318D01*
D02*
X1201Y1416D02*
X803Y1416D01*
D02*
X1300Y1819D02*
X1201Y1416D01*
D02*
X1402Y1819D02*
X1300Y1819D01*
D02*
X1485Y1901D02*
X1402Y1819D01*
G54D19*
D02*
X1607Y1945D02*
X1636Y2087D01*
D02*
X1482Y817D02*
X1320Y817D01*
G54D18*
D02*
X1002Y1817D02*
X1085Y1901D01*
D02*
X924Y1817D02*
X1002Y1817D01*
D02*
X1002Y1718D02*
X1085Y1633D01*
D02*
X901Y1717D02*
X1002Y1718D01*
D02*
X901Y1640D02*
X901Y1717D01*
G04 End of Copper0*
M02*
