# Supplementary material for: An Open-Source 3D-Printable Platform for Testing Head-Fixed Cognitive Flexibility in Rodents
Source: eNeuro. 2025 Jan 24;12(1):ENEURO.0364-24.2024. doi: 10.1523/ENEURO.0364-24.2024 (PMC11875048; doi:10.1523/ENEURO.0364-24.2024)
Supplement: FlexRig Repository — Download FlexRig Repository, ZIP file. [file eneuro-12-ENEURO.0364-24.2024-s003.zip › FlexRig-main/PCBFiles/FlexRigShield2_copperTop.gtl]

G04 MADE WITH FRITZING*
G04 WWW.FRITZING.ORG*
G04 DOUBLE SIDED*
G04 HOLES PLATED*
G04 CONTOUR ON CENTER OF CONTOUR VECTOR*
%ASAXBY*%
%FSLAX23Y23*%
%MOIN*%
%OFA0B0*%
%SFA1.0B1.0*%
%ADD10C,0.039370*%
%ADD11C,0.078740*%
%ADD12C,0.075000*%
%ADD13C,0.078000*%
%ADD14C,0.079370*%
%ADD15C,0.074000*%
%ADD16R,0.075000X0.075000*%
%ADD17R,0.090551X0.062992*%
%ADD18C,0.024000*%
%ADD19C,0.012000*%
%ADD20C,0.008000*%
%ADD21C,0.016000*%
%LNCOPPER1*%
G90*
G70*
G54D10*
X301Y417D03*
X2101Y1917D03*
G54D11*
X2601Y417D03*
G54D12*
X2701Y617D03*
X2418Y900D03*
G54D13*
X2600Y216D03*
X2700Y216D03*
G54D14*
X1301Y417D03*
X1401Y417D03*
X1501Y417D03*
X1601Y417D03*
X1701Y417D03*
X1801Y417D03*
X2401Y417D03*
X2301Y417D03*
X2201Y417D03*
X2001Y417D03*
X3301Y417D03*
X3201Y417D03*
X3101Y417D03*
X3001Y417D03*
X2101Y417D03*
X2501Y417D03*
G54D15*
X1301Y217D03*
X1401Y217D03*
X1501Y217D03*
X1601Y217D03*
X1701Y217D03*
X1801Y217D03*
X1301Y217D03*
X1401Y217D03*
X1501Y217D03*
X1601Y217D03*
X1701Y217D03*
X1801Y217D03*
X2001Y217D03*
X2101Y217D03*
X2201Y217D03*
X2301Y217D03*
X2401Y217D03*
X2501Y217D03*
X2001Y217D03*
X2101Y217D03*
X2201Y217D03*
X2301Y217D03*
X2401Y217D03*
X2501Y217D03*
G54D13*
X2001Y617D03*
X2101Y617D03*
X1701Y617D03*
X1801Y617D03*
X1101Y617D03*
X1201Y617D03*
X1501Y1417D03*
X1501Y1517D03*
X801Y617D03*
X901Y617D03*
X501Y617D03*
X601Y617D03*
X201Y617D03*
X301Y617D03*
X2001Y1017D03*
X2101Y1017D03*
X2201Y1017D03*
X2301Y1017D03*
X2401Y1017D03*
X2501Y1017D03*
G54D10*
X1801Y1217D03*
X1801Y1417D03*
G54D13*
X2901Y217D03*
X3001Y217D03*
X3101Y217D03*
X3201Y217D03*
X3301Y217D03*
X3401Y217D03*
X3501Y217D03*
X3601Y217D03*
X2701Y2117D03*
X2801Y2117D03*
X2901Y2117D03*
X3001Y2117D03*
X3101Y2117D03*
X3201Y2117D03*
X3301Y2117D03*
X3401Y2117D03*
X1801Y2117D03*
X1901Y2117D03*
X2001Y2117D03*
X2101Y2117D03*
X2201Y2117D03*
X2301Y2117D03*
X2401Y2117D03*
X2501Y2117D03*
X942Y2117D03*
X1042Y2117D03*
X1142Y2117D03*
X1242Y2117D03*
X1342Y2117D03*
X1442Y2117D03*
X1542Y2117D03*
X1642Y2117D03*
G54D10*
X1301Y817D03*
X1501Y817D03*
G54D13*
X2001Y1817D03*
X2101Y1817D03*
X2201Y1817D03*
X2301Y1817D03*
X2401Y1817D03*
X2501Y1817D03*
G54D12*
X1001Y1017D03*
X1001Y1317D03*
X1101Y1017D03*
X1101Y1317D03*
X1201Y1017D03*
X1201Y1317D03*
X1301Y1017D03*
X1301Y1317D03*
X1401Y1017D03*
X1401Y1317D03*
X1501Y1017D03*
X1501Y1317D03*
X1601Y1017D03*
X1601Y1317D03*
X1701Y1017D03*
X1701Y1317D03*
X1001Y1617D03*
X1001Y1917D03*
X1101Y1617D03*
X1101Y1917D03*
X1201Y1617D03*
X1201Y1917D03*
X1301Y1617D03*
X1301Y1917D03*
X1401Y1617D03*
X1401Y1917D03*
X1501Y1617D03*
X1501Y1917D03*
X1601Y1617D03*
X1601Y1917D03*
X1701Y1617D03*
X1701Y1917D03*
X2501Y1117D03*
X2501Y1517D03*
X2301Y1276D03*
X2301Y1676D03*
X701Y317D03*
X1101Y317D03*
X2501Y617D03*
X2218Y900D03*
X2601Y617D03*
X2318Y900D03*
X2101Y1217D03*
X2101Y1617D03*
X2001Y1117D03*
X2001Y1517D03*
X2201Y1276D03*
X2201Y1676D03*
X501Y1617D03*
X901Y1617D03*
X501Y1917D03*
X901Y1917D03*
X501Y1817D03*
X901Y1817D03*
G54D13*
X3699Y2115D03*
X3699Y2015D03*
X3699Y1915D03*
X3699Y1815D03*
X3699Y1715D03*
X3699Y1615D03*
X3699Y1515D03*
X3699Y1415D03*
X3699Y1315D03*
X3699Y1215D03*
X3699Y1115D03*
X3699Y1015D03*
X3699Y915D03*
X3699Y815D03*
X3699Y715D03*
X3699Y615D03*
X3699Y515D03*
X3699Y415D03*
X3699Y2115D03*
X3699Y2015D03*
X3699Y1915D03*
X3699Y1815D03*
X3699Y1715D03*
X3699Y1615D03*
X3699Y1515D03*
X3699Y1415D03*
X3699Y1315D03*
X3699Y1215D03*
X3699Y1115D03*
X3699Y1015D03*
X3699Y915D03*
X3699Y815D03*
X3699Y715D03*
X3699Y615D03*
X3699Y515D03*
X3699Y415D03*
X3799Y415D03*
X3799Y515D03*
X3799Y615D03*
X3799Y715D03*
X3799Y815D03*
X3799Y915D03*
X3799Y1015D03*
X3799Y1115D03*
X3799Y1215D03*
X3799Y1315D03*
X3799Y1415D03*
X3799Y1515D03*
X3799Y1615D03*
X3799Y1715D03*
X3799Y1815D03*
X3799Y1915D03*
X3799Y2015D03*
X3799Y2115D03*
G54D16*
X1001Y1017D03*
X1001Y1617D03*
G54D17*
X401Y217D03*
X649Y217D03*
G54D18*
X1703Y519D02*
X1402Y519D01*
D02*
X1402Y519D02*
X1401Y988D01*
D02*
X1780Y596D02*
X1703Y519D01*
D02*
X1703Y519D02*
X1300Y519D01*
D02*
X1300Y519D02*
X1223Y596D01*
D02*
X1780Y596D02*
X1703Y519D01*
G54D19*
D02*
X2102Y2016D02*
X2600Y2016D01*
D02*
X2600Y2016D02*
X2801Y1918D01*
D02*
X2801Y1918D02*
X2515Y1535D01*
D02*
X2101Y2092D02*
X2102Y2016D01*
G54D18*
D02*
X1978Y636D02*
X1524Y999D01*
D02*
X1701Y1218D02*
X1101Y1218D01*
D02*
X1101Y1218D02*
X1001Y1317D01*
D02*
X1701Y1288D02*
X1701Y1218D01*
G54D19*
D02*
X2201Y1518D02*
X2201Y1653D01*
D02*
X1812Y1225D02*
X2201Y1518D01*
G54D20*
D02*
X2301Y1417D02*
X2301Y1653D01*
D02*
X2102Y1317D02*
X2301Y1417D01*
D02*
X1101Y1117D02*
X1901Y1117D01*
D02*
X1901Y1117D02*
X2102Y1317D01*
D02*
X1101Y1040D02*
X1101Y1117D01*
G54D19*
D02*
X1501Y1392D02*
X1501Y1340D01*
D02*
X1501Y1541D02*
X1501Y1594D01*
G54D18*
D02*
X102Y2217D02*
X301Y2217D01*
D02*
X102Y518D02*
X102Y2217D01*
D02*
X1401Y2217D02*
X1430Y2145D01*
D02*
X301Y2217D02*
X1401Y2217D01*
D02*
X284Y425D02*
X102Y518D01*
D02*
X3202Y316D02*
X3280Y395D01*
D02*
X3123Y395D02*
X3202Y316D01*
G54D21*
D02*
X2002Y2017D02*
X2092Y1926D01*
D02*
X2001Y2092D02*
X2002Y2017D01*
G54D18*
D02*
X2600Y246D02*
X2601Y386D01*
D02*
X2615Y444D02*
X2688Y591D01*
D02*
X2347Y900D02*
X2390Y900D01*
D02*
X700Y419D02*
X701Y346D01*
D02*
X1102Y419D02*
X700Y419D01*
D02*
X1402Y316D02*
X1102Y419D01*
D02*
X1401Y386D02*
X1402Y316D01*
D02*
X689Y217D02*
X1270Y217D01*
D02*
X2001Y248D02*
X2001Y386D01*
D02*
X2101Y248D02*
X2101Y386D01*
D02*
X2201Y248D02*
X2201Y386D01*
D02*
X2301Y248D02*
X2301Y386D01*
D02*
X2401Y248D02*
X2401Y386D01*
D02*
X2501Y248D02*
X2501Y386D01*
D02*
X2588Y591D02*
X2515Y444D01*
G54D21*
D02*
X2101Y517D02*
X2479Y611D01*
D02*
X2019Y435D02*
X2101Y517D01*
D02*
X1301Y317D02*
X1383Y235D01*
D02*
X1124Y317D02*
X1301Y317D01*
G54D18*
D02*
X1330Y1917D02*
X1373Y1917D01*
D02*
X1330Y1617D02*
X1373Y1617D01*
D02*
X1373Y1317D02*
X1330Y1317D01*
D02*
X1001Y1346D02*
X1001Y1588D01*
D02*
X1001Y1288D02*
X1001Y1046D01*
D02*
X2202Y916D02*
X2198Y920D01*
D02*
X2123Y996D02*
X2202Y916D01*
D02*
X2247Y900D02*
X2290Y900D01*
D02*
X401Y517D02*
X322Y596D01*
D02*
X401Y243D02*
X401Y517D01*
D02*
X1102Y517D02*
X1000Y517D01*
D02*
X1000Y517D02*
X922Y596D01*
D02*
X1180Y596D02*
X1102Y517D01*
D02*
X803Y517D02*
X700Y517D01*
D02*
X700Y517D02*
X622Y596D01*
D02*
X880Y596D02*
X803Y517D01*
D02*
X503Y517D02*
X401Y517D01*
D02*
X401Y517D02*
X322Y596D01*
D02*
X580Y595D02*
X503Y517D01*
D02*
X2101Y987D02*
X2101Y647D01*
D02*
X501Y817D02*
X588Y644D01*
D02*
X501Y1588D02*
X501Y817D01*
D02*
X1599Y817D02*
X1688Y644D01*
D02*
X1520Y817D02*
X1599Y817D01*
D02*
X1102Y817D02*
X1101Y647D01*
D02*
X1189Y991D02*
X1102Y817D01*
D02*
X2001Y517D02*
X1903Y517D01*
D02*
X1903Y517D02*
X1823Y596D01*
D02*
X2080Y596D02*
X2001Y517D01*
D02*
X2479Y1135D02*
X2324Y1258D01*
D02*
X2101Y1188D02*
X2101Y1047D01*
D02*
X1793Y1434D02*
X1714Y1591D01*
G54D19*
D02*
X1800Y1917D02*
X1657Y2098D01*
D02*
X1902Y1617D02*
X1800Y1917D01*
D02*
X1985Y1533D02*
X1902Y1617D01*
D02*
X1502Y2016D02*
X1533Y2094D01*
D02*
X1301Y2017D02*
X1502Y2016D01*
D02*
X1001Y2016D02*
X1301Y2017D01*
D02*
X918Y1933D02*
X1001Y2016D01*
D02*
X1902Y1817D02*
X1901Y2092D01*
D02*
X2001Y1717D02*
X1902Y1817D01*
D02*
X2179Y1681D02*
X2001Y1717D01*
D02*
X1800Y2016D02*
X1801Y2092D01*
D02*
X1902Y1717D02*
X1800Y2016D01*
D02*
X2001Y1616D02*
X1902Y1717D01*
D02*
X2078Y1617D02*
X2001Y1616D01*
G54D18*
D02*
X1373Y1017D02*
X1330Y1017D01*
D02*
X1401Y1617D02*
X1301Y1617D01*
D02*
X501Y1646D02*
X501Y1788D01*
D02*
X501Y1846D02*
X501Y1888D01*
D02*
X2021Y1137D02*
X2081Y1197D01*
D02*
X2126Y1231D02*
X2177Y1261D01*
D02*
X2230Y1276D02*
X2273Y1276D01*
D02*
X1301Y1346D02*
X1301Y1588D01*
D02*
X1301Y1917D02*
X1401Y1917D01*
D02*
X1301Y1888D02*
X1301Y1646D01*
D02*
X1001Y1646D02*
X1001Y1888D01*
D02*
X1001Y1017D02*
X1001Y1317D01*
G54D20*
D02*
X1802Y1617D02*
X1801Y1818D01*
D02*
X1801Y1818D02*
X1718Y1901D01*
D02*
X1902Y1417D02*
X1802Y1617D01*
D02*
X1722Y1327D02*
X1902Y1417D01*
G04 End of Copper1*
M02*
