# Supplementary material for: An Open-Source 3D-Printable Platform for Testing Head-Fixed Cognitive Flexibility in Rodents
Source: eNeuro. 2025 Jan 24;12(1):ENEURO.0364-24.2024. doi: 10.1523/ENEURO.0364-24.2024 (PMC11875048; doi:10.1523/ENEURO.0364-24.2024)
Supplement: FlexRig Repository — Download FlexRig Repository, ZIP file. [file eneuro-12-ENEURO.0364-24.2024-s003.zip › FlexRig-main/PCBFiles/FlexRigShield2_drill.txt]

; NON-PLATED HOLES START AT T1
; THROUGH (PLATED) HOLES START AT T100
M48
INCH
T1C0.125984
T100C0.035000
T101C0.039370
T102C0.040000
T103C0.038000
T104C0.015748
%
T1
X006012Y021169
T100
X016012Y019169
X021012Y016168
X011012Y019169
X005012Y019169
X009012Y016169
X013012Y010168
X011012Y003168
X023012Y016758
X010012Y016169
X016012Y010168
X017012Y016169
X011012Y010168
X025012Y006168
X007012Y003168
X015012Y016169
X009012Y019169
X013012Y013168
X027012Y006168
X014012Y016169
X010012Y019169
X016012Y013168
X005012Y018169
X017012Y019169
X020012Y011168
X011012Y013168
X012012Y016169
X010012Y010168
X023183Y008997
X015012Y019169
X017012Y010168
X014012Y019169
X025012Y011168
X009012Y018169
X022012Y012758
X020012Y015168
X015012Y010168
X012012Y019169
X014012Y010168
X010012Y013168
X026012Y006168
X017012Y013168
X025012Y015168
X012012Y010168
X022012Y016758
X013012Y016169
X015012Y013168
X022183Y008997
X016012Y016169
X014012Y013168
X021012Y012168
X011012Y016169
X005012Y016169
X023012Y012758
X024183Y008997
X012012Y013168
X013012Y019169
T101
X018012Y004169
X016012Y004169
X024012Y004169
X022012Y004169
X020012Y004169
X026012Y004168
X013012Y004169
X032012Y004169
X030012Y004169
X017012Y004169
X015012Y004169
X023012Y004169
X021012Y004169
X025012Y004169
X014012Y004169
X033012Y004169
X031012Y004169
T102
X025012Y002168
X014012Y002168
X018012Y002168
X016012Y002168
X024012Y002168
X022012Y002168
X020012Y002168
X013012Y002168
X017012Y002168
X015012Y002168
X023012Y002168
X021012Y002168
T103
X029012Y021169
X022012Y010168
X036992Y007149
X037992Y017149
X006012Y006168
X020012Y021169
X005012Y006168
X008012Y006168
X037992Y007149
X036992Y017149
X023012Y021169
X029012Y002168
X024012Y021169
X009012Y006168
X021012Y021169
X022012Y021169
X036992Y006149
X037992Y016149
X018012Y021169
X015416Y021169
X037992Y006149
X036992Y016149
X016416Y021169
X002012Y006168
X019012Y021169
X003012Y006168
X036992Y005149
X037992Y015149
X010416Y021169
X037992Y005149
X036992Y015149
X013416Y021169
X014416Y021169
X011416Y021169
X012416Y021169
X036992Y004149
X037992Y014149
X037992Y004149
X036992Y014149
X037992Y013149
X015012Y014169
X036992Y013149
X037992Y012149
X015012Y015169
X020012Y006168
X036992Y012149
X021012Y006168
X036012Y002168
X037992Y021149
X037992Y011149
X035012Y002168
X030012Y021169
X025012Y018169
X018012Y006168
X036992Y021149
X017012Y006168
X036992Y011149
X033012Y021169
X034012Y021169
X031012Y021169
X032012Y021169
X037992Y020149
X037992Y010149
X020012Y018169
X030012Y002168
X036992Y020149
X036992Y010149
X032012Y002168
X023012Y018169
X012012Y006168
X031012Y002168
X024012Y018169
X011012Y006168
X034012Y002168
X021012Y018169
X033012Y002168
X022012Y018169
X026003Y002160
X027003Y002160
X009416Y021169
X036992Y009149
X037992Y019149
X025012Y010168
X037992Y009149
X036992Y019149
X036992Y008149
X037992Y018149
X027012Y021169
X020012Y010168
X028012Y021169
X025012Y021169
X037992Y008149
X036992Y018149
X023012Y010168
X024012Y010168
X021012Y010168
T104
X018012Y012168
X013012Y008169
X018012Y014169
X021012Y019169
X003012Y004169
X015012Y008169
T00
M30
