# Supplementary material for: An Open-Source 3D-Printable Platform for Testing Head-Fixed Cognitive Flexibility in Rodents
Source: eNeuro. 2025 Jan 24;12(1):ENEURO.0364-24.2024. doi: 10.1523/ENEURO.0364-24.2024 (PMC11875048; doi:10.1523/ENEURO.0364-24.2024)
Supplement: FlexRig Repository — Download FlexRig Repository, ZIP file. [file eneuro-12-ENEURO.0364-24.2024-s003.zip › FlexRig-main/PCBFiles/FlexRigShield2_maskBottom.gbs]

G04 MADE WITH FRITZING*
G04 WWW.FRITZING.ORG*
G04 DOUBLE SIDED*
G04 HOLES PLATED*
G04 CONTOUR ON CENTER OF CONTOUR VECTOR*
%ASAXBY*%
%FSLAX23Y23*%
%MOIN*%
%OFA0B0*%
%SFA1.0B1.0*%
%ADD10C,0.049370*%
%ADD11C,0.088740*%
%ADD12C,0.085000*%
%ADD13C,0.088000*%
%ADD14C,0.089370*%
%ADD15C,0.084000*%
%ADD16C,0.135984*%
%ADD17R,0.085000X0.085000*%
%LNMASK0*%
G90*
G70*
G54D10*
X301Y417D03*
X2101Y1917D03*
G54D11*
X2601Y417D03*
G54D12*
X2701Y617D03*
X2418Y900D03*
G54D13*
X2600Y216D03*
X2700Y216D03*
G54D14*
X1301Y417D03*
X1401Y417D03*
X1501Y417D03*
X1601Y417D03*
X1701Y417D03*
X1801Y417D03*
X2401Y417D03*
X2301Y417D03*
X2201Y417D03*
X2001Y417D03*
X3301Y417D03*
X3201Y417D03*
X3101Y417D03*
X3001Y417D03*
X2101Y417D03*
X2501Y417D03*
G54D15*
X1301Y217D03*
X1401Y217D03*
X1501Y217D03*
X1601Y217D03*
X1701Y217D03*
X1801Y217D03*
X2001Y217D03*
X2101Y217D03*
X2201Y217D03*
X2301Y217D03*
X2401Y217D03*
X2501Y217D03*
G54D13*
X2001Y617D03*
X2101Y617D03*
X1701Y617D03*
X1801Y617D03*
X1101Y617D03*
X1201Y617D03*
X1501Y1417D03*
X1501Y1517D03*
X801Y617D03*
X901Y617D03*
X501Y617D03*
X601Y617D03*
X201Y617D03*
X301Y617D03*
X2001Y1017D03*
X2101Y1017D03*
X2201Y1017D03*
X2301Y1017D03*
X2401Y1017D03*
X2501Y1017D03*
G54D10*
X1801Y1217D03*
X1801Y1417D03*
G54D13*
X2901Y217D03*
X3001Y217D03*
X3101Y217D03*
X3201Y217D03*
X3301Y217D03*
X3401Y217D03*
X3501Y217D03*
X3601Y217D03*
X3699Y2115D03*
X3699Y2015D03*
X3699Y1915D03*
X3699Y1815D03*
X3699Y1715D03*
X3699Y1615D03*
X3699Y1515D03*
X3699Y1415D03*
X3699Y1315D03*
X3699Y1215D03*
X3699Y1115D03*
X3699Y1015D03*
X3699Y915D03*
X3699Y815D03*
X3699Y715D03*
X3699Y615D03*
X3699Y515D03*
X3699Y415D03*
X3699Y2115D03*
X3699Y2015D03*
X3699Y1915D03*
X3699Y1815D03*
X3699Y1715D03*
X3699Y1615D03*
X3699Y1515D03*
X3699Y1415D03*
X3699Y1315D03*
X3699Y1215D03*
X3699Y1115D03*
X3699Y1015D03*
X3699Y915D03*
X3699Y815D03*
X3699Y715D03*
X3699Y615D03*
X3699Y515D03*
X3699Y415D03*
X3799Y415D03*
X3799Y515D03*
X3799Y615D03*
X3799Y715D03*
X3799Y815D03*
X3799Y915D03*
X3799Y1015D03*
X3799Y1115D03*
X3799Y1215D03*
X3799Y1315D03*
X3799Y1415D03*
X3799Y1515D03*
X3799Y1615D03*
X3799Y1715D03*
X3799Y1815D03*
X3799Y1915D03*
X3799Y2015D03*
X3799Y2115D03*
X2701Y2117D03*
X2801Y2117D03*
X2901Y2117D03*
X3001Y2117D03*
X3101Y2117D03*
X3201Y2117D03*
X3301Y2117D03*
X3401Y2117D03*
X1801Y2117D03*
X1901Y2117D03*
X2001Y2117D03*
X2101Y2117D03*
X2201Y2117D03*
X2301Y2117D03*
X2401Y2117D03*
X2501Y2117D03*
X942Y2117D03*
X1042Y2117D03*
X1142Y2117D03*
X1242Y2117D03*
X1342Y2117D03*
X1442Y2117D03*
X1542Y2117D03*
X1642Y2117D03*
G54D10*
X1301Y817D03*
X1501Y817D03*
G54D13*
X2001Y1817D03*
X2101Y1817D03*
X2201Y1817D03*
X2301Y1817D03*
X2401Y1817D03*
X2501Y1817D03*
G54D12*
X1001Y1017D03*
X1001Y1317D03*
X1101Y1017D03*
X1101Y1317D03*
X1201Y1017D03*
X1201Y1317D03*
X1301Y1017D03*
X1301Y1317D03*
X1401Y1017D03*
X1401Y1317D03*
X1501Y1017D03*
X1501Y1317D03*
X1601Y1017D03*
X1601Y1317D03*
X1701Y1017D03*
X1701Y1317D03*
X1001Y1617D03*
X1001Y1917D03*
X1101Y1617D03*
X1101Y1917D03*
X1201Y1617D03*
X1201Y1917D03*
X1301Y1617D03*
X1301Y1917D03*
X1401Y1617D03*
X1401Y1917D03*
X1501Y1617D03*
X1501Y1917D03*
X1601Y1617D03*
X1601Y1917D03*
X1701Y1617D03*
X1701Y1917D03*
X2501Y1117D03*
X2501Y1517D03*
X2301Y1276D03*
X2301Y1676D03*
X701Y317D03*
X1101Y317D03*
X2501Y617D03*
X2218Y900D03*
X2601Y617D03*
X2318Y900D03*
X2101Y1217D03*
X2101Y1617D03*
X2001Y1117D03*
X2001Y1517D03*
X2201Y1276D03*
X2201Y1676D03*
X501Y1617D03*
X901Y1617D03*
X501Y1917D03*
X901Y1917D03*
X501Y1817D03*
X901Y1817D03*
G54D16*
X601Y2117D03*
G54D17*
X1001Y1017D03*
X1001Y1617D03*
G04 End of Mask0*
M02*
