# Supplementary material for: An Open-Source 3D-Printable Platform for Testing Head-Fixed Cognitive Flexibility in Rodents
Source: eNeuro. 2025 Jan 24;12(1):ENEURO.0364-24.2024. doi: 10.1523/ENEURO.0364-24.2024 (PMC11875048; doi:10.1523/ENEURO.0364-24.2024)
Supplement: FlexRig Repository — Download FlexRig Repository, ZIP file. [file eneuro-12-ENEURO.0364-24.2024-s003.zip › FlexRig-main/PCBFiles/FlexRigShield2_pasteMaskTop.gtp]

G04 MADE WITH FRITZING*
G04 WWW.FRITZING.ORG*
G04 DOUBLE SIDED*
G04 HOLES PLATED*
G04 CONTOUR ON CENTER OF CONTOUR VECTOR*
%ASAXBY*%
%FSLAX23Y23*%
%MOIN*%
%OFA0B0*%
%SFA1.0B1.0*%
%ADD10R,0.090551X0.062992*%
%LNPASTEMASK1*%
G90*
G70*
G54D10*
X401Y217D03*
X649Y217D03*
G04 End of PasteMask1*
M02*
