# Supplementary material for: An Open-Source 3D-Printable Platform for Testing Head-Fixed Cognitive Flexibility in Rodents
Source: eNeuro. 2025 Jan 24;12(1):ENEURO.0364-24.2024. doi: 10.1523/ENEURO.0364-24.2024 (PMC11875048; doi:10.1523/ENEURO.0364-24.2024)
Supplement: FlexRig Repository — Download FlexRig Repository, ZIP file. [file eneuro-12-ENEURO.0364-24.2024-s003.zip › FlexRig-main/PCBFiles/FlexRigShield2_silkTop.gto]

G04 MADE WITH FRITZING*
G04 WWW.FRITZING.ORG*
G04 DOUBLE SIDED*
G04 HOLES PLATED*
G04 CONTOUR ON CENTER OF CONTOUR VECTOR*
%ASAXBY*%
%FSLAX23Y23*%
%MOIN*%
%OFA0B0*%
%SFA1.0B1.0*%
%ADD10C,0.010000*%
%ADD11C,0.005000*%
%ADD12C,0.008000*%
%ADD13R,0.001000X0.001000*%
%LNSILK1*%
G90*
G70*
G54D10*
X2600Y671D02*
X2459Y812D01*
D02*
X2459Y812D02*
X2506Y859D01*
D02*
X2506Y859D02*
X2647Y718D01*
D02*
X2647Y718D02*
X2600Y671D01*
D02*
X2550Y166D02*
X2750Y166D01*
D02*
X2750Y166D02*
X2750Y266D01*
D02*
X2750Y266D02*
X2550Y266D01*
D02*
X2550Y266D02*
X2550Y166D01*
G54D11*
D02*
X2585Y166D02*
X2550Y201D01*
G54D12*
D02*
X1751Y242D02*
X1776Y267D01*
D02*
X1776Y267D02*
X1826Y267D01*
D02*
X1826Y267D02*
X1851Y242D01*
D02*
X1851Y192D02*
X1826Y167D01*
D02*
X1826Y167D02*
X1776Y167D01*
D02*
X1776Y167D02*
X1751Y192D01*
D02*
X1576Y267D02*
X1626Y267D01*
D02*
X1626Y267D02*
X1651Y242D01*
D02*
X1651Y192D02*
X1626Y167D01*
D02*
X1651Y242D02*
X1676Y267D01*
D02*
X1676Y267D02*
X1726Y267D01*
D02*
X1726Y267D02*
X1751Y242D01*
D02*
X1751Y192D02*
X1726Y167D01*
D02*
X1726Y167D02*
X1676Y167D01*
D02*
X1676Y167D02*
X1651Y192D01*
D02*
X1451Y242D02*
X1476Y267D01*
D02*
X1476Y267D02*
X1526Y267D01*
D02*
X1526Y267D02*
X1551Y242D01*
D02*
X1551Y192D02*
X1526Y167D01*
D02*
X1526Y167D02*
X1476Y167D01*
D02*
X1476Y167D02*
X1451Y192D01*
D02*
X1576Y267D02*
X1551Y242D01*
D02*
X1551Y192D02*
X1576Y167D01*
D02*
X1626Y167D02*
X1576Y167D01*
D02*
X1276Y267D02*
X1326Y267D01*
D02*
X1326Y267D02*
X1351Y242D01*
D02*
X1351Y192D02*
X1326Y167D01*
D02*
X1351Y242D02*
X1376Y267D01*
D02*
X1376Y267D02*
X1426Y267D01*
D02*
X1426Y267D02*
X1451Y242D01*
D02*
X1451Y192D02*
X1426Y167D01*
D02*
X1426Y167D02*
X1376Y167D01*
D02*
X1376Y167D02*
X1351Y192D01*
D02*
X1251Y242D02*
X1251Y192D01*
D02*
X1276Y267D02*
X1251Y242D01*
D02*
X1251Y192D02*
X1276Y167D01*
D02*
X1326Y167D02*
X1276Y167D01*
D02*
X1851Y242D02*
X1851Y192D01*
D02*
X2451Y242D02*
X2476Y267D01*
D02*
X2476Y267D02*
X2526Y267D01*
D02*
X2526Y267D02*
X2551Y242D01*
D02*
X2551Y192D02*
X2526Y167D01*
D02*
X2526Y167D02*
X2476Y167D01*
D02*
X2476Y167D02*
X2451Y192D01*
D02*
X2276Y267D02*
X2326Y267D01*
D02*
X2326Y267D02*
X2351Y242D01*
D02*
X2351Y192D02*
X2326Y167D01*
D02*
X2351Y242D02*
X2376Y267D01*
D02*
X2376Y267D02*
X2426Y267D01*
D02*
X2426Y267D02*
X2451Y242D01*
D02*
X2451Y192D02*
X2426Y167D01*
D02*
X2426Y167D02*
X2376Y167D01*
D02*
X2376Y167D02*
X2351Y192D01*
D02*
X2151Y242D02*
X2176Y267D01*
D02*
X2176Y267D02*
X2226Y267D01*
D02*
X2226Y267D02*
X2251Y242D01*
D02*
X2251Y192D02*
X2226Y167D01*
D02*
X2226Y167D02*
X2176Y167D01*
D02*
X2176Y167D02*
X2151Y192D01*
D02*
X2276Y267D02*
X2251Y242D01*
D02*
X2251Y192D02*
X2276Y167D01*
D02*
X2326Y167D02*
X2276Y167D01*
D02*
X1976Y267D02*
X2026Y267D01*
D02*
X2026Y267D02*
X2051Y242D01*
D02*
X2051Y192D02*
X2026Y167D01*
D02*
X2051Y242D02*
X2076Y267D01*
D02*
X2076Y267D02*
X2126Y267D01*
D02*
X2126Y267D02*
X2151Y242D01*
D02*
X2151Y192D02*
X2126Y167D01*
D02*
X2126Y167D02*
X2076Y167D01*
D02*
X2076Y167D02*
X2051Y192D01*
D02*
X1951Y242D02*
X1951Y192D01*
D02*
X1976Y267D02*
X1951Y242D01*
D02*
X1951Y192D02*
X1976Y167D01*
D02*
X2026Y167D02*
X1976Y167D01*
D02*
X2551Y242D02*
X2551Y192D01*
G54D10*
D02*
X1951Y567D02*
X2151Y567D01*
D02*
X2151Y567D02*
X2151Y667D01*
D02*
X2151Y667D02*
X1951Y667D01*
D02*
X1951Y667D02*
X1951Y567D01*
G54D11*
D02*
X1986Y567D02*
X1951Y602D01*
G54D10*
D02*
X1651Y567D02*
X1851Y567D01*
D02*
X1851Y567D02*
X1851Y667D01*
D02*
X1851Y667D02*
X1651Y667D01*
D02*
X1651Y667D02*
X1651Y567D01*
G54D11*
D02*
X1686Y567D02*
X1651Y602D01*
G54D10*
D02*
X1051Y567D02*
X1251Y567D01*
D02*
X1251Y567D02*
X1251Y667D01*
D02*
X1251Y667D02*
X1051Y667D01*
D02*
X1051Y667D02*
X1051Y567D01*
G54D11*
D02*
X1086Y567D02*
X1051Y602D01*
G54D10*
D02*
X1551Y1367D02*
X1551Y1567D01*
D02*
X1551Y1567D02*
X1451Y1567D01*
D02*
X1451Y1567D02*
X1451Y1367D01*
D02*
X1451Y1367D02*
X1551Y1367D01*
G54D11*
D02*
X1551Y1402D02*
X1516Y1367D01*
G54D10*
D02*
X751Y567D02*
X951Y567D01*
D02*
X951Y567D02*
X951Y667D01*
D02*
X951Y667D02*
X751Y667D01*
D02*
X751Y667D02*
X751Y567D01*
G54D11*
D02*
X786Y567D02*
X751Y602D01*
G54D10*
D02*
X451Y567D02*
X651Y567D01*
D02*
X651Y567D02*
X651Y667D01*
D02*
X651Y667D02*
X451Y667D01*
D02*
X451Y667D02*
X451Y567D01*
G54D11*
D02*
X486Y567D02*
X451Y602D01*
G54D10*
D02*
X151Y567D02*
X351Y567D01*
D02*
X351Y567D02*
X351Y667D01*
D02*
X351Y667D02*
X151Y667D01*
D02*
X151Y667D02*
X151Y567D01*
G54D11*
D02*
X186Y567D02*
X151Y602D01*
G54D10*
D02*
X1951Y967D02*
X2551Y967D01*
D02*
X2551Y967D02*
X2551Y1067D01*
D02*
X2551Y1067D02*
X1951Y1067D01*
D02*
X1951Y1067D02*
X1951Y967D01*
G54D11*
D02*
X1986Y967D02*
X1951Y1002D01*
G54D10*
D02*
X2851Y167D02*
X3651Y167D01*
D02*
X3651Y167D02*
X3651Y267D01*
D02*
X3651Y267D02*
X2851Y267D01*
D02*
X2851Y267D02*
X2851Y167D01*
G54D11*
D02*
X2886Y167D02*
X2851Y202D01*
G54D10*
D02*
X2651Y2067D02*
X3451Y2067D01*
D02*
X3451Y2067D02*
X3451Y2167D01*
D02*
X3451Y2167D02*
X2651Y2167D01*
D02*
X2651Y2167D02*
X2651Y2067D01*
G54D11*
D02*
X2686Y2067D02*
X2651Y2102D01*
G54D10*
D02*
X1751Y2067D02*
X2551Y2067D01*
D02*
X2551Y2067D02*
X2551Y2167D01*
D02*
X2551Y2167D02*
X1751Y2167D01*
D02*
X1751Y2167D02*
X1751Y2067D01*
G54D11*
D02*
X1786Y2067D02*
X1751Y2102D01*
G54D10*
D02*
X892Y2067D02*
X1692Y2067D01*
D02*
X1692Y2067D02*
X1692Y2167D01*
D02*
X1692Y2167D02*
X892Y2167D01*
D02*
X892Y2167D02*
X892Y2067D01*
G54D11*
D02*
X927Y2067D02*
X892Y2102D01*
G54D10*
D02*
X1951Y1767D02*
X2551Y1767D01*
D02*
X2551Y1767D02*
X2551Y1867D01*
D02*
X2551Y1867D02*
X1951Y1867D01*
D02*
X1951Y1867D02*
X1951Y1767D01*
G54D11*
D02*
X1986Y1767D02*
X1951Y1802D01*
G54D10*
D02*
X951Y967D02*
X1751Y967D01*
D02*
X1751Y967D02*
X1751Y1367D01*
D02*
X1751Y1367D02*
X951Y1367D01*
D02*
X951Y967D02*
X951Y1117D01*
D02*
X951Y1217D02*
X951Y1367D01*
D02*
X951Y1567D02*
X1751Y1567D01*
D02*
X1751Y1567D02*
X1751Y1967D01*
D02*
X1751Y1967D02*
X951Y1967D01*
D02*
X951Y1567D02*
X951Y1717D01*
D02*
X951Y1817D02*
X951Y1967D01*
D02*
X2468Y1226D02*
X2468Y1426D01*
D02*
X2468Y1426D02*
X2534Y1426D01*
D02*
X2534Y1426D02*
X2534Y1226D01*
D02*
X2534Y1226D02*
X2468Y1226D01*
D02*
X2268Y1385D02*
X2268Y1585D01*
D02*
X2268Y1585D02*
X2334Y1585D01*
D02*
X2334Y1585D02*
X2334Y1385D01*
D02*
X2334Y1385D02*
X2268Y1385D01*
D02*
X811Y350D02*
X1011Y350D01*
D02*
X1011Y350D02*
X1011Y284D01*
D02*
X1011Y284D02*
X811Y284D01*
D02*
X811Y284D02*
X811Y350D01*
D02*
X2400Y671D02*
X2259Y812D01*
D02*
X2447Y718D02*
X2400Y671D01*
D02*
X2500Y671D02*
X2359Y812D01*
D02*
X2547Y718D02*
X2500Y671D01*
D02*
X2068Y1326D02*
X2068Y1526D01*
D02*
X2068Y1526D02*
X2134Y1526D01*
D02*
X2134Y1526D02*
X2134Y1326D01*
D02*
X2134Y1326D02*
X2068Y1326D01*
D02*
X1968Y1226D02*
X1968Y1426D01*
D02*
X1968Y1426D02*
X2034Y1426D01*
D02*
X2034Y1426D02*
X2034Y1226D01*
D02*
X2034Y1226D02*
X1968Y1226D01*
D02*
X2168Y1385D02*
X2168Y1585D01*
D02*
X2168Y1585D02*
X2234Y1585D01*
D02*
X2234Y1585D02*
X2234Y1385D01*
D02*
X2234Y1385D02*
X2168Y1385D01*
G54D11*
D02*
X417Y286D02*
X633Y286D01*
D02*
X630Y148D02*
X417Y148D01*
D02*
X407Y158D02*
X407Y174D01*
D02*
X407Y260D02*
X407Y276D01*
D02*
X643Y260D02*
X643Y276D01*
D02*
X643Y158D02*
X643Y174D01*
D02*
X466Y246D02*
X584Y246D01*
D02*
X584Y187D02*
X466Y187D01*
D02*
X466Y187D02*
X466Y246D01*
D02*
X584Y187D02*
X584Y246D01*
G54D10*
D02*
X611Y1650D02*
X811Y1650D01*
D02*
X811Y1650D02*
X811Y1584D01*
D02*
X811Y1584D02*
X611Y1584D01*
D02*
X611Y1584D02*
X611Y1650D01*
D02*
X611Y1950D02*
X811Y1950D01*
D02*
X811Y1950D02*
X811Y1884D01*
D02*
X811Y1884D02*
X611Y1884D01*
D02*
X611Y1884D02*
X611Y1950D01*
D02*
X611Y1850D02*
X811Y1850D01*
D02*
X811Y1850D02*
X811Y1784D01*
D02*
X811Y1784D02*
X611Y1784D01*
D02*
X611Y1784D02*
X611Y1850D01*
D02*
X3649Y2165D02*
X3649Y365D01*
D02*
X3649Y365D02*
X3849Y365D01*
D02*
X3849Y365D02*
X3849Y2165D01*
D02*
X3849Y2165D02*
X3649Y2165D01*
G54D11*
D02*
X3649Y2130D02*
X3684Y2165D01*
G54D13*
X0Y2340D02*
X3907Y2340D01*
X0Y2339D02*
X3907Y2339D01*
X0Y2338D02*
X3907Y2338D01*
X0Y2337D02*
X3907Y2337D01*
X0Y2336D02*
X3907Y2336D01*
X0Y2335D02*
X3907Y2335D01*
X0Y2334D02*
X3907Y2334D01*
X0Y2333D02*
X3907Y2333D01*
X0Y2332D02*
X7Y2332D01*
X3900Y2332D02*
X3907Y2332D01*
X0Y2331D02*
X7Y2331D01*
X3900Y2331D02*
X3907Y2331D01*
X0Y2330D02*
X7Y2330D01*
X3900Y2330D02*
X3907Y2330D01*
X0Y2329D02*
X7Y2329D01*
X3900Y2329D02*
X3907Y2329D01*
X0Y2328D02*
X7Y2328D01*
X3900Y2328D02*
X3907Y2328D01*
X0Y2327D02*
X7Y2327D01*
X3900Y2327D02*
X3907Y2327D01*
X0Y2326D02*
X7Y2326D01*
X3900Y2326D02*
X3907Y2326D01*
X0Y2325D02*
X7Y2325D01*
X3900Y2325D02*
X3907Y2325D01*
X0Y2324D02*
X7Y2324D01*
X3900Y2324D02*
X3907Y2324D01*
X0Y2323D02*
X7Y2323D01*
X3900Y2323D02*
X3907Y2323D01*
X0Y2322D02*
X7Y2322D01*
X3900Y2322D02*
X3907Y2322D01*
X0Y2321D02*
X7Y2321D01*
X3900Y2321D02*
X3907Y2321D01*
X0Y2320D02*
X7Y2320D01*
X3900Y2320D02*
X3907Y2320D01*
X0Y2319D02*
X7Y2319D01*
X3900Y2319D02*
X3907Y2319D01*
X0Y2318D02*
X7Y2318D01*
X3900Y2318D02*
X3907Y2318D01*
X0Y2317D02*
X7Y2317D01*
X3900Y2317D02*
X3907Y2317D01*
X0Y2316D02*
X7Y2316D01*
X3900Y2316D02*
X3907Y2316D01*
X0Y2315D02*
X7Y2315D01*
X3900Y2315D02*
X3907Y2315D01*
X0Y2314D02*
X7Y2314D01*
X3900Y2314D02*
X3907Y2314D01*
X0Y2313D02*
X7Y2313D01*
X3900Y2313D02*
X3907Y2313D01*
X0Y2312D02*
X7Y2312D01*
X3900Y2312D02*
X3907Y2312D01*
X0Y2311D02*
X7Y2311D01*
X3900Y2311D02*
X3907Y2311D01*
X0Y2310D02*
X7Y2310D01*
X3900Y2310D02*
X3907Y2310D01*
X0Y2309D02*
X7Y2309D01*
X3900Y2309D02*
X3907Y2309D01*
X0Y2308D02*
X7Y2308D01*
X3900Y2308D02*
X3907Y2308D01*
X0Y2307D02*
X7Y2307D01*
X3900Y2307D02*
X3907Y2307D01*
X0Y2306D02*
X7Y2306D01*
X3900Y2306D02*
X3907Y2306D01*
X0Y2305D02*
X7Y2305D01*
X3900Y2305D02*
X3907Y2305D01*
X0Y2304D02*
X7Y2304D01*
X3900Y2304D02*
X3907Y2304D01*
X0Y2303D02*
X7Y2303D01*
X3900Y2303D02*
X3907Y2303D01*
X0Y2302D02*
X7Y2302D01*
X3900Y2302D02*
X3907Y2302D01*
X0Y2301D02*
X7Y2301D01*
X3900Y2301D02*
X3907Y2301D01*
X0Y2300D02*
X7Y2300D01*
X3900Y2300D02*
X3907Y2300D01*
X0Y2299D02*
X7Y2299D01*
X3900Y2299D02*
X3907Y2299D01*
X0Y2298D02*
X7Y2298D01*
X3900Y2298D02*
X3907Y2298D01*
X0Y2297D02*
X7Y2297D01*
X3900Y2297D02*
X3907Y2297D01*
X0Y2296D02*
X7Y2296D01*
X3900Y2296D02*
X3907Y2296D01*
X0Y2295D02*
X7Y2295D01*
X3900Y2295D02*
X3907Y2295D01*
X0Y2294D02*
X7Y2294D01*
X3900Y2294D02*
X3907Y2294D01*
X0Y2293D02*
X7Y2293D01*
X3900Y2293D02*
X3907Y2293D01*
X0Y2292D02*
X7Y2292D01*
X3900Y2292D02*
X3907Y2292D01*
X0Y2291D02*
X7Y2291D01*
X3900Y2291D02*
X3907Y2291D01*
X0Y2290D02*
X7Y2290D01*
X3900Y2290D02*
X3907Y2290D01*
X0Y2289D02*
X7Y2289D01*
X3900Y2289D02*
X3907Y2289D01*
X0Y2288D02*
X7Y2288D01*
X3900Y2288D02*
X3907Y2288D01*
X0Y2287D02*
X7Y2287D01*
X3900Y2287D02*
X3907Y2287D01*
X0Y2286D02*
X7Y2286D01*
X3900Y2286D02*
X3907Y2286D01*
X0Y2285D02*
X7Y2285D01*
X3900Y2285D02*
X3907Y2285D01*
X0Y2284D02*
X7Y2284D01*
X3900Y2284D02*
X3907Y2284D01*
X0Y2283D02*
X7Y2283D01*
X3900Y2283D02*
X3907Y2283D01*
X0Y2282D02*
X7Y2282D01*
X3900Y2282D02*
X3907Y2282D01*
X0Y2281D02*
X7Y2281D01*
X3571Y2281D02*
X3603Y2281D01*
X3621Y2281D02*
X3629Y2281D01*
X3646Y2281D02*
X3654Y2281D01*
X3673Y2281D02*
X3675Y2281D01*
X3700Y2281D02*
X3703Y2281D01*
X3723Y2281D02*
X3740Y2281D01*
X3773Y2281D02*
X3791Y2281D01*
X3823Y2281D02*
X3829Y2281D01*
X3900Y2281D02*
X3907Y2281D01*
X0Y2280D02*
X7Y2280D01*
X3571Y2280D02*
X3604Y2280D01*
X3621Y2280D02*
X3630Y2280D01*
X3646Y2280D02*
X3654Y2280D01*
X3672Y2280D02*
X3676Y2280D01*
X3699Y2280D02*
X3704Y2280D01*
X3722Y2280D02*
X3742Y2280D01*
X3772Y2280D02*
X3791Y2280D01*
X3822Y2280D02*
X3831Y2280D01*
X3900Y2280D02*
X3907Y2280D01*
X0Y2279D02*
X7Y2279D01*
X3571Y2279D02*
X3604Y2279D01*
X3621Y2279D02*
X3630Y2279D01*
X3645Y2279D02*
X3654Y2279D01*
X3671Y2279D02*
X3677Y2279D01*
X3699Y2279D02*
X3705Y2279D01*
X3721Y2279D02*
X3743Y2279D01*
X3772Y2279D02*
X3791Y2279D01*
X3822Y2279D02*
X3831Y2279D01*
X3900Y2279D02*
X3907Y2279D01*
X0Y2278D02*
X7Y2278D01*
X3571Y2278D02*
X3604Y2278D01*
X3621Y2278D02*
X3631Y2278D01*
X3644Y2278D02*
X3654Y2278D01*
X3671Y2278D02*
X3677Y2278D01*
X3699Y2278D02*
X3705Y2278D01*
X3721Y2278D02*
X3744Y2278D01*
X3772Y2278D02*
X3791Y2278D01*
X3822Y2278D02*
X3831Y2278D01*
X3900Y2278D02*
X3907Y2278D01*
X0Y2277D02*
X7Y2277D01*
X3571Y2277D02*
X3604Y2277D01*
X3621Y2277D02*
X3632Y2277D01*
X3643Y2277D02*
X3654Y2277D01*
X3671Y2277D02*
X3677Y2277D01*
X3699Y2277D02*
X3705Y2277D01*
X3721Y2277D02*
X3745Y2277D01*
X3772Y2277D02*
X3791Y2277D01*
X3822Y2277D02*
X3831Y2277D01*
X3900Y2277D02*
X3907Y2277D01*
X0Y2276D02*
X7Y2276D01*
X3571Y2276D02*
X3604Y2276D01*
X3621Y2276D02*
X3633Y2276D01*
X3643Y2276D02*
X3654Y2276D01*
X3671Y2276D02*
X3677Y2276D01*
X3699Y2276D02*
X3705Y2276D01*
X3722Y2276D02*
X3746Y2276D01*
X3772Y2276D02*
X3791Y2276D01*
X3822Y2276D02*
X3830Y2276D01*
X3900Y2276D02*
X3907Y2276D01*
X0Y2275D02*
X7Y2275D01*
X3571Y2275D02*
X3602Y2275D01*
X3621Y2275D02*
X3633Y2275D01*
X3642Y2275D02*
X3654Y2275D01*
X3671Y2275D02*
X3677Y2275D01*
X3699Y2275D02*
X3705Y2275D01*
X3723Y2275D02*
X3746Y2275D01*
X3773Y2275D02*
X3791Y2275D01*
X3822Y2275D02*
X3829Y2275D01*
X3900Y2275D02*
X3907Y2275D01*
X0Y2274D02*
X7Y2274D01*
X3571Y2274D02*
X3577Y2274D01*
X3621Y2274D02*
X3634Y2274D01*
X3641Y2274D02*
X3654Y2274D01*
X3671Y2274D02*
X3677Y2274D01*
X3699Y2274D02*
X3705Y2274D01*
X3728Y2274D02*
X3734Y2274D01*
X3740Y2274D02*
X3747Y2274D01*
X3785Y2274D02*
X3791Y2274D01*
X3822Y2274D02*
X3828Y2274D01*
X3900Y2274D02*
X3907Y2274D01*
X0Y2273D02*
X7Y2273D01*
X3571Y2273D02*
X3577Y2273D01*
X3621Y2273D02*
X3635Y2273D01*
X3641Y2273D02*
X3654Y2273D01*
X3671Y2273D02*
X3677Y2273D01*
X3699Y2273D02*
X3705Y2273D01*
X3728Y2273D02*
X3734Y2273D01*
X3740Y2273D02*
X3747Y2273D01*
X3785Y2273D02*
X3791Y2273D01*
X3822Y2273D02*
X3828Y2273D01*
X3900Y2273D02*
X3907Y2273D01*
X0Y2272D02*
X7Y2272D01*
X3571Y2272D02*
X3577Y2272D01*
X3621Y2272D02*
X3635Y2272D01*
X3640Y2272D02*
X3654Y2272D01*
X3671Y2272D02*
X3677Y2272D01*
X3699Y2272D02*
X3705Y2272D01*
X3728Y2272D02*
X3734Y2272D01*
X3741Y2272D02*
X3748Y2272D01*
X3785Y2272D02*
X3791Y2272D01*
X3822Y2272D02*
X3828Y2272D01*
X3900Y2272D02*
X3907Y2272D01*
X0Y2271D02*
X7Y2271D01*
X3571Y2271D02*
X3577Y2271D01*
X3621Y2271D02*
X3636Y2271D01*
X3639Y2271D02*
X3654Y2271D01*
X3671Y2271D02*
X3677Y2271D01*
X3699Y2271D02*
X3705Y2271D01*
X3728Y2271D02*
X3734Y2271D01*
X3742Y2271D02*
X3748Y2271D01*
X3785Y2271D02*
X3791Y2271D01*
X3822Y2271D02*
X3828Y2271D01*
X3900Y2271D02*
X3907Y2271D01*
X0Y2270D02*
X7Y2270D01*
X3571Y2270D02*
X3577Y2270D01*
X3621Y2270D02*
X3627Y2270D01*
X3629Y2270D02*
X3637Y2270D01*
X3639Y2270D02*
X3646Y2270D01*
X3648Y2270D02*
X3654Y2270D01*
X3671Y2270D02*
X3677Y2270D01*
X3699Y2270D02*
X3705Y2270D01*
X3728Y2270D02*
X3734Y2270D01*
X3742Y2270D02*
X3749Y2270D01*
X3785Y2270D02*
X3791Y2270D01*
X3822Y2270D02*
X3828Y2270D01*
X3900Y2270D02*
X3907Y2270D01*
X0Y2269D02*
X7Y2269D01*
X3571Y2269D02*
X3577Y2269D01*
X3621Y2269D02*
X3627Y2269D01*
X3630Y2269D02*
X3645Y2269D01*
X3648Y2269D02*
X3654Y2269D01*
X3671Y2269D02*
X3677Y2269D01*
X3699Y2269D02*
X3705Y2269D01*
X3728Y2269D02*
X3734Y2269D01*
X3743Y2269D02*
X3749Y2269D01*
X3785Y2269D02*
X3791Y2269D01*
X3822Y2269D02*
X3828Y2269D01*
X3900Y2269D02*
X3907Y2269D01*
X0Y2268D02*
X7Y2268D01*
X3571Y2268D02*
X3577Y2268D01*
X3621Y2268D02*
X3627Y2268D01*
X3631Y2268D02*
X3645Y2268D01*
X3648Y2268D02*
X3654Y2268D01*
X3671Y2268D02*
X3677Y2268D01*
X3699Y2268D02*
X3705Y2268D01*
X3728Y2268D02*
X3734Y2268D01*
X3743Y2268D02*
X3750Y2268D01*
X3785Y2268D02*
X3791Y2268D01*
X3822Y2268D02*
X3828Y2268D01*
X3900Y2268D02*
X3907Y2268D01*
X0Y2267D02*
X7Y2267D01*
X3571Y2267D02*
X3577Y2267D01*
X3621Y2267D02*
X3627Y2267D01*
X3631Y2267D02*
X3644Y2267D01*
X3648Y2267D02*
X3654Y2267D01*
X3671Y2267D02*
X3677Y2267D01*
X3699Y2267D02*
X3705Y2267D01*
X3728Y2267D02*
X3734Y2267D01*
X3744Y2267D02*
X3750Y2267D01*
X3785Y2267D02*
X3791Y2267D01*
X3822Y2267D02*
X3828Y2267D01*
X3900Y2267D02*
X3907Y2267D01*
X0Y2266D02*
X7Y2266D01*
X3571Y2266D02*
X3577Y2266D01*
X3621Y2266D02*
X3627Y2266D01*
X3632Y2266D02*
X3643Y2266D01*
X3648Y2266D02*
X3654Y2266D01*
X3671Y2266D02*
X3677Y2266D01*
X3699Y2266D02*
X3705Y2266D01*
X3728Y2266D02*
X3734Y2266D01*
X3744Y2266D02*
X3751Y2266D01*
X3785Y2266D02*
X3791Y2266D01*
X3822Y2266D02*
X3828Y2266D01*
X3900Y2266D02*
X3907Y2266D01*
X0Y2265D02*
X7Y2265D01*
X3571Y2265D02*
X3577Y2265D01*
X3621Y2265D02*
X3627Y2265D01*
X3633Y2265D02*
X3643Y2265D01*
X3648Y2265D02*
X3654Y2265D01*
X3671Y2265D02*
X3677Y2265D01*
X3699Y2265D02*
X3705Y2265D01*
X3728Y2265D02*
X3734Y2265D01*
X3745Y2265D02*
X3751Y2265D01*
X3785Y2265D02*
X3791Y2265D01*
X3822Y2265D02*
X3828Y2265D01*
X3900Y2265D02*
X3907Y2265D01*
X0Y2264D02*
X7Y2264D01*
X3571Y2264D02*
X3577Y2264D01*
X3621Y2264D02*
X3627Y2264D01*
X3633Y2264D02*
X3642Y2264D01*
X3648Y2264D02*
X3654Y2264D01*
X3671Y2264D02*
X3677Y2264D01*
X3699Y2264D02*
X3705Y2264D01*
X3728Y2264D02*
X3734Y2264D01*
X3745Y2264D02*
X3752Y2264D01*
X3785Y2264D02*
X3791Y2264D01*
X3822Y2264D02*
X3828Y2264D01*
X3900Y2264D02*
X3907Y2264D01*
X0Y2263D02*
X7Y2263D01*
X3571Y2263D02*
X3596Y2263D01*
X3621Y2263D02*
X3627Y2263D01*
X3634Y2263D02*
X3641Y2263D01*
X3648Y2263D02*
X3654Y2263D01*
X3671Y2263D02*
X3677Y2263D01*
X3699Y2263D02*
X3705Y2263D01*
X3728Y2263D02*
X3734Y2263D01*
X3746Y2263D02*
X3752Y2263D01*
X3785Y2263D02*
X3791Y2263D01*
X3822Y2263D02*
X3828Y2263D01*
X3900Y2263D02*
X3907Y2263D01*
X0Y2262D02*
X7Y2262D01*
X3571Y2262D02*
X3597Y2262D01*
X3621Y2262D02*
X3627Y2262D01*
X3635Y2262D02*
X3641Y2262D01*
X3648Y2262D02*
X3654Y2262D01*
X3671Y2262D02*
X3677Y2262D01*
X3699Y2262D02*
X3705Y2262D01*
X3728Y2262D02*
X3734Y2262D01*
X3746Y2262D02*
X3753Y2262D01*
X3785Y2262D02*
X3791Y2262D01*
X3822Y2262D02*
X3828Y2262D01*
X3900Y2262D02*
X3907Y2262D01*
X0Y2261D02*
X7Y2261D01*
X3571Y2261D02*
X3597Y2261D01*
X3621Y2261D02*
X3627Y2261D01*
X3635Y2261D02*
X3641Y2261D01*
X3648Y2261D02*
X3654Y2261D01*
X3671Y2261D02*
X3677Y2261D01*
X3699Y2261D02*
X3705Y2261D01*
X3728Y2261D02*
X3734Y2261D01*
X3747Y2261D02*
X3753Y2261D01*
X3785Y2261D02*
X3791Y2261D01*
X3822Y2261D02*
X3828Y2261D01*
X3900Y2261D02*
X3907Y2261D01*
X0Y2260D02*
X7Y2260D01*
X3571Y2260D02*
X3597Y2260D01*
X3621Y2260D02*
X3627Y2260D01*
X3635Y2260D02*
X3641Y2260D01*
X3648Y2260D02*
X3654Y2260D01*
X3671Y2260D02*
X3677Y2260D01*
X3699Y2260D02*
X3705Y2260D01*
X3728Y2260D02*
X3734Y2260D01*
X3747Y2260D02*
X3754Y2260D01*
X3785Y2260D02*
X3791Y2260D01*
X3822Y2260D02*
X3828Y2260D01*
X3900Y2260D02*
X3907Y2260D01*
X0Y2259D02*
X7Y2259D01*
X3571Y2259D02*
X3597Y2259D01*
X3621Y2259D02*
X3627Y2259D01*
X3635Y2259D02*
X3640Y2259D01*
X3648Y2259D02*
X3654Y2259D01*
X3671Y2259D02*
X3677Y2259D01*
X3699Y2259D02*
X3705Y2259D01*
X3728Y2259D02*
X3734Y2259D01*
X3748Y2259D02*
X3754Y2259D01*
X3785Y2259D02*
X3791Y2259D01*
X3822Y2259D02*
X3828Y2259D01*
X3900Y2259D02*
X3907Y2259D01*
X0Y2258D02*
X7Y2258D01*
X3571Y2258D02*
X3596Y2258D01*
X3621Y2258D02*
X3627Y2258D01*
X3636Y2258D02*
X3640Y2258D01*
X3648Y2258D02*
X3654Y2258D01*
X3671Y2258D02*
X3705Y2258D01*
X3728Y2258D02*
X3734Y2258D01*
X3748Y2258D02*
X3754Y2258D01*
X3785Y2258D02*
X3791Y2258D01*
X3822Y2258D02*
X3828Y2258D01*
X3900Y2258D02*
X3907Y2258D01*
X0Y2257D02*
X7Y2257D01*
X3571Y2257D02*
X3595Y2257D01*
X3621Y2257D02*
X3627Y2257D01*
X3637Y2257D02*
X3638Y2257D01*
X3648Y2257D02*
X3654Y2257D01*
X3671Y2257D02*
X3705Y2257D01*
X3728Y2257D02*
X3734Y2257D01*
X3748Y2257D02*
X3755Y2257D01*
X3785Y2257D02*
X3791Y2257D01*
X3822Y2257D02*
X3828Y2257D01*
X3900Y2257D02*
X3907Y2257D01*
X0Y2256D02*
X7Y2256D01*
X3571Y2256D02*
X3577Y2256D01*
X3621Y2256D02*
X3627Y2256D01*
X3648Y2256D02*
X3654Y2256D01*
X3671Y2256D02*
X3705Y2256D01*
X3728Y2256D02*
X3734Y2256D01*
X3749Y2256D02*
X3755Y2256D01*
X3785Y2256D02*
X3791Y2256D01*
X3822Y2256D02*
X3828Y2256D01*
X3900Y2256D02*
X3907Y2256D01*
X0Y2255D02*
X7Y2255D01*
X3571Y2255D02*
X3577Y2255D01*
X3621Y2255D02*
X3627Y2255D01*
X3648Y2255D02*
X3654Y2255D01*
X3671Y2255D02*
X3705Y2255D01*
X3728Y2255D02*
X3734Y2255D01*
X3749Y2255D02*
X3755Y2255D01*
X3785Y2255D02*
X3791Y2255D01*
X3822Y2255D02*
X3828Y2255D01*
X3900Y2255D02*
X3907Y2255D01*
X0Y2254D02*
X7Y2254D01*
X3571Y2254D02*
X3577Y2254D01*
X3621Y2254D02*
X3627Y2254D01*
X3648Y2254D02*
X3654Y2254D01*
X3671Y2254D02*
X3705Y2254D01*
X3728Y2254D02*
X3734Y2254D01*
X3749Y2254D02*
X3755Y2254D01*
X3785Y2254D02*
X3791Y2254D01*
X3822Y2254D02*
X3828Y2254D01*
X3900Y2254D02*
X3907Y2254D01*
X0Y2253D02*
X7Y2253D01*
X3571Y2253D02*
X3577Y2253D01*
X3621Y2253D02*
X3627Y2253D01*
X3648Y2253D02*
X3654Y2253D01*
X3671Y2253D02*
X3705Y2253D01*
X3728Y2253D02*
X3734Y2253D01*
X3749Y2253D02*
X3755Y2253D01*
X3785Y2253D02*
X3791Y2253D01*
X3822Y2253D02*
X3828Y2253D01*
X3900Y2253D02*
X3907Y2253D01*
X0Y2252D02*
X7Y2252D01*
X3571Y2252D02*
X3577Y2252D01*
X3621Y2252D02*
X3627Y2252D01*
X3648Y2252D02*
X3654Y2252D01*
X3671Y2252D02*
X3705Y2252D01*
X3728Y2252D02*
X3734Y2252D01*
X3748Y2252D02*
X3755Y2252D01*
X3785Y2252D02*
X3791Y2252D01*
X3802Y2252D02*
X3802Y2252D01*
X3822Y2252D02*
X3853Y2252D01*
X3900Y2252D02*
X3907Y2252D01*
X0Y2251D02*
X7Y2251D01*
X3571Y2251D02*
X3577Y2251D01*
X3621Y2251D02*
X3627Y2251D01*
X3648Y2251D02*
X3654Y2251D01*
X3671Y2251D02*
X3705Y2251D01*
X3728Y2251D02*
X3734Y2251D01*
X3748Y2251D02*
X3754Y2251D01*
X3785Y2251D02*
X3791Y2251D01*
X3800Y2251D02*
X3804Y2251D01*
X3822Y2251D02*
X3854Y2251D01*
X3900Y2251D02*
X3907Y2251D01*
X0Y2250D02*
X7Y2250D01*
X3571Y2250D02*
X3577Y2250D01*
X3621Y2250D02*
X3627Y2250D01*
X3648Y2250D02*
X3654Y2250D01*
X3671Y2250D02*
X3677Y2250D01*
X3699Y2250D02*
X3705Y2250D01*
X3728Y2250D02*
X3734Y2250D01*
X3748Y2250D02*
X3754Y2250D01*
X3785Y2250D02*
X3791Y2250D01*
X3799Y2250D02*
X3805Y2250D01*
X3822Y2250D02*
X3855Y2250D01*
X3900Y2250D02*
X3907Y2250D01*
X0Y2249D02*
X7Y2249D01*
X3571Y2249D02*
X3577Y2249D01*
X3621Y2249D02*
X3627Y2249D01*
X3648Y2249D02*
X3654Y2249D01*
X3671Y2249D02*
X3677Y2249D01*
X3699Y2249D02*
X3705Y2249D01*
X3728Y2249D02*
X3734Y2249D01*
X3747Y2249D02*
X3754Y2249D01*
X3785Y2249D02*
X3791Y2249D01*
X3799Y2249D02*
X3805Y2249D01*
X3822Y2249D02*
X3855Y2249D01*
X3900Y2249D02*
X3907Y2249D01*
X0Y2248D02*
X7Y2248D01*
X3571Y2248D02*
X3577Y2248D01*
X3621Y2248D02*
X3627Y2248D01*
X3648Y2248D02*
X3654Y2248D01*
X3671Y2248D02*
X3677Y2248D01*
X3699Y2248D02*
X3705Y2248D01*
X3728Y2248D02*
X3734Y2248D01*
X3747Y2248D02*
X3753Y2248D01*
X3785Y2248D02*
X3791Y2248D01*
X3799Y2248D02*
X3805Y2248D01*
X3822Y2248D02*
X3855Y2248D01*
X3900Y2248D02*
X3907Y2248D01*
X0Y2247D02*
X7Y2247D01*
X3571Y2247D02*
X3577Y2247D01*
X3621Y2247D02*
X3627Y2247D01*
X3648Y2247D02*
X3654Y2247D01*
X3671Y2247D02*
X3677Y2247D01*
X3699Y2247D02*
X3705Y2247D01*
X3728Y2247D02*
X3734Y2247D01*
X3746Y2247D02*
X3753Y2247D01*
X3785Y2247D02*
X3791Y2247D01*
X3799Y2247D02*
X3805Y2247D01*
X3822Y2247D02*
X3855Y2247D01*
X3900Y2247D02*
X3907Y2247D01*
X0Y2246D02*
X7Y2246D01*
X3571Y2246D02*
X3577Y2246D01*
X3621Y2246D02*
X3627Y2246D01*
X3648Y2246D02*
X3654Y2246D01*
X3671Y2246D02*
X3677Y2246D01*
X3699Y2246D02*
X3705Y2246D01*
X3728Y2246D02*
X3734Y2246D01*
X3746Y2246D02*
X3752Y2246D01*
X3785Y2246D02*
X3791Y2246D01*
X3799Y2246D02*
X3805Y2246D01*
X3822Y2246D02*
X3855Y2246D01*
X3900Y2246D02*
X3907Y2246D01*
X0Y2245D02*
X7Y2245D01*
X3571Y2245D02*
X3577Y2245D01*
X3621Y2245D02*
X3627Y2245D01*
X3648Y2245D02*
X3654Y2245D01*
X3671Y2245D02*
X3677Y2245D01*
X3699Y2245D02*
X3705Y2245D01*
X3728Y2245D02*
X3734Y2245D01*
X3745Y2245D02*
X3752Y2245D01*
X3785Y2245D02*
X3791Y2245D01*
X3799Y2245D02*
X3805Y2245D01*
X3822Y2245D02*
X3828Y2245D01*
X3849Y2245D02*
X3855Y2245D01*
X3900Y2245D02*
X3907Y2245D01*
X0Y2244D02*
X7Y2244D01*
X3571Y2244D02*
X3577Y2244D01*
X3621Y2244D02*
X3627Y2244D01*
X3648Y2244D02*
X3654Y2244D01*
X3671Y2244D02*
X3677Y2244D01*
X3699Y2244D02*
X3705Y2244D01*
X3728Y2244D02*
X3734Y2244D01*
X3745Y2244D02*
X3751Y2244D01*
X3785Y2244D02*
X3791Y2244D01*
X3799Y2244D02*
X3805Y2244D01*
X3822Y2244D02*
X3828Y2244D01*
X3849Y2244D02*
X3855Y2244D01*
X3900Y2244D02*
X3907Y2244D01*
X0Y2243D02*
X7Y2243D01*
X3571Y2243D02*
X3577Y2243D01*
X3621Y2243D02*
X3627Y2243D01*
X3648Y2243D02*
X3654Y2243D01*
X3671Y2243D02*
X3677Y2243D01*
X3699Y2243D02*
X3705Y2243D01*
X3728Y2243D02*
X3734Y2243D01*
X3744Y2243D02*
X3751Y2243D01*
X3785Y2243D02*
X3791Y2243D01*
X3799Y2243D02*
X3805Y2243D01*
X3822Y2243D02*
X3828Y2243D01*
X3849Y2243D02*
X3855Y2243D01*
X3900Y2243D02*
X3907Y2243D01*
X0Y2242D02*
X7Y2242D01*
X3571Y2242D02*
X3577Y2242D01*
X3621Y2242D02*
X3627Y2242D01*
X3648Y2242D02*
X3654Y2242D01*
X3671Y2242D02*
X3677Y2242D01*
X3699Y2242D02*
X3705Y2242D01*
X3728Y2242D02*
X3734Y2242D01*
X3744Y2242D02*
X3751Y2242D01*
X3785Y2242D02*
X3791Y2242D01*
X3799Y2242D02*
X3805Y2242D01*
X3822Y2242D02*
X3828Y2242D01*
X3849Y2242D02*
X3855Y2242D01*
X3900Y2242D02*
X3907Y2242D01*
X0Y2241D02*
X7Y2241D01*
X3571Y2241D02*
X3577Y2241D01*
X3621Y2241D02*
X3627Y2241D01*
X3648Y2241D02*
X3654Y2241D01*
X3671Y2241D02*
X3677Y2241D01*
X3699Y2241D02*
X3705Y2241D01*
X3728Y2241D02*
X3734Y2241D01*
X3743Y2241D02*
X3750Y2241D01*
X3785Y2241D02*
X3791Y2241D01*
X3799Y2241D02*
X3805Y2241D01*
X3822Y2241D02*
X3828Y2241D01*
X3849Y2241D02*
X3855Y2241D01*
X3900Y2241D02*
X3907Y2241D01*
X0Y2240D02*
X7Y2240D01*
X3571Y2240D02*
X3577Y2240D01*
X3621Y2240D02*
X3627Y2240D01*
X3648Y2240D02*
X3654Y2240D01*
X3671Y2240D02*
X3677Y2240D01*
X3699Y2240D02*
X3705Y2240D01*
X3728Y2240D02*
X3734Y2240D01*
X3743Y2240D02*
X3750Y2240D01*
X3785Y2240D02*
X3791Y2240D01*
X3799Y2240D02*
X3805Y2240D01*
X3822Y2240D02*
X3828Y2240D01*
X3849Y2240D02*
X3855Y2240D01*
X3900Y2240D02*
X3907Y2240D01*
X0Y2239D02*
X7Y2239D01*
X3571Y2239D02*
X3577Y2239D01*
X3621Y2239D02*
X3627Y2239D01*
X3648Y2239D02*
X3654Y2239D01*
X3671Y2239D02*
X3677Y2239D01*
X3699Y2239D02*
X3705Y2239D01*
X3728Y2239D02*
X3734Y2239D01*
X3742Y2239D02*
X3749Y2239D01*
X3785Y2239D02*
X3791Y2239D01*
X3799Y2239D02*
X3805Y2239D01*
X3822Y2239D02*
X3828Y2239D01*
X3849Y2239D02*
X3855Y2239D01*
X3900Y2239D02*
X3907Y2239D01*
X0Y2238D02*
X7Y2238D01*
X3571Y2238D02*
X3577Y2238D01*
X3621Y2238D02*
X3627Y2238D01*
X3648Y2238D02*
X3654Y2238D01*
X3671Y2238D02*
X3677Y2238D01*
X3699Y2238D02*
X3705Y2238D01*
X3728Y2238D02*
X3734Y2238D01*
X3742Y2238D02*
X3749Y2238D01*
X3785Y2238D02*
X3791Y2238D01*
X3799Y2238D02*
X3805Y2238D01*
X3822Y2238D02*
X3828Y2238D01*
X3849Y2238D02*
X3855Y2238D01*
X3900Y2238D02*
X3907Y2238D01*
X0Y2237D02*
X7Y2237D01*
X3571Y2237D02*
X3577Y2237D01*
X3621Y2237D02*
X3627Y2237D01*
X3648Y2237D02*
X3654Y2237D01*
X3671Y2237D02*
X3677Y2237D01*
X3699Y2237D02*
X3705Y2237D01*
X3728Y2237D02*
X3734Y2237D01*
X3741Y2237D02*
X3748Y2237D01*
X3785Y2237D02*
X3791Y2237D01*
X3799Y2237D02*
X3805Y2237D01*
X3822Y2237D02*
X3828Y2237D01*
X3849Y2237D02*
X3855Y2237D01*
X3900Y2237D02*
X3907Y2237D01*
X0Y2236D02*
X7Y2236D01*
X3571Y2236D02*
X3577Y2236D01*
X3621Y2236D02*
X3627Y2236D01*
X3648Y2236D02*
X3654Y2236D01*
X3671Y2236D02*
X3677Y2236D01*
X3699Y2236D02*
X3705Y2236D01*
X3728Y2236D02*
X3734Y2236D01*
X3741Y2236D02*
X3748Y2236D01*
X3785Y2236D02*
X3791Y2236D01*
X3799Y2236D02*
X3805Y2236D01*
X3822Y2236D02*
X3828Y2236D01*
X3849Y2236D02*
X3855Y2236D01*
X3900Y2236D02*
X3907Y2236D01*
X0Y2235D02*
X7Y2235D01*
X3571Y2235D02*
X3577Y2235D01*
X3621Y2235D02*
X3627Y2235D01*
X3648Y2235D02*
X3654Y2235D01*
X3671Y2235D02*
X3677Y2235D01*
X3699Y2235D02*
X3705Y2235D01*
X3728Y2235D02*
X3734Y2235D01*
X3740Y2235D02*
X3747Y2235D01*
X3785Y2235D02*
X3791Y2235D01*
X3799Y2235D02*
X3805Y2235D01*
X3822Y2235D02*
X3828Y2235D01*
X3849Y2235D02*
X3855Y2235D01*
X3900Y2235D02*
X3907Y2235D01*
X0Y2234D02*
X7Y2234D01*
X3571Y2234D02*
X3577Y2234D01*
X3621Y2234D02*
X3627Y2234D01*
X3648Y2234D02*
X3654Y2234D01*
X3671Y2234D02*
X3677Y2234D01*
X3699Y2234D02*
X3705Y2234D01*
X3723Y2234D02*
X3747Y2234D01*
X3773Y2234D02*
X3805Y2234D01*
X3822Y2234D02*
X3855Y2234D01*
X3900Y2234D02*
X3907Y2234D01*
X0Y2233D02*
X7Y2233D01*
X3571Y2233D02*
X3577Y2233D01*
X3621Y2233D02*
X3627Y2233D01*
X3648Y2233D02*
X3654Y2233D01*
X3671Y2233D02*
X3677Y2233D01*
X3699Y2233D02*
X3705Y2233D01*
X3722Y2233D02*
X3746Y2233D01*
X3772Y2233D02*
X3805Y2233D01*
X3822Y2233D02*
X3855Y2233D01*
X3900Y2233D02*
X3907Y2233D01*
X0Y2232D02*
X7Y2232D01*
X3571Y2232D02*
X3577Y2232D01*
X3621Y2232D02*
X3627Y2232D01*
X3648Y2232D02*
X3654Y2232D01*
X3671Y2232D02*
X3677Y2232D01*
X3699Y2232D02*
X3705Y2232D01*
X3721Y2232D02*
X3745Y2232D01*
X3772Y2232D02*
X3805Y2232D01*
X3822Y2232D02*
X3855Y2232D01*
X3900Y2232D02*
X3907Y2232D01*
X0Y2231D02*
X7Y2231D01*
X3571Y2231D02*
X3577Y2231D01*
X3621Y2231D02*
X3627Y2231D01*
X3648Y2231D02*
X3654Y2231D01*
X3671Y2231D02*
X3677Y2231D01*
X3699Y2231D02*
X3705Y2231D01*
X3721Y2231D02*
X3745Y2231D01*
X3772Y2231D02*
X3805Y2231D01*
X3822Y2231D02*
X3855Y2231D01*
X3900Y2231D02*
X3907Y2231D01*
X0Y2230D02*
X7Y2230D01*
X3571Y2230D02*
X3577Y2230D01*
X3621Y2230D02*
X3627Y2230D01*
X3649Y2230D02*
X3654Y2230D01*
X3671Y2230D02*
X3677Y2230D01*
X3699Y2230D02*
X3705Y2230D01*
X3721Y2230D02*
X3744Y2230D01*
X3772Y2230D02*
X3805Y2230D01*
X3822Y2230D02*
X3855Y2230D01*
X3900Y2230D02*
X3907Y2230D01*
X0Y2229D02*
X7Y2229D01*
X3571Y2229D02*
X3576Y2229D01*
X3621Y2229D02*
X3626Y2229D01*
X3649Y2229D02*
X3654Y2229D01*
X3672Y2229D02*
X3677Y2229D01*
X3699Y2229D02*
X3704Y2229D01*
X3722Y2229D02*
X3742Y2229D01*
X3772Y2229D02*
X3804Y2229D01*
X3822Y2229D02*
X3855Y2229D01*
X3900Y2229D02*
X3907Y2229D01*
X0Y2228D02*
X7Y2228D01*
X3572Y2228D02*
X3575Y2228D01*
X3622Y2228D02*
X3625Y2228D01*
X3650Y2228D02*
X3653Y2228D01*
X3673Y2228D02*
X3675Y2228D01*
X3700Y2228D02*
X3703Y2228D01*
X3723Y2228D02*
X3740Y2228D01*
X3773Y2228D02*
X3803Y2228D01*
X3823Y2228D02*
X3854Y2228D01*
X3900Y2228D02*
X3907Y2228D01*
X0Y2227D02*
X7Y2227D01*
X3900Y2227D02*
X3907Y2227D01*
X0Y2226D02*
X7Y2226D01*
X3900Y2226D02*
X3907Y2226D01*
X0Y2225D02*
X7Y2225D01*
X3900Y2225D02*
X3907Y2225D01*
X0Y2224D02*
X7Y2224D01*
X3900Y2224D02*
X3907Y2224D01*
X0Y2223D02*
X7Y2223D01*
X3900Y2223D02*
X3907Y2223D01*
X0Y2222D02*
X7Y2222D01*
X3900Y2222D02*
X3907Y2222D01*
X0Y2221D02*
X7Y2221D01*
X3900Y2221D02*
X3907Y2221D01*
X0Y2220D02*
X7Y2220D01*
X3900Y2220D02*
X3907Y2220D01*
X0Y2219D02*
X7Y2219D01*
X3900Y2219D02*
X3907Y2219D01*
X0Y2218D02*
X7Y2218D01*
X3900Y2218D02*
X3907Y2218D01*
X0Y2217D02*
X7Y2217D01*
X3900Y2217D02*
X3907Y2217D01*
X0Y2216D02*
X7Y2216D01*
X3900Y2216D02*
X3907Y2216D01*
X0Y2215D02*
X7Y2215D01*
X3900Y2215D02*
X3907Y2215D01*
X0Y2214D02*
X7Y2214D01*
X3900Y2214D02*
X3907Y2214D01*
X0Y2213D02*
X7Y2213D01*
X3900Y2213D02*
X3907Y2213D01*
X0Y2212D02*
X7Y2212D01*
X3900Y2212D02*
X3907Y2212D01*
X0Y2211D02*
X7Y2211D01*
X3900Y2211D02*
X3907Y2211D01*
X0Y2210D02*
X7Y2210D01*
X3900Y2210D02*
X3907Y2210D01*
X0Y2209D02*
X7Y2209D01*
X3900Y2209D02*
X3907Y2209D01*
X0Y2208D02*
X7Y2208D01*
X3900Y2208D02*
X3907Y2208D01*
X0Y2207D02*
X7Y2207D01*
X3900Y2207D02*
X3907Y2207D01*
X0Y2206D02*
X7Y2206D01*
X3900Y2206D02*
X3907Y2206D01*
X0Y2205D02*
X7Y2205D01*
X3900Y2205D02*
X3907Y2205D01*
X0Y2204D02*
X7Y2204D01*
X3900Y2204D02*
X3907Y2204D01*
X0Y2203D02*
X7Y2203D01*
X3900Y2203D02*
X3907Y2203D01*
X0Y2202D02*
X7Y2202D01*
X3900Y2202D02*
X3907Y2202D01*
X0Y2201D02*
X7Y2201D01*
X3900Y2201D02*
X3907Y2201D01*
X0Y2200D02*
X7Y2200D01*
X3900Y2200D02*
X3907Y2200D01*
X0Y2199D02*
X7Y2199D01*
X3900Y2199D02*
X3907Y2199D01*
X0Y2198D02*
X7Y2198D01*
X3900Y2198D02*
X3907Y2198D01*
X0Y2197D02*
X7Y2197D01*
X3900Y2197D02*
X3907Y2197D01*
X0Y2196D02*
X7Y2196D01*
X3900Y2196D02*
X3907Y2196D01*
X0Y2195D02*
X7Y2195D01*
X3900Y2195D02*
X3907Y2195D01*
X0Y2194D02*
X7Y2194D01*
X3900Y2194D02*
X3907Y2194D01*
X0Y2193D02*
X7Y2193D01*
X3900Y2193D02*
X3907Y2193D01*
X0Y2192D02*
X7Y2192D01*
X3900Y2192D02*
X3907Y2192D01*
X0Y2191D02*
X7Y2191D01*
X3900Y2191D02*
X3907Y2191D01*
X0Y2190D02*
X7Y2190D01*
X3900Y2190D02*
X3907Y2190D01*
X0Y2189D02*
X7Y2189D01*
X3900Y2189D02*
X3907Y2189D01*
X0Y2188D02*
X7Y2188D01*
X3900Y2188D02*
X3907Y2188D01*
X0Y2187D02*
X7Y2187D01*
X3900Y2187D02*
X3907Y2187D01*
X0Y2186D02*
X7Y2186D01*
X3900Y2186D02*
X3907Y2186D01*
X0Y2185D02*
X7Y2185D01*
X3900Y2185D02*
X3907Y2185D01*
X0Y2184D02*
X7Y2184D01*
X3900Y2184D02*
X3907Y2184D01*
X0Y2183D02*
X7Y2183D01*
X3900Y2183D02*
X3907Y2183D01*
X0Y2182D02*
X7Y2182D01*
X3900Y2182D02*
X3907Y2182D01*
X0Y2181D02*
X7Y2181D01*
X3900Y2181D02*
X3907Y2181D01*
X0Y2180D02*
X7Y2180D01*
X3900Y2180D02*
X3907Y2180D01*
X0Y2179D02*
X7Y2179D01*
X3900Y2179D02*
X3907Y2179D01*
X0Y2178D02*
X7Y2178D01*
X3900Y2178D02*
X3907Y2178D01*
X0Y2177D02*
X7Y2177D01*
X3900Y2177D02*
X3907Y2177D01*
X0Y2176D02*
X7Y2176D01*
X3900Y2176D02*
X3907Y2176D01*
X0Y2175D02*
X7Y2175D01*
X3900Y2175D02*
X3907Y2175D01*
X0Y2174D02*
X7Y2174D01*
X3900Y2174D02*
X3907Y2174D01*
X0Y2173D02*
X7Y2173D01*
X3900Y2173D02*
X3907Y2173D01*
X0Y2172D02*
X7Y2172D01*
X3900Y2172D02*
X3907Y2172D01*
X0Y2171D02*
X7Y2171D01*
X3900Y2171D02*
X3907Y2171D01*
X0Y2170D02*
X7Y2170D01*
X3900Y2170D02*
X3907Y2170D01*
X0Y2169D02*
X7Y2169D01*
X3900Y2169D02*
X3907Y2169D01*
X0Y2168D02*
X7Y2168D01*
X3900Y2168D02*
X3907Y2168D01*
X0Y2167D02*
X7Y2167D01*
X3900Y2167D02*
X3907Y2167D01*
X0Y2166D02*
X7Y2166D01*
X3900Y2166D02*
X3907Y2166D01*
X0Y2165D02*
X7Y2165D01*
X3900Y2165D02*
X3907Y2165D01*
X0Y2164D02*
X7Y2164D01*
X3900Y2164D02*
X3907Y2164D01*
X0Y2163D02*
X7Y2163D01*
X3900Y2163D02*
X3907Y2163D01*
X0Y2162D02*
X7Y2162D01*
X3900Y2162D02*
X3907Y2162D01*
X0Y2161D02*
X7Y2161D01*
X3900Y2161D02*
X3907Y2161D01*
X0Y2160D02*
X7Y2160D01*
X3900Y2160D02*
X3907Y2160D01*
X0Y2159D02*
X7Y2159D01*
X3900Y2159D02*
X3907Y2159D01*
X0Y2158D02*
X7Y2158D01*
X3900Y2158D02*
X3907Y2158D01*
X0Y2157D02*
X7Y2157D01*
X3900Y2157D02*
X3907Y2157D01*
X0Y2156D02*
X7Y2156D01*
X3900Y2156D02*
X3907Y2156D01*
X0Y2155D02*
X7Y2155D01*
X3900Y2155D02*
X3907Y2155D01*
X0Y2154D02*
X7Y2154D01*
X3900Y2154D02*
X3907Y2154D01*
X0Y2153D02*
X7Y2153D01*
X3900Y2153D02*
X3907Y2153D01*
X0Y2152D02*
X7Y2152D01*
X3900Y2152D02*
X3907Y2152D01*
X0Y2151D02*
X7Y2151D01*
X3900Y2151D02*
X3907Y2151D01*
X0Y2150D02*
X7Y2150D01*
X3900Y2150D02*
X3907Y2150D01*
X0Y2149D02*
X7Y2149D01*
X3900Y2149D02*
X3907Y2149D01*
X0Y2148D02*
X7Y2148D01*
X3900Y2148D02*
X3907Y2148D01*
X0Y2147D02*
X7Y2147D01*
X3900Y2147D02*
X3907Y2147D01*
X0Y2146D02*
X7Y2146D01*
X3900Y2146D02*
X3907Y2146D01*
X0Y2145D02*
X7Y2145D01*
X3900Y2145D02*
X3907Y2145D01*
X0Y2144D02*
X7Y2144D01*
X3900Y2144D02*
X3907Y2144D01*
X0Y2143D02*
X7Y2143D01*
X3900Y2143D02*
X3907Y2143D01*
X0Y2142D02*
X7Y2142D01*
X3900Y2142D02*
X3907Y2142D01*
X0Y2141D02*
X7Y2141D01*
X3900Y2141D02*
X3907Y2141D01*
X0Y2140D02*
X7Y2140D01*
X3900Y2140D02*
X3907Y2140D01*
X0Y2139D02*
X7Y2139D01*
X3900Y2139D02*
X3907Y2139D01*
X0Y2138D02*
X7Y2138D01*
X3900Y2138D02*
X3907Y2138D01*
X0Y2137D02*
X7Y2137D01*
X3900Y2137D02*
X3907Y2137D01*
X0Y2136D02*
X7Y2136D01*
X3900Y2136D02*
X3907Y2136D01*
X0Y2135D02*
X7Y2135D01*
X3900Y2135D02*
X3907Y2135D01*
X0Y2134D02*
X7Y2134D01*
X3900Y2134D02*
X3907Y2134D01*
X0Y2133D02*
X7Y2133D01*
X3900Y2133D02*
X3907Y2133D01*
X0Y2132D02*
X7Y2132D01*
X3900Y2132D02*
X3907Y2132D01*
X0Y2131D02*
X7Y2131D01*
X3900Y2131D02*
X3907Y2131D01*
X0Y2130D02*
X7Y2130D01*
X3900Y2130D02*
X3907Y2130D01*
X0Y2129D02*
X7Y2129D01*
X3900Y2129D02*
X3907Y2129D01*
X0Y2128D02*
X7Y2128D01*
X3900Y2128D02*
X3907Y2128D01*
X0Y2127D02*
X7Y2127D01*
X3900Y2127D02*
X3907Y2127D01*
X0Y2126D02*
X7Y2126D01*
X3900Y2126D02*
X3907Y2126D01*
X0Y2125D02*
X7Y2125D01*
X3900Y2125D02*
X3907Y2125D01*
X0Y2124D02*
X7Y2124D01*
X3900Y2124D02*
X3907Y2124D01*
X0Y2123D02*
X7Y2123D01*
X3900Y2123D02*
X3907Y2123D01*
X0Y2122D02*
X7Y2122D01*
X3900Y2122D02*
X3907Y2122D01*
X0Y2121D02*
X7Y2121D01*
X3900Y2121D02*
X3907Y2121D01*
X0Y2120D02*
X7Y2120D01*
X3900Y2120D02*
X3907Y2120D01*
X0Y2119D02*
X7Y2119D01*
X3900Y2119D02*
X3907Y2119D01*
X0Y2118D02*
X7Y2118D01*
X3900Y2118D02*
X3907Y2118D01*
X0Y2117D02*
X7Y2117D01*
X3900Y2117D02*
X3907Y2117D01*
X0Y2116D02*
X7Y2116D01*
X3900Y2116D02*
X3907Y2116D01*
X0Y2115D02*
X7Y2115D01*
X3900Y2115D02*
X3907Y2115D01*
X0Y2114D02*
X7Y2114D01*
X3900Y2114D02*
X3907Y2114D01*
X0Y2113D02*
X7Y2113D01*
X3900Y2113D02*
X3907Y2113D01*
X0Y2112D02*
X7Y2112D01*
X3900Y2112D02*
X3907Y2112D01*
X0Y2111D02*
X7Y2111D01*
X3900Y2111D02*
X3907Y2111D01*
X0Y2110D02*
X7Y2110D01*
X3900Y2110D02*
X3907Y2110D01*
X0Y2109D02*
X7Y2109D01*
X3900Y2109D02*
X3907Y2109D01*
X0Y2108D02*
X7Y2108D01*
X3900Y2108D02*
X3907Y2108D01*
X0Y2107D02*
X7Y2107D01*
X3900Y2107D02*
X3907Y2107D01*
X0Y2106D02*
X7Y2106D01*
X3900Y2106D02*
X3907Y2106D01*
X0Y2105D02*
X7Y2105D01*
X3900Y2105D02*
X3907Y2105D01*
X0Y2104D02*
X7Y2104D01*
X3900Y2104D02*
X3907Y2104D01*
X0Y2103D02*
X7Y2103D01*
X3900Y2103D02*
X3907Y2103D01*
X0Y2102D02*
X7Y2102D01*
X3900Y2102D02*
X3907Y2102D01*
X0Y2101D02*
X7Y2101D01*
X3900Y2101D02*
X3907Y2101D01*
X0Y2100D02*
X7Y2100D01*
X3900Y2100D02*
X3907Y2100D01*
X0Y2099D02*
X7Y2099D01*
X3900Y2099D02*
X3907Y2099D01*
X0Y2098D02*
X7Y2098D01*
X3900Y2098D02*
X3907Y2098D01*
X0Y2097D02*
X7Y2097D01*
X3900Y2097D02*
X3907Y2097D01*
X0Y2096D02*
X7Y2096D01*
X3900Y2096D02*
X3907Y2096D01*
X0Y2095D02*
X7Y2095D01*
X3900Y2095D02*
X3907Y2095D01*
X0Y2094D02*
X7Y2094D01*
X3900Y2094D02*
X3907Y2094D01*
X0Y2093D02*
X7Y2093D01*
X3900Y2093D02*
X3907Y2093D01*
X0Y2092D02*
X7Y2092D01*
X3900Y2092D02*
X3907Y2092D01*
X0Y2091D02*
X7Y2091D01*
X3900Y2091D02*
X3907Y2091D01*
X0Y2090D02*
X7Y2090D01*
X3900Y2090D02*
X3907Y2090D01*
X0Y2089D02*
X7Y2089D01*
X3900Y2089D02*
X3907Y2089D01*
X0Y2088D02*
X7Y2088D01*
X3900Y2088D02*
X3907Y2088D01*
X0Y2087D02*
X7Y2087D01*
X3900Y2087D02*
X3907Y2087D01*
X0Y2086D02*
X7Y2086D01*
X3900Y2086D02*
X3907Y2086D01*
X0Y2085D02*
X7Y2085D01*
X3900Y2085D02*
X3907Y2085D01*
X0Y2084D02*
X7Y2084D01*
X3900Y2084D02*
X3907Y2084D01*
X0Y2083D02*
X7Y2083D01*
X3900Y2083D02*
X3907Y2083D01*
X0Y2082D02*
X7Y2082D01*
X3900Y2082D02*
X3907Y2082D01*
X0Y2081D02*
X7Y2081D01*
X3900Y2081D02*
X3907Y2081D01*
X0Y2080D02*
X7Y2080D01*
X3900Y2080D02*
X3907Y2080D01*
X0Y2079D02*
X7Y2079D01*
X3900Y2079D02*
X3907Y2079D01*
X0Y2078D02*
X7Y2078D01*
X3900Y2078D02*
X3907Y2078D01*
X0Y2077D02*
X7Y2077D01*
X3900Y2077D02*
X3907Y2077D01*
X0Y2076D02*
X7Y2076D01*
X3900Y2076D02*
X3907Y2076D01*
X0Y2075D02*
X7Y2075D01*
X3900Y2075D02*
X3907Y2075D01*
X0Y2074D02*
X7Y2074D01*
X3900Y2074D02*
X3907Y2074D01*
X0Y2073D02*
X7Y2073D01*
X3900Y2073D02*
X3907Y2073D01*
X0Y2072D02*
X7Y2072D01*
X3900Y2072D02*
X3907Y2072D01*
X0Y2071D02*
X7Y2071D01*
X3900Y2071D02*
X3907Y2071D01*
X0Y2070D02*
X7Y2070D01*
X3900Y2070D02*
X3907Y2070D01*
X0Y2069D02*
X7Y2069D01*
X3900Y2069D02*
X3907Y2069D01*
X0Y2068D02*
X7Y2068D01*
X3900Y2068D02*
X3907Y2068D01*
X0Y2067D02*
X7Y2067D01*
X3900Y2067D02*
X3907Y2067D01*
X0Y2066D02*
X7Y2066D01*
X3900Y2066D02*
X3907Y2066D01*
X0Y2065D02*
X7Y2065D01*
X3900Y2065D02*
X3907Y2065D01*
X0Y2064D02*
X7Y2064D01*
X3900Y2064D02*
X3907Y2064D01*
X0Y2063D02*
X7Y2063D01*
X3900Y2063D02*
X3907Y2063D01*
X0Y2062D02*
X7Y2062D01*
X3900Y2062D02*
X3907Y2062D01*
X0Y2061D02*
X7Y2061D01*
X3900Y2061D02*
X3907Y2061D01*
X0Y2060D02*
X7Y2060D01*
X3900Y2060D02*
X3907Y2060D01*
X0Y2059D02*
X7Y2059D01*
X3900Y2059D02*
X3907Y2059D01*
X0Y2058D02*
X7Y2058D01*
X3900Y2058D02*
X3907Y2058D01*
X0Y2057D02*
X7Y2057D01*
X3900Y2057D02*
X3907Y2057D01*
X0Y2056D02*
X7Y2056D01*
X3900Y2056D02*
X3907Y2056D01*
X0Y2055D02*
X7Y2055D01*
X3900Y2055D02*
X3907Y2055D01*
X0Y2054D02*
X7Y2054D01*
X1416Y2054D02*
X1447Y2054D01*
X1466Y2054D02*
X1474Y2054D01*
X1491Y2054D02*
X1499Y2054D01*
X1518Y2054D02*
X1520Y2054D01*
X1545Y2054D02*
X1548Y2054D01*
X1568Y2054D02*
X1585Y2054D01*
X1618Y2054D02*
X1636Y2054D01*
X1668Y2054D02*
X1696Y2054D01*
X2263Y2054D02*
X2295Y2054D01*
X2313Y2054D02*
X2321Y2054D01*
X2338Y2054D02*
X2347Y2054D01*
X2365Y2054D02*
X2368Y2054D01*
X2392Y2054D02*
X2395Y2054D01*
X2415Y2054D02*
X2432Y2054D01*
X2465Y2054D02*
X2483Y2054D01*
X2517Y2054D02*
X2520Y2054D01*
X3163Y2054D02*
X3195Y2054D01*
X3213Y2054D02*
X3221Y2054D01*
X3238Y2054D02*
X3247Y2054D01*
X3265Y2054D02*
X3267Y2054D01*
X3292Y2054D02*
X3295Y2054D01*
X3315Y2054D02*
X3332Y2054D01*
X3365Y2054D02*
X3383Y2054D01*
X3421Y2054D02*
X3446Y2054D01*
X3900Y2054D02*
X3907Y2054D01*
X0Y2053D02*
X7Y2053D01*
X1416Y2053D02*
X1449Y2053D01*
X1466Y2053D02*
X1475Y2053D01*
X1490Y2053D02*
X1499Y2053D01*
X1517Y2053D02*
X1521Y2053D01*
X1544Y2053D02*
X1549Y2053D01*
X1567Y2053D02*
X1587Y2053D01*
X1617Y2053D02*
X1636Y2053D01*
X1667Y2053D02*
X1697Y2053D01*
X2263Y2053D02*
X2296Y2053D01*
X2313Y2053D02*
X2322Y2053D01*
X2338Y2053D02*
X2347Y2053D01*
X2364Y2053D02*
X2369Y2053D01*
X2391Y2053D02*
X2396Y2053D01*
X2414Y2053D02*
X2434Y2053D01*
X2464Y2053D02*
X2483Y2053D01*
X2516Y2053D02*
X2521Y2053D01*
X3163Y2053D02*
X3196Y2053D01*
X3213Y2053D02*
X3222Y2053D01*
X3238Y2053D02*
X3247Y2053D01*
X3264Y2053D02*
X3269Y2053D01*
X3291Y2053D02*
X3296Y2053D01*
X3314Y2053D02*
X3334Y2053D01*
X3364Y2053D02*
X3383Y2053D01*
X3421Y2053D02*
X3447Y2053D01*
X3900Y2053D02*
X3907Y2053D01*
X0Y2052D02*
X7Y2052D01*
X1416Y2052D02*
X1449Y2052D01*
X1466Y2052D02*
X1475Y2052D01*
X1490Y2052D02*
X1499Y2052D01*
X1516Y2052D02*
X1522Y2052D01*
X1544Y2052D02*
X1549Y2052D01*
X1566Y2052D02*
X1588Y2052D01*
X1617Y2052D02*
X1636Y2052D01*
X1667Y2052D02*
X1698Y2052D01*
X2263Y2052D02*
X2296Y2052D01*
X2313Y2052D02*
X2323Y2052D01*
X2337Y2052D02*
X2347Y2052D01*
X2363Y2052D02*
X2369Y2052D01*
X2391Y2052D02*
X2397Y2052D01*
X2414Y2052D02*
X2436Y2052D01*
X2464Y2052D02*
X2483Y2052D01*
X2516Y2052D02*
X2521Y2052D01*
X3163Y2052D02*
X3196Y2052D01*
X3213Y2052D02*
X3222Y2052D01*
X3237Y2052D02*
X3247Y2052D01*
X3263Y2052D02*
X3269Y2052D01*
X3291Y2052D02*
X3297Y2052D01*
X3313Y2052D02*
X3336Y2052D01*
X3364Y2052D02*
X3383Y2052D01*
X3421Y2052D02*
X3447Y2052D01*
X3900Y2052D02*
X3907Y2052D01*
X0Y2051D02*
X7Y2051D01*
X1416Y2051D02*
X1449Y2051D01*
X1466Y2051D02*
X1476Y2051D01*
X1489Y2051D02*
X1499Y2051D01*
X1516Y2051D02*
X1522Y2051D01*
X1544Y2051D02*
X1550Y2051D01*
X1566Y2051D02*
X1589Y2051D01*
X1616Y2051D02*
X1636Y2051D01*
X1667Y2051D02*
X1699Y2051D01*
X2263Y2051D02*
X2296Y2051D01*
X2313Y2051D02*
X2323Y2051D01*
X2336Y2051D02*
X2347Y2051D01*
X2363Y2051D02*
X2369Y2051D01*
X2391Y2051D02*
X2397Y2051D01*
X2413Y2051D02*
X2437Y2051D01*
X2464Y2051D02*
X2483Y2051D01*
X2515Y2051D02*
X2521Y2051D01*
X3163Y2051D02*
X3196Y2051D01*
X3213Y2051D02*
X3223Y2051D01*
X3236Y2051D02*
X3247Y2051D01*
X3263Y2051D02*
X3269Y2051D01*
X3291Y2051D02*
X3297Y2051D01*
X3313Y2051D02*
X3337Y2051D01*
X3364Y2051D02*
X3383Y2051D01*
X3421Y2051D02*
X3447Y2051D01*
X3900Y2051D02*
X3907Y2051D01*
X0Y2050D02*
X7Y2050D01*
X1416Y2050D02*
X1449Y2050D01*
X1466Y2050D02*
X1477Y2050D01*
X1488Y2050D02*
X1499Y2050D01*
X1516Y2050D02*
X1522Y2050D01*
X1544Y2050D02*
X1550Y2050D01*
X1566Y2050D02*
X1590Y2050D01*
X1617Y2050D02*
X1636Y2050D01*
X1667Y2050D02*
X1700Y2050D01*
X2263Y2050D02*
X2296Y2050D01*
X2313Y2050D02*
X2324Y2050D01*
X2336Y2050D02*
X2347Y2050D01*
X2363Y2050D02*
X2369Y2050D01*
X2391Y2050D02*
X2397Y2050D01*
X2414Y2050D02*
X2437Y2050D01*
X2464Y2050D02*
X2483Y2050D01*
X2515Y2050D02*
X2521Y2050D01*
X3163Y2050D02*
X3196Y2050D01*
X3213Y2050D02*
X3224Y2050D01*
X3236Y2050D02*
X3247Y2050D01*
X3263Y2050D02*
X3269Y2050D01*
X3291Y2050D02*
X3297Y2050D01*
X3314Y2050D02*
X3337Y2050D01*
X3364Y2050D02*
X3383Y2050D01*
X3421Y2050D02*
X3447Y2050D01*
X3900Y2050D02*
X3907Y2050D01*
X0Y2049D02*
X7Y2049D01*
X1416Y2049D02*
X1448Y2049D01*
X1466Y2049D02*
X1477Y2049D01*
X1488Y2049D02*
X1499Y2049D01*
X1516Y2049D02*
X1522Y2049D01*
X1544Y2049D02*
X1550Y2049D01*
X1567Y2049D02*
X1591Y2049D01*
X1617Y2049D02*
X1636Y2049D01*
X1667Y2049D02*
X1700Y2049D01*
X2263Y2049D02*
X2296Y2049D01*
X2313Y2049D02*
X2325Y2049D01*
X2335Y2049D02*
X2347Y2049D01*
X2363Y2049D02*
X2369Y2049D01*
X2391Y2049D02*
X2397Y2049D01*
X2414Y2049D02*
X2438Y2049D01*
X2464Y2049D02*
X2483Y2049D01*
X2515Y2049D02*
X2521Y2049D01*
X3163Y2049D02*
X3196Y2049D01*
X3213Y2049D02*
X3225Y2049D01*
X3235Y2049D02*
X3247Y2049D01*
X3263Y2049D02*
X3269Y2049D01*
X3291Y2049D02*
X3297Y2049D01*
X3314Y2049D02*
X3338Y2049D01*
X3364Y2049D02*
X3383Y2049D01*
X3421Y2049D02*
X3447Y2049D01*
X3900Y2049D02*
X3907Y2049D01*
X0Y2048D02*
X7Y2048D01*
X1416Y2048D02*
X1447Y2048D01*
X1466Y2048D02*
X1478Y2048D01*
X1487Y2048D02*
X1499Y2048D01*
X1516Y2048D02*
X1522Y2048D01*
X1544Y2048D02*
X1550Y2048D01*
X1568Y2048D02*
X1591Y2048D01*
X1618Y2048D02*
X1636Y2048D01*
X1668Y2048D02*
X1700Y2048D01*
X2263Y2048D02*
X2295Y2048D01*
X2313Y2048D02*
X2325Y2048D01*
X2334Y2048D02*
X2347Y2048D01*
X2363Y2048D02*
X2369Y2048D01*
X2391Y2048D02*
X2397Y2048D01*
X2415Y2048D02*
X2439Y2048D01*
X2465Y2048D02*
X2483Y2048D01*
X2515Y2048D02*
X2521Y2048D01*
X2538Y2048D02*
X2541Y2048D01*
X3163Y2048D02*
X3194Y2048D01*
X3213Y2048D02*
X3225Y2048D01*
X3234Y2048D02*
X3247Y2048D01*
X3263Y2048D02*
X3269Y2048D01*
X3291Y2048D02*
X3297Y2048D01*
X3315Y2048D02*
X3338Y2048D01*
X3365Y2048D02*
X3383Y2048D01*
X3421Y2048D02*
X3445Y2048D01*
X3900Y2048D02*
X3907Y2048D01*
X0Y2047D02*
X7Y2047D01*
X1416Y2047D02*
X1422Y2047D01*
X1466Y2047D02*
X1479Y2047D01*
X1486Y2047D02*
X1499Y2047D01*
X1516Y2047D02*
X1522Y2047D01*
X1544Y2047D02*
X1550Y2047D01*
X1573Y2047D02*
X1579Y2047D01*
X1584Y2047D02*
X1592Y2047D01*
X1630Y2047D02*
X1636Y2047D01*
X1694Y2047D02*
X1700Y2047D01*
X2263Y2047D02*
X2269Y2047D01*
X2313Y2047D02*
X2326Y2047D01*
X2333Y2047D02*
X2347Y2047D01*
X2363Y2047D02*
X2369Y2047D01*
X2391Y2047D02*
X2397Y2047D01*
X2420Y2047D02*
X2426Y2047D01*
X2432Y2047D02*
X2439Y2047D01*
X2477Y2047D02*
X2483Y2047D01*
X2515Y2047D02*
X2521Y2047D01*
X2537Y2047D02*
X2542Y2047D01*
X3163Y2047D02*
X3169Y2047D01*
X3213Y2047D02*
X3226Y2047D01*
X3233Y2047D02*
X3247Y2047D01*
X3263Y2047D02*
X3269Y2047D01*
X3291Y2047D02*
X3297Y2047D01*
X3320Y2047D02*
X3326Y2047D01*
X3332Y2047D02*
X3339Y2047D01*
X3377Y2047D02*
X3383Y2047D01*
X3421Y2047D02*
X3427Y2047D01*
X3900Y2047D02*
X3907Y2047D01*
X0Y2046D02*
X7Y2046D01*
X1416Y2046D02*
X1422Y2046D01*
X1466Y2046D02*
X1480Y2046D01*
X1486Y2046D02*
X1499Y2046D01*
X1516Y2046D02*
X1522Y2046D01*
X1544Y2046D02*
X1550Y2046D01*
X1573Y2046D02*
X1579Y2046D01*
X1585Y2046D02*
X1592Y2046D01*
X1630Y2046D02*
X1636Y2046D01*
X1694Y2046D02*
X1700Y2046D01*
X2263Y2046D02*
X2269Y2046D01*
X2313Y2046D02*
X2327Y2046D01*
X2333Y2046D02*
X2347Y2046D01*
X2363Y2046D02*
X2369Y2046D01*
X2391Y2046D02*
X2397Y2046D01*
X2420Y2046D02*
X2426Y2046D01*
X2433Y2046D02*
X2440Y2046D01*
X2477Y2046D02*
X2483Y2046D01*
X2515Y2046D02*
X2521Y2046D01*
X2536Y2046D02*
X2542Y2046D01*
X3163Y2046D02*
X3169Y2046D01*
X3213Y2046D02*
X3227Y2046D01*
X3233Y2046D02*
X3247Y2046D01*
X3263Y2046D02*
X3269Y2046D01*
X3291Y2046D02*
X3297Y2046D01*
X3320Y2046D02*
X3326Y2046D01*
X3333Y2046D02*
X3339Y2046D01*
X3377Y2046D02*
X3383Y2046D01*
X3421Y2046D02*
X3427Y2046D01*
X3900Y2046D02*
X3907Y2046D01*
X0Y2045D02*
X7Y2045D01*
X1416Y2045D02*
X1422Y2045D01*
X1466Y2045D02*
X1480Y2045D01*
X1485Y2045D02*
X1499Y2045D01*
X1516Y2045D02*
X1522Y2045D01*
X1544Y2045D02*
X1550Y2045D01*
X1573Y2045D02*
X1579Y2045D01*
X1586Y2045D02*
X1593Y2045D01*
X1630Y2045D02*
X1636Y2045D01*
X1694Y2045D02*
X1700Y2045D01*
X2263Y2045D02*
X2269Y2045D01*
X2313Y2045D02*
X2327Y2045D01*
X2332Y2045D02*
X2347Y2045D01*
X2363Y2045D02*
X2369Y2045D01*
X2391Y2045D02*
X2397Y2045D01*
X2420Y2045D02*
X2426Y2045D01*
X2433Y2045D02*
X2440Y2045D01*
X2477Y2045D02*
X2483Y2045D01*
X2515Y2045D02*
X2521Y2045D01*
X2536Y2045D02*
X2542Y2045D01*
X3163Y2045D02*
X3169Y2045D01*
X3213Y2045D02*
X3227Y2045D01*
X3232Y2045D02*
X3247Y2045D01*
X3263Y2045D02*
X3269Y2045D01*
X3291Y2045D02*
X3297Y2045D01*
X3320Y2045D02*
X3326Y2045D01*
X3333Y2045D02*
X3340Y2045D01*
X3377Y2045D02*
X3383Y2045D01*
X3421Y2045D02*
X3427Y2045D01*
X3900Y2045D02*
X3907Y2045D01*
X0Y2044D02*
X7Y2044D01*
X1416Y2044D02*
X1422Y2044D01*
X1466Y2044D02*
X1481Y2044D01*
X1484Y2044D02*
X1499Y2044D01*
X1516Y2044D02*
X1522Y2044D01*
X1544Y2044D02*
X1550Y2044D01*
X1573Y2044D02*
X1579Y2044D01*
X1586Y2044D02*
X1593Y2044D01*
X1630Y2044D02*
X1636Y2044D01*
X1694Y2044D02*
X1700Y2044D01*
X2263Y2044D02*
X2269Y2044D01*
X2313Y2044D02*
X2319Y2044D01*
X2321Y2044D02*
X2328Y2044D01*
X2331Y2044D02*
X2347Y2044D01*
X2363Y2044D02*
X2369Y2044D01*
X2391Y2044D02*
X2397Y2044D01*
X2420Y2044D02*
X2426Y2044D01*
X2434Y2044D02*
X2441Y2044D01*
X2477Y2044D02*
X2483Y2044D01*
X2515Y2044D02*
X2521Y2044D01*
X2536Y2044D02*
X2542Y2044D01*
X3163Y2044D02*
X3169Y2044D01*
X3213Y2044D02*
X3228Y2044D01*
X3231Y2044D02*
X3247Y2044D01*
X3263Y2044D02*
X3269Y2044D01*
X3291Y2044D02*
X3297Y2044D01*
X3320Y2044D02*
X3326Y2044D01*
X3334Y2044D02*
X3340Y2044D01*
X3377Y2044D02*
X3383Y2044D01*
X3421Y2044D02*
X3427Y2044D01*
X3900Y2044D02*
X3907Y2044D01*
X0Y2043D02*
X7Y2043D01*
X1416Y2043D02*
X1422Y2043D01*
X1466Y2043D02*
X1472Y2043D01*
X1474Y2043D02*
X1491Y2043D01*
X1493Y2043D02*
X1499Y2043D01*
X1516Y2043D02*
X1522Y2043D01*
X1544Y2043D02*
X1550Y2043D01*
X1573Y2043D02*
X1579Y2043D01*
X1587Y2043D02*
X1594Y2043D01*
X1630Y2043D02*
X1636Y2043D01*
X1694Y2043D02*
X1700Y2043D01*
X2263Y2043D02*
X2269Y2043D01*
X2313Y2043D02*
X2319Y2043D01*
X2321Y2043D02*
X2329Y2043D01*
X2331Y2043D02*
X2338Y2043D01*
X2341Y2043D02*
X2347Y2043D01*
X2363Y2043D02*
X2369Y2043D01*
X2391Y2043D02*
X2397Y2043D01*
X2420Y2043D02*
X2426Y2043D01*
X2434Y2043D02*
X2441Y2043D01*
X2477Y2043D02*
X2483Y2043D01*
X2515Y2043D02*
X2521Y2043D01*
X2536Y2043D02*
X2542Y2043D01*
X3163Y2043D02*
X3169Y2043D01*
X3213Y2043D02*
X3219Y2043D01*
X3221Y2043D02*
X3229Y2043D01*
X3231Y2043D02*
X3238Y2043D01*
X3240Y2043D02*
X3247Y2043D01*
X3263Y2043D02*
X3269Y2043D01*
X3291Y2043D02*
X3297Y2043D01*
X3320Y2043D02*
X3326Y2043D01*
X3334Y2043D02*
X3341Y2043D01*
X3377Y2043D02*
X3383Y2043D01*
X3421Y2043D02*
X3427Y2043D01*
X3900Y2043D02*
X3907Y2043D01*
X0Y2042D02*
X7Y2042D01*
X1416Y2042D02*
X1422Y2042D01*
X1466Y2042D02*
X1472Y2042D01*
X1475Y2042D02*
X1490Y2042D01*
X1493Y2042D02*
X1499Y2042D01*
X1516Y2042D02*
X1522Y2042D01*
X1544Y2042D02*
X1550Y2042D01*
X1573Y2042D02*
X1579Y2042D01*
X1587Y2042D02*
X1594Y2042D01*
X1630Y2042D02*
X1636Y2042D01*
X1694Y2042D02*
X1700Y2042D01*
X2263Y2042D02*
X2269Y2042D01*
X2313Y2042D02*
X2319Y2042D01*
X2322Y2042D02*
X2338Y2042D01*
X2341Y2042D02*
X2347Y2042D01*
X2363Y2042D02*
X2369Y2042D01*
X2391Y2042D02*
X2397Y2042D01*
X2420Y2042D02*
X2426Y2042D01*
X2435Y2042D02*
X2442Y2042D01*
X2477Y2042D02*
X2483Y2042D01*
X2515Y2042D02*
X2521Y2042D01*
X2536Y2042D02*
X2542Y2042D01*
X3163Y2042D02*
X3169Y2042D01*
X3213Y2042D02*
X3219Y2042D01*
X3222Y2042D02*
X3237Y2042D01*
X3240Y2042D02*
X3247Y2042D01*
X3263Y2042D02*
X3269Y2042D01*
X3291Y2042D02*
X3297Y2042D01*
X3320Y2042D02*
X3326Y2042D01*
X3335Y2042D02*
X3341Y2042D01*
X3377Y2042D02*
X3383Y2042D01*
X3421Y2042D02*
X3427Y2042D01*
X3900Y2042D02*
X3907Y2042D01*
X0Y2041D02*
X7Y2041D01*
X1416Y2041D02*
X1422Y2041D01*
X1466Y2041D02*
X1472Y2041D01*
X1475Y2041D02*
X1490Y2041D01*
X1493Y2041D02*
X1499Y2041D01*
X1516Y2041D02*
X1522Y2041D01*
X1544Y2041D02*
X1550Y2041D01*
X1573Y2041D02*
X1579Y2041D01*
X1588Y2041D02*
X1595Y2041D01*
X1630Y2041D02*
X1636Y2041D01*
X1694Y2041D02*
X1700Y2041D01*
X2263Y2041D02*
X2269Y2041D01*
X2313Y2041D02*
X2319Y2041D01*
X2323Y2041D02*
X2337Y2041D01*
X2341Y2041D02*
X2347Y2041D01*
X2363Y2041D02*
X2369Y2041D01*
X2391Y2041D02*
X2397Y2041D01*
X2420Y2041D02*
X2426Y2041D01*
X2435Y2041D02*
X2442Y2041D01*
X2477Y2041D02*
X2483Y2041D01*
X2515Y2041D02*
X2521Y2041D01*
X2536Y2041D02*
X2542Y2041D01*
X3163Y2041D02*
X3169Y2041D01*
X3213Y2041D02*
X3219Y2041D01*
X3223Y2041D02*
X3237Y2041D01*
X3240Y2041D02*
X3247Y2041D01*
X3263Y2041D02*
X3269Y2041D01*
X3291Y2041D02*
X3297Y2041D01*
X3320Y2041D02*
X3326Y2041D01*
X3335Y2041D02*
X3342Y2041D01*
X3377Y2041D02*
X3383Y2041D01*
X3421Y2041D02*
X3427Y2041D01*
X3900Y2041D02*
X3907Y2041D01*
X0Y2040D02*
X7Y2040D01*
X1416Y2040D02*
X1422Y2040D01*
X1466Y2040D02*
X1472Y2040D01*
X1476Y2040D02*
X1489Y2040D01*
X1493Y2040D02*
X1499Y2040D01*
X1516Y2040D02*
X1522Y2040D01*
X1544Y2040D02*
X1550Y2040D01*
X1573Y2040D02*
X1579Y2040D01*
X1588Y2040D02*
X1595Y2040D01*
X1630Y2040D02*
X1636Y2040D01*
X1694Y2040D02*
X1700Y2040D01*
X2263Y2040D02*
X2269Y2040D01*
X2313Y2040D02*
X2319Y2040D01*
X2323Y2040D02*
X2336Y2040D01*
X2341Y2040D02*
X2347Y2040D01*
X2363Y2040D02*
X2369Y2040D01*
X2391Y2040D02*
X2397Y2040D01*
X2420Y2040D02*
X2426Y2040D01*
X2436Y2040D02*
X2443Y2040D01*
X2477Y2040D02*
X2483Y2040D01*
X2515Y2040D02*
X2521Y2040D01*
X2536Y2040D02*
X2542Y2040D01*
X3163Y2040D02*
X3169Y2040D01*
X3213Y2040D02*
X3219Y2040D01*
X3223Y2040D02*
X3236Y2040D01*
X3240Y2040D02*
X3247Y2040D01*
X3263Y2040D02*
X3269Y2040D01*
X3291Y2040D02*
X3297Y2040D01*
X3320Y2040D02*
X3326Y2040D01*
X3336Y2040D02*
X3342Y2040D01*
X3377Y2040D02*
X3383Y2040D01*
X3421Y2040D02*
X3427Y2040D01*
X3900Y2040D02*
X3907Y2040D01*
X0Y2039D02*
X7Y2039D01*
X1416Y2039D02*
X1422Y2039D01*
X1466Y2039D02*
X1472Y2039D01*
X1477Y2039D02*
X1488Y2039D01*
X1493Y2039D02*
X1499Y2039D01*
X1516Y2039D02*
X1522Y2039D01*
X1544Y2039D02*
X1550Y2039D01*
X1573Y2039D02*
X1579Y2039D01*
X1589Y2039D02*
X1596Y2039D01*
X1630Y2039D02*
X1636Y2039D01*
X1694Y2039D02*
X1700Y2039D01*
X2263Y2039D02*
X2269Y2039D01*
X2313Y2039D02*
X2319Y2039D01*
X2324Y2039D02*
X2335Y2039D01*
X2341Y2039D02*
X2347Y2039D01*
X2363Y2039D02*
X2369Y2039D01*
X2391Y2039D02*
X2397Y2039D01*
X2420Y2039D02*
X2426Y2039D01*
X2436Y2039D02*
X2443Y2039D01*
X2477Y2039D02*
X2483Y2039D01*
X2515Y2039D02*
X2521Y2039D01*
X2536Y2039D02*
X2542Y2039D01*
X3163Y2039D02*
X3169Y2039D01*
X3213Y2039D02*
X3219Y2039D01*
X3224Y2039D02*
X3235Y2039D01*
X3240Y2039D02*
X3247Y2039D01*
X3263Y2039D02*
X3269Y2039D01*
X3291Y2039D02*
X3297Y2039D01*
X3320Y2039D02*
X3326Y2039D01*
X3336Y2039D02*
X3343Y2039D01*
X3377Y2039D02*
X3383Y2039D01*
X3421Y2039D02*
X3427Y2039D01*
X3900Y2039D02*
X3907Y2039D01*
X0Y2038D02*
X7Y2038D01*
X1416Y2038D02*
X1422Y2038D01*
X1466Y2038D02*
X1472Y2038D01*
X1478Y2038D02*
X1488Y2038D01*
X1493Y2038D02*
X1499Y2038D01*
X1516Y2038D02*
X1522Y2038D01*
X1544Y2038D02*
X1550Y2038D01*
X1573Y2038D02*
X1579Y2038D01*
X1589Y2038D02*
X1596Y2038D01*
X1630Y2038D02*
X1636Y2038D01*
X1694Y2038D02*
X1700Y2038D01*
X2263Y2038D02*
X2269Y2038D01*
X2313Y2038D02*
X2319Y2038D01*
X2325Y2038D02*
X2335Y2038D01*
X2341Y2038D02*
X2347Y2038D01*
X2363Y2038D02*
X2369Y2038D01*
X2391Y2038D02*
X2397Y2038D01*
X2420Y2038D02*
X2426Y2038D01*
X2437Y2038D02*
X2444Y2038D01*
X2477Y2038D02*
X2483Y2038D01*
X2515Y2038D02*
X2521Y2038D01*
X2536Y2038D02*
X2542Y2038D01*
X3163Y2038D02*
X3169Y2038D01*
X3213Y2038D02*
X3219Y2038D01*
X3225Y2038D02*
X3235Y2038D01*
X3240Y2038D02*
X3247Y2038D01*
X3263Y2038D02*
X3269Y2038D01*
X3291Y2038D02*
X3297Y2038D01*
X3320Y2038D02*
X3326Y2038D01*
X3337Y2038D02*
X3343Y2038D01*
X3377Y2038D02*
X3383Y2038D01*
X3421Y2038D02*
X3427Y2038D01*
X3900Y2038D02*
X3907Y2038D01*
X0Y2037D02*
X7Y2037D01*
X1416Y2037D02*
X1422Y2037D01*
X1466Y2037D02*
X1472Y2037D01*
X1478Y2037D02*
X1487Y2037D01*
X1493Y2037D02*
X1499Y2037D01*
X1516Y2037D02*
X1522Y2037D01*
X1544Y2037D02*
X1550Y2037D01*
X1573Y2037D02*
X1579Y2037D01*
X1590Y2037D02*
X1597Y2037D01*
X1630Y2037D02*
X1636Y2037D01*
X1694Y2037D02*
X1700Y2037D01*
X2263Y2037D02*
X2269Y2037D01*
X2313Y2037D02*
X2319Y2037D01*
X2325Y2037D02*
X2334Y2037D01*
X2341Y2037D02*
X2347Y2037D01*
X2363Y2037D02*
X2369Y2037D01*
X2391Y2037D02*
X2397Y2037D01*
X2420Y2037D02*
X2426Y2037D01*
X2437Y2037D02*
X2444Y2037D01*
X2477Y2037D02*
X2483Y2037D01*
X2515Y2037D02*
X2521Y2037D01*
X2536Y2037D02*
X2542Y2037D01*
X3163Y2037D02*
X3169Y2037D01*
X3213Y2037D02*
X3219Y2037D01*
X3225Y2037D02*
X3234Y2037D01*
X3240Y2037D02*
X3247Y2037D01*
X3263Y2037D02*
X3269Y2037D01*
X3291Y2037D02*
X3297Y2037D01*
X3320Y2037D02*
X3326Y2037D01*
X3337Y2037D02*
X3344Y2037D01*
X3377Y2037D02*
X3383Y2037D01*
X3421Y2037D02*
X3427Y2037D01*
X3900Y2037D02*
X3907Y2037D01*
X0Y2036D02*
X7Y2036D01*
X1416Y2036D02*
X1441Y2036D01*
X1466Y2036D02*
X1472Y2036D01*
X1479Y2036D02*
X1486Y2036D01*
X1493Y2036D02*
X1499Y2036D01*
X1516Y2036D02*
X1522Y2036D01*
X1544Y2036D02*
X1550Y2036D01*
X1573Y2036D02*
X1579Y2036D01*
X1590Y2036D02*
X1597Y2036D01*
X1630Y2036D02*
X1636Y2036D01*
X1694Y2036D02*
X1700Y2036D01*
X2263Y2036D02*
X2288Y2036D01*
X2313Y2036D02*
X2319Y2036D01*
X2326Y2036D02*
X2333Y2036D01*
X2341Y2036D02*
X2347Y2036D01*
X2363Y2036D02*
X2369Y2036D01*
X2391Y2036D02*
X2397Y2036D01*
X2420Y2036D02*
X2426Y2036D01*
X2438Y2036D02*
X2445Y2036D01*
X2477Y2036D02*
X2483Y2036D01*
X2515Y2036D02*
X2521Y2036D01*
X2536Y2036D02*
X2542Y2036D01*
X3163Y2036D02*
X3188Y2036D01*
X3213Y2036D02*
X3219Y2036D01*
X3226Y2036D02*
X3233Y2036D01*
X3240Y2036D02*
X3247Y2036D01*
X3263Y2036D02*
X3269Y2036D01*
X3291Y2036D02*
X3297Y2036D01*
X3320Y2036D02*
X3326Y2036D01*
X3338Y2036D02*
X3345Y2036D01*
X3377Y2036D02*
X3383Y2036D01*
X3421Y2036D02*
X3427Y2036D01*
X3900Y2036D02*
X3907Y2036D01*
X0Y2035D02*
X7Y2035D01*
X1416Y2035D02*
X1442Y2035D01*
X1466Y2035D02*
X1472Y2035D01*
X1479Y2035D02*
X1486Y2035D01*
X1493Y2035D02*
X1499Y2035D01*
X1516Y2035D02*
X1522Y2035D01*
X1544Y2035D02*
X1550Y2035D01*
X1573Y2035D02*
X1579Y2035D01*
X1591Y2035D02*
X1598Y2035D01*
X1630Y2035D02*
X1636Y2035D01*
X1694Y2035D02*
X1700Y2035D01*
X2263Y2035D02*
X2289Y2035D01*
X2313Y2035D02*
X2319Y2035D01*
X2327Y2035D02*
X2333Y2035D01*
X2341Y2035D02*
X2347Y2035D01*
X2363Y2035D02*
X2369Y2035D01*
X2391Y2035D02*
X2397Y2035D01*
X2420Y2035D02*
X2426Y2035D01*
X2438Y2035D02*
X2445Y2035D01*
X2477Y2035D02*
X2483Y2035D01*
X2515Y2035D02*
X2521Y2035D01*
X2536Y2035D02*
X2542Y2035D01*
X3163Y2035D02*
X3189Y2035D01*
X3213Y2035D02*
X3219Y2035D01*
X3227Y2035D02*
X3233Y2035D01*
X3240Y2035D02*
X3247Y2035D01*
X3263Y2035D02*
X3269Y2035D01*
X3291Y2035D02*
X3297Y2035D01*
X3320Y2035D02*
X3326Y2035D01*
X3338Y2035D02*
X3345Y2035D01*
X3377Y2035D02*
X3383Y2035D01*
X3421Y2035D02*
X3427Y2035D01*
X3900Y2035D02*
X3907Y2035D01*
X0Y2034D02*
X7Y2034D01*
X1416Y2034D02*
X1442Y2034D01*
X1466Y2034D02*
X1472Y2034D01*
X1480Y2034D02*
X1486Y2034D01*
X1493Y2034D02*
X1499Y2034D01*
X1516Y2034D02*
X1522Y2034D01*
X1544Y2034D02*
X1550Y2034D01*
X1573Y2034D02*
X1579Y2034D01*
X1592Y2034D02*
X1598Y2034D01*
X1630Y2034D02*
X1636Y2034D01*
X1694Y2034D02*
X1700Y2034D01*
X2263Y2034D02*
X2289Y2034D01*
X2313Y2034D02*
X2319Y2034D01*
X2327Y2034D02*
X2333Y2034D01*
X2341Y2034D02*
X2347Y2034D01*
X2363Y2034D02*
X2369Y2034D01*
X2391Y2034D02*
X2397Y2034D01*
X2420Y2034D02*
X2426Y2034D01*
X2439Y2034D02*
X2446Y2034D01*
X2477Y2034D02*
X2483Y2034D01*
X2515Y2034D02*
X2521Y2034D01*
X2536Y2034D02*
X2542Y2034D01*
X3163Y2034D02*
X3189Y2034D01*
X3213Y2034D02*
X3219Y2034D01*
X3227Y2034D02*
X3233Y2034D01*
X3240Y2034D02*
X3247Y2034D01*
X3263Y2034D02*
X3269Y2034D01*
X3291Y2034D02*
X3297Y2034D01*
X3320Y2034D02*
X3326Y2034D01*
X3339Y2034D02*
X3345Y2034D01*
X3377Y2034D02*
X3383Y2034D01*
X3421Y2034D02*
X3427Y2034D01*
X3900Y2034D02*
X3907Y2034D01*
X0Y2033D02*
X7Y2033D01*
X1416Y2033D02*
X1442Y2033D01*
X1466Y2033D02*
X1472Y2033D01*
X1480Y2033D02*
X1485Y2033D01*
X1493Y2033D02*
X1499Y2033D01*
X1516Y2033D02*
X1522Y2033D01*
X1544Y2033D02*
X1550Y2033D01*
X1573Y2033D02*
X1579Y2033D01*
X1592Y2033D02*
X1599Y2033D01*
X1630Y2033D02*
X1636Y2033D01*
X1694Y2033D02*
X1700Y2033D01*
X2263Y2033D02*
X2289Y2033D01*
X2313Y2033D02*
X2319Y2033D01*
X2327Y2033D02*
X2333Y2033D01*
X2341Y2033D02*
X2347Y2033D01*
X2363Y2033D02*
X2369Y2033D01*
X2391Y2033D02*
X2397Y2033D01*
X2420Y2033D02*
X2426Y2033D01*
X2439Y2033D02*
X2446Y2033D01*
X2477Y2033D02*
X2483Y2033D01*
X2515Y2033D02*
X2521Y2033D01*
X2536Y2033D02*
X2542Y2033D01*
X3163Y2033D02*
X3189Y2033D01*
X3213Y2033D02*
X3219Y2033D01*
X3227Y2033D02*
X3233Y2033D01*
X3240Y2033D02*
X3247Y2033D01*
X3263Y2033D02*
X3269Y2033D01*
X3291Y2033D02*
X3297Y2033D01*
X3320Y2033D02*
X3326Y2033D01*
X3339Y2033D02*
X3346Y2033D01*
X3377Y2033D02*
X3383Y2033D01*
X3421Y2033D02*
X3427Y2033D01*
X3900Y2033D02*
X3907Y2033D01*
X0Y2032D02*
X7Y2032D01*
X1416Y2032D02*
X1442Y2032D01*
X1466Y2032D02*
X1472Y2032D01*
X1480Y2032D02*
X1485Y2032D01*
X1493Y2032D02*
X1499Y2032D01*
X1516Y2032D02*
X1522Y2032D01*
X1544Y2032D02*
X1550Y2032D01*
X1573Y2032D02*
X1579Y2032D01*
X1593Y2032D02*
X1599Y2032D01*
X1630Y2032D02*
X1636Y2032D01*
X1693Y2032D02*
X1700Y2032D01*
X2263Y2032D02*
X2289Y2032D01*
X2313Y2032D02*
X2319Y2032D01*
X2327Y2032D02*
X2332Y2032D01*
X2341Y2032D02*
X2347Y2032D01*
X2363Y2032D02*
X2369Y2032D01*
X2391Y2032D02*
X2397Y2032D01*
X2420Y2032D02*
X2426Y2032D01*
X2440Y2032D02*
X2446Y2032D01*
X2477Y2032D02*
X2483Y2032D01*
X2515Y2032D02*
X2521Y2032D01*
X2536Y2032D02*
X2542Y2032D01*
X3163Y2032D02*
X3189Y2032D01*
X3213Y2032D02*
X3219Y2032D01*
X3227Y2032D02*
X3232Y2032D01*
X3240Y2032D02*
X3247Y2032D01*
X3263Y2032D02*
X3269Y2032D01*
X3291Y2032D02*
X3297Y2032D01*
X3320Y2032D02*
X3326Y2032D01*
X3340Y2032D02*
X3346Y2032D01*
X3377Y2032D02*
X3383Y2032D01*
X3421Y2032D02*
X3427Y2032D01*
X3900Y2032D02*
X3907Y2032D01*
X0Y2031D02*
X7Y2031D01*
X1416Y2031D02*
X1441Y2031D01*
X1466Y2031D02*
X1472Y2031D01*
X1480Y2031D02*
X1485Y2031D01*
X1493Y2031D02*
X1499Y2031D01*
X1516Y2031D02*
X1550Y2031D01*
X1573Y2031D02*
X1579Y2031D01*
X1593Y2031D02*
X1599Y2031D01*
X1630Y2031D02*
X1636Y2031D01*
X1677Y2031D02*
X1700Y2031D01*
X2263Y2031D02*
X2288Y2031D01*
X2313Y2031D02*
X2319Y2031D01*
X2328Y2031D02*
X2332Y2031D01*
X2341Y2031D02*
X2347Y2031D01*
X2363Y2031D02*
X2397Y2031D01*
X2420Y2031D02*
X2426Y2031D01*
X2440Y2031D02*
X2447Y2031D01*
X2477Y2031D02*
X2483Y2031D01*
X2515Y2031D02*
X2521Y2031D01*
X2536Y2031D02*
X2542Y2031D01*
X3163Y2031D02*
X3188Y2031D01*
X3213Y2031D02*
X3219Y2031D01*
X3228Y2031D02*
X3232Y2031D01*
X3240Y2031D02*
X3247Y2031D01*
X3263Y2031D02*
X3297Y2031D01*
X3320Y2031D02*
X3326Y2031D01*
X3340Y2031D02*
X3346Y2031D01*
X3377Y2031D02*
X3383Y2031D01*
X3421Y2031D02*
X3441Y2031D01*
X3900Y2031D02*
X3907Y2031D01*
X0Y2030D02*
X7Y2030D01*
X1416Y2030D02*
X1440Y2030D01*
X1466Y2030D02*
X1472Y2030D01*
X1482Y2030D02*
X1483Y2030D01*
X1493Y2030D02*
X1499Y2030D01*
X1516Y2030D02*
X1550Y2030D01*
X1573Y2030D02*
X1579Y2030D01*
X1593Y2030D02*
X1600Y2030D01*
X1630Y2030D02*
X1636Y2030D01*
X1675Y2030D02*
X1699Y2030D01*
X2263Y2030D02*
X2287Y2030D01*
X2313Y2030D02*
X2319Y2030D01*
X2329Y2030D02*
X2330Y2030D01*
X2341Y2030D02*
X2347Y2030D01*
X2363Y2030D02*
X2397Y2030D01*
X2420Y2030D02*
X2426Y2030D01*
X2441Y2030D02*
X2447Y2030D01*
X2477Y2030D02*
X2483Y2030D01*
X2515Y2030D02*
X2521Y2030D01*
X2536Y2030D02*
X2542Y2030D01*
X3163Y2030D02*
X3187Y2030D01*
X3213Y2030D02*
X3219Y2030D01*
X3229Y2030D02*
X3230Y2030D01*
X3240Y2030D02*
X3247Y2030D01*
X3263Y2030D02*
X3297Y2030D01*
X3320Y2030D02*
X3326Y2030D01*
X3341Y2030D02*
X3347Y2030D01*
X3377Y2030D02*
X3383Y2030D01*
X3421Y2030D02*
X3444Y2030D01*
X3900Y2030D02*
X3907Y2030D01*
X0Y2029D02*
X7Y2029D01*
X1416Y2029D02*
X1422Y2029D01*
X1466Y2029D02*
X1472Y2029D01*
X1493Y2029D02*
X1499Y2029D01*
X1516Y2029D02*
X1550Y2029D01*
X1573Y2029D02*
X1579Y2029D01*
X1594Y2029D02*
X1600Y2029D01*
X1630Y2029D02*
X1636Y2029D01*
X1674Y2029D02*
X1699Y2029D01*
X2263Y2029D02*
X2269Y2029D01*
X2313Y2029D02*
X2319Y2029D01*
X2341Y2029D02*
X2347Y2029D01*
X2363Y2029D02*
X2397Y2029D01*
X2420Y2029D02*
X2426Y2029D01*
X2441Y2029D02*
X2447Y2029D01*
X2477Y2029D02*
X2483Y2029D01*
X2515Y2029D02*
X2521Y2029D01*
X2536Y2029D02*
X2542Y2029D01*
X3163Y2029D02*
X3169Y2029D01*
X3213Y2029D02*
X3219Y2029D01*
X3240Y2029D02*
X3247Y2029D01*
X3263Y2029D02*
X3297Y2029D01*
X3320Y2029D02*
X3326Y2029D01*
X3341Y2029D02*
X3347Y2029D01*
X3377Y2029D02*
X3383Y2029D01*
X3421Y2029D02*
X3445Y2029D01*
X3900Y2029D02*
X3907Y2029D01*
X0Y2028D02*
X7Y2028D01*
X1416Y2028D02*
X1422Y2028D01*
X1466Y2028D02*
X1472Y2028D01*
X1493Y2028D02*
X1499Y2028D01*
X1516Y2028D02*
X1550Y2028D01*
X1573Y2028D02*
X1579Y2028D01*
X1594Y2028D02*
X1600Y2028D01*
X1630Y2028D02*
X1636Y2028D01*
X1674Y2028D02*
X1698Y2028D01*
X2263Y2028D02*
X2269Y2028D01*
X2313Y2028D02*
X2319Y2028D01*
X2341Y2028D02*
X2347Y2028D01*
X2363Y2028D02*
X2397Y2028D01*
X2420Y2028D02*
X2426Y2028D01*
X2441Y2028D02*
X2447Y2028D01*
X2477Y2028D02*
X2483Y2028D01*
X2515Y2028D02*
X2521Y2028D01*
X2536Y2028D02*
X2542Y2028D01*
X3163Y2028D02*
X3169Y2028D01*
X3213Y2028D02*
X3219Y2028D01*
X3240Y2028D02*
X3247Y2028D01*
X3263Y2028D02*
X3297Y2028D01*
X3320Y2028D02*
X3326Y2028D01*
X3341Y2028D02*
X3347Y2028D01*
X3377Y2028D02*
X3383Y2028D01*
X3421Y2028D02*
X3446Y2028D01*
X3900Y2028D02*
X3907Y2028D01*
X0Y2027D02*
X7Y2027D01*
X1416Y2027D02*
X1422Y2027D01*
X1466Y2027D02*
X1472Y2027D01*
X1493Y2027D02*
X1499Y2027D01*
X1516Y2027D02*
X1550Y2027D01*
X1573Y2027D02*
X1579Y2027D01*
X1594Y2027D02*
X1600Y2027D01*
X1630Y2027D02*
X1636Y2027D01*
X1674Y2027D02*
X1698Y2027D01*
X2263Y2027D02*
X2269Y2027D01*
X2313Y2027D02*
X2319Y2027D01*
X2341Y2027D02*
X2347Y2027D01*
X2363Y2027D02*
X2397Y2027D01*
X2420Y2027D02*
X2426Y2027D01*
X2441Y2027D02*
X2447Y2027D01*
X2477Y2027D02*
X2483Y2027D01*
X2515Y2027D02*
X2521Y2027D01*
X2536Y2027D02*
X2542Y2027D01*
X3163Y2027D02*
X3169Y2027D01*
X3213Y2027D02*
X3219Y2027D01*
X3240Y2027D02*
X3247Y2027D01*
X3263Y2027D02*
X3297Y2027D01*
X3320Y2027D02*
X3326Y2027D01*
X3341Y2027D02*
X3347Y2027D01*
X3377Y2027D02*
X3383Y2027D01*
X3421Y2027D02*
X3447Y2027D01*
X3900Y2027D02*
X3907Y2027D01*
X0Y2026D02*
X7Y2026D01*
X1416Y2026D02*
X1422Y2026D01*
X1466Y2026D02*
X1472Y2026D01*
X1493Y2026D02*
X1499Y2026D01*
X1516Y2026D02*
X1550Y2026D01*
X1573Y2026D02*
X1579Y2026D01*
X1594Y2026D02*
X1600Y2026D01*
X1630Y2026D02*
X1636Y2026D01*
X1674Y2026D02*
X1699Y2026D01*
X2263Y2026D02*
X2269Y2026D01*
X2313Y2026D02*
X2319Y2026D01*
X2341Y2026D02*
X2347Y2026D01*
X2363Y2026D02*
X2397Y2026D01*
X2420Y2026D02*
X2426Y2026D01*
X2441Y2026D02*
X2447Y2026D01*
X2477Y2026D02*
X2483Y2026D01*
X2515Y2026D02*
X2521Y2026D01*
X2536Y2026D02*
X2542Y2026D01*
X3163Y2026D02*
X3169Y2026D01*
X3213Y2026D02*
X3219Y2026D01*
X3240Y2026D02*
X3247Y2026D01*
X3263Y2026D02*
X3297Y2026D01*
X3320Y2026D02*
X3326Y2026D01*
X3341Y2026D02*
X3347Y2026D01*
X3377Y2026D02*
X3383Y2026D01*
X3421Y2026D02*
X3447Y2026D01*
X3900Y2026D02*
X3907Y2026D01*
X0Y2025D02*
X7Y2025D01*
X1416Y2025D02*
X1422Y2025D01*
X1466Y2025D02*
X1472Y2025D01*
X1493Y2025D02*
X1499Y2025D01*
X1516Y2025D02*
X1550Y2025D01*
X1573Y2025D02*
X1579Y2025D01*
X1593Y2025D02*
X1600Y2025D01*
X1630Y2025D02*
X1636Y2025D01*
X1646Y2025D02*
X1647Y2025D01*
X1675Y2025D02*
X1699Y2025D01*
X2263Y2025D02*
X2269Y2025D01*
X2313Y2025D02*
X2319Y2025D01*
X2341Y2025D02*
X2347Y2025D01*
X2363Y2025D02*
X2397Y2025D01*
X2420Y2025D02*
X2426Y2025D01*
X2441Y2025D02*
X2447Y2025D01*
X2477Y2025D02*
X2483Y2025D01*
X2494Y2025D02*
X2495Y2025D01*
X2515Y2025D02*
X2543Y2025D01*
X3163Y2025D02*
X3169Y2025D01*
X3213Y2025D02*
X3219Y2025D01*
X3240Y2025D02*
X3247Y2025D01*
X3263Y2025D02*
X3297Y2025D01*
X3320Y2025D02*
X3326Y2025D01*
X3340Y2025D02*
X3347Y2025D01*
X3377Y2025D02*
X3383Y2025D01*
X3394Y2025D02*
X3395Y2025D01*
X3421Y2025D02*
X3447Y2025D01*
X3900Y2025D02*
X3907Y2025D01*
X0Y2024D02*
X7Y2024D01*
X1416Y2024D02*
X1422Y2024D01*
X1466Y2024D02*
X1472Y2024D01*
X1493Y2024D02*
X1499Y2024D01*
X1516Y2024D02*
X1522Y2024D01*
X1543Y2024D02*
X1550Y2024D01*
X1573Y2024D02*
X1579Y2024D01*
X1593Y2024D02*
X1599Y2024D01*
X1630Y2024D02*
X1636Y2024D01*
X1645Y2024D02*
X1649Y2024D01*
X1691Y2024D02*
X1700Y2024D01*
X2263Y2024D02*
X2269Y2024D01*
X2313Y2024D02*
X2319Y2024D01*
X2341Y2024D02*
X2347Y2024D01*
X2363Y2024D02*
X2370Y2024D01*
X2390Y2024D02*
X2397Y2024D01*
X2420Y2024D02*
X2426Y2024D01*
X2440Y2024D02*
X2447Y2024D01*
X2477Y2024D02*
X2483Y2024D01*
X2492Y2024D02*
X2496Y2024D01*
X2515Y2024D02*
X2545Y2024D01*
X3163Y2024D02*
X3169Y2024D01*
X3213Y2024D02*
X3219Y2024D01*
X3240Y2024D02*
X3247Y2024D01*
X3263Y2024D02*
X3270Y2024D01*
X3290Y2024D02*
X3297Y2024D01*
X3320Y2024D02*
X3326Y2024D01*
X3340Y2024D02*
X3347Y2024D01*
X3377Y2024D02*
X3383Y2024D01*
X3392Y2024D02*
X3396Y2024D01*
X3441Y2024D02*
X3447Y2024D01*
X3900Y2024D02*
X3907Y2024D01*
X0Y2023D02*
X7Y2023D01*
X1416Y2023D02*
X1422Y2023D01*
X1466Y2023D02*
X1472Y2023D01*
X1493Y2023D02*
X1499Y2023D01*
X1516Y2023D02*
X1522Y2023D01*
X1544Y2023D02*
X1550Y2023D01*
X1573Y2023D02*
X1579Y2023D01*
X1593Y2023D02*
X1599Y2023D01*
X1630Y2023D02*
X1636Y2023D01*
X1644Y2023D02*
X1650Y2023D01*
X1693Y2023D02*
X1700Y2023D01*
X2263Y2023D02*
X2269Y2023D01*
X2313Y2023D02*
X2319Y2023D01*
X2341Y2023D02*
X2347Y2023D01*
X2363Y2023D02*
X2369Y2023D01*
X2391Y2023D02*
X2397Y2023D01*
X2420Y2023D02*
X2426Y2023D01*
X2440Y2023D02*
X2446Y2023D01*
X2477Y2023D02*
X2483Y2023D01*
X2491Y2023D02*
X2497Y2023D01*
X2515Y2023D02*
X2545Y2023D01*
X3163Y2023D02*
X3169Y2023D01*
X3213Y2023D02*
X3219Y2023D01*
X3240Y2023D02*
X3247Y2023D01*
X3263Y2023D02*
X3269Y2023D01*
X3291Y2023D02*
X3297Y2023D01*
X3320Y2023D02*
X3326Y2023D01*
X3340Y2023D02*
X3346Y2023D01*
X3377Y2023D02*
X3383Y2023D01*
X3391Y2023D02*
X3397Y2023D01*
X3441Y2023D02*
X3447Y2023D01*
X3900Y2023D02*
X3907Y2023D01*
X0Y2022D02*
X7Y2022D01*
X1416Y2022D02*
X1422Y2022D01*
X1466Y2022D02*
X1472Y2022D01*
X1493Y2022D02*
X1499Y2022D01*
X1516Y2022D02*
X1522Y2022D01*
X1544Y2022D02*
X1550Y2022D01*
X1573Y2022D02*
X1579Y2022D01*
X1592Y2022D02*
X1599Y2022D01*
X1630Y2022D02*
X1636Y2022D01*
X1644Y2022D02*
X1650Y2022D01*
X1694Y2022D02*
X1700Y2022D01*
X2263Y2022D02*
X2269Y2022D01*
X2313Y2022D02*
X2319Y2022D01*
X2341Y2022D02*
X2347Y2022D01*
X2363Y2022D02*
X2369Y2022D01*
X2391Y2022D02*
X2397Y2022D01*
X2420Y2022D02*
X2426Y2022D01*
X2439Y2022D02*
X2446Y2022D01*
X2477Y2022D02*
X2483Y2022D01*
X2491Y2022D02*
X2497Y2022D01*
X2515Y2022D02*
X2546Y2022D01*
X3163Y2022D02*
X3169Y2022D01*
X3213Y2022D02*
X3219Y2022D01*
X3240Y2022D02*
X3247Y2022D01*
X3263Y2022D02*
X3269Y2022D01*
X3291Y2022D02*
X3297Y2022D01*
X3320Y2022D02*
X3326Y2022D01*
X3339Y2022D02*
X3346Y2022D01*
X3377Y2022D02*
X3383Y2022D01*
X3391Y2022D02*
X3397Y2022D01*
X3441Y2022D02*
X3447Y2022D01*
X3900Y2022D02*
X3907Y2022D01*
X0Y2021D02*
X7Y2021D01*
X1416Y2021D02*
X1422Y2021D01*
X1466Y2021D02*
X1472Y2021D01*
X1493Y2021D02*
X1499Y2021D01*
X1516Y2021D02*
X1522Y2021D01*
X1544Y2021D02*
X1550Y2021D01*
X1573Y2021D02*
X1579Y2021D01*
X1592Y2021D02*
X1598Y2021D01*
X1630Y2021D02*
X1636Y2021D01*
X1644Y2021D02*
X1650Y2021D01*
X1694Y2021D02*
X1700Y2021D01*
X2263Y2021D02*
X2269Y2021D01*
X2313Y2021D02*
X2319Y2021D01*
X2341Y2021D02*
X2347Y2021D01*
X2363Y2021D02*
X2369Y2021D01*
X2391Y2021D02*
X2397Y2021D01*
X2420Y2021D02*
X2426Y2021D01*
X2439Y2021D02*
X2446Y2021D01*
X2477Y2021D02*
X2483Y2021D01*
X2491Y2021D02*
X2497Y2021D01*
X2515Y2021D02*
X2546Y2021D01*
X3163Y2021D02*
X3169Y2021D01*
X3213Y2021D02*
X3219Y2021D01*
X3240Y2021D02*
X3247Y2021D01*
X3263Y2021D02*
X3269Y2021D01*
X3291Y2021D02*
X3297Y2021D01*
X3320Y2021D02*
X3326Y2021D01*
X3339Y2021D02*
X3345Y2021D01*
X3377Y2021D02*
X3383Y2021D01*
X3391Y2021D02*
X3397Y2021D01*
X3441Y2021D02*
X3447Y2021D01*
X3900Y2021D02*
X3907Y2021D01*
X0Y2020D02*
X7Y2020D01*
X1416Y2020D02*
X1422Y2020D01*
X1466Y2020D02*
X1472Y2020D01*
X1493Y2020D02*
X1499Y2020D01*
X1516Y2020D02*
X1522Y2020D01*
X1544Y2020D02*
X1550Y2020D01*
X1573Y2020D02*
X1579Y2020D01*
X1591Y2020D02*
X1598Y2020D01*
X1630Y2020D02*
X1636Y2020D01*
X1644Y2020D02*
X1650Y2020D01*
X1694Y2020D02*
X1700Y2020D01*
X2263Y2020D02*
X2269Y2020D01*
X2313Y2020D02*
X2319Y2020D01*
X2341Y2020D02*
X2347Y2020D01*
X2363Y2020D02*
X2369Y2020D01*
X2391Y2020D02*
X2397Y2020D01*
X2420Y2020D02*
X2426Y2020D01*
X2438Y2020D02*
X2445Y2020D01*
X2477Y2020D02*
X2483Y2020D01*
X2491Y2020D02*
X2497Y2020D01*
X2515Y2020D02*
X2545Y2020D01*
X3163Y2020D02*
X3169Y2020D01*
X3213Y2020D02*
X3219Y2020D01*
X3240Y2020D02*
X3247Y2020D01*
X3263Y2020D02*
X3269Y2020D01*
X3291Y2020D02*
X3297Y2020D01*
X3320Y2020D02*
X3326Y2020D01*
X3338Y2020D02*
X3345Y2020D01*
X3377Y2020D02*
X3383Y2020D01*
X3391Y2020D02*
X3397Y2020D01*
X3441Y2020D02*
X3447Y2020D01*
X3900Y2020D02*
X3907Y2020D01*
X0Y2019D02*
X7Y2019D01*
X1416Y2019D02*
X1422Y2019D01*
X1466Y2019D02*
X1472Y2019D01*
X1493Y2019D02*
X1499Y2019D01*
X1516Y2019D02*
X1522Y2019D01*
X1544Y2019D02*
X1550Y2019D01*
X1573Y2019D02*
X1579Y2019D01*
X1591Y2019D02*
X1597Y2019D01*
X1630Y2019D02*
X1636Y2019D01*
X1644Y2019D02*
X1650Y2019D01*
X1694Y2019D02*
X1700Y2019D01*
X2263Y2019D02*
X2269Y2019D01*
X2313Y2019D02*
X2319Y2019D01*
X2341Y2019D02*
X2347Y2019D01*
X2363Y2019D02*
X2369Y2019D01*
X2391Y2019D02*
X2397Y2019D01*
X2420Y2019D02*
X2426Y2019D01*
X2438Y2019D02*
X2445Y2019D01*
X2477Y2019D02*
X2483Y2019D01*
X2491Y2019D02*
X2497Y2019D01*
X2515Y2019D02*
X2544Y2019D01*
X3163Y2019D02*
X3169Y2019D01*
X3213Y2019D02*
X3219Y2019D01*
X3240Y2019D02*
X3247Y2019D01*
X3263Y2019D02*
X3269Y2019D01*
X3291Y2019D02*
X3297Y2019D01*
X3320Y2019D02*
X3326Y2019D01*
X3338Y2019D02*
X3345Y2019D01*
X3377Y2019D02*
X3383Y2019D01*
X3391Y2019D02*
X3397Y2019D01*
X3441Y2019D02*
X3447Y2019D01*
X3900Y2019D02*
X3907Y2019D01*
X0Y2018D02*
X7Y2018D01*
X1416Y2018D02*
X1422Y2018D01*
X1466Y2018D02*
X1472Y2018D01*
X1493Y2018D02*
X1499Y2018D01*
X1516Y2018D02*
X1522Y2018D01*
X1544Y2018D02*
X1550Y2018D01*
X1573Y2018D02*
X1579Y2018D01*
X1590Y2018D02*
X1597Y2018D01*
X1630Y2018D02*
X1636Y2018D01*
X1644Y2018D02*
X1650Y2018D01*
X1694Y2018D02*
X1700Y2018D01*
X2263Y2018D02*
X2269Y2018D01*
X2313Y2018D02*
X2319Y2018D01*
X2341Y2018D02*
X2347Y2018D01*
X2363Y2018D02*
X2369Y2018D01*
X2391Y2018D02*
X2397Y2018D01*
X2420Y2018D02*
X2426Y2018D01*
X2437Y2018D02*
X2444Y2018D01*
X2477Y2018D02*
X2483Y2018D01*
X2491Y2018D02*
X2497Y2018D01*
X2536Y2018D02*
X2542Y2018D01*
X3163Y2018D02*
X3169Y2018D01*
X3213Y2018D02*
X3219Y2018D01*
X3240Y2018D02*
X3247Y2018D01*
X3263Y2018D02*
X3269Y2018D01*
X3291Y2018D02*
X3297Y2018D01*
X3320Y2018D02*
X3326Y2018D01*
X3337Y2018D02*
X3344Y2018D01*
X3377Y2018D02*
X3383Y2018D01*
X3391Y2018D02*
X3397Y2018D01*
X3441Y2018D02*
X3447Y2018D01*
X3900Y2018D02*
X3907Y2018D01*
X0Y2017D02*
X7Y2017D01*
X1416Y2017D02*
X1422Y2017D01*
X1466Y2017D02*
X1472Y2017D01*
X1493Y2017D02*
X1499Y2017D01*
X1516Y2017D02*
X1522Y2017D01*
X1544Y2017D02*
X1550Y2017D01*
X1573Y2017D02*
X1579Y2017D01*
X1590Y2017D02*
X1596Y2017D01*
X1630Y2017D02*
X1636Y2017D01*
X1644Y2017D02*
X1650Y2017D01*
X1694Y2017D02*
X1700Y2017D01*
X2263Y2017D02*
X2269Y2017D01*
X2313Y2017D02*
X2319Y2017D01*
X2341Y2017D02*
X2347Y2017D01*
X2363Y2017D02*
X2369Y2017D01*
X2391Y2017D02*
X2397Y2017D01*
X2420Y2017D02*
X2426Y2017D01*
X2437Y2017D02*
X2444Y2017D01*
X2477Y2017D02*
X2483Y2017D01*
X2491Y2017D02*
X2497Y2017D01*
X2536Y2017D02*
X2542Y2017D01*
X3163Y2017D02*
X3169Y2017D01*
X3213Y2017D02*
X3219Y2017D01*
X3240Y2017D02*
X3247Y2017D01*
X3263Y2017D02*
X3269Y2017D01*
X3291Y2017D02*
X3297Y2017D01*
X3320Y2017D02*
X3326Y2017D01*
X3337Y2017D02*
X3344Y2017D01*
X3377Y2017D02*
X3383Y2017D01*
X3391Y2017D02*
X3397Y2017D01*
X3441Y2017D02*
X3447Y2017D01*
X3900Y2017D02*
X3907Y2017D01*
X0Y2016D02*
X7Y2016D01*
X1416Y2016D02*
X1422Y2016D01*
X1466Y2016D02*
X1472Y2016D01*
X1493Y2016D02*
X1499Y2016D01*
X1516Y2016D02*
X1522Y2016D01*
X1544Y2016D02*
X1550Y2016D01*
X1573Y2016D02*
X1579Y2016D01*
X1589Y2016D02*
X1596Y2016D01*
X1630Y2016D02*
X1636Y2016D01*
X1644Y2016D02*
X1650Y2016D01*
X1694Y2016D02*
X1700Y2016D01*
X2263Y2016D02*
X2269Y2016D01*
X2313Y2016D02*
X2319Y2016D01*
X2341Y2016D02*
X2347Y2016D01*
X2363Y2016D02*
X2369Y2016D01*
X2391Y2016D02*
X2397Y2016D01*
X2420Y2016D02*
X2426Y2016D01*
X2436Y2016D02*
X2443Y2016D01*
X2477Y2016D02*
X2483Y2016D01*
X2491Y2016D02*
X2497Y2016D01*
X2536Y2016D02*
X2542Y2016D01*
X3163Y2016D02*
X3169Y2016D01*
X3213Y2016D02*
X3219Y2016D01*
X3240Y2016D02*
X3247Y2016D01*
X3263Y2016D02*
X3269Y2016D01*
X3291Y2016D02*
X3297Y2016D01*
X3320Y2016D02*
X3326Y2016D01*
X3336Y2016D02*
X3343Y2016D01*
X3377Y2016D02*
X3383Y2016D01*
X3391Y2016D02*
X3397Y2016D01*
X3441Y2016D02*
X3447Y2016D01*
X3900Y2016D02*
X3907Y2016D01*
X0Y2015D02*
X7Y2015D01*
X1416Y2015D02*
X1422Y2015D01*
X1466Y2015D02*
X1472Y2015D01*
X1493Y2015D02*
X1499Y2015D01*
X1516Y2015D02*
X1522Y2015D01*
X1544Y2015D02*
X1550Y2015D01*
X1573Y2015D02*
X1579Y2015D01*
X1588Y2015D02*
X1595Y2015D01*
X1630Y2015D02*
X1636Y2015D01*
X1644Y2015D02*
X1650Y2015D01*
X1694Y2015D02*
X1700Y2015D01*
X2263Y2015D02*
X2269Y2015D01*
X2313Y2015D02*
X2319Y2015D01*
X2341Y2015D02*
X2347Y2015D01*
X2363Y2015D02*
X2369Y2015D01*
X2391Y2015D02*
X2397Y2015D01*
X2420Y2015D02*
X2426Y2015D01*
X2436Y2015D02*
X2443Y2015D01*
X2477Y2015D02*
X2483Y2015D01*
X2491Y2015D02*
X2497Y2015D01*
X2536Y2015D02*
X2542Y2015D01*
X3163Y2015D02*
X3169Y2015D01*
X3213Y2015D02*
X3219Y2015D01*
X3240Y2015D02*
X3247Y2015D01*
X3263Y2015D02*
X3269Y2015D01*
X3291Y2015D02*
X3297Y2015D01*
X3320Y2015D02*
X3326Y2015D01*
X3336Y2015D02*
X3343Y2015D01*
X3377Y2015D02*
X3383Y2015D01*
X3391Y2015D02*
X3397Y2015D01*
X3441Y2015D02*
X3447Y2015D01*
X3900Y2015D02*
X3907Y2015D01*
X0Y2014D02*
X7Y2014D01*
X1416Y2014D02*
X1422Y2014D01*
X1466Y2014D02*
X1472Y2014D01*
X1493Y2014D02*
X1499Y2014D01*
X1516Y2014D02*
X1522Y2014D01*
X1544Y2014D02*
X1550Y2014D01*
X1573Y2014D02*
X1579Y2014D01*
X1588Y2014D02*
X1595Y2014D01*
X1630Y2014D02*
X1636Y2014D01*
X1644Y2014D02*
X1650Y2014D01*
X1694Y2014D02*
X1700Y2014D01*
X2263Y2014D02*
X2269Y2014D01*
X2313Y2014D02*
X2319Y2014D01*
X2341Y2014D02*
X2347Y2014D01*
X2363Y2014D02*
X2369Y2014D01*
X2391Y2014D02*
X2397Y2014D01*
X2420Y2014D02*
X2426Y2014D01*
X2435Y2014D02*
X2442Y2014D01*
X2477Y2014D02*
X2483Y2014D01*
X2491Y2014D02*
X2497Y2014D01*
X2536Y2014D02*
X2542Y2014D01*
X3163Y2014D02*
X3169Y2014D01*
X3213Y2014D02*
X3219Y2014D01*
X3240Y2014D02*
X3247Y2014D01*
X3263Y2014D02*
X3269Y2014D01*
X3291Y2014D02*
X3297Y2014D01*
X3320Y2014D02*
X3326Y2014D01*
X3335Y2014D02*
X3342Y2014D01*
X3377Y2014D02*
X3383Y2014D01*
X3391Y2014D02*
X3397Y2014D01*
X3441Y2014D02*
X3447Y2014D01*
X3900Y2014D02*
X3907Y2014D01*
X0Y2013D02*
X7Y2013D01*
X1416Y2013D02*
X1422Y2013D01*
X1466Y2013D02*
X1472Y2013D01*
X1493Y2013D02*
X1499Y2013D01*
X1516Y2013D02*
X1522Y2013D01*
X1544Y2013D02*
X1550Y2013D01*
X1573Y2013D02*
X1579Y2013D01*
X1587Y2013D02*
X1594Y2013D01*
X1630Y2013D02*
X1636Y2013D01*
X1644Y2013D02*
X1650Y2013D01*
X1694Y2013D02*
X1700Y2013D01*
X2263Y2013D02*
X2269Y2013D01*
X2313Y2013D02*
X2319Y2013D01*
X2341Y2013D02*
X2347Y2013D01*
X2363Y2013D02*
X2369Y2013D01*
X2391Y2013D02*
X2397Y2013D01*
X2420Y2013D02*
X2426Y2013D01*
X2435Y2013D02*
X2442Y2013D01*
X2477Y2013D02*
X2483Y2013D01*
X2491Y2013D02*
X2497Y2013D01*
X2536Y2013D02*
X2542Y2013D01*
X3163Y2013D02*
X3169Y2013D01*
X3213Y2013D02*
X3219Y2013D01*
X3240Y2013D02*
X3247Y2013D01*
X3263Y2013D02*
X3269Y2013D01*
X3291Y2013D02*
X3297Y2013D01*
X3320Y2013D02*
X3326Y2013D01*
X3335Y2013D02*
X3342Y2013D01*
X3377Y2013D02*
X3383Y2013D01*
X3391Y2013D02*
X3397Y2013D01*
X3441Y2013D02*
X3447Y2013D01*
X3900Y2013D02*
X3907Y2013D01*
X0Y2012D02*
X7Y2012D01*
X1416Y2012D02*
X1422Y2012D01*
X1466Y2012D02*
X1472Y2012D01*
X1493Y2012D02*
X1499Y2012D01*
X1516Y2012D02*
X1522Y2012D01*
X1544Y2012D02*
X1550Y2012D01*
X1573Y2012D02*
X1579Y2012D01*
X1587Y2012D02*
X1594Y2012D01*
X1630Y2012D02*
X1636Y2012D01*
X1644Y2012D02*
X1650Y2012D01*
X1694Y2012D02*
X1700Y2012D01*
X2263Y2012D02*
X2269Y2012D01*
X2313Y2012D02*
X2319Y2012D01*
X2341Y2012D02*
X2347Y2012D01*
X2363Y2012D02*
X2369Y2012D01*
X2391Y2012D02*
X2397Y2012D01*
X2420Y2012D02*
X2426Y2012D01*
X2434Y2012D02*
X2441Y2012D01*
X2477Y2012D02*
X2483Y2012D01*
X2491Y2012D02*
X2497Y2012D01*
X2536Y2012D02*
X2542Y2012D01*
X3163Y2012D02*
X3169Y2012D01*
X3213Y2012D02*
X3219Y2012D01*
X3240Y2012D02*
X3247Y2012D01*
X3263Y2012D02*
X3269Y2012D01*
X3291Y2012D02*
X3297Y2012D01*
X3320Y2012D02*
X3326Y2012D01*
X3334Y2012D02*
X3341Y2012D01*
X3377Y2012D02*
X3383Y2012D01*
X3391Y2012D02*
X3397Y2012D01*
X3441Y2012D02*
X3447Y2012D01*
X3900Y2012D02*
X3907Y2012D01*
X0Y2011D02*
X7Y2011D01*
X1416Y2011D02*
X1422Y2011D01*
X1466Y2011D02*
X1472Y2011D01*
X1493Y2011D02*
X1499Y2011D01*
X1516Y2011D02*
X1522Y2011D01*
X1544Y2011D02*
X1550Y2011D01*
X1573Y2011D02*
X1579Y2011D01*
X1586Y2011D02*
X1593Y2011D01*
X1630Y2011D02*
X1636Y2011D01*
X1644Y2011D02*
X1650Y2011D01*
X1694Y2011D02*
X1700Y2011D01*
X2263Y2011D02*
X2269Y2011D01*
X2313Y2011D02*
X2319Y2011D01*
X2341Y2011D02*
X2347Y2011D01*
X2363Y2011D02*
X2369Y2011D01*
X2391Y2011D02*
X2397Y2011D01*
X2420Y2011D02*
X2426Y2011D01*
X2434Y2011D02*
X2441Y2011D01*
X2477Y2011D02*
X2483Y2011D01*
X2491Y2011D02*
X2497Y2011D01*
X2536Y2011D02*
X2542Y2011D01*
X3163Y2011D02*
X3169Y2011D01*
X3213Y2011D02*
X3219Y2011D01*
X3240Y2011D02*
X3247Y2011D01*
X3263Y2011D02*
X3269Y2011D01*
X3291Y2011D02*
X3297Y2011D01*
X3320Y2011D02*
X3326Y2011D01*
X3334Y2011D02*
X3341Y2011D01*
X3377Y2011D02*
X3383Y2011D01*
X3391Y2011D02*
X3397Y2011D01*
X3441Y2011D02*
X3447Y2011D01*
X3900Y2011D02*
X3907Y2011D01*
X0Y2010D02*
X7Y2010D01*
X1416Y2010D02*
X1422Y2010D01*
X1466Y2010D02*
X1472Y2010D01*
X1493Y2010D02*
X1499Y2010D01*
X1516Y2010D02*
X1522Y2010D01*
X1544Y2010D02*
X1550Y2010D01*
X1573Y2010D02*
X1579Y2010D01*
X1586Y2010D02*
X1593Y2010D01*
X1630Y2010D02*
X1636Y2010D01*
X1644Y2010D02*
X1650Y2010D01*
X1694Y2010D02*
X1700Y2010D01*
X2263Y2010D02*
X2269Y2010D01*
X2313Y2010D02*
X2319Y2010D01*
X2341Y2010D02*
X2347Y2010D01*
X2363Y2010D02*
X2369Y2010D01*
X2391Y2010D02*
X2397Y2010D01*
X2420Y2010D02*
X2426Y2010D01*
X2433Y2010D02*
X2440Y2010D01*
X2477Y2010D02*
X2483Y2010D01*
X2491Y2010D02*
X2497Y2010D01*
X2536Y2010D02*
X2542Y2010D01*
X3163Y2010D02*
X3169Y2010D01*
X3213Y2010D02*
X3219Y2010D01*
X3240Y2010D02*
X3247Y2010D01*
X3263Y2010D02*
X3269Y2010D01*
X3291Y2010D02*
X3297Y2010D01*
X3320Y2010D02*
X3326Y2010D01*
X3333Y2010D02*
X3340Y2010D01*
X3377Y2010D02*
X3383Y2010D01*
X3391Y2010D02*
X3397Y2010D01*
X3416Y2010D02*
X3418Y2010D01*
X3441Y2010D02*
X3447Y2010D01*
X3900Y2010D02*
X3907Y2010D01*
X0Y2009D02*
X7Y2009D01*
X1416Y2009D02*
X1422Y2009D01*
X1466Y2009D02*
X1472Y2009D01*
X1493Y2009D02*
X1499Y2009D01*
X1516Y2009D02*
X1522Y2009D01*
X1544Y2009D02*
X1550Y2009D01*
X1573Y2009D02*
X1579Y2009D01*
X1585Y2009D02*
X1592Y2009D01*
X1630Y2009D02*
X1636Y2009D01*
X1644Y2009D02*
X1650Y2009D01*
X1694Y2009D02*
X1700Y2009D01*
X2263Y2009D02*
X2269Y2009D01*
X2313Y2009D02*
X2319Y2009D01*
X2341Y2009D02*
X2347Y2009D01*
X2363Y2009D02*
X2369Y2009D01*
X2391Y2009D02*
X2397Y2009D01*
X2420Y2009D02*
X2426Y2009D01*
X2433Y2009D02*
X2440Y2009D01*
X2477Y2009D02*
X2483Y2009D01*
X2491Y2009D02*
X2497Y2009D01*
X2536Y2009D02*
X2542Y2009D01*
X3163Y2009D02*
X3169Y2009D01*
X3213Y2009D02*
X3219Y2009D01*
X3240Y2009D02*
X3247Y2009D01*
X3263Y2009D02*
X3269Y2009D01*
X3291Y2009D02*
X3297Y2009D01*
X3320Y2009D02*
X3326Y2009D01*
X3333Y2009D02*
X3340Y2009D01*
X3377Y2009D02*
X3383Y2009D01*
X3391Y2009D02*
X3397Y2009D01*
X3414Y2009D02*
X3420Y2009D01*
X3441Y2009D02*
X3447Y2009D01*
X3900Y2009D02*
X3907Y2009D01*
X0Y2008D02*
X7Y2008D01*
X1416Y2008D02*
X1422Y2008D01*
X1466Y2008D02*
X1472Y2008D01*
X1493Y2008D02*
X1499Y2008D01*
X1516Y2008D02*
X1522Y2008D01*
X1544Y2008D02*
X1550Y2008D01*
X1573Y2008D02*
X1579Y2008D01*
X1584Y2008D02*
X1592Y2008D01*
X1630Y2008D02*
X1636Y2008D01*
X1644Y2008D02*
X1650Y2008D01*
X1694Y2008D02*
X1700Y2008D01*
X2263Y2008D02*
X2269Y2008D01*
X2313Y2008D02*
X2319Y2008D01*
X2341Y2008D02*
X2347Y2008D01*
X2363Y2008D02*
X2369Y2008D01*
X2391Y2008D02*
X2397Y2008D01*
X2420Y2008D02*
X2426Y2008D01*
X2432Y2008D02*
X2439Y2008D01*
X2477Y2008D02*
X2483Y2008D01*
X2491Y2008D02*
X2497Y2008D01*
X2536Y2008D02*
X2542Y2008D01*
X3163Y2008D02*
X3169Y2008D01*
X3213Y2008D02*
X3219Y2008D01*
X3240Y2008D02*
X3247Y2008D01*
X3263Y2008D02*
X3269Y2008D01*
X3291Y2008D02*
X3297Y2008D01*
X3320Y2008D02*
X3326Y2008D01*
X3332Y2008D02*
X3339Y2008D01*
X3377Y2008D02*
X3383Y2008D01*
X3391Y2008D02*
X3397Y2008D01*
X3414Y2008D02*
X3422Y2008D01*
X3441Y2008D02*
X3447Y2008D01*
X3900Y2008D02*
X3907Y2008D01*
X0Y2007D02*
X7Y2007D01*
X1416Y2007D02*
X1422Y2007D01*
X1466Y2007D02*
X1472Y2007D01*
X1493Y2007D02*
X1499Y2007D01*
X1516Y2007D02*
X1522Y2007D01*
X1544Y2007D02*
X1550Y2007D01*
X1568Y2007D02*
X1591Y2007D01*
X1618Y2007D02*
X1650Y2007D01*
X1668Y2007D02*
X1700Y2007D01*
X2263Y2007D02*
X2269Y2007D01*
X2313Y2007D02*
X2319Y2007D01*
X2341Y2007D02*
X2347Y2007D01*
X2363Y2007D02*
X2369Y2007D01*
X2391Y2007D02*
X2397Y2007D01*
X2415Y2007D02*
X2439Y2007D01*
X2465Y2007D02*
X2497Y2007D01*
X2536Y2007D02*
X2542Y2007D01*
X3163Y2007D02*
X3169Y2007D01*
X3213Y2007D02*
X3219Y2007D01*
X3240Y2007D02*
X3247Y2007D01*
X3263Y2007D02*
X3269Y2007D01*
X3291Y2007D02*
X3297Y2007D01*
X3315Y2007D02*
X3339Y2007D01*
X3365Y2007D02*
X3397Y2007D01*
X3414Y2007D02*
X3447Y2007D01*
X3900Y2007D02*
X3907Y2007D01*
X0Y2006D02*
X7Y2006D01*
X1416Y2006D02*
X1422Y2006D01*
X1466Y2006D02*
X1472Y2006D01*
X1493Y2006D02*
X1499Y2006D01*
X1516Y2006D02*
X1522Y2006D01*
X1544Y2006D02*
X1550Y2006D01*
X1567Y2006D02*
X1591Y2006D01*
X1617Y2006D02*
X1650Y2006D01*
X1667Y2006D02*
X1700Y2006D01*
X2263Y2006D02*
X2269Y2006D01*
X2313Y2006D02*
X2319Y2006D01*
X2341Y2006D02*
X2347Y2006D01*
X2363Y2006D02*
X2369Y2006D01*
X2391Y2006D02*
X2397Y2006D01*
X2414Y2006D02*
X2438Y2006D01*
X2464Y2006D02*
X2497Y2006D01*
X2536Y2006D02*
X2542Y2006D01*
X3163Y2006D02*
X3169Y2006D01*
X3213Y2006D02*
X3219Y2006D01*
X3240Y2006D02*
X3247Y2006D01*
X3263Y2006D02*
X3269Y2006D01*
X3291Y2006D02*
X3297Y2006D01*
X3314Y2006D02*
X3338Y2006D01*
X3364Y2006D02*
X3397Y2006D01*
X3414Y2006D02*
X3447Y2006D01*
X3900Y2006D02*
X3907Y2006D01*
X0Y2005D02*
X7Y2005D01*
X1416Y2005D02*
X1422Y2005D01*
X1466Y2005D02*
X1472Y2005D01*
X1493Y2005D02*
X1499Y2005D01*
X1516Y2005D02*
X1522Y2005D01*
X1544Y2005D02*
X1550Y2005D01*
X1566Y2005D02*
X1590Y2005D01*
X1617Y2005D02*
X1650Y2005D01*
X1667Y2005D02*
X1700Y2005D01*
X2263Y2005D02*
X2269Y2005D01*
X2313Y2005D02*
X2319Y2005D01*
X2341Y2005D02*
X2347Y2005D01*
X2363Y2005D02*
X2369Y2005D01*
X2391Y2005D02*
X2397Y2005D01*
X2414Y2005D02*
X2438Y2005D01*
X2464Y2005D02*
X2497Y2005D01*
X2536Y2005D02*
X2542Y2005D01*
X3163Y2005D02*
X3169Y2005D01*
X3213Y2005D02*
X3219Y2005D01*
X3240Y2005D02*
X3247Y2005D01*
X3263Y2005D02*
X3269Y2005D01*
X3291Y2005D02*
X3297Y2005D01*
X3314Y2005D02*
X3338Y2005D01*
X3364Y2005D02*
X3397Y2005D01*
X3414Y2005D02*
X3447Y2005D01*
X3900Y2005D02*
X3907Y2005D01*
X0Y2004D02*
X7Y2004D01*
X1416Y2004D02*
X1422Y2004D01*
X1466Y2004D02*
X1472Y2004D01*
X1493Y2004D02*
X1499Y2004D01*
X1516Y2004D02*
X1522Y2004D01*
X1544Y2004D02*
X1550Y2004D01*
X1566Y2004D02*
X1590Y2004D01*
X1616Y2004D02*
X1650Y2004D01*
X1667Y2004D02*
X1699Y2004D01*
X2263Y2004D02*
X2269Y2004D01*
X2313Y2004D02*
X2319Y2004D01*
X2341Y2004D02*
X2347Y2004D01*
X2363Y2004D02*
X2369Y2004D01*
X2391Y2004D02*
X2397Y2004D01*
X2413Y2004D02*
X2437Y2004D01*
X2464Y2004D02*
X2497Y2004D01*
X2536Y2004D02*
X2542Y2004D01*
X3163Y2004D02*
X3169Y2004D01*
X3213Y2004D02*
X3219Y2004D01*
X3240Y2004D02*
X3247Y2004D01*
X3263Y2004D02*
X3269Y2004D01*
X3291Y2004D02*
X3297Y2004D01*
X3313Y2004D02*
X3337Y2004D01*
X3364Y2004D02*
X3397Y2004D01*
X3415Y2004D02*
X3446Y2004D01*
X3900Y2004D02*
X3907Y2004D01*
X0Y2003D02*
X7Y2003D01*
X1416Y2003D02*
X1421Y2003D01*
X1466Y2003D02*
X1472Y2003D01*
X1493Y2003D02*
X1499Y2003D01*
X1516Y2003D02*
X1522Y2003D01*
X1544Y2003D02*
X1549Y2003D01*
X1566Y2003D02*
X1589Y2003D01*
X1617Y2003D02*
X1650Y2003D01*
X1667Y2003D02*
X1699Y2003D01*
X2263Y2003D02*
X2269Y2003D01*
X2313Y2003D02*
X2319Y2003D01*
X2341Y2003D02*
X2346Y2003D01*
X2363Y2003D02*
X2369Y2003D01*
X2391Y2003D02*
X2397Y2003D01*
X2414Y2003D02*
X2436Y2003D01*
X2464Y2003D02*
X2497Y2003D01*
X2536Y2003D02*
X2542Y2003D01*
X3163Y2003D02*
X3169Y2003D01*
X3213Y2003D02*
X3219Y2003D01*
X3241Y2003D02*
X3246Y2003D01*
X3263Y2003D02*
X3269Y2003D01*
X3291Y2003D02*
X3297Y2003D01*
X3313Y2003D02*
X3336Y2003D01*
X3364Y2003D02*
X3397Y2003D01*
X3417Y2003D02*
X3446Y2003D01*
X3900Y2003D02*
X3907Y2003D01*
X0Y2002D02*
X7Y2002D01*
X1416Y2002D02*
X1421Y2002D01*
X1466Y2002D02*
X1471Y2002D01*
X1494Y2002D02*
X1499Y2002D01*
X1517Y2002D02*
X1521Y2002D01*
X1544Y2002D02*
X1549Y2002D01*
X1567Y2002D02*
X1587Y2002D01*
X1617Y2002D02*
X1649Y2002D01*
X1667Y2002D02*
X1697Y2002D01*
X2263Y2002D02*
X2268Y2002D01*
X2314Y2002D02*
X2318Y2002D01*
X2341Y2002D02*
X2346Y2002D01*
X2364Y2002D02*
X2369Y2002D01*
X2391Y2002D02*
X2396Y2002D01*
X2414Y2002D02*
X2434Y2002D01*
X2464Y2002D02*
X2497Y2002D01*
X2537Y2002D02*
X2542Y2002D01*
X3163Y2002D02*
X3168Y2002D01*
X3214Y2002D02*
X3218Y2002D01*
X3241Y2002D02*
X3246Y2002D01*
X3264Y2002D02*
X3269Y2002D01*
X3291Y2002D02*
X3296Y2002D01*
X3314Y2002D02*
X3334Y2002D01*
X3364Y2002D02*
X3397Y2002D01*
X3419Y2002D02*
X3445Y2002D01*
X3900Y2002D02*
X3907Y2002D01*
X0Y2001D02*
X7Y2001D01*
X1417Y2001D02*
X1420Y2001D01*
X1467Y2001D02*
X1470Y2001D01*
X1495Y2001D02*
X1498Y2001D01*
X1518Y2001D02*
X1520Y2001D01*
X1545Y2001D02*
X1548Y2001D01*
X1568Y2001D02*
X1585Y2001D01*
X1618Y2001D02*
X1648Y2001D01*
X1668Y2001D02*
X1696Y2001D01*
X2264Y2001D02*
X2267Y2001D01*
X2315Y2001D02*
X2317Y2001D01*
X2342Y2001D02*
X2345Y2001D01*
X2365Y2001D02*
X2368Y2001D01*
X2392Y2001D02*
X2395Y2001D01*
X2415Y2001D02*
X2432Y2001D01*
X2465Y2001D02*
X2496Y2001D01*
X2538Y2001D02*
X2541Y2001D01*
X3164Y2001D02*
X3167Y2001D01*
X3215Y2001D02*
X3217Y2001D01*
X3242Y2001D02*
X3245Y2001D01*
X3265Y2001D02*
X3268Y2001D01*
X3292Y2001D02*
X3295Y2001D01*
X3315Y2001D02*
X3332Y2001D01*
X3365Y2001D02*
X3396Y2001D01*
X3422Y2001D02*
X3443Y2001D01*
X3900Y2001D02*
X3907Y2001D01*
X0Y2000D02*
X7Y2000D01*
X3900Y2000D02*
X3907Y2000D01*
X0Y1999D02*
X7Y1999D01*
X3900Y1999D02*
X3907Y1999D01*
X0Y1998D02*
X7Y1998D01*
X3900Y1998D02*
X3907Y1998D01*
X0Y1997D02*
X7Y1997D01*
X3900Y1997D02*
X3907Y1997D01*
X0Y1996D02*
X7Y1996D01*
X3900Y1996D02*
X3907Y1996D01*
X0Y1995D02*
X7Y1995D01*
X3900Y1995D02*
X3907Y1995D01*
X0Y1994D02*
X7Y1994D01*
X3900Y1994D02*
X3907Y1994D01*
X0Y1993D02*
X7Y1993D01*
X3900Y1993D02*
X3907Y1993D01*
X0Y1992D02*
X7Y1992D01*
X3900Y1992D02*
X3907Y1992D01*
X0Y1991D02*
X7Y1991D01*
X3900Y1991D02*
X3907Y1991D01*
X0Y1990D02*
X7Y1990D01*
X3900Y1990D02*
X3907Y1990D01*
X0Y1989D02*
X7Y1989D01*
X3900Y1989D02*
X3907Y1989D01*
X0Y1988D02*
X7Y1988D01*
X3900Y1988D02*
X3907Y1988D01*
X0Y1987D02*
X7Y1987D01*
X3900Y1987D02*
X3907Y1987D01*
X0Y1986D02*
X7Y1986D01*
X3900Y1986D02*
X3907Y1986D01*
X0Y1985D02*
X7Y1985D01*
X3900Y1985D02*
X3907Y1985D01*
X0Y1984D02*
X7Y1984D01*
X3900Y1984D02*
X3907Y1984D01*
X0Y1983D02*
X7Y1983D01*
X3900Y1983D02*
X3907Y1983D01*
X0Y1982D02*
X7Y1982D01*
X3900Y1982D02*
X3907Y1982D01*
X0Y1981D02*
X7Y1981D01*
X3900Y1981D02*
X3907Y1981D01*
X0Y1980D02*
X7Y1980D01*
X3900Y1980D02*
X3907Y1980D01*
X0Y1979D02*
X7Y1979D01*
X3900Y1979D02*
X3907Y1979D01*
X0Y1978D02*
X7Y1978D01*
X3900Y1978D02*
X3907Y1978D01*
X0Y1977D02*
X7Y1977D01*
X3900Y1977D02*
X3907Y1977D01*
X0Y1976D02*
X7Y1976D01*
X3900Y1976D02*
X3907Y1976D01*
X0Y1975D02*
X7Y1975D01*
X3900Y1975D02*
X3907Y1975D01*
X0Y1974D02*
X7Y1974D01*
X3900Y1974D02*
X3907Y1974D01*
X0Y1973D02*
X7Y1973D01*
X3900Y1973D02*
X3907Y1973D01*
X0Y1972D02*
X7Y1972D01*
X3900Y1972D02*
X3907Y1972D01*
X0Y1971D02*
X7Y1971D01*
X3900Y1971D02*
X3907Y1971D01*
X0Y1970D02*
X7Y1970D01*
X3900Y1970D02*
X3907Y1970D01*
X0Y1969D02*
X7Y1969D01*
X3900Y1969D02*
X3907Y1969D01*
X0Y1968D02*
X7Y1968D01*
X3900Y1968D02*
X3907Y1968D01*
X0Y1967D02*
X7Y1967D01*
X3900Y1967D02*
X3907Y1967D01*
X0Y1966D02*
X7Y1966D01*
X3900Y1966D02*
X3907Y1966D01*
X0Y1965D02*
X7Y1965D01*
X3900Y1965D02*
X3907Y1965D01*
X0Y1964D02*
X7Y1964D01*
X3900Y1964D02*
X3907Y1964D01*
X0Y1963D02*
X7Y1963D01*
X3900Y1963D02*
X3907Y1963D01*
X0Y1962D02*
X7Y1962D01*
X3900Y1962D02*
X3907Y1962D01*
X0Y1961D02*
X7Y1961D01*
X3900Y1961D02*
X3907Y1961D01*
X0Y1960D02*
X7Y1960D01*
X3900Y1960D02*
X3907Y1960D01*
X0Y1959D02*
X7Y1959D01*
X3900Y1959D02*
X3907Y1959D01*
X0Y1958D02*
X7Y1958D01*
X3900Y1958D02*
X3907Y1958D01*
X0Y1957D02*
X7Y1957D01*
X3900Y1957D02*
X3907Y1957D01*
X0Y1956D02*
X7Y1956D01*
X3900Y1956D02*
X3907Y1956D01*
X0Y1955D02*
X7Y1955D01*
X3900Y1955D02*
X3907Y1955D01*
X0Y1954D02*
X7Y1954D01*
X3900Y1954D02*
X3907Y1954D01*
X0Y1953D02*
X7Y1953D01*
X3900Y1953D02*
X3907Y1953D01*
X0Y1952D02*
X7Y1952D01*
X3900Y1952D02*
X3907Y1952D01*
X0Y1951D02*
X7Y1951D01*
X3900Y1951D02*
X3907Y1951D01*
X0Y1950D02*
X7Y1950D01*
X3900Y1950D02*
X3907Y1950D01*
X0Y1949D02*
X7Y1949D01*
X2262Y1949D02*
X2294Y1949D01*
X2312Y1949D02*
X2320Y1949D01*
X2338Y1949D02*
X2346Y1949D01*
X2364Y1949D02*
X2367Y1949D01*
X2391Y1949D02*
X2394Y1949D01*
X2414Y1949D02*
X2432Y1949D01*
X2464Y1949D02*
X2483Y1949D01*
X2514Y1949D02*
X2542Y1949D01*
X3900Y1949D02*
X3907Y1949D01*
X0Y1948D02*
X7Y1948D01*
X2262Y1948D02*
X2295Y1948D01*
X2312Y1948D02*
X2321Y1948D01*
X2337Y1948D02*
X2346Y1948D01*
X2363Y1948D02*
X2368Y1948D01*
X2391Y1948D02*
X2395Y1948D01*
X2413Y1948D02*
X2434Y1948D01*
X2463Y1948D02*
X2483Y1948D01*
X2514Y1948D02*
X2544Y1948D01*
X3900Y1948D02*
X3907Y1948D01*
X0Y1947D02*
X7Y1947D01*
X2262Y1947D02*
X2295Y1947D01*
X2312Y1947D02*
X2322Y1947D01*
X2336Y1947D02*
X2346Y1947D01*
X2362Y1947D02*
X2368Y1947D01*
X2390Y1947D02*
X2396Y1947D01*
X2413Y1947D02*
X2435Y1947D01*
X2463Y1947D02*
X2483Y1947D01*
X2513Y1947D02*
X2545Y1947D01*
X3900Y1947D02*
X3907Y1947D01*
X0Y1946D02*
X7Y1946D01*
X2262Y1946D02*
X2296Y1946D01*
X2312Y1946D02*
X2322Y1946D01*
X2335Y1946D02*
X2346Y1946D01*
X2362Y1946D02*
X2368Y1946D01*
X2390Y1946D02*
X2396Y1946D01*
X2413Y1946D02*
X2436Y1946D01*
X2463Y1946D02*
X2483Y1946D01*
X2513Y1946D02*
X2546Y1946D01*
X3900Y1946D02*
X3907Y1946D01*
X0Y1945D02*
X7Y1945D01*
X641Y1945D02*
X669Y1945D01*
X693Y1945D02*
X711Y1945D01*
X743Y1945D02*
X762Y1945D01*
X2262Y1945D02*
X2295Y1945D01*
X2312Y1945D02*
X2323Y1945D01*
X2335Y1945D02*
X2346Y1945D01*
X2362Y1945D02*
X2368Y1945D01*
X2390Y1945D02*
X2396Y1945D01*
X2413Y1945D02*
X2437Y1945D01*
X2463Y1945D02*
X2483Y1945D01*
X2513Y1945D02*
X2546Y1945D01*
X3900Y1945D02*
X3907Y1945D01*
X0Y1944D02*
X7Y1944D01*
X641Y1944D02*
X670Y1944D01*
X692Y1944D02*
X711Y1944D01*
X742Y1944D02*
X762Y1944D01*
X2262Y1944D02*
X2295Y1944D01*
X2312Y1944D02*
X2324Y1944D01*
X2334Y1944D02*
X2346Y1944D01*
X2362Y1944D02*
X2368Y1944D01*
X2390Y1944D02*
X2396Y1944D01*
X2413Y1944D02*
X2437Y1944D01*
X2464Y1944D02*
X2483Y1944D01*
X2514Y1944D02*
X2546Y1944D01*
X3900Y1944D02*
X3907Y1944D01*
X0Y1943D02*
X7Y1943D01*
X641Y1943D02*
X672Y1943D01*
X692Y1943D02*
X711Y1943D01*
X742Y1943D02*
X762Y1943D01*
X2262Y1943D02*
X2294Y1943D01*
X2312Y1943D02*
X2325Y1943D01*
X2333Y1943D02*
X2346Y1943D01*
X2362Y1943D02*
X2368Y1943D01*
X2390Y1943D02*
X2396Y1943D01*
X2415Y1943D02*
X2438Y1943D01*
X2465Y1943D02*
X2483Y1943D01*
X2515Y1943D02*
X2547Y1943D01*
X3900Y1943D02*
X3907Y1943D01*
X0Y1942D02*
X7Y1942D01*
X641Y1942D02*
X673Y1942D01*
X692Y1942D02*
X711Y1942D01*
X742Y1942D02*
X762Y1942D01*
X2262Y1942D02*
X2268Y1942D01*
X2312Y1942D02*
X2325Y1942D01*
X2333Y1942D02*
X2346Y1942D01*
X2362Y1942D02*
X2368Y1942D01*
X2390Y1942D02*
X2396Y1942D01*
X2419Y1942D02*
X2425Y1942D01*
X2431Y1942D02*
X2438Y1942D01*
X2477Y1942D02*
X2483Y1942D01*
X2541Y1942D02*
X2547Y1942D01*
X3900Y1942D02*
X3907Y1942D01*
X0Y1941D02*
X7Y1941D01*
X641Y1941D02*
X673Y1941D01*
X692Y1941D02*
X711Y1941D01*
X742Y1941D02*
X762Y1941D01*
X2262Y1941D02*
X2268Y1941D01*
X2312Y1941D02*
X2326Y1941D01*
X2332Y1941D02*
X2346Y1941D01*
X2362Y1941D02*
X2368Y1941D01*
X2390Y1941D02*
X2396Y1941D01*
X2419Y1941D02*
X2425Y1941D01*
X2432Y1941D02*
X2439Y1941D01*
X2477Y1941D02*
X2483Y1941D01*
X2541Y1941D02*
X2547Y1941D01*
X3900Y1941D02*
X3907Y1941D01*
X0Y1940D02*
X7Y1940D01*
X641Y1940D02*
X674Y1940D01*
X693Y1940D02*
X711Y1940D01*
X743Y1940D02*
X762Y1940D01*
X2262Y1940D02*
X2268Y1940D01*
X2312Y1940D02*
X2327Y1940D01*
X2331Y1940D02*
X2346Y1940D01*
X2362Y1940D02*
X2368Y1940D01*
X2390Y1940D02*
X2396Y1940D01*
X2419Y1940D02*
X2425Y1940D01*
X2432Y1940D02*
X2439Y1940D01*
X2477Y1940D02*
X2483Y1940D01*
X2541Y1940D02*
X2547Y1940D01*
X3900Y1940D02*
X3907Y1940D01*
X0Y1939D02*
X7Y1939D01*
X641Y1939D02*
X674Y1939D01*
X694Y1939D02*
X711Y1939D01*
X744Y1939D02*
X762Y1939D01*
X2262Y1939D02*
X2268Y1939D01*
X2312Y1939D02*
X2318Y1939D01*
X2320Y1939D02*
X2327Y1939D01*
X2331Y1939D02*
X2338Y1939D01*
X2340Y1939D02*
X2346Y1939D01*
X2362Y1939D02*
X2368Y1939D01*
X2390Y1939D02*
X2396Y1939D01*
X2419Y1939D02*
X2425Y1939D01*
X2433Y1939D02*
X2440Y1939D01*
X2477Y1939D02*
X2483Y1939D01*
X2541Y1939D02*
X2547Y1939D01*
X3900Y1939D02*
X3907Y1939D01*
X0Y1938D02*
X7Y1938D01*
X641Y1938D02*
X647Y1938D01*
X668Y1938D02*
X675Y1938D01*
X705Y1938D02*
X711Y1938D01*
X756Y1938D02*
X762Y1938D01*
X2262Y1938D02*
X2268Y1938D01*
X2312Y1938D02*
X2318Y1938D01*
X2320Y1938D02*
X2328Y1938D01*
X2330Y1938D02*
X2337Y1938D01*
X2340Y1938D02*
X2346Y1938D01*
X2362Y1938D02*
X2368Y1938D01*
X2390Y1938D02*
X2396Y1938D01*
X2419Y1938D02*
X2425Y1938D01*
X2433Y1938D02*
X2440Y1938D01*
X2477Y1938D02*
X2483Y1938D01*
X2541Y1938D02*
X2547Y1938D01*
X3900Y1938D02*
X3907Y1938D01*
X0Y1937D02*
X7Y1937D01*
X641Y1937D02*
X647Y1937D01*
X668Y1937D02*
X675Y1937D01*
X705Y1937D02*
X711Y1937D01*
X756Y1937D02*
X762Y1937D01*
X2262Y1937D02*
X2268Y1937D01*
X2312Y1937D02*
X2318Y1937D01*
X2321Y1937D02*
X2337Y1937D01*
X2340Y1937D02*
X2346Y1937D01*
X2362Y1937D02*
X2368Y1937D01*
X2390Y1937D02*
X2396Y1937D01*
X2419Y1937D02*
X2425Y1937D01*
X2434Y1937D02*
X2441Y1937D01*
X2477Y1937D02*
X2483Y1937D01*
X2541Y1937D02*
X2547Y1937D01*
X3900Y1937D02*
X3907Y1937D01*
X0Y1936D02*
X7Y1936D01*
X641Y1936D02*
X647Y1936D01*
X669Y1936D02*
X675Y1936D01*
X705Y1936D02*
X711Y1936D01*
X756Y1936D02*
X762Y1936D01*
X2262Y1936D02*
X2268Y1936D01*
X2312Y1936D02*
X2318Y1936D01*
X2322Y1936D02*
X2336Y1936D01*
X2340Y1936D02*
X2346Y1936D01*
X2362Y1936D02*
X2368Y1936D01*
X2390Y1936D02*
X2396Y1936D01*
X2419Y1936D02*
X2425Y1936D01*
X2434Y1936D02*
X2441Y1936D01*
X2477Y1936D02*
X2483Y1936D01*
X2541Y1936D02*
X2547Y1936D01*
X3900Y1936D02*
X3907Y1936D01*
X0Y1935D02*
X7Y1935D01*
X641Y1935D02*
X647Y1935D01*
X669Y1935D02*
X675Y1935D01*
X705Y1935D02*
X711Y1935D01*
X756Y1935D02*
X762Y1935D01*
X2262Y1935D02*
X2268Y1935D01*
X2312Y1935D02*
X2318Y1935D01*
X2323Y1935D02*
X2335Y1935D01*
X2340Y1935D02*
X2346Y1935D01*
X2362Y1935D02*
X2368Y1935D01*
X2390Y1935D02*
X2396Y1935D01*
X2419Y1935D02*
X2425Y1935D01*
X2435Y1935D02*
X2442Y1935D01*
X2477Y1935D02*
X2483Y1935D01*
X2541Y1935D02*
X2547Y1935D01*
X3900Y1935D02*
X3907Y1935D01*
X0Y1934D02*
X7Y1934D01*
X641Y1934D02*
X647Y1934D01*
X669Y1934D02*
X675Y1934D01*
X705Y1934D02*
X711Y1934D01*
X756Y1934D02*
X762Y1934D01*
X2262Y1934D02*
X2268Y1934D01*
X2312Y1934D02*
X2318Y1934D01*
X2323Y1934D02*
X2335Y1934D01*
X2340Y1934D02*
X2346Y1934D01*
X2362Y1934D02*
X2368Y1934D01*
X2390Y1934D02*
X2396Y1934D01*
X2419Y1934D02*
X2425Y1934D01*
X2435Y1934D02*
X2442Y1934D01*
X2477Y1934D02*
X2483Y1934D01*
X2541Y1934D02*
X2547Y1934D01*
X3900Y1934D02*
X3907Y1934D01*
X0Y1933D02*
X7Y1933D01*
X641Y1933D02*
X647Y1933D01*
X669Y1933D02*
X675Y1933D01*
X705Y1933D02*
X711Y1933D01*
X756Y1933D02*
X762Y1933D01*
X2262Y1933D02*
X2268Y1933D01*
X2312Y1933D02*
X2318Y1933D01*
X2324Y1933D02*
X2334Y1933D01*
X2340Y1933D02*
X2346Y1933D01*
X2362Y1933D02*
X2368Y1933D01*
X2390Y1933D02*
X2396Y1933D01*
X2419Y1933D02*
X2425Y1933D01*
X2436Y1933D02*
X2443Y1933D01*
X2477Y1933D02*
X2483Y1933D01*
X2541Y1933D02*
X2547Y1933D01*
X3900Y1933D02*
X3907Y1933D01*
X0Y1932D02*
X7Y1932D01*
X641Y1932D02*
X647Y1932D01*
X669Y1932D02*
X675Y1932D01*
X705Y1932D02*
X711Y1932D01*
X756Y1932D02*
X762Y1932D01*
X2262Y1932D02*
X2268Y1932D01*
X2312Y1932D02*
X2318Y1932D01*
X2325Y1932D02*
X2333Y1932D01*
X2340Y1932D02*
X2346Y1932D01*
X2362Y1932D02*
X2368Y1932D01*
X2390Y1932D02*
X2396Y1932D01*
X2419Y1932D02*
X2425Y1932D01*
X2436Y1932D02*
X2443Y1932D01*
X2477Y1932D02*
X2483Y1932D01*
X2541Y1932D02*
X2547Y1932D01*
X3900Y1932D02*
X3907Y1932D01*
X0Y1931D02*
X7Y1931D01*
X641Y1931D02*
X647Y1931D01*
X669Y1931D02*
X675Y1931D01*
X705Y1931D02*
X711Y1931D01*
X756Y1931D02*
X762Y1931D01*
X2262Y1931D02*
X2288Y1931D01*
X2312Y1931D02*
X2318Y1931D01*
X2325Y1931D02*
X2332Y1931D01*
X2340Y1931D02*
X2346Y1931D01*
X2362Y1931D02*
X2368Y1931D01*
X2390Y1931D02*
X2396Y1931D01*
X2419Y1931D02*
X2425Y1931D01*
X2437Y1931D02*
X2444Y1931D01*
X2477Y1931D02*
X2483Y1931D01*
X2541Y1931D02*
X2547Y1931D01*
X3900Y1931D02*
X3907Y1931D01*
X0Y1930D02*
X7Y1930D01*
X641Y1930D02*
X647Y1930D01*
X669Y1930D02*
X675Y1930D01*
X705Y1930D02*
X711Y1930D01*
X756Y1930D02*
X762Y1930D01*
X2262Y1930D02*
X2288Y1930D01*
X2312Y1930D02*
X2318Y1930D01*
X2326Y1930D02*
X2332Y1930D01*
X2340Y1930D02*
X2346Y1930D01*
X2362Y1930D02*
X2368Y1930D01*
X2390Y1930D02*
X2396Y1930D01*
X2419Y1930D02*
X2425Y1930D01*
X2437Y1930D02*
X2444Y1930D01*
X2477Y1930D02*
X2483Y1930D01*
X2541Y1930D02*
X2547Y1930D01*
X3900Y1930D02*
X3907Y1930D01*
X0Y1929D02*
X7Y1929D01*
X641Y1929D02*
X647Y1929D01*
X668Y1929D02*
X675Y1929D01*
X705Y1929D02*
X711Y1929D01*
X756Y1929D02*
X762Y1929D01*
X2262Y1929D02*
X2289Y1929D01*
X2312Y1929D02*
X2318Y1929D01*
X2326Y1929D02*
X2332Y1929D01*
X2340Y1929D02*
X2346Y1929D01*
X2362Y1929D02*
X2368Y1929D01*
X2390Y1929D02*
X2396Y1929D01*
X2419Y1929D02*
X2425Y1929D01*
X2438Y1929D02*
X2445Y1929D01*
X2477Y1929D02*
X2483Y1929D01*
X2541Y1929D02*
X2547Y1929D01*
X3900Y1929D02*
X3907Y1929D01*
X0Y1928D02*
X7Y1928D01*
X641Y1928D02*
X674Y1928D01*
X705Y1928D02*
X711Y1928D01*
X756Y1928D02*
X762Y1928D01*
X2262Y1928D02*
X2289Y1928D01*
X2312Y1928D02*
X2318Y1928D01*
X2326Y1928D02*
X2332Y1928D01*
X2340Y1928D02*
X2346Y1928D01*
X2362Y1928D02*
X2368Y1928D01*
X2390Y1928D02*
X2396Y1928D01*
X2419Y1928D02*
X2425Y1928D01*
X2438Y1928D02*
X2445Y1928D01*
X2477Y1928D02*
X2483Y1928D01*
X2541Y1928D02*
X2547Y1928D01*
X3900Y1928D02*
X3907Y1928D01*
X0Y1927D02*
X7Y1927D01*
X641Y1927D02*
X674Y1927D01*
X705Y1927D02*
X711Y1927D01*
X756Y1927D02*
X762Y1927D01*
X2262Y1927D02*
X2288Y1927D01*
X2312Y1927D02*
X2318Y1927D01*
X2326Y1927D02*
X2332Y1927D01*
X2340Y1927D02*
X2346Y1927D01*
X2362Y1927D02*
X2368Y1927D01*
X2390Y1927D02*
X2396Y1927D01*
X2419Y1927D02*
X2425Y1927D01*
X2439Y1927D02*
X2445Y1927D01*
X2477Y1927D02*
X2483Y1927D01*
X2541Y1927D02*
X2547Y1927D01*
X3900Y1927D02*
X3907Y1927D01*
X0Y1926D02*
X7Y1926D01*
X641Y1926D02*
X673Y1926D01*
X705Y1926D02*
X711Y1926D01*
X756Y1926D02*
X762Y1926D01*
X2262Y1926D02*
X2288Y1926D01*
X2312Y1926D02*
X2318Y1926D01*
X2327Y1926D02*
X2331Y1926D01*
X2340Y1926D02*
X2346Y1926D01*
X2362Y1926D02*
X2396Y1926D01*
X2419Y1926D02*
X2425Y1926D01*
X2439Y1926D02*
X2446Y1926D01*
X2477Y1926D02*
X2483Y1926D01*
X2519Y1926D02*
X2547Y1926D01*
X3900Y1926D02*
X3907Y1926D01*
X0Y1925D02*
X7Y1925D01*
X641Y1925D02*
X673Y1925D01*
X705Y1925D02*
X711Y1925D01*
X756Y1925D02*
X762Y1925D01*
X2262Y1925D02*
X2286Y1925D01*
X2312Y1925D02*
X2318Y1925D01*
X2329Y1925D02*
X2329Y1925D01*
X2340Y1925D02*
X2346Y1925D01*
X2362Y1925D02*
X2396Y1925D01*
X2419Y1925D02*
X2425Y1925D01*
X2440Y1925D02*
X2446Y1925D01*
X2477Y1925D02*
X2483Y1925D01*
X2516Y1925D02*
X2546Y1925D01*
X3900Y1925D02*
X3907Y1925D01*
X0Y1924D02*
X7Y1924D01*
X641Y1924D02*
X672Y1924D01*
X705Y1924D02*
X711Y1924D01*
X756Y1924D02*
X762Y1924D01*
X2262Y1924D02*
X2268Y1924D01*
X2312Y1924D02*
X2318Y1924D01*
X2340Y1924D02*
X2346Y1924D01*
X2362Y1924D02*
X2396Y1924D01*
X2419Y1924D02*
X2425Y1924D01*
X2440Y1924D02*
X2446Y1924D01*
X2477Y1924D02*
X2483Y1924D01*
X2515Y1924D02*
X2546Y1924D01*
X3900Y1924D02*
X3907Y1924D01*
X0Y1923D02*
X7Y1923D01*
X641Y1923D02*
X670Y1923D01*
X705Y1923D02*
X711Y1923D01*
X756Y1923D02*
X762Y1923D01*
X2262Y1923D02*
X2268Y1923D01*
X2312Y1923D02*
X2318Y1923D01*
X2340Y1923D02*
X2346Y1923D01*
X2362Y1923D02*
X2396Y1923D01*
X2419Y1923D02*
X2425Y1923D01*
X2440Y1923D02*
X2446Y1923D01*
X2477Y1923D02*
X2483Y1923D01*
X2514Y1923D02*
X2546Y1923D01*
X3900Y1923D02*
X3907Y1923D01*
X0Y1922D02*
X7Y1922D01*
X543Y1922D02*
X610Y1922D01*
X641Y1922D02*
X669Y1922D01*
X705Y1922D02*
X711Y1922D01*
X756Y1922D02*
X762Y1922D01*
X811Y1922D02*
X858Y1922D01*
X2262Y1922D02*
X2268Y1922D01*
X2312Y1922D02*
X2318Y1922D01*
X2340Y1922D02*
X2346Y1922D01*
X2362Y1922D02*
X2396Y1922D01*
X2419Y1922D02*
X2425Y1922D01*
X2440Y1922D02*
X2446Y1922D01*
X2477Y1922D02*
X2483Y1922D01*
X2514Y1922D02*
X2545Y1922D01*
X3900Y1922D02*
X3907Y1922D01*
X0Y1921D02*
X7Y1921D01*
X543Y1921D02*
X610Y1921D01*
X641Y1921D02*
X648Y1921D01*
X653Y1921D02*
X661Y1921D01*
X705Y1921D02*
X711Y1921D01*
X756Y1921D02*
X762Y1921D01*
X811Y1921D02*
X858Y1921D01*
X2262Y1921D02*
X2268Y1921D01*
X2312Y1921D02*
X2318Y1921D01*
X2340Y1921D02*
X2346Y1921D01*
X2362Y1921D02*
X2396Y1921D01*
X2419Y1921D02*
X2425Y1921D01*
X2440Y1921D02*
X2446Y1921D01*
X2477Y1921D02*
X2483Y1921D01*
X2513Y1921D02*
X2544Y1921D01*
X3900Y1921D02*
X3907Y1921D01*
X0Y1920D02*
X7Y1920D01*
X544Y1920D02*
X610Y1920D01*
X641Y1920D02*
X647Y1920D01*
X654Y1920D02*
X661Y1920D01*
X705Y1920D02*
X711Y1920D01*
X756Y1920D02*
X762Y1920D01*
X811Y1920D02*
X858Y1920D01*
X2262Y1920D02*
X2268Y1920D01*
X2312Y1920D02*
X2318Y1920D01*
X2340Y1920D02*
X2346Y1920D01*
X2362Y1920D02*
X2396Y1920D01*
X2419Y1920D02*
X2425Y1920D01*
X2440Y1920D02*
X2446Y1920D01*
X2477Y1920D02*
X2483Y1920D01*
X2493Y1920D02*
X2494Y1920D01*
X2513Y1920D02*
X2543Y1920D01*
X3900Y1920D02*
X3907Y1920D01*
X0Y1919D02*
X7Y1919D01*
X544Y1919D02*
X610Y1919D01*
X641Y1919D02*
X647Y1919D01*
X654Y1919D02*
X662Y1919D01*
X705Y1919D02*
X711Y1919D01*
X756Y1919D02*
X762Y1919D01*
X811Y1919D02*
X858Y1919D01*
X2262Y1919D02*
X2268Y1919D01*
X2312Y1919D02*
X2318Y1919D01*
X2340Y1919D02*
X2346Y1919D01*
X2362Y1919D02*
X2369Y1919D01*
X2390Y1919D02*
X2396Y1919D01*
X2419Y1919D02*
X2425Y1919D01*
X2439Y1919D02*
X2446Y1919D01*
X2477Y1919D02*
X2483Y1919D01*
X2491Y1919D02*
X2495Y1919D01*
X2513Y1919D02*
X2519Y1919D01*
X3900Y1919D02*
X3907Y1919D01*
X0Y1918D02*
X7Y1918D01*
X544Y1918D02*
X610Y1918D01*
X641Y1918D02*
X647Y1918D01*
X655Y1918D02*
X662Y1918D01*
X705Y1918D02*
X711Y1918D01*
X756Y1918D02*
X762Y1918D01*
X811Y1918D02*
X858Y1918D01*
X2262Y1918D02*
X2268Y1918D01*
X2312Y1918D02*
X2318Y1918D01*
X2340Y1918D02*
X2346Y1918D01*
X2362Y1918D02*
X2368Y1918D01*
X2390Y1918D02*
X2396Y1918D01*
X2419Y1918D02*
X2425Y1918D01*
X2439Y1918D02*
X2445Y1918D01*
X2477Y1918D02*
X2483Y1918D01*
X2491Y1918D02*
X2496Y1918D01*
X2513Y1918D02*
X2519Y1918D01*
X3900Y1918D02*
X3907Y1918D01*
X0Y1917D02*
X7Y1917D01*
X544Y1917D02*
X610Y1917D01*
X641Y1917D02*
X647Y1917D01*
X656Y1917D02*
X663Y1917D01*
X705Y1917D02*
X711Y1917D01*
X756Y1917D02*
X762Y1917D01*
X811Y1917D02*
X858Y1917D01*
X2262Y1917D02*
X2268Y1917D01*
X2312Y1917D02*
X2318Y1917D01*
X2340Y1917D02*
X2346Y1917D01*
X2362Y1917D02*
X2368Y1917D01*
X2390Y1917D02*
X2396Y1917D01*
X2419Y1917D02*
X2425Y1917D01*
X2438Y1917D02*
X2445Y1917D01*
X2477Y1917D02*
X2483Y1917D01*
X2490Y1917D02*
X2496Y1917D01*
X2513Y1917D02*
X2519Y1917D01*
X3900Y1917D02*
X3907Y1917D01*
X0Y1916D02*
X7Y1916D01*
X544Y1916D02*
X610Y1916D01*
X641Y1916D02*
X647Y1916D01*
X656Y1916D02*
X663Y1916D01*
X705Y1916D02*
X711Y1916D01*
X721Y1916D02*
X723Y1916D01*
X756Y1916D02*
X762Y1916D01*
X771Y1916D02*
X773Y1916D01*
X811Y1916D02*
X858Y1916D01*
X2262Y1916D02*
X2268Y1916D01*
X2312Y1916D02*
X2318Y1916D01*
X2340Y1916D02*
X2346Y1916D01*
X2362Y1916D02*
X2368Y1916D01*
X2390Y1916D02*
X2396Y1916D01*
X2419Y1916D02*
X2425Y1916D01*
X2438Y1916D02*
X2445Y1916D01*
X2477Y1916D02*
X2483Y1916D01*
X2490Y1916D02*
X2496Y1916D01*
X2513Y1916D02*
X2519Y1916D01*
X3900Y1916D02*
X3907Y1916D01*
X0Y1915D02*
X7Y1915D01*
X544Y1915D02*
X610Y1915D01*
X641Y1915D02*
X647Y1915D01*
X657Y1915D02*
X664Y1915D01*
X705Y1915D02*
X711Y1915D01*
X720Y1915D02*
X724Y1915D01*
X756Y1915D02*
X762Y1915D01*
X770Y1915D02*
X775Y1915D01*
X811Y1915D02*
X858Y1915D01*
X2262Y1915D02*
X2268Y1915D01*
X2312Y1915D02*
X2318Y1915D01*
X2340Y1915D02*
X2346Y1915D01*
X2362Y1915D02*
X2368Y1915D01*
X2390Y1915D02*
X2396Y1915D01*
X2419Y1915D02*
X2425Y1915D01*
X2437Y1915D02*
X2444Y1915D01*
X2477Y1915D02*
X2483Y1915D01*
X2490Y1915D02*
X2496Y1915D01*
X2513Y1915D02*
X2519Y1915D01*
X3900Y1915D02*
X3907Y1915D01*
X0Y1914D02*
X7Y1914D01*
X543Y1914D02*
X610Y1914D01*
X641Y1914D02*
X647Y1914D01*
X657Y1914D02*
X665Y1914D01*
X705Y1914D02*
X711Y1914D01*
X719Y1914D02*
X725Y1914D01*
X756Y1914D02*
X762Y1914D01*
X770Y1914D02*
X775Y1914D01*
X811Y1914D02*
X858Y1914D01*
X2262Y1914D02*
X2268Y1914D01*
X2312Y1914D02*
X2318Y1914D01*
X2340Y1914D02*
X2346Y1914D01*
X2362Y1914D02*
X2368Y1914D01*
X2390Y1914D02*
X2396Y1914D01*
X2419Y1914D02*
X2425Y1914D01*
X2437Y1914D02*
X2444Y1914D01*
X2477Y1914D02*
X2483Y1914D01*
X2490Y1914D02*
X2496Y1914D01*
X2513Y1914D02*
X2519Y1914D01*
X3900Y1914D02*
X3907Y1914D01*
X0Y1913D02*
X7Y1913D01*
X543Y1913D02*
X610Y1913D01*
X641Y1913D02*
X647Y1913D01*
X658Y1913D02*
X665Y1913D01*
X705Y1913D02*
X711Y1913D01*
X719Y1913D02*
X725Y1913D01*
X756Y1913D02*
X762Y1913D01*
X769Y1913D02*
X775Y1913D01*
X811Y1913D02*
X858Y1913D01*
X2262Y1913D02*
X2268Y1913D01*
X2312Y1913D02*
X2318Y1913D01*
X2340Y1913D02*
X2346Y1913D01*
X2362Y1913D02*
X2368Y1913D01*
X2390Y1913D02*
X2396Y1913D01*
X2419Y1913D02*
X2425Y1913D01*
X2436Y1913D02*
X2443Y1913D01*
X2477Y1913D02*
X2483Y1913D01*
X2490Y1913D02*
X2496Y1913D01*
X2513Y1913D02*
X2519Y1913D01*
X3900Y1913D02*
X3907Y1913D01*
X0Y1912D02*
X7Y1912D01*
X641Y1912D02*
X647Y1912D01*
X659Y1912D02*
X666Y1912D01*
X705Y1912D02*
X711Y1912D01*
X719Y1912D02*
X725Y1912D01*
X756Y1912D02*
X762Y1912D01*
X769Y1912D02*
X775Y1912D01*
X2262Y1912D02*
X2268Y1912D01*
X2312Y1912D02*
X2318Y1912D01*
X2340Y1912D02*
X2346Y1912D01*
X2362Y1912D02*
X2368Y1912D01*
X2390Y1912D02*
X2396Y1912D01*
X2419Y1912D02*
X2425Y1912D01*
X2436Y1912D02*
X2443Y1912D01*
X2477Y1912D02*
X2483Y1912D01*
X2490Y1912D02*
X2496Y1912D01*
X2513Y1912D02*
X2519Y1912D01*
X3900Y1912D02*
X3907Y1912D01*
X0Y1911D02*
X7Y1911D01*
X641Y1911D02*
X647Y1911D01*
X659Y1911D02*
X666Y1911D01*
X705Y1911D02*
X711Y1911D01*
X719Y1911D02*
X725Y1911D01*
X756Y1911D02*
X762Y1911D01*
X769Y1911D02*
X775Y1911D01*
X2262Y1911D02*
X2268Y1911D01*
X2312Y1911D02*
X2318Y1911D01*
X2340Y1911D02*
X2346Y1911D01*
X2362Y1911D02*
X2368Y1911D01*
X2390Y1911D02*
X2396Y1911D01*
X2419Y1911D02*
X2425Y1911D01*
X2435Y1911D02*
X2442Y1911D01*
X2477Y1911D02*
X2483Y1911D01*
X2490Y1911D02*
X2496Y1911D01*
X2513Y1911D02*
X2519Y1911D01*
X3900Y1911D02*
X3907Y1911D01*
X0Y1910D02*
X7Y1910D01*
X641Y1910D02*
X647Y1910D01*
X660Y1910D02*
X667Y1910D01*
X705Y1910D02*
X711Y1910D01*
X719Y1910D02*
X725Y1910D01*
X756Y1910D02*
X762Y1910D01*
X769Y1910D02*
X775Y1910D01*
X2262Y1910D02*
X2268Y1910D01*
X2312Y1910D02*
X2318Y1910D01*
X2340Y1910D02*
X2346Y1910D01*
X2362Y1910D02*
X2368Y1910D01*
X2390Y1910D02*
X2396Y1910D01*
X2419Y1910D02*
X2425Y1910D01*
X2435Y1910D02*
X2442Y1910D01*
X2477Y1910D02*
X2483Y1910D01*
X2490Y1910D02*
X2496Y1910D01*
X2513Y1910D02*
X2519Y1910D01*
X3900Y1910D02*
X3907Y1910D01*
X0Y1909D02*
X7Y1909D01*
X641Y1909D02*
X647Y1909D01*
X660Y1909D02*
X667Y1909D01*
X705Y1909D02*
X711Y1909D01*
X719Y1909D02*
X725Y1909D01*
X756Y1909D02*
X762Y1909D01*
X769Y1909D02*
X775Y1909D01*
X2262Y1909D02*
X2268Y1909D01*
X2312Y1909D02*
X2318Y1909D01*
X2340Y1909D02*
X2346Y1909D01*
X2362Y1909D02*
X2368Y1909D01*
X2390Y1909D02*
X2396Y1909D01*
X2419Y1909D02*
X2425Y1909D01*
X2434Y1909D02*
X2441Y1909D01*
X2477Y1909D02*
X2483Y1909D01*
X2490Y1909D02*
X2496Y1909D01*
X2513Y1909D02*
X2519Y1909D01*
X3900Y1909D02*
X3907Y1909D01*
X0Y1908D02*
X7Y1908D01*
X641Y1908D02*
X647Y1908D01*
X661Y1908D02*
X668Y1908D01*
X705Y1908D02*
X711Y1908D01*
X719Y1908D02*
X725Y1908D01*
X756Y1908D02*
X762Y1908D01*
X769Y1908D02*
X775Y1908D01*
X2262Y1908D02*
X2268Y1908D01*
X2312Y1908D02*
X2318Y1908D01*
X2340Y1908D02*
X2346Y1908D01*
X2362Y1908D02*
X2368Y1908D01*
X2390Y1908D02*
X2396Y1908D01*
X2419Y1908D02*
X2425Y1908D01*
X2434Y1908D02*
X2441Y1908D01*
X2477Y1908D02*
X2483Y1908D01*
X2490Y1908D02*
X2496Y1908D01*
X2513Y1908D02*
X2519Y1908D01*
X3900Y1908D02*
X3907Y1908D01*
X0Y1907D02*
X7Y1907D01*
X641Y1907D02*
X647Y1907D01*
X661Y1907D02*
X669Y1907D01*
X705Y1907D02*
X711Y1907D01*
X719Y1907D02*
X725Y1907D01*
X756Y1907D02*
X762Y1907D01*
X769Y1907D02*
X775Y1907D01*
X2262Y1907D02*
X2268Y1907D01*
X2312Y1907D02*
X2318Y1907D01*
X2340Y1907D02*
X2346Y1907D01*
X2362Y1907D02*
X2368Y1907D01*
X2390Y1907D02*
X2396Y1907D01*
X2419Y1907D02*
X2425Y1907D01*
X2433Y1907D02*
X2440Y1907D01*
X2477Y1907D02*
X2483Y1907D01*
X2490Y1907D02*
X2496Y1907D01*
X2513Y1907D02*
X2519Y1907D01*
X3900Y1907D02*
X3907Y1907D01*
X0Y1906D02*
X7Y1906D01*
X641Y1906D02*
X647Y1906D01*
X662Y1906D02*
X669Y1906D01*
X705Y1906D02*
X711Y1906D01*
X719Y1906D02*
X725Y1906D01*
X756Y1906D02*
X762Y1906D01*
X769Y1906D02*
X775Y1906D01*
X2262Y1906D02*
X2268Y1906D01*
X2312Y1906D02*
X2318Y1906D01*
X2340Y1906D02*
X2346Y1906D01*
X2362Y1906D02*
X2368Y1906D01*
X2390Y1906D02*
X2396Y1906D01*
X2419Y1906D02*
X2425Y1906D01*
X2433Y1906D02*
X2440Y1906D01*
X2477Y1906D02*
X2483Y1906D01*
X2490Y1906D02*
X2496Y1906D01*
X2513Y1906D02*
X2519Y1906D01*
X3900Y1906D02*
X3907Y1906D01*
X0Y1905D02*
X7Y1905D01*
X641Y1905D02*
X647Y1905D01*
X663Y1905D02*
X670Y1905D01*
X705Y1905D02*
X711Y1905D01*
X719Y1905D02*
X725Y1905D01*
X756Y1905D02*
X762Y1905D01*
X769Y1905D02*
X775Y1905D01*
X2262Y1905D02*
X2268Y1905D01*
X2312Y1905D02*
X2318Y1905D01*
X2340Y1905D02*
X2346Y1905D01*
X2362Y1905D02*
X2368Y1905D01*
X2390Y1905D02*
X2396Y1905D01*
X2419Y1905D02*
X2425Y1905D01*
X2432Y1905D02*
X2439Y1905D01*
X2477Y1905D02*
X2483Y1905D01*
X2490Y1905D02*
X2496Y1905D01*
X2513Y1905D02*
X2519Y1905D01*
X3900Y1905D02*
X3907Y1905D01*
X0Y1904D02*
X7Y1904D01*
X641Y1904D02*
X647Y1904D01*
X663Y1904D02*
X670Y1904D01*
X705Y1904D02*
X711Y1904D01*
X719Y1904D02*
X725Y1904D01*
X756Y1904D02*
X762Y1904D01*
X769Y1904D02*
X775Y1904D01*
X2262Y1904D02*
X2268Y1904D01*
X2312Y1904D02*
X2318Y1904D01*
X2340Y1904D02*
X2346Y1904D01*
X2362Y1904D02*
X2368Y1904D01*
X2390Y1904D02*
X2396Y1904D01*
X2419Y1904D02*
X2425Y1904D01*
X2432Y1904D02*
X2439Y1904D01*
X2477Y1904D02*
X2483Y1904D01*
X2490Y1904D02*
X2496Y1904D01*
X2513Y1904D02*
X2519Y1904D01*
X3900Y1904D02*
X3907Y1904D01*
X0Y1903D02*
X7Y1903D01*
X641Y1903D02*
X647Y1903D01*
X664Y1903D02*
X671Y1903D01*
X705Y1903D02*
X711Y1903D01*
X719Y1903D02*
X725Y1903D01*
X756Y1903D02*
X762Y1903D01*
X769Y1903D02*
X775Y1903D01*
X2262Y1903D02*
X2268Y1903D01*
X2312Y1903D02*
X2318Y1903D01*
X2340Y1903D02*
X2346Y1903D01*
X2362Y1903D02*
X2368Y1903D01*
X2390Y1903D02*
X2396Y1903D01*
X2419Y1903D02*
X2425Y1903D01*
X2431Y1903D02*
X2438Y1903D01*
X2477Y1903D02*
X2483Y1903D01*
X2490Y1903D02*
X2496Y1903D01*
X2513Y1903D02*
X2519Y1903D01*
X3900Y1903D02*
X3907Y1903D01*
X0Y1902D02*
X7Y1902D01*
X641Y1902D02*
X647Y1902D01*
X664Y1902D02*
X672Y1902D01*
X705Y1902D02*
X711Y1902D01*
X719Y1902D02*
X725Y1902D01*
X756Y1902D02*
X762Y1902D01*
X769Y1902D02*
X775Y1902D01*
X2262Y1902D02*
X2268Y1902D01*
X2312Y1902D02*
X2318Y1902D01*
X2340Y1902D02*
X2346Y1902D01*
X2362Y1902D02*
X2368Y1902D01*
X2390Y1902D02*
X2396Y1902D01*
X2414Y1902D02*
X2438Y1902D01*
X2464Y1902D02*
X2496Y1902D01*
X2513Y1902D02*
X2545Y1902D01*
X3900Y1902D02*
X3907Y1902D01*
X0Y1901D02*
X7Y1901D01*
X641Y1901D02*
X647Y1901D01*
X665Y1901D02*
X672Y1901D01*
X705Y1901D02*
X711Y1901D01*
X719Y1901D02*
X725Y1901D01*
X756Y1901D02*
X762Y1901D01*
X769Y1901D02*
X775Y1901D01*
X2262Y1901D02*
X2268Y1901D01*
X2312Y1901D02*
X2318Y1901D01*
X2340Y1901D02*
X2346Y1901D01*
X2362Y1901D02*
X2368Y1901D01*
X2390Y1901D02*
X2396Y1901D01*
X2413Y1901D02*
X2437Y1901D01*
X2463Y1901D02*
X2496Y1901D01*
X2513Y1901D02*
X2546Y1901D01*
X3900Y1901D02*
X3907Y1901D01*
X0Y1900D02*
X7Y1900D01*
X641Y1900D02*
X647Y1900D01*
X666Y1900D02*
X673Y1900D01*
X705Y1900D02*
X711Y1900D01*
X719Y1900D02*
X725Y1900D01*
X756Y1900D02*
X762Y1900D01*
X769Y1900D02*
X775Y1900D01*
X2262Y1900D02*
X2268Y1900D01*
X2312Y1900D02*
X2318Y1900D01*
X2340Y1900D02*
X2346Y1900D01*
X2362Y1900D02*
X2368Y1900D01*
X2390Y1900D02*
X2396Y1900D01*
X2413Y1900D02*
X2437Y1900D01*
X2463Y1900D02*
X2496Y1900D01*
X2513Y1900D02*
X2546Y1900D01*
X3900Y1900D02*
X3907Y1900D01*
X0Y1899D02*
X7Y1899D01*
X641Y1899D02*
X647Y1899D01*
X666Y1899D02*
X673Y1899D01*
X705Y1899D02*
X712Y1899D01*
X719Y1899D02*
X725Y1899D01*
X755Y1899D02*
X762Y1899D01*
X769Y1899D02*
X775Y1899D01*
X2262Y1899D02*
X2268Y1899D01*
X2312Y1899D02*
X2318Y1899D01*
X2340Y1899D02*
X2346Y1899D01*
X2362Y1899D02*
X2368Y1899D01*
X2390Y1899D02*
X2396Y1899D01*
X2413Y1899D02*
X2436Y1899D01*
X2463Y1899D02*
X2496Y1899D01*
X2513Y1899D02*
X2547Y1899D01*
X3900Y1899D02*
X3907Y1899D01*
X0Y1898D02*
X7Y1898D01*
X641Y1898D02*
X647Y1898D01*
X667Y1898D02*
X674Y1898D01*
X693Y1898D02*
X725Y1898D01*
X743Y1898D02*
X775Y1898D01*
X2262Y1898D02*
X2268Y1898D01*
X2312Y1898D02*
X2318Y1898D01*
X2340Y1898D02*
X2346Y1898D01*
X2363Y1898D02*
X2368Y1898D01*
X2390Y1898D02*
X2396Y1898D01*
X2413Y1898D02*
X2435Y1898D01*
X2463Y1898D02*
X2496Y1898D01*
X2513Y1898D02*
X2546Y1898D01*
X3900Y1898D02*
X3907Y1898D01*
X0Y1897D02*
X7Y1897D01*
X641Y1897D02*
X647Y1897D01*
X667Y1897D02*
X674Y1897D01*
X692Y1897D02*
X725Y1897D01*
X742Y1897D02*
X775Y1897D01*
X2263Y1897D02*
X2267Y1897D01*
X2313Y1897D02*
X2318Y1897D01*
X2340Y1897D02*
X2345Y1897D01*
X2363Y1897D02*
X2368Y1897D01*
X2391Y1897D02*
X2395Y1897D01*
X2413Y1897D02*
X2433Y1897D01*
X2463Y1897D02*
X2496Y1897D01*
X2513Y1897D02*
X2546Y1897D01*
X3900Y1897D02*
X3907Y1897D01*
X0Y1896D02*
X7Y1896D01*
X641Y1896D02*
X647Y1896D01*
X668Y1896D02*
X675Y1896D01*
X692Y1896D02*
X725Y1896D01*
X742Y1896D02*
X775Y1896D01*
X2264Y1896D02*
X2266Y1896D01*
X2314Y1896D02*
X2316Y1896D01*
X2341Y1896D02*
X2344Y1896D01*
X2364Y1896D02*
X2367Y1896D01*
X2392Y1896D02*
X2394Y1896D01*
X2414Y1896D02*
X2431Y1896D01*
X2464Y1896D02*
X2495Y1896D01*
X2513Y1896D02*
X2545Y1896D01*
X3900Y1896D02*
X3907Y1896D01*
X0Y1895D02*
X7Y1895D01*
X641Y1895D02*
X647Y1895D01*
X668Y1895D02*
X675Y1895D01*
X692Y1895D02*
X725Y1895D01*
X742Y1895D02*
X775Y1895D01*
X3900Y1895D02*
X3907Y1895D01*
X0Y1894D02*
X7Y1894D01*
X642Y1894D02*
X647Y1894D01*
X669Y1894D02*
X675Y1894D01*
X692Y1894D02*
X725Y1894D01*
X742Y1894D02*
X775Y1894D01*
X3900Y1894D02*
X3907Y1894D01*
X0Y1893D02*
X7Y1893D01*
X642Y1893D02*
X647Y1893D01*
X670Y1893D02*
X674Y1893D01*
X692Y1893D02*
X724Y1893D01*
X743Y1893D02*
X775Y1893D01*
X3900Y1893D02*
X3907Y1893D01*
X0Y1892D02*
X7Y1892D01*
X643Y1892D02*
X645Y1892D01*
X671Y1892D02*
X673Y1892D01*
X694Y1892D02*
X723Y1892D01*
X744Y1892D02*
X773Y1892D01*
X3900Y1892D02*
X3907Y1892D01*
X0Y1891D02*
X7Y1891D01*
X3900Y1891D02*
X3907Y1891D01*
X0Y1890D02*
X7Y1890D01*
X3900Y1890D02*
X3907Y1890D01*
X0Y1889D02*
X7Y1889D01*
X3900Y1889D02*
X3907Y1889D01*
X0Y1888D02*
X7Y1888D01*
X3900Y1888D02*
X3907Y1888D01*
X0Y1887D02*
X7Y1887D01*
X3900Y1887D02*
X3907Y1887D01*
X0Y1886D02*
X7Y1886D01*
X3900Y1886D02*
X3907Y1886D01*
X0Y1885D02*
X7Y1885D01*
X3900Y1885D02*
X3907Y1885D01*
X0Y1884D02*
X7Y1884D01*
X3900Y1884D02*
X3907Y1884D01*
X0Y1883D02*
X7Y1883D01*
X3900Y1883D02*
X3907Y1883D01*
X0Y1882D02*
X7Y1882D01*
X3900Y1882D02*
X3907Y1882D01*
X0Y1881D02*
X7Y1881D01*
X3900Y1881D02*
X3907Y1881D01*
X0Y1880D02*
X7Y1880D01*
X3900Y1880D02*
X3907Y1880D01*
X0Y1879D02*
X7Y1879D01*
X3900Y1879D02*
X3907Y1879D01*
X0Y1878D02*
X7Y1878D01*
X3900Y1878D02*
X3907Y1878D01*
X0Y1877D02*
X7Y1877D01*
X3900Y1877D02*
X3907Y1877D01*
X0Y1876D02*
X7Y1876D01*
X3900Y1876D02*
X3907Y1876D01*
X0Y1875D02*
X7Y1875D01*
X3900Y1875D02*
X3907Y1875D01*
X0Y1874D02*
X7Y1874D01*
X3900Y1874D02*
X3907Y1874D01*
X0Y1873D02*
X7Y1873D01*
X3900Y1873D02*
X3907Y1873D01*
X0Y1872D02*
X7Y1872D01*
X3900Y1872D02*
X3907Y1872D01*
X0Y1871D02*
X7Y1871D01*
X3900Y1871D02*
X3907Y1871D01*
X0Y1870D02*
X7Y1870D01*
X3900Y1870D02*
X3907Y1870D01*
X0Y1869D02*
X7Y1869D01*
X3900Y1869D02*
X3907Y1869D01*
X0Y1868D02*
X7Y1868D01*
X3900Y1868D02*
X3907Y1868D01*
X0Y1867D02*
X7Y1867D01*
X3900Y1867D02*
X3907Y1867D01*
X0Y1866D02*
X7Y1866D01*
X3900Y1866D02*
X3907Y1866D01*
X0Y1865D02*
X7Y1865D01*
X3900Y1865D02*
X3907Y1865D01*
X0Y1864D02*
X7Y1864D01*
X3900Y1864D02*
X3907Y1864D01*
X0Y1863D02*
X7Y1863D01*
X3900Y1863D02*
X3907Y1863D01*
X0Y1862D02*
X7Y1862D01*
X3900Y1862D02*
X3907Y1862D01*
X0Y1861D02*
X7Y1861D01*
X3900Y1861D02*
X3907Y1861D01*
X0Y1860D02*
X7Y1860D01*
X3900Y1860D02*
X3907Y1860D01*
X0Y1859D02*
X7Y1859D01*
X3900Y1859D02*
X3907Y1859D01*
X0Y1858D02*
X7Y1858D01*
X3900Y1858D02*
X3907Y1858D01*
X0Y1857D02*
X7Y1857D01*
X3900Y1857D02*
X3907Y1857D01*
X0Y1856D02*
X7Y1856D01*
X3900Y1856D02*
X3907Y1856D01*
X0Y1855D02*
X7Y1855D01*
X3900Y1855D02*
X3907Y1855D01*
X0Y1854D02*
X7Y1854D01*
X3900Y1854D02*
X3907Y1854D01*
X0Y1853D02*
X7Y1853D01*
X3900Y1853D02*
X3907Y1853D01*
X0Y1852D02*
X7Y1852D01*
X3900Y1852D02*
X3907Y1852D01*
X0Y1851D02*
X7Y1851D01*
X3900Y1851D02*
X3907Y1851D01*
X0Y1850D02*
X7Y1850D01*
X3900Y1850D02*
X3907Y1850D01*
X0Y1849D02*
X7Y1849D01*
X3900Y1849D02*
X3907Y1849D01*
X0Y1848D02*
X7Y1848D01*
X3900Y1848D02*
X3907Y1848D01*
X0Y1847D02*
X7Y1847D01*
X3900Y1847D02*
X3907Y1847D01*
X0Y1846D02*
X7Y1846D01*
X3900Y1846D02*
X3907Y1846D01*
X0Y1845D02*
X7Y1845D01*
X3900Y1845D02*
X3907Y1845D01*
X0Y1844D02*
X7Y1844D01*
X3900Y1844D02*
X3907Y1844D01*
X0Y1843D02*
X7Y1843D01*
X3900Y1843D02*
X3907Y1843D01*
X0Y1842D02*
X7Y1842D01*
X678Y1842D02*
X704Y1842D01*
X730Y1842D02*
X736Y1842D01*
X3900Y1842D02*
X3907Y1842D01*
X0Y1841D02*
X7Y1841D01*
X678Y1841D02*
X706Y1841D01*
X728Y1841D02*
X737Y1841D01*
X3900Y1841D02*
X3907Y1841D01*
X0Y1840D02*
X7Y1840D01*
X678Y1840D02*
X707Y1840D01*
X728Y1840D02*
X737Y1840D01*
X3900Y1840D02*
X3907Y1840D01*
X0Y1839D02*
X7Y1839D01*
X678Y1839D02*
X708Y1839D01*
X728Y1839D02*
X737Y1839D01*
X3900Y1839D02*
X3907Y1839D01*
X0Y1838D02*
X7Y1838D01*
X678Y1838D02*
X709Y1838D01*
X728Y1838D02*
X737Y1838D01*
X3900Y1838D02*
X3907Y1838D01*
X0Y1837D02*
X7Y1837D01*
X678Y1837D02*
X710Y1837D01*
X728Y1837D02*
X737Y1837D01*
X3900Y1837D02*
X3907Y1837D01*
X0Y1836D02*
X7Y1836D01*
X678Y1836D02*
X710Y1836D01*
X728Y1836D02*
X736Y1836D01*
X3900Y1836D02*
X3907Y1836D01*
X0Y1835D02*
X7Y1835D01*
X678Y1835D02*
X684Y1835D01*
X703Y1835D02*
X711Y1835D01*
X728Y1835D02*
X734Y1835D01*
X3900Y1835D02*
X3907Y1835D01*
X0Y1834D02*
X7Y1834D01*
X678Y1834D02*
X684Y1834D01*
X705Y1834D02*
X711Y1834D01*
X728Y1834D02*
X734Y1834D01*
X3900Y1834D02*
X3907Y1834D01*
X0Y1833D02*
X7Y1833D01*
X678Y1833D02*
X684Y1833D01*
X705Y1833D02*
X711Y1833D01*
X728Y1833D02*
X734Y1833D01*
X3900Y1833D02*
X3907Y1833D01*
X0Y1832D02*
X7Y1832D01*
X678Y1832D02*
X684Y1832D01*
X705Y1832D02*
X711Y1832D01*
X728Y1832D02*
X734Y1832D01*
X3900Y1832D02*
X3907Y1832D01*
X0Y1831D02*
X7Y1831D01*
X678Y1831D02*
X684Y1831D01*
X705Y1831D02*
X711Y1831D01*
X728Y1831D02*
X734Y1831D01*
X3900Y1831D02*
X3907Y1831D01*
X0Y1830D02*
X7Y1830D01*
X678Y1830D02*
X684Y1830D01*
X705Y1830D02*
X711Y1830D01*
X728Y1830D02*
X734Y1830D01*
X3900Y1830D02*
X3907Y1830D01*
X0Y1829D02*
X7Y1829D01*
X678Y1829D02*
X684Y1829D01*
X705Y1829D02*
X711Y1829D01*
X728Y1829D02*
X734Y1829D01*
X3900Y1829D02*
X3907Y1829D01*
X0Y1828D02*
X7Y1828D01*
X678Y1828D02*
X684Y1828D01*
X705Y1828D02*
X711Y1828D01*
X728Y1828D02*
X734Y1828D01*
X3900Y1828D02*
X3907Y1828D01*
X0Y1827D02*
X7Y1827D01*
X678Y1827D02*
X684Y1827D01*
X705Y1827D02*
X711Y1827D01*
X728Y1827D02*
X734Y1827D01*
X3900Y1827D02*
X3907Y1827D01*
X0Y1826D02*
X7Y1826D01*
X678Y1826D02*
X684Y1826D01*
X704Y1826D02*
X711Y1826D01*
X728Y1826D02*
X734Y1826D01*
X3900Y1826D02*
X3907Y1826D01*
X0Y1825D02*
X7Y1825D01*
X678Y1825D02*
X684Y1825D01*
X703Y1825D02*
X711Y1825D01*
X728Y1825D02*
X734Y1825D01*
X3900Y1825D02*
X3907Y1825D01*
X0Y1824D02*
X7Y1824D01*
X678Y1824D02*
X710Y1824D01*
X728Y1824D02*
X734Y1824D01*
X3900Y1824D02*
X3907Y1824D01*
X0Y1823D02*
X7Y1823D01*
X678Y1823D02*
X710Y1823D01*
X728Y1823D02*
X734Y1823D01*
X3900Y1823D02*
X3907Y1823D01*
X0Y1822D02*
X7Y1822D01*
X543Y1822D02*
X610Y1822D01*
X678Y1822D02*
X709Y1822D01*
X728Y1822D02*
X734Y1822D01*
X811Y1822D02*
X858Y1822D01*
X3900Y1822D02*
X3907Y1822D01*
X0Y1821D02*
X7Y1821D01*
X543Y1821D02*
X610Y1821D01*
X678Y1821D02*
X708Y1821D01*
X728Y1821D02*
X734Y1821D01*
X811Y1821D02*
X858Y1821D01*
X3900Y1821D02*
X3907Y1821D01*
X0Y1820D02*
X7Y1820D01*
X544Y1820D02*
X610Y1820D01*
X678Y1820D02*
X707Y1820D01*
X728Y1820D02*
X734Y1820D01*
X811Y1820D02*
X858Y1820D01*
X3900Y1820D02*
X3907Y1820D01*
X0Y1819D02*
X7Y1819D01*
X544Y1819D02*
X610Y1819D01*
X678Y1819D02*
X705Y1819D01*
X728Y1819D02*
X734Y1819D01*
X811Y1819D02*
X858Y1819D01*
X3900Y1819D02*
X3907Y1819D01*
X0Y1818D02*
X7Y1818D01*
X544Y1818D02*
X610Y1818D01*
X678Y1818D02*
X703Y1818D01*
X728Y1818D02*
X734Y1818D01*
X811Y1818D02*
X858Y1818D01*
X3900Y1818D02*
X3907Y1818D01*
X0Y1817D02*
X7Y1817D01*
X544Y1817D02*
X610Y1817D01*
X678Y1817D02*
X684Y1817D01*
X690Y1817D02*
X697Y1817D01*
X728Y1817D02*
X734Y1817D01*
X811Y1817D02*
X858Y1817D01*
X3900Y1817D02*
X3907Y1817D01*
X0Y1816D02*
X7Y1816D01*
X544Y1816D02*
X610Y1816D01*
X678Y1816D02*
X684Y1816D01*
X690Y1816D02*
X698Y1816D01*
X728Y1816D02*
X734Y1816D01*
X811Y1816D02*
X858Y1816D01*
X3900Y1816D02*
X3907Y1816D01*
X0Y1815D02*
X7Y1815D01*
X544Y1815D02*
X610Y1815D01*
X678Y1815D02*
X684Y1815D01*
X691Y1815D02*
X698Y1815D01*
X728Y1815D02*
X734Y1815D01*
X811Y1815D02*
X858Y1815D01*
X3900Y1815D02*
X3907Y1815D01*
X0Y1814D02*
X7Y1814D01*
X543Y1814D02*
X610Y1814D01*
X678Y1814D02*
X684Y1814D01*
X692Y1814D02*
X699Y1814D01*
X728Y1814D02*
X734Y1814D01*
X811Y1814D02*
X858Y1814D01*
X3900Y1814D02*
X3907Y1814D01*
X0Y1813D02*
X7Y1813D01*
X543Y1813D02*
X610Y1813D01*
X678Y1813D02*
X684Y1813D01*
X692Y1813D02*
X699Y1813D01*
X728Y1813D02*
X759Y1813D01*
X811Y1813D02*
X858Y1813D01*
X3900Y1813D02*
X3907Y1813D01*
X0Y1812D02*
X7Y1812D01*
X678Y1812D02*
X684Y1812D01*
X693Y1812D02*
X700Y1812D01*
X728Y1812D02*
X760Y1812D01*
X3900Y1812D02*
X3907Y1812D01*
X0Y1811D02*
X7Y1811D01*
X678Y1811D02*
X684Y1811D01*
X693Y1811D02*
X701Y1811D01*
X728Y1811D02*
X761Y1811D01*
X3900Y1811D02*
X3907Y1811D01*
X0Y1810D02*
X7Y1810D01*
X678Y1810D02*
X684Y1810D01*
X694Y1810D02*
X701Y1810D01*
X728Y1810D02*
X761Y1810D01*
X3900Y1810D02*
X3907Y1810D01*
X0Y1809D02*
X7Y1809D01*
X678Y1809D02*
X684Y1809D01*
X695Y1809D02*
X702Y1809D01*
X728Y1809D02*
X761Y1809D01*
X3900Y1809D02*
X3907Y1809D01*
X0Y1808D02*
X7Y1808D01*
X678Y1808D02*
X684Y1808D01*
X695Y1808D02*
X702Y1808D01*
X728Y1808D02*
X761Y1808D01*
X3900Y1808D02*
X3907Y1808D01*
X0Y1807D02*
X7Y1807D01*
X678Y1807D02*
X684Y1807D01*
X696Y1807D02*
X703Y1807D01*
X728Y1807D02*
X761Y1807D01*
X3900Y1807D02*
X3907Y1807D01*
X0Y1806D02*
X7Y1806D01*
X678Y1806D02*
X684Y1806D01*
X696Y1806D02*
X704Y1806D01*
X728Y1806D02*
X734Y1806D01*
X755Y1806D02*
X761Y1806D01*
X3900Y1806D02*
X3907Y1806D01*
X0Y1805D02*
X7Y1805D01*
X678Y1805D02*
X684Y1805D01*
X697Y1805D02*
X704Y1805D01*
X728Y1805D02*
X734Y1805D01*
X755Y1805D02*
X761Y1805D01*
X3900Y1805D02*
X3907Y1805D01*
X0Y1804D02*
X7Y1804D01*
X678Y1804D02*
X684Y1804D01*
X697Y1804D02*
X705Y1804D01*
X728Y1804D02*
X734Y1804D01*
X755Y1804D02*
X761Y1804D01*
X3900Y1804D02*
X3907Y1804D01*
X0Y1803D02*
X7Y1803D01*
X678Y1803D02*
X684Y1803D01*
X698Y1803D02*
X705Y1803D01*
X728Y1803D02*
X734Y1803D01*
X755Y1803D02*
X761Y1803D01*
X3900Y1803D02*
X3907Y1803D01*
X0Y1802D02*
X7Y1802D01*
X678Y1802D02*
X684Y1802D01*
X699Y1802D02*
X706Y1802D01*
X728Y1802D02*
X734Y1802D01*
X755Y1802D02*
X761Y1802D01*
X3900Y1802D02*
X3907Y1802D01*
X0Y1801D02*
X7Y1801D01*
X678Y1801D02*
X684Y1801D01*
X699Y1801D02*
X706Y1801D01*
X728Y1801D02*
X734Y1801D01*
X755Y1801D02*
X761Y1801D01*
X3900Y1801D02*
X3907Y1801D01*
X0Y1800D02*
X7Y1800D01*
X678Y1800D02*
X684Y1800D01*
X700Y1800D02*
X707Y1800D01*
X728Y1800D02*
X734Y1800D01*
X755Y1800D02*
X761Y1800D01*
X3900Y1800D02*
X3907Y1800D01*
X0Y1799D02*
X7Y1799D01*
X678Y1799D02*
X684Y1799D01*
X700Y1799D02*
X708Y1799D01*
X728Y1799D02*
X734Y1799D01*
X755Y1799D02*
X761Y1799D01*
X3900Y1799D02*
X3907Y1799D01*
X0Y1798D02*
X7Y1798D01*
X678Y1798D02*
X684Y1798D01*
X701Y1798D02*
X708Y1798D01*
X728Y1798D02*
X734Y1798D01*
X755Y1798D02*
X761Y1798D01*
X3900Y1798D02*
X3907Y1798D01*
X0Y1797D02*
X7Y1797D01*
X678Y1797D02*
X684Y1797D01*
X702Y1797D02*
X709Y1797D01*
X728Y1797D02*
X734Y1797D01*
X755Y1797D02*
X761Y1797D01*
X3900Y1797D02*
X3907Y1797D01*
X0Y1796D02*
X7Y1796D01*
X678Y1796D02*
X684Y1796D01*
X702Y1796D02*
X709Y1796D01*
X728Y1796D02*
X734Y1796D01*
X755Y1796D02*
X761Y1796D01*
X3900Y1796D02*
X3907Y1796D01*
X0Y1795D02*
X7Y1795D01*
X678Y1795D02*
X684Y1795D01*
X703Y1795D02*
X710Y1795D01*
X728Y1795D02*
X761Y1795D01*
X3900Y1795D02*
X3907Y1795D01*
X0Y1794D02*
X7Y1794D01*
X678Y1794D02*
X684Y1794D01*
X703Y1794D02*
X711Y1794D01*
X728Y1794D02*
X761Y1794D01*
X1208Y1794D02*
X1227Y1794D01*
X3900Y1794D02*
X3907Y1794D01*
X0Y1793D02*
X7Y1793D01*
X678Y1793D02*
X684Y1793D01*
X704Y1793D02*
X711Y1793D01*
X728Y1793D02*
X761Y1793D01*
X1206Y1793D02*
X1228Y1793D01*
X3900Y1793D02*
X3907Y1793D01*
X0Y1792D02*
X7Y1792D01*
X678Y1792D02*
X684Y1792D01*
X705Y1792D02*
X711Y1792D01*
X728Y1792D02*
X761Y1792D01*
X1205Y1792D02*
X1229Y1792D01*
X3900Y1792D02*
X3907Y1792D01*
X0Y1791D02*
X7Y1791D01*
X678Y1791D02*
X684Y1791D01*
X705Y1791D02*
X711Y1791D01*
X728Y1791D02*
X761Y1791D01*
X1204Y1791D02*
X1229Y1791D01*
X3900Y1791D02*
X3907Y1791D01*
X0Y1790D02*
X7Y1790D01*
X678Y1790D02*
X683Y1790D01*
X706Y1790D02*
X711Y1790D01*
X728Y1790D02*
X761Y1790D01*
X1203Y1790D02*
X1229Y1790D01*
X3900Y1790D02*
X3907Y1790D01*
X0Y1789D02*
X7Y1789D01*
X679Y1789D02*
X682Y1789D01*
X707Y1789D02*
X710Y1789D01*
X729Y1789D02*
X760Y1789D01*
X1202Y1789D02*
X1228Y1789D01*
X3900Y1789D02*
X3907Y1789D01*
X0Y1788D02*
X7Y1788D01*
X1201Y1788D02*
X1227Y1788D01*
X3900Y1788D02*
X3907Y1788D01*
X0Y1787D02*
X7Y1787D01*
X1200Y1787D02*
X1209Y1787D01*
X3900Y1787D02*
X3907Y1787D01*
X0Y1786D02*
X7Y1786D01*
X1199Y1786D02*
X1208Y1786D01*
X3900Y1786D02*
X3907Y1786D01*
X0Y1785D02*
X7Y1785D01*
X1199Y1785D02*
X1206Y1785D01*
X3900Y1785D02*
X3907Y1785D01*
X0Y1784D02*
X7Y1784D01*
X1199Y1784D02*
X1205Y1784D01*
X3900Y1784D02*
X3907Y1784D01*
X0Y1783D02*
X7Y1783D01*
X1199Y1783D02*
X1205Y1783D01*
X3900Y1783D02*
X3907Y1783D01*
X0Y1782D02*
X7Y1782D01*
X1199Y1782D02*
X1205Y1782D01*
X3900Y1782D02*
X3907Y1782D01*
X0Y1781D02*
X7Y1781D01*
X1199Y1781D02*
X1205Y1781D01*
X3900Y1781D02*
X3907Y1781D01*
X0Y1780D02*
X7Y1780D01*
X1199Y1780D02*
X1205Y1780D01*
X3900Y1780D02*
X3907Y1780D01*
X0Y1779D02*
X7Y1779D01*
X1100Y1779D02*
X1132Y1779D01*
X1150Y1779D02*
X1173Y1779D01*
X1199Y1779D02*
X1205Y1779D01*
X1250Y1779D02*
X1253Y1779D01*
X1261Y1779D02*
X1273Y1779D01*
X1304Y1779D02*
X1328Y1779D01*
X1378Y1779D02*
X1381Y1779D01*
X1408Y1779D02*
X1420Y1779D01*
X1428Y1779D02*
X1432Y1779D01*
X1501Y1779D02*
X1504Y1779D01*
X1529Y1779D02*
X1532Y1779D01*
X3900Y1779D02*
X3907Y1779D01*
X0Y1778D02*
X7Y1778D01*
X1099Y1778D02*
X1132Y1778D01*
X1149Y1778D02*
X1175Y1778D01*
X1199Y1778D02*
X1205Y1778D01*
X1249Y1778D02*
X1254Y1778D01*
X1259Y1778D02*
X1275Y1778D01*
X1303Y1778D02*
X1329Y1778D01*
X1377Y1778D02*
X1382Y1778D01*
X1407Y1778D02*
X1423Y1778D01*
X1427Y1778D02*
X1433Y1778D01*
X1500Y1778D02*
X1505Y1778D01*
X1528Y1778D02*
X1533Y1778D01*
X3900Y1778D02*
X3907Y1778D01*
X0Y1777D02*
X7Y1777D01*
X1098Y1777D02*
X1132Y1777D01*
X1148Y1777D02*
X1176Y1777D01*
X1199Y1777D02*
X1205Y1777D01*
X1249Y1777D02*
X1255Y1777D01*
X1258Y1777D02*
X1277Y1777D01*
X1303Y1777D02*
X1329Y1777D01*
X1377Y1777D02*
X1383Y1777D01*
X1405Y1777D02*
X1424Y1777D01*
X1427Y1777D02*
X1433Y1777D01*
X1500Y1777D02*
X1506Y1777D01*
X1527Y1777D02*
X1533Y1777D01*
X3900Y1777D02*
X3907Y1777D01*
X0Y1776D02*
X7Y1776D01*
X1098Y1776D02*
X1132Y1776D01*
X1148Y1776D02*
X1177Y1776D01*
X1199Y1776D02*
X1205Y1776D01*
X1211Y1776D02*
X1223Y1776D01*
X1249Y1776D02*
X1255Y1776D01*
X1257Y1776D02*
X1278Y1776D01*
X1302Y1776D02*
X1329Y1776D01*
X1377Y1776D02*
X1383Y1776D01*
X1404Y1776D02*
X1425Y1776D01*
X1427Y1776D02*
X1433Y1776D01*
X1500Y1776D02*
X1506Y1776D01*
X1527Y1776D02*
X1533Y1776D01*
X3900Y1776D02*
X3907Y1776D01*
X0Y1775D02*
X7Y1775D01*
X1098Y1775D02*
X1132Y1775D01*
X1149Y1775D02*
X1179Y1775D01*
X1199Y1775D02*
X1205Y1775D01*
X1209Y1775D02*
X1225Y1775D01*
X1249Y1775D02*
X1279Y1775D01*
X1303Y1775D02*
X1329Y1775D01*
X1377Y1775D02*
X1383Y1775D01*
X1403Y1775D02*
X1433Y1775D01*
X1500Y1775D02*
X1506Y1775D01*
X1527Y1775D02*
X1533Y1775D01*
X3900Y1775D02*
X3907Y1775D01*
X0Y1774D02*
X7Y1774D01*
X1099Y1774D02*
X1132Y1774D01*
X1149Y1774D02*
X1180Y1774D01*
X1199Y1774D02*
X1205Y1774D01*
X1208Y1774D02*
X1226Y1774D01*
X1249Y1774D02*
X1280Y1774D01*
X1303Y1774D02*
X1328Y1774D01*
X1377Y1774D02*
X1383Y1774D01*
X1402Y1774D02*
X1433Y1774D01*
X1500Y1774D02*
X1506Y1774D01*
X1527Y1774D02*
X1533Y1774D01*
X3900Y1774D02*
X3907Y1774D01*
X0Y1773D02*
X7Y1773D01*
X1100Y1773D02*
X1132Y1773D01*
X1151Y1773D02*
X1180Y1773D01*
X1199Y1773D02*
X1205Y1773D01*
X1207Y1773D02*
X1228Y1773D01*
X1249Y1773D02*
X1281Y1773D01*
X1305Y1773D02*
X1327Y1773D01*
X1377Y1773D02*
X1383Y1773D01*
X1401Y1773D02*
X1433Y1773D01*
X1500Y1773D02*
X1506Y1773D01*
X1527Y1773D02*
X1533Y1773D01*
X3900Y1773D02*
X3907Y1773D01*
X0Y1772D02*
X7Y1772D01*
X1126Y1772D02*
X1132Y1772D01*
X1172Y1772D02*
X1181Y1772D01*
X1199Y1772D02*
X1229Y1772D01*
X1249Y1772D02*
X1262Y1772D01*
X1273Y1772D02*
X1281Y1772D01*
X1313Y1772D02*
X1319Y1772D01*
X1377Y1772D02*
X1383Y1772D01*
X1401Y1772D02*
X1409Y1772D01*
X1420Y1772D02*
X1433Y1772D01*
X1500Y1772D02*
X1506Y1772D01*
X1527Y1772D02*
X1533Y1772D01*
X3900Y1772D02*
X3907Y1772D01*
X0Y1771D02*
X7Y1771D01*
X1126Y1771D02*
X1132Y1771D01*
X1173Y1771D02*
X1181Y1771D01*
X1199Y1771D02*
X1230Y1771D01*
X1249Y1771D02*
X1261Y1771D01*
X1274Y1771D02*
X1282Y1771D01*
X1313Y1771D02*
X1319Y1771D01*
X1377Y1771D02*
X1383Y1771D01*
X1400Y1771D02*
X1408Y1771D01*
X1421Y1771D02*
X1433Y1771D01*
X1500Y1771D02*
X1506Y1771D01*
X1527Y1771D02*
X1533Y1771D01*
X3900Y1771D02*
X3907Y1771D01*
X0Y1770D02*
X7Y1770D01*
X1126Y1770D02*
X1132Y1770D01*
X1175Y1770D02*
X1182Y1770D01*
X1199Y1770D02*
X1230Y1770D01*
X1249Y1770D02*
X1260Y1770D01*
X1275Y1770D02*
X1282Y1770D01*
X1313Y1770D02*
X1319Y1770D01*
X1377Y1770D02*
X1383Y1770D01*
X1400Y1770D02*
X1407Y1770D01*
X1422Y1770D02*
X1433Y1770D01*
X1500Y1770D02*
X1506Y1770D01*
X1527Y1770D02*
X1533Y1770D01*
X3900Y1770D02*
X3907Y1770D01*
X0Y1769D02*
X7Y1769D01*
X1126Y1769D02*
X1132Y1769D01*
X1175Y1769D02*
X1182Y1769D01*
X1199Y1769D02*
X1212Y1769D01*
X1223Y1769D02*
X1231Y1769D01*
X1249Y1769D02*
X1259Y1769D01*
X1276Y1769D02*
X1282Y1769D01*
X1313Y1769D02*
X1319Y1769D01*
X1377Y1769D02*
X1383Y1769D01*
X1400Y1769D02*
X1406Y1769D01*
X1423Y1769D02*
X1433Y1769D01*
X1500Y1769D02*
X1506Y1769D01*
X1527Y1769D02*
X1533Y1769D01*
X3900Y1769D02*
X3907Y1769D01*
X0Y1768D02*
X7Y1768D01*
X1126Y1768D02*
X1132Y1768D01*
X1176Y1768D02*
X1182Y1768D01*
X1199Y1768D02*
X1211Y1768D01*
X1224Y1768D02*
X1232Y1768D01*
X1249Y1768D02*
X1257Y1768D01*
X1276Y1768D02*
X1282Y1768D01*
X1313Y1768D02*
X1319Y1768D01*
X1377Y1768D02*
X1383Y1768D01*
X1399Y1768D02*
X1406Y1768D01*
X1424Y1768D02*
X1433Y1768D01*
X1500Y1768D02*
X1506Y1768D01*
X1527Y1768D02*
X1533Y1768D01*
X3900Y1768D02*
X3907Y1768D01*
X0Y1767D02*
X7Y1767D01*
X1126Y1767D02*
X1132Y1767D01*
X1176Y1767D02*
X1182Y1767D01*
X1199Y1767D02*
X1210Y1767D01*
X1225Y1767D02*
X1232Y1767D01*
X1249Y1767D02*
X1256Y1767D01*
X1276Y1767D02*
X1282Y1767D01*
X1313Y1767D02*
X1319Y1767D01*
X1377Y1767D02*
X1383Y1767D01*
X1399Y1767D02*
X1405Y1767D01*
X1426Y1767D02*
X1433Y1767D01*
X1500Y1767D02*
X1506Y1767D01*
X1527Y1767D02*
X1533Y1767D01*
X3900Y1767D02*
X3907Y1767D01*
X0Y1766D02*
X7Y1766D01*
X1126Y1766D02*
X1132Y1766D01*
X1176Y1766D02*
X1182Y1766D01*
X1199Y1766D02*
X1208Y1766D01*
X1226Y1766D02*
X1232Y1766D01*
X1249Y1766D02*
X1255Y1766D01*
X1276Y1766D02*
X1282Y1766D01*
X1313Y1766D02*
X1319Y1766D01*
X1377Y1766D02*
X1383Y1766D01*
X1399Y1766D02*
X1405Y1766D01*
X1426Y1766D02*
X1433Y1766D01*
X1500Y1766D02*
X1506Y1766D01*
X1527Y1766D02*
X1533Y1766D01*
X3900Y1766D02*
X3907Y1766D01*
X0Y1765D02*
X7Y1765D01*
X1126Y1765D02*
X1132Y1765D01*
X1151Y1765D02*
X1182Y1765D01*
X1199Y1765D02*
X1207Y1765D01*
X1226Y1765D02*
X1232Y1765D01*
X1249Y1765D02*
X1255Y1765D01*
X1276Y1765D02*
X1282Y1765D01*
X1313Y1765D02*
X1319Y1765D01*
X1377Y1765D02*
X1383Y1765D01*
X1399Y1765D02*
X1405Y1765D01*
X1427Y1765D02*
X1433Y1765D01*
X1500Y1765D02*
X1506Y1765D01*
X1527Y1765D02*
X1533Y1765D01*
X3900Y1765D02*
X3907Y1765D01*
X0Y1764D02*
X7Y1764D01*
X1126Y1764D02*
X1132Y1764D01*
X1149Y1764D02*
X1182Y1764D01*
X1199Y1764D02*
X1206Y1764D01*
X1226Y1764D02*
X1232Y1764D01*
X1249Y1764D02*
X1255Y1764D01*
X1276Y1764D02*
X1282Y1764D01*
X1313Y1764D02*
X1319Y1764D01*
X1377Y1764D02*
X1383Y1764D01*
X1399Y1764D02*
X1405Y1764D01*
X1427Y1764D02*
X1433Y1764D01*
X1500Y1764D02*
X1506Y1764D01*
X1527Y1764D02*
X1533Y1764D01*
X3900Y1764D02*
X3907Y1764D01*
X0Y1763D02*
X7Y1763D01*
X1126Y1763D02*
X1132Y1763D01*
X1149Y1763D02*
X1182Y1763D01*
X1199Y1763D02*
X1205Y1763D01*
X1226Y1763D02*
X1232Y1763D01*
X1249Y1763D02*
X1255Y1763D01*
X1276Y1763D02*
X1282Y1763D01*
X1313Y1763D02*
X1319Y1763D01*
X1377Y1763D02*
X1383Y1763D01*
X1399Y1763D02*
X1405Y1763D01*
X1427Y1763D02*
X1433Y1763D01*
X1500Y1763D02*
X1506Y1763D01*
X1527Y1763D02*
X1533Y1763D01*
X3900Y1763D02*
X3907Y1763D01*
X0Y1762D02*
X7Y1762D01*
X1126Y1762D02*
X1132Y1762D01*
X1148Y1762D02*
X1182Y1762D01*
X1199Y1762D02*
X1205Y1762D01*
X1226Y1762D02*
X1232Y1762D01*
X1249Y1762D02*
X1255Y1762D01*
X1276Y1762D02*
X1282Y1762D01*
X1313Y1762D02*
X1319Y1762D01*
X1377Y1762D02*
X1383Y1762D01*
X1399Y1762D02*
X1405Y1762D01*
X1427Y1762D02*
X1433Y1762D01*
X1500Y1762D02*
X1506Y1762D01*
X1527Y1762D02*
X1533Y1762D01*
X3900Y1762D02*
X3907Y1762D01*
X0Y1761D02*
X7Y1761D01*
X1126Y1761D02*
X1132Y1761D01*
X1148Y1761D02*
X1182Y1761D01*
X1199Y1761D02*
X1205Y1761D01*
X1226Y1761D02*
X1232Y1761D01*
X1249Y1761D02*
X1255Y1761D01*
X1276Y1761D02*
X1282Y1761D01*
X1313Y1761D02*
X1319Y1761D01*
X1377Y1761D02*
X1383Y1761D01*
X1399Y1761D02*
X1405Y1761D01*
X1427Y1761D02*
X1433Y1761D01*
X1500Y1761D02*
X1506Y1761D01*
X1527Y1761D02*
X1533Y1761D01*
X3900Y1761D02*
X3907Y1761D01*
X0Y1760D02*
X7Y1760D01*
X1126Y1760D02*
X1132Y1760D01*
X1148Y1760D02*
X1182Y1760D01*
X1199Y1760D02*
X1205Y1760D01*
X1226Y1760D02*
X1232Y1760D01*
X1249Y1760D02*
X1255Y1760D01*
X1276Y1760D02*
X1282Y1760D01*
X1313Y1760D02*
X1319Y1760D01*
X1377Y1760D02*
X1383Y1760D01*
X1399Y1760D02*
X1405Y1760D01*
X1427Y1760D02*
X1433Y1760D01*
X1500Y1760D02*
X1506Y1760D01*
X1527Y1760D02*
X1533Y1760D01*
X3900Y1760D02*
X3907Y1760D01*
X0Y1759D02*
X7Y1759D01*
X1126Y1759D02*
X1132Y1759D01*
X1148Y1759D02*
X1182Y1759D01*
X1199Y1759D02*
X1205Y1759D01*
X1226Y1759D02*
X1232Y1759D01*
X1249Y1759D02*
X1255Y1759D01*
X1276Y1759D02*
X1282Y1759D01*
X1313Y1759D02*
X1319Y1759D01*
X1377Y1759D02*
X1383Y1759D01*
X1399Y1759D02*
X1405Y1759D01*
X1427Y1759D02*
X1433Y1759D01*
X1452Y1759D02*
X1481Y1759D01*
X1500Y1759D02*
X1506Y1759D01*
X1527Y1759D02*
X1533Y1759D01*
X3900Y1759D02*
X3907Y1759D01*
X0Y1758D02*
X7Y1758D01*
X1126Y1758D02*
X1132Y1758D01*
X1148Y1758D02*
X1155Y1758D01*
X1176Y1758D02*
X1182Y1758D01*
X1199Y1758D02*
X1205Y1758D01*
X1226Y1758D02*
X1232Y1758D01*
X1249Y1758D02*
X1255Y1758D01*
X1276Y1758D02*
X1282Y1758D01*
X1313Y1758D02*
X1319Y1758D01*
X1377Y1758D02*
X1383Y1758D01*
X1399Y1758D02*
X1405Y1758D01*
X1427Y1758D02*
X1433Y1758D01*
X1451Y1758D02*
X1482Y1758D01*
X1500Y1758D02*
X1506Y1758D01*
X1527Y1758D02*
X1533Y1758D01*
X3900Y1758D02*
X3907Y1758D01*
X0Y1757D02*
X7Y1757D01*
X1126Y1757D02*
X1132Y1757D01*
X1148Y1757D02*
X1154Y1757D01*
X1176Y1757D02*
X1182Y1757D01*
X1199Y1757D02*
X1205Y1757D01*
X1226Y1757D02*
X1232Y1757D01*
X1249Y1757D02*
X1255Y1757D01*
X1276Y1757D02*
X1282Y1757D01*
X1313Y1757D02*
X1319Y1757D01*
X1376Y1757D02*
X1383Y1757D01*
X1399Y1757D02*
X1405Y1757D01*
X1427Y1757D02*
X1433Y1757D01*
X1450Y1757D02*
X1483Y1757D01*
X1500Y1757D02*
X1506Y1757D01*
X1527Y1757D02*
X1533Y1757D01*
X3900Y1757D02*
X3907Y1757D01*
X0Y1756D02*
X7Y1756D01*
X1104Y1756D02*
X1132Y1756D01*
X1148Y1756D02*
X1154Y1756D01*
X1176Y1756D02*
X1182Y1756D01*
X1199Y1756D02*
X1205Y1756D01*
X1226Y1756D02*
X1232Y1756D01*
X1249Y1756D02*
X1255Y1756D01*
X1276Y1756D02*
X1282Y1756D01*
X1313Y1756D02*
X1319Y1756D01*
X1352Y1756D02*
X1353Y1756D01*
X1375Y1756D02*
X1383Y1756D01*
X1399Y1756D02*
X1405Y1756D01*
X1427Y1756D02*
X1433Y1756D01*
X1450Y1756D02*
X1483Y1756D01*
X1500Y1756D02*
X1533Y1756D01*
X3900Y1756D02*
X3907Y1756D01*
X0Y1755D02*
X7Y1755D01*
X1101Y1755D02*
X1132Y1755D01*
X1148Y1755D02*
X1154Y1755D01*
X1176Y1755D02*
X1182Y1755D01*
X1199Y1755D02*
X1205Y1755D01*
X1226Y1755D02*
X1232Y1755D01*
X1249Y1755D02*
X1255Y1755D01*
X1276Y1755D02*
X1282Y1755D01*
X1313Y1755D02*
X1319Y1755D01*
X1350Y1755D02*
X1354Y1755D01*
X1374Y1755D02*
X1383Y1755D01*
X1399Y1755D02*
X1405Y1755D01*
X1427Y1755D02*
X1433Y1755D01*
X1450Y1755D02*
X1483Y1755D01*
X1500Y1755D02*
X1533Y1755D01*
X3900Y1755D02*
X3907Y1755D01*
X0Y1754D02*
X7Y1754D01*
X1100Y1754D02*
X1131Y1754D01*
X1148Y1754D02*
X1154Y1754D01*
X1176Y1754D02*
X1182Y1754D01*
X1199Y1754D02*
X1205Y1754D01*
X1226Y1754D02*
X1232Y1754D01*
X1249Y1754D02*
X1255Y1754D01*
X1276Y1754D02*
X1282Y1754D01*
X1313Y1754D02*
X1319Y1754D01*
X1349Y1754D02*
X1355Y1754D01*
X1373Y1754D02*
X1383Y1754D01*
X1399Y1754D02*
X1405Y1754D01*
X1426Y1754D02*
X1433Y1754D01*
X1450Y1754D02*
X1483Y1754D01*
X1500Y1754D02*
X1533Y1754D01*
X3900Y1754D02*
X3907Y1754D01*
X0Y1753D02*
X7Y1753D01*
X1099Y1753D02*
X1131Y1753D01*
X1148Y1753D02*
X1154Y1753D01*
X1176Y1753D02*
X1182Y1753D01*
X1199Y1753D02*
X1206Y1753D01*
X1226Y1753D02*
X1232Y1753D01*
X1249Y1753D02*
X1256Y1753D01*
X1276Y1753D02*
X1282Y1753D01*
X1313Y1753D02*
X1319Y1753D01*
X1349Y1753D02*
X1355Y1753D01*
X1372Y1753D02*
X1383Y1753D01*
X1399Y1753D02*
X1405Y1753D01*
X1425Y1753D02*
X1433Y1753D01*
X1450Y1753D02*
X1483Y1753D01*
X1500Y1753D02*
X1533Y1753D01*
X3900Y1753D02*
X3907Y1753D01*
X0Y1752D02*
X7Y1752D01*
X1099Y1752D02*
X1130Y1752D01*
X1148Y1752D02*
X1155Y1752D01*
X1176Y1752D02*
X1182Y1752D01*
X1199Y1752D02*
X1207Y1752D01*
X1226Y1752D02*
X1232Y1752D01*
X1249Y1752D02*
X1258Y1752D01*
X1276Y1752D02*
X1282Y1752D01*
X1313Y1752D02*
X1319Y1752D01*
X1349Y1752D02*
X1355Y1752D01*
X1371Y1752D02*
X1383Y1752D01*
X1399Y1752D02*
X1406Y1752D01*
X1424Y1752D02*
X1433Y1752D01*
X1450Y1752D02*
X1483Y1752D01*
X1500Y1752D02*
X1533Y1752D01*
X3900Y1752D02*
X3907Y1752D01*
X0Y1751D02*
X7Y1751D01*
X1098Y1751D02*
X1129Y1751D01*
X1149Y1751D02*
X1155Y1751D01*
X1175Y1751D02*
X1182Y1751D01*
X1199Y1751D02*
X1209Y1751D01*
X1226Y1751D02*
X1232Y1751D01*
X1249Y1751D02*
X1259Y1751D01*
X1276Y1751D02*
X1282Y1751D01*
X1313Y1751D02*
X1319Y1751D01*
X1349Y1751D02*
X1355Y1751D01*
X1369Y1751D02*
X1383Y1751D01*
X1400Y1751D02*
X1406Y1751D01*
X1423Y1751D02*
X1433Y1751D01*
X1450Y1751D02*
X1483Y1751D01*
X1500Y1751D02*
X1533Y1751D01*
X3900Y1751D02*
X3907Y1751D01*
X0Y1750D02*
X7Y1750D01*
X1098Y1750D02*
X1128Y1750D01*
X1149Y1750D02*
X1156Y1750D01*
X1174Y1750D02*
X1182Y1750D01*
X1199Y1750D02*
X1210Y1750D01*
X1225Y1750D02*
X1232Y1750D01*
X1249Y1750D02*
X1260Y1750D01*
X1275Y1750D02*
X1282Y1750D01*
X1313Y1750D02*
X1319Y1750D01*
X1349Y1750D02*
X1355Y1750D01*
X1368Y1750D02*
X1383Y1750D01*
X1400Y1750D02*
X1407Y1750D01*
X1422Y1750D02*
X1433Y1750D01*
X1451Y1750D02*
X1482Y1750D01*
X1500Y1750D02*
X1533Y1750D01*
X3900Y1750D02*
X3907Y1750D01*
X0Y1749D02*
X7Y1749D01*
X1098Y1749D02*
X1104Y1749D01*
X1149Y1749D02*
X1157Y1749D01*
X1173Y1749D02*
X1181Y1749D01*
X1199Y1749D02*
X1211Y1749D01*
X1224Y1749D02*
X1231Y1749D01*
X1249Y1749D02*
X1261Y1749D01*
X1274Y1749D02*
X1282Y1749D01*
X1313Y1749D02*
X1319Y1749D01*
X1349Y1749D02*
X1356Y1749D01*
X1367Y1749D02*
X1383Y1749D01*
X1400Y1749D02*
X1408Y1749D01*
X1421Y1749D02*
X1433Y1749D01*
X1500Y1749D02*
X1506Y1749D01*
X1527Y1749D02*
X1533Y1749D01*
X3900Y1749D02*
X3907Y1749D01*
X0Y1748D02*
X7Y1748D01*
X1098Y1748D02*
X1104Y1748D01*
X1150Y1748D02*
X1158Y1748D01*
X1172Y1748D02*
X1181Y1748D01*
X1199Y1748D02*
X1212Y1748D01*
X1222Y1748D02*
X1231Y1748D01*
X1249Y1748D02*
X1262Y1748D01*
X1273Y1748D02*
X1281Y1748D01*
X1313Y1748D02*
X1319Y1748D01*
X1350Y1748D02*
X1357Y1748D01*
X1366Y1748D02*
X1383Y1748D01*
X1401Y1748D02*
X1409Y1748D01*
X1420Y1748D02*
X1433Y1748D01*
X1500Y1748D02*
X1506Y1748D01*
X1527Y1748D02*
X1533Y1748D01*
X3900Y1748D02*
X3907Y1748D01*
X0Y1747D02*
X7Y1747D01*
X1098Y1747D02*
X1104Y1747D01*
X1150Y1747D02*
X1180Y1747D01*
X1199Y1747D02*
X1230Y1747D01*
X1249Y1747D02*
X1281Y1747D01*
X1313Y1747D02*
X1327Y1747D01*
X1350Y1747D02*
X1375Y1747D01*
X1377Y1747D02*
X1383Y1747D01*
X1401Y1747D02*
X1433Y1747D01*
X1500Y1747D02*
X1506Y1747D01*
X1527Y1747D02*
X1533Y1747D01*
X3900Y1747D02*
X3907Y1747D01*
X0Y1746D02*
X7Y1746D01*
X1098Y1746D02*
X1104Y1746D01*
X1151Y1746D02*
X1179Y1746D01*
X1199Y1746D02*
X1230Y1746D01*
X1249Y1746D02*
X1280Y1746D01*
X1313Y1746D02*
X1328Y1746D01*
X1350Y1746D02*
X1373Y1746D01*
X1377Y1746D02*
X1383Y1746D01*
X1402Y1746D02*
X1433Y1746D01*
X1500Y1746D02*
X1506Y1746D01*
X1527Y1746D02*
X1533Y1746D01*
X3900Y1746D02*
X3907Y1746D01*
X0Y1745D02*
X7Y1745D01*
X1098Y1745D02*
X1104Y1745D01*
X1152Y1745D02*
X1178Y1745D01*
X1199Y1745D02*
X1229Y1745D01*
X1249Y1745D02*
X1279Y1745D01*
X1313Y1745D02*
X1329Y1745D01*
X1351Y1745D02*
X1372Y1745D01*
X1377Y1745D02*
X1383Y1745D01*
X1403Y1745D02*
X1433Y1745D01*
X1500Y1745D02*
X1506Y1745D01*
X1527Y1745D02*
X1533Y1745D01*
X3900Y1745D02*
X3907Y1745D01*
X0Y1744D02*
X7Y1744D01*
X1098Y1744D02*
X1104Y1744D01*
X1153Y1744D02*
X1177Y1744D01*
X1199Y1744D02*
X1205Y1744D01*
X1207Y1744D02*
X1227Y1744D01*
X1249Y1744D02*
X1255Y1744D01*
X1257Y1744D02*
X1278Y1744D01*
X1313Y1744D02*
X1329Y1744D01*
X1352Y1744D02*
X1371Y1744D01*
X1377Y1744D02*
X1383Y1744D01*
X1404Y1744D02*
X1425Y1744D01*
X1427Y1744D02*
X1433Y1744D01*
X1500Y1744D02*
X1506Y1744D01*
X1527Y1744D02*
X1533Y1744D01*
X3900Y1744D02*
X3907Y1744D01*
X0Y1743D02*
X7Y1743D01*
X1098Y1743D02*
X1104Y1743D01*
X1154Y1743D02*
X1176Y1743D01*
X1199Y1743D02*
X1205Y1743D01*
X1208Y1743D02*
X1226Y1743D01*
X1249Y1743D02*
X1255Y1743D01*
X1258Y1743D02*
X1276Y1743D01*
X1313Y1743D02*
X1329Y1743D01*
X1353Y1743D02*
X1370Y1743D01*
X1377Y1743D02*
X1383Y1743D01*
X1405Y1743D02*
X1424Y1743D01*
X1427Y1743D02*
X1433Y1743D01*
X1500Y1743D02*
X1506Y1743D01*
X1527Y1743D02*
X1533Y1743D01*
X3900Y1743D02*
X3907Y1743D01*
X0Y1742D02*
X7Y1742D01*
X1098Y1742D02*
X1104Y1742D01*
X1156Y1742D02*
X1175Y1742D01*
X1199Y1742D02*
X1204Y1742D01*
X1210Y1742D02*
X1225Y1742D01*
X1249Y1742D02*
X1255Y1742D01*
X1260Y1742D02*
X1275Y1742D01*
X1313Y1742D02*
X1329Y1742D01*
X1354Y1742D02*
X1369Y1742D01*
X1377Y1742D02*
X1382Y1742D01*
X1407Y1742D02*
X1422Y1742D01*
X1427Y1742D02*
X1433Y1742D01*
X1500Y1742D02*
X1506Y1742D01*
X1527Y1742D02*
X1533Y1742D01*
X3900Y1742D02*
X3907Y1742D01*
X0Y1741D02*
X7Y1741D01*
X1098Y1741D02*
X1104Y1741D01*
X1158Y1741D02*
X1173Y1741D01*
X1200Y1741D02*
X1203Y1741D01*
X1211Y1741D02*
X1223Y1741D01*
X1249Y1741D02*
X1255Y1741D01*
X1262Y1741D02*
X1273Y1741D01*
X1314Y1741D02*
X1328Y1741D01*
X1356Y1741D02*
X1368Y1741D01*
X1378Y1741D02*
X1381Y1741D01*
X1409Y1741D02*
X1420Y1741D01*
X1427Y1741D02*
X1433Y1741D01*
X1500Y1741D02*
X1506Y1741D01*
X1527Y1741D02*
X1533Y1741D01*
X3900Y1741D02*
X3907Y1741D01*
X0Y1740D02*
X7Y1740D01*
X1098Y1740D02*
X1104Y1740D01*
X1249Y1740D02*
X1255Y1740D01*
X1427Y1740D02*
X1433Y1740D01*
X1500Y1740D02*
X1506Y1740D01*
X1527Y1740D02*
X1533Y1740D01*
X3900Y1740D02*
X3907Y1740D01*
X0Y1739D02*
X7Y1739D01*
X1098Y1739D02*
X1104Y1739D01*
X1249Y1739D02*
X1255Y1739D01*
X1427Y1739D02*
X1433Y1739D01*
X1500Y1739D02*
X1506Y1739D01*
X1527Y1739D02*
X1533Y1739D01*
X3900Y1739D02*
X3907Y1739D01*
X0Y1738D02*
X7Y1738D01*
X1098Y1738D02*
X1104Y1738D01*
X1249Y1738D02*
X1255Y1738D01*
X1427Y1738D02*
X1433Y1738D01*
X1500Y1738D02*
X1506Y1738D01*
X1527Y1738D02*
X1533Y1738D01*
X3900Y1738D02*
X3907Y1738D01*
X0Y1737D02*
X7Y1737D01*
X1098Y1737D02*
X1104Y1737D01*
X1249Y1737D02*
X1255Y1737D01*
X1427Y1737D02*
X1433Y1737D01*
X1500Y1737D02*
X1506Y1737D01*
X1527Y1737D02*
X1533Y1737D01*
X3900Y1737D02*
X3907Y1737D01*
X0Y1736D02*
X7Y1736D01*
X1098Y1736D02*
X1104Y1736D01*
X1249Y1736D02*
X1255Y1736D01*
X1427Y1736D02*
X1433Y1736D01*
X1500Y1736D02*
X1506Y1736D01*
X1527Y1736D02*
X1533Y1736D01*
X3900Y1736D02*
X3907Y1736D01*
X0Y1735D02*
X7Y1735D01*
X1098Y1735D02*
X1104Y1735D01*
X1249Y1735D02*
X1255Y1735D01*
X1427Y1735D02*
X1433Y1735D01*
X1500Y1735D02*
X1506Y1735D01*
X1527Y1735D02*
X1533Y1735D01*
X3900Y1735D02*
X3907Y1735D01*
X0Y1734D02*
X7Y1734D01*
X1098Y1734D02*
X1104Y1734D01*
X1249Y1734D02*
X1255Y1734D01*
X1427Y1734D02*
X1433Y1734D01*
X1500Y1734D02*
X1506Y1734D01*
X1527Y1734D02*
X1533Y1734D01*
X3900Y1734D02*
X3907Y1734D01*
X0Y1733D02*
X7Y1733D01*
X1098Y1733D02*
X1104Y1733D01*
X1249Y1733D02*
X1255Y1733D01*
X1427Y1733D02*
X1433Y1733D01*
X1500Y1733D02*
X1506Y1733D01*
X1527Y1733D02*
X1533Y1733D01*
X3900Y1733D02*
X3907Y1733D01*
X0Y1732D02*
X7Y1732D01*
X1098Y1732D02*
X1130Y1732D01*
X1249Y1732D02*
X1255Y1732D01*
X1314Y1732D02*
X1321Y1732D01*
X1427Y1732D02*
X1433Y1732D01*
X1500Y1732D02*
X1506Y1732D01*
X1527Y1732D02*
X1533Y1732D01*
X3900Y1732D02*
X3907Y1732D01*
X0Y1731D02*
X7Y1731D01*
X1098Y1731D02*
X1131Y1731D01*
X1249Y1731D02*
X1255Y1731D01*
X1313Y1731D02*
X1322Y1731D01*
X1427Y1731D02*
X1433Y1731D01*
X1500Y1731D02*
X1506Y1731D01*
X1527Y1731D02*
X1533Y1731D01*
X3900Y1731D02*
X3907Y1731D01*
X0Y1730D02*
X7Y1730D01*
X1099Y1730D02*
X1132Y1730D01*
X1249Y1730D02*
X1255Y1730D01*
X1313Y1730D02*
X1322Y1730D01*
X1427Y1730D02*
X1433Y1730D01*
X1500Y1730D02*
X1506Y1730D01*
X1527Y1730D02*
X1533Y1730D01*
X3900Y1730D02*
X3907Y1730D01*
X0Y1729D02*
X7Y1729D01*
X1099Y1729D02*
X1132Y1729D01*
X1249Y1729D02*
X1255Y1729D01*
X1313Y1729D02*
X1322Y1729D01*
X1427Y1729D02*
X1433Y1729D01*
X1500Y1729D02*
X1506Y1729D01*
X1527Y1729D02*
X1533Y1729D01*
X3900Y1729D02*
X3907Y1729D01*
X0Y1728D02*
X7Y1728D01*
X1100Y1728D02*
X1132Y1728D01*
X1249Y1728D02*
X1255Y1728D01*
X1313Y1728D02*
X1322Y1728D01*
X1427Y1728D02*
X1433Y1728D01*
X1500Y1728D02*
X1506Y1728D01*
X1528Y1728D02*
X1533Y1728D01*
X3900Y1728D02*
X3907Y1728D01*
X0Y1727D02*
X7Y1727D01*
X1101Y1727D02*
X1131Y1727D01*
X1250Y1727D02*
X1254Y1727D01*
X1313Y1727D02*
X1322Y1727D01*
X1428Y1727D02*
X1432Y1727D01*
X1501Y1727D02*
X1505Y1727D01*
X1528Y1727D02*
X1533Y1727D01*
X3900Y1727D02*
X3907Y1727D01*
X0Y1726D02*
X7Y1726D01*
X1103Y1726D02*
X1130Y1726D01*
X1251Y1726D02*
X1253Y1726D01*
X1313Y1726D02*
X1322Y1726D01*
X1429Y1726D02*
X1431Y1726D01*
X1502Y1726D02*
X1504Y1726D01*
X1529Y1726D02*
X1532Y1726D01*
X3900Y1726D02*
X3907Y1726D01*
X0Y1725D02*
X7Y1725D01*
X1313Y1725D02*
X1322Y1725D01*
X3900Y1725D02*
X3907Y1725D01*
X0Y1724D02*
X7Y1724D01*
X1314Y1724D02*
X1322Y1724D01*
X3900Y1724D02*
X3907Y1724D01*
X0Y1723D02*
X7Y1723D01*
X1315Y1723D02*
X1320Y1723D01*
X3900Y1723D02*
X3907Y1723D01*
X0Y1722D02*
X7Y1722D01*
X3900Y1722D02*
X3907Y1722D01*
X0Y1721D02*
X7Y1721D01*
X3900Y1721D02*
X3907Y1721D01*
X0Y1720D02*
X7Y1720D01*
X3900Y1720D02*
X3907Y1720D01*
X0Y1719D02*
X7Y1719D01*
X3900Y1719D02*
X3907Y1719D01*
X0Y1718D02*
X7Y1718D01*
X3900Y1718D02*
X3907Y1718D01*
X0Y1717D02*
X7Y1717D01*
X3900Y1717D02*
X3907Y1717D01*
X0Y1716D02*
X7Y1716D01*
X3900Y1716D02*
X3907Y1716D01*
X0Y1715D02*
X7Y1715D01*
X3900Y1715D02*
X3907Y1715D01*
X0Y1714D02*
X7Y1714D01*
X3900Y1714D02*
X3907Y1714D01*
X0Y1713D02*
X7Y1713D01*
X3900Y1713D02*
X3907Y1713D01*
X0Y1712D02*
X7Y1712D01*
X3900Y1712D02*
X3907Y1712D01*
X0Y1711D02*
X7Y1711D01*
X3900Y1711D02*
X3907Y1711D01*
X0Y1710D02*
X7Y1710D01*
X3900Y1710D02*
X3907Y1710D01*
X0Y1709D02*
X7Y1709D01*
X3900Y1709D02*
X3907Y1709D01*
X0Y1708D02*
X7Y1708D01*
X3900Y1708D02*
X3907Y1708D01*
X0Y1707D02*
X7Y1707D01*
X3900Y1707D02*
X3907Y1707D01*
X0Y1706D02*
X7Y1706D01*
X3900Y1706D02*
X3907Y1706D01*
X0Y1705D02*
X7Y1705D01*
X3900Y1705D02*
X3907Y1705D01*
X0Y1704D02*
X7Y1704D01*
X3900Y1704D02*
X3907Y1704D01*
X0Y1703D02*
X7Y1703D01*
X3900Y1703D02*
X3907Y1703D01*
X0Y1702D02*
X7Y1702D01*
X3900Y1702D02*
X3907Y1702D01*
X0Y1701D02*
X7Y1701D01*
X3900Y1701D02*
X3907Y1701D01*
X0Y1700D02*
X7Y1700D01*
X3900Y1700D02*
X3907Y1700D01*
X0Y1699D02*
X7Y1699D01*
X3900Y1699D02*
X3907Y1699D01*
X0Y1698D02*
X7Y1698D01*
X3900Y1698D02*
X3907Y1698D01*
X0Y1697D02*
X7Y1697D01*
X3900Y1697D02*
X3907Y1697D01*
X0Y1696D02*
X7Y1696D01*
X3900Y1696D02*
X3907Y1696D01*
X0Y1695D02*
X7Y1695D01*
X3900Y1695D02*
X3907Y1695D01*
X0Y1694D02*
X7Y1694D01*
X3900Y1694D02*
X3907Y1694D01*
X0Y1693D02*
X7Y1693D01*
X3900Y1693D02*
X3907Y1693D01*
X0Y1692D02*
X7Y1692D01*
X3900Y1692D02*
X3907Y1692D01*
X0Y1691D02*
X7Y1691D01*
X3900Y1691D02*
X3907Y1691D01*
X0Y1690D02*
X7Y1690D01*
X3900Y1690D02*
X3907Y1690D01*
X0Y1689D02*
X7Y1689D01*
X3900Y1689D02*
X3907Y1689D01*
X0Y1688D02*
X7Y1688D01*
X3900Y1688D02*
X3907Y1688D01*
X0Y1687D02*
X7Y1687D01*
X3900Y1687D02*
X3907Y1687D01*
X0Y1686D02*
X7Y1686D01*
X3900Y1686D02*
X3907Y1686D01*
X0Y1685D02*
X7Y1685D01*
X3900Y1685D02*
X3907Y1685D01*
X0Y1684D02*
X7Y1684D01*
X3900Y1684D02*
X3907Y1684D01*
X0Y1683D02*
X7Y1683D01*
X3900Y1683D02*
X3907Y1683D01*
X0Y1682D02*
X7Y1682D01*
X3900Y1682D02*
X3907Y1682D01*
X0Y1681D02*
X7Y1681D01*
X3900Y1681D02*
X3907Y1681D01*
X0Y1680D02*
X7Y1680D01*
X3900Y1680D02*
X3907Y1680D01*
X0Y1679D02*
X7Y1679D01*
X3900Y1679D02*
X3907Y1679D01*
X0Y1678D02*
X7Y1678D01*
X3900Y1678D02*
X3907Y1678D01*
X0Y1677D02*
X7Y1677D01*
X3900Y1677D02*
X3907Y1677D01*
X0Y1676D02*
X7Y1676D01*
X3900Y1676D02*
X3907Y1676D01*
X0Y1675D02*
X7Y1675D01*
X3900Y1675D02*
X3907Y1675D01*
X0Y1674D02*
X7Y1674D01*
X3900Y1674D02*
X3907Y1674D01*
X0Y1673D02*
X7Y1673D01*
X3900Y1673D02*
X3907Y1673D01*
X0Y1672D02*
X7Y1672D01*
X3900Y1672D02*
X3907Y1672D01*
X0Y1671D02*
X7Y1671D01*
X3900Y1671D02*
X3907Y1671D01*
X0Y1670D02*
X7Y1670D01*
X3900Y1670D02*
X3907Y1670D01*
X0Y1669D02*
X7Y1669D01*
X3900Y1669D02*
X3907Y1669D01*
X0Y1668D02*
X7Y1668D01*
X3900Y1668D02*
X3907Y1668D01*
X0Y1667D02*
X7Y1667D01*
X3900Y1667D02*
X3907Y1667D01*
X0Y1666D02*
X7Y1666D01*
X3900Y1666D02*
X3907Y1666D01*
X0Y1665D02*
X7Y1665D01*
X3900Y1665D02*
X3907Y1665D01*
X0Y1664D02*
X7Y1664D01*
X3900Y1664D02*
X3907Y1664D01*
X0Y1663D02*
X7Y1663D01*
X3900Y1663D02*
X3907Y1663D01*
X0Y1662D02*
X7Y1662D01*
X3900Y1662D02*
X3907Y1662D01*
X0Y1661D02*
X7Y1661D01*
X3900Y1661D02*
X3907Y1661D01*
X0Y1660D02*
X7Y1660D01*
X3900Y1660D02*
X3907Y1660D01*
X0Y1659D02*
X7Y1659D01*
X3900Y1659D02*
X3907Y1659D01*
X0Y1658D02*
X7Y1658D01*
X3900Y1658D02*
X3907Y1658D01*
X0Y1657D02*
X7Y1657D01*
X3900Y1657D02*
X3907Y1657D01*
X0Y1656D02*
X7Y1656D01*
X3900Y1656D02*
X3907Y1656D01*
X0Y1655D02*
X7Y1655D01*
X3900Y1655D02*
X3907Y1655D01*
X0Y1654D02*
X7Y1654D01*
X3900Y1654D02*
X3907Y1654D01*
X0Y1653D02*
X7Y1653D01*
X3900Y1653D02*
X3907Y1653D01*
X0Y1652D02*
X7Y1652D01*
X3900Y1652D02*
X3907Y1652D01*
X0Y1651D02*
X7Y1651D01*
X3900Y1651D02*
X3907Y1651D01*
X0Y1650D02*
X7Y1650D01*
X3900Y1650D02*
X3907Y1650D01*
X0Y1649D02*
X7Y1649D01*
X3900Y1649D02*
X3907Y1649D01*
X0Y1648D02*
X7Y1648D01*
X3900Y1648D02*
X3907Y1648D01*
X0Y1647D02*
X7Y1647D01*
X3900Y1647D02*
X3907Y1647D01*
X0Y1646D02*
X7Y1646D01*
X3900Y1646D02*
X3907Y1646D01*
X0Y1645D02*
X7Y1645D01*
X3900Y1645D02*
X3907Y1645D01*
X0Y1644D02*
X7Y1644D01*
X3900Y1644D02*
X3907Y1644D01*
X0Y1643D02*
X7Y1643D01*
X3900Y1643D02*
X3907Y1643D01*
X0Y1642D02*
X7Y1642D01*
X683Y1642D02*
X709Y1642D01*
X740Y1642D02*
X765Y1642D01*
X3900Y1642D02*
X3907Y1642D01*
X0Y1641D02*
X7Y1641D01*
X683Y1641D02*
X711Y1641D01*
X740Y1641D02*
X766Y1641D01*
X3900Y1641D02*
X3907Y1641D01*
X0Y1640D02*
X7Y1640D01*
X683Y1640D02*
X712Y1640D01*
X740Y1640D02*
X766Y1640D01*
X3900Y1640D02*
X3907Y1640D01*
X0Y1639D02*
X7Y1639D01*
X683Y1639D02*
X713Y1639D01*
X740Y1639D02*
X766Y1639D01*
X3900Y1639D02*
X3907Y1639D01*
X0Y1638D02*
X7Y1638D01*
X683Y1638D02*
X714Y1638D01*
X740Y1638D02*
X766Y1638D01*
X3900Y1638D02*
X3907Y1638D01*
X0Y1637D02*
X7Y1637D01*
X683Y1637D02*
X715Y1637D01*
X740Y1637D02*
X766Y1637D01*
X3900Y1637D02*
X3907Y1637D01*
X0Y1636D02*
X7Y1636D01*
X683Y1636D02*
X715Y1636D01*
X740Y1636D02*
X765Y1636D01*
X3900Y1636D02*
X3907Y1636D01*
X0Y1635D02*
X7Y1635D01*
X683Y1635D02*
X689Y1635D01*
X708Y1635D02*
X716Y1635D01*
X740Y1635D02*
X746Y1635D01*
X3900Y1635D02*
X3907Y1635D01*
X0Y1634D02*
X7Y1634D01*
X683Y1634D02*
X689Y1634D01*
X710Y1634D02*
X716Y1634D01*
X740Y1634D02*
X746Y1634D01*
X2196Y1634D02*
X2205Y1634D01*
X2296Y1634D02*
X2305Y1634D01*
X3900Y1634D02*
X3907Y1634D01*
X0Y1633D02*
X7Y1633D01*
X683Y1633D02*
X689Y1633D01*
X710Y1633D02*
X716Y1633D01*
X740Y1633D02*
X746Y1633D01*
X2196Y1633D02*
X2205Y1633D01*
X2296Y1633D02*
X2305Y1633D01*
X3900Y1633D02*
X3907Y1633D01*
X0Y1632D02*
X7Y1632D01*
X683Y1632D02*
X689Y1632D01*
X710Y1632D02*
X716Y1632D01*
X740Y1632D02*
X746Y1632D01*
X2196Y1632D02*
X2205Y1632D01*
X2296Y1632D02*
X2305Y1632D01*
X3900Y1632D02*
X3907Y1632D01*
X0Y1631D02*
X7Y1631D01*
X683Y1631D02*
X689Y1631D01*
X710Y1631D02*
X716Y1631D01*
X740Y1631D02*
X746Y1631D01*
X2196Y1631D02*
X2205Y1631D01*
X2296Y1631D02*
X2305Y1631D01*
X3900Y1631D02*
X3907Y1631D01*
X0Y1630D02*
X7Y1630D01*
X683Y1630D02*
X689Y1630D01*
X710Y1630D02*
X716Y1630D01*
X740Y1630D02*
X746Y1630D01*
X2196Y1630D02*
X2205Y1630D01*
X2296Y1630D02*
X2305Y1630D01*
X3900Y1630D02*
X3907Y1630D01*
X0Y1629D02*
X7Y1629D01*
X683Y1629D02*
X689Y1629D01*
X710Y1629D02*
X716Y1629D01*
X740Y1629D02*
X746Y1629D01*
X2196Y1629D02*
X2205Y1629D01*
X2296Y1629D02*
X2305Y1629D01*
X3900Y1629D02*
X3907Y1629D01*
X0Y1628D02*
X7Y1628D01*
X683Y1628D02*
X689Y1628D01*
X710Y1628D02*
X716Y1628D01*
X740Y1628D02*
X746Y1628D01*
X2196Y1628D02*
X2205Y1628D01*
X2296Y1628D02*
X2305Y1628D01*
X3900Y1628D02*
X3907Y1628D01*
X0Y1627D02*
X7Y1627D01*
X683Y1627D02*
X689Y1627D01*
X710Y1627D02*
X716Y1627D01*
X740Y1627D02*
X746Y1627D01*
X2196Y1627D02*
X2205Y1627D01*
X2296Y1627D02*
X2305Y1627D01*
X3900Y1627D02*
X3907Y1627D01*
X0Y1626D02*
X7Y1626D01*
X683Y1626D02*
X689Y1626D01*
X709Y1626D02*
X716Y1626D01*
X740Y1626D02*
X746Y1626D01*
X2196Y1626D02*
X2205Y1626D01*
X2296Y1626D02*
X2305Y1626D01*
X3900Y1626D02*
X3907Y1626D01*
X0Y1625D02*
X7Y1625D01*
X683Y1625D02*
X689Y1625D01*
X708Y1625D02*
X716Y1625D01*
X740Y1625D02*
X746Y1625D01*
X2196Y1625D02*
X2205Y1625D01*
X2296Y1625D02*
X2305Y1625D01*
X3900Y1625D02*
X3907Y1625D01*
X0Y1624D02*
X7Y1624D01*
X683Y1624D02*
X715Y1624D01*
X740Y1624D02*
X746Y1624D01*
X2196Y1624D02*
X2205Y1624D01*
X2296Y1624D02*
X2305Y1624D01*
X3900Y1624D02*
X3907Y1624D01*
X0Y1623D02*
X7Y1623D01*
X683Y1623D02*
X715Y1623D01*
X740Y1623D02*
X746Y1623D01*
X2196Y1623D02*
X2205Y1623D01*
X2296Y1623D02*
X2305Y1623D01*
X3900Y1623D02*
X3907Y1623D01*
X0Y1622D02*
X7Y1622D01*
X543Y1622D02*
X610Y1622D01*
X683Y1622D02*
X714Y1622D01*
X740Y1622D02*
X746Y1622D01*
X811Y1622D02*
X858Y1622D01*
X2196Y1622D02*
X2205Y1622D01*
X2296Y1622D02*
X2305Y1622D01*
X3900Y1622D02*
X3907Y1622D01*
X0Y1621D02*
X7Y1621D01*
X543Y1621D02*
X610Y1621D01*
X683Y1621D02*
X713Y1621D01*
X740Y1621D02*
X746Y1621D01*
X811Y1621D02*
X858Y1621D01*
X2196Y1621D02*
X2205Y1621D01*
X2296Y1621D02*
X2305Y1621D01*
X3900Y1621D02*
X3907Y1621D01*
X0Y1620D02*
X7Y1620D01*
X544Y1620D02*
X610Y1620D01*
X683Y1620D02*
X712Y1620D01*
X740Y1620D02*
X746Y1620D01*
X811Y1620D02*
X858Y1620D01*
X2196Y1620D02*
X2205Y1620D01*
X2296Y1620D02*
X2305Y1620D01*
X3900Y1620D02*
X3907Y1620D01*
X0Y1619D02*
X7Y1619D01*
X544Y1619D02*
X610Y1619D01*
X683Y1619D02*
X711Y1619D01*
X740Y1619D02*
X746Y1619D01*
X811Y1619D02*
X858Y1619D01*
X2196Y1619D02*
X2205Y1619D01*
X2296Y1619D02*
X2305Y1619D01*
X3900Y1619D02*
X3907Y1619D01*
X0Y1618D02*
X7Y1618D01*
X544Y1618D02*
X610Y1618D01*
X683Y1618D02*
X708Y1618D01*
X740Y1618D02*
X763Y1618D01*
X811Y1618D02*
X858Y1618D01*
X2196Y1618D02*
X2205Y1618D01*
X2296Y1618D02*
X2305Y1618D01*
X3900Y1618D02*
X3907Y1618D01*
X0Y1617D02*
X7Y1617D01*
X544Y1617D02*
X610Y1617D01*
X683Y1617D02*
X689Y1617D01*
X695Y1617D02*
X702Y1617D01*
X740Y1617D02*
X764Y1617D01*
X811Y1617D02*
X858Y1617D01*
X2196Y1617D02*
X2205Y1617D01*
X2296Y1617D02*
X2305Y1617D01*
X3900Y1617D02*
X3907Y1617D01*
X0Y1616D02*
X7Y1616D01*
X544Y1616D02*
X610Y1616D01*
X683Y1616D02*
X689Y1616D01*
X696Y1616D02*
X703Y1616D01*
X740Y1616D02*
X765Y1616D01*
X811Y1616D02*
X858Y1616D01*
X2196Y1616D02*
X2205Y1616D01*
X2296Y1616D02*
X2305Y1616D01*
X3900Y1616D02*
X3907Y1616D01*
X0Y1615D02*
X7Y1615D01*
X544Y1615D02*
X610Y1615D01*
X683Y1615D02*
X689Y1615D01*
X696Y1615D02*
X703Y1615D01*
X740Y1615D02*
X766Y1615D01*
X811Y1615D02*
X858Y1615D01*
X2196Y1615D02*
X2205Y1615D01*
X2296Y1615D02*
X2305Y1615D01*
X3900Y1615D02*
X3907Y1615D01*
X0Y1614D02*
X7Y1614D01*
X543Y1614D02*
X610Y1614D01*
X683Y1614D02*
X689Y1614D01*
X697Y1614D02*
X704Y1614D01*
X740Y1614D02*
X766Y1614D01*
X811Y1614D02*
X858Y1614D01*
X2196Y1614D02*
X2205Y1614D01*
X2296Y1614D02*
X2305Y1614D01*
X3900Y1614D02*
X3907Y1614D01*
X0Y1613D02*
X7Y1613D01*
X543Y1613D02*
X609Y1613D01*
X683Y1613D02*
X689Y1613D01*
X697Y1613D02*
X704Y1613D01*
X740Y1613D02*
X766Y1613D01*
X811Y1613D02*
X858Y1613D01*
X2196Y1613D02*
X2205Y1613D01*
X2296Y1613D02*
X2305Y1613D01*
X3900Y1613D02*
X3907Y1613D01*
X0Y1612D02*
X7Y1612D01*
X683Y1612D02*
X689Y1612D01*
X698Y1612D02*
X705Y1612D01*
X740Y1612D02*
X766Y1612D01*
X2196Y1612D02*
X2205Y1612D01*
X2296Y1612D02*
X2305Y1612D01*
X3900Y1612D02*
X3907Y1612D01*
X0Y1611D02*
X7Y1611D01*
X683Y1611D02*
X689Y1611D01*
X698Y1611D02*
X706Y1611D01*
X760Y1611D02*
X767Y1611D01*
X2196Y1611D02*
X2205Y1611D01*
X2296Y1611D02*
X2305Y1611D01*
X3900Y1611D02*
X3907Y1611D01*
X0Y1610D02*
X7Y1610D01*
X683Y1610D02*
X689Y1610D01*
X699Y1610D02*
X706Y1610D01*
X760Y1610D02*
X767Y1610D01*
X2196Y1610D02*
X2205Y1610D01*
X2296Y1610D02*
X2305Y1610D01*
X3900Y1610D02*
X3907Y1610D01*
X0Y1609D02*
X7Y1609D01*
X683Y1609D02*
X689Y1609D01*
X700Y1609D02*
X707Y1609D01*
X760Y1609D02*
X767Y1609D01*
X2196Y1609D02*
X2205Y1609D01*
X2296Y1609D02*
X2305Y1609D01*
X3900Y1609D02*
X3907Y1609D01*
X0Y1608D02*
X7Y1608D01*
X683Y1608D02*
X689Y1608D01*
X700Y1608D02*
X707Y1608D01*
X760Y1608D02*
X767Y1608D01*
X2196Y1608D02*
X2205Y1608D01*
X2296Y1608D02*
X2305Y1608D01*
X3900Y1608D02*
X3907Y1608D01*
X0Y1607D02*
X7Y1607D01*
X683Y1607D02*
X689Y1607D01*
X701Y1607D02*
X708Y1607D01*
X760Y1607D02*
X767Y1607D01*
X2196Y1607D02*
X2205Y1607D01*
X2296Y1607D02*
X2305Y1607D01*
X3900Y1607D02*
X3907Y1607D01*
X0Y1606D02*
X7Y1606D01*
X683Y1606D02*
X689Y1606D01*
X701Y1606D02*
X709Y1606D01*
X760Y1606D02*
X767Y1606D01*
X2196Y1606D02*
X2205Y1606D01*
X2296Y1606D02*
X2305Y1606D01*
X3900Y1606D02*
X3907Y1606D01*
X0Y1605D02*
X7Y1605D01*
X683Y1605D02*
X689Y1605D01*
X702Y1605D02*
X709Y1605D01*
X760Y1605D02*
X767Y1605D01*
X2196Y1605D02*
X2205Y1605D01*
X2296Y1605D02*
X2305Y1605D01*
X3900Y1605D02*
X3907Y1605D01*
X0Y1604D02*
X7Y1604D01*
X683Y1604D02*
X689Y1604D01*
X703Y1604D02*
X710Y1604D01*
X760Y1604D02*
X767Y1604D01*
X2196Y1604D02*
X2205Y1604D01*
X2296Y1604D02*
X2305Y1604D01*
X3900Y1604D02*
X3907Y1604D01*
X0Y1603D02*
X7Y1603D01*
X683Y1603D02*
X689Y1603D01*
X703Y1603D02*
X710Y1603D01*
X760Y1603D02*
X767Y1603D01*
X2196Y1603D02*
X2205Y1603D01*
X2296Y1603D02*
X2305Y1603D01*
X3900Y1603D02*
X3907Y1603D01*
X0Y1602D02*
X7Y1602D01*
X683Y1602D02*
X689Y1602D01*
X704Y1602D02*
X711Y1602D01*
X760Y1602D02*
X767Y1602D01*
X2196Y1602D02*
X2205Y1602D01*
X2296Y1602D02*
X2305Y1602D01*
X3900Y1602D02*
X3907Y1602D01*
X0Y1601D02*
X7Y1601D01*
X683Y1601D02*
X689Y1601D01*
X704Y1601D02*
X711Y1601D01*
X760Y1601D02*
X767Y1601D01*
X2196Y1601D02*
X2205Y1601D01*
X2296Y1601D02*
X2305Y1601D01*
X3900Y1601D02*
X3907Y1601D01*
X0Y1600D02*
X7Y1600D01*
X683Y1600D02*
X689Y1600D01*
X705Y1600D02*
X712Y1600D01*
X760Y1600D02*
X767Y1600D01*
X2196Y1600D02*
X2205Y1600D01*
X2296Y1600D02*
X2305Y1600D01*
X3900Y1600D02*
X3907Y1600D01*
X0Y1599D02*
X7Y1599D01*
X683Y1599D02*
X689Y1599D01*
X705Y1599D02*
X713Y1599D01*
X760Y1599D02*
X767Y1599D01*
X2196Y1599D02*
X2205Y1599D01*
X2296Y1599D02*
X2305Y1599D01*
X3900Y1599D02*
X3907Y1599D01*
X0Y1598D02*
X7Y1598D01*
X683Y1598D02*
X689Y1598D01*
X706Y1598D02*
X713Y1598D01*
X735Y1598D02*
X737Y1598D01*
X760Y1598D02*
X767Y1598D01*
X2196Y1598D02*
X2205Y1598D01*
X2296Y1598D02*
X2305Y1598D01*
X3900Y1598D02*
X3907Y1598D01*
X0Y1597D02*
X7Y1597D01*
X683Y1597D02*
X689Y1597D01*
X707Y1597D02*
X714Y1597D01*
X734Y1597D02*
X739Y1597D01*
X760Y1597D02*
X767Y1597D01*
X2196Y1597D02*
X2205Y1597D01*
X2296Y1597D02*
X2305Y1597D01*
X3900Y1597D02*
X3907Y1597D01*
X0Y1596D02*
X7Y1596D01*
X683Y1596D02*
X689Y1596D01*
X707Y1596D02*
X714Y1596D01*
X733Y1596D02*
X742Y1596D01*
X760Y1596D02*
X767Y1596D01*
X2196Y1596D02*
X2205Y1596D01*
X2296Y1596D02*
X2305Y1596D01*
X3900Y1596D02*
X3907Y1596D01*
X0Y1595D02*
X7Y1595D01*
X683Y1595D02*
X689Y1595D01*
X708Y1595D02*
X715Y1595D01*
X733Y1595D02*
X766Y1595D01*
X2196Y1595D02*
X2205Y1595D01*
X2296Y1595D02*
X2305Y1595D01*
X3900Y1595D02*
X3907Y1595D01*
X0Y1594D02*
X7Y1594D01*
X683Y1594D02*
X689Y1594D01*
X708Y1594D02*
X716Y1594D01*
X733Y1594D02*
X766Y1594D01*
X2196Y1594D02*
X2205Y1594D01*
X2296Y1594D02*
X2305Y1594D01*
X3900Y1594D02*
X3907Y1594D01*
X0Y1593D02*
X7Y1593D01*
X683Y1593D02*
X689Y1593D01*
X709Y1593D02*
X716Y1593D01*
X733Y1593D02*
X766Y1593D01*
X2196Y1593D02*
X2205Y1593D01*
X2296Y1593D02*
X2305Y1593D01*
X3900Y1593D02*
X3907Y1593D01*
X0Y1592D02*
X7Y1592D01*
X683Y1592D02*
X689Y1592D01*
X710Y1592D02*
X716Y1592D01*
X734Y1592D02*
X766Y1592D01*
X2196Y1592D02*
X2205Y1592D01*
X2296Y1592D02*
X2305Y1592D01*
X3900Y1592D02*
X3907Y1592D01*
X0Y1591D02*
X7Y1591D01*
X683Y1591D02*
X689Y1591D01*
X710Y1591D02*
X716Y1591D01*
X736Y1591D02*
X765Y1591D01*
X2196Y1591D02*
X2205Y1591D01*
X2296Y1591D02*
X2305Y1591D01*
X3900Y1591D02*
X3907Y1591D01*
X0Y1590D02*
X7Y1590D01*
X683Y1590D02*
X688Y1590D01*
X711Y1590D02*
X716Y1590D01*
X738Y1590D02*
X764Y1590D01*
X2196Y1590D02*
X2205Y1590D01*
X2296Y1590D02*
X2305Y1590D01*
X3900Y1590D02*
X3907Y1590D01*
X0Y1589D02*
X7Y1589D01*
X684Y1589D02*
X687Y1589D01*
X712Y1589D02*
X715Y1589D01*
X741Y1589D02*
X762Y1589D01*
X2196Y1589D02*
X2205Y1589D01*
X2296Y1589D02*
X2305Y1589D01*
X3900Y1589D02*
X3907Y1589D01*
X0Y1588D02*
X7Y1588D01*
X2196Y1588D02*
X2205Y1588D01*
X2296Y1588D02*
X2305Y1588D01*
X3900Y1588D02*
X3907Y1588D01*
X0Y1587D02*
X7Y1587D01*
X2196Y1587D02*
X2205Y1587D01*
X2296Y1587D02*
X2305Y1587D01*
X3900Y1587D02*
X3907Y1587D01*
X0Y1586D02*
X7Y1586D01*
X3900Y1586D02*
X3907Y1586D01*
X0Y1585D02*
X7Y1585D01*
X3900Y1585D02*
X3907Y1585D01*
X0Y1584D02*
X7Y1584D01*
X3900Y1584D02*
X3907Y1584D01*
X0Y1583D02*
X7Y1583D01*
X3900Y1583D02*
X3907Y1583D01*
X0Y1582D02*
X7Y1582D01*
X3900Y1582D02*
X3907Y1582D01*
X0Y1581D02*
X7Y1581D01*
X3900Y1581D02*
X3907Y1581D01*
X0Y1580D02*
X7Y1580D01*
X3900Y1580D02*
X3907Y1580D01*
X0Y1579D02*
X7Y1579D01*
X3900Y1579D02*
X3907Y1579D01*
X0Y1578D02*
X7Y1578D01*
X3900Y1578D02*
X3907Y1578D01*
X0Y1577D02*
X7Y1577D01*
X3900Y1577D02*
X3907Y1577D01*
X0Y1576D02*
X7Y1576D01*
X3900Y1576D02*
X3907Y1576D01*
X0Y1575D02*
X7Y1575D01*
X2096Y1575D02*
X2105Y1575D01*
X3900Y1575D02*
X3907Y1575D01*
X0Y1574D02*
X7Y1574D01*
X2096Y1574D02*
X2105Y1574D01*
X3900Y1574D02*
X3907Y1574D01*
X0Y1573D02*
X7Y1573D01*
X2096Y1573D02*
X2105Y1573D01*
X3900Y1573D02*
X3907Y1573D01*
X0Y1572D02*
X7Y1572D01*
X2096Y1572D02*
X2105Y1572D01*
X3900Y1572D02*
X3907Y1572D01*
X0Y1571D02*
X7Y1571D01*
X2096Y1571D02*
X2105Y1571D01*
X3900Y1571D02*
X3907Y1571D01*
X0Y1570D02*
X7Y1570D01*
X2096Y1570D02*
X2105Y1570D01*
X3900Y1570D02*
X3907Y1570D01*
X0Y1569D02*
X7Y1569D01*
X2096Y1569D02*
X2105Y1569D01*
X3900Y1569D02*
X3907Y1569D01*
X0Y1568D02*
X7Y1568D01*
X2096Y1568D02*
X2105Y1568D01*
X3900Y1568D02*
X3907Y1568D01*
X0Y1567D02*
X7Y1567D01*
X2096Y1567D02*
X2105Y1567D01*
X3900Y1567D02*
X3907Y1567D01*
X0Y1566D02*
X7Y1566D01*
X2096Y1566D02*
X2105Y1566D01*
X3900Y1566D02*
X3907Y1566D01*
X0Y1565D02*
X7Y1565D01*
X2096Y1565D02*
X2105Y1565D01*
X3900Y1565D02*
X3907Y1565D01*
X0Y1564D02*
X7Y1564D01*
X2096Y1564D02*
X2105Y1564D01*
X3900Y1564D02*
X3907Y1564D01*
X0Y1563D02*
X7Y1563D01*
X2096Y1563D02*
X2105Y1563D01*
X3900Y1563D02*
X3907Y1563D01*
X0Y1562D02*
X7Y1562D01*
X2096Y1562D02*
X2105Y1562D01*
X3900Y1562D02*
X3907Y1562D01*
X0Y1561D02*
X7Y1561D01*
X2096Y1561D02*
X2105Y1561D01*
X3900Y1561D02*
X3907Y1561D01*
X0Y1560D02*
X7Y1560D01*
X2096Y1560D02*
X2105Y1560D01*
X3900Y1560D02*
X3907Y1560D01*
X0Y1559D02*
X7Y1559D01*
X2096Y1559D02*
X2105Y1559D01*
X3900Y1559D02*
X3907Y1559D01*
X0Y1558D02*
X7Y1558D01*
X2096Y1558D02*
X2105Y1558D01*
X3900Y1558D02*
X3907Y1558D01*
X0Y1557D02*
X7Y1557D01*
X2096Y1557D02*
X2105Y1557D01*
X2277Y1557D02*
X2322Y1557D01*
X3900Y1557D02*
X3907Y1557D01*
X0Y1556D02*
X7Y1556D01*
X2096Y1556D02*
X2105Y1556D01*
X2275Y1556D02*
X2324Y1556D01*
X3900Y1556D02*
X3907Y1556D01*
X0Y1555D02*
X7Y1555D01*
X2096Y1555D02*
X2105Y1555D01*
X2275Y1555D02*
X2325Y1555D01*
X3900Y1555D02*
X3907Y1555D01*
X0Y1554D02*
X7Y1554D01*
X2096Y1554D02*
X2105Y1554D01*
X2274Y1554D02*
X2325Y1554D01*
X3900Y1554D02*
X3907Y1554D01*
X0Y1553D02*
X7Y1553D01*
X2096Y1553D02*
X2105Y1553D01*
X2273Y1553D02*
X2326Y1553D01*
X3900Y1553D02*
X3907Y1553D01*
X0Y1552D02*
X7Y1552D01*
X2096Y1552D02*
X2105Y1552D01*
X2273Y1552D02*
X2326Y1552D01*
X3900Y1552D02*
X3907Y1552D01*
X0Y1551D02*
X7Y1551D01*
X2096Y1551D02*
X2105Y1551D01*
X2273Y1551D02*
X2326Y1551D01*
X3900Y1551D02*
X3907Y1551D01*
X0Y1550D02*
X7Y1550D01*
X2096Y1550D02*
X2105Y1550D01*
X2273Y1550D02*
X2279Y1550D01*
X2320Y1550D02*
X2326Y1550D01*
X3900Y1550D02*
X3907Y1550D01*
X0Y1549D02*
X7Y1549D01*
X2096Y1549D02*
X2105Y1549D01*
X2273Y1549D02*
X2279Y1549D01*
X2320Y1549D02*
X2326Y1549D01*
X3900Y1549D02*
X3907Y1549D01*
X0Y1548D02*
X7Y1548D01*
X2096Y1548D02*
X2105Y1548D01*
X2273Y1548D02*
X2279Y1548D01*
X2320Y1548D02*
X2326Y1548D01*
X3900Y1548D02*
X3907Y1548D01*
X0Y1547D02*
X7Y1547D01*
X2096Y1547D02*
X2105Y1547D01*
X2273Y1547D02*
X2279Y1547D01*
X2320Y1547D02*
X2326Y1547D01*
X3900Y1547D02*
X3907Y1547D01*
X0Y1546D02*
X7Y1546D01*
X2096Y1546D02*
X2105Y1546D01*
X2273Y1546D02*
X2279Y1546D01*
X2320Y1546D02*
X2326Y1546D01*
X3900Y1546D02*
X3907Y1546D01*
X0Y1545D02*
X7Y1545D01*
X2096Y1545D02*
X2105Y1545D01*
X2273Y1545D02*
X2279Y1545D01*
X2320Y1545D02*
X2326Y1545D01*
X3900Y1545D02*
X3907Y1545D01*
X0Y1544D02*
X7Y1544D01*
X2096Y1544D02*
X2105Y1544D01*
X2273Y1544D02*
X2279Y1544D01*
X2320Y1544D02*
X2326Y1544D01*
X3900Y1544D02*
X3907Y1544D01*
X0Y1543D02*
X7Y1543D01*
X2096Y1543D02*
X2105Y1543D01*
X2273Y1543D02*
X2279Y1543D01*
X2320Y1543D02*
X2326Y1543D01*
X3900Y1543D02*
X3907Y1543D01*
X0Y1542D02*
X7Y1542D01*
X2096Y1542D02*
X2105Y1542D01*
X2273Y1542D02*
X2279Y1542D01*
X2320Y1542D02*
X2326Y1542D01*
X3900Y1542D02*
X3907Y1542D01*
X0Y1541D02*
X7Y1541D01*
X2096Y1541D02*
X2105Y1541D01*
X2273Y1541D02*
X2279Y1541D01*
X2320Y1541D02*
X2326Y1541D01*
X3900Y1541D02*
X3907Y1541D01*
X0Y1540D02*
X7Y1540D01*
X2096Y1540D02*
X2105Y1540D01*
X2273Y1540D02*
X2279Y1540D01*
X2320Y1540D02*
X2326Y1540D01*
X3900Y1540D02*
X3907Y1540D01*
X0Y1539D02*
X7Y1539D01*
X2096Y1539D02*
X2105Y1539D01*
X2273Y1539D02*
X2279Y1539D01*
X2320Y1539D02*
X2326Y1539D01*
X3900Y1539D02*
X3907Y1539D01*
X0Y1538D02*
X7Y1538D01*
X2096Y1538D02*
X2105Y1538D01*
X2273Y1538D02*
X2279Y1538D01*
X2320Y1538D02*
X2326Y1538D01*
X3900Y1538D02*
X3907Y1538D01*
X0Y1537D02*
X7Y1537D01*
X2096Y1537D02*
X2105Y1537D01*
X2273Y1537D02*
X2279Y1537D01*
X2320Y1537D02*
X2326Y1537D01*
X3900Y1537D02*
X3907Y1537D01*
X0Y1536D02*
X7Y1536D01*
X2096Y1536D02*
X2105Y1536D01*
X2273Y1536D02*
X2279Y1536D01*
X2320Y1536D02*
X2326Y1536D01*
X3900Y1536D02*
X3907Y1536D01*
X0Y1535D02*
X7Y1535D01*
X2096Y1535D02*
X2105Y1535D01*
X2273Y1535D02*
X2279Y1535D01*
X2320Y1535D02*
X2326Y1535D01*
X3900Y1535D02*
X3907Y1535D01*
X0Y1534D02*
X7Y1534D01*
X2096Y1534D02*
X2105Y1534D01*
X2181Y1534D02*
X2199Y1534D01*
X2207Y1534D02*
X2225Y1534D01*
X2273Y1534D02*
X2279Y1534D01*
X2320Y1534D02*
X2326Y1534D01*
X3900Y1534D02*
X3907Y1534D01*
X0Y1533D02*
X7Y1533D01*
X2096Y1533D02*
X2105Y1533D01*
X2179Y1533D02*
X2201Y1533D01*
X2205Y1533D02*
X2227Y1533D01*
X2273Y1533D02*
X2279Y1533D01*
X2320Y1533D02*
X2326Y1533D01*
X3900Y1533D02*
X3907Y1533D01*
X0Y1532D02*
X7Y1532D01*
X2096Y1532D02*
X2105Y1532D01*
X2178Y1532D02*
X2228Y1532D01*
X2273Y1532D02*
X2279Y1532D01*
X2320Y1532D02*
X2326Y1532D01*
X3900Y1532D02*
X3907Y1532D01*
X0Y1531D02*
X7Y1531D01*
X2096Y1531D02*
X2105Y1531D01*
X2177Y1531D02*
X2229Y1531D01*
X2273Y1531D02*
X2279Y1531D01*
X2320Y1531D02*
X2326Y1531D01*
X3900Y1531D02*
X3907Y1531D01*
X0Y1530D02*
X7Y1530D01*
X2096Y1530D02*
X2105Y1530D01*
X2177Y1530D02*
X2229Y1530D01*
X2273Y1530D02*
X2326Y1530D01*
X3900Y1530D02*
X3907Y1530D01*
X0Y1529D02*
X7Y1529D01*
X2096Y1529D02*
X2105Y1529D01*
X2176Y1529D02*
X2229Y1529D01*
X2273Y1529D02*
X2326Y1529D01*
X3900Y1529D02*
X3907Y1529D01*
X0Y1528D02*
X7Y1528D01*
X2096Y1528D02*
X2105Y1528D01*
X2176Y1528D02*
X2230Y1528D01*
X2273Y1528D02*
X2326Y1528D01*
X3900Y1528D02*
X3907Y1528D01*
X0Y1527D02*
X7Y1527D01*
X2176Y1527D02*
X2182Y1527D01*
X2198Y1527D02*
X2208Y1527D01*
X2224Y1527D02*
X2230Y1527D01*
X2274Y1527D02*
X2325Y1527D01*
X3900Y1527D02*
X3907Y1527D01*
X0Y1526D02*
X7Y1526D01*
X2176Y1526D02*
X2182Y1526D01*
X2199Y1526D02*
X2207Y1526D01*
X2224Y1526D02*
X2230Y1526D01*
X2274Y1526D02*
X2325Y1526D01*
X3900Y1526D02*
X3907Y1526D01*
X0Y1525D02*
X7Y1525D01*
X2176Y1525D02*
X2182Y1525D01*
X2200Y1525D02*
X2206Y1525D01*
X2224Y1525D02*
X2230Y1525D01*
X2275Y1525D02*
X2324Y1525D01*
X3900Y1525D02*
X3907Y1525D01*
X0Y1524D02*
X7Y1524D01*
X2176Y1524D02*
X2182Y1524D01*
X2200Y1524D02*
X2206Y1524D01*
X2224Y1524D02*
X2230Y1524D01*
X2277Y1524D02*
X2322Y1524D01*
X3900Y1524D02*
X3907Y1524D01*
X0Y1523D02*
X7Y1523D01*
X2176Y1523D02*
X2182Y1523D01*
X2200Y1523D02*
X2206Y1523D01*
X2224Y1523D02*
X2230Y1523D01*
X3900Y1523D02*
X3907Y1523D01*
X0Y1522D02*
X7Y1522D01*
X2176Y1522D02*
X2182Y1522D01*
X2200Y1522D02*
X2206Y1522D01*
X2224Y1522D02*
X2230Y1522D01*
X3900Y1522D02*
X3907Y1522D01*
X0Y1521D02*
X7Y1521D01*
X2176Y1521D02*
X2182Y1521D01*
X2200Y1521D02*
X2206Y1521D01*
X2224Y1521D02*
X2230Y1521D01*
X3900Y1521D02*
X3907Y1521D01*
X0Y1520D02*
X7Y1520D01*
X2176Y1520D02*
X2182Y1520D01*
X2200Y1520D02*
X2206Y1520D01*
X2224Y1520D02*
X2230Y1520D01*
X3900Y1520D02*
X3907Y1520D01*
X0Y1519D02*
X7Y1519D01*
X2176Y1519D02*
X2182Y1519D01*
X2200Y1519D02*
X2206Y1519D01*
X2224Y1519D02*
X2230Y1519D01*
X3900Y1519D02*
X3907Y1519D01*
X0Y1518D02*
X7Y1518D01*
X2176Y1518D02*
X2182Y1518D01*
X2200Y1518D02*
X2206Y1518D01*
X2224Y1518D02*
X2230Y1518D01*
X3900Y1518D02*
X3907Y1518D01*
X0Y1517D02*
X7Y1517D01*
X2176Y1517D02*
X2182Y1517D01*
X2200Y1517D02*
X2206Y1517D01*
X2224Y1517D02*
X2230Y1517D01*
X3900Y1517D02*
X3907Y1517D01*
X0Y1516D02*
X7Y1516D01*
X1356Y1516D02*
X1406Y1516D01*
X2176Y1516D02*
X2182Y1516D01*
X2200Y1516D02*
X2206Y1516D01*
X2224Y1516D02*
X2230Y1516D01*
X3900Y1516D02*
X3907Y1516D01*
X0Y1515D02*
X7Y1515D01*
X1355Y1515D02*
X1407Y1515D01*
X2176Y1515D02*
X2182Y1515D01*
X2200Y1515D02*
X2206Y1515D01*
X2224Y1515D02*
X2230Y1515D01*
X3900Y1515D02*
X3907Y1515D01*
X0Y1514D02*
X7Y1514D01*
X1355Y1514D02*
X1407Y1514D01*
X2176Y1514D02*
X2182Y1514D01*
X2200Y1514D02*
X2206Y1514D01*
X2224Y1514D02*
X2230Y1514D01*
X3900Y1514D02*
X3907Y1514D01*
X0Y1513D02*
X7Y1513D01*
X1354Y1513D02*
X1408Y1513D01*
X2176Y1513D02*
X2182Y1513D01*
X2200Y1513D02*
X2206Y1513D01*
X2224Y1513D02*
X2230Y1513D01*
X3900Y1513D02*
X3907Y1513D01*
X0Y1512D02*
X7Y1512D01*
X1354Y1512D02*
X1408Y1512D01*
X2176Y1512D02*
X2182Y1512D01*
X2200Y1512D02*
X2206Y1512D01*
X2224Y1512D02*
X2230Y1512D01*
X3900Y1512D02*
X3907Y1512D01*
X0Y1511D02*
X7Y1511D01*
X1354Y1511D02*
X1408Y1511D01*
X2176Y1511D02*
X2182Y1511D01*
X2200Y1511D02*
X2206Y1511D01*
X2224Y1511D02*
X2230Y1511D01*
X3900Y1511D02*
X3907Y1511D01*
X0Y1510D02*
X7Y1510D01*
X1354Y1510D02*
X1408Y1510D01*
X2176Y1510D02*
X2182Y1510D01*
X2200Y1510D02*
X2206Y1510D01*
X2224Y1510D02*
X2230Y1510D01*
X3900Y1510D02*
X3907Y1510D01*
X0Y1509D02*
X7Y1509D01*
X1354Y1509D02*
X1360Y1509D01*
X1372Y1509D02*
X1378Y1509D01*
X1402Y1509D02*
X1407Y1509D01*
X2176Y1509D02*
X2182Y1509D01*
X2200Y1509D02*
X2206Y1509D01*
X2224Y1509D02*
X2230Y1509D01*
X3900Y1509D02*
X3907Y1509D01*
X0Y1508D02*
X7Y1508D01*
X1354Y1508D02*
X1360Y1508D01*
X1372Y1508D02*
X1378Y1508D01*
X1402Y1508D02*
X1407Y1508D01*
X2176Y1508D02*
X2182Y1508D01*
X2201Y1508D02*
X2205Y1508D01*
X2224Y1508D02*
X2230Y1508D01*
X3900Y1508D02*
X3907Y1508D01*
X0Y1507D02*
X7Y1507D01*
X1354Y1507D02*
X1360Y1507D01*
X1372Y1507D02*
X1378Y1507D01*
X1403Y1507D02*
X1406Y1507D01*
X2176Y1507D02*
X2182Y1507D01*
X2203Y1507D02*
X2203Y1507D01*
X2224Y1507D02*
X2230Y1507D01*
X2304Y1507D02*
X2324Y1507D01*
X3900Y1507D02*
X3907Y1507D01*
X0Y1506D02*
X7Y1506D01*
X1354Y1506D02*
X1360Y1506D01*
X1372Y1506D02*
X1378Y1506D01*
X2176Y1506D02*
X2182Y1506D01*
X2224Y1506D02*
X2230Y1506D01*
X2303Y1506D02*
X2325Y1506D01*
X3900Y1506D02*
X3907Y1506D01*
X0Y1505D02*
X7Y1505D01*
X1354Y1505D02*
X1360Y1505D01*
X1372Y1505D02*
X1378Y1505D01*
X2176Y1505D02*
X2182Y1505D01*
X2224Y1505D02*
X2230Y1505D01*
X2303Y1505D02*
X2326Y1505D01*
X3900Y1505D02*
X3907Y1505D01*
X0Y1504D02*
X7Y1504D01*
X1354Y1504D02*
X1360Y1504D01*
X1372Y1504D02*
X1378Y1504D01*
X2176Y1504D02*
X2182Y1504D01*
X2224Y1504D02*
X2230Y1504D01*
X2302Y1504D02*
X2326Y1504D01*
X3900Y1504D02*
X3907Y1504D01*
X0Y1503D02*
X7Y1503D01*
X1354Y1503D02*
X1360Y1503D01*
X1372Y1503D02*
X1378Y1503D01*
X2176Y1503D02*
X2182Y1503D01*
X2224Y1503D02*
X2229Y1503D01*
X2303Y1503D02*
X2326Y1503D01*
X3900Y1503D02*
X3907Y1503D01*
X0Y1502D02*
X7Y1502D01*
X1354Y1502D02*
X1360Y1502D01*
X1372Y1502D02*
X1378Y1502D01*
X2177Y1502D02*
X2182Y1502D01*
X2224Y1502D02*
X2229Y1502D01*
X2303Y1502D02*
X2326Y1502D01*
X3900Y1502D02*
X3907Y1502D01*
X0Y1501D02*
X7Y1501D01*
X1354Y1501D02*
X1360Y1501D01*
X1372Y1501D02*
X1378Y1501D01*
X2177Y1501D02*
X2181Y1501D01*
X2225Y1501D02*
X2228Y1501D01*
X2304Y1501D02*
X2326Y1501D01*
X3900Y1501D02*
X3907Y1501D01*
X0Y1500D02*
X7Y1500D01*
X1354Y1500D02*
X1360Y1500D01*
X1372Y1500D02*
X1378Y1500D01*
X2320Y1500D02*
X2326Y1500D01*
X3900Y1500D02*
X3907Y1500D01*
X0Y1499D02*
X7Y1499D01*
X1354Y1499D02*
X1360Y1499D01*
X1372Y1499D02*
X1378Y1499D01*
X2320Y1499D02*
X2326Y1499D01*
X3900Y1499D02*
X3907Y1499D01*
X0Y1498D02*
X7Y1498D01*
X1354Y1498D02*
X1360Y1498D01*
X1372Y1498D02*
X1378Y1498D01*
X2320Y1498D02*
X2326Y1498D01*
X3900Y1498D02*
X3907Y1498D01*
X0Y1497D02*
X7Y1497D01*
X1354Y1497D02*
X1360Y1497D01*
X1372Y1497D02*
X1378Y1497D01*
X2320Y1497D02*
X2326Y1497D01*
X3900Y1497D02*
X3907Y1497D01*
X0Y1496D02*
X7Y1496D01*
X1354Y1496D02*
X1360Y1496D01*
X1372Y1496D02*
X1378Y1496D01*
X2320Y1496D02*
X2326Y1496D01*
X3900Y1496D02*
X3907Y1496D01*
X0Y1495D02*
X7Y1495D01*
X1354Y1495D02*
X1360Y1495D01*
X1372Y1495D02*
X1378Y1495D01*
X2320Y1495D02*
X2326Y1495D01*
X3900Y1495D02*
X3907Y1495D01*
X0Y1494D02*
X7Y1494D01*
X1354Y1494D02*
X1360Y1494D01*
X1372Y1494D02*
X1378Y1494D01*
X2320Y1494D02*
X2326Y1494D01*
X3900Y1494D02*
X3907Y1494D01*
X0Y1493D02*
X7Y1493D01*
X1354Y1493D02*
X1360Y1493D01*
X1372Y1493D02*
X1378Y1493D01*
X2273Y1493D02*
X2326Y1493D01*
X3900Y1493D02*
X3907Y1493D01*
X0Y1492D02*
X7Y1492D01*
X1354Y1492D02*
X1360Y1492D01*
X1372Y1492D02*
X1378Y1492D01*
X2273Y1492D02*
X2326Y1492D01*
X3900Y1492D02*
X3907Y1492D01*
X0Y1491D02*
X7Y1491D01*
X1354Y1491D02*
X1360Y1491D01*
X1372Y1491D02*
X1378Y1491D01*
X2273Y1491D02*
X2326Y1491D01*
X3900Y1491D02*
X3907Y1491D01*
X0Y1490D02*
X7Y1490D01*
X1354Y1490D02*
X1360Y1490D01*
X1372Y1490D02*
X1378Y1490D01*
X2078Y1490D02*
X2100Y1490D01*
X2123Y1490D02*
X2126Y1490D01*
X2273Y1490D02*
X2326Y1490D01*
X3900Y1490D02*
X3907Y1490D01*
X0Y1489D02*
X7Y1489D01*
X1354Y1489D02*
X1378Y1489D01*
X2077Y1489D02*
X2102Y1489D01*
X2122Y1489D02*
X2127Y1489D01*
X2273Y1489D02*
X2326Y1489D01*
X3900Y1489D02*
X3907Y1489D01*
X0Y1488D02*
X7Y1488D01*
X1354Y1488D02*
X1378Y1488D01*
X2076Y1488D02*
X2103Y1488D01*
X2122Y1488D02*
X2128Y1488D01*
X2273Y1488D02*
X2326Y1488D01*
X3900Y1488D02*
X3907Y1488D01*
X0Y1487D02*
X7Y1487D01*
X1354Y1487D02*
X1378Y1487D01*
X2075Y1487D02*
X2103Y1487D01*
X2122Y1487D02*
X2128Y1487D01*
X2273Y1487D02*
X2326Y1487D01*
X3900Y1487D02*
X3907Y1487D01*
X0Y1486D02*
X7Y1486D01*
X1354Y1486D02*
X1378Y1486D01*
X2075Y1486D02*
X2104Y1486D01*
X2122Y1486D02*
X2128Y1486D01*
X2273Y1486D02*
X2279Y1486D01*
X2320Y1486D02*
X2326Y1486D01*
X3900Y1486D02*
X3907Y1486D01*
X0Y1485D02*
X7Y1485D01*
X1354Y1485D02*
X1378Y1485D01*
X2075Y1485D02*
X2104Y1485D01*
X2122Y1485D02*
X2128Y1485D01*
X2273Y1485D02*
X2279Y1485D01*
X2320Y1485D02*
X2326Y1485D01*
X3900Y1485D02*
X3907Y1485D01*
X0Y1484D02*
X7Y1484D01*
X1355Y1484D02*
X1378Y1484D01*
X2075Y1484D02*
X2104Y1484D01*
X2122Y1484D02*
X2128Y1484D01*
X2184Y1484D02*
X2192Y1484D01*
X2225Y1484D02*
X2228Y1484D01*
X2273Y1484D02*
X2279Y1484D01*
X2320Y1484D02*
X2326Y1484D01*
X3900Y1484D02*
X3907Y1484D01*
X0Y1483D02*
X7Y1483D01*
X1356Y1483D02*
X1377Y1483D01*
X2075Y1483D02*
X2081Y1483D01*
X2098Y1483D02*
X2104Y1483D01*
X2122Y1483D02*
X2128Y1483D01*
X2182Y1483D02*
X2195Y1483D01*
X2224Y1483D02*
X2229Y1483D01*
X2273Y1483D02*
X2279Y1483D01*
X2320Y1483D02*
X2326Y1483D01*
X3900Y1483D02*
X3907Y1483D01*
X0Y1482D02*
X7Y1482D01*
X2075Y1482D02*
X2081Y1482D01*
X2098Y1482D02*
X2104Y1482D01*
X2122Y1482D02*
X2128Y1482D01*
X2180Y1482D02*
X2196Y1482D01*
X2222Y1482D02*
X2229Y1482D01*
X2273Y1482D02*
X2279Y1482D01*
X2320Y1482D02*
X2326Y1482D01*
X3900Y1482D02*
X3907Y1482D01*
X0Y1481D02*
X7Y1481D01*
X2075Y1481D02*
X2081Y1481D01*
X2098Y1481D02*
X2104Y1481D01*
X2122Y1481D02*
X2128Y1481D01*
X2179Y1481D02*
X2197Y1481D01*
X2220Y1481D02*
X2230Y1481D01*
X2273Y1481D02*
X2279Y1481D01*
X2320Y1481D02*
X2326Y1481D01*
X3900Y1481D02*
X3907Y1481D01*
X0Y1480D02*
X7Y1480D01*
X2075Y1480D02*
X2081Y1480D01*
X2098Y1480D02*
X2104Y1480D01*
X2122Y1480D02*
X2128Y1480D01*
X2178Y1480D02*
X2198Y1480D01*
X2219Y1480D02*
X2229Y1480D01*
X2273Y1480D02*
X2279Y1480D01*
X2320Y1480D02*
X2326Y1480D01*
X3900Y1480D02*
X3907Y1480D01*
X0Y1479D02*
X7Y1479D01*
X2075Y1479D02*
X2081Y1479D01*
X2098Y1479D02*
X2104Y1479D01*
X2122Y1479D02*
X2128Y1479D01*
X2178Y1479D02*
X2199Y1479D01*
X2217Y1479D02*
X2229Y1479D01*
X2273Y1479D02*
X2279Y1479D01*
X2320Y1479D02*
X2326Y1479D01*
X3900Y1479D02*
X3907Y1479D01*
X0Y1478D02*
X7Y1478D01*
X2075Y1478D02*
X2081Y1478D01*
X2098Y1478D02*
X2104Y1478D01*
X2122Y1478D02*
X2128Y1478D01*
X2177Y1478D02*
X2199Y1478D01*
X2215Y1478D02*
X2228Y1478D01*
X2273Y1478D02*
X2279Y1478D01*
X2320Y1478D02*
X2326Y1478D01*
X3900Y1478D02*
X3907Y1478D01*
X0Y1477D02*
X7Y1477D01*
X2075Y1477D02*
X2081Y1477D01*
X2098Y1477D02*
X2104Y1477D01*
X2122Y1477D02*
X2128Y1477D01*
X2177Y1477D02*
X2184Y1477D01*
X2192Y1477D02*
X2200Y1477D01*
X2213Y1477D02*
X2226Y1477D01*
X2273Y1477D02*
X2279Y1477D01*
X2320Y1477D02*
X2326Y1477D01*
X3900Y1477D02*
X3907Y1477D01*
X0Y1476D02*
X7Y1476D01*
X2075Y1476D02*
X2081Y1476D01*
X2098Y1476D02*
X2104Y1476D01*
X2122Y1476D02*
X2128Y1476D01*
X2177Y1476D02*
X2183Y1476D01*
X2193Y1476D02*
X2200Y1476D01*
X2212Y1476D02*
X2225Y1476D01*
X2273Y1476D02*
X2279Y1476D01*
X2320Y1476D02*
X2326Y1476D01*
X3900Y1476D02*
X3907Y1476D01*
X0Y1475D02*
X7Y1475D01*
X1996Y1475D02*
X2005Y1475D01*
X2075Y1475D02*
X2081Y1475D01*
X2098Y1475D02*
X2104Y1475D01*
X2122Y1475D02*
X2128Y1475D01*
X2176Y1475D02*
X2183Y1475D01*
X2194Y1475D02*
X2200Y1475D01*
X2210Y1475D02*
X2223Y1475D01*
X2273Y1475D02*
X2279Y1475D01*
X2320Y1475D02*
X2326Y1475D01*
X2496Y1475D02*
X2505Y1475D01*
X3900Y1475D02*
X3907Y1475D01*
X0Y1474D02*
X7Y1474D01*
X1996Y1474D02*
X2005Y1474D01*
X2075Y1474D02*
X2081Y1474D01*
X2098Y1474D02*
X2104Y1474D01*
X2122Y1474D02*
X2128Y1474D01*
X2176Y1474D02*
X2182Y1474D01*
X2194Y1474D02*
X2200Y1474D01*
X2208Y1474D02*
X2221Y1474D01*
X2274Y1474D02*
X2278Y1474D01*
X2321Y1474D02*
X2325Y1474D01*
X2496Y1474D02*
X2505Y1474D01*
X3900Y1474D02*
X3907Y1474D01*
X0Y1473D02*
X7Y1473D01*
X1996Y1473D02*
X2005Y1473D01*
X2075Y1473D02*
X2081Y1473D01*
X2098Y1473D02*
X2104Y1473D01*
X2122Y1473D02*
X2128Y1473D01*
X2176Y1473D02*
X2182Y1473D01*
X2194Y1473D02*
X2200Y1473D01*
X2207Y1473D02*
X2220Y1473D01*
X2276Y1473D02*
X2276Y1473D01*
X2323Y1473D02*
X2323Y1473D01*
X2496Y1473D02*
X2505Y1473D01*
X3900Y1473D02*
X3907Y1473D01*
X0Y1472D02*
X7Y1472D01*
X1996Y1472D02*
X2005Y1472D01*
X2075Y1472D02*
X2081Y1472D01*
X2098Y1472D02*
X2104Y1472D01*
X2122Y1472D02*
X2128Y1472D01*
X2176Y1472D02*
X2182Y1472D01*
X2194Y1472D02*
X2200Y1472D01*
X2205Y1472D02*
X2218Y1472D01*
X2496Y1472D02*
X2505Y1472D01*
X3900Y1472D02*
X3907Y1472D01*
X0Y1471D02*
X7Y1471D01*
X1996Y1471D02*
X2005Y1471D01*
X2075Y1471D02*
X2081Y1471D01*
X2098Y1471D02*
X2104Y1471D01*
X2122Y1471D02*
X2128Y1471D01*
X2176Y1471D02*
X2182Y1471D01*
X2194Y1471D02*
X2200Y1471D01*
X2203Y1471D02*
X2216Y1471D01*
X2496Y1471D02*
X2505Y1471D01*
X3900Y1471D02*
X3907Y1471D01*
X0Y1470D02*
X7Y1470D01*
X1996Y1470D02*
X2005Y1470D01*
X2075Y1470D02*
X2081Y1470D01*
X2098Y1470D02*
X2104Y1470D01*
X2122Y1470D02*
X2128Y1470D01*
X2176Y1470D02*
X2182Y1470D01*
X2194Y1470D02*
X2214Y1470D01*
X2496Y1470D02*
X2505Y1470D01*
X3900Y1470D02*
X3907Y1470D01*
X0Y1469D02*
X7Y1469D01*
X1996Y1469D02*
X2005Y1469D01*
X2075Y1469D02*
X2081Y1469D01*
X2098Y1469D02*
X2104Y1469D01*
X2122Y1469D02*
X2128Y1469D01*
X2176Y1469D02*
X2182Y1469D01*
X2194Y1469D02*
X2213Y1469D01*
X2496Y1469D02*
X2505Y1469D01*
X3900Y1469D02*
X3907Y1469D01*
X0Y1468D02*
X7Y1468D01*
X1996Y1468D02*
X2005Y1468D01*
X2075Y1468D02*
X2081Y1468D01*
X2098Y1468D02*
X2104Y1468D01*
X2122Y1468D02*
X2128Y1468D01*
X2176Y1468D02*
X2182Y1468D01*
X2194Y1468D02*
X2211Y1468D01*
X2496Y1468D02*
X2505Y1468D01*
X3900Y1468D02*
X3907Y1468D01*
X0Y1467D02*
X7Y1467D01*
X1996Y1467D02*
X2005Y1467D01*
X2075Y1467D02*
X2081Y1467D01*
X2098Y1467D02*
X2104Y1467D01*
X2122Y1467D02*
X2128Y1467D01*
X2176Y1467D02*
X2182Y1467D01*
X2194Y1467D02*
X2209Y1467D01*
X2496Y1467D02*
X2505Y1467D01*
X3900Y1467D02*
X3907Y1467D01*
X0Y1466D02*
X7Y1466D01*
X1356Y1466D02*
X1359Y1466D01*
X1996Y1466D02*
X2005Y1466D01*
X2075Y1466D02*
X2081Y1466D01*
X2098Y1466D02*
X2104Y1466D01*
X2122Y1466D02*
X2128Y1466D01*
X2176Y1466D02*
X2182Y1466D01*
X2194Y1466D02*
X2208Y1466D01*
X2496Y1466D02*
X2505Y1466D01*
X3900Y1466D02*
X3907Y1466D01*
X0Y1465D02*
X7Y1465D01*
X1355Y1465D02*
X1360Y1465D01*
X1996Y1465D02*
X2005Y1465D01*
X2075Y1465D02*
X2081Y1465D01*
X2098Y1465D02*
X2104Y1465D01*
X2122Y1465D02*
X2128Y1465D01*
X2176Y1465D02*
X2182Y1465D01*
X2194Y1465D02*
X2206Y1465D01*
X2496Y1465D02*
X2505Y1465D01*
X3900Y1465D02*
X3907Y1465D01*
X0Y1464D02*
X7Y1464D01*
X1355Y1464D02*
X1360Y1464D01*
X1996Y1464D02*
X2005Y1464D01*
X2075Y1464D02*
X2081Y1464D01*
X2098Y1464D02*
X2104Y1464D01*
X2122Y1464D02*
X2128Y1464D01*
X2176Y1464D02*
X2182Y1464D01*
X2194Y1464D02*
X2204Y1464D01*
X2496Y1464D02*
X2505Y1464D01*
X3900Y1464D02*
X3907Y1464D01*
X0Y1463D02*
X7Y1463D01*
X1354Y1463D02*
X1360Y1463D01*
X1996Y1463D02*
X2005Y1463D01*
X2075Y1463D02*
X2081Y1463D01*
X2098Y1463D02*
X2128Y1463D01*
X2176Y1463D02*
X2182Y1463D01*
X2194Y1463D02*
X2202Y1463D01*
X2496Y1463D02*
X2505Y1463D01*
X3900Y1463D02*
X3907Y1463D01*
X0Y1462D02*
X7Y1462D01*
X1354Y1462D02*
X1360Y1462D01*
X1996Y1462D02*
X2005Y1462D01*
X2075Y1462D02*
X2081Y1462D01*
X2098Y1462D02*
X2128Y1462D01*
X2176Y1462D02*
X2182Y1462D01*
X2194Y1462D02*
X2201Y1462D01*
X2496Y1462D02*
X2505Y1462D01*
X3900Y1462D02*
X3907Y1462D01*
X0Y1461D02*
X7Y1461D01*
X1354Y1461D02*
X1360Y1461D01*
X1996Y1461D02*
X2005Y1461D01*
X2075Y1461D02*
X2081Y1461D01*
X2099Y1461D02*
X2128Y1461D01*
X2176Y1461D02*
X2182Y1461D01*
X2194Y1461D02*
X2200Y1461D01*
X2496Y1461D02*
X2505Y1461D01*
X3900Y1461D02*
X3907Y1461D01*
X0Y1460D02*
X7Y1460D01*
X1354Y1460D02*
X1360Y1460D01*
X1996Y1460D02*
X2005Y1460D01*
X2075Y1460D02*
X2081Y1460D01*
X2099Y1460D02*
X2128Y1460D01*
X2176Y1460D02*
X2182Y1460D01*
X2194Y1460D02*
X2200Y1460D01*
X2496Y1460D02*
X2505Y1460D01*
X3900Y1460D02*
X3907Y1460D01*
X0Y1459D02*
X7Y1459D01*
X1354Y1459D02*
X1360Y1459D01*
X1374Y1459D02*
X1376Y1459D01*
X1996Y1459D02*
X2005Y1459D01*
X2075Y1459D02*
X2081Y1459D01*
X2100Y1459D02*
X2128Y1459D01*
X2176Y1459D02*
X2182Y1459D01*
X2194Y1459D02*
X2200Y1459D01*
X2496Y1459D02*
X2505Y1459D01*
X3900Y1459D02*
X3907Y1459D01*
X0Y1458D02*
X7Y1458D01*
X1354Y1458D02*
X1360Y1458D01*
X1373Y1458D02*
X1377Y1458D01*
X1996Y1458D02*
X2005Y1458D01*
X2075Y1458D02*
X2080Y1458D01*
X2101Y1458D02*
X2128Y1458D01*
X2176Y1458D02*
X2182Y1458D01*
X2194Y1458D02*
X2200Y1458D01*
X2496Y1458D02*
X2505Y1458D01*
X3900Y1458D02*
X3907Y1458D01*
X0Y1457D02*
X7Y1457D01*
X1354Y1457D02*
X1360Y1457D01*
X1372Y1457D02*
X1378Y1457D01*
X1996Y1457D02*
X2005Y1457D01*
X2076Y1457D02*
X2079Y1457D01*
X2102Y1457D02*
X2128Y1457D01*
X2176Y1457D02*
X2183Y1457D01*
X2194Y1457D02*
X2200Y1457D01*
X2281Y1457D02*
X2289Y1457D01*
X2322Y1457D02*
X2324Y1457D01*
X2496Y1457D02*
X2505Y1457D01*
X3900Y1457D02*
X3907Y1457D01*
X0Y1456D02*
X7Y1456D01*
X1354Y1456D02*
X1360Y1456D01*
X1372Y1456D02*
X1378Y1456D01*
X1996Y1456D02*
X2005Y1456D01*
X2176Y1456D02*
X2228Y1456D01*
X2278Y1456D02*
X2291Y1456D01*
X2320Y1456D02*
X2325Y1456D01*
X2496Y1456D02*
X2505Y1456D01*
X3900Y1456D02*
X3907Y1456D01*
X0Y1455D02*
X7Y1455D01*
X1354Y1455D02*
X1360Y1455D01*
X1372Y1455D02*
X1378Y1455D01*
X1996Y1455D02*
X2005Y1455D01*
X2176Y1455D02*
X2229Y1455D01*
X2277Y1455D02*
X2293Y1455D01*
X2319Y1455D02*
X2326Y1455D01*
X2496Y1455D02*
X2505Y1455D01*
X3900Y1455D02*
X3907Y1455D01*
X0Y1454D02*
X7Y1454D01*
X1354Y1454D02*
X1360Y1454D01*
X1372Y1454D02*
X1378Y1454D01*
X1996Y1454D02*
X2005Y1454D01*
X2176Y1454D02*
X2229Y1454D01*
X2276Y1454D02*
X2294Y1454D01*
X2317Y1454D02*
X2326Y1454D01*
X2496Y1454D02*
X2505Y1454D01*
X3900Y1454D02*
X3907Y1454D01*
X0Y1453D02*
X7Y1453D01*
X1354Y1453D02*
X1360Y1453D01*
X1372Y1453D02*
X1378Y1453D01*
X1996Y1453D02*
X2005Y1453D01*
X2176Y1453D02*
X2230Y1453D01*
X2275Y1453D02*
X2295Y1453D01*
X2315Y1453D02*
X2326Y1453D01*
X2496Y1453D02*
X2505Y1453D01*
X3900Y1453D02*
X3907Y1453D01*
X0Y1452D02*
X7Y1452D01*
X1354Y1452D02*
X1360Y1452D01*
X1372Y1452D02*
X1378Y1452D01*
X1996Y1452D02*
X2005Y1452D01*
X2176Y1452D02*
X2229Y1452D01*
X2274Y1452D02*
X2295Y1452D01*
X2314Y1452D02*
X2326Y1452D01*
X2496Y1452D02*
X2505Y1452D01*
X3900Y1452D02*
X3907Y1452D01*
X0Y1451D02*
X7Y1451D01*
X1354Y1451D02*
X1360Y1451D01*
X1372Y1451D02*
X1378Y1451D01*
X1996Y1451D02*
X2005Y1451D01*
X2176Y1451D02*
X2229Y1451D01*
X2274Y1451D02*
X2296Y1451D01*
X2312Y1451D02*
X2325Y1451D01*
X2496Y1451D02*
X2505Y1451D01*
X3900Y1451D02*
X3907Y1451D01*
X0Y1450D02*
X7Y1450D01*
X1354Y1450D02*
X1360Y1450D01*
X1372Y1450D02*
X1378Y1450D01*
X1996Y1450D02*
X2005Y1450D01*
X2177Y1450D02*
X2227Y1450D01*
X2273Y1450D02*
X2281Y1450D01*
X2288Y1450D02*
X2296Y1450D01*
X2310Y1450D02*
X2323Y1450D01*
X2496Y1450D02*
X2505Y1450D01*
X3900Y1450D02*
X3907Y1450D01*
X0Y1449D02*
X7Y1449D01*
X1354Y1449D02*
X1360Y1449D01*
X1372Y1449D02*
X1378Y1449D01*
X1996Y1449D02*
X2005Y1449D01*
X2273Y1449D02*
X2280Y1449D01*
X2290Y1449D02*
X2296Y1449D01*
X2308Y1449D02*
X2321Y1449D01*
X2496Y1449D02*
X2505Y1449D01*
X3900Y1449D02*
X3907Y1449D01*
X0Y1448D02*
X7Y1448D01*
X1354Y1448D02*
X1360Y1448D01*
X1372Y1448D02*
X1378Y1448D01*
X1996Y1448D02*
X2005Y1448D01*
X2273Y1448D02*
X2279Y1448D01*
X2290Y1448D02*
X2297Y1448D01*
X2307Y1448D02*
X2320Y1448D01*
X2496Y1448D02*
X2505Y1448D01*
X3900Y1448D02*
X3907Y1448D01*
X0Y1447D02*
X7Y1447D01*
X1354Y1447D02*
X1360Y1447D01*
X1372Y1447D02*
X1378Y1447D01*
X1996Y1447D02*
X2005Y1447D01*
X2273Y1447D02*
X2279Y1447D01*
X2291Y1447D02*
X2297Y1447D01*
X2305Y1447D02*
X2318Y1447D01*
X2496Y1447D02*
X2505Y1447D01*
X3900Y1447D02*
X3907Y1447D01*
X0Y1446D02*
X7Y1446D01*
X1354Y1446D02*
X1360Y1446D01*
X1372Y1446D02*
X1378Y1446D01*
X1996Y1446D02*
X2005Y1446D01*
X2273Y1446D02*
X2279Y1446D01*
X2291Y1446D02*
X2297Y1446D01*
X2303Y1446D02*
X2316Y1446D01*
X2496Y1446D02*
X2505Y1446D01*
X3900Y1446D02*
X3907Y1446D01*
X0Y1445D02*
X7Y1445D01*
X1354Y1445D02*
X1360Y1445D01*
X1372Y1445D02*
X1378Y1445D01*
X1996Y1445D02*
X2005Y1445D01*
X2273Y1445D02*
X2279Y1445D01*
X2291Y1445D02*
X2297Y1445D01*
X2302Y1445D02*
X2315Y1445D01*
X2496Y1445D02*
X2505Y1445D01*
X3900Y1445D02*
X3907Y1445D01*
X0Y1444D02*
X7Y1444D01*
X1354Y1444D02*
X1360Y1444D01*
X1372Y1444D02*
X1378Y1444D01*
X1996Y1444D02*
X2005Y1444D01*
X2273Y1444D02*
X2279Y1444D01*
X2291Y1444D02*
X2297Y1444D01*
X2300Y1444D02*
X2313Y1444D01*
X2496Y1444D02*
X2505Y1444D01*
X3900Y1444D02*
X3907Y1444D01*
X0Y1443D02*
X7Y1443D01*
X1354Y1443D02*
X1360Y1443D01*
X1372Y1443D02*
X1378Y1443D01*
X1996Y1443D02*
X2005Y1443D01*
X2273Y1443D02*
X2279Y1443D01*
X2291Y1443D02*
X2311Y1443D01*
X2496Y1443D02*
X2505Y1443D01*
X3900Y1443D02*
X3907Y1443D01*
X0Y1442D02*
X7Y1442D01*
X1354Y1442D02*
X1360Y1442D01*
X1372Y1442D02*
X1378Y1442D01*
X1996Y1442D02*
X2005Y1442D01*
X2273Y1442D02*
X2279Y1442D01*
X2291Y1442D02*
X2309Y1442D01*
X2496Y1442D02*
X2505Y1442D01*
X3900Y1442D02*
X3907Y1442D01*
X0Y1441D02*
X7Y1441D01*
X1354Y1441D02*
X1360Y1441D01*
X1372Y1441D02*
X1378Y1441D01*
X1996Y1441D02*
X2005Y1441D01*
X2273Y1441D02*
X2279Y1441D01*
X2291Y1441D02*
X2308Y1441D01*
X2496Y1441D02*
X2505Y1441D01*
X3900Y1441D02*
X3907Y1441D01*
X0Y1440D02*
X7Y1440D01*
X1354Y1440D02*
X1360Y1440D01*
X1372Y1440D02*
X1378Y1440D01*
X1996Y1440D02*
X2005Y1440D01*
X2106Y1440D02*
X2126Y1440D01*
X2273Y1440D02*
X2279Y1440D01*
X2291Y1440D02*
X2306Y1440D01*
X2496Y1440D02*
X2505Y1440D01*
X3900Y1440D02*
X3907Y1440D01*
X0Y1439D02*
X7Y1439D01*
X1354Y1439D02*
X1361Y1439D01*
X1372Y1439D02*
X1378Y1439D01*
X1996Y1439D02*
X2005Y1439D01*
X2105Y1439D02*
X2127Y1439D01*
X2273Y1439D02*
X2279Y1439D01*
X2291Y1439D02*
X2304Y1439D01*
X2496Y1439D02*
X2505Y1439D01*
X3900Y1439D02*
X3907Y1439D01*
X0Y1438D02*
X7Y1438D01*
X1354Y1438D02*
X1406Y1438D01*
X1996Y1438D02*
X2005Y1438D01*
X2104Y1438D02*
X2128Y1438D01*
X2273Y1438D02*
X2279Y1438D01*
X2291Y1438D02*
X2303Y1438D01*
X2496Y1438D02*
X2505Y1438D01*
X3900Y1438D02*
X3907Y1438D01*
X0Y1437D02*
X7Y1437D01*
X1354Y1437D02*
X1407Y1437D01*
X1996Y1437D02*
X2005Y1437D01*
X2104Y1437D02*
X2128Y1437D01*
X2273Y1437D02*
X2279Y1437D01*
X2291Y1437D02*
X2301Y1437D01*
X2496Y1437D02*
X2505Y1437D01*
X3900Y1437D02*
X3907Y1437D01*
X0Y1436D02*
X7Y1436D01*
X1354Y1436D02*
X1407Y1436D01*
X1996Y1436D02*
X2005Y1436D01*
X2104Y1436D02*
X2128Y1436D01*
X2273Y1436D02*
X2279Y1436D01*
X2291Y1436D02*
X2299Y1436D01*
X2496Y1436D02*
X2505Y1436D01*
X3900Y1436D02*
X3907Y1436D01*
X0Y1435D02*
X7Y1435D01*
X1354Y1435D02*
X1408Y1435D01*
X1996Y1435D02*
X2005Y1435D01*
X2105Y1435D02*
X2128Y1435D01*
X2273Y1435D02*
X2279Y1435D01*
X2291Y1435D02*
X2297Y1435D01*
X2496Y1435D02*
X2505Y1435D01*
X3900Y1435D02*
X3907Y1435D01*
X0Y1434D02*
X7Y1434D01*
X1354Y1434D02*
X1407Y1434D01*
X1996Y1434D02*
X2005Y1434D01*
X2106Y1434D02*
X2128Y1434D01*
X2273Y1434D02*
X2279Y1434D01*
X2291Y1434D02*
X2297Y1434D01*
X2496Y1434D02*
X2505Y1434D01*
X3900Y1434D02*
X3907Y1434D01*
X0Y1433D02*
X7Y1433D01*
X1354Y1433D02*
X1407Y1433D01*
X1996Y1433D02*
X2005Y1433D01*
X2122Y1433D02*
X2128Y1433D01*
X2273Y1433D02*
X2279Y1433D01*
X2291Y1433D02*
X2297Y1433D01*
X2496Y1433D02*
X2505Y1433D01*
X3900Y1433D02*
X3907Y1433D01*
X0Y1432D02*
X7Y1432D01*
X1355Y1432D02*
X1405Y1432D01*
X1996Y1432D02*
X2005Y1432D01*
X2122Y1432D02*
X2128Y1432D01*
X2273Y1432D02*
X2279Y1432D01*
X2291Y1432D02*
X2297Y1432D01*
X2496Y1432D02*
X2505Y1432D01*
X3900Y1432D02*
X3907Y1432D01*
X0Y1431D02*
X7Y1431D01*
X1996Y1431D02*
X2005Y1431D01*
X2122Y1431D02*
X2128Y1431D01*
X2273Y1431D02*
X2279Y1431D01*
X2291Y1431D02*
X2297Y1431D01*
X2496Y1431D02*
X2505Y1431D01*
X3900Y1431D02*
X3907Y1431D01*
X0Y1430D02*
X7Y1430D01*
X1996Y1430D02*
X2005Y1430D01*
X2122Y1430D02*
X2128Y1430D01*
X2273Y1430D02*
X2279Y1430D01*
X2290Y1430D02*
X2297Y1430D01*
X2496Y1430D02*
X2505Y1430D01*
X3900Y1430D02*
X3907Y1430D01*
X0Y1429D02*
X7Y1429D01*
X1996Y1429D02*
X2005Y1429D01*
X2122Y1429D02*
X2128Y1429D01*
X2273Y1429D02*
X2325Y1429D01*
X2496Y1429D02*
X2505Y1429D01*
X3900Y1429D02*
X3907Y1429D01*
X0Y1428D02*
X7Y1428D01*
X1996Y1428D02*
X2005Y1428D01*
X2122Y1428D02*
X2128Y1428D01*
X2273Y1428D02*
X2326Y1428D01*
X2496Y1428D02*
X2505Y1428D01*
X3900Y1428D02*
X3907Y1428D01*
X0Y1427D02*
X7Y1427D01*
X2122Y1427D02*
X2128Y1427D01*
X2273Y1427D02*
X2326Y1427D01*
X3900Y1427D02*
X3907Y1427D01*
X0Y1426D02*
X7Y1426D01*
X2075Y1426D02*
X2128Y1426D01*
X2273Y1426D02*
X2326Y1426D01*
X3900Y1426D02*
X3907Y1426D01*
X0Y1425D02*
X7Y1425D01*
X2075Y1425D02*
X2128Y1425D01*
X2273Y1425D02*
X2326Y1425D01*
X3900Y1425D02*
X3907Y1425D01*
X0Y1424D02*
X7Y1424D01*
X2075Y1424D02*
X2128Y1424D01*
X2273Y1424D02*
X2325Y1424D01*
X3900Y1424D02*
X3907Y1424D01*
X0Y1423D02*
X7Y1423D01*
X2075Y1423D02*
X2128Y1423D01*
X2273Y1423D02*
X2324Y1423D01*
X3900Y1423D02*
X3907Y1423D01*
X0Y1422D02*
X7Y1422D01*
X2075Y1422D02*
X2128Y1422D01*
X3900Y1422D02*
X3907Y1422D01*
X0Y1421D02*
X7Y1421D01*
X2075Y1421D02*
X2128Y1421D01*
X3900Y1421D02*
X3907Y1421D01*
X0Y1420D02*
X7Y1420D01*
X2075Y1420D02*
X2128Y1420D01*
X3900Y1420D02*
X3907Y1420D01*
X0Y1419D02*
X7Y1419D01*
X2075Y1419D02*
X2081Y1419D01*
X2122Y1419D02*
X2128Y1419D01*
X3900Y1419D02*
X3907Y1419D01*
X0Y1418D02*
X7Y1418D01*
X2075Y1418D02*
X2081Y1418D01*
X2122Y1418D02*
X2128Y1418D01*
X3900Y1418D02*
X3907Y1418D01*
X0Y1417D02*
X7Y1417D01*
X2075Y1417D02*
X2081Y1417D01*
X2122Y1417D02*
X2128Y1417D01*
X3900Y1417D02*
X3907Y1417D01*
X0Y1416D02*
X7Y1416D01*
X2075Y1416D02*
X2081Y1416D01*
X2122Y1416D02*
X2128Y1416D01*
X3900Y1416D02*
X3907Y1416D01*
X0Y1415D02*
X7Y1415D01*
X2075Y1415D02*
X2081Y1415D01*
X2122Y1415D02*
X2128Y1415D01*
X3900Y1415D02*
X3907Y1415D01*
X0Y1414D02*
X7Y1414D01*
X2075Y1414D02*
X2081Y1414D01*
X2122Y1414D02*
X2128Y1414D01*
X3900Y1414D02*
X3907Y1414D01*
X0Y1413D02*
X7Y1413D01*
X2075Y1413D02*
X2081Y1413D01*
X2122Y1413D02*
X2128Y1413D01*
X3900Y1413D02*
X3907Y1413D01*
X0Y1412D02*
X7Y1412D01*
X2075Y1412D02*
X2081Y1412D01*
X2122Y1412D02*
X2128Y1412D01*
X3900Y1412D02*
X3907Y1412D01*
X0Y1411D02*
X7Y1411D01*
X2075Y1411D02*
X2081Y1411D01*
X2122Y1411D02*
X2128Y1411D01*
X3900Y1411D02*
X3907Y1411D01*
X0Y1410D02*
X7Y1410D01*
X2075Y1410D02*
X2081Y1410D01*
X2122Y1410D02*
X2128Y1410D01*
X3900Y1410D02*
X3907Y1410D01*
X0Y1409D02*
X7Y1409D01*
X2075Y1409D02*
X2081Y1409D01*
X2122Y1409D02*
X2128Y1409D01*
X3900Y1409D02*
X3907Y1409D01*
X0Y1408D02*
X7Y1408D01*
X2075Y1408D02*
X2080Y1408D01*
X2122Y1408D02*
X2127Y1408D01*
X3900Y1408D02*
X3907Y1408D01*
X0Y1407D02*
X7Y1407D01*
X2076Y1407D02*
X2079Y1407D01*
X2123Y1407D02*
X2127Y1407D01*
X3900Y1407D02*
X3907Y1407D01*
X0Y1406D02*
X7Y1406D01*
X3900Y1406D02*
X3907Y1406D01*
X0Y1405D02*
X7Y1405D01*
X3900Y1405D02*
X3907Y1405D01*
X0Y1404D02*
X7Y1404D01*
X3900Y1404D02*
X3907Y1404D01*
X0Y1403D02*
X7Y1403D01*
X3900Y1403D02*
X3907Y1403D01*
X0Y1402D02*
X7Y1402D01*
X3900Y1402D02*
X3907Y1402D01*
X0Y1401D02*
X7Y1401D01*
X3900Y1401D02*
X3907Y1401D01*
X0Y1400D02*
X7Y1400D01*
X3900Y1400D02*
X3907Y1400D01*
X0Y1399D02*
X7Y1399D01*
X3900Y1399D02*
X3907Y1399D01*
X0Y1398D02*
X7Y1398D01*
X3900Y1398D02*
X3907Y1398D01*
X0Y1397D02*
X7Y1397D01*
X2505Y1397D02*
X2506Y1397D01*
X3900Y1397D02*
X3907Y1397D01*
X0Y1396D02*
X7Y1396D01*
X2503Y1396D02*
X2507Y1396D01*
X3900Y1396D02*
X3907Y1396D01*
X0Y1395D02*
X7Y1395D01*
X2503Y1395D02*
X2508Y1395D01*
X3900Y1395D02*
X3907Y1395D01*
X0Y1394D02*
X7Y1394D01*
X2502Y1394D02*
X2508Y1394D01*
X3900Y1394D02*
X3907Y1394D01*
X0Y1393D02*
X7Y1393D01*
X2480Y1393D02*
X2525Y1393D01*
X3900Y1393D02*
X3907Y1393D01*
X0Y1392D02*
X7Y1392D01*
X2479Y1392D02*
X2526Y1392D01*
X3900Y1392D02*
X3907Y1392D01*
X0Y1391D02*
X7Y1391D01*
X2479Y1391D02*
X2526Y1391D01*
X3900Y1391D02*
X3907Y1391D01*
X0Y1390D02*
X7Y1390D01*
X2082Y1390D02*
X2091Y1390D01*
X2124Y1390D02*
X2126Y1390D01*
X2479Y1390D02*
X2526Y1390D01*
X3900Y1390D02*
X3907Y1390D01*
X0Y1389D02*
X7Y1389D01*
X2080Y1389D02*
X2093Y1389D01*
X2122Y1389D02*
X2127Y1389D01*
X2479Y1389D02*
X2526Y1389D01*
X3900Y1389D02*
X3907Y1389D01*
X0Y1388D02*
X7Y1388D01*
X2078Y1388D02*
X2094Y1388D01*
X2120Y1388D02*
X2128Y1388D01*
X2480Y1388D02*
X2525Y1388D01*
X3900Y1388D02*
X3907Y1388D01*
X0Y1387D02*
X7Y1387D01*
X2077Y1387D02*
X2095Y1387D01*
X2118Y1387D02*
X2128Y1387D01*
X2481Y1387D02*
X2524Y1387D01*
X3900Y1387D02*
X3907Y1387D01*
X0Y1386D02*
X7Y1386D01*
X2077Y1386D02*
X2096Y1386D01*
X2117Y1386D02*
X2128Y1386D01*
X2196Y1386D02*
X2205Y1386D01*
X2296Y1386D02*
X2305Y1386D01*
X2502Y1386D02*
X2508Y1386D01*
X3900Y1386D02*
X3907Y1386D01*
X0Y1385D02*
X7Y1385D01*
X2076Y1385D02*
X2097Y1385D01*
X2115Y1385D02*
X2127Y1385D01*
X2196Y1385D02*
X2205Y1385D01*
X2296Y1385D02*
X2305Y1385D01*
X2502Y1385D02*
X2508Y1385D01*
X3900Y1385D02*
X3907Y1385D01*
X0Y1384D02*
X7Y1384D01*
X2075Y1384D02*
X2097Y1384D01*
X2113Y1384D02*
X2126Y1384D01*
X2196Y1384D02*
X2205Y1384D01*
X2296Y1384D02*
X2305Y1384D01*
X2502Y1384D02*
X2508Y1384D01*
X3900Y1384D02*
X3907Y1384D01*
X0Y1383D02*
X7Y1383D01*
X2075Y1383D02*
X2083Y1383D01*
X2090Y1383D02*
X2098Y1383D01*
X2112Y1383D02*
X2125Y1383D01*
X2196Y1383D02*
X2205Y1383D01*
X2296Y1383D02*
X2305Y1383D01*
X2502Y1383D02*
X2508Y1383D01*
X3900Y1383D02*
X3907Y1383D01*
X0Y1382D02*
X7Y1382D01*
X2006Y1382D02*
X2008Y1382D01*
X2075Y1382D02*
X2081Y1382D01*
X2092Y1382D02*
X2098Y1382D01*
X2110Y1382D02*
X2123Y1382D01*
X2196Y1382D02*
X2205Y1382D01*
X2296Y1382D02*
X2305Y1382D01*
X2502Y1382D02*
X2508Y1382D01*
X3900Y1382D02*
X3907Y1382D01*
X0Y1381D02*
X7Y1381D01*
X2005Y1381D02*
X2009Y1381D01*
X2075Y1381D02*
X2081Y1381D01*
X2092Y1381D02*
X2098Y1381D01*
X2108Y1381D02*
X2121Y1381D01*
X2196Y1381D02*
X2205Y1381D01*
X2296Y1381D02*
X2305Y1381D01*
X2502Y1381D02*
X2508Y1381D01*
X3900Y1381D02*
X3907Y1381D01*
X0Y1380D02*
X7Y1380D01*
X2004Y1380D02*
X2010Y1380D01*
X2075Y1380D02*
X2081Y1380D01*
X2092Y1380D02*
X2098Y1380D01*
X2106Y1380D02*
X2119Y1380D01*
X2196Y1380D02*
X2205Y1380D01*
X2296Y1380D02*
X2305Y1380D01*
X2502Y1380D02*
X2508Y1380D01*
X3900Y1380D02*
X3907Y1380D01*
X0Y1379D02*
X7Y1379D01*
X2004Y1379D02*
X2011Y1379D01*
X2075Y1379D02*
X2081Y1379D01*
X2092Y1379D02*
X2098Y1379D01*
X2105Y1379D02*
X2118Y1379D01*
X2196Y1379D02*
X2205Y1379D01*
X2296Y1379D02*
X2305Y1379D01*
X2502Y1379D02*
X2508Y1379D01*
X3900Y1379D02*
X3907Y1379D01*
X0Y1378D02*
X7Y1378D01*
X1982Y1378D02*
X2027Y1378D01*
X2075Y1378D02*
X2081Y1378D01*
X2092Y1378D02*
X2098Y1378D01*
X2103Y1378D02*
X2116Y1378D01*
X2196Y1378D02*
X2205Y1378D01*
X2296Y1378D02*
X2305Y1378D01*
X2502Y1378D02*
X2508Y1378D01*
X3900Y1378D02*
X3907Y1378D01*
X0Y1377D02*
X7Y1377D01*
X1981Y1377D02*
X2027Y1377D01*
X2075Y1377D02*
X2081Y1377D01*
X2092Y1377D02*
X2098Y1377D01*
X2101Y1377D02*
X2114Y1377D01*
X2196Y1377D02*
X2205Y1377D01*
X2296Y1377D02*
X2305Y1377D01*
X2502Y1377D02*
X2508Y1377D01*
X3900Y1377D02*
X3907Y1377D01*
X0Y1376D02*
X7Y1376D01*
X1981Y1376D02*
X2028Y1376D01*
X2075Y1376D02*
X2081Y1376D01*
X2092Y1376D02*
X2113Y1376D01*
X2196Y1376D02*
X2205Y1376D01*
X2296Y1376D02*
X2305Y1376D01*
X2502Y1376D02*
X2508Y1376D01*
X3900Y1376D02*
X3907Y1376D01*
X0Y1375D02*
X7Y1375D01*
X1981Y1375D02*
X2028Y1375D01*
X2075Y1375D02*
X2081Y1375D01*
X2092Y1375D02*
X2111Y1375D01*
X2196Y1375D02*
X2205Y1375D01*
X2296Y1375D02*
X2305Y1375D01*
X2502Y1375D02*
X2508Y1375D01*
X3900Y1375D02*
X3907Y1375D01*
X0Y1374D02*
X7Y1374D01*
X1981Y1374D02*
X2027Y1374D01*
X2075Y1374D02*
X2081Y1374D01*
X2092Y1374D02*
X2109Y1374D01*
X2196Y1374D02*
X2205Y1374D01*
X2296Y1374D02*
X2305Y1374D01*
X2502Y1374D02*
X2508Y1374D01*
X3900Y1374D02*
X3907Y1374D01*
X0Y1373D02*
X7Y1373D01*
X1982Y1373D02*
X2027Y1373D01*
X2075Y1373D02*
X2081Y1373D01*
X2092Y1373D02*
X2107Y1373D01*
X2196Y1373D02*
X2205Y1373D01*
X2296Y1373D02*
X2305Y1373D01*
X2502Y1373D02*
X2508Y1373D01*
X3900Y1373D02*
X3907Y1373D01*
X0Y1372D02*
X7Y1372D01*
X1983Y1372D02*
X2025Y1372D01*
X2075Y1372D02*
X2081Y1372D01*
X2092Y1372D02*
X2106Y1372D01*
X2196Y1372D02*
X2205Y1372D01*
X2296Y1372D02*
X2305Y1372D01*
X2474Y1372D02*
X2508Y1372D01*
X3900Y1372D02*
X3907Y1372D01*
X0Y1371D02*
X7Y1371D01*
X2004Y1371D02*
X2010Y1371D01*
X2075Y1371D02*
X2081Y1371D01*
X2092Y1371D02*
X2104Y1371D01*
X2196Y1371D02*
X2205Y1371D01*
X2296Y1371D02*
X2305Y1371D01*
X2473Y1371D02*
X2508Y1371D01*
X3900Y1371D02*
X3907Y1371D01*
X0Y1370D02*
X7Y1370D01*
X2004Y1370D02*
X2010Y1370D01*
X2075Y1370D02*
X2081Y1370D01*
X2092Y1370D02*
X2102Y1370D01*
X2196Y1370D02*
X2205Y1370D01*
X2296Y1370D02*
X2305Y1370D01*
X2473Y1370D02*
X2508Y1370D01*
X3900Y1370D02*
X3907Y1370D01*
X0Y1369D02*
X7Y1369D01*
X2004Y1369D02*
X2010Y1369D01*
X2075Y1369D02*
X2081Y1369D01*
X2092Y1369D02*
X2101Y1369D01*
X2196Y1369D02*
X2205Y1369D01*
X2296Y1369D02*
X2305Y1369D01*
X2473Y1369D02*
X2508Y1369D01*
X3900Y1369D02*
X3907Y1369D01*
X0Y1368D02*
X7Y1368D01*
X2004Y1368D02*
X2010Y1368D01*
X2075Y1368D02*
X2081Y1368D01*
X2092Y1368D02*
X2099Y1368D01*
X2196Y1368D02*
X2205Y1368D01*
X2296Y1368D02*
X2305Y1368D01*
X2473Y1368D02*
X2508Y1368D01*
X3900Y1368D02*
X3907Y1368D01*
X0Y1367D02*
X7Y1367D01*
X2004Y1367D02*
X2010Y1367D01*
X2075Y1367D02*
X2081Y1367D01*
X2092Y1367D02*
X2098Y1367D01*
X2196Y1367D02*
X2205Y1367D01*
X2296Y1367D02*
X2305Y1367D01*
X2474Y1367D02*
X2508Y1367D01*
X3900Y1367D02*
X3907Y1367D01*
X0Y1366D02*
X7Y1366D01*
X2004Y1366D02*
X2010Y1366D01*
X2075Y1366D02*
X2081Y1366D01*
X2092Y1366D02*
X2098Y1366D01*
X2196Y1366D02*
X2205Y1366D01*
X2296Y1366D02*
X2305Y1366D01*
X2476Y1366D02*
X2508Y1366D01*
X3900Y1366D02*
X3907Y1366D01*
X0Y1365D02*
X7Y1365D01*
X2004Y1365D02*
X2010Y1365D01*
X2075Y1365D02*
X2081Y1365D01*
X2092Y1365D02*
X2098Y1365D01*
X2196Y1365D02*
X2205Y1365D01*
X2296Y1365D02*
X2305Y1365D01*
X3900Y1365D02*
X3907Y1365D01*
X0Y1364D02*
X7Y1364D01*
X2004Y1364D02*
X2010Y1364D01*
X2075Y1364D02*
X2081Y1364D01*
X2092Y1364D02*
X2098Y1364D01*
X2196Y1364D02*
X2205Y1364D01*
X2296Y1364D02*
X2305Y1364D01*
X3900Y1364D02*
X3907Y1364D01*
X0Y1363D02*
X7Y1363D01*
X2004Y1363D02*
X2010Y1363D01*
X2075Y1363D02*
X2081Y1363D01*
X2092Y1363D02*
X2099Y1363D01*
X2196Y1363D02*
X2205Y1363D01*
X2296Y1363D02*
X2305Y1363D01*
X3900Y1363D02*
X3907Y1363D01*
X0Y1362D02*
X7Y1362D01*
X2004Y1362D02*
X2010Y1362D01*
X2075Y1362D02*
X2127Y1362D01*
X2196Y1362D02*
X2205Y1362D01*
X2296Y1362D02*
X2305Y1362D01*
X3900Y1362D02*
X3907Y1362D01*
X0Y1361D02*
X7Y1361D01*
X2004Y1361D02*
X2010Y1361D01*
X2075Y1361D02*
X2127Y1361D01*
X2196Y1361D02*
X2205Y1361D01*
X2296Y1361D02*
X2305Y1361D01*
X3900Y1361D02*
X3907Y1361D01*
X0Y1360D02*
X7Y1360D01*
X2004Y1360D02*
X2010Y1360D01*
X2075Y1360D02*
X2128Y1360D01*
X2196Y1360D02*
X2205Y1360D01*
X2296Y1360D02*
X2305Y1360D01*
X3900Y1360D02*
X3907Y1360D01*
X0Y1359D02*
X7Y1359D01*
X2004Y1359D02*
X2010Y1359D01*
X2075Y1359D02*
X2128Y1359D01*
X2196Y1359D02*
X2205Y1359D01*
X2296Y1359D02*
X2305Y1359D01*
X3900Y1359D02*
X3907Y1359D01*
X0Y1358D02*
X7Y1358D01*
X1977Y1358D02*
X2010Y1358D01*
X2075Y1358D02*
X2128Y1358D01*
X2196Y1358D02*
X2205Y1358D01*
X2296Y1358D02*
X2305Y1358D01*
X3900Y1358D02*
X3907Y1358D01*
X0Y1357D02*
X7Y1357D01*
X1975Y1357D02*
X2010Y1357D01*
X2075Y1357D02*
X2127Y1357D01*
X2196Y1357D02*
X2205Y1357D01*
X2296Y1357D02*
X2305Y1357D01*
X3900Y1357D02*
X3907Y1357D01*
X0Y1356D02*
X7Y1356D01*
X1975Y1356D02*
X2010Y1356D01*
X2075Y1356D02*
X2125Y1356D01*
X2196Y1356D02*
X2205Y1356D01*
X2296Y1356D02*
X2305Y1356D01*
X3900Y1356D02*
X3907Y1356D01*
X0Y1355D02*
X7Y1355D01*
X1975Y1355D02*
X2010Y1355D01*
X2196Y1355D02*
X2205Y1355D01*
X2296Y1355D02*
X2305Y1355D01*
X3900Y1355D02*
X3907Y1355D01*
X0Y1354D02*
X7Y1354D01*
X1975Y1354D02*
X2010Y1354D01*
X2196Y1354D02*
X2205Y1354D01*
X2296Y1354D02*
X2305Y1354D01*
X3900Y1354D02*
X3907Y1354D01*
X0Y1353D02*
X7Y1353D01*
X1975Y1353D02*
X2010Y1353D01*
X2196Y1353D02*
X2205Y1353D01*
X2296Y1353D02*
X2305Y1353D01*
X3900Y1353D02*
X3907Y1353D01*
X0Y1352D02*
X7Y1352D01*
X1976Y1352D02*
X2010Y1352D01*
X2196Y1352D02*
X2205Y1352D01*
X2296Y1352D02*
X2305Y1352D01*
X3900Y1352D02*
X3907Y1352D01*
X0Y1351D02*
X7Y1351D01*
X2196Y1351D02*
X2205Y1351D01*
X2296Y1351D02*
X2305Y1351D01*
X3900Y1351D02*
X3907Y1351D01*
X0Y1350D02*
X7Y1350D01*
X2196Y1350D02*
X2205Y1350D01*
X2296Y1350D02*
X2305Y1350D01*
X3900Y1350D02*
X3907Y1350D01*
X0Y1349D02*
X7Y1349D01*
X2196Y1349D02*
X2205Y1349D01*
X2296Y1349D02*
X2305Y1349D01*
X3900Y1349D02*
X3907Y1349D01*
X0Y1348D02*
X7Y1348D01*
X2196Y1348D02*
X2205Y1348D01*
X2296Y1348D02*
X2305Y1348D01*
X2477Y1348D02*
X2498Y1348D01*
X2522Y1348D02*
X2525Y1348D01*
X3900Y1348D02*
X3907Y1348D01*
X0Y1347D02*
X7Y1347D01*
X2196Y1347D02*
X2205Y1347D01*
X2296Y1347D02*
X2305Y1347D01*
X2475Y1347D02*
X2500Y1347D01*
X2521Y1347D02*
X2526Y1347D01*
X3900Y1347D02*
X3907Y1347D01*
X0Y1346D02*
X7Y1346D01*
X2196Y1346D02*
X2205Y1346D01*
X2296Y1346D02*
X2305Y1346D01*
X2475Y1346D02*
X2501Y1346D01*
X2520Y1346D02*
X2526Y1346D01*
X3900Y1346D02*
X3907Y1346D01*
X0Y1345D02*
X7Y1345D01*
X2196Y1345D02*
X2205Y1345D01*
X2296Y1345D02*
X2305Y1345D01*
X2474Y1345D02*
X2502Y1345D01*
X2520Y1345D02*
X2526Y1345D01*
X3900Y1345D02*
X3907Y1345D01*
X0Y1344D02*
X7Y1344D01*
X2196Y1344D02*
X2205Y1344D01*
X2296Y1344D02*
X2305Y1344D01*
X2473Y1344D02*
X2502Y1344D01*
X2520Y1344D02*
X2526Y1344D01*
X3900Y1344D02*
X3907Y1344D01*
X0Y1343D02*
X7Y1343D01*
X2196Y1343D02*
X2205Y1343D01*
X2296Y1343D02*
X2305Y1343D01*
X2473Y1343D02*
X2502Y1343D01*
X2520Y1343D02*
X2526Y1343D01*
X3900Y1343D02*
X3907Y1343D01*
X0Y1342D02*
X7Y1342D01*
X2196Y1342D02*
X2205Y1342D01*
X2296Y1342D02*
X2305Y1342D01*
X2473Y1342D02*
X2502Y1342D01*
X2520Y1342D02*
X2526Y1342D01*
X3900Y1342D02*
X3907Y1342D01*
X0Y1341D02*
X7Y1341D01*
X2196Y1341D02*
X2205Y1341D01*
X2296Y1341D02*
X2305Y1341D01*
X2473Y1341D02*
X2479Y1341D01*
X2497Y1341D02*
X2502Y1341D01*
X2520Y1341D02*
X2526Y1341D01*
X3900Y1341D02*
X3907Y1341D01*
X0Y1340D02*
X7Y1340D01*
X2196Y1340D02*
X2205Y1340D01*
X2296Y1340D02*
X2305Y1340D01*
X2473Y1340D02*
X2479Y1340D01*
X2497Y1340D02*
X2502Y1340D01*
X2520Y1340D02*
X2526Y1340D01*
X3900Y1340D02*
X3907Y1340D01*
X0Y1339D02*
X7Y1339D01*
X2196Y1339D02*
X2205Y1339D01*
X2296Y1339D02*
X2305Y1339D01*
X2473Y1339D02*
X2479Y1339D01*
X2497Y1339D02*
X2502Y1339D01*
X2520Y1339D02*
X2526Y1339D01*
X3900Y1339D02*
X3907Y1339D01*
X0Y1338D02*
X7Y1338D01*
X2196Y1338D02*
X2205Y1338D01*
X2296Y1338D02*
X2305Y1338D01*
X2473Y1338D02*
X2479Y1338D01*
X2497Y1338D02*
X2502Y1338D01*
X2520Y1338D02*
X2526Y1338D01*
X3900Y1338D02*
X3907Y1338D01*
X0Y1337D02*
X7Y1337D01*
X2196Y1337D02*
X2205Y1337D01*
X2296Y1337D02*
X2305Y1337D01*
X2473Y1337D02*
X2479Y1337D01*
X2497Y1337D02*
X2502Y1337D01*
X2520Y1337D02*
X2526Y1337D01*
X3900Y1337D02*
X3907Y1337D01*
X0Y1336D02*
X7Y1336D01*
X2196Y1336D02*
X2205Y1336D01*
X2296Y1336D02*
X2305Y1336D01*
X2473Y1336D02*
X2479Y1336D01*
X2497Y1336D02*
X2502Y1336D01*
X2520Y1336D02*
X2526Y1336D01*
X3900Y1336D02*
X3907Y1336D01*
X0Y1335D02*
X7Y1335D01*
X2196Y1335D02*
X2205Y1335D01*
X2296Y1335D02*
X2305Y1335D01*
X2473Y1335D02*
X2479Y1335D01*
X2497Y1335D02*
X2502Y1335D01*
X2520Y1335D02*
X2526Y1335D01*
X3900Y1335D02*
X3907Y1335D01*
X0Y1334D02*
X7Y1334D01*
X2196Y1334D02*
X2205Y1334D01*
X2296Y1334D02*
X2305Y1334D01*
X2473Y1334D02*
X2479Y1334D01*
X2497Y1334D02*
X2502Y1334D01*
X2520Y1334D02*
X2526Y1334D01*
X3900Y1334D02*
X3907Y1334D01*
X0Y1333D02*
X7Y1333D01*
X1981Y1333D02*
X1992Y1333D01*
X2023Y1333D02*
X2027Y1333D01*
X2196Y1333D02*
X2205Y1333D01*
X2296Y1333D02*
X2305Y1333D01*
X2473Y1333D02*
X2479Y1333D01*
X2497Y1333D02*
X2502Y1333D01*
X2520Y1333D02*
X2526Y1333D01*
X3900Y1333D02*
X3907Y1333D01*
X0Y1332D02*
X7Y1332D01*
X1979Y1332D02*
X1994Y1332D01*
X2021Y1332D02*
X2027Y1332D01*
X2196Y1332D02*
X2205Y1332D01*
X2296Y1332D02*
X2305Y1332D01*
X2473Y1332D02*
X2479Y1332D01*
X2497Y1332D02*
X2502Y1332D01*
X2520Y1332D02*
X2526Y1332D01*
X3900Y1332D02*
X3907Y1332D01*
X0Y1331D02*
X7Y1331D01*
X1978Y1331D02*
X1995Y1331D01*
X2019Y1331D02*
X2028Y1331D01*
X2196Y1331D02*
X2205Y1331D01*
X2296Y1331D02*
X2305Y1331D01*
X2473Y1331D02*
X2479Y1331D01*
X2497Y1331D02*
X2502Y1331D01*
X2520Y1331D02*
X2526Y1331D01*
X3900Y1331D02*
X3907Y1331D01*
X0Y1330D02*
X7Y1330D01*
X1977Y1330D02*
X1996Y1330D01*
X2018Y1330D02*
X2028Y1330D01*
X2196Y1330D02*
X2205Y1330D01*
X2296Y1330D02*
X2305Y1330D01*
X2473Y1330D02*
X2479Y1330D01*
X2497Y1330D02*
X2502Y1330D01*
X2520Y1330D02*
X2526Y1330D01*
X3900Y1330D02*
X3907Y1330D01*
X0Y1329D02*
X7Y1329D01*
X1976Y1329D02*
X1997Y1329D01*
X2016Y1329D02*
X2027Y1329D01*
X2196Y1329D02*
X2205Y1329D01*
X2296Y1329D02*
X2305Y1329D01*
X2473Y1329D02*
X2479Y1329D01*
X2497Y1329D02*
X2502Y1329D01*
X2520Y1329D02*
X2526Y1329D01*
X3900Y1329D02*
X3907Y1329D01*
X0Y1328D02*
X7Y1328D01*
X1976Y1328D02*
X1997Y1328D01*
X2014Y1328D02*
X2027Y1328D01*
X2196Y1328D02*
X2205Y1328D01*
X2296Y1328D02*
X2305Y1328D01*
X2473Y1328D02*
X2479Y1328D01*
X2497Y1328D02*
X2502Y1328D01*
X2520Y1328D02*
X2526Y1328D01*
X3900Y1328D02*
X3907Y1328D01*
X0Y1327D02*
X7Y1327D01*
X1975Y1327D02*
X1998Y1327D01*
X2012Y1327D02*
X2025Y1327D01*
X2096Y1327D02*
X2105Y1327D01*
X2196Y1327D02*
X2205Y1327D01*
X2296Y1327D02*
X2305Y1327D01*
X2473Y1327D02*
X2479Y1327D01*
X2497Y1327D02*
X2502Y1327D01*
X2520Y1327D02*
X2526Y1327D01*
X3900Y1327D02*
X3907Y1327D01*
X0Y1326D02*
X7Y1326D01*
X1975Y1326D02*
X1982Y1326D01*
X1991Y1326D02*
X1998Y1326D01*
X2011Y1326D02*
X2024Y1326D01*
X2096Y1326D02*
X2105Y1326D01*
X2196Y1326D02*
X2205Y1326D01*
X2296Y1326D02*
X2305Y1326D01*
X2473Y1326D02*
X2479Y1326D01*
X2497Y1326D02*
X2502Y1326D01*
X2520Y1326D02*
X2526Y1326D01*
X3900Y1326D02*
X3907Y1326D01*
X0Y1325D02*
X7Y1325D01*
X1975Y1325D02*
X1981Y1325D01*
X1992Y1325D02*
X1998Y1325D01*
X2009Y1325D02*
X2022Y1325D01*
X2096Y1325D02*
X2105Y1325D01*
X2196Y1325D02*
X2205Y1325D01*
X2296Y1325D02*
X2305Y1325D01*
X2473Y1325D02*
X2479Y1325D01*
X2497Y1325D02*
X2502Y1325D01*
X2520Y1325D02*
X2526Y1325D01*
X3900Y1325D02*
X3907Y1325D01*
X0Y1324D02*
X7Y1324D01*
X1975Y1324D02*
X1981Y1324D01*
X1992Y1324D02*
X1998Y1324D01*
X2007Y1324D02*
X2020Y1324D01*
X2096Y1324D02*
X2105Y1324D01*
X2196Y1324D02*
X2205Y1324D01*
X2296Y1324D02*
X2305Y1324D01*
X2473Y1324D02*
X2479Y1324D01*
X2497Y1324D02*
X2502Y1324D01*
X2520Y1324D02*
X2526Y1324D01*
X3900Y1324D02*
X3907Y1324D01*
X0Y1323D02*
X7Y1323D01*
X1975Y1323D02*
X1981Y1323D01*
X1992Y1323D02*
X1998Y1323D01*
X2006Y1323D02*
X2019Y1323D01*
X2096Y1323D02*
X2105Y1323D01*
X2196Y1323D02*
X2205Y1323D01*
X2296Y1323D02*
X2305Y1323D01*
X2473Y1323D02*
X2479Y1323D01*
X2497Y1323D02*
X2502Y1323D01*
X2520Y1323D02*
X2526Y1323D01*
X3900Y1323D02*
X3907Y1323D01*
X0Y1322D02*
X7Y1322D01*
X1975Y1322D02*
X1981Y1322D01*
X1992Y1322D02*
X1998Y1322D01*
X2004Y1322D02*
X2017Y1322D01*
X2096Y1322D02*
X2105Y1322D01*
X2196Y1322D02*
X2205Y1322D01*
X2296Y1322D02*
X2305Y1322D01*
X2473Y1322D02*
X2479Y1322D01*
X2497Y1322D02*
X2502Y1322D01*
X2520Y1322D02*
X2526Y1322D01*
X3900Y1322D02*
X3907Y1322D01*
X0Y1321D02*
X7Y1321D01*
X1975Y1321D02*
X1981Y1321D01*
X1992Y1321D02*
X1998Y1321D01*
X2002Y1321D02*
X2015Y1321D01*
X2096Y1321D02*
X2105Y1321D01*
X2196Y1321D02*
X2205Y1321D01*
X2296Y1321D02*
X2305Y1321D01*
X2473Y1321D02*
X2479Y1321D01*
X2497Y1321D02*
X2526Y1321D01*
X3900Y1321D02*
X3907Y1321D01*
X0Y1320D02*
X7Y1320D01*
X1975Y1320D02*
X1981Y1320D01*
X1992Y1320D02*
X1998Y1320D01*
X2000Y1320D02*
X2013Y1320D01*
X2096Y1320D02*
X2105Y1320D01*
X2196Y1320D02*
X2205Y1320D01*
X2296Y1320D02*
X2305Y1320D01*
X2473Y1320D02*
X2479Y1320D01*
X2497Y1320D02*
X2526Y1320D01*
X3900Y1320D02*
X3907Y1320D01*
X0Y1319D02*
X7Y1319D01*
X1975Y1319D02*
X1981Y1319D01*
X1992Y1319D02*
X2012Y1319D01*
X2096Y1319D02*
X2105Y1319D01*
X2196Y1319D02*
X2196Y1319D01*
X2205Y1319D02*
X2205Y1319D01*
X2296Y1319D02*
X2296Y1319D01*
X2305Y1319D02*
X2305Y1319D01*
X2473Y1319D02*
X2479Y1319D01*
X2497Y1319D02*
X2526Y1319D01*
X3900Y1319D02*
X3907Y1319D01*
X0Y1318D02*
X7Y1318D01*
X1975Y1318D02*
X1981Y1318D01*
X1992Y1318D02*
X2010Y1318D01*
X2096Y1318D02*
X2105Y1318D01*
X2473Y1318D02*
X2479Y1318D01*
X2497Y1318D02*
X2526Y1318D01*
X3900Y1318D02*
X3907Y1318D01*
X0Y1317D02*
X7Y1317D01*
X1975Y1317D02*
X1981Y1317D01*
X1992Y1317D02*
X2008Y1317D01*
X2096Y1317D02*
X2105Y1317D01*
X2473Y1317D02*
X2479Y1317D01*
X2498Y1317D02*
X2526Y1317D01*
X3900Y1317D02*
X3907Y1317D01*
X0Y1316D02*
X7Y1316D01*
X1975Y1316D02*
X1981Y1316D01*
X1992Y1316D02*
X2007Y1316D01*
X2096Y1316D02*
X2105Y1316D01*
X2473Y1316D02*
X2479Y1316D01*
X2499Y1316D02*
X2526Y1316D01*
X3900Y1316D02*
X3907Y1316D01*
X0Y1315D02*
X7Y1315D01*
X1975Y1315D02*
X1981Y1315D01*
X1992Y1315D02*
X2005Y1315D01*
X2096Y1315D02*
X2105Y1315D01*
X2474Y1315D02*
X2478Y1315D01*
X2500Y1315D02*
X2526Y1315D01*
X3900Y1315D02*
X3907Y1315D01*
X0Y1314D02*
X7Y1314D01*
X1975Y1314D02*
X1981Y1314D01*
X1992Y1314D02*
X2003Y1314D01*
X2096Y1314D02*
X2105Y1314D01*
X3900Y1314D02*
X3907Y1314D01*
X0Y1313D02*
X7Y1313D01*
X1975Y1313D02*
X1981Y1313D01*
X1992Y1313D02*
X2001Y1313D01*
X2096Y1313D02*
X2105Y1313D01*
X3900Y1313D02*
X3907Y1313D01*
X0Y1312D02*
X7Y1312D01*
X1975Y1312D02*
X1981Y1312D01*
X1992Y1312D02*
X2000Y1312D01*
X2096Y1312D02*
X2105Y1312D01*
X3900Y1312D02*
X3907Y1312D01*
X0Y1311D02*
X7Y1311D01*
X1975Y1311D02*
X1981Y1311D01*
X1992Y1311D02*
X1998Y1311D01*
X2096Y1311D02*
X2105Y1311D01*
X3900Y1311D02*
X3907Y1311D01*
X0Y1310D02*
X7Y1310D01*
X1975Y1310D02*
X1981Y1310D01*
X1992Y1310D02*
X1998Y1310D01*
X2096Y1310D02*
X2105Y1310D01*
X3900Y1310D02*
X3907Y1310D01*
X0Y1309D02*
X7Y1309D01*
X1975Y1309D02*
X1981Y1309D01*
X1992Y1309D02*
X1998Y1309D01*
X2096Y1309D02*
X2105Y1309D01*
X3900Y1309D02*
X3907Y1309D01*
X0Y1308D02*
X7Y1308D01*
X1975Y1308D02*
X1981Y1308D01*
X1992Y1308D02*
X1998Y1308D01*
X2096Y1308D02*
X2105Y1308D01*
X3900Y1308D02*
X3907Y1308D01*
X0Y1307D02*
X7Y1307D01*
X1975Y1307D02*
X1981Y1307D01*
X1992Y1307D02*
X1998Y1307D01*
X2096Y1307D02*
X2105Y1307D01*
X3900Y1307D02*
X3907Y1307D01*
X0Y1306D02*
X7Y1306D01*
X1975Y1306D02*
X2026Y1306D01*
X2096Y1306D02*
X2105Y1306D01*
X3900Y1306D02*
X3907Y1306D01*
X0Y1305D02*
X7Y1305D01*
X1975Y1305D02*
X2027Y1305D01*
X2096Y1305D02*
X2105Y1305D01*
X3900Y1305D02*
X3907Y1305D01*
X0Y1304D02*
X7Y1304D01*
X1975Y1304D02*
X2028Y1304D01*
X2096Y1304D02*
X2105Y1304D01*
X3900Y1304D02*
X3907Y1304D01*
X0Y1303D02*
X7Y1303D01*
X1975Y1303D02*
X2028Y1303D01*
X2096Y1303D02*
X2105Y1303D01*
X3900Y1303D02*
X3907Y1303D01*
X0Y1302D02*
X7Y1302D01*
X1975Y1302D02*
X2028Y1302D01*
X2096Y1302D02*
X2105Y1302D01*
X3900Y1302D02*
X3907Y1302D01*
X0Y1301D02*
X7Y1301D01*
X1975Y1301D02*
X2027Y1301D01*
X2096Y1301D02*
X2105Y1301D01*
X3900Y1301D02*
X3907Y1301D01*
X0Y1300D02*
X7Y1300D01*
X1975Y1300D02*
X2026Y1300D01*
X2096Y1300D02*
X2105Y1300D01*
X3900Y1300D02*
X3907Y1300D01*
X0Y1299D02*
X7Y1299D01*
X2096Y1299D02*
X2105Y1299D01*
X3900Y1299D02*
X3907Y1299D01*
X0Y1298D02*
X7Y1298D01*
X2096Y1298D02*
X2105Y1298D01*
X2480Y1298D02*
X2489Y1298D01*
X2522Y1298D02*
X2524Y1298D01*
X3900Y1298D02*
X3907Y1298D01*
X0Y1297D02*
X7Y1297D01*
X2096Y1297D02*
X2105Y1297D01*
X2478Y1297D02*
X2491Y1297D01*
X2520Y1297D02*
X2525Y1297D01*
X3900Y1297D02*
X3907Y1297D01*
X0Y1296D02*
X7Y1296D01*
X2096Y1296D02*
X2105Y1296D01*
X2477Y1296D02*
X2493Y1296D01*
X2518Y1296D02*
X2526Y1296D01*
X3900Y1296D02*
X3907Y1296D01*
X0Y1295D02*
X7Y1295D01*
X2096Y1295D02*
X2105Y1295D01*
X2476Y1295D02*
X2494Y1295D01*
X2517Y1295D02*
X2526Y1295D01*
X3900Y1295D02*
X3907Y1295D01*
X0Y1294D02*
X7Y1294D01*
X2096Y1294D02*
X2105Y1294D01*
X2475Y1294D02*
X2495Y1294D01*
X2515Y1294D02*
X2526Y1294D01*
X3900Y1294D02*
X3907Y1294D01*
X0Y1293D02*
X7Y1293D01*
X2096Y1293D02*
X2105Y1293D01*
X2474Y1293D02*
X2495Y1293D01*
X2513Y1293D02*
X2526Y1293D01*
X3900Y1293D02*
X3907Y1293D01*
X0Y1292D02*
X7Y1292D01*
X2096Y1292D02*
X2105Y1292D01*
X2474Y1292D02*
X2496Y1292D01*
X2512Y1292D02*
X2525Y1292D01*
X3900Y1292D02*
X3907Y1292D01*
X0Y1291D02*
X7Y1291D01*
X2096Y1291D02*
X2105Y1291D01*
X2473Y1291D02*
X2481Y1291D01*
X2489Y1291D02*
X2496Y1291D01*
X2510Y1291D02*
X2523Y1291D01*
X3900Y1291D02*
X3907Y1291D01*
X0Y1290D02*
X7Y1290D01*
X2096Y1290D02*
X2105Y1290D01*
X2473Y1290D02*
X2480Y1290D01*
X2490Y1290D02*
X2496Y1290D01*
X2508Y1290D02*
X2521Y1290D01*
X3900Y1290D02*
X3907Y1290D01*
X0Y1289D02*
X7Y1289D01*
X2096Y1289D02*
X2105Y1289D01*
X2473Y1289D02*
X2479Y1289D01*
X2490Y1289D02*
X2497Y1289D01*
X2506Y1289D02*
X2519Y1289D01*
X3900Y1289D02*
X3907Y1289D01*
X0Y1288D02*
X7Y1288D01*
X2096Y1288D02*
X2105Y1288D01*
X2473Y1288D02*
X2479Y1288D01*
X2491Y1288D02*
X2497Y1288D01*
X2505Y1288D02*
X2518Y1288D01*
X3900Y1288D02*
X3907Y1288D01*
X0Y1287D02*
X7Y1287D01*
X2096Y1287D02*
X2105Y1287D01*
X2473Y1287D02*
X2479Y1287D01*
X2491Y1287D02*
X2497Y1287D01*
X2503Y1287D02*
X2516Y1287D01*
X3900Y1287D02*
X3907Y1287D01*
X0Y1286D02*
X7Y1286D01*
X2096Y1286D02*
X2105Y1286D01*
X2473Y1286D02*
X2479Y1286D01*
X2491Y1286D02*
X2497Y1286D01*
X2501Y1286D02*
X2514Y1286D01*
X3900Y1286D02*
X3907Y1286D01*
X0Y1285D02*
X7Y1285D01*
X2096Y1285D02*
X2105Y1285D01*
X2473Y1285D02*
X2479Y1285D01*
X2491Y1285D02*
X2497Y1285D01*
X2500Y1285D02*
X2513Y1285D01*
X3900Y1285D02*
X3907Y1285D01*
X0Y1284D02*
X7Y1284D01*
X2096Y1284D02*
X2105Y1284D01*
X2473Y1284D02*
X2479Y1284D01*
X2491Y1284D02*
X2511Y1284D01*
X3900Y1284D02*
X3907Y1284D01*
X0Y1283D02*
X7Y1283D01*
X2096Y1283D02*
X2105Y1283D01*
X2473Y1283D02*
X2479Y1283D01*
X2491Y1283D02*
X2509Y1283D01*
X3900Y1283D02*
X3907Y1283D01*
X0Y1282D02*
X7Y1282D01*
X2096Y1282D02*
X2105Y1282D01*
X2473Y1282D02*
X2479Y1282D01*
X2491Y1282D02*
X2507Y1282D01*
X3900Y1282D02*
X3907Y1282D01*
X0Y1281D02*
X7Y1281D01*
X2096Y1281D02*
X2105Y1281D01*
X2473Y1281D02*
X2479Y1281D01*
X2491Y1281D02*
X2506Y1281D01*
X3900Y1281D02*
X3907Y1281D01*
X0Y1280D02*
X7Y1280D01*
X2096Y1280D02*
X2105Y1280D01*
X2473Y1280D02*
X2479Y1280D01*
X2491Y1280D02*
X2504Y1280D01*
X3900Y1280D02*
X3907Y1280D01*
X0Y1279D02*
X7Y1279D01*
X2096Y1279D02*
X2105Y1279D01*
X2473Y1279D02*
X2479Y1279D01*
X2491Y1279D02*
X2502Y1279D01*
X3900Y1279D02*
X3907Y1279D01*
X0Y1278D02*
X7Y1278D01*
X2096Y1278D02*
X2105Y1278D01*
X2473Y1278D02*
X2479Y1278D01*
X2491Y1278D02*
X2501Y1278D01*
X3900Y1278D02*
X3907Y1278D01*
X0Y1277D02*
X7Y1277D01*
X2096Y1277D02*
X2105Y1277D01*
X2473Y1277D02*
X2479Y1277D01*
X2491Y1277D02*
X2499Y1277D01*
X3900Y1277D02*
X3907Y1277D01*
X0Y1276D02*
X7Y1276D01*
X2096Y1276D02*
X2105Y1276D01*
X2473Y1276D02*
X2479Y1276D01*
X2491Y1276D02*
X2497Y1276D01*
X3900Y1276D02*
X3907Y1276D01*
X0Y1275D02*
X7Y1275D01*
X2096Y1275D02*
X2105Y1275D01*
X2473Y1275D02*
X2479Y1275D01*
X2491Y1275D02*
X2497Y1275D01*
X3900Y1275D02*
X3907Y1275D01*
X0Y1274D02*
X7Y1274D01*
X2096Y1274D02*
X2105Y1274D01*
X2473Y1274D02*
X2479Y1274D01*
X2491Y1274D02*
X2497Y1274D01*
X3900Y1274D02*
X3907Y1274D01*
X0Y1273D02*
X7Y1273D01*
X2096Y1273D02*
X2105Y1273D01*
X2473Y1273D02*
X2479Y1273D01*
X2491Y1273D02*
X2497Y1273D01*
X3900Y1273D02*
X3907Y1273D01*
X0Y1272D02*
X7Y1272D01*
X2096Y1272D02*
X2105Y1272D01*
X2473Y1272D02*
X2479Y1272D01*
X2491Y1272D02*
X2497Y1272D01*
X3900Y1272D02*
X3907Y1272D01*
X0Y1271D02*
X7Y1271D01*
X2096Y1271D02*
X2105Y1271D01*
X2473Y1271D02*
X2479Y1271D01*
X2490Y1271D02*
X2497Y1271D01*
X3900Y1271D02*
X3907Y1271D01*
X0Y1270D02*
X7Y1270D01*
X2096Y1270D02*
X2105Y1270D01*
X2473Y1270D02*
X2525Y1270D01*
X3900Y1270D02*
X3907Y1270D01*
X0Y1269D02*
X7Y1269D01*
X2096Y1269D02*
X2105Y1269D01*
X2473Y1269D02*
X2526Y1269D01*
X3900Y1269D02*
X3907Y1269D01*
X0Y1268D02*
X7Y1268D01*
X2096Y1268D02*
X2105Y1268D01*
X2473Y1268D02*
X2526Y1268D01*
X3900Y1268D02*
X3907Y1268D01*
X0Y1267D02*
X7Y1267D01*
X2096Y1267D02*
X2105Y1267D01*
X2473Y1267D02*
X2526Y1267D01*
X3900Y1267D02*
X3907Y1267D01*
X0Y1266D02*
X7Y1266D01*
X2096Y1266D02*
X2105Y1266D01*
X2473Y1266D02*
X2526Y1266D01*
X3900Y1266D02*
X3907Y1266D01*
X0Y1265D02*
X7Y1265D01*
X2096Y1265D02*
X2105Y1265D01*
X2473Y1265D02*
X2525Y1265D01*
X3900Y1265D02*
X3907Y1265D01*
X0Y1264D02*
X7Y1264D01*
X2096Y1264D02*
X2105Y1264D01*
X2473Y1264D02*
X2523Y1264D01*
X3900Y1264D02*
X3907Y1264D01*
X0Y1263D02*
X7Y1263D01*
X2096Y1263D02*
X2105Y1263D01*
X3900Y1263D02*
X3907Y1263D01*
X0Y1262D02*
X7Y1262D01*
X2096Y1262D02*
X2105Y1262D01*
X3900Y1262D02*
X3907Y1262D01*
X0Y1261D02*
X7Y1261D01*
X2096Y1261D02*
X2105Y1261D01*
X3900Y1261D02*
X3907Y1261D01*
X0Y1260D02*
X7Y1260D01*
X3900Y1260D02*
X3907Y1260D01*
X0Y1259D02*
X7Y1259D01*
X3900Y1259D02*
X3907Y1259D01*
X0Y1258D02*
X7Y1258D01*
X3900Y1258D02*
X3907Y1258D01*
X0Y1257D02*
X7Y1257D01*
X3900Y1257D02*
X3907Y1257D01*
X0Y1256D02*
X7Y1256D01*
X3900Y1256D02*
X3907Y1256D01*
X0Y1255D02*
X7Y1255D01*
X3900Y1255D02*
X3907Y1255D01*
X0Y1254D02*
X7Y1254D01*
X3900Y1254D02*
X3907Y1254D01*
X0Y1253D02*
X7Y1253D01*
X3900Y1253D02*
X3907Y1253D01*
X0Y1252D02*
X7Y1252D01*
X3900Y1252D02*
X3907Y1252D01*
X0Y1251D02*
X7Y1251D01*
X3900Y1251D02*
X3907Y1251D01*
X0Y1250D02*
X7Y1250D01*
X3900Y1250D02*
X3907Y1250D01*
X0Y1249D02*
X7Y1249D01*
X3900Y1249D02*
X3907Y1249D01*
X0Y1248D02*
X7Y1248D01*
X3900Y1248D02*
X3907Y1248D01*
X0Y1247D02*
X7Y1247D01*
X3900Y1247D02*
X3907Y1247D01*
X0Y1246D02*
X7Y1246D01*
X3900Y1246D02*
X3907Y1246D01*
X0Y1245D02*
X7Y1245D01*
X3900Y1245D02*
X3907Y1245D01*
X0Y1244D02*
X7Y1244D01*
X3900Y1244D02*
X3907Y1244D01*
X0Y1243D02*
X7Y1243D01*
X3900Y1243D02*
X3907Y1243D01*
X0Y1242D02*
X7Y1242D01*
X3900Y1242D02*
X3907Y1242D01*
X0Y1241D02*
X7Y1241D01*
X3900Y1241D02*
X3907Y1241D01*
X0Y1240D02*
X7Y1240D01*
X3900Y1240D02*
X3907Y1240D01*
X0Y1239D02*
X7Y1239D01*
X3900Y1239D02*
X3907Y1239D01*
X0Y1238D02*
X7Y1238D01*
X3900Y1238D02*
X3907Y1238D01*
X0Y1237D02*
X7Y1237D01*
X3900Y1237D02*
X3907Y1237D01*
X0Y1236D02*
X7Y1236D01*
X3900Y1236D02*
X3907Y1236D01*
X0Y1235D02*
X7Y1235D01*
X3900Y1235D02*
X3907Y1235D01*
X0Y1234D02*
X7Y1234D01*
X3900Y1234D02*
X3907Y1234D01*
X0Y1233D02*
X7Y1233D01*
X3900Y1233D02*
X3907Y1233D01*
X0Y1232D02*
X7Y1232D01*
X3900Y1232D02*
X3907Y1232D01*
X0Y1231D02*
X7Y1231D01*
X3900Y1231D02*
X3907Y1231D01*
X0Y1230D02*
X7Y1230D01*
X3900Y1230D02*
X3907Y1230D01*
X0Y1229D02*
X7Y1229D01*
X3900Y1229D02*
X3907Y1229D01*
X0Y1228D02*
X7Y1228D01*
X3900Y1228D02*
X3907Y1228D01*
X0Y1227D02*
X7Y1227D01*
X1996Y1227D02*
X2005Y1227D01*
X2496Y1227D02*
X2505Y1227D01*
X3900Y1227D02*
X3907Y1227D01*
X0Y1226D02*
X7Y1226D01*
X1996Y1226D02*
X2005Y1226D01*
X2496Y1226D02*
X2505Y1226D01*
X3900Y1226D02*
X3907Y1226D01*
X0Y1225D02*
X7Y1225D01*
X1996Y1225D02*
X2005Y1225D01*
X2496Y1225D02*
X2505Y1225D01*
X3900Y1225D02*
X3907Y1225D01*
X0Y1224D02*
X7Y1224D01*
X1996Y1224D02*
X2005Y1224D01*
X2496Y1224D02*
X2505Y1224D01*
X3900Y1224D02*
X3907Y1224D01*
X0Y1223D02*
X7Y1223D01*
X1996Y1223D02*
X2005Y1223D01*
X2496Y1223D02*
X2505Y1223D01*
X3900Y1223D02*
X3907Y1223D01*
X0Y1222D02*
X7Y1222D01*
X1996Y1222D02*
X2005Y1222D01*
X2496Y1222D02*
X2505Y1222D01*
X3900Y1222D02*
X3907Y1222D01*
X0Y1221D02*
X7Y1221D01*
X1996Y1221D02*
X2005Y1221D01*
X2496Y1221D02*
X2505Y1221D01*
X3900Y1221D02*
X3907Y1221D01*
X0Y1220D02*
X7Y1220D01*
X1996Y1220D02*
X2005Y1220D01*
X2496Y1220D02*
X2505Y1220D01*
X3900Y1220D02*
X3907Y1220D01*
X0Y1219D02*
X7Y1219D01*
X1996Y1219D02*
X2005Y1219D01*
X2496Y1219D02*
X2505Y1219D01*
X3900Y1219D02*
X3907Y1219D01*
X0Y1218D02*
X7Y1218D01*
X1996Y1218D02*
X2005Y1218D01*
X2496Y1218D02*
X2505Y1218D01*
X3900Y1218D02*
X3907Y1218D01*
X0Y1217D02*
X7Y1217D01*
X1996Y1217D02*
X2005Y1217D01*
X2496Y1217D02*
X2505Y1217D01*
X3900Y1217D02*
X3907Y1217D01*
X0Y1216D02*
X7Y1216D01*
X1996Y1216D02*
X2005Y1216D01*
X2496Y1216D02*
X2505Y1216D01*
X3900Y1216D02*
X3907Y1216D01*
X0Y1215D02*
X7Y1215D01*
X1996Y1215D02*
X2005Y1215D01*
X2496Y1215D02*
X2505Y1215D01*
X3900Y1215D02*
X3907Y1215D01*
X0Y1214D02*
X7Y1214D01*
X1996Y1214D02*
X2005Y1214D01*
X2496Y1214D02*
X2505Y1214D01*
X3900Y1214D02*
X3907Y1214D01*
X0Y1213D02*
X7Y1213D01*
X1996Y1213D02*
X2005Y1213D01*
X2496Y1213D02*
X2505Y1213D01*
X3900Y1213D02*
X3907Y1213D01*
X0Y1212D02*
X7Y1212D01*
X1996Y1212D02*
X2005Y1212D01*
X2496Y1212D02*
X2505Y1212D01*
X3900Y1212D02*
X3907Y1212D01*
X0Y1211D02*
X7Y1211D01*
X1996Y1211D02*
X2005Y1211D01*
X2496Y1211D02*
X2505Y1211D01*
X3900Y1211D02*
X3907Y1211D01*
X0Y1210D02*
X7Y1210D01*
X1996Y1210D02*
X2005Y1210D01*
X2496Y1210D02*
X2505Y1210D01*
X3900Y1210D02*
X3907Y1210D01*
X0Y1209D02*
X7Y1209D01*
X1996Y1209D02*
X2005Y1209D01*
X2496Y1209D02*
X2505Y1209D01*
X3900Y1209D02*
X3907Y1209D01*
X0Y1208D02*
X7Y1208D01*
X1996Y1208D02*
X2005Y1208D01*
X2496Y1208D02*
X2505Y1208D01*
X3900Y1208D02*
X3907Y1208D01*
X0Y1207D02*
X7Y1207D01*
X1996Y1207D02*
X2005Y1207D01*
X2496Y1207D02*
X2505Y1207D01*
X3900Y1207D02*
X3907Y1207D01*
X0Y1206D02*
X7Y1206D01*
X1996Y1206D02*
X2005Y1206D01*
X2496Y1206D02*
X2505Y1206D01*
X3900Y1206D02*
X3907Y1206D01*
X0Y1205D02*
X7Y1205D01*
X1996Y1205D02*
X2005Y1205D01*
X2496Y1205D02*
X2505Y1205D01*
X3900Y1205D02*
X3907Y1205D01*
X0Y1204D02*
X7Y1204D01*
X1996Y1204D02*
X2005Y1204D01*
X2496Y1204D02*
X2505Y1204D01*
X3900Y1204D02*
X3907Y1204D01*
X0Y1203D02*
X7Y1203D01*
X1996Y1203D02*
X2005Y1203D01*
X2496Y1203D02*
X2505Y1203D01*
X3900Y1203D02*
X3907Y1203D01*
X0Y1202D02*
X7Y1202D01*
X1243Y1202D02*
X1261Y1202D01*
X1996Y1202D02*
X2005Y1202D01*
X2496Y1202D02*
X2505Y1202D01*
X3900Y1202D02*
X3907Y1202D01*
X0Y1201D02*
X7Y1201D01*
X1241Y1201D02*
X1262Y1201D01*
X1996Y1201D02*
X2005Y1201D01*
X2496Y1201D02*
X2505Y1201D01*
X3900Y1201D02*
X3907Y1201D01*
X0Y1200D02*
X7Y1200D01*
X1239Y1200D02*
X1263Y1200D01*
X1996Y1200D02*
X2005Y1200D01*
X2496Y1200D02*
X2505Y1200D01*
X3900Y1200D02*
X3907Y1200D01*
X0Y1199D02*
X7Y1199D01*
X1238Y1199D02*
X1263Y1199D01*
X1996Y1199D02*
X2005Y1199D01*
X2496Y1199D02*
X2505Y1199D01*
X3900Y1199D02*
X3907Y1199D01*
X0Y1198D02*
X7Y1198D01*
X1237Y1198D02*
X1263Y1198D01*
X1996Y1198D02*
X2005Y1198D01*
X2496Y1198D02*
X2505Y1198D01*
X3900Y1198D02*
X3907Y1198D01*
X0Y1197D02*
X7Y1197D01*
X1236Y1197D02*
X1262Y1197D01*
X1996Y1197D02*
X2005Y1197D01*
X2496Y1197D02*
X2505Y1197D01*
X3900Y1197D02*
X3907Y1197D01*
X0Y1196D02*
X7Y1196D01*
X1235Y1196D02*
X1261Y1196D01*
X1996Y1196D02*
X2005Y1196D01*
X2496Y1196D02*
X2505Y1196D01*
X3900Y1196D02*
X3907Y1196D01*
X0Y1195D02*
X7Y1195D01*
X1234Y1195D02*
X1243Y1195D01*
X1996Y1195D02*
X2005Y1195D01*
X2496Y1195D02*
X2505Y1195D01*
X3900Y1195D02*
X3907Y1195D01*
X0Y1194D02*
X7Y1194D01*
X1234Y1194D02*
X1242Y1194D01*
X1996Y1194D02*
X2005Y1194D01*
X2496Y1194D02*
X2505Y1194D01*
X3900Y1194D02*
X3907Y1194D01*
X0Y1193D02*
X7Y1193D01*
X1233Y1193D02*
X1241Y1193D01*
X1996Y1193D02*
X2005Y1193D01*
X2496Y1193D02*
X2505Y1193D01*
X3900Y1193D02*
X3907Y1193D01*
X0Y1192D02*
X7Y1192D01*
X1233Y1192D02*
X1240Y1192D01*
X1996Y1192D02*
X2005Y1192D01*
X2496Y1192D02*
X2505Y1192D01*
X3900Y1192D02*
X3907Y1192D01*
X0Y1191D02*
X7Y1191D01*
X1233Y1191D02*
X1239Y1191D01*
X1996Y1191D02*
X2005Y1191D01*
X2496Y1191D02*
X2505Y1191D01*
X3900Y1191D02*
X3907Y1191D01*
X0Y1190D02*
X7Y1190D01*
X1233Y1190D02*
X1239Y1190D01*
X1996Y1190D02*
X2005Y1190D01*
X2496Y1190D02*
X2505Y1190D01*
X3900Y1190D02*
X3907Y1190D01*
X0Y1189D02*
X7Y1189D01*
X1233Y1189D02*
X1239Y1189D01*
X1996Y1189D02*
X2005Y1189D01*
X2496Y1189D02*
X2505Y1189D01*
X3900Y1189D02*
X3907Y1189D01*
X0Y1188D02*
X7Y1188D01*
X1233Y1188D02*
X1239Y1188D01*
X1996Y1188D02*
X2005Y1188D01*
X2496Y1188D02*
X2505Y1188D01*
X3900Y1188D02*
X3907Y1188D01*
X0Y1187D02*
X7Y1187D01*
X1134Y1187D02*
X1164Y1187D01*
X1184Y1187D02*
X1207Y1187D01*
X1233Y1187D02*
X1239Y1187D01*
X1285Y1187D02*
X1287Y1187D01*
X1296Y1187D02*
X1307Y1187D01*
X1338Y1187D02*
X1362Y1187D01*
X1413Y1187D02*
X1415Y1187D01*
X1443Y1187D02*
X1454Y1187D01*
X1463Y1187D02*
X1466Y1187D01*
X1536Y1187D02*
X1538Y1187D01*
X1563Y1187D02*
X1566Y1187D01*
X1996Y1187D02*
X2005Y1187D01*
X2496Y1187D02*
X2505Y1187D01*
X3900Y1187D02*
X3907Y1187D01*
X0Y1186D02*
X7Y1186D01*
X1133Y1186D02*
X1165Y1186D01*
X1183Y1186D02*
X1209Y1186D01*
X1233Y1186D02*
X1239Y1186D01*
X1284Y1186D02*
X1288Y1186D01*
X1294Y1186D02*
X1309Y1186D01*
X1337Y1186D02*
X1363Y1186D01*
X1412Y1186D02*
X1416Y1186D01*
X1441Y1186D02*
X1456Y1186D01*
X1462Y1186D02*
X1467Y1186D01*
X1535Y1186D02*
X1539Y1186D01*
X1562Y1186D02*
X1567Y1186D01*
X1996Y1186D02*
X2005Y1186D01*
X2496Y1186D02*
X2505Y1186D01*
X3900Y1186D02*
X3907Y1186D01*
X0Y1185D02*
X7Y1185D01*
X1132Y1185D02*
X1166Y1185D01*
X1183Y1185D02*
X1210Y1185D01*
X1233Y1185D02*
X1239Y1185D01*
X1283Y1185D02*
X1289Y1185D01*
X1292Y1185D02*
X1311Y1185D01*
X1337Y1185D02*
X1363Y1185D01*
X1411Y1185D02*
X1417Y1185D01*
X1440Y1185D02*
X1458Y1185D01*
X1461Y1185D02*
X1467Y1185D01*
X1534Y1185D02*
X1540Y1185D01*
X1562Y1185D02*
X1567Y1185D01*
X1996Y1185D02*
X2005Y1185D01*
X2496Y1185D02*
X2505Y1185D01*
X3900Y1185D02*
X3907Y1185D01*
X0Y1184D02*
X7Y1184D01*
X1132Y1184D02*
X1166Y1184D01*
X1183Y1184D02*
X1211Y1184D01*
X1233Y1184D02*
X1239Y1184D01*
X1246Y1184D02*
X1257Y1184D01*
X1283Y1184D02*
X1289Y1184D01*
X1291Y1184D02*
X1312Y1184D01*
X1337Y1184D02*
X1363Y1184D01*
X1411Y1184D02*
X1417Y1184D01*
X1438Y1184D02*
X1459Y1184D01*
X1461Y1184D02*
X1467Y1184D01*
X1534Y1184D02*
X1540Y1184D01*
X1562Y1184D02*
X1568Y1184D01*
X1996Y1184D02*
X2005Y1184D01*
X2496Y1184D02*
X2505Y1184D01*
X3900Y1184D02*
X3907Y1184D01*
X0Y1183D02*
X7Y1183D01*
X1132Y1183D02*
X1166Y1183D01*
X1183Y1183D02*
X1212Y1183D01*
X1233Y1183D02*
X1239Y1183D01*
X1244Y1183D02*
X1259Y1183D01*
X1283Y1183D02*
X1313Y1183D01*
X1337Y1183D02*
X1363Y1183D01*
X1411Y1183D02*
X1417Y1183D01*
X1437Y1183D02*
X1467Y1183D01*
X1534Y1183D02*
X1540Y1183D01*
X1562Y1183D02*
X1568Y1183D01*
X1996Y1183D02*
X2005Y1183D01*
X2496Y1183D02*
X2505Y1183D01*
X3900Y1183D02*
X3907Y1183D01*
X0Y1182D02*
X7Y1182D01*
X1132Y1182D02*
X1165Y1182D01*
X1183Y1182D02*
X1213Y1182D01*
X1233Y1182D02*
X1239Y1182D01*
X1242Y1182D02*
X1260Y1182D01*
X1283Y1182D02*
X1314Y1182D01*
X1337Y1182D02*
X1363Y1182D01*
X1411Y1182D02*
X1417Y1182D01*
X1436Y1182D02*
X1467Y1182D01*
X1534Y1182D02*
X1540Y1182D01*
X1562Y1182D02*
X1568Y1182D01*
X1996Y1182D02*
X2005Y1182D01*
X2496Y1182D02*
X2505Y1182D01*
X3900Y1182D02*
X3907Y1182D01*
X0Y1181D02*
X7Y1181D01*
X1132Y1181D02*
X1164Y1181D01*
X1184Y1181D02*
X1214Y1181D01*
X1233Y1181D02*
X1239Y1181D01*
X1241Y1181D02*
X1261Y1181D01*
X1283Y1181D02*
X1315Y1181D01*
X1338Y1181D02*
X1361Y1181D01*
X1411Y1181D02*
X1417Y1181D01*
X1436Y1181D02*
X1467Y1181D01*
X1534Y1181D02*
X1540Y1181D01*
X1562Y1181D02*
X1568Y1181D01*
X1996Y1181D02*
X2005Y1181D01*
X2496Y1181D02*
X2505Y1181D01*
X3900Y1181D02*
X3907Y1181D01*
X0Y1180D02*
X7Y1180D01*
X1132Y1180D02*
X1138Y1180D01*
X1146Y1180D02*
X1152Y1180D01*
X1206Y1180D02*
X1215Y1180D01*
X1233Y1180D02*
X1263Y1180D01*
X1283Y1180D02*
X1297Y1180D01*
X1306Y1180D02*
X1315Y1180D01*
X1347Y1180D02*
X1353Y1180D01*
X1411Y1180D02*
X1417Y1180D01*
X1435Y1180D02*
X1444Y1180D01*
X1454Y1180D02*
X1467Y1180D01*
X1534Y1180D02*
X1540Y1180D01*
X1562Y1180D02*
X1568Y1180D01*
X1996Y1180D02*
X2005Y1180D01*
X2496Y1180D02*
X2505Y1180D01*
X3900Y1180D02*
X3907Y1180D01*
X0Y1179D02*
X7Y1179D01*
X1132Y1179D02*
X1138Y1179D01*
X1146Y1179D02*
X1152Y1179D01*
X1207Y1179D02*
X1215Y1179D01*
X1233Y1179D02*
X1264Y1179D01*
X1283Y1179D02*
X1295Y1179D01*
X1308Y1179D02*
X1316Y1179D01*
X1347Y1179D02*
X1353Y1179D01*
X1411Y1179D02*
X1417Y1179D01*
X1434Y1179D02*
X1442Y1179D01*
X1455Y1179D02*
X1467Y1179D01*
X1534Y1179D02*
X1540Y1179D01*
X1562Y1179D02*
X1568Y1179D01*
X1996Y1179D02*
X2005Y1179D01*
X2496Y1179D02*
X2505Y1179D01*
X3900Y1179D02*
X3907Y1179D01*
X0Y1178D02*
X7Y1178D01*
X1132Y1178D02*
X1138Y1178D01*
X1146Y1178D02*
X1152Y1178D01*
X1209Y1178D02*
X1216Y1178D01*
X1233Y1178D02*
X1264Y1178D01*
X1283Y1178D02*
X1294Y1178D01*
X1309Y1178D02*
X1316Y1178D01*
X1347Y1178D02*
X1353Y1178D01*
X1411Y1178D02*
X1417Y1178D01*
X1434Y1178D02*
X1441Y1178D01*
X1456Y1178D02*
X1467Y1178D01*
X1534Y1178D02*
X1540Y1178D01*
X1562Y1178D02*
X1568Y1178D01*
X1996Y1178D02*
X2005Y1178D01*
X2496Y1178D02*
X2505Y1178D01*
X3900Y1178D02*
X3907Y1178D01*
X0Y1177D02*
X7Y1177D01*
X1132Y1177D02*
X1138Y1177D01*
X1146Y1177D02*
X1152Y1177D01*
X1209Y1177D02*
X1216Y1177D01*
X1233Y1177D02*
X1246Y1177D01*
X1257Y1177D02*
X1265Y1177D01*
X1283Y1177D02*
X1293Y1177D01*
X1310Y1177D02*
X1316Y1177D01*
X1347Y1177D02*
X1353Y1177D01*
X1411Y1177D02*
X1417Y1177D01*
X1434Y1177D02*
X1440Y1177D01*
X1457Y1177D02*
X1467Y1177D01*
X1534Y1177D02*
X1540Y1177D01*
X1562Y1177D02*
X1568Y1177D01*
X1996Y1177D02*
X2005Y1177D01*
X2496Y1177D02*
X2505Y1177D01*
X3900Y1177D02*
X3907Y1177D01*
X0Y1176D02*
X7Y1176D01*
X1132Y1176D02*
X1138Y1176D01*
X1146Y1176D02*
X1152Y1176D01*
X1210Y1176D02*
X1216Y1176D01*
X1233Y1176D02*
X1245Y1176D01*
X1258Y1176D02*
X1266Y1176D01*
X1283Y1176D02*
X1292Y1176D01*
X1310Y1176D02*
X1316Y1176D01*
X1347Y1176D02*
X1353Y1176D01*
X1411Y1176D02*
X1417Y1176D01*
X1434Y1176D02*
X1440Y1176D01*
X1458Y1176D02*
X1467Y1176D01*
X1534Y1176D02*
X1540Y1176D01*
X1562Y1176D02*
X1568Y1176D01*
X1996Y1176D02*
X2005Y1176D01*
X2496Y1176D02*
X2505Y1176D01*
X3900Y1176D02*
X3907Y1176D01*
X0Y1175D02*
X7Y1175D01*
X1132Y1175D02*
X1138Y1175D01*
X1146Y1175D02*
X1152Y1175D01*
X1210Y1175D02*
X1216Y1175D01*
X1233Y1175D02*
X1244Y1175D01*
X1259Y1175D02*
X1266Y1175D01*
X1283Y1175D02*
X1291Y1175D01*
X1310Y1175D02*
X1317Y1175D01*
X1347Y1175D02*
X1353Y1175D01*
X1411Y1175D02*
X1417Y1175D01*
X1434Y1175D02*
X1440Y1175D01*
X1459Y1175D02*
X1467Y1175D01*
X1534Y1175D02*
X1540Y1175D01*
X1562Y1175D02*
X1568Y1175D01*
X1996Y1175D02*
X2005Y1175D01*
X2496Y1175D02*
X2505Y1175D01*
X3900Y1175D02*
X3907Y1175D01*
X0Y1174D02*
X7Y1174D01*
X1132Y1174D02*
X1138Y1174D01*
X1146Y1174D02*
X1152Y1174D01*
X1210Y1174D02*
X1216Y1174D01*
X1233Y1174D02*
X1243Y1174D01*
X1260Y1174D02*
X1266Y1174D01*
X1283Y1174D02*
X1290Y1174D01*
X1310Y1174D02*
X1317Y1174D01*
X1347Y1174D02*
X1353Y1174D01*
X1411Y1174D02*
X1417Y1174D01*
X1434Y1174D02*
X1440Y1174D01*
X1460Y1174D02*
X1467Y1174D01*
X1534Y1174D02*
X1540Y1174D01*
X1562Y1174D02*
X1568Y1174D01*
X1996Y1174D02*
X2005Y1174D01*
X2496Y1174D02*
X2505Y1174D01*
X3900Y1174D02*
X3907Y1174D01*
X0Y1173D02*
X7Y1173D01*
X1132Y1173D02*
X1138Y1173D01*
X1146Y1173D02*
X1152Y1173D01*
X1210Y1173D02*
X1216Y1173D01*
X1233Y1173D02*
X1242Y1173D01*
X1260Y1173D02*
X1266Y1173D01*
X1283Y1173D02*
X1289Y1173D01*
X1310Y1173D02*
X1317Y1173D01*
X1347Y1173D02*
X1353Y1173D01*
X1411Y1173D02*
X1417Y1173D01*
X1434Y1173D02*
X1440Y1173D01*
X1461Y1173D02*
X1467Y1173D01*
X1534Y1173D02*
X1540Y1173D01*
X1562Y1173D02*
X1568Y1173D01*
X1996Y1173D02*
X2005Y1173D01*
X2496Y1173D02*
X2505Y1173D01*
X3900Y1173D02*
X3907Y1173D01*
X0Y1172D02*
X7Y1172D01*
X1132Y1172D02*
X1138Y1172D01*
X1146Y1172D02*
X1152Y1172D01*
X1184Y1172D02*
X1216Y1172D01*
X1233Y1172D02*
X1240Y1172D01*
X1260Y1172D02*
X1266Y1172D01*
X1283Y1172D02*
X1289Y1172D01*
X1310Y1172D02*
X1317Y1172D01*
X1347Y1172D02*
X1353Y1172D01*
X1411Y1172D02*
X1417Y1172D01*
X1434Y1172D02*
X1440Y1172D01*
X1461Y1172D02*
X1467Y1172D01*
X1534Y1172D02*
X1540Y1172D01*
X1562Y1172D02*
X1568Y1172D01*
X1996Y1172D02*
X2005Y1172D01*
X2496Y1172D02*
X2505Y1172D01*
X3900Y1172D02*
X3907Y1172D01*
X0Y1171D02*
X7Y1171D01*
X1132Y1171D02*
X1138Y1171D01*
X1146Y1171D02*
X1152Y1171D01*
X1183Y1171D02*
X1216Y1171D01*
X1233Y1171D02*
X1239Y1171D01*
X1260Y1171D02*
X1266Y1171D01*
X1283Y1171D02*
X1289Y1171D01*
X1310Y1171D02*
X1317Y1171D01*
X1347Y1171D02*
X1353Y1171D01*
X1411Y1171D02*
X1417Y1171D01*
X1434Y1171D02*
X1440Y1171D01*
X1461Y1171D02*
X1467Y1171D01*
X1534Y1171D02*
X1540Y1171D01*
X1562Y1171D02*
X1568Y1171D01*
X1996Y1171D02*
X2005Y1171D01*
X2496Y1171D02*
X2505Y1171D01*
X3900Y1171D02*
X3907Y1171D01*
X0Y1170D02*
X7Y1170D01*
X1132Y1170D02*
X1138Y1170D01*
X1146Y1170D02*
X1152Y1170D01*
X1183Y1170D02*
X1216Y1170D01*
X1233Y1170D02*
X1239Y1170D01*
X1260Y1170D02*
X1266Y1170D01*
X1283Y1170D02*
X1289Y1170D01*
X1310Y1170D02*
X1317Y1170D01*
X1347Y1170D02*
X1353Y1170D01*
X1411Y1170D02*
X1417Y1170D01*
X1434Y1170D02*
X1440Y1170D01*
X1461Y1170D02*
X1467Y1170D01*
X1534Y1170D02*
X1540Y1170D01*
X1562Y1170D02*
X1568Y1170D01*
X1996Y1170D02*
X2005Y1170D01*
X2496Y1170D02*
X2505Y1170D01*
X3900Y1170D02*
X3907Y1170D01*
X0Y1169D02*
X7Y1169D01*
X1132Y1169D02*
X1138Y1169D01*
X1146Y1169D02*
X1152Y1169D01*
X1183Y1169D02*
X1216Y1169D01*
X1233Y1169D02*
X1239Y1169D01*
X1260Y1169D02*
X1266Y1169D01*
X1283Y1169D02*
X1289Y1169D01*
X1310Y1169D02*
X1317Y1169D01*
X1347Y1169D02*
X1353Y1169D01*
X1411Y1169D02*
X1417Y1169D01*
X1434Y1169D02*
X1440Y1169D01*
X1461Y1169D02*
X1467Y1169D01*
X1534Y1169D02*
X1540Y1169D01*
X1562Y1169D02*
X1568Y1169D01*
X1996Y1169D02*
X2005Y1169D01*
X2496Y1169D02*
X2505Y1169D01*
X3900Y1169D02*
X3907Y1169D01*
X0Y1168D02*
X7Y1168D01*
X1132Y1168D02*
X1138Y1168D01*
X1146Y1168D02*
X1152Y1168D01*
X1183Y1168D02*
X1216Y1168D01*
X1233Y1168D02*
X1239Y1168D01*
X1260Y1168D02*
X1266Y1168D01*
X1283Y1168D02*
X1289Y1168D01*
X1310Y1168D02*
X1317Y1168D01*
X1347Y1168D02*
X1353Y1168D01*
X1411Y1168D02*
X1417Y1168D01*
X1434Y1168D02*
X1440Y1168D01*
X1461Y1168D02*
X1467Y1168D01*
X1534Y1168D02*
X1540Y1168D01*
X1562Y1168D02*
X1568Y1168D01*
X1996Y1168D02*
X2005Y1168D01*
X2496Y1168D02*
X2505Y1168D01*
X3900Y1168D02*
X3907Y1168D01*
X0Y1167D02*
X7Y1167D01*
X1132Y1167D02*
X1138Y1167D01*
X1146Y1167D02*
X1152Y1167D01*
X1183Y1167D02*
X1216Y1167D01*
X1233Y1167D02*
X1239Y1167D01*
X1260Y1167D02*
X1266Y1167D01*
X1283Y1167D02*
X1289Y1167D01*
X1310Y1167D02*
X1317Y1167D01*
X1347Y1167D02*
X1353Y1167D01*
X1411Y1167D02*
X1417Y1167D01*
X1434Y1167D02*
X1440Y1167D01*
X1461Y1167D02*
X1467Y1167D01*
X1534Y1167D02*
X1540Y1167D01*
X1562Y1167D02*
X1568Y1167D01*
X1996Y1167D02*
X2005Y1167D01*
X2496Y1167D02*
X2505Y1167D01*
X3900Y1167D02*
X3907Y1167D01*
X0Y1166D02*
X7Y1166D01*
X1132Y1166D02*
X1138Y1166D01*
X1146Y1166D02*
X1152Y1166D01*
X1183Y1166D02*
X1216Y1166D01*
X1233Y1166D02*
X1239Y1166D01*
X1260Y1166D02*
X1266Y1166D01*
X1283Y1166D02*
X1289Y1166D01*
X1310Y1166D02*
X1317Y1166D01*
X1347Y1166D02*
X1353Y1166D01*
X1411Y1166D02*
X1417Y1166D01*
X1434Y1166D02*
X1440Y1166D01*
X1461Y1166D02*
X1467Y1166D01*
X1485Y1166D02*
X1516Y1166D01*
X1534Y1166D02*
X1540Y1166D01*
X1562Y1166D02*
X1568Y1166D01*
X1996Y1166D02*
X2005Y1166D01*
X2496Y1166D02*
X2505Y1166D01*
X3900Y1166D02*
X3907Y1166D01*
X0Y1165D02*
X7Y1165D01*
X1133Y1165D02*
X1138Y1165D01*
X1146Y1165D02*
X1152Y1165D01*
X1183Y1165D02*
X1189Y1165D01*
X1210Y1165D02*
X1216Y1165D01*
X1233Y1165D02*
X1239Y1165D01*
X1260Y1165D02*
X1266Y1165D01*
X1283Y1165D02*
X1289Y1165D01*
X1310Y1165D02*
X1317Y1165D01*
X1347Y1165D02*
X1353Y1165D01*
X1411Y1165D02*
X1417Y1165D01*
X1434Y1165D02*
X1440Y1165D01*
X1461Y1165D02*
X1467Y1165D01*
X1484Y1165D02*
X1517Y1165D01*
X1534Y1165D02*
X1540Y1165D01*
X1562Y1165D02*
X1568Y1165D01*
X1996Y1165D02*
X2005Y1165D01*
X2496Y1165D02*
X2505Y1165D01*
X3900Y1165D02*
X3907Y1165D01*
X0Y1164D02*
X7Y1164D01*
X1133Y1164D02*
X1137Y1164D01*
X1146Y1164D02*
X1152Y1164D01*
X1183Y1164D02*
X1189Y1164D01*
X1210Y1164D02*
X1216Y1164D01*
X1233Y1164D02*
X1239Y1164D01*
X1260Y1164D02*
X1266Y1164D01*
X1283Y1164D02*
X1289Y1164D01*
X1310Y1164D02*
X1317Y1164D01*
X1347Y1164D02*
X1353Y1164D01*
X1410Y1164D02*
X1417Y1164D01*
X1434Y1164D02*
X1440Y1164D01*
X1461Y1164D02*
X1467Y1164D01*
X1484Y1164D02*
X1517Y1164D01*
X1534Y1164D02*
X1540Y1164D01*
X1561Y1164D02*
X1568Y1164D01*
X1996Y1164D02*
X2005Y1164D01*
X2496Y1164D02*
X2505Y1164D01*
X3900Y1164D02*
X3907Y1164D01*
X0Y1163D02*
X7Y1163D01*
X1135Y1163D02*
X1136Y1163D01*
X1146Y1163D02*
X1152Y1163D01*
X1183Y1163D02*
X1189Y1163D01*
X1210Y1163D02*
X1216Y1163D01*
X1233Y1163D02*
X1239Y1163D01*
X1260Y1163D02*
X1266Y1163D01*
X1283Y1163D02*
X1289Y1163D01*
X1310Y1163D02*
X1317Y1163D01*
X1347Y1163D02*
X1353Y1163D01*
X1384Y1163D02*
X1388Y1163D01*
X1408Y1163D02*
X1417Y1163D01*
X1434Y1163D02*
X1440Y1163D01*
X1461Y1163D02*
X1467Y1163D01*
X1484Y1163D02*
X1517Y1163D01*
X1534Y1163D02*
X1568Y1163D01*
X1996Y1163D02*
X2005Y1163D01*
X2496Y1163D02*
X2505Y1163D01*
X3900Y1163D02*
X3907Y1163D01*
X0Y1162D02*
X7Y1162D01*
X1146Y1162D02*
X1152Y1162D01*
X1183Y1162D02*
X1189Y1162D01*
X1210Y1162D02*
X1216Y1162D01*
X1233Y1162D02*
X1239Y1162D01*
X1260Y1162D02*
X1266Y1162D01*
X1283Y1162D02*
X1289Y1162D01*
X1310Y1162D02*
X1317Y1162D01*
X1347Y1162D02*
X1353Y1162D01*
X1384Y1162D02*
X1389Y1162D01*
X1407Y1162D02*
X1417Y1162D01*
X1434Y1162D02*
X1440Y1162D01*
X1461Y1162D02*
X1467Y1162D01*
X1484Y1162D02*
X1517Y1162D01*
X1534Y1162D02*
X1568Y1162D01*
X1996Y1162D02*
X2005Y1162D01*
X2496Y1162D02*
X2505Y1162D01*
X3900Y1162D02*
X3907Y1162D01*
X0Y1161D02*
X7Y1161D01*
X1146Y1161D02*
X1152Y1161D01*
X1183Y1161D02*
X1189Y1161D01*
X1210Y1161D02*
X1216Y1161D01*
X1233Y1161D02*
X1240Y1161D01*
X1260Y1161D02*
X1266Y1161D01*
X1283Y1161D02*
X1290Y1161D01*
X1310Y1161D02*
X1317Y1161D01*
X1347Y1161D02*
X1353Y1161D01*
X1383Y1161D02*
X1389Y1161D01*
X1406Y1161D02*
X1417Y1161D01*
X1434Y1161D02*
X1440Y1161D01*
X1460Y1161D02*
X1467Y1161D01*
X1484Y1161D02*
X1517Y1161D01*
X1534Y1161D02*
X1568Y1161D01*
X1996Y1161D02*
X2005Y1161D01*
X2496Y1161D02*
X2505Y1161D01*
X3900Y1161D02*
X3907Y1161D01*
X0Y1160D02*
X7Y1160D01*
X1146Y1160D02*
X1152Y1160D01*
X1183Y1160D02*
X1189Y1160D01*
X1210Y1160D02*
X1216Y1160D01*
X1233Y1160D02*
X1241Y1160D01*
X1260Y1160D02*
X1266Y1160D01*
X1283Y1160D02*
X1292Y1160D01*
X1310Y1160D02*
X1316Y1160D01*
X1347Y1160D02*
X1353Y1160D01*
X1383Y1160D02*
X1389Y1160D01*
X1405Y1160D02*
X1417Y1160D01*
X1434Y1160D02*
X1440Y1160D01*
X1459Y1160D02*
X1467Y1160D01*
X1484Y1160D02*
X1517Y1160D01*
X1534Y1160D02*
X1568Y1160D01*
X3900Y1160D02*
X3907Y1160D01*
X0Y1159D02*
X7Y1159D01*
X1146Y1159D02*
X1152Y1159D01*
X1183Y1159D02*
X1189Y1159D01*
X1210Y1159D02*
X1216Y1159D01*
X1233Y1159D02*
X1242Y1159D01*
X1260Y1159D02*
X1266Y1159D01*
X1283Y1159D02*
X1293Y1159D01*
X1310Y1159D02*
X1316Y1159D01*
X1347Y1159D02*
X1353Y1159D01*
X1383Y1159D02*
X1389Y1159D01*
X1404Y1159D02*
X1417Y1159D01*
X1434Y1159D02*
X1440Y1159D01*
X1457Y1159D02*
X1467Y1159D01*
X1484Y1159D02*
X1517Y1159D01*
X1534Y1159D02*
X1568Y1159D01*
X3900Y1159D02*
X3907Y1159D01*
X0Y1158D02*
X7Y1158D01*
X1146Y1158D02*
X1152Y1158D01*
X1183Y1158D02*
X1190Y1158D01*
X1209Y1158D02*
X1216Y1158D01*
X1233Y1158D02*
X1244Y1158D01*
X1259Y1158D02*
X1266Y1158D01*
X1283Y1158D02*
X1294Y1158D01*
X1309Y1158D02*
X1316Y1158D01*
X1347Y1158D02*
X1353Y1158D01*
X1383Y1158D02*
X1389Y1158D01*
X1403Y1158D02*
X1417Y1158D01*
X1434Y1158D02*
X1441Y1158D01*
X1456Y1158D02*
X1467Y1158D01*
X1485Y1158D02*
X1516Y1158D01*
X1534Y1158D02*
X1568Y1158D01*
X3900Y1158D02*
X3907Y1158D01*
X0Y1157D02*
X7Y1157D01*
X1146Y1157D02*
X1152Y1157D01*
X1183Y1157D02*
X1191Y1157D01*
X1208Y1157D02*
X1215Y1157D01*
X1233Y1157D02*
X1245Y1157D01*
X1258Y1157D02*
X1266Y1157D01*
X1283Y1157D02*
X1295Y1157D01*
X1308Y1157D02*
X1316Y1157D01*
X1347Y1157D02*
X1353Y1157D01*
X1383Y1157D02*
X1390Y1157D01*
X1402Y1157D02*
X1417Y1157D01*
X1434Y1157D02*
X1442Y1157D01*
X1455Y1157D02*
X1467Y1157D01*
X1487Y1157D02*
X1514Y1157D01*
X1534Y1157D02*
X1568Y1157D01*
X3900Y1157D02*
X3907Y1157D01*
X0Y1156D02*
X7Y1156D01*
X1146Y1156D02*
X1152Y1156D01*
X1184Y1156D02*
X1192Y1156D01*
X1207Y1156D02*
X1215Y1156D01*
X1233Y1156D02*
X1246Y1156D01*
X1257Y1156D02*
X1265Y1156D01*
X1283Y1156D02*
X1296Y1156D01*
X1307Y1156D02*
X1315Y1156D01*
X1347Y1156D02*
X1353Y1156D01*
X1384Y1156D02*
X1391Y1156D01*
X1400Y1156D02*
X1417Y1156D01*
X1435Y1156D02*
X1443Y1156D01*
X1454Y1156D02*
X1467Y1156D01*
X1534Y1156D02*
X1540Y1156D01*
X1562Y1156D02*
X1568Y1156D01*
X3900Y1156D02*
X3907Y1156D01*
X0Y1155D02*
X7Y1155D01*
X1146Y1155D02*
X1152Y1155D01*
X1184Y1155D02*
X1214Y1155D01*
X1233Y1155D02*
X1265Y1155D01*
X1283Y1155D02*
X1315Y1155D01*
X1347Y1155D02*
X1361Y1155D01*
X1384Y1155D02*
X1409Y1155D01*
X1411Y1155D02*
X1417Y1155D01*
X1435Y1155D02*
X1467Y1155D01*
X1534Y1155D02*
X1540Y1155D01*
X1562Y1155D02*
X1568Y1155D01*
X3900Y1155D02*
X3907Y1155D01*
X0Y1154D02*
X7Y1154D01*
X1146Y1154D02*
X1152Y1154D01*
X1185Y1154D02*
X1214Y1154D01*
X1233Y1154D02*
X1264Y1154D01*
X1283Y1154D02*
X1314Y1154D01*
X1347Y1154D02*
X1362Y1154D01*
X1384Y1154D02*
X1408Y1154D01*
X1411Y1154D02*
X1417Y1154D01*
X1436Y1154D02*
X1467Y1154D01*
X1534Y1154D02*
X1540Y1154D01*
X1562Y1154D02*
X1568Y1154D01*
X3900Y1154D02*
X3907Y1154D01*
X0Y1153D02*
X7Y1153D01*
X1146Y1153D02*
X1152Y1153D01*
X1186Y1153D02*
X1213Y1153D01*
X1233Y1153D02*
X1263Y1153D01*
X1283Y1153D02*
X1313Y1153D01*
X1347Y1153D02*
X1363Y1153D01*
X1385Y1153D02*
X1407Y1153D01*
X1411Y1153D02*
X1417Y1153D01*
X1437Y1153D02*
X1467Y1153D01*
X1534Y1153D02*
X1540Y1153D01*
X1562Y1153D02*
X1568Y1153D01*
X3900Y1153D02*
X3907Y1153D01*
X0Y1152D02*
X7Y1152D01*
X1146Y1152D02*
X1152Y1152D01*
X1187Y1152D02*
X1212Y1152D01*
X1233Y1152D02*
X1239Y1152D01*
X1241Y1152D02*
X1262Y1152D01*
X1283Y1152D02*
X1289Y1152D01*
X1291Y1152D02*
X1312Y1152D01*
X1347Y1152D02*
X1363Y1152D01*
X1386Y1152D02*
X1406Y1152D01*
X1411Y1152D02*
X1417Y1152D01*
X1438Y1152D02*
X1459Y1152D01*
X1461Y1152D02*
X1467Y1152D01*
X1534Y1152D02*
X1540Y1152D01*
X1562Y1152D02*
X1568Y1152D01*
X3900Y1152D02*
X3907Y1152D01*
X0Y1151D02*
X7Y1151D01*
X1146Y1151D02*
X1152Y1151D01*
X1188Y1151D02*
X1210Y1151D01*
X1233Y1151D02*
X1239Y1151D01*
X1242Y1151D02*
X1261Y1151D01*
X1283Y1151D02*
X1289Y1151D01*
X1292Y1151D02*
X1311Y1151D01*
X1347Y1151D02*
X1363Y1151D01*
X1387Y1151D02*
X1404Y1151D01*
X1411Y1151D02*
X1417Y1151D01*
X1439Y1151D02*
X1458Y1151D01*
X1461Y1151D02*
X1467Y1151D01*
X1534Y1151D02*
X1540Y1151D01*
X1562Y1151D02*
X1568Y1151D01*
X3900Y1151D02*
X3907Y1151D01*
X0Y1150D02*
X7Y1150D01*
X1146Y1150D02*
X1152Y1150D01*
X1190Y1150D02*
X1209Y1150D01*
X1233Y1150D02*
X1238Y1150D01*
X1243Y1150D02*
X1259Y1150D01*
X1283Y1150D02*
X1289Y1150D01*
X1294Y1150D02*
X1309Y1150D01*
X1347Y1150D02*
X1363Y1150D01*
X1388Y1150D02*
X1403Y1150D01*
X1411Y1150D02*
X1416Y1150D01*
X1441Y1150D02*
X1457Y1150D01*
X1461Y1150D02*
X1467Y1150D01*
X1534Y1150D02*
X1540Y1150D01*
X1562Y1150D02*
X1568Y1150D01*
X3900Y1150D02*
X3907Y1150D01*
X0Y1149D02*
X7Y1149D01*
X1146Y1149D02*
X1152Y1149D01*
X1191Y1149D02*
X1207Y1149D01*
X1234Y1149D02*
X1238Y1149D01*
X1245Y1149D02*
X1258Y1149D01*
X1283Y1149D02*
X1289Y1149D01*
X1295Y1149D02*
X1308Y1149D01*
X1348Y1149D02*
X1362Y1149D01*
X1390Y1149D02*
X1402Y1149D01*
X1412Y1149D02*
X1416Y1149D01*
X1443Y1149D02*
X1455Y1149D01*
X1461Y1149D02*
X1467Y1149D01*
X1534Y1149D02*
X1540Y1149D01*
X1562Y1149D02*
X1568Y1149D01*
X3900Y1149D02*
X3907Y1149D01*
X0Y1148D02*
X7Y1148D01*
X1146Y1148D02*
X1152Y1148D01*
X1283Y1148D02*
X1289Y1148D01*
X1461Y1148D02*
X1467Y1148D01*
X1534Y1148D02*
X1540Y1148D01*
X1562Y1148D02*
X1568Y1148D01*
X3900Y1148D02*
X3907Y1148D01*
X0Y1147D02*
X7Y1147D01*
X1146Y1147D02*
X1152Y1147D01*
X1283Y1147D02*
X1289Y1147D01*
X1461Y1147D02*
X1467Y1147D01*
X1534Y1147D02*
X1540Y1147D01*
X1562Y1147D02*
X1568Y1147D01*
X3900Y1147D02*
X3907Y1147D01*
X0Y1146D02*
X7Y1146D01*
X1146Y1146D02*
X1152Y1146D01*
X1283Y1146D02*
X1289Y1146D01*
X1461Y1146D02*
X1467Y1146D01*
X1534Y1146D02*
X1540Y1146D01*
X1562Y1146D02*
X1568Y1146D01*
X2262Y1146D02*
X2294Y1146D01*
X2312Y1146D02*
X2320Y1146D01*
X2338Y1146D02*
X2346Y1146D01*
X2364Y1146D02*
X2367Y1146D01*
X2391Y1146D02*
X2394Y1146D01*
X2414Y1146D02*
X2431Y1146D01*
X2464Y1146D02*
X2470Y1146D01*
X2532Y1146D02*
X2533Y1146D01*
X3900Y1146D02*
X3907Y1146D01*
X0Y1145D02*
X7Y1145D01*
X1146Y1145D02*
X1152Y1145D01*
X1283Y1145D02*
X1289Y1145D01*
X1461Y1145D02*
X1467Y1145D01*
X1534Y1145D02*
X1540Y1145D01*
X1562Y1145D02*
X1568Y1145D01*
X2262Y1145D02*
X2295Y1145D01*
X2312Y1145D02*
X2321Y1145D01*
X2337Y1145D02*
X2346Y1145D01*
X2363Y1145D02*
X2368Y1145D01*
X2391Y1145D02*
X2395Y1145D01*
X2413Y1145D02*
X2433Y1145D01*
X2463Y1145D02*
X2469Y1145D01*
X2532Y1145D02*
X2533Y1145D01*
X3900Y1145D02*
X3907Y1145D01*
X0Y1144D02*
X7Y1144D01*
X1146Y1144D02*
X1152Y1144D01*
X1283Y1144D02*
X1289Y1144D01*
X1461Y1144D02*
X1467Y1144D01*
X1534Y1144D02*
X1540Y1144D01*
X1562Y1144D02*
X1568Y1144D01*
X2262Y1144D02*
X2295Y1144D01*
X2312Y1144D02*
X2322Y1144D01*
X2336Y1144D02*
X2346Y1144D01*
X2362Y1144D02*
X2368Y1144D01*
X2390Y1144D02*
X2396Y1144D01*
X2413Y1144D02*
X2435Y1144D01*
X2463Y1144D02*
X2468Y1144D01*
X2533Y1144D02*
X2533Y1144D01*
X3900Y1144D02*
X3907Y1144D01*
X0Y1143D02*
X7Y1143D01*
X1146Y1143D02*
X1152Y1143D01*
X1283Y1143D02*
X1289Y1143D01*
X1461Y1143D02*
X1467Y1143D01*
X1534Y1143D02*
X1540Y1143D01*
X1562Y1143D02*
X1568Y1143D01*
X2262Y1143D02*
X2296Y1143D01*
X2312Y1143D02*
X2322Y1143D01*
X2335Y1143D02*
X2346Y1143D01*
X2362Y1143D02*
X2368Y1143D01*
X2390Y1143D02*
X2396Y1143D01*
X2413Y1143D02*
X2436Y1143D01*
X2463Y1143D02*
X2467Y1143D01*
X3900Y1143D02*
X3907Y1143D01*
X0Y1142D02*
X7Y1142D01*
X1146Y1142D02*
X1152Y1142D01*
X1283Y1142D02*
X1289Y1142D01*
X1461Y1142D02*
X1467Y1142D01*
X1534Y1142D02*
X1540Y1142D01*
X1562Y1142D02*
X1568Y1142D01*
X2262Y1142D02*
X2295Y1142D01*
X2312Y1142D02*
X2323Y1142D01*
X2335Y1142D02*
X2346Y1142D01*
X2362Y1142D02*
X2368Y1142D01*
X2390Y1142D02*
X2396Y1142D01*
X2413Y1142D02*
X2437Y1142D01*
X2463Y1142D02*
X2466Y1142D01*
X3900Y1142D02*
X3907Y1142D01*
X0Y1141D02*
X7Y1141D01*
X1146Y1141D02*
X1152Y1141D01*
X1283Y1141D02*
X1289Y1141D01*
X1461Y1141D02*
X1467Y1141D01*
X1534Y1141D02*
X1540Y1141D01*
X1562Y1141D02*
X1568Y1141D01*
X2262Y1141D02*
X2295Y1141D01*
X2312Y1141D02*
X2324Y1141D01*
X2334Y1141D02*
X2346Y1141D01*
X2362Y1141D02*
X2368Y1141D01*
X2390Y1141D02*
X2396Y1141D01*
X2413Y1141D02*
X2437Y1141D01*
X2464Y1141D02*
X2466Y1141D01*
X3900Y1141D02*
X3907Y1141D01*
X0Y1140D02*
X7Y1140D01*
X1146Y1140D02*
X1164Y1140D01*
X1283Y1140D02*
X1289Y1140D01*
X1349Y1140D02*
X1355Y1140D01*
X1461Y1140D02*
X1467Y1140D01*
X1534Y1140D02*
X1540Y1140D01*
X1562Y1140D02*
X1568Y1140D01*
X2262Y1140D02*
X2294Y1140D01*
X2312Y1140D02*
X2325Y1140D01*
X2333Y1140D02*
X2346Y1140D01*
X2362Y1140D02*
X2368Y1140D01*
X2390Y1140D02*
X2396Y1140D01*
X2414Y1140D02*
X2438Y1140D01*
X2465Y1140D02*
X2465Y1140D01*
X3900Y1140D02*
X3907Y1140D01*
X0Y1139D02*
X7Y1139D01*
X1146Y1139D02*
X1165Y1139D01*
X1283Y1139D02*
X1289Y1139D01*
X1348Y1139D02*
X1356Y1139D01*
X1461Y1139D02*
X1467Y1139D01*
X1534Y1139D02*
X1540Y1139D01*
X1562Y1139D02*
X1568Y1139D01*
X2262Y1139D02*
X2268Y1139D01*
X2312Y1139D02*
X2325Y1139D01*
X2333Y1139D02*
X2346Y1139D01*
X2362Y1139D02*
X2368Y1139D01*
X2390Y1139D02*
X2396Y1139D01*
X2419Y1139D02*
X2425Y1139D01*
X2431Y1139D02*
X2438Y1139D01*
X3900Y1139D02*
X3907Y1139D01*
X0Y1138D02*
X7Y1138D01*
X1146Y1138D02*
X1166Y1138D01*
X1283Y1138D02*
X1289Y1138D01*
X1347Y1138D02*
X1356Y1138D01*
X1461Y1138D02*
X1467Y1138D01*
X1534Y1138D02*
X1540Y1138D01*
X1562Y1138D02*
X1568Y1138D01*
X2262Y1138D02*
X2268Y1138D01*
X2312Y1138D02*
X2326Y1138D01*
X2332Y1138D02*
X2346Y1138D01*
X2362Y1138D02*
X2368Y1138D01*
X2390Y1138D02*
X2396Y1138D01*
X2419Y1138D02*
X2425Y1138D01*
X2432Y1138D02*
X2439Y1138D01*
X3900Y1138D02*
X3907Y1138D01*
X0Y1137D02*
X7Y1137D01*
X1146Y1137D02*
X1166Y1137D01*
X1283Y1137D02*
X1289Y1137D01*
X1347Y1137D02*
X1356Y1137D01*
X1461Y1137D02*
X1467Y1137D01*
X1534Y1137D02*
X1540Y1137D01*
X1562Y1137D02*
X1568Y1137D01*
X2262Y1137D02*
X2268Y1137D01*
X2312Y1137D02*
X2327Y1137D01*
X2331Y1137D02*
X2346Y1137D01*
X2362Y1137D02*
X2368Y1137D01*
X2390Y1137D02*
X2396Y1137D01*
X2419Y1137D02*
X2425Y1137D01*
X2432Y1137D02*
X2439Y1137D01*
X3900Y1137D02*
X3907Y1137D01*
X0Y1136D02*
X7Y1136D01*
X1146Y1136D02*
X1166Y1136D01*
X1283Y1136D02*
X1289Y1136D01*
X1347Y1136D02*
X1356Y1136D01*
X1461Y1136D02*
X1467Y1136D01*
X1534Y1136D02*
X1540Y1136D01*
X1562Y1136D02*
X1567Y1136D01*
X2262Y1136D02*
X2268Y1136D01*
X2312Y1136D02*
X2318Y1136D01*
X2320Y1136D02*
X2327Y1136D01*
X2331Y1136D02*
X2338Y1136D01*
X2340Y1136D02*
X2346Y1136D01*
X2362Y1136D02*
X2368Y1136D01*
X2390Y1136D02*
X2396Y1136D01*
X2419Y1136D02*
X2425Y1136D01*
X2433Y1136D02*
X2440Y1136D01*
X3900Y1136D02*
X3907Y1136D01*
X0Y1135D02*
X7Y1135D01*
X1146Y1135D02*
X1165Y1135D01*
X1284Y1135D02*
X1288Y1135D01*
X1347Y1135D02*
X1356Y1135D01*
X1462Y1135D02*
X1467Y1135D01*
X1535Y1135D02*
X1539Y1135D01*
X1562Y1135D02*
X1567Y1135D01*
X2262Y1135D02*
X2268Y1135D01*
X2312Y1135D02*
X2318Y1135D01*
X2320Y1135D02*
X2328Y1135D01*
X2330Y1135D02*
X2337Y1135D01*
X2340Y1135D02*
X2346Y1135D01*
X2362Y1135D02*
X2368Y1135D01*
X2390Y1135D02*
X2396Y1135D01*
X2419Y1135D02*
X2425Y1135D01*
X2433Y1135D02*
X2440Y1135D01*
X3900Y1135D02*
X3907Y1135D01*
X0Y1134D02*
X7Y1134D01*
X1146Y1134D02*
X1164Y1134D01*
X1285Y1134D02*
X1287Y1134D01*
X1347Y1134D02*
X1356Y1134D01*
X1463Y1134D02*
X1466Y1134D01*
X1536Y1134D02*
X1538Y1134D01*
X1563Y1134D02*
X1566Y1134D01*
X2262Y1134D02*
X2268Y1134D01*
X2312Y1134D02*
X2318Y1134D01*
X2321Y1134D02*
X2337Y1134D01*
X2340Y1134D02*
X2346Y1134D01*
X2362Y1134D02*
X2368Y1134D01*
X2390Y1134D02*
X2396Y1134D01*
X2419Y1134D02*
X2425Y1134D01*
X2434Y1134D02*
X2441Y1134D01*
X3900Y1134D02*
X3907Y1134D01*
X0Y1133D02*
X7Y1133D01*
X1347Y1133D02*
X1356Y1133D01*
X2262Y1133D02*
X2268Y1133D01*
X2312Y1133D02*
X2318Y1133D01*
X2322Y1133D02*
X2336Y1133D01*
X2340Y1133D02*
X2346Y1133D01*
X2362Y1133D02*
X2368Y1133D01*
X2390Y1133D02*
X2396Y1133D01*
X2419Y1133D02*
X2425Y1133D01*
X2434Y1133D02*
X2441Y1133D01*
X3900Y1133D02*
X3907Y1133D01*
X0Y1132D02*
X7Y1132D01*
X1348Y1132D02*
X1356Y1132D01*
X2262Y1132D02*
X2268Y1132D01*
X2312Y1132D02*
X2318Y1132D01*
X2323Y1132D02*
X2335Y1132D01*
X2340Y1132D02*
X2346Y1132D01*
X2362Y1132D02*
X2368Y1132D01*
X2390Y1132D02*
X2396Y1132D01*
X2419Y1132D02*
X2425Y1132D01*
X2435Y1132D02*
X2442Y1132D01*
X3900Y1132D02*
X3907Y1132D01*
X0Y1131D02*
X7Y1131D01*
X1349Y1131D02*
X1355Y1131D01*
X2262Y1131D02*
X2268Y1131D01*
X2312Y1131D02*
X2318Y1131D01*
X2323Y1131D02*
X2335Y1131D01*
X2340Y1131D02*
X2346Y1131D01*
X2362Y1131D02*
X2368Y1131D01*
X2390Y1131D02*
X2396Y1131D01*
X2419Y1131D02*
X2425Y1131D01*
X2435Y1131D02*
X2442Y1131D01*
X3900Y1131D02*
X3907Y1131D01*
X0Y1130D02*
X7Y1130D01*
X2262Y1130D02*
X2268Y1130D01*
X2312Y1130D02*
X2318Y1130D01*
X2324Y1130D02*
X2334Y1130D01*
X2340Y1130D02*
X2346Y1130D01*
X2362Y1130D02*
X2368Y1130D01*
X2390Y1130D02*
X2396Y1130D01*
X2419Y1130D02*
X2425Y1130D01*
X2436Y1130D02*
X2443Y1130D01*
X3900Y1130D02*
X3907Y1130D01*
X0Y1129D02*
X7Y1129D01*
X2262Y1129D02*
X2268Y1129D01*
X2312Y1129D02*
X2318Y1129D01*
X2325Y1129D02*
X2333Y1129D01*
X2340Y1129D02*
X2346Y1129D01*
X2362Y1129D02*
X2368Y1129D01*
X2390Y1129D02*
X2396Y1129D01*
X2419Y1129D02*
X2425Y1129D01*
X2436Y1129D02*
X2443Y1129D01*
X3900Y1129D02*
X3907Y1129D01*
X0Y1128D02*
X7Y1128D01*
X2262Y1128D02*
X2287Y1128D01*
X2312Y1128D02*
X2318Y1128D01*
X2325Y1128D02*
X2332Y1128D01*
X2340Y1128D02*
X2346Y1128D01*
X2362Y1128D02*
X2368Y1128D01*
X2390Y1128D02*
X2396Y1128D01*
X2419Y1128D02*
X2425Y1128D01*
X2437Y1128D02*
X2444Y1128D01*
X3900Y1128D02*
X3907Y1128D01*
X0Y1127D02*
X7Y1127D01*
X2262Y1127D02*
X2288Y1127D01*
X2312Y1127D02*
X2318Y1127D01*
X2326Y1127D02*
X2332Y1127D01*
X2340Y1127D02*
X2346Y1127D01*
X2362Y1127D02*
X2368Y1127D01*
X2390Y1127D02*
X2396Y1127D01*
X2419Y1127D02*
X2425Y1127D01*
X2437Y1127D02*
X2444Y1127D01*
X3900Y1127D02*
X3907Y1127D01*
X0Y1126D02*
X7Y1126D01*
X2262Y1126D02*
X2289Y1126D01*
X2312Y1126D02*
X2318Y1126D01*
X2326Y1126D02*
X2332Y1126D01*
X2340Y1126D02*
X2346Y1126D01*
X2362Y1126D02*
X2368Y1126D01*
X2390Y1126D02*
X2396Y1126D01*
X2419Y1126D02*
X2425Y1126D01*
X2438Y1126D02*
X2445Y1126D01*
X3900Y1126D02*
X3907Y1126D01*
X0Y1125D02*
X7Y1125D01*
X2262Y1125D02*
X2289Y1125D01*
X2312Y1125D02*
X2318Y1125D01*
X2326Y1125D02*
X2332Y1125D01*
X2340Y1125D02*
X2346Y1125D01*
X2362Y1125D02*
X2368Y1125D01*
X2390Y1125D02*
X2396Y1125D01*
X2419Y1125D02*
X2425Y1125D01*
X2438Y1125D02*
X2445Y1125D01*
X3900Y1125D02*
X3907Y1125D01*
X0Y1124D02*
X7Y1124D01*
X2262Y1124D02*
X2288Y1124D01*
X2312Y1124D02*
X2318Y1124D01*
X2326Y1124D02*
X2332Y1124D01*
X2340Y1124D02*
X2346Y1124D01*
X2362Y1124D02*
X2368Y1124D01*
X2390Y1124D02*
X2396Y1124D01*
X2419Y1124D02*
X2425Y1124D01*
X2439Y1124D02*
X2445Y1124D01*
X3900Y1124D02*
X3907Y1124D01*
X0Y1123D02*
X7Y1123D01*
X2262Y1123D02*
X2288Y1123D01*
X2312Y1123D02*
X2318Y1123D01*
X2327Y1123D02*
X2331Y1123D01*
X2340Y1123D02*
X2346Y1123D01*
X2362Y1123D02*
X2396Y1123D01*
X2419Y1123D02*
X2425Y1123D01*
X2439Y1123D02*
X2446Y1123D01*
X3900Y1123D02*
X3907Y1123D01*
X0Y1122D02*
X7Y1122D01*
X2262Y1122D02*
X2286Y1122D01*
X2312Y1122D02*
X2318Y1122D01*
X2329Y1122D02*
X2329Y1122D01*
X2340Y1122D02*
X2346Y1122D01*
X2362Y1122D02*
X2396Y1122D01*
X2419Y1122D02*
X2425Y1122D01*
X2440Y1122D02*
X2446Y1122D01*
X3900Y1122D02*
X3907Y1122D01*
X0Y1121D02*
X7Y1121D01*
X2262Y1121D02*
X2268Y1121D01*
X2312Y1121D02*
X2318Y1121D01*
X2340Y1121D02*
X2346Y1121D01*
X2362Y1121D02*
X2396Y1121D01*
X2419Y1121D02*
X2425Y1121D01*
X2440Y1121D02*
X2446Y1121D01*
X3900Y1121D02*
X3907Y1121D01*
X0Y1120D02*
X7Y1120D01*
X2262Y1120D02*
X2268Y1120D01*
X2312Y1120D02*
X2318Y1120D01*
X2340Y1120D02*
X2346Y1120D01*
X2362Y1120D02*
X2396Y1120D01*
X2419Y1120D02*
X2425Y1120D01*
X2440Y1120D02*
X2446Y1120D01*
X3900Y1120D02*
X3907Y1120D01*
X0Y1119D02*
X7Y1119D01*
X2262Y1119D02*
X2268Y1119D01*
X2312Y1119D02*
X2318Y1119D01*
X2340Y1119D02*
X2346Y1119D01*
X2362Y1119D02*
X2396Y1119D01*
X2419Y1119D02*
X2425Y1119D01*
X2440Y1119D02*
X2446Y1119D01*
X3900Y1119D02*
X3907Y1119D01*
X0Y1118D02*
X7Y1118D01*
X2262Y1118D02*
X2268Y1118D01*
X2312Y1118D02*
X2318Y1118D01*
X2340Y1118D02*
X2346Y1118D01*
X2362Y1118D02*
X2396Y1118D01*
X2419Y1118D02*
X2425Y1118D01*
X2440Y1118D02*
X2446Y1118D01*
X3900Y1118D02*
X3907Y1118D01*
X0Y1117D02*
X7Y1117D01*
X2262Y1117D02*
X2268Y1117D01*
X2312Y1117D02*
X2318Y1117D01*
X2340Y1117D02*
X2346Y1117D01*
X2362Y1117D02*
X2396Y1117D01*
X2419Y1117D02*
X2425Y1117D01*
X2440Y1117D02*
X2446Y1117D01*
X2544Y1117D02*
X2544Y1117D01*
X3900Y1117D02*
X3907Y1117D01*
X0Y1116D02*
X7Y1116D01*
X2262Y1116D02*
X2268Y1116D01*
X2312Y1116D02*
X2318Y1116D01*
X2340Y1116D02*
X2346Y1116D01*
X2362Y1116D02*
X2369Y1116D01*
X2390Y1116D02*
X2396Y1116D01*
X2419Y1116D02*
X2425Y1116D01*
X2439Y1116D02*
X2446Y1116D01*
X2544Y1116D02*
X2546Y1116D01*
X3900Y1116D02*
X3907Y1116D01*
X0Y1115D02*
X7Y1115D01*
X2262Y1115D02*
X2268Y1115D01*
X2312Y1115D02*
X2318Y1115D01*
X2340Y1115D02*
X2346Y1115D01*
X2362Y1115D02*
X2368Y1115D01*
X2390Y1115D02*
X2396Y1115D01*
X2419Y1115D02*
X2425Y1115D01*
X2439Y1115D02*
X2445Y1115D01*
X2543Y1115D02*
X2546Y1115D01*
X3900Y1115D02*
X3907Y1115D01*
X0Y1114D02*
X7Y1114D01*
X2262Y1114D02*
X2268Y1114D01*
X2312Y1114D02*
X2318Y1114D01*
X2340Y1114D02*
X2346Y1114D01*
X2362Y1114D02*
X2368Y1114D01*
X2390Y1114D02*
X2396Y1114D01*
X2419Y1114D02*
X2425Y1114D01*
X2438Y1114D02*
X2445Y1114D01*
X2543Y1114D02*
X2547Y1114D01*
X3900Y1114D02*
X3907Y1114D01*
X0Y1113D02*
X7Y1113D01*
X2262Y1113D02*
X2268Y1113D01*
X2312Y1113D02*
X2318Y1113D01*
X2340Y1113D02*
X2346Y1113D01*
X2362Y1113D02*
X2368Y1113D01*
X2390Y1113D02*
X2396Y1113D01*
X2419Y1113D02*
X2425Y1113D01*
X2438Y1113D02*
X2445Y1113D01*
X2543Y1113D02*
X2547Y1113D01*
X3900Y1113D02*
X3907Y1113D01*
X0Y1112D02*
X7Y1112D01*
X2262Y1112D02*
X2268Y1112D01*
X2312Y1112D02*
X2318Y1112D01*
X2340Y1112D02*
X2346Y1112D01*
X2362Y1112D02*
X2368Y1112D01*
X2390Y1112D02*
X2396Y1112D01*
X2419Y1112D02*
X2425Y1112D01*
X2437Y1112D02*
X2444Y1112D01*
X2543Y1112D02*
X2547Y1112D01*
X3900Y1112D02*
X3907Y1112D01*
X0Y1111D02*
X7Y1111D01*
X2262Y1111D02*
X2268Y1111D01*
X2312Y1111D02*
X2318Y1111D01*
X2340Y1111D02*
X2346Y1111D01*
X2362Y1111D02*
X2368Y1111D01*
X2390Y1111D02*
X2396Y1111D01*
X2419Y1111D02*
X2425Y1111D01*
X2437Y1111D02*
X2444Y1111D01*
X2543Y1111D02*
X2547Y1111D01*
X3900Y1111D02*
X3907Y1111D01*
X0Y1110D02*
X7Y1110D01*
X2262Y1110D02*
X2268Y1110D01*
X2312Y1110D02*
X2318Y1110D01*
X2340Y1110D02*
X2346Y1110D01*
X2362Y1110D02*
X2368Y1110D01*
X2390Y1110D02*
X2396Y1110D01*
X2419Y1110D02*
X2425Y1110D01*
X2436Y1110D02*
X2443Y1110D01*
X2543Y1110D02*
X2547Y1110D01*
X3900Y1110D02*
X3907Y1110D01*
X0Y1109D02*
X7Y1109D01*
X2262Y1109D02*
X2268Y1109D01*
X2312Y1109D02*
X2318Y1109D01*
X2340Y1109D02*
X2346Y1109D01*
X2362Y1109D02*
X2368Y1109D01*
X2390Y1109D02*
X2396Y1109D01*
X2419Y1109D02*
X2425Y1109D01*
X2436Y1109D02*
X2443Y1109D01*
X2542Y1109D02*
X2547Y1109D01*
X3900Y1109D02*
X3907Y1109D01*
X0Y1108D02*
X7Y1108D01*
X2262Y1108D02*
X2268Y1108D01*
X2312Y1108D02*
X2318Y1108D01*
X2340Y1108D02*
X2346Y1108D01*
X2362Y1108D02*
X2368Y1108D01*
X2390Y1108D02*
X2396Y1108D01*
X2419Y1108D02*
X2425Y1108D01*
X2435Y1108D02*
X2442Y1108D01*
X2542Y1108D02*
X2547Y1108D01*
X3900Y1108D02*
X3907Y1108D01*
X0Y1107D02*
X7Y1107D01*
X2262Y1107D02*
X2268Y1107D01*
X2312Y1107D02*
X2318Y1107D01*
X2340Y1107D02*
X2346Y1107D01*
X2362Y1107D02*
X2368Y1107D01*
X2390Y1107D02*
X2396Y1107D01*
X2419Y1107D02*
X2425Y1107D01*
X2435Y1107D02*
X2442Y1107D01*
X2542Y1107D02*
X2547Y1107D01*
X3900Y1107D02*
X3907Y1107D01*
X0Y1106D02*
X7Y1106D01*
X2262Y1106D02*
X2268Y1106D01*
X2312Y1106D02*
X2318Y1106D01*
X2340Y1106D02*
X2346Y1106D01*
X2362Y1106D02*
X2368Y1106D01*
X2390Y1106D02*
X2396Y1106D01*
X2419Y1106D02*
X2425Y1106D01*
X2434Y1106D02*
X2441Y1106D01*
X2541Y1106D02*
X2547Y1106D01*
X3900Y1106D02*
X3907Y1106D01*
X0Y1105D02*
X7Y1105D01*
X2262Y1105D02*
X2268Y1105D01*
X2312Y1105D02*
X2318Y1105D01*
X2340Y1105D02*
X2346Y1105D01*
X2362Y1105D02*
X2368Y1105D01*
X2390Y1105D02*
X2396Y1105D01*
X2419Y1105D02*
X2425Y1105D01*
X2434Y1105D02*
X2441Y1105D01*
X2541Y1105D02*
X2547Y1105D01*
X3900Y1105D02*
X3907Y1105D01*
X0Y1104D02*
X7Y1104D01*
X2262Y1104D02*
X2268Y1104D01*
X2312Y1104D02*
X2318Y1104D01*
X2340Y1104D02*
X2346Y1104D01*
X2362Y1104D02*
X2368Y1104D01*
X2390Y1104D02*
X2396Y1104D01*
X2419Y1104D02*
X2425Y1104D01*
X2433Y1104D02*
X2440Y1104D01*
X2541Y1104D02*
X2547Y1104D01*
X3900Y1104D02*
X3907Y1104D01*
X0Y1103D02*
X7Y1103D01*
X2262Y1103D02*
X2268Y1103D01*
X2312Y1103D02*
X2318Y1103D01*
X2340Y1103D02*
X2346Y1103D01*
X2362Y1103D02*
X2368Y1103D01*
X2390Y1103D02*
X2396Y1103D01*
X2419Y1103D02*
X2425Y1103D01*
X2433Y1103D02*
X2440Y1103D01*
X2541Y1103D02*
X2547Y1103D01*
X3900Y1103D02*
X3907Y1103D01*
X0Y1102D02*
X7Y1102D01*
X2262Y1102D02*
X2268Y1102D01*
X2312Y1102D02*
X2318Y1102D01*
X2340Y1102D02*
X2346Y1102D01*
X2362Y1102D02*
X2368Y1102D01*
X2390Y1102D02*
X2396Y1102D01*
X2419Y1102D02*
X2425Y1102D01*
X2432Y1102D02*
X2439Y1102D01*
X2541Y1102D02*
X2547Y1102D01*
X3900Y1102D02*
X3907Y1102D01*
X0Y1101D02*
X7Y1101D01*
X2262Y1101D02*
X2268Y1101D01*
X2312Y1101D02*
X2318Y1101D01*
X2340Y1101D02*
X2346Y1101D01*
X2362Y1101D02*
X2368Y1101D01*
X2390Y1101D02*
X2396Y1101D01*
X2419Y1101D02*
X2425Y1101D01*
X2432Y1101D02*
X2439Y1101D01*
X2541Y1101D02*
X2547Y1101D01*
X3900Y1101D02*
X3907Y1101D01*
X0Y1100D02*
X7Y1100D01*
X2262Y1100D02*
X2268Y1100D01*
X2312Y1100D02*
X2318Y1100D01*
X2340Y1100D02*
X2346Y1100D01*
X2362Y1100D02*
X2368Y1100D01*
X2390Y1100D02*
X2396Y1100D01*
X2419Y1100D02*
X2425Y1100D01*
X2431Y1100D02*
X2438Y1100D01*
X2541Y1100D02*
X2547Y1100D01*
X3900Y1100D02*
X3907Y1100D01*
X0Y1099D02*
X7Y1099D01*
X2262Y1099D02*
X2268Y1099D01*
X2312Y1099D02*
X2318Y1099D01*
X2340Y1099D02*
X2346Y1099D01*
X2362Y1099D02*
X2368Y1099D01*
X2390Y1099D02*
X2396Y1099D01*
X2414Y1099D02*
X2438Y1099D01*
X2538Y1099D02*
X2547Y1099D01*
X3900Y1099D02*
X3907Y1099D01*
X0Y1098D02*
X7Y1098D01*
X2262Y1098D02*
X2268Y1098D01*
X2312Y1098D02*
X2318Y1098D01*
X2340Y1098D02*
X2346Y1098D01*
X2362Y1098D02*
X2368Y1098D01*
X2390Y1098D02*
X2396Y1098D01*
X2413Y1098D02*
X2437Y1098D01*
X2463Y1098D02*
X2463Y1098D01*
X2538Y1098D02*
X2547Y1098D01*
X3900Y1098D02*
X3907Y1098D01*
X0Y1097D02*
X7Y1097D01*
X2262Y1097D02*
X2268Y1097D01*
X2312Y1097D02*
X2318Y1097D01*
X2340Y1097D02*
X2346Y1097D01*
X2362Y1097D02*
X2368Y1097D01*
X2390Y1097D02*
X2396Y1097D01*
X2413Y1097D02*
X2437Y1097D01*
X2463Y1097D02*
X2464Y1097D01*
X2537Y1097D02*
X2547Y1097D01*
X3900Y1097D02*
X3907Y1097D01*
X0Y1096D02*
X7Y1096D01*
X2262Y1096D02*
X2268Y1096D01*
X2312Y1096D02*
X2318Y1096D01*
X2340Y1096D02*
X2346Y1096D01*
X2362Y1096D02*
X2368Y1096D01*
X2390Y1096D02*
X2396Y1096D01*
X2413Y1096D02*
X2436Y1096D01*
X2463Y1096D02*
X2465Y1096D01*
X2536Y1096D02*
X2547Y1096D01*
X3900Y1096D02*
X3907Y1096D01*
X0Y1095D02*
X7Y1095D01*
X2262Y1095D02*
X2268Y1095D01*
X2312Y1095D02*
X2318Y1095D01*
X2340Y1095D02*
X2346Y1095D01*
X2363Y1095D02*
X2368Y1095D01*
X2390Y1095D02*
X2396Y1095D01*
X2413Y1095D02*
X2435Y1095D01*
X2463Y1095D02*
X2465Y1095D01*
X2536Y1095D02*
X2546Y1095D01*
X3900Y1095D02*
X3907Y1095D01*
X0Y1094D02*
X7Y1094D01*
X2263Y1094D02*
X2267Y1094D01*
X2313Y1094D02*
X2318Y1094D01*
X2340Y1094D02*
X2345Y1094D01*
X2363Y1094D02*
X2368Y1094D01*
X2391Y1094D02*
X2395Y1094D01*
X2413Y1094D02*
X2434Y1094D01*
X2463Y1094D02*
X2466Y1094D01*
X2535Y1094D02*
X2546Y1094D01*
X3900Y1094D02*
X3907Y1094D01*
X0Y1093D02*
X7Y1093D01*
X2264Y1093D02*
X2266Y1093D01*
X2314Y1093D02*
X2316Y1093D01*
X2341Y1093D02*
X2344Y1093D01*
X2364Y1093D02*
X2367Y1093D01*
X2392Y1093D02*
X2394Y1093D01*
X2414Y1093D02*
X2431Y1093D01*
X2464Y1093D02*
X2467Y1093D01*
X2534Y1093D02*
X2545Y1093D01*
X3900Y1093D02*
X3907Y1093D01*
X0Y1092D02*
X7Y1092D01*
X3900Y1092D02*
X3907Y1092D01*
X0Y1091D02*
X7Y1091D01*
X3900Y1091D02*
X3907Y1091D01*
X0Y1090D02*
X7Y1090D01*
X3900Y1090D02*
X3907Y1090D01*
X0Y1089D02*
X7Y1089D01*
X3900Y1089D02*
X3907Y1089D01*
X0Y1088D02*
X7Y1088D01*
X3900Y1088D02*
X3907Y1088D01*
X0Y1087D02*
X7Y1087D01*
X3900Y1087D02*
X3907Y1087D01*
X0Y1086D02*
X7Y1086D01*
X3900Y1086D02*
X3907Y1086D01*
X0Y1085D02*
X7Y1085D01*
X3900Y1085D02*
X3907Y1085D01*
X0Y1084D02*
X7Y1084D01*
X3900Y1084D02*
X3907Y1084D01*
X0Y1083D02*
X7Y1083D01*
X3900Y1083D02*
X3907Y1083D01*
X0Y1082D02*
X7Y1082D01*
X3900Y1082D02*
X3907Y1082D01*
X0Y1081D02*
X7Y1081D01*
X3900Y1081D02*
X3907Y1081D01*
X0Y1080D02*
X7Y1080D01*
X3900Y1080D02*
X3907Y1080D01*
X0Y1079D02*
X7Y1079D01*
X3900Y1079D02*
X3907Y1079D01*
X0Y1078D02*
X7Y1078D01*
X3900Y1078D02*
X3907Y1078D01*
X0Y1077D02*
X7Y1077D01*
X3900Y1077D02*
X3907Y1077D01*
X0Y1076D02*
X7Y1076D01*
X3900Y1076D02*
X3907Y1076D01*
X0Y1075D02*
X7Y1075D01*
X3900Y1075D02*
X3907Y1075D01*
X0Y1074D02*
X7Y1074D01*
X3900Y1074D02*
X3907Y1074D01*
X0Y1073D02*
X7Y1073D01*
X3900Y1073D02*
X3907Y1073D01*
X0Y1072D02*
X7Y1072D01*
X3900Y1072D02*
X3907Y1072D01*
X0Y1071D02*
X7Y1071D01*
X3900Y1071D02*
X3907Y1071D01*
X0Y1070D02*
X7Y1070D01*
X3900Y1070D02*
X3907Y1070D01*
X0Y1069D02*
X7Y1069D01*
X3900Y1069D02*
X3907Y1069D01*
X0Y1068D02*
X7Y1068D01*
X3900Y1068D02*
X3907Y1068D01*
X0Y1067D02*
X7Y1067D01*
X3900Y1067D02*
X3907Y1067D01*
X0Y1066D02*
X7Y1066D01*
X3900Y1066D02*
X3907Y1066D01*
X0Y1065D02*
X7Y1065D01*
X3900Y1065D02*
X3907Y1065D01*
X0Y1064D02*
X7Y1064D01*
X3900Y1064D02*
X3907Y1064D01*
X0Y1063D02*
X7Y1063D01*
X3900Y1063D02*
X3907Y1063D01*
X0Y1062D02*
X7Y1062D01*
X3900Y1062D02*
X3907Y1062D01*
X0Y1061D02*
X7Y1061D01*
X3900Y1061D02*
X3907Y1061D01*
X0Y1060D02*
X7Y1060D01*
X3900Y1060D02*
X3907Y1060D01*
X0Y1059D02*
X7Y1059D01*
X3900Y1059D02*
X3907Y1059D01*
X0Y1058D02*
X7Y1058D01*
X3900Y1058D02*
X3907Y1058D01*
X0Y1057D02*
X7Y1057D01*
X3900Y1057D02*
X3907Y1057D01*
X0Y1056D02*
X7Y1056D01*
X3900Y1056D02*
X3907Y1056D01*
X0Y1055D02*
X7Y1055D01*
X3900Y1055D02*
X3907Y1055D01*
X0Y1054D02*
X7Y1054D01*
X3900Y1054D02*
X3907Y1054D01*
X0Y1053D02*
X7Y1053D01*
X3900Y1053D02*
X3907Y1053D01*
X0Y1052D02*
X7Y1052D01*
X3900Y1052D02*
X3907Y1052D01*
X0Y1051D02*
X7Y1051D01*
X3900Y1051D02*
X3907Y1051D01*
X0Y1050D02*
X7Y1050D01*
X3900Y1050D02*
X3907Y1050D01*
X0Y1049D02*
X7Y1049D01*
X3900Y1049D02*
X3907Y1049D01*
X0Y1048D02*
X7Y1048D01*
X3900Y1048D02*
X3907Y1048D01*
X0Y1047D02*
X7Y1047D01*
X3900Y1047D02*
X3907Y1047D01*
X0Y1046D02*
X7Y1046D01*
X3900Y1046D02*
X3907Y1046D01*
X0Y1045D02*
X7Y1045D01*
X3900Y1045D02*
X3907Y1045D01*
X0Y1044D02*
X7Y1044D01*
X3900Y1044D02*
X3907Y1044D01*
X0Y1043D02*
X7Y1043D01*
X3900Y1043D02*
X3907Y1043D01*
X0Y1042D02*
X7Y1042D01*
X3900Y1042D02*
X3907Y1042D01*
X0Y1041D02*
X7Y1041D01*
X3900Y1041D02*
X3907Y1041D01*
X0Y1040D02*
X7Y1040D01*
X3900Y1040D02*
X3907Y1040D01*
X0Y1039D02*
X7Y1039D01*
X3900Y1039D02*
X3907Y1039D01*
X0Y1038D02*
X7Y1038D01*
X3900Y1038D02*
X3907Y1038D01*
X0Y1037D02*
X7Y1037D01*
X3900Y1037D02*
X3907Y1037D01*
X0Y1036D02*
X7Y1036D01*
X3900Y1036D02*
X3907Y1036D01*
X0Y1035D02*
X7Y1035D01*
X3900Y1035D02*
X3907Y1035D01*
X0Y1034D02*
X7Y1034D01*
X3900Y1034D02*
X3907Y1034D01*
X0Y1033D02*
X7Y1033D01*
X3900Y1033D02*
X3907Y1033D01*
X0Y1032D02*
X7Y1032D01*
X3900Y1032D02*
X3907Y1032D01*
X0Y1031D02*
X7Y1031D01*
X3900Y1031D02*
X3907Y1031D01*
X0Y1030D02*
X7Y1030D01*
X3900Y1030D02*
X3907Y1030D01*
X0Y1029D02*
X7Y1029D01*
X3900Y1029D02*
X3907Y1029D01*
X0Y1028D02*
X7Y1028D01*
X3900Y1028D02*
X3907Y1028D01*
X0Y1027D02*
X7Y1027D01*
X3900Y1027D02*
X3907Y1027D01*
X0Y1026D02*
X7Y1026D01*
X3900Y1026D02*
X3907Y1026D01*
X0Y1025D02*
X7Y1025D01*
X3900Y1025D02*
X3907Y1025D01*
X0Y1024D02*
X7Y1024D01*
X3900Y1024D02*
X3907Y1024D01*
X0Y1023D02*
X7Y1023D01*
X3900Y1023D02*
X3907Y1023D01*
X0Y1022D02*
X7Y1022D01*
X3900Y1022D02*
X3907Y1022D01*
X0Y1021D02*
X7Y1021D01*
X3900Y1021D02*
X3907Y1021D01*
X0Y1020D02*
X7Y1020D01*
X3900Y1020D02*
X3907Y1020D01*
X0Y1019D02*
X7Y1019D01*
X3900Y1019D02*
X3907Y1019D01*
X0Y1018D02*
X7Y1018D01*
X3900Y1018D02*
X3907Y1018D01*
X0Y1017D02*
X7Y1017D01*
X3900Y1017D02*
X3907Y1017D01*
X0Y1016D02*
X7Y1016D01*
X3900Y1016D02*
X3907Y1016D01*
X0Y1015D02*
X7Y1015D01*
X3900Y1015D02*
X3907Y1015D01*
X0Y1014D02*
X7Y1014D01*
X3900Y1014D02*
X3907Y1014D01*
X0Y1013D02*
X7Y1013D01*
X3900Y1013D02*
X3907Y1013D01*
X0Y1012D02*
X7Y1012D01*
X3900Y1012D02*
X3907Y1012D01*
X0Y1011D02*
X7Y1011D01*
X3900Y1011D02*
X3907Y1011D01*
X0Y1010D02*
X7Y1010D01*
X3900Y1010D02*
X3907Y1010D01*
X0Y1009D02*
X7Y1009D01*
X3900Y1009D02*
X3907Y1009D01*
X0Y1008D02*
X7Y1008D01*
X3900Y1008D02*
X3907Y1008D01*
X0Y1007D02*
X7Y1007D01*
X3900Y1007D02*
X3907Y1007D01*
X0Y1006D02*
X7Y1006D01*
X3900Y1006D02*
X3907Y1006D01*
X0Y1005D02*
X7Y1005D01*
X3900Y1005D02*
X3907Y1005D01*
X0Y1004D02*
X7Y1004D01*
X3900Y1004D02*
X3907Y1004D01*
X0Y1003D02*
X7Y1003D01*
X3900Y1003D02*
X3907Y1003D01*
X0Y1002D02*
X7Y1002D01*
X3900Y1002D02*
X3907Y1002D01*
X0Y1001D02*
X7Y1001D01*
X3900Y1001D02*
X3907Y1001D01*
X0Y1000D02*
X7Y1000D01*
X3900Y1000D02*
X3907Y1000D01*
X0Y999D02*
X7Y999D01*
X3900Y999D02*
X3907Y999D01*
X0Y998D02*
X7Y998D01*
X3900Y998D02*
X3907Y998D01*
X0Y997D02*
X7Y997D01*
X3900Y997D02*
X3907Y997D01*
X0Y996D02*
X7Y996D01*
X3900Y996D02*
X3907Y996D01*
X0Y995D02*
X7Y995D01*
X3900Y995D02*
X3907Y995D01*
X0Y994D02*
X7Y994D01*
X3900Y994D02*
X3907Y994D01*
X0Y993D02*
X7Y993D01*
X3900Y993D02*
X3907Y993D01*
X0Y992D02*
X7Y992D01*
X3900Y992D02*
X3907Y992D01*
X0Y991D02*
X7Y991D01*
X3900Y991D02*
X3907Y991D01*
X0Y990D02*
X7Y990D01*
X3900Y990D02*
X3907Y990D01*
X0Y989D02*
X7Y989D01*
X3900Y989D02*
X3907Y989D01*
X0Y988D02*
X7Y988D01*
X3900Y988D02*
X3907Y988D01*
X0Y987D02*
X7Y987D01*
X3900Y987D02*
X3907Y987D01*
X0Y986D02*
X7Y986D01*
X3900Y986D02*
X3907Y986D01*
X0Y985D02*
X7Y985D01*
X3900Y985D02*
X3907Y985D01*
X0Y984D02*
X7Y984D01*
X3900Y984D02*
X3907Y984D01*
X0Y983D02*
X7Y983D01*
X3900Y983D02*
X3907Y983D01*
X0Y982D02*
X7Y982D01*
X3900Y982D02*
X3907Y982D01*
X0Y981D02*
X7Y981D01*
X3900Y981D02*
X3907Y981D01*
X0Y980D02*
X7Y980D01*
X3900Y980D02*
X3907Y980D01*
X0Y979D02*
X7Y979D01*
X3900Y979D02*
X3907Y979D01*
X0Y978D02*
X7Y978D01*
X3900Y978D02*
X3907Y978D01*
X0Y977D02*
X7Y977D01*
X3900Y977D02*
X3907Y977D01*
X0Y976D02*
X7Y976D01*
X3900Y976D02*
X3907Y976D01*
X0Y975D02*
X7Y975D01*
X3900Y975D02*
X3907Y975D01*
X0Y974D02*
X7Y974D01*
X3900Y974D02*
X3907Y974D01*
X0Y973D02*
X7Y973D01*
X3900Y973D02*
X3907Y973D01*
X0Y972D02*
X7Y972D01*
X3900Y972D02*
X3907Y972D01*
X0Y971D02*
X7Y971D01*
X3900Y971D02*
X3907Y971D01*
X0Y970D02*
X7Y970D01*
X3900Y970D02*
X3907Y970D01*
X0Y969D02*
X7Y969D01*
X3900Y969D02*
X3907Y969D01*
X0Y968D02*
X7Y968D01*
X3900Y968D02*
X3907Y968D01*
X0Y967D02*
X7Y967D01*
X3900Y967D02*
X3907Y967D01*
X0Y966D02*
X7Y966D01*
X3900Y966D02*
X3907Y966D01*
X0Y965D02*
X7Y965D01*
X3900Y965D02*
X3907Y965D01*
X0Y964D02*
X7Y964D01*
X3900Y964D02*
X3907Y964D01*
X0Y963D02*
X7Y963D01*
X3900Y963D02*
X3907Y963D01*
X0Y962D02*
X7Y962D01*
X3900Y962D02*
X3907Y962D01*
X0Y961D02*
X7Y961D01*
X3900Y961D02*
X3907Y961D01*
X0Y960D02*
X7Y960D01*
X3900Y960D02*
X3907Y960D01*
X0Y959D02*
X7Y959D01*
X3900Y959D02*
X3907Y959D01*
X0Y958D02*
X7Y958D01*
X3900Y958D02*
X3907Y958D01*
X0Y957D02*
X7Y957D01*
X3900Y957D02*
X3907Y957D01*
X0Y956D02*
X7Y956D01*
X3900Y956D02*
X3907Y956D01*
X0Y955D02*
X7Y955D01*
X3900Y955D02*
X3907Y955D01*
X0Y954D02*
X7Y954D01*
X3900Y954D02*
X3907Y954D01*
X0Y953D02*
X7Y953D01*
X3900Y953D02*
X3907Y953D01*
X0Y952D02*
X7Y952D01*
X3900Y952D02*
X3907Y952D01*
X0Y951D02*
X7Y951D01*
X3900Y951D02*
X3907Y951D01*
X0Y950D02*
X7Y950D01*
X3900Y950D02*
X3907Y950D01*
X0Y949D02*
X7Y949D01*
X3900Y949D02*
X3907Y949D01*
X0Y948D02*
X7Y948D01*
X3900Y948D02*
X3907Y948D01*
X0Y947D02*
X7Y947D01*
X3900Y947D02*
X3907Y947D01*
X0Y946D02*
X7Y946D01*
X3900Y946D02*
X3907Y946D01*
X0Y945D02*
X7Y945D01*
X3900Y945D02*
X3907Y945D01*
X0Y944D02*
X7Y944D01*
X3900Y944D02*
X3907Y944D01*
X0Y943D02*
X7Y943D01*
X3900Y943D02*
X3907Y943D01*
X0Y942D02*
X7Y942D01*
X3900Y942D02*
X3907Y942D01*
X0Y941D02*
X7Y941D01*
X3900Y941D02*
X3907Y941D01*
X0Y940D02*
X7Y940D01*
X3900Y940D02*
X3907Y940D01*
X0Y939D02*
X7Y939D01*
X3900Y939D02*
X3907Y939D01*
X0Y938D02*
X7Y938D01*
X3900Y938D02*
X3907Y938D01*
X0Y937D02*
X7Y937D01*
X3900Y937D02*
X3907Y937D01*
X0Y936D02*
X7Y936D01*
X3900Y936D02*
X3907Y936D01*
X0Y935D02*
X7Y935D01*
X3900Y935D02*
X3907Y935D01*
X0Y934D02*
X7Y934D01*
X3900Y934D02*
X3907Y934D01*
X0Y933D02*
X7Y933D01*
X3900Y933D02*
X3907Y933D01*
X0Y932D02*
X7Y932D01*
X3900Y932D02*
X3907Y932D01*
X0Y931D02*
X7Y931D01*
X3900Y931D02*
X3907Y931D01*
X0Y930D02*
X7Y930D01*
X3900Y930D02*
X3907Y930D01*
X0Y929D02*
X7Y929D01*
X3900Y929D02*
X3907Y929D01*
X0Y928D02*
X7Y928D01*
X3900Y928D02*
X3907Y928D01*
X0Y927D02*
X7Y927D01*
X3900Y927D02*
X3907Y927D01*
X0Y926D02*
X7Y926D01*
X3900Y926D02*
X3907Y926D01*
X0Y925D02*
X7Y925D01*
X3900Y925D02*
X3907Y925D01*
X0Y924D02*
X7Y924D01*
X3900Y924D02*
X3907Y924D01*
X0Y923D02*
X7Y923D01*
X3900Y923D02*
X3907Y923D01*
X0Y922D02*
X7Y922D01*
X3900Y922D02*
X3907Y922D01*
X0Y921D02*
X7Y921D01*
X3900Y921D02*
X3907Y921D01*
X0Y920D02*
X7Y920D01*
X3900Y920D02*
X3907Y920D01*
X0Y919D02*
X7Y919D01*
X3900Y919D02*
X3907Y919D01*
X0Y918D02*
X7Y918D01*
X3900Y918D02*
X3907Y918D01*
X0Y917D02*
X7Y917D01*
X3900Y917D02*
X3907Y917D01*
X0Y916D02*
X7Y916D01*
X3900Y916D02*
X3907Y916D01*
X0Y915D02*
X7Y915D01*
X3900Y915D02*
X3907Y915D01*
X0Y914D02*
X7Y914D01*
X3900Y914D02*
X3907Y914D01*
X0Y913D02*
X7Y913D01*
X3900Y913D02*
X3907Y913D01*
X0Y912D02*
X7Y912D01*
X3900Y912D02*
X3907Y912D01*
X0Y911D02*
X7Y911D01*
X3900Y911D02*
X3907Y911D01*
X0Y910D02*
X7Y910D01*
X3900Y910D02*
X3907Y910D01*
X0Y909D02*
X7Y909D01*
X3900Y909D02*
X3907Y909D01*
X0Y908D02*
X7Y908D01*
X3900Y908D02*
X3907Y908D01*
X0Y907D02*
X7Y907D01*
X3900Y907D02*
X3907Y907D01*
X0Y906D02*
X7Y906D01*
X3900Y906D02*
X3907Y906D01*
X0Y905D02*
X7Y905D01*
X3900Y905D02*
X3907Y905D01*
X0Y904D02*
X7Y904D01*
X3900Y904D02*
X3907Y904D01*
X0Y903D02*
X7Y903D01*
X3900Y903D02*
X3907Y903D01*
X0Y902D02*
X7Y902D01*
X3900Y902D02*
X3907Y902D01*
X0Y901D02*
X7Y901D01*
X3900Y901D02*
X3907Y901D01*
X0Y900D02*
X7Y900D01*
X3900Y900D02*
X3907Y900D01*
X0Y899D02*
X7Y899D01*
X3900Y899D02*
X3907Y899D01*
X0Y898D02*
X7Y898D01*
X3900Y898D02*
X3907Y898D01*
X0Y897D02*
X7Y897D01*
X3900Y897D02*
X3907Y897D01*
X0Y896D02*
X7Y896D01*
X3900Y896D02*
X3907Y896D01*
X0Y895D02*
X7Y895D01*
X3900Y895D02*
X3907Y895D01*
X0Y894D02*
X7Y894D01*
X3900Y894D02*
X3907Y894D01*
X0Y893D02*
X7Y893D01*
X3900Y893D02*
X3907Y893D01*
X0Y892D02*
X7Y892D01*
X3900Y892D02*
X3907Y892D01*
X0Y891D02*
X7Y891D01*
X3900Y891D02*
X3907Y891D01*
X0Y890D02*
X7Y890D01*
X3900Y890D02*
X3907Y890D01*
X0Y889D02*
X7Y889D01*
X3900Y889D02*
X3907Y889D01*
X0Y888D02*
X7Y888D01*
X3900Y888D02*
X3907Y888D01*
X0Y887D02*
X7Y887D01*
X3900Y887D02*
X3907Y887D01*
X0Y886D02*
X7Y886D01*
X3900Y886D02*
X3907Y886D01*
X0Y885D02*
X7Y885D01*
X3900Y885D02*
X3907Y885D01*
X0Y884D02*
X7Y884D01*
X3900Y884D02*
X3907Y884D01*
X0Y883D02*
X7Y883D01*
X3900Y883D02*
X3907Y883D01*
X0Y882D02*
X7Y882D01*
X3900Y882D02*
X3907Y882D01*
X0Y881D02*
X7Y881D01*
X3900Y881D02*
X3907Y881D01*
X0Y880D02*
X7Y880D01*
X3900Y880D02*
X3907Y880D01*
X0Y879D02*
X7Y879D01*
X3900Y879D02*
X3907Y879D01*
X0Y878D02*
X7Y878D01*
X3900Y878D02*
X3907Y878D01*
X0Y877D02*
X7Y877D01*
X3900Y877D02*
X3907Y877D01*
X0Y876D02*
X7Y876D01*
X3900Y876D02*
X3907Y876D01*
X0Y875D02*
X7Y875D01*
X3900Y875D02*
X3907Y875D01*
X0Y874D02*
X7Y874D01*
X2251Y874D02*
X2251Y874D01*
X2351Y874D02*
X2351Y874D01*
X2451Y874D02*
X2451Y874D01*
X3900Y874D02*
X3907Y874D01*
X0Y873D02*
X7Y873D01*
X2250Y873D02*
X2252Y873D01*
X2350Y873D02*
X2352Y873D01*
X2450Y873D02*
X2452Y873D01*
X3900Y873D02*
X3907Y873D01*
X0Y872D02*
X7Y872D01*
X2249Y872D02*
X2253Y872D01*
X2349Y872D02*
X2353Y872D01*
X2449Y872D02*
X2453Y872D01*
X3900Y872D02*
X3907Y872D01*
X0Y871D02*
X7Y871D01*
X2248Y871D02*
X2254Y871D01*
X2348Y871D02*
X2354Y871D01*
X2448Y871D02*
X2454Y871D01*
X3900Y871D02*
X3907Y871D01*
X0Y870D02*
X7Y870D01*
X2247Y870D02*
X2255Y870D01*
X2347Y870D02*
X2355Y870D01*
X2447Y870D02*
X2455Y870D01*
X3900Y870D02*
X3907Y870D01*
X0Y869D02*
X7Y869D01*
X2246Y869D02*
X2256Y869D01*
X2346Y869D02*
X2356Y869D01*
X2446Y869D02*
X2456Y869D01*
X3900Y869D02*
X3907Y869D01*
X0Y868D02*
X7Y868D01*
X2245Y868D02*
X2257Y868D01*
X2345Y868D02*
X2357Y868D01*
X2445Y868D02*
X2457Y868D01*
X3900Y868D02*
X3907Y868D01*
X0Y867D02*
X7Y867D01*
X2245Y867D02*
X2258Y867D01*
X2345Y867D02*
X2358Y867D01*
X2445Y867D02*
X2458Y867D01*
X3900Y867D02*
X3907Y867D01*
X0Y866D02*
X7Y866D01*
X2246Y866D02*
X2259Y866D01*
X2346Y866D02*
X2359Y866D01*
X2446Y866D02*
X2459Y866D01*
X3900Y866D02*
X3907Y866D01*
X0Y865D02*
X7Y865D01*
X2247Y865D02*
X2260Y865D01*
X2347Y865D02*
X2360Y865D01*
X2447Y865D02*
X2460Y865D01*
X3900Y865D02*
X3907Y865D01*
X0Y864D02*
X7Y864D01*
X2248Y864D02*
X2261Y864D01*
X2348Y864D02*
X2361Y864D01*
X2448Y864D02*
X2461Y864D01*
X3900Y864D02*
X3907Y864D01*
X0Y863D02*
X7Y863D01*
X2249Y863D02*
X2262Y863D01*
X2349Y863D02*
X2362Y863D01*
X2449Y863D02*
X2462Y863D01*
X3900Y863D02*
X3907Y863D01*
X0Y862D02*
X7Y862D01*
X2250Y862D02*
X2263Y862D01*
X2300Y862D02*
X2302Y862D01*
X2350Y862D02*
X2363Y862D01*
X2400Y862D02*
X2402Y862D01*
X2450Y862D02*
X2463Y862D01*
X3900Y862D02*
X3907Y862D01*
X0Y861D02*
X7Y861D01*
X2251Y861D02*
X2264Y861D01*
X2299Y861D02*
X2304Y861D01*
X2351Y861D02*
X2364Y861D01*
X2399Y861D02*
X2404Y861D01*
X2451Y861D02*
X2464Y861D01*
X3900Y861D02*
X3907Y861D01*
X0Y860D02*
X7Y860D01*
X2252Y860D02*
X2265Y860D01*
X2298Y860D02*
X2310Y860D01*
X2352Y860D02*
X2365Y860D01*
X2398Y860D02*
X2410Y860D01*
X2452Y860D02*
X2465Y860D01*
X3900Y860D02*
X3907Y860D01*
X0Y859D02*
X7Y859D01*
X2253Y859D02*
X2266Y859D01*
X2297Y859D02*
X2313Y859D01*
X2353Y859D02*
X2366Y859D01*
X2397Y859D02*
X2413Y859D01*
X2453Y859D02*
X2466Y859D01*
X3900Y859D02*
X3907Y859D01*
X0Y858D02*
X7Y858D01*
X2254Y858D02*
X2267Y858D01*
X2296Y858D02*
X2314Y858D01*
X2354Y858D02*
X2367Y858D01*
X2396Y858D02*
X2414Y858D01*
X2454Y858D02*
X2467Y858D01*
X3900Y858D02*
X3907Y858D01*
X0Y857D02*
X7Y857D01*
X2255Y857D02*
X2268Y857D01*
X2295Y857D02*
X2315Y857D01*
X2355Y857D02*
X2368Y857D01*
X2395Y857D02*
X2415Y857D01*
X2455Y857D02*
X2468Y857D01*
X3900Y857D02*
X3907Y857D01*
X0Y856D02*
X7Y856D01*
X2256Y856D02*
X2269Y856D01*
X2294Y856D02*
X2316Y856D01*
X2356Y856D02*
X2369Y856D01*
X2394Y856D02*
X2416Y856D01*
X2456Y856D02*
X2469Y856D01*
X3900Y856D02*
X3907Y856D01*
X0Y855D02*
X7Y855D01*
X2257Y855D02*
X2270Y855D01*
X2293Y855D02*
X2317Y855D01*
X2357Y855D02*
X2370Y855D01*
X2393Y855D02*
X2417Y855D01*
X2457Y855D02*
X2470Y855D01*
X3900Y855D02*
X3907Y855D01*
X0Y854D02*
X7Y854D01*
X2258Y854D02*
X2271Y854D01*
X2292Y854D02*
X2318Y854D01*
X2358Y854D02*
X2371Y854D01*
X2392Y854D02*
X2418Y854D01*
X2458Y854D02*
X2471Y854D01*
X3900Y854D02*
X3907Y854D01*
X0Y853D02*
X7Y853D01*
X2259Y853D02*
X2272Y853D01*
X2291Y853D02*
X2304Y853D01*
X2306Y853D02*
X2319Y853D01*
X2359Y853D02*
X2372Y853D01*
X2391Y853D02*
X2404Y853D01*
X2406Y853D02*
X2419Y853D01*
X2459Y853D02*
X2472Y853D01*
X3900Y853D02*
X3907Y853D01*
X0Y852D02*
X7Y852D01*
X2260Y852D02*
X2273Y852D01*
X2290Y852D02*
X2303Y852D01*
X2307Y852D02*
X2320Y852D01*
X2360Y852D02*
X2373Y852D01*
X2390Y852D02*
X2403Y852D01*
X2407Y852D02*
X2420Y852D01*
X2460Y852D02*
X2473Y852D01*
X3900Y852D02*
X3907Y852D01*
X0Y851D02*
X7Y851D01*
X2261Y851D02*
X2274Y851D01*
X2289Y851D02*
X2302Y851D01*
X2308Y851D02*
X2321Y851D01*
X2361Y851D02*
X2374Y851D01*
X2389Y851D02*
X2402Y851D01*
X2408Y851D02*
X2421Y851D01*
X2461Y851D02*
X2474Y851D01*
X3900Y851D02*
X3907Y851D01*
X0Y850D02*
X7Y850D01*
X2262Y850D02*
X2275Y850D01*
X2288Y850D02*
X2301Y850D01*
X2309Y850D02*
X2322Y850D01*
X2362Y850D02*
X2375Y850D01*
X2388Y850D02*
X2401Y850D01*
X2409Y850D02*
X2422Y850D01*
X2462Y850D02*
X2475Y850D01*
X3900Y850D02*
X3907Y850D01*
X0Y849D02*
X7Y849D01*
X2263Y849D02*
X2276Y849D01*
X2287Y849D02*
X2300Y849D01*
X2310Y849D02*
X2323Y849D01*
X2363Y849D02*
X2376Y849D01*
X2387Y849D02*
X2400Y849D01*
X2410Y849D02*
X2423Y849D01*
X2463Y849D02*
X2476Y849D01*
X3900Y849D02*
X3907Y849D01*
X0Y848D02*
X7Y848D01*
X2264Y848D02*
X2277Y848D01*
X2286Y848D02*
X2299Y848D01*
X2311Y848D02*
X2324Y848D01*
X2364Y848D02*
X2377Y848D01*
X2386Y848D02*
X2399Y848D01*
X2411Y848D02*
X2424Y848D01*
X2464Y848D02*
X2477Y848D01*
X3900Y848D02*
X3907Y848D01*
X0Y847D02*
X7Y847D01*
X2265Y847D02*
X2278Y847D01*
X2285Y847D02*
X2298Y847D01*
X2312Y847D02*
X2325Y847D01*
X2365Y847D02*
X2378Y847D01*
X2385Y847D02*
X2398Y847D01*
X2412Y847D02*
X2425Y847D01*
X2465Y847D02*
X2478Y847D01*
X3900Y847D02*
X3907Y847D01*
X0Y846D02*
X7Y846D01*
X2266Y846D02*
X2279Y846D01*
X2284Y846D02*
X2297Y846D01*
X2313Y846D02*
X2326Y846D01*
X2366Y846D02*
X2379Y846D01*
X2384Y846D02*
X2397Y846D01*
X2413Y846D02*
X2426Y846D01*
X2466Y846D02*
X2479Y846D01*
X3900Y846D02*
X3907Y846D01*
X0Y845D02*
X7Y845D01*
X2267Y845D02*
X2280Y845D01*
X2283Y845D02*
X2296Y845D01*
X2312Y845D02*
X2312Y845D01*
X2314Y845D02*
X2327Y845D01*
X2367Y845D02*
X2380Y845D01*
X2383Y845D02*
X2396Y845D01*
X2412Y845D02*
X2412Y845D01*
X2414Y845D02*
X2427Y845D01*
X2467Y845D02*
X2480Y845D01*
X3900Y845D02*
X3907Y845D01*
X0Y844D02*
X7Y844D01*
X2268Y844D02*
X2295Y844D01*
X2310Y844D02*
X2328Y844D01*
X2368Y844D02*
X2395Y844D01*
X2410Y844D02*
X2428Y844D01*
X2468Y844D02*
X2481Y844D01*
X3900Y844D02*
X3907Y844D01*
X0Y843D02*
X7Y843D01*
X2269Y843D02*
X2294Y843D01*
X2309Y843D02*
X2329Y843D01*
X2369Y843D02*
X2394Y843D01*
X2409Y843D02*
X2429Y843D01*
X2469Y843D02*
X2482Y843D01*
X3900Y843D02*
X3907Y843D01*
X0Y842D02*
X7Y842D01*
X2270Y842D02*
X2293Y842D01*
X2309Y842D02*
X2330Y842D01*
X2370Y842D02*
X2393Y842D01*
X2408Y842D02*
X2430Y842D01*
X2470Y842D02*
X2483Y842D01*
X3900Y842D02*
X3907Y842D01*
X0Y841D02*
X7Y841D01*
X2271Y841D02*
X2292Y841D01*
X2309Y841D02*
X2331Y841D01*
X2371Y841D02*
X2392Y841D01*
X2407Y841D02*
X2431Y841D01*
X2471Y841D02*
X2484Y841D01*
X3900Y841D02*
X3907Y841D01*
X0Y840D02*
X7Y840D01*
X2272Y840D02*
X2291Y840D01*
X2309Y840D02*
X2332Y840D01*
X2372Y840D02*
X2391Y840D01*
X2406Y840D02*
X2432Y840D01*
X2472Y840D02*
X2484Y840D01*
X3900Y840D02*
X3907Y840D01*
X0Y839D02*
X7Y839D01*
X2273Y839D02*
X2290Y839D01*
X2310Y839D02*
X2333Y839D01*
X2373Y839D02*
X2390Y839D01*
X2405Y839D02*
X2433Y839D01*
X2473Y839D02*
X2483Y839D01*
X3900Y839D02*
X3907Y839D01*
X0Y838D02*
X7Y838D01*
X2274Y838D02*
X2289Y838D01*
X2311Y838D02*
X2334Y838D01*
X2374Y838D02*
X2389Y838D01*
X2404Y838D02*
X2434Y838D01*
X2474Y838D02*
X2482Y838D01*
X3900Y838D02*
X3907Y838D01*
X0Y837D02*
X7Y837D01*
X2275Y837D02*
X2288Y837D01*
X2312Y837D02*
X2335Y837D01*
X2375Y837D02*
X2388Y837D01*
X2403Y837D02*
X2435Y837D01*
X2475Y837D02*
X2481Y837D01*
X3900Y837D02*
X3907Y837D01*
X0Y836D02*
X7Y836D01*
X2274Y836D02*
X2287Y836D01*
X2313Y836D02*
X2336Y836D01*
X2374Y836D02*
X2387Y836D01*
X2402Y836D02*
X2411Y836D01*
X2413Y836D02*
X2436Y836D01*
X2476Y836D02*
X2480Y836D01*
X3900Y836D02*
X3907Y836D01*
X0Y835D02*
X7Y835D01*
X2273Y835D02*
X2286Y835D01*
X2314Y835D02*
X2337Y835D01*
X2373Y835D02*
X2386Y835D01*
X2401Y835D02*
X2410Y835D01*
X2414Y835D02*
X2437Y835D01*
X2477Y835D02*
X2479Y835D01*
X3900Y835D02*
X3907Y835D01*
X0Y834D02*
X7Y834D01*
X2272Y834D02*
X2285Y834D01*
X2315Y834D02*
X2338Y834D01*
X2372Y834D02*
X2385Y834D01*
X2400Y834D02*
X2409Y834D01*
X2415Y834D02*
X2438Y834D01*
X2478Y834D02*
X2478Y834D01*
X3900Y834D02*
X3907Y834D01*
X0Y833D02*
X7Y833D01*
X2271Y833D02*
X2284Y833D01*
X2316Y833D02*
X2339Y833D01*
X2371Y833D02*
X2384Y833D01*
X2399Y833D02*
X2408Y833D01*
X2416Y833D02*
X2439Y833D01*
X3900Y833D02*
X3907Y833D01*
X0Y832D02*
X7Y832D01*
X2270Y832D02*
X2283Y832D01*
X2317Y832D02*
X2340Y832D01*
X2370Y832D02*
X2383Y832D01*
X2398Y832D02*
X2407Y832D01*
X2417Y832D02*
X2440Y832D01*
X3900Y832D02*
X3907Y832D01*
X0Y831D02*
X7Y831D01*
X2269Y831D02*
X2282Y831D01*
X2318Y831D02*
X2341Y831D01*
X2369Y831D02*
X2382Y831D01*
X2397Y831D02*
X2406Y831D01*
X2416Y831D02*
X2441Y831D01*
X3900Y831D02*
X3907Y831D01*
X0Y830D02*
X7Y830D01*
X2268Y830D02*
X2281Y830D01*
X2319Y830D02*
X2342Y830D01*
X2368Y830D02*
X2381Y830D01*
X2396Y830D02*
X2405Y830D01*
X2415Y830D02*
X2442Y830D01*
X3900Y830D02*
X3907Y830D01*
X0Y829D02*
X7Y829D01*
X2267Y829D02*
X2280Y829D01*
X2320Y829D02*
X2343Y829D01*
X2367Y829D02*
X2380Y829D01*
X2396Y829D02*
X2404Y829D01*
X2414Y829D02*
X2443Y829D01*
X2525Y829D02*
X2527Y829D01*
X3900Y829D02*
X3907Y829D01*
X0Y828D02*
X7Y828D01*
X2266Y828D02*
X2279Y828D01*
X2321Y828D02*
X2344Y828D01*
X2366Y828D02*
X2379Y828D01*
X2397Y828D02*
X2403Y828D01*
X2413Y828D02*
X2444Y828D01*
X2523Y828D02*
X2530Y828D01*
X3900Y828D02*
X3907Y828D01*
X0Y827D02*
X7Y827D01*
X2265Y827D02*
X2278Y827D01*
X2322Y827D02*
X2345Y827D01*
X2365Y827D02*
X2378Y827D01*
X2397Y827D02*
X2402Y827D01*
X2412Y827D02*
X2445Y827D01*
X2521Y827D02*
X2531Y827D01*
X3900Y827D02*
X3907Y827D01*
X0Y826D02*
X7Y826D01*
X2264Y826D02*
X2277Y826D01*
X2292Y826D02*
X2298Y826D01*
X2323Y826D02*
X2346Y826D01*
X2364Y826D02*
X2377Y826D01*
X2398Y826D02*
X2401Y826D01*
X2411Y826D02*
X2420Y826D01*
X2423Y826D02*
X2446Y826D01*
X2520Y826D02*
X2532Y826D01*
X3900Y826D02*
X3907Y826D01*
X0Y825D02*
X7Y825D01*
X2263Y825D02*
X2276Y825D01*
X2291Y825D02*
X2300Y825D01*
X2324Y825D02*
X2347Y825D01*
X2363Y825D02*
X2376Y825D01*
X2410Y825D02*
X2419Y825D01*
X2424Y825D02*
X2447Y825D01*
X2519Y825D02*
X2533Y825D01*
X3900Y825D02*
X3907Y825D01*
X0Y824D02*
X7Y824D01*
X2262Y824D02*
X2275Y824D01*
X2290Y824D02*
X2301Y824D01*
X2325Y824D02*
X2348Y824D01*
X2362Y824D02*
X2375Y824D01*
X2409Y824D02*
X2418Y824D01*
X2425Y824D02*
X2448Y824D01*
X2518Y824D02*
X2534Y824D01*
X3900Y824D02*
X3907Y824D01*
X0Y823D02*
X7Y823D01*
X2261Y823D02*
X2274Y823D01*
X2289Y823D02*
X2302Y823D01*
X2326Y823D02*
X2349Y823D01*
X2361Y823D02*
X2374Y823D01*
X2408Y823D02*
X2417Y823D01*
X2426Y823D02*
X2434Y823D01*
X2436Y823D02*
X2449Y823D01*
X2517Y823D02*
X2535Y823D01*
X3900Y823D02*
X3907Y823D01*
X0Y822D02*
X7Y822D01*
X2260Y822D02*
X2273Y822D01*
X2288Y822D02*
X2303Y822D01*
X2327Y822D02*
X2350Y822D01*
X2360Y822D02*
X2373Y822D01*
X2407Y822D02*
X2416Y822D01*
X2427Y822D02*
X2434Y822D01*
X2437Y822D02*
X2450Y822D01*
X2516Y822D02*
X2536Y822D01*
X3900Y822D02*
X3907Y822D01*
X0Y821D02*
X7Y821D01*
X2259Y821D02*
X2272Y821D01*
X2287Y821D02*
X2304Y821D01*
X2326Y821D02*
X2335Y821D01*
X2338Y821D02*
X2351Y821D01*
X2359Y821D02*
X2372Y821D01*
X2406Y821D02*
X2415Y821D01*
X2428Y821D02*
X2434Y821D01*
X2438Y821D02*
X2451Y821D01*
X2515Y821D02*
X2524Y821D01*
X2528Y821D02*
X2537Y821D01*
X3900Y821D02*
X3907Y821D01*
X0Y820D02*
X7Y820D01*
X2258Y820D02*
X2271Y820D01*
X2286Y820D02*
X2305Y820D01*
X2325Y820D02*
X2334Y820D01*
X2339Y820D02*
X2352Y820D01*
X2358Y820D02*
X2371Y820D01*
X2405Y820D02*
X2414Y820D01*
X2429Y820D02*
X2434Y820D01*
X2439Y820D02*
X2452Y820D01*
X2514Y820D02*
X2523Y820D01*
X2529Y820D02*
X2538Y820D01*
X3900Y820D02*
X3907Y820D01*
X0Y819D02*
X7Y819D01*
X2257Y819D02*
X2270Y819D01*
X2285Y819D02*
X2294Y819D01*
X2297Y819D02*
X2306Y819D01*
X2324Y819D02*
X2333Y819D01*
X2340Y819D02*
X2353Y819D01*
X2357Y819D02*
X2370Y819D01*
X2404Y819D02*
X2413Y819D01*
X2430Y819D02*
X2432Y819D01*
X2440Y819D02*
X2453Y819D01*
X2513Y819D02*
X2522Y819D01*
X2530Y819D02*
X2539Y819D01*
X3900Y819D02*
X3907Y819D01*
X0Y818D02*
X7Y818D01*
X2256Y818D02*
X2269Y818D01*
X2284Y818D02*
X2293Y818D01*
X2298Y818D02*
X2307Y818D01*
X2323Y818D02*
X2332Y818D01*
X2341Y818D02*
X2354Y818D01*
X2356Y818D02*
X2369Y818D01*
X2403Y818D02*
X2412Y818D01*
X2441Y818D02*
X2454Y818D01*
X2512Y818D02*
X2521Y818D01*
X2531Y818D02*
X2540Y818D01*
X3900Y818D02*
X3907Y818D01*
X0Y817D02*
X7Y817D01*
X2256Y817D02*
X2268Y817D01*
X2283Y817D02*
X2292Y817D01*
X2299Y817D02*
X2308Y817D01*
X2322Y817D02*
X2331Y817D01*
X2342Y817D02*
X2368Y817D01*
X2402Y817D02*
X2411Y817D01*
X2442Y817D02*
X2455Y817D01*
X2511Y817D02*
X2520Y817D01*
X2532Y817D02*
X2541Y817D01*
X3900Y817D02*
X3907Y817D01*
X0Y816D02*
X7Y816D01*
X2256Y816D02*
X2267Y816D01*
X2282Y816D02*
X2291Y816D01*
X2300Y816D02*
X2309Y816D01*
X2321Y816D02*
X2330Y816D01*
X2343Y816D02*
X2367Y816D01*
X2401Y816D02*
X2410Y816D01*
X2443Y816D02*
X2456Y816D01*
X2510Y816D02*
X2519Y816D01*
X2533Y816D02*
X2542Y816D01*
X3900Y816D02*
X3907Y816D01*
X0Y815D02*
X7Y815D01*
X2257Y815D02*
X2266Y815D01*
X2281Y815D02*
X2290Y815D01*
X2301Y815D02*
X2310Y815D01*
X2320Y815D02*
X2329Y815D01*
X2344Y815D02*
X2366Y815D01*
X2400Y815D02*
X2409Y815D01*
X2444Y815D02*
X2457Y815D01*
X2509Y815D02*
X2518Y815D01*
X2534Y815D02*
X2543Y815D01*
X3900Y815D02*
X3907Y815D01*
X0Y814D02*
X7Y814D01*
X2258Y814D02*
X2265Y814D01*
X2280Y814D02*
X2289Y814D01*
X2302Y814D02*
X2311Y814D01*
X2319Y814D02*
X2328Y814D01*
X2345Y814D02*
X2365Y814D01*
X2399Y814D02*
X2408Y814D01*
X2445Y814D02*
X2458Y814D01*
X2509Y814D02*
X2517Y814D01*
X2535Y814D02*
X2543Y814D01*
X3900Y814D02*
X3907Y814D01*
X0Y813D02*
X7Y813D01*
X2259Y813D02*
X2264Y813D01*
X2279Y813D02*
X2288Y813D01*
X2303Y813D02*
X2312Y813D01*
X2318Y813D02*
X2327Y813D01*
X2346Y813D02*
X2364Y813D01*
X2398Y813D02*
X2407Y813D01*
X2446Y813D02*
X2459Y813D01*
X2508Y813D02*
X2516Y813D01*
X2536Y813D02*
X2544Y813D01*
X3900Y813D02*
X3907Y813D01*
X0Y812D02*
X7Y812D01*
X2260Y812D02*
X2263Y812D01*
X2278Y812D02*
X2287Y812D01*
X2304Y812D02*
X2313Y812D01*
X2317Y812D02*
X2326Y812D01*
X2347Y812D02*
X2363Y812D01*
X2397Y812D02*
X2406Y812D01*
X2447Y812D02*
X2460Y812D01*
X2508Y812D02*
X2515Y812D01*
X2537Y812D02*
X2544Y812D01*
X3900Y812D02*
X3907Y812D01*
X0Y811D02*
X7Y811D01*
X2261Y811D02*
X2262Y811D01*
X2278Y811D02*
X2286Y811D01*
X2305Y811D02*
X2314Y811D01*
X2316Y811D02*
X2325Y811D01*
X2348Y811D02*
X2362Y811D01*
X2396Y811D02*
X2405Y811D01*
X2448Y811D02*
X2461Y811D01*
X2508Y811D02*
X2514Y811D01*
X2538Y811D02*
X2545Y811D01*
X3900Y811D02*
X3907Y811D01*
X0Y810D02*
X7Y810D01*
X2277Y810D02*
X2285Y810D01*
X2306Y810D02*
X2324Y810D01*
X2349Y810D02*
X2362Y810D01*
X2395Y810D02*
X2404Y810D01*
X2449Y810D02*
X2462Y810D01*
X2508Y810D02*
X2514Y810D01*
X2538Y810D02*
X2545Y810D01*
X3900Y810D02*
X3907Y810D01*
X0Y809D02*
X7Y809D01*
X2277Y809D02*
X2284Y809D01*
X2307Y809D02*
X2323Y809D01*
X2346Y809D02*
X2363Y809D01*
X2394Y809D02*
X2403Y809D01*
X2446Y809D02*
X2463Y809D01*
X2508Y809D02*
X2515Y809D01*
X2539Y809D02*
X2546Y809D01*
X3900Y809D02*
X3907Y809D01*
X0Y808D02*
X7Y808D01*
X2277Y808D02*
X2283Y808D01*
X2308Y808D02*
X2322Y808D01*
X2345Y808D02*
X2364Y808D01*
X2393Y808D02*
X2402Y808D01*
X2445Y808D02*
X2464Y808D01*
X2508Y808D02*
X2516Y808D01*
X2539Y808D02*
X2546Y808D01*
X3900Y808D02*
X3907Y808D01*
X0Y807D02*
X7Y807D01*
X2277Y807D02*
X2284Y807D01*
X2309Y807D02*
X2321Y807D01*
X2344Y807D02*
X2365Y807D01*
X2392Y807D02*
X2401Y807D01*
X2444Y807D02*
X2465Y807D01*
X2509Y807D02*
X2517Y807D01*
X2540Y807D02*
X2546Y807D01*
X3900Y807D02*
X3907Y807D01*
X0Y806D02*
X7Y806D01*
X2277Y806D02*
X2285Y806D01*
X2310Y806D02*
X2320Y806D01*
X2344Y806D02*
X2366Y806D01*
X2391Y806D02*
X2400Y806D01*
X2444Y806D02*
X2466Y806D01*
X2509Y806D02*
X2518Y806D01*
X2540Y806D02*
X2547Y806D01*
X3900Y806D02*
X3907Y806D01*
X0Y805D02*
X7Y805D01*
X2278Y805D02*
X2286Y805D01*
X2311Y805D02*
X2319Y805D01*
X2345Y805D02*
X2367Y805D01*
X2390Y805D02*
X2399Y805D01*
X2445Y805D02*
X2467Y805D01*
X2510Y805D02*
X2519Y805D01*
X2540Y805D02*
X2547Y805D01*
X3900Y805D02*
X3907Y805D01*
X0Y804D02*
X7Y804D01*
X2278Y804D02*
X2287Y804D01*
X2312Y804D02*
X2317Y804D01*
X2345Y804D02*
X2368Y804D01*
X2389Y804D02*
X2398Y804D01*
X2445Y804D02*
X2468Y804D01*
X2511Y804D02*
X2520Y804D01*
X2541Y804D02*
X2546Y804D01*
X3900Y804D02*
X3907Y804D01*
X0Y803D02*
X7Y803D01*
X2279Y803D02*
X2288Y803D01*
X2346Y803D02*
X2369Y803D01*
X2388Y803D02*
X2397Y803D01*
X2446Y803D02*
X2469Y803D01*
X2512Y803D02*
X2521Y803D01*
X2542Y803D02*
X2545Y803D01*
X3900Y803D02*
X3907Y803D01*
X0Y802D02*
X7Y802D01*
X2280Y802D02*
X2289Y802D01*
X2347Y802D02*
X2370Y802D01*
X2387Y802D02*
X2396Y802D01*
X2447Y802D02*
X2470Y802D01*
X2513Y802D02*
X2522Y802D01*
X3900Y802D02*
X3907Y802D01*
X0Y801D02*
X7Y801D01*
X2281Y801D02*
X2290Y801D01*
X2348Y801D02*
X2371Y801D01*
X2386Y801D02*
X2395Y801D01*
X2448Y801D02*
X2471Y801D01*
X2514Y801D02*
X2523Y801D01*
X3900Y801D02*
X3907Y801D01*
X0Y800D02*
X7Y800D01*
X2282Y800D02*
X2291Y800D01*
X2349Y800D02*
X2372Y800D01*
X2385Y800D02*
X2394Y800D01*
X2449Y800D02*
X2472Y800D01*
X2515Y800D02*
X2524Y800D01*
X3900Y800D02*
X3907Y800D01*
X0Y799D02*
X7Y799D01*
X2283Y799D02*
X2292Y799D01*
X2350Y799D02*
X2373Y799D01*
X2384Y799D02*
X2393Y799D01*
X2450Y799D02*
X2473Y799D01*
X2516Y799D02*
X2525Y799D01*
X3900Y799D02*
X3907Y799D01*
X0Y798D02*
X7Y798D01*
X2284Y798D02*
X2293Y798D01*
X2351Y798D02*
X2374Y798D01*
X2384Y798D02*
X2393Y798D01*
X2451Y798D02*
X2474Y798D01*
X2517Y798D02*
X2526Y798D01*
X3900Y798D02*
X3907Y798D01*
X0Y797D02*
X7Y797D01*
X2285Y797D02*
X2294Y797D01*
X2352Y797D02*
X2375Y797D01*
X2385Y797D02*
X2394Y797D01*
X2452Y797D02*
X2475Y797D01*
X2492Y797D02*
X2494Y797D01*
X2518Y797D02*
X2527Y797D01*
X3900Y797D02*
X3907Y797D01*
X0Y796D02*
X7Y796D01*
X2286Y796D02*
X2295Y796D01*
X2353Y796D02*
X2376Y796D01*
X2386Y796D02*
X2395Y796D01*
X2453Y796D02*
X2476Y796D01*
X2490Y796D02*
X2495Y796D01*
X2519Y796D02*
X2528Y796D01*
X3900Y796D02*
X3907Y796D01*
X0Y795D02*
X7Y795D01*
X2287Y795D02*
X2296Y795D01*
X2354Y795D02*
X2377Y795D01*
X2387Y795D02*
X2396Y795D01*
X2454Y795D02*
X2477Y795D01*
X2490Y795D02*
X2496Y795D01*
X2519Y795D02*
X2528Y795D01*
X2561Y795D02*
X2562Y795D01*
X3900Y795D02*
X3907Y795D01*
X0Y794D02*
X7Y794D01*
X2288Y794D02*
X2297Y794D01*
X2355Y794D02*
X2378Y794D01*
X2388Y794D02*
X2397Y794D01*
X2455Y794D02*
X2478Y794D01*
X2490Y794D02*
X2497Y794D01*
X2518Y794D02*
X2527Y794D01*
X2559Y794D02*
X2564Y794D01*
X3900Y794D02*
X3907Y794D01*
X0Y793D02*
X7Y793D01*
X2289Y793D02*
X2298Y793D01*
X2356Y793D02*
X2379Y793D01*
X2389Y793D02*
X2398Y793D01*
X2456Y793D02*
X2479Y793D01*
X2490Y793D02*
X2498Y793D01*
X2517Y793D02*
X2526Y793D01*
X2559Y793D02*
X2565Y793D01*
X3900Y793D02*
X3907Y793D01*
X0Y792D02*
X7Y792D01*
X2290Y792D02*
X2299Y792D01*
X2357Y792D02*
X2380Y792D01*
X2390Y792D02*
X2399Y792D01*
X2457Y792D02*
X2480Y792D01*
X2490Y792D02*
X2499Y792D01*
X2516Y792D02*
X2525Y792D01*
X2559Y792D02*
X2566Y792D01*
X3900Y792D02*
X3907Y792D01*
X0Y791D02*
X7Y791D01*
X2291Y791D02*
X2300Y791D01*
X2329Y791D02*
X2333Y791D01*
X2358Y791D02*
X2381Y791D01*
X2391Y791D02*
X2400Y791D01*
X2429Y791D02*
X2433Y791D01*
X2458Y791D02*
X2481Y791D01*
X2491Y791D02*
X2500Y791D01*
X2515Y791D02*
X2524Y791D01*
X2559Y791D02*
X2567Y791D01*
X3900Y791D02*
X3907Y791D01*
X0Y790D02*
X7Y790D01*
X2292Y790D02*
X2301Y790D01*
X2327Y790D02*
X2334Y790D01*
X2359Y790D02*
X2382Y790D01*
X2392Y790D02*
X2401Y790D01*
X2427Y790D02*
X2434Y790D01*
X2459Y790D02*
X2482Y790D01*
X2492Y790D02*
X2501Y790D01*
X2514Y790D02*
X2523Y790D01*
X2559Y790D02*
X2568Y790D01*
X3900Y790D02*
X3907Y790D01*
X0Y789D02*
X7Y789D01*
X2293Y789D02*
X2301Y789D01*
X2326Y789D02*
X2336Y789D01*
X2360Y789D02*
X2383Y789D01*
X2393Y789D02*
X2401Y789D01*
X2426Y789D02*
X2436Y789D01*
X2460Y789D02*
X2483Y789D01*
X2493Y789D02*
X2502Y789D01*
X2513Y789D02*
X2522Y789D01*
X2560Y789D02*
X2569Y789D01*
X3900Y789D02*
X3907Y789D01*
X0Y788D02*
X7Y788D01*
X2294Y788D02*
X2301Y788D01*
X2325Y788D02*
X2337Y788D01*
X2361Y788D02*
X2384Y788D01*
X2394Y788D02*
X2401Y788D01*
X2425Y788D02*
X2437Y788D01*
X2461Y788D02*
X2484Y788D01*
X2494Y788D02*
X2503Y788D01*
X2512Y788D02*
X2521Y788D01*
X2561Y788D02*
X2570Y788D01*
X3900Y788D02*
X3907Y788D01*
X0Y787D02*
X7Y787D01*
X2295Y787D02*
X2301Y787D01*
X2324Y787D02*
X2338Y787D01*
X2362Y787D02*
X2385Y787D01*
X2395Y787D02*
X2401Y787D01*
X2424Y787D02*
X2438Y787D01*
X2462Y787D02*
X2485Y787D01*
X2495Y787D02*
X2504Y787D01*
X2511Y787D02*
X2520Y787D01*
X2562Y787D02*
X2571Y787D01*
X3900Y787D02*
X3907Y787D01*
X0Y786D02*
X7Y786D01*
X2296Y786D02*
X2300Y786D01*
X2323Y786D02*
X2339Y786D01*
X2362Y786D02*
X2371Y786D01*
X2373Y786D02*
X2386Y786D01*
X2396Y786D02*
X2400Y786D01*
X2423Y786D02*
X2439Y786D01*
X2462Y786D02*
X2471Y786D01*
X2473Y786D02*
X2486Y786D01*
X2496Y786D02*
X2505Y786D01*
X2510Y786D02*
X2519Y786D01*
X2563Y786D02*
X2572Y786D01*
X3900Y786D02*
X3907Y786D01*
X0Y785D02*
X7Y785D01*
X2322Y785D02*
X2340Y785D01*
X2361Y785D02*
X2370Y785D01*
X2374Y785D02*
X2387Y785D01*
X2422Y785D02*
X2440Y785D01*
X2461Y785D02*
X2470Y785D01*
X2474Y785D02*
X2487Y785D01*
X2497Y785D02*
X2506Y785D01*
X2509Y785D02*
X2518Y785D01*
X2564Y785D02*
X2573Y785D01*
X3900Y785D02*
X3907Y785D01*
X0Y784D02*
X7Y784D01*
X2321Y784D02*
X2330Y784D01*
X2332Y784D02*
X2341Y784D01*
X2360Y784D02*
X2369Y784D01*
X2375Y784D02*
X2388Y784D01*
X2421Y784D02*
X2430Y784D01*
X2432Y784D02*
X2441Y784D01*
X2460Y784D02*
X2469Y784D01*
X2475Y784D02*
X2488Y784D01*
X2498Y784D02*
X2517Y784D01*
X2565Y784D02*
X2574Y784D01*
X3900Y784D02*
X3907Y784D01*
X0Y783D02*
X7Y783D01*
X2320Y783D02*
X2329Y783D01*
X2333Y783D02*
X2342Y783D01*
X2359Y783D02*
X2368Y783D01*
X2376Y783D02*
X2389Y783D01*
X2420Y783D02*
X2429Y783D01*
X2433Y783D02*
X2442Y783D01*
X2459Y783D02*
X2468Y783D01*
X2476Y783D02*
X2489Y783D01*
X2499Y783D02*
X2516Y783D01*
X2566Y783D02*
X2575Y783D01*
X3900Y783D02*
X3907Y783D01*
X0Y782D02*
X7Y782D01*
X2319Y782D02*
X2328Y782D01*
X2334Y782D02*
X2343Y782D01*
X2358Y782D02*
X2367Y782D01*
X2377Y782D02*
X2390Y782D01*
X2419Y782D02*
X2428Y782D01*
X2434Y782D02*
X2443Y782D01*
X2458Y782D02*
X2467Y782D01*
X2477Y782D02*
X2490Y782D01*
X2500Y782D02*
X2515Y782D01*
X2567Y782D02*
X2576Y782D01*
X3900Y782D02*
X3907Y782D01*
X0Y781D02*
X7Y781D01*
X2318Y781D02*
X2327Y781D01*
X2335Y781D02*
X2344Y781D01*
X2357Y781D02*
X2366Y781D01*
X2378Y781D02*
X2391Y781D01*
X2418Y781D02*
X2427Y781D01*
X2435Y781D02*
X2444Y781D01*
X2457Y781D02*
X2466Y781D01*
X2478Y781D02*
X2491Y781D01*
X2501Y781D02*
X2514Y781D01*
X2568Y781D02*
X2577Y781D01*
X3900Y781D02*
X3907Y781D01*
X0Y780D02*
X7Y780D01*
X2317Y780D02*
X2326Y780D01*
X2336Y780D02*
X2345Y780D01*
X2356Y780D02*
X2365Y780D01*
X2379Y780D02*
X2392Y780D01*
X2417Y780D02*
X2426Y780D01*
X2436Y780D02*
X2445Y780D01*
X2456Y780D02*
X2465Y780D01*
X2479Y780D02*
X2492Y780D01*
X2502Y780D02*
X2513Y780D01*
X2569Y780D02*
X2578Y780D01*
X3900Y780D02*
X3907Y780D01*
X0Y779D02*
X7Y779D01*
X2316Y779D02*
X2325Y779D01*
X2337Y779D02*
X2346Y779D01*
X2355Y779D02*
X2364Y779D01*
X2380Y779D02*
X2393Y779D01*
X2416Y779D02*
X2425Y779D01*
X2437Y779D02*
X2446Y779D01*
X2455Y779D02*
X2464Y779D01*
X2480Y779D02*
X2493Y779D01*
X2503Y779D02*
X2512Y779D01*
X2570Y779D02*
X2579Y779D01*
X3900Y779D02*
X3907Y779D01*
X0Y778D02*
X7Y778D01*
X2315Y778D02*
X2324Y778D01*
X2338Y778D02*
X2347Y778D01*
X2354Y778D02*
X2363Y778D01*
X2381Y778D02*
X2394Y778D01*
X2415Y778D02*
X2424Y778D01*
X2438Y778D02*
X2447Y778D01*
X2454Y778D02*
X2463Y778D01*
X2481Y778D02*
X2494Y778D01*
X2504Y778D02*
X2511Y778D01*
X2571Y778D02*
X2580Y778D01*
X3900Y778D02*
X3907Y778D01*
X0Y777D02*
X7Y777D01*
X2314Y777D02*
X2323Y777D01*
X2339Y777D02*
X2348Y777D01*
X2353Y777D02*
X2362Y777D01*
X2382Y777D02*
X2395Y777D01*
X2414Y777D02*
X2423Y777D01*
X2439Y777D02*
X2448Y777D01*
X2453Y777D02*
X2462Y777D01*
X2482Y777D02*
X2495Y777D01*
X2505Y777D02*
X2510Y777D01*
X2545Y777D02*
X2545Y777D01*
X2572Y777D02*
X2581Y777D01*
X3900Y777D02*
X3907Y777D01*
X0Y776D02*
X7Y776D01*
X2313Y776D02*
X2322Y776D01*
X2340Y776D02*
X2349Y776D01*
X2352Y776D02*
X2361Y776D01*
X2383Y776D02*
X2396Y776D01*
X2413Y776D02*
X2422Y776D01*
X2440Y776D02*
X2449Y776D01*
X2452Y776D02*
X2461Y776D01*
X2483Y776D02*
X2496Y776D01*
X2506Y776D02*
X2509Y776D01*
X2542Y776D02*
X2548Y776D01*
X2573Y776D02*
X2582Y776D01*
X3900Y776D02*
X3907Y776D01*
X0Y775D02*
X7Y775D01*
X2313Y775D02*
X2321Y775D01*
X2341Y775D02*
X2360Y775D01*
X2384Y775D02*
X2397Y775D01*
X2413Y775D02*
X2421Y775D01*
X2441Y775D02*
X2460Y775D01*
X2484Y775D02*
X2497Y775D01*
X2507Y775D02*
X2508Y775D01*
X2540Y775D02*
X2549Y775D01*
X2574Y775D02*
X2583Y775D01*
X3900Y775D02*
X3907Y775D01*
X0Y774D02*
X7Y774D01*
X2313Y774D02*
X2320Y774D01*
X2342Y774D02*
X2359Y774D01*
X2383Y774D02*
X2383Y774D01*
X2385Y774D02*
X2398Y774D01*
X2413Y774D02*
X2420Y774D01*
X2442Y774D02*
X2459Y774D01*
X2483Y774D02*
X2483Y774D01*
X2485Y774D02*
X2498Y774D01*
X2539Y774D02*
X2550Y774D01*
X2575Y774D02*
X2584Y774D01*
X3900Y774D02*
X3907Y774D01*
X0Y773D02*
X7Y773D01*
X2313Y773D02*
X2319Y773D01*
X2343Y773D02*
X2358Y773D01*
X2381Y773D02*
X2399Y773D01*
X2413Y773D02*
X2419Y773D01*
X2443Y773D02*
X2458Y773D01*
X2481Y773D02*
X2499Y773D01*
X2538Y773D02*
X2551Y773D01*
X2576Y773D02*
X2585Y773D01*
X3900Y773D02*
X3907Y773D01*
X0Y772D02*
X7Y772D01*
X2313Y772D02*
X2319Y772D01*
X2344Y772D02*
X2357Y772D01*
X2380Y772D02*
X2400Y772D01*
X2413Y772D02*
X2419Y772D01*
X2444Y772D02*
X2457Y772D01*
X2480Y772D02*
X2500Y772D01*
X2537Y772D02*
X2552Y772D01*
X2576Y772D02*
X2585Y772D01*
X3900Y772D02*
X3907Y772D01*
X0Y771D02*
X7Y771D01*
X2313Y771D02*
X2320Y771D01*
X2345Y771D02*
X2356Y771D01*
X2380Y771D02*
X2386Y771D01*
X2388Y771D02*
X2401Y771D01*
X2413Y771D02*
X2420Y771D01*
X2445Y771D02*
X2456Y771D01*
X2480Y771D02*
X2486Y771D01*
X2488Y771D02*
X2501Y771D01*
X2536Y771D02*
X2553Y771D01*
X2575Y771D02*
X2584Y771D01*
X3900Y771D02*
X3907Y771D01*
X0Y770D02*
X7Y770D01*
X2313Y770D02*
X2321Y770D01*
X2346Y770D02*
X2355Y770D01*
X2380Y770D02*
X2386Y770D01*
X2389Y770D02*
X2402Y770D01*
X2413Y770D02*
X2421Y770D01*
X2446Y770D02*
X2455Y770D01*
X2480Y770D02*
X2486Y770D01*
X2489Y770D02*
X2502Y770D01*
X2535Y770D02*
X2554Y770D01*
X2574Y770D02*
X2583Y770D01*
X3900Y770D02*
X3907Y770D01*
X0Y769D02*
X7Y769D01*
X2314Y769D02*
X2322Y769D01*
X2347Y769D02*
X2353Y769D01*
X2379Y769D02*
X2386Y769D01*
X2390Y769D02*
X2403Y769D01*
X2414Y769D02*
X2422Y769D01*
X2447Y769D02*
X2453Y769D01*
X2479Y769D02*
X2486Y769D01*
X2490Y769D02*
X2503Y769D01*
X2534Y769D02*
X2543Y769D01*
X2546Y769D02*
X2555Y769D01*
X2573Y769D02*
X2582Y769D01*
X3900Y769D02*
X3907Y769D01*
X0Y768D02*
X7Y768D01*
X2314Y768D02*
X2323Y768D01*
X2350Y768D02*
X2351Y768D01*
X2379Y768D02*
X2385Y768D01*
X2391Y768D02*
X2404Y768D01*
X2414Y768D02*
X2423Y768D01*
X2450Y768D02*
X2451Y768D01*
X2479Y768D02*
X2485Y768D01*
X2491Y768D02*
X2504Y768D01*
X2533Y768D02*
X2542Y768D01*
X2547Y768D02*
X2556Y768D01*
X2572Y768D02*
X2581Y768D01*
X3900Y768D02*
X3907Y768D01*
X0Y767D02*
X7Y767D01*
X2315Y767D02*
X2324Y767D01*
X2379Y767D02*
X2385Y767D01*
X2392Y767D02*
X2405Y767D01*
X2415Y767D02*
X2424Y767D01*
X2479Y767D02*
X2485Y767D01*
X2492Y767D02*
X2505Y767D01*
X2532Y767D02*
X2541Y767D01*
X2548Y767D02*
X2557Y767D01*
X2571Y767D02*
X2580Y767D01*
X3900Y767D02*
X3907Y767D01*
X0Y766D02*
X7Y766D01*
X2316Y766D02*
X2325Y766D01*
X2379Y766D02*
X2385Y766D01*
X2393Y766D02*
X2406Y766D01*
X2416Y766D02*
X2425Y766D01*
X2479Y766D02*
X2485Y766D01*
X2493Y766D02*
X2506Y766D01*
X2531Y766D02*
X2540Y766D01*
X2549Y766D02*
X2558Y766D01*
X2570Y766D02*
X2579Y766D01*
X3900Y766D02*
X3907Y766D01*
X0Y765D02*
X7Y765D01*
X2317Y765D02*
X2326Y765D01*
X2378Y765D02*
X2385Y765D01*
X2394Y765D02*
X2407Y765D01*
X2417Y765D02*
X2426Y765D01*
X2478Y765D02*
X2485Y765D01*
X2494Y765D02*
X2507Y765D01*
X2530Y765D02*
X2539Y765D01*
X2550Y765D02*
X2559Y765D01*
X2569Y765D02*
X2578Y765D01*
X3900Y765D02*
X3907Y765D01*
X0Y764D02*
X7Y764D01*
X215Y764D02*
X248Y764D01*
X267Y764D02*
X285Y764D01*
X515Y764D02*
X548Y764D01*
X567Y764D02*
X595Y764D01*
X815Y764D02*
X848Y764D01*
X867Y764D02*
X895Y764D01*
X1115Y764D02*
X1148Y764D01*
X1168Y764D02*
X1172Y764D01*
X1715Y764D02*
X1747Y764D01*
X1767Y764D02*
X1774Y764D01*
X2015Y764D02*
X2047Y764D01*
X2067Y764D02*
X2099Y764D01*
X2318Y764D02*
X2327Y764D01*
X2378Y764D02*
X2384Y764D01*
X2395Y764D02*
X2408Y764D01*
X2418Y764D02*
X2427Y764D01*
X2478Y764D02*
X2484Y764D01*
X2495Y764D02*
X2508Y764D01*
X2529Y764D02*
X2538Y764D01*
X2551Y764D02*
X2560Y764D01*
X2568Y764D02*
X2577Y764D01*
X3900Y764D02*
X3907Y764D01*
X0Y763D02*
X7Y763D01*
X215Y763D02*
X248Y763D01*
X266Y763D02*
X285Y763D01*
X515Y763D02*
X548Y763D01*
X566Y763D02*
X597Y763D01*
X815Y763D02*
X848Y763D01*
X866Y763D02*
X897Y763D01*
X1115Y763D02*
X1148Y763D01*
X1167Y763D02*
X1173Y763D01*
X1715Y763D02*
X1748Y763D01*
X1766Y763D02*
X1774Y763D01*
X2015Y763D02*
X2048Y763D01*
X2066Y763D02*
X2099Y763D01*
X2319Y763D02*
X2328Y763D01*
X2378Y763D02*
X2384Y763D01*
X2396Y763D02*
X2409Y763D01*
X2419Y763D02*
X2428Y763D01*
X2478Y763D02*
X2484Y763D01*
X2496Y763D02*
X2509Y763D01*
X2528Y763D02*
X2537Y763D01*
X2552Y763D02*
X2561Y763D01*
X2567Y763D02*
X2576Y763D01*
X3900Y763D02*
X3907Y763D01*
X0Y762D02*
X7Y762D01*
X215Y762D02*
X249Y762D01*
X265Y762D02*
X285Y762D01*
X515Y762D02*
X549Y762D01*
X565Y762D02*
X598Y762D01*
X815Y762D02*
X849Y762D01*
X865Y762D02*
X898Y762D01*
X1115Y762D02*
X1149Y762D01*
X1167Y762D02*
X1173Y762D01*
X1715Y762D02*
X1749Y762D01*
X1765Y762D02*
X1775Y762D01*
X2015Y762D02*
X2049Y762D01*
X2065Y762D02*
X2099Y762D01*
X2320Y762D02*
X2329Y762D01*
X2377Y762D02*
X2384Y762D01*
X2397Y762D02*
X2410Y762D01*
X2420Y762D02*
X2429Y762D01*
X2477Y762D02*
X2484Y762D01*
X2497Y762D02*
X2510Y762D01*
X2528Y762D02*
X2536Y762D01*
X2553Y762D02*
X2562Y762D01*
X2566Y762D02*
X2575Y762D01*
X3900Y762D02*
X3907Y762D01*
X0Y761D02*
X7Y761D01*
X215Y761D02*
X249Y761D01*
X265Y761D02*
X285Y761D01*
X515Y761D02*
X549Y761D01*
X565Y761D02*
X598Y761D01*
X815Y761D02*
X849Y761D01*
X865Y761D02*
X898Y761D01*
X1115Y761D02*
X1149Y761D01*
X1167Y761D02*
X1173Y761D01*
X1715Y761D02*
X1749Y761D01*
X1765Y761D02*
X1775Y761D01*
X2015Y761D02*
X2049Y761D01*
X2065Y761D02*
X2099Y761D01*
X2321Y761D02*
X2330Y761D01*
X2377Y761D02*
X2384Y761D01*
X2398Y761D02*
X2411Y761D01*
X2421Y761D02*
X2430Y761D01*
X2477Y761D02*
X2484Y761D01*
X2498Y761D02*
X2511Y761D01*
X2527Y761D02*
X2535Y761D01*
X2554Y761D02*
X2563Y761D01*
X2565Y761D02*
X2574Y761D01*
X3900Y761D02*
X3907Y761D01*
X0Y760D02*
X7Y760D01*
X215Y760D02*
X249Y760D01*
X266Y760D02*
X285Y760D01*
X515Y760D02*
X549Y760D01*
X566Y760D02*
X599Y760D01*
X815Y760D02*
X848Y760D01*
X866Y760D02*
X899Y760D01*
X1115Y760D02*
X1148Y760D01*
X1167Y760D02*
X1173Y760D01*
X1715Y760D02*
X1748Y760D01*
X1765Y760D02*
X1774Y760D01*
X2015Y760D02*
X2048Y760D01*
X2065Y760D02*
X2099Y760D01*
X2322Y760D02*
X2331Y760D01*
X2377Y760D02*
X2383Y760D01*
X2399Y760D02*
X2412Y760D01*
X2422Y760D02*
X2431Y760D01*
X2477Y760D02*
X2483Y760D01*
X2499Y760D02*
X2512Y760D01*
X2527Y760D02*
X2534Y760D01*
X2555Y760D02*
X2573Y760D01*
X3900Y760D02*
X3907Y760D01*
X0Y759D02*
X7Y759D01*
X215Y759D02*
X248Y759D01*
X266Y759D02*
X285Y759D01*
X515Y759D02*
X548Y759D01*
X566Y759D02*
X599Y759D01*
X815Y759D02*
X848Y759D01*
X866Y759D02*
X899Y759D01*
X1115Y759D02*
X1148Y759D01*
X1167Y759D02*
X1173Y759D01*
X1715Y759D02*
X1748Y759D01*
X1765Y759D02*
X1774Y759D01*
X2015Y759D02*
X2048Y759D01*
X2065Y759D02*
X2099Y759D01*
X2323Y759D02*
X2332Y759D01*
X2377Y759D02*
X2383Y759D01*
X2400Y759D02*
X2413Y759D01*
X2423Y759D02*
X2432Y759D01*
X2477Y759D02*
X2483Y759D01*
X2500Y759D02*
X2513Y759D01*
X2527Y759D02*
X2533Y759D01*
X2556Y759D02*
X2572Y759D01*
X2595Y759D02*
X2599Y759D01*
X3900Y759D02*
X3907Y759D01*
X0Y758D02*
X7Y758D01*
X215Y758D02*
X246Y758D01*
X268Y758D02*
X285Y758D01*
X515Y758D02*
X546Y758D01*
X568Y758D02*
X599Y758D01*
X815Y758D02*
X846Y758D01*
X868Y758D02*
X899Y758D01*
X1115Y758D02*
X1146Y758D01*
X1167Y758D02*
X1173Y758D01*
X1189Y758D02*
X1193Y758D01*
X1715Y758D02*
X1746Y758D01*
X1765Y758D02*
X1772Y758D01*
X2015Y758D02*
X2046Y758D01*
X2065Y758D02*
X2099Y758D01*
X2324Y758D02*
X2333Y758D01*
X2376Y758D02*
X2383Y758D01*
X2401Y758D02*
X2414Y758D01*
X2424Y758D02*
X2433Y758D01*
X2476Y758D02*
X2483Y758D01*
X2501Y758D02*
X2514Y758D01*
X2527Y758D02*
X2533Y758D01*
X2557Y758D02*
X2571Y758D01*
X2595Y758D02*
X2600Y758D01*
X3900Y758D02*
X3907Y758D01*
X0Y757D02*
X7Y757D01*
X215Y757D02*
X221Y757D01*
X279Y757D02*
X285Y757D01*
X515Y757D02*
X521Y757D01*
X593Y757D02*
X599Y757D01*
X815Y757D02*
X821Y757D01*
X893Y757D02*
X899Y757D01*
X1115Y757D02*
X1121Y757D01*
X1167Y757D02*
X1173Y757D01*
X1188Y757D02*
X1193Y757D01*
X1715Y757D02*
X1721Y757D01*
X1765Y757D02*
X1771Y757D01*
X2015Y757D02*
X2021Y757D01*
X2066Y757D02*
X2071Y757D01*
X2093Y757D02*
X2099Y757D01*
X2325Y757D02*
X2334Y757D01*
X2376Y757D02*
X2382Y757D01*
X2402Y757D02*
X2415Y757D01*
X2425Y757D02*
X2434Y757D01*
X2476Y757D02*
X2482Y757D01*
X2502Y757D02*
X2515Y757D01*
X2527Y757D02*
X2534Y757D01*
X2558Y757D02*
X2570Y757D01*
X2594Y757D02*
X2600Y757D01*
X3900Y757D02*
X3907Y757D01*
X0Y756D02*
X7Y756D01*
X215Y756D02*
X221Y756D01*
X279Y756D02*
X285Y756D01*
X515Y756D02*
X521Y756D01*
X593Y756D02*
X599Y756D01*
X815Y756D02*
X821Y756D01*
X893Y756D02*
X899Y756D01*
X1115Y756D02*
X1121Y756D01*
X1167Y756D02*
X1173Y756D01*
X1188Y756D02*
X1194Y756D01*
X1715Y756D02*
X1721Y756D01*
X1765Y756D02*
X1771Y756D01*
X2015Y756D02*
X2021Y756D01*
X2066Y756D02*
X2070Y756D01*
X2093Y756D02*
X2099Y756D01*
X2326Y756D02*
X2335Y756D01*
X2376Y756D02*
X2382Y756D01*
X2403Y756D02*
X2416Y756D01*
X2426Y756D02*
X2435Y756D01*
X2476Y756D02*
X2482Y756D01*
X2503Y756D02*
X2516Y756D01*
X2527Y756D02*
X2535Y756D01*
X2559Y756D02*
X2569Y756D01*
X2594Y756D02*
X2600Y756D01*
X3900Y756D02*
X3907Y756D01*
X0Y755D02*
X7Y755D01*
X215Y755D02*
X221Y755D01*
X279Y755D02*
X285Y755D01*
X515Y755D02*
X521Y755D01*
X593Y755D02*
X599Y755D01*
X815Y755D02*
X821Y755D01*
X893Y755D02*
X899Y755D01*
X1115Y755D02*
X1121Y755D01*
X1167Y755D02*
X1173Y755D01*
X1188Y755D02*
X1194Y755D01*
X1715Y755D02*
X1721Y755D01*
X1765Y755D02*
X1771Y755D01*
X2015Y755D02*
X2021Y755D01*
X2068Y755D02*
X2068Y755D01*
X2093Y755D02*
X2099Y755D01*
X2327Y755D02*
X2336Y755D01*
X2376Y755D02*
X2382Y755D01*
X2404Y755D02*
X2417Y755D01*
X2427Y755D02*
X2436Y755D01*
X2476Y755D02*
X2482Y755D01*
X2504Y755D02*
X2517Y755D01*
X2528Y755D02*
X2536Y755D01*
X2561Y755D02*
X2568Y755D01*
X2594Y755D02*
X2600Y755D01*
X3900Y755D02*
X3907Y755D01*
X0Y754D02*
X7Y754D01*
X215Y754D02*
X221Y754D01*
X279Y754D02*
X285Y754D01*
X515Y754D02*
X521Y754D01*
X593Y754D02*
X599Y754D01*
X815Y754D02*
X821Y754D01*
X893Y754D02*
X899Y754D01*
X1115Y754D02*
X1121Y754D01*
X1167Y754D02*
X1173Y754D01*
X1188Y754D02*
X1194Y754D01*
X1715Y754D02*
X1721Y754D01*
X1765Y754D02*
X1771Y754D01*
X2015Y754D02*
X2021Y754D01*
X2093Y754D02*
X2099Y754D01*
X2328Y754D02*
X2336Y754D01*
X2375Y754D02*
X2382Y754D01*
X2401Y754D02*
X2418Y754D01*
X2428Y754D02*
X2436Y754D01*
X2475Y754D02*
X2482Y754D01*
X2501Y754D02*
X2518Y754D01*
X2528Y754D02*
X2537Y754D01*
X2562Y754D02*
X2567Y754D01*
X2593Y754D02*
X2600Y754D01*
X3900Y754D02*
X3907Y754D01*
X0Y753D02*
X7Y753D01*
X215Y753D02*
X221Y753D01*
X279Y753D02*
X285Y753D01*
X515Y753D02*
X521Y753D01*
X593Y753D02*
X599Y753D01*
X815Y753D02*
X821Y753D01*
X893Y753D02*
X899Y753D01*
X1115Y753D02*
X1121Y753D01*
X1167Y753D02*
X1173Y753D01*
X1188Y753D02*
X1194Y753D01*
X1715Y753D02*
X1721Y753D01*
X1765Y753D02*
X1771Y753D01*
X2015Y753D02*
X2021Y753D01*
X2093Y753D02*
X2099Y753D01*
X2329Y753D02*
X2337Y753D01*
X2375Y753D02*
X2381Y753D01*
X2400Y753D02*
X2419Y753D01*
X2429Y753D02*
X2437Y753D01*
X2475Y753D02*
X2481Y753D01*
X2500Y753D02*
X2519Y753D01*
X2529Y753D02*
X2538Y753D01*
X2593Y753D02*
X2599Y753D01*
X3900Y753D02*
X3907Y753D01*
X0Y752D02*
X7Y752D01*
X215Y752D02*
X221Y752D01*
X279Y752D02*
X285Y752D01*
X515Y752D02*
X521Y752D01*
X593Y752D02*
X599Y752D01*
X815Y752D02*
X821Y752D01*
X893Y752D02*
X899Y752D01*
X1115Y752D02*
X1121Y752D01*
X1167Y752D02*
X1173Y752D01*
X1188Y752D02*
X1194Y752D01*
X1715Y752D02*
X1721Y752D01*
X1765Y752D02*
X1771Y752D01*
X2015Y752D02*
X2021Y752D01*
X2093Y752D02*
X2099Y752D01*
X2330Y752D02*
X2336Y752D01*
X2375Y752D02*
X2381Y752D01*
X2399Y752D02*
X2405Y752D01*
X2407Y752D02*
X2420Y752D01*
X2430Y752D02*
X2436Y752D01*
X2475Y752D02*
X2481Y752D01*
X2499Y752D02*
X2505Y752D01*
X2507Y752D02*
X2520Y752D01*
X2530Y752D02*
X2539Y752D01*
X2593Y752D02*
X2599Y752D01*
X3900Y752D02*
X3907Y752D01*
X0Y751D02*
X7Y751D01*
X215Y751D02*
X221Y751D01*
X279Y751D02*
X285Y751D01*
X515Y751D02*
X521Y751D01*
X593Y751D02*
X599Y751D01*
X815Y751D02*
X821Y751D01*
X893Y751D02*
X899Y751D01*
X1115Y751D02*
X1121Y751D01*
X1167Y751D02*
X1173Y751D01*
X1188Y751D02*
X1194Y751D01*
X1715Y751D02*
X1721Y751D01*
X1765Y751D02*
X1771Y751D01*
X2015Y751D02*
X2021Y751D01*
X2093Y751D02*
X2099Y751D01*
X2331Y751D02*
X2336Y751D01*
X2375Y751D02*
X2381Y751D01*
X2398Y751D02*
X2405Y751D01*
X2408Y751D02*
X2421Y751D01*
X2431Y751D02*
X2436Y751D01*
X2475Y751D02*
X2481Y751D01*
X2498Y751D02*
X2505Y751D01*
X2508Y751D02*
X2521Y751D01*
X2531Y751D02*
X2540Y751D01*
X2593Y751D02*
X2599Y751D01*
X3900Y751D02*
X3907Y751D01*
X0Y750D02*
X7Y750D01*
X215Y750D02*
X221Y750D01*
X279Y750D02*
X285Y750D01*
X515Y750D02*
X521Y750D01*
X593Y750D02*
X599Y750D01*
X815Y750D02*
X821Y750D01*
X893Y750D02*
X899Y750D01*
X1115Y750D02*
X1121Y750D01*
X1167Y750D02*
X1173Y750D01*
X1188Y750D02*
X1194Y750D01*
X1715Y750D02*
X1721Y750D01*
X1765Y750D02*
X1771Y750D01*
X2015Y750D02*
X2021Y750D01*
X2093Y750D02*
X2099Y750D01*
X2333Y750D02*
X2334Y750D01*
X2360Y750D02*
X2364Y750D01*
X2374Y750D02*
X2381Y750D01*
X2397Y750D02*
X2405Y750D01*
X2409Y750D02*
X2422Y750D01*
X2433Y750D02*
X2434Y750D01*
X2460Y750D02*
X2464Y750D01*
X2474Y750D02*
X2481Y750D01*
X2497Y750D02*
X2505Y750D01*
X2509Y750D02*
X2522Y750D01*
X2532Y750D02*
X2541Y750D01*
X2592Y750D02*
X2599Y750D01*
X3900Y750D02*
X3907Y750D01*
X0Y749D02*
X7Y749D01*
X215Y749D02*
X221Y749D01*
X279Y749D02*
X285Y749D01*
X515Y749D02*
X521Y749D01*
X593Y749D02*
X599Y749D01*
X815Y749D02*
X821Y749D01*
X893Y749D02*
X899Y749D01*
X1115Y749D02*
X1121Y749D01*
X1167Y749D02*
X1173Y749D01*
X1188Y749D02*
X1194Y749D01*
X1715Y749D02*
X1721Y749D01*
X1765Y749D02*
X1771Y749D01*
X2015Y749D02*
X2021Y749D01*
X2093Y749D02*
X2099Y749D01*
X2357Y749D02*
X2367Y749D01*
X2374Y749D02*
X2380Y749D01*
X2396Y749D02*
X2405Y749D01*
X2410Y749D02*
X2423Y749D01*
X2457Y749D02*
X2467Y749D01*
X2474Y749D02*
X2480Y749D01*
X2496Y749D02*
X2505Y749D01*
X2510Y749D02*
X2523Y749D01*
X2533Y749D02*
X2542Y749D01*
X2592Y749D02*
X2598Y749D01*
X3900Y749D02*
X3907Y749D01*
X0Y748D02*
X7Y748D01*
X215Y748D02*
X221Y748D01*
X279Y748D02*
X285Y748D01*
X515Y748D02*
X521Y748D01*
X593Y748D02*
X599Y748D01*
X815Y748D02*
X821Y748D01*
X893Y748D02*
X899Y748D01*
X1115Y748D02*
X1121Y748D01*
X1167Y748D02*
X1173Y748D01*
X1188Y748D02*
X1194Y748D01*
X1715Y748D02*
X1721Y748D01*
X1765Y748D02*
X1771Y748D01*
X2015Y748D02*
X2021Y748D01*
X2093Y748D02*
X2099Y748D01*
X2356Y748D02*
X2368Y748D01*
X2374Y748D02*
X2380Y748D01*
X2395Y748D02*
X2404Y748D01*
X2411Y748D02*
X2424Y748D01*
X2456Y748D02*
X2468Y748D01*
X2474Y748D02*
X2480Y748D01*
X2495Y748D02*
X2504Y748D01*
X2511Y748D02*
X2524Y748D01*
X2534Y748D02*
X2543Y748D01*
X2592Y748D02*
X2598Y748D01*
X3900Y748D02*
X3907Y748D01*
X0Y747D02*
X7Y747D01*
X215Y747D02*
X239Y747D01*
X279Y747D02*
X285Y747D01*
X515Y747D02*
X539Y747D01*
X593Y747D02*
X599Y747D01*
X815Y747D02*
X839Y747D01*
X893Y747D02*
X899Y747D01*
X1115Y747D02*
X1139Y747D01*
X1167Y747D02*
X1173Y747D01*
X1188Y747D02*
X1194Y747D01*
X1715Y747D02*
X1739Y747D01*
X1765Y747D02*
X1771Y747D01*
X2015Y747D02*
X2039Y747D01*
X2093Y747D02*
X2099Y747D01*
X2355Y747D02*
X2369Y747D01*
X2374Y747D02*
X2380Y747D01*
X2394Y747D02*
X2403Y747D01*
X2412Y747D02*
X2425Y747D01*
X2455Y747D02*
X2469Y747D01*
X2474Y747D02*
X2480Y747D01*
X2494Y747D02*
X2503Y747D01*
X2512Y747D02*
X2525Y747D01*
X2535Y747D02*
X2544Y747D01*
X2592Y747D02*
X2598Y747D01*
X3900Y747D02*
X3907Y747D01*
X0Y746D02*
X7Y746D01*
X215Y746D02*
X241Y746D01*
X279Y746D02*
X285Y746D01*
X515Y746D02*
X541Y746D01*
X593Y746D02*
X599Y746D01*
X815Y746D02*
X841Y746D01*
X893Y746D02*
X899Y746D01*
X1115Y746D02*
X1141Y746D01*
X1167Y746D02*
X1173Y746D01*
X1188Y746D02*
X1194Y746D01*
X1715Y746D02*
X1741Y746D01*
X1765Y746D02*
X1771Y746D01*
X2015Y746D02*
X2041Y746D01*
X2093Y746D02*
X2099Y746D01*
X2354Y746D02*
X2370Y746D01*
X2373Y746D02*
X2380Y746D01*
X2393Y746D02*
X2402Y746D01*
X2413Y746D02*
X2426Y746D01*
X2454Y746D02*
X2470Y746D01*
X2473Y746D02*
X2480Y746D01*
X2493Y746D02*
X2502Y746D01*
X2513Y746D02*
X2526Y746D01*
X2536Y746D02*
X2545Y746D01*
X2591Y746D02*
X2598Y746D01*
X3900Y746D02*
X3907Y746D01*
X0Y745D02*
X7Y745D01*
X215Y745D02*
X242Y745D01*
X279Y745D02*
X285Y745D01*
X515Y745D02*
X542Y745D01*
X593Y745D02*
X599Y745D01*
X815Y745D02*
X842Y745D01*
X893Y745D02*
X899Y745D01*
X1115Y745D02*
X1142Y745D01*
X1167Y745D02*
X1173Y745D01*
X1188Y745D02*
X1194Y745D01*
X1715Y745D02*
X1742Y745D01*
X1765Y745D02*
X1771Y745D01*
X2015Y745D02*
X2042Y745D01*
X2093Y745D02*
X2099Y745D01*
X2353Y745D02*
X2371Y745D01*
X2373Y745D02*
X2379Y745D01*
X2392Y745D02*
X2401Y745D01*
X2414Y745D02*
X2427Y745D01*
X2453Y745D02*
X2471Y745D01*
X2473Y745D02*
X2479Y745D01*
X2492Y745D02*
X2501Y745D01*
X2514Y745D02*
X2527Y745D01*
X2537Y745D02*
X2546Y745D01*
X2591Y745D02*
X2597Y745D01*
X3900Y745D02*
X3907Y745D01*
X0Y744D02*
X7Y744D01*
X215Y744D02*
X242Y744D01*
X279Y744D02*
X285Y744D01*
X515Y744D02*
X542Y744D01*
X593Y744D02*
X599Y744D01*
X815Y744D02*
X842Y744D01*
X893Y744D02*
X899Y744D01*
X1115Y744D02*
X1142Y744D01*
X1167Y744D02*
X1173Y744D01*
X1188Y744D02*
X1194Y744D01*
X1715Y744D02*
X1742Y744D01*
X1765Y744D02*
X1771Y744D01*
X2015Y744D02*
X2042Y744D01*
X2091Y744D02*
X2099Y744D01*
X2352Y744D02*
X2379Y744D01*
X2391Y744D02*
X2400Y744D01*
X2415Y744D02*
X2428Y744D01*
X2452Y744D02*
X2479Y744D01*
X2491Y744D02*
X2500Y744D01*
X2515Y744D02*
X2528Y744D01*
X2538Y744D02*
X2547Y744D01*
X2591Y744D02*
X2597Y744D01*
X3900Y744D02*
X3907Y744D01*
X0Y743D02*
X7Y743D01*
X215Y743D02*
X242Y743D01*
X279Y743D02*
X285Y743D01*
X515Y743D02*
X542Y743D01*
X593Y743D02*
X599Y743D01*
X815Y743D02*
X842Y743D01*
X892Y743D02*
X899Y743D01*
X1115Y743D02*
X1142Y743D01*
X1167Y743D02*
X1173Y743D01*
X1188Y743D02*
X1194Y743D01*
X1715Y743D02*
X1742Y743D01*
X1765Y743D02*
X1771Y743D01*
X2015Y743D02*
X2042Y743D01*
X2090Y743D02*
X2099Y743D01*
X2351Y743D02*
X2360Y743D01*
X2364Y743D02*
X2379Y743D01*
X2390Y743D02*
X2399Y743D01*
X2416Y743D02*
X2429Y743D01*
X2451Y743D02*
X2460Y743D01*
X2464Y743D02*
X2479Y743D01*
X2490Y743D02*
X2499Y743D01*
X2516Y743D02*
X2529Y743D01*
X2539Y743D02*
X2548Y743D01*
X2590Y743D02*
X2597Y743D01*
X3900Y743D02*
X3907Y743D01*
X0Y742D02*
X7Y742D01*
X215Y742D02*
X241Y742D01*
X279Y742D02*
X285Y742D01*
X515Y742D02*
X541Y742D01*
X593Y742D02*
X599Y742D01*
X815Y742D02*
X841Y742D01*
X891Y742D02*
X899Y742D01*
X1115Y742D02*
X1141Y742D01*
X1167Y742D02*
X1173Y742D01*
X1188Y742D02*
X1194Y742D01*
X1715Y742D02*
X1741Y742D01*
X1765Y742D02*
X1771Y742D01*
X2015Y742D02*
X2041Y742D01*
X2089Y742D02*
X2098Y742D01*
X2351Y742D02*
X2359Y742D01*
X2365Y742D02*
X2379Y742D01*
X2389Y742D02*
X2398Y742D01*
X2417Y742D02*
X2430Y742D01*
X2451Y742D02*
X2459Y742D01*
X2465Y742D02*
X2479Y742D01*
X2489Y742D02*
X2498Y742D01*
X2517Y742D02*
X2530Y742D01*
X2540Y742D02*
X2549Y742D01*
X2590Y742D02*
X2597Y742D01*
X3900Y742D02*
X3907Y742D01*
X0Y741D02*
X7Y741D01*
X215Y741D02*
X241Y741D01*
X279Y741D02*
X285Y741D01*
X515Y741D02*
X541Y741D01*
X571Y741D02*
X599Y741D01*
X815Y741D02*
X841Y741D01*
X874Y741D02*
X898Y741D01*
X1115Y741D02*
X1141Y741D01*
X1167Y741D02*
X1173Y741D01*
X1188Y741D02*
X1194Y741D01*
X1715Y741D02*
X1741Y741D01*
X1765Y741D02*
X1771Y741D01*
X2015Y741D02*
X2041Y741D01*
X2088Y741D02*
X2098Y741D01*
X2350Y741D02*
X2358Y741D01*
X2366Y741D02*
X2378Y741D01*
X2388Y741D02*
X2397Y741D01*
X2418Y741D02*
X2431Y741D01*
X2450Y741D02*
X2458Y741D01*
X2466Y741D02*
X2478Y741D01*
X2488Y741D02*
X2497Y741D01*
X2518Y741D02*
X2531Y741D01*
X2541Y741D02*
X2550Y741D01*
X2590Y741D02*
X2596Y741D01*
X3900Y741D02*
X3907Y741D01*
X0Y740D02*
X7Y740D01*
X215Y740D02*
X222Y740D01*
X279Y740D02*
X285Y740D01*
X515Y740D02*
X522Y740D01*
X568Y740D02*
X599Y740D01*
X815Y740D02*
X822Y740D01*
X873Y740D02*
X898Y740D01*
X1115Y740D02*
X1121Y740D01*
X1167Y740D02*
X1173Y740D01*
X1188Y740D02*
X1194Y740D01*
X1715Y740D02*
X1721Y740D01*
X1765Y740D02*
X1771Y740D01*
X2015Y740D02*
X2021Y740D01*
X2087Y740D02*
X2097Y740D01*
X2350Y740D02*
X2357Y740D01*
X2367Y740D02*
X2378Y740D01*
X2387Y740D02*
X2396Y740D01*
X2419Y740D02*
X2432Y740D01*
X2450Y740D02*
X2457Y740D01*
X2467Y740D02*
X2478Y740D01*
X2487Y740D02*
X2496Y740D01*
X2519Y740D02*
X2532Y740D01*
X2542Y740D02*
X2551Y740D01*
X2590Y740D02*
X2596Y740D01*
X2616Y740D02*
X2617Y740D01*
X3900Y740D02*
X3907Y740D01*
X0Y739D02*
X7Y739D01*
X215Y739D02*
X221Y739D01*
X279Y739D02*
X285Y739D01*
X515Y739D02*
X521Y739D01*
X567Y739D02*
X599Y739D01*
X815Y739D02*
X821Y739D01*
X872Y739D02*
X897Y739D01*
X1115Y739D02*
X1121Y739D01*
X1167Y739D02*
X1173Y739D01*
X1188Y739D02*
X1194Y739D01*
X1715Y739D02*
X1721Y739D01*
X1765Y739D02*
X1771Y739D01*
X2015Y739D02*
X2021Y739D01*
X2086Y739D02*
X2095Y739D01*
X2350Y739D02*
X2356Y739D01*
X2368Y739D02*
X2378Y739D01*
X2386Y739D02*
X2395Y739D01*
X2420Y739D02*
X2433Y739D01*
X2450Y739D02*
X2456Y739D01*
X2468Y739D02*
X2478Y739D01*
X2486Y739D02*
X2495Y739D01*
X2520Y739D02*
X2533Y739D01*
X2543Y739D02*
X2551Y739D01*
X2589Y739D02*
X2596Y739D01*
X2614Y739D02*
X2619Y739D01*
X3900Y739D02*
X3907Y739D01*
X0Y738D02*
X7Y738D01*
X215Y738D02*
X221Y738D01*
X279Y738D02*
X285Y738D01*
X515Y738D02*
X521Y738D01*
X567Y738D02*
X598Y738D01*
X815Y738D02*
X821Y738D01*
X872Y738D02*
X896Y738D01*
X1115Y738D02*
X1121Y738D01*
X1167Y738D02*
X1173Y738D01*
X1188Y738D02*
X1194Y738D01*
X1715Y738D02*
X1721Y738D01*
X1765Y738D02*
X1771Y738D01*
X2015Y738D02*
X2021Y738D01*
X2084Y738D02*
X2094Y738D01*
X2350Y738D02*
X2356Y738D01*
X2369Y738D02*
X2378Y738D01*
X2385Y738D02*
X2394Y738D01*
X2421Y738D02*
X2434Y738D01*
X2450Y738D02*
X2456Y738D01*
X2469Y738D02*
X2478Y738D01*
X2485Y738D02*
X2494Y738D01*
X2521Y738D02*
X2534Y738D01*
X2544Y738D02*
X2551Y738D01*
X2589Y738D02*
X2595Y738D01*
X2613Y738D02*
X2619Y738D01*
X3900Y738D02*
X3907Y738D01*
X0Y737D02*
X7Y737D01*
X215Y737D02*
X221Y737D01*
X279Y737D02*
X285Y737D01*
X515Y737D02*
X521Y737D01*
X566Y737D02*
X597Y737D01*
X815Y737D02*
X821Y737D01*
X872Y737D02*
X897Y737D01*
X1115Y737D02*
X1121Y737D01*
X1167Y737D02*
X1173Y737D01*
X1188Y737D02*
X1194Y737D01*
X1715Y737D02*
X1721Y737D01*
X1765Y737D02*
X1771Y737D01*
X2015Y737D02*
X2021Y737D01*
X2083Y737D02*
X2093Y737D01*
X2350Y737D02*
X2356Y737D01*
X2370Y737D02*
X2379Y737D01*
X2384Y737D02*
X2393Y737D01*
X2422Y737D02*
X2435Y737D01*
X2450Y737D02*
X2456Y737D01*
X2470Y737D02*
X2479Y737D01*
X2484Y737D02*
X2493Y737D01*
X2522Y737D02*
X2535Y737D01*
X2545Y737D02*
X2550Y737D01*
X2589Y737D02*
X2595Y737D01*
X2612Y737D02*
X2620Y737D01*
X3900Y737D02*
X3907Y737D01*
X0Y736D02*
X7Y736D01*
X215Y736D02*
X221Y736D01*
X279Y736D02*
X285Y736D01*
X515Y736D02*
X521Y736D01*
X566Y736D02*
X596Y736D01*
X815Y736D02*
X821Y736D01*
X873Y736D02*
X898Y736D01*
X1115Y736D02*
X1121Y736D01*
X1167Y736D02*
X1173Y736D01*
X1188Y736D02*
X1194Y736D01*
X1715Y736D02*
X1721Y736D01*
X1765Y736D02*
X1771Y736D01*
X2015Y736D02*
X2021Y736D01*
X2082Y736D02*
X2092Y736D01*
X2350Y736D02*
X2356Y736D01*
X2371Y736D02*
X2380Y736D01*
X2383Y736D02*
X2392Y736D01*
X2423Y736D02*
X2436Y736D01*
X2450Y736D02*
X2456Y736D01*
X2471Y736D02*
X2480Y736D01*
X2483Y736D02*
X2492Y736D01*
X2523Y736D02*
X2536Y736D01*
X2546Y736D02*
X2549Y736D01*
X2589Y736D02*
X2595Y736D01*
X2611Y736D02*
X2619Y736D01*
X3900Y736D02*
X3907Y736D01*
X0Y735D02*
X7Y735D01*
X215Y735D02*
X221Y735D01*
X279Y735D02*
X285Y735D01*
X295Y735D02*
X297Y735D01*
X515Y735D02*
X521Y735D01*
X565Y735D02*
X595Y735D01*
X815Y735D02*
X821Y735D01*
X874Y735D02*
X898Y735D01*
X1115Y735D02*
X1121Y735D01*
X1167Y735D02*
X1195Y735D01*
X1715Y735D02*
X1721Y735D01*
X1765Y735D02*
X1797Y735D01*
X2015Y735D02*
X2021Y735D01*
X2081Y735D02*
X2091Y735D01*
X2350Y735D02*
X2356Y735D01*
X2372Y735D02*
X2391Y735D01*
X2424Y735D02*
X2437Y735D01*
X2450Y735D02*
X2456Y735D01*
X2472Y735D02*
X2491Y735D01*
X2524Y735D02*
X2537Y735D01*
X2572Y735D02*
X2580Y735D01*
X2588Y735D02*
X2595Y735D01*
X2610Y735D02*
X2619Y735D01*
X3900Y735D02*
X3907Y735D01*
X0Y734D02*
X7Y734D01*
X215Y734D02*
X221Y734D01*
X279Y734D02*
X285Y734D01*
X294Y734D02*
X298Y734D01*
X515Y734D02*
X521Y734D01*
X565Y734D02*
X572Y734D01*
X815Y734D02*
X821Y734D01*
X891Y734D02*
X898Y734D01*
X1115Y734D02*
X1121Y734D01*
X1167Y734D02*
X1197Y734D01*
X1715Y734D02*
X1721Y734D01*
X1765Y734D02*
X1798Y734D01*
X2015Y734D02*
X2021Y734D01*
X2080Y734D02*
X2089Y734D01*
X2350Y734D02*
X2357Y734D01*
X2373Y734D02*
X2390Y734D01*
X2425Y734D02*
X2438Y734D01*
X2450Y734D02*
X2457Y734D01*
X2473Y734D02*
X2490Y734D01*
X2525Y734D02*
X2538Y734D01*
X2571Y734D02*
X2582Y734D01*
X2588Y734D02*
X2594Y734D01*
X2609Y734D02*
X2618Y734D01*
X3900Y734D02*
X3907Y734D01*
X0Y733D02*
X7Y733D01*
X215Y733D02*
X221Y733D01*
X279Y733D02*
X285Y733D01*
X293Y733D02*
X299Y733D01*
X515Y733D02*
X521Y733D01*
X565Y733D02*
X571Y733D01*
X815Y733D02*
X821Y733D01*
X892Y733D02*
X899Y733D01*
X1115Y733D02*
X1121Y733D01*
X1167Y733D02*
X1197Y733D01*
X1715Y733D02*
X1721Y733D01*
X1765Y733D02*
X1799Y733D01*
X2015Y733D02*
X2021Y733D01*
X2079Y733D02*
X2088Y733D01*
X2350Y733D02*
X2358Y733D01*
X2374Y733D02*
X2389Y733D01*
X2426Y733D02*
X2439Y733D01*
X2450Y733D02*
X2458Y733D01*
X2474Y733D02*
X2489Y733D01*
X2526Y733D02*
X2539Y733D01*
X2569Y733D02*
X2583Y733D01*
X2588Y733D02*
X2594Y733D01*
X2608Y733D02*
X2617Y733D01*
X3900Y733D02*
X3907Y733D01*
X0Y732D02*
X7Y732D01*
X215Y732D02*
X221Y732D01*
X279Y732D02*
X285Y732D01*
X293Y732D02*
X299Y732D01*
X515Y732D02*
X521Y732D01*
X565Y732D02*
X571Y732D01*
X815Y732D02*
X821Y732D01*
X893Y732D02*
X899Y732D01*
X1115Y732D02*
X1121Y732D01*
X1167Y732D02*
X1197Y732D01*
X1715Y732D02*
X1721Y732D01*
X1765Y732D02*
X1799Y732D01*
X2015Y732D02*
X2021Y732D01*
X2079Y732D02*
X2087Y732D01*
X2351Y732D02*
X2359Y732D01*
X2375Y732D02*
X2388Y732D01*
X2427Y732D02*
X2440Y732D01*
X2451Y732D02*
X2459Y732D01*
X2475Y732D02*
X2488Y732D01*
X2527Y732D02*
X2540Y732D01*
X2568Y732D02*
X2584Y732D01*
X2588Y732D02*
X2594Y732D01*
X2607Y732D02*
X2616Y732D01*
X3900Y732D02*
X3907Y732D01*
X0Y731D02*
X7Y731D01*
X215Y731D02*
X221Y731D01*
X279Y731D02*
X285Y731D01*
X293Y731D02*
X299Y731D01*
X515Y731D02*
X521Y731D01*
X565Y731D02*
X571Y731D01*
X815Y731D02*
X821Y731D01*
X893Y731D02*
X899Y731D01*
X1115Y731D02*
X1121Y731D01*
X1167Y731D02*
X1197Y731D01*
X1715Y731D02*
X1721Y731D01*
X1765Y731D02*
X1799Y731D01*
X2015Y731D02*
X2021Y731D01*
X2079Y731D02*
X2086Y731D01*
X2352Y731D02*
X2360Y731D01*
X2376Y731D02*
X2387Y731D01*
X2428Y731D02*
X2441Y731D01*
X2452Y731D02*
X2460Y731D01*
X2476Y731D02*
X2487Y731D01*
X2528Y731D02*
X2541Y731D01*
X2567Y731D02*
X2585Y731D01*
X2587Y731D02*
X2594Y731D01*
X2606Y731D02*
X2615Y731D01*
X3900Y731D02*
X3907Y731D01*
X0Y730D02*
X7Y730D01*
X215Y730D02*
X221Y730D01*
X279Y730D02*
X285Y730D01*
X293Y730D02*
X299Y730D01*
X515Y730D02*
X521Y730D01*
X565Y730D02*
X571Y730D01*
X815Y730D02*
X821Y730D01*
X893Y730D02*
X899Y730D01*
X1115Y730D02*
X1121Y730D01*
X1167Y730D02*
X1197Y730D01*
X1715Y730D02*
X1721Y730D01*
X1765Y730D02*
X1799Y730D01*
X2015Y730D02*
X2021Y730D01*
X2079Y730D02*
X2085Y730D01*
X2352Y730D02*
X2361Y730D01*
X2377Y730D02*
X2386Y730D01*
X2429Y730D02*
X2442Y730D01*
X2452Y730D02*
X2461Y730D01*
X2477Y730D02*
X2486Y730D01*
X2529Y730D02*
X2542Y730D01*
X2566Y730D02*
X2593Y730D01*
X2605Y730D02*
X2614Y730D01*
X3900Y730D02*
X3907Y730D01*
X0Y729D02*
X7Y729D01*
X215Y729D02*
X221Y729D01*
X279Y729D02*
X285Y729D01*
X293Y729D02*
X299Y729D01*
X515Y729D02*
X521Y729D01*
X565Y729D02*
X571Y729D01*
X815Y729D02*
X821Y729D01*
X893Y729D02*
X899Y729D01*
X1115Y729D02*
X1121Y729D01*
X1167Y729D02*
X1196Y729D01*
X1715Y729D02*
X1721Y729D01*
X1765Y729D02*
X1799Y729D01*
X2015Y729D02*
X2021Y729D01*
X2079Y729D02*
X2085Y729D01*
X2353Y729D02*
X2362Y729D01*
X2376Y729D02*
X2385Y729D01*
X2430Y729D02*
X2443Y729D01*
X2453Y729D02*
X2462Y729D01*
X2476Y729D02*
X2485Y729D01*
X2530Y729D02*
X2543Y729D01*
X2566Y729D02*
X2593Y729D01*
X2604Y729D02*
X2613Y729D01*
X3900Y729D02*
X3907Y729D01*
X0Y728D02*
X7Y728D01*
X215Y728D02*
X221Y728D01*
X279Y728D02*
X285Y728D01*
X293Y728D02*
X299Y728D01*
X515Y728D02*
X521Y728D01*
X565Y728D02*
X571Y728D01*
X815Y728D02*
X821Y728D01*
X893Y728D02*
X899Y728D01*
X1115Y728D02*
X1121Y728D01*
X1188Y728D02*
X1194Y728D01*
X1715Y728D02*
X1721Y728D01*
X1765Y728D02*
X1771Y728D01*
X1793Y728D02*
X1799Y728D01*
X2015Y728D02*
X2021Y728D01*
X2079Y728D02*
X2085Y728D01*
X2354Y728D02*
X2363Y728D01*
X2375Y728D02*
X2384Y728D01*
X2431Y728D02*
X2444Y728D01*
X2454Y728D02*
X2463Y728D01*
X2475Y728D02*
X2484Y728D01*
X2531Y728D02*
X2544Y728D01*
X2565Y728D02*
X2573Y728D01*
X2579Y728D02*
X2593Y728D01*
X2603Y728D02*
X2612Y728D01*
X3900Y728D02*
X3907Y728D01*
X0Y727D02*
X7Y727D01*
X215Y727D02*
X221Y727D01*
X279Y727D02*
X285Y727D01*
X293Y727D02*
X299Y727D01*
X515Y727D02*
X521Y727D01*
X565Y727D02*
X571Y727D01*
X815Y727D02*
X821Y727D01*
X893Y727D02*
X899Y727D01*
X1115Y727D02*
X1121Y727D01*
X1188Y727D02*
X1194Y727D01*
X1715Y727D02*
X1721Y727D01*
X1765Y727D02*
X1771Y727D01*
X1793Y727D02*
X1799Y727D01*
X2015Y727D02*
X2021Y727D01*
X2079Y727D02*
X2085Y727D01*
X2355Y727D02*
X2364Y727D01*
X2374Y727D02*
X2383Y727D01*
X2432Y727D02*
X2445Y727D01*
X2455Y727D02*
X2464Y727D01*
X2474Y727D02*
X2483Y727D01*
X2532Y727D02*
X2545Y727D01*
X2564Y727D02*
X2572Y727D01*
X2580Y727D02*
X2593Y727D01*
X2602Y727D02*
X2611Y727D01*
X3900Y727D02*
X3907Y727D01*
X0Y726D02*
X7Y726D01*
X215Y726D02*
X221Y726D01*
X279Y726D02*
X285Y726D01*
X293Y726D02*
X299Y726D01*
X515Y726D02*
X521Y726D01*
X565Y726D02*
X571Y726D01*
X815Y726D02*
X821Y726D01*
X893Y726D02*
X899Y726D01*
X1115Y726D02*
X1121Y726D01*
X1188Y726D02*
X1194Y726D01*
X1715Y726D02*
X1721Y726D01*
X1765Y726D02*
X1771Y726D01*
X1793Y726D02*
X1799Y726D01*
X2015Y726D02*
X2021Y726D01*
X2079Y726D02*
X2085Y726D01*
X2356Y726D02*
X2365Y726D01*
X2373Y726D02*
X2382Y726D01*
X2433Y726D02*
X2446Y726D01*
X2456Y726D02*
X2465Y726D01*
X2473Y726D02*
X2482Y726D01*
X2533Y726D02*
X2546Y726D01*
X2564Y726D02*
X2571Y726D01*
X2581Y726D02*
X2592Y726D01*
X2601Y726D02*
X2610Y726D01*
X3900Y726D02*
X3907Y726D01*
X0Y725D02*
X7Y725D01*
X215Y725D02*
X221Y725D01*
X279Y725D02*
X285Y725D01*
X293Y725D02*
X299Y725D01*
X515Y725D02*
X521Y725D01*
X565Y725D02*
X571Y725D01*
X815Y725D02*
X821Y725D01*
X893Y725D02*
X899Y725D01*
X1115Y725D02*
X1121Y725D01*
X1188Y725D02*
X1194Y725D01*
X1715Y725D02*
X1721Y725D01*
X1765Y725D02*
X1771Y725D01*
X1793Y725D02*
X1799Y725D01*
X2015Y725D02*
X2021Y725D01*
X2079Y725D02*
X2085Y725D01*
X2357Y725D02*
X2366Y725D01*
X2372Y725D02*
X2381Y725D01*
X2434Y725D02*
X2447Y725D01*
X2457Y725D02*
X2466Y725D01*
X2472Y725D02*
X2481Y725D01*
X2534Y725D02*
X2547Y725D01*
X2564Y725D02*
X2570Y725D01*
X2582Y725D02*
X2592Y725D01*
X2600Y725D02*
X2609Y725D01*
X3900Y725D02*
X3907Y725D01*
X0Y724D02*
X7Y724D01*
X215Y724D02*
X221Y724D01*
X279Y724D02*
X285Y724D01*
X293Y724D02*
X299Y724D01*
X515Y724D02*
X521Y724D01*
X565Y724D02*
X571Y724D01*
X815Y724D02*
X821Y724D01*
X893Y724D02*
X899Y724D01*
X1115Y724D02*
X1121Y724D01*
X1188Y724D02*
X1194Y724D01*
X1715Y724D02*
X1721Y724D01*
X1765Y724D02*
X1771Y724D01*
X1793Y724D02*
X1799Y724D01*
X2015Y724D02*
X2021Y724D01*
X2079Y724D02*
X2085Y724D01*
X2358Y724D02*
X2367Y724D01*
X2371Y724D02*
X2380Y724D01*
X2435Y724D02*
X2448Y724D01*
X2458Y724D02*
X2467Y724D01*
X2471Y724D02*
X2480Y724D01*
X2535Y724D02*
X2548Y724D01*
X2564Y724D02*
X2570Y724D01*
X2583Y724D02*
X2592Y724D01*
X2599Y724D02*
X2608Y724D01*
X3900Y724D02*
X3907Y724D01*
X0Y723D02*
X7Y723D01*
X215Y723D02*
X221Y723D01*
X279Y723D02*
X285Y723D01*
X293Y723D02*
X299Y723D01*
X515Y723D02*
X521Y723D01*
X565Y723D02*
X571Y723D01*
X815Y723D02*
X821Y723D01*
X893Y723D02*
X899Y723D01*
X1115Y723D02*
X1121Y723D01*
X1188Y723D02*
X1194Y723D01*
X1715Y723D02*
X1721Y723D01*
X1765Y723D02*
X1771Y723D01*
X1793Y723D02*
X1799Y723D01*
X2015Y723D02*
X2021Y723D01*
X2079Y723D02*
X2085Y723D01*
X2359Y723D02*
X2379Y723D01*
X2436Y723D02*
X2449Y723D01*
X2459Y723D02*
X2479Y723D01*
X2536Y723D02*
X2549Y723D01*
X2564Y723D02*
X2570Y723D01*
X2584Y723D02*
X2593Y723D01*
X2598Y723D02*
X2607Y723D01*
X3900Y723D02*
X3907Y723D01*
X0Y722D02*
X7Y722D01*
X215Y722D02*
X221Y722D01*
X279Y722D02*
X285Y722D01*
X293Y722D02*
X299Y722D01*
X515Y722D02*
X521Y722D01*
X565Y722D02*
X571Y722D01*
X815Y722D02*
X821Y722D01*
X893Y722D02*
X899Y722D01*
X1115Y722D02*
X1121Y722D01*
X1188Y722D02*
X1194Y722D01*
X1715Y722D02*
X1721Y722D01*
X1765Y722D02*
X1771Y722D01*
X1793Y722D02*
X1799Y722D01*
X2015Y722D02*
X2021Y722D01*
X2079Y722D02*
X2085Y722D01*
X2360Y722D02*
X2378Y722D01*
X2437Y722D02*
X2449Y722D01*
X2460Y722D02*
X2478Y722D01*
X2537Y722D02*
X2549Y722D01*
X2564Y722D02*
X2570Y722D01*
X2585Y722D02*
X2594Y722D01*
X2597Y722D02*
X2606Y722D01*
X3900Y722D02*
X3907Y722D01*
X0Y721D02*
X7Y721D01*
X215Y721D02*
X221Y721D01*
X279Y721D02*
X285Y721D01*
X293Y721D02*
X299Y721D01*
X515Y721D02*
X521Y721D01*
X565Y721D02*
X571Y721D01*
X815Y721D02*
X821Y721D01*
X893Y721D02*
X899Y721D01*
X1115Y721D02*
X1121Y721D01*
X1188Y721D02*
X1194Y721D01*
X1715Y721D02*
X1721Y721D01*
X1765Y721D02*
X1771Y721D01*
X1793Y721D02*
X1799Y721D01*
X2015Y721D02*
X2021Y721D01*
X2079Y721D02*
X2085Y721D01*
X2361Y721D02*
X2377Y721D01*
X2438Y721D02*
X2448Y721D01*
X2461Y721D02*
X2477Y721D01*
X2538Y721D02*
X2548Y721D01*
X2564Y721D02*
X2570Y721D01*
X2586Y721D02*
X2605Y721D01*
X3900Y721D02*
X3907Y721D01*
X0Y720D02*
X7Y720D01*
X215Y720D02*
X221Y720D01*
X279Y720D02*
X285Y720D01*
X293Y720D02*
X299Y720D01*
X515Y720D02*
X521Y720D01*
X565Y720D02*
X571Y720D01*
X815Y720D02*
X821Y720D01*
X893Y720D02*
X899Y720D01*
X1115Y720D02*
X1121Y720D01*
X1188Y720D02*
X1194Y720D01*
X1715Y720D02*
X1721Y720D01*
X1765Y720D02*
X1771Y720D01*
X1793Y720D02*
X1799Y720D01*
X2015Y720D02*
X2021Y720D01*
X2079Y720D02*
X2085Y720D01*
X2362Y720D02*
X2376Y720D01*
X2439Y720D02*
X2447Y720D01*
X2462Y720D02*
X2476Y720D01*
X2539Y720D02*
X2547Y720D01*
X2564Y720D02*
X2571Y720D01*
X2587Y720D02*
X2604Y720D01*
X3900Y720D02*
X3907Y720D01*
X0Y719D02*
X7Y719D01*
X215Y719D02*
X221Y719D01*
X279Y719D02*
X285Y719D01*
X293Y719D02*
X299Y719D01*
X515Y719D02*
X521Y719D01*
X565Y719D02*
X571Y719D01*
X815Y719D02*
X821Y719D01*
X893Y719D02*
X899Y719D01*
X1115Y719D02*
X1121Y719D01*
X1188Y719D02*
X1194Y719D01*
X1715Y719D02*
X1721Y719D01*
X1765Y719D02*
X1771Y719D01*
X1793Y719D02*
X1799Y719D01*
X2015Y719D02*
X2021Y719D01*
X2079Y719D02*
X2085Y719D01*
X2363Y719D02*
X2375Y719D01*
X2440Y719D02*
X2446Y719D01*
X2463Y719D02*
X2475Y719D01*
X2540Y719D02*
X2546Y719D01*
X2564Y719D02*
X2572Y719D01*
X2588Y719D02*
X2603Y719D01*
X3900Y719D02*
X3907Y719D01*
X0Y718D02*
X7Y718D01*
X215Y718D02*
X221Y718D01*
X279Y718D02*
X285Y718D01*
X293Y718D02*
X299Y718D01*
X515Y718D02*
X521Y718D01*
X565Y718D02*
X572Y718D01*
X815Y718D02*
X821Y718D01*
X893Y718D02*
X899Y718D01*
X1115Y718D02*
X1121Y718D01*
X1188Y718D02*
X1194Y718D01*
X1715Y718D02*
X1721Y718D01*
X1765Y718D02*
X1771Y718D01*
X1793Y718D02*
X1799Y718D01*
X2015Y718D02*
X2021Y718D01*
X2079Y718D02*
X2085Y718D01*
X2364Y718D02*
X2374Y718D01*
X2441Y718D02*
X2445Y718D01*
X2464Y718D02*
X2474Y718D01*
X2541Y718D02*
X2545Y718D01*
X2565Y718D02*
X2573Y718D01*
X2589Y718D02*
X2602Y718D01*
X3900Y718D02*
X3907Y718D01*
X0Y717D02*
X7Y717D01*
X215Y717D02*
X221Y717D01*
X267Y717D02*
X299Y717D01*
X515Y717D02*
X521Y717D01*
X565Y717D02*
X598Y717D01*
X815Y717D02*
X821Y717D01*
X867Y717D02*
X899Y717D01*
X1115Y717D02*
X1121Y717D01*
X1188Y717D02*
X1194Y717D01*
X1715Y717D02*
X1721Y717D01*
X1765Y717D02*
X1799Y717D01*
X2015Y717D02*
X2021Y717D01*
X2079Y717D02*
X2085Y717D01*
X2365Y717D02*
X2373Y717D01*
X2442Y717D02*
X2444Y717D01*
X2465Y717D02*
X2473Y717D01*
X2542Y717D02*
X2544Y717D01*
X2565Y717D02*
X2574Y717D01*
X2590Y717D02*
X2601Y717D01*
X3900Y717D02*
X3907Y717D01*
X0Y716D02*
X7Y716D01*
X215Y716D02*
X221Y716D01*
X266Y716D02*
X299Y716D01*
X515Y716D02*
X521Y716D01*
X565Y716D02*
X598Y716D01*
X815Y716D02*
X821Y716D01*
X866Y716D02*
X899Y716D01*
X1115Y716D02*
X1121Y716D01*
X1188Y716D02*
X1194Y716D01*
X1715Y716D02*
X1721Y716D01*
X1765Y716D02*
X1799Y716D01*
X2015Y716D02*
X2021Y716D01*
X2079Y716D02*
X2085Y716D01*
X2366Y716D02*
X2372Y716D01*
X2443Y716D02*
X2443Y716D01*
X2466Y716D02*
X2472Y716D01*
X2543Y716D02*
X2543Y716D01*
X2566Y716D02*
X2575Y716D01*
X2591Y716D02*
X2600Y716D01*
X3900Y716D02*
X3907Y716D01*
X0Y715D02*
X7Y715D01*
X215Y715D02*
X221Y715D01*
X266Y715D02*
X299Y715D01*
X515Y715D02*
X521Y715D01*
X565Y715D02*
X599Y715D01*
X815Y715D02*
X821Y715D01*
X865Y715D02*
X898Y715D01*
X1115Y715D02*
X1121Y715D01*
X1188Y715D02*
X1194Y715D01*
X1715Y715D02*
X1721Y715D01*
X1765Y715D02*
X1799Y715D01*
X2015Y715D02*
X2021Y715D01*
X2079Y715D02*
X2085Y715D01*
X2367Y715D02*
X2371Y715D01*
X2467Y715D02*
X2471Y715D01*
X2567Y715D02*
X2576Y715D01*
X2590Y715D02*
X2599Y715D01*
X3900Y715D02*
X3907Y715D01*
X0Y714D02*
X7Y714D01*
X215Y714D02*
X221Y714D01*
X265Y714D02*
X299Y714D01*
X515Y714D02*
X521Y714D01*
X565Y714D02*
X599Y714D01*
X815Y714D02*
X821Y714D01*
X865Y714D02*
X898Y714D01*
X1115Y714D02*
X1121Y714D01*
X1188Y714D02*
X1194Y714D01*
X1715Y714D02*
X1721Y714D01*
X1765Y714D02*
X1799Y714D01*
X2015Y714D02*
X2021Y714D01*
X2079Y714D02*
X2085Y714D01*
X2368Y714D02*
X2370Y714D01*
X2468Y714D02*
X2470Y714D01*
X2568Y714D02*
X2577Y714D01*
X2589Y714D02*
X2598Y714D01*
X3900Y714D02*
X3907Y714D01*
X0Y713D02*
X7Y713D01*
X215Y713D02*
X221Y713D01*
X266Y713D02*
X299Y713D01*
X515Y713D02*
X521Y713D01*
X565Y713D02*
X599Y713D01*
X815Y713D02*
X821Y713D01*
X866Y713D02*
X897Y713D01*
X1115Y713D02*
X1121Y713D01*
X1188Y713D02*
X1194Y713D01*
X1715Y713D02*
X1721Y713D01*
X1766Y713D02*
X1799Y713D01*
X2015Y713D02*
X2021Y713D01*
X2079Y713D02*
X2085Y713D01*
X2569Y713D02*
X2578Y713D01*
X2588Y713D02*
X2597Y713D01*
X3900Y713D02*
X3907Y713D01*
X0Y712D02*
X7Y712D01*
X216Y712D02*
X220Y712D01*
X266Y712D02*
X298Y712D01*
X516Y712D02*
X520Y712D01*
X565Y712D02*
X598Y712D01*
X816Y712D02*
X820Y712D01*
X866Y712D02*
X896Y712D01*
X1116Y712D02*
X1120Y712D01*
X1189Y712D02*
X1193Y712D01*
X1716Y712D02*
X1720Y712D01*
X1766Y712D02*
X1798Y712D01*
X2016Y712D02*
X2020Y712D01*
X2080Y712D02*
X2084Y712D01*
X2570Y712D02*
X2579Y712D01*
X2587Y712D02*
X2596Y712D01*
X3900Y712D02*
X3907Y712D01*
X0Y711D02*
X7Y711D01*
X217Y711D02*
X219Y711D01*
X268Y711D02*
X297Y711D01*
X517Y711D02*
X519Y711D01*
X566Y711D02*
X597Y711D01*
X817Y711D02*
X819Y711D01*
X867Y711D02*
X894Y711D01*
X1117Y711D02*
X1119Y711D01*
X1190Y711D02*
X1192Y711D01*
X1717Y711D02*
X1719Y711D01*
X1767Y711D02*
X1797Y711D01*
X2017Y711D02*
X2019Y711D01*
X2081Y711D02*
X2083Y711D01*
X2571Y711D02*
X2580Y711D01*
X2586Y711D02*
X2595Y711D01*
X3900Y711D02*
X3907Y711D01*
X0Y710D02*
X7Y710D01*
X2572Y710D02*
X2581Y710D01*
X2585Y710D02*
X2594Y710D01*
X3900Y710D02*
X3907Y710D01*
X0Y709D02*
X7Y709D01*
X2573Y709D02*
X2582Y709D01*
X2584Y709D02*
X2593Y709D01*
X3900Y709D02*
X3907Y709D01*
X0Y708D02*
X7Y708D01*
X2574Y708D02*
X2592Y708D01*
X3900Y708D02*
X3907Y708D01*
X0Y707D02*
X7Y707D01*
X2575Y707D02*
X2591Y707D01*
X3900Y707D02*
X3907Y707D01*
X0Y706D02*
X7Y706D01*
X2576Y706D02*
X2590Y706D01*
X3900Y706D02*
X3907Y706D01*
X0Y705D02*
X7Y705D01*
X2577Y705D02*
X2589Y705D01*
X3900Y705D02*
X3907Y705D01*
X0Y704D02*
X7Y704D01*
X2578Y704D02*
X2588Y704D01*
X3900Y704D02*
X3907Y704D01*
X0Y703D02*
X7Y703D01*
X2579Y703D02*
X2587Y703D01*
X3900Y703D02*
X3907Y703D01*
X0Y702D02*
X7Y702D01*
X2580Y702D02*
X2586Y702D01*
X3900Y702D02*
X3907Y702D01*
X0Y701D02*
X7Y701D01*
X2581Y701D02*
X2585Y701D01*
X3900Y701D02*
X3907Y701D01*
X0Y700D02*
X7Y700D01*
X2582Y700D02*
X2584Y700D01*
X3900Y700D02*
X3907Y700D01*
X0Y699D02*
X7Y699D01*
X2583Y699D02*
X2583Y699D01*
X3900Y699D02*
X3907Y699D01*
X0Y698D02*
X7Y698D01*
X2426Y698D02*
X2427Y698D01*
X2526Y698D02*
X2527Y698D01*
X2626Y698D02*
X2627Y698D01*
X3900Y698D02*
X3907Y698D01*
X0Y697D02*
X7Y697D01*
X2425Y697D02*
X2428Y697D01*
X2525Y697D02*
X2528Y697D01*
X2625Y697D02*
X2628Y697D01*
X3900Y697D02*
X3907Y697D01*
X0Y696D02*
X7Y696D01*
X2424Y696D02*
X2429Y696D01*
X2524Y696D02*
X2529Y696D01*
X2624Y696D02*
X2629Y696D01*
X3900Y696D02*
X3907Y696D01*
X0Y695D02*
X7Y695D01*
X2423Y695D02*
X2430Y695D01*
X2523Y695D02*
X2530Y695D01*
X2623Y695D02*
X2630Y695D01*
X3900Y695D02*
X3907Y695D01*
X0Y694D02*
X7Y694D01*
X2422Y694D02*
X2431Y694D01*
X2522Y694D02*
X2531Y694D01*
X2622Y694D02*
X2631Y694D01*
X3900Y694D02*
X3907Y694D01*
X0Y693D02*
X7Y693D01*
X2421Y693D02*
X2432Y693D01*
X2521Y693D02*
X2532Y693D01*
X2621Y693D02*
X2632Y693D01*
X3900Y693D02*
X3907Y693D01*
X0Y692D02*
X7Y692D01*
X2420Y692D02*
X2433Y692D01*
X2520Y692D02*
X2533Y692D01*
X2620Y692D02*
X2633Y692D01*
X3900Y692D02*
X3907Y692D01*
X0Y691D02*
X7Y691D01*
X2421Y691D02*
X2434Y691D01*
X2521Y691D02*
X2534Y691D01*
X2621Y691D02*
X2634Y691D01*
X3900Y691D02*
X3907Y691D01*
X0Y690D02*
X7Y690D01*
X2422Y690D02*
X2435Y690D01*
X2522Y690D02*
X2535Y690D01*
X2622Y690D02*
X2635Y690D01*
X3900Y690D02*
X3907Y690D01*
X0Y689D02*
X7Y689D01*
X2423Y689D02*
X2436Y689D01*
X2523Y689D02*
X2536Y689D01*
X2623Y689D02*
X2636Y689D01*
X3900Y689D02*
X3907Y689D01*
X0Y688D02*
X7Y688D01*
X2424Y688D02*
X2437Y688D01*
X2524Y688D02*
X2537Y688D01*
X2624Y688D02*
X2637Y688D01*
X3900Y688D02*
X3907Y688D01*
X0Y687D02*
X7Y687D01*
X2425Y687D02*
X2438Y687D01*
X2525Y687D02*
X2538Y687D01*
X2625Y687D02*
X2638Y687D01*
X3900Y687D02*
X3907Y687D01*
X0Y686D02*
X7Y686D01*
X2426Y686D02*
X2439Y686D01*
X2526Y686D02*
X2539Y686D01*
X2626Y686D02*
X2639Y686D01*
X3900Y686D02*
X3907Y686D01*
X0Y685D02*
X7Y685D01*
X2427Y685D02*
X2440Y685D01*
X2527Y685D02*
X2540Y685D01*
X2627Y685D02*
X2640Y685D01*
X3900Y685D02*
X3907Y685D01*
X0Y684D02*
X7Y684D01*
X2428Y684D02*
X2441Y684D01*
X2528Y684D02*
X2541Y684D01*
X2628Y684D02*
X2641Y684D01*
X3900Y684D02*
X3907Y684D01*
X0Y683D02*
X7Y683D01*
X2429Y683D02*
X2442Y683D01*
X2529Y683D02*
X2542Y683D01*
X2629Y683D02*
X2642Y683D01*
X3900Y683D02*
X3907Y683D01*
X0Y682D02*
X7Y682D01*
X2430Y682D02*
X2443Y682D01*
X2530Y682D02*
X2543Y682D01*
X2630Y682D02*
X2643Y682D01*
X3900Y682D02*
X3907Y682D01*
X0Y681D02*
X7Y681D01*
X2431Y681D02*
X2444Y681D01*
X2531Y681D02*
X2544Y681D01*
X2631Y681D02*
X2644Y681D01*
X3900Y681D02*
X3907Y681D01*
X0Y680D02*
X7Y680D01*
X2432Y680D02*
X2445Y680D01*
X2532Y680D02*
X2545Y680D01*
X2632Y680D02*
X2645Y680D01*
X3900Y680D02*
X3907Y680D01*
X0Y679D02*
X7Y679D01*
X2433Y679D02*
X2446Y679D01*
X2533Y679D02*
X2546Y679D01*
X2633Y679D02*
X2646Y679D01*
X3900Y679D02*
X3907Y679D01*
X0Y678D02*
X7Y678D01*
X2434Y678D02*
X2447Y678D01*
X2534Y678D02*
X2547Y678D01*
X2634Y678D02*
X2647Y678D01*
X3900Y678D02*
X3907Y678D01*
X0Y677D02*
X7Y677D01*
X2435Y677D02*
X2448Y677D01*
X2535Y677D02*
X2548Y677D01*
X2635Y677D02*
X2648Y677D01*
X3900Y677D02*
X3907Y677D01*
X0Y676D02*
X7Y676D01*
X2436Y676D02*
X2449Y676D01*
X2536Y676D02*
X2549Y676D01*
X2636Y676D02*
X2649Y676D01*
X3900Y676D02*
X3907Y676D01*
X0Y675D02*
X7Y675D01*
X2437Y675D02*
X2450Y675D01*
X2537Y675D02*
X2550Y675D01*
X2637Y675D02*
X2650Y675D01*
X3900Y675D02*
X3907Y675D01*
X0Y674D02*
X7Y674D01*
X2438Y674D02*
X2451Y674D01*
X2538Y674D02*
X2551Y674D01*
X2638Y674D02*
X2651Y674D01*
X3900Y674D02*
X3907Y674D01*
X0Y673D02*
X7Y673D01*
X2439Y673D02*
X2452Y673D01*
X2539Y673D02*
X2552Y673D01*
X2639Y673D02*
X2652Y673D01*
X3900Y673D02*
X3907Y673D01*
X0Y672D02*
X7Y672D01*
X2440Y672D02*
X2453Y672D01*
X2540Y672D02*
X2553Y672D01*
X2640Y672D02*
X2653Y672D01*
X3900Y672D02*
X3907Y672D01*
X0Y671D02*
X7Y671D01*
X2441Y671D02*
X2454Y671D01*
X2541Y671D02*
X2554Y671D01*
X2641Y671D02*
X2654Y671D01*
X3900Y671D02*
X3907Y671D01*
X0Y670D02*
X7Y670D01*
X2442Y670D02*
X2455Y670D01*
X2542Y670D02*
X2555Y670D01*
X2642Y670D02*
X2655Y670D01*
X3900Y670D02*
X3907Y670D01*
X0Y669D02*
X7Y669D01*
X2443Y669D02*
X2456Y669D01*
X2543Y669D02*
X2556Y669D01*
X2643Y669D02*
X2656Y669D01*
X3900Y669D02*
X3907Y669D01*
X0Y668D02*
X7Y668D01*
X2444Y668D02*
X2457Y668D01*
X2544Y668D02*
X2557Y668D01*
X2644Y668D02*
X2657Y668D01*
X3900Y668D02*
X3907Y668D01*
X0Y667D02*
X7Y667D01*
X2445Y667D02*
X2458Y667D01*
X2545Y667D02*
X2558Y667D01*
X2645Y667D02*
X2658Y667D01*
X3900Y667D02*
X3907Y667D01*
X0Y666D02*
X7Y666D01*
X2446Y666D02*
X2459Y666D01*
X2546Y666D02*
X2559Y666D01*
X2646Y666D02*
X2659Y666D01*
X3900Y666D02*
X3907Y666D01*
X0Y665D02*
X7Y665D01*
X2447Y665D02*
X2460Y665D01*
X2547Y665D02*
X2560Y665D01*
X2647Y665D02*
X2660Y665D01*
X3900Y665D02*
X3907Y665D01*
X0Y664D02*
X7Y664D01*
X2448Y664D02*
X2461Y664D01*
X2548Y664D02*
X2561Y664D01*
X2648Y664D02*
X2661Y664D01*
X3900Y664D02*
X3907Y664D01*
X0Y663D02*
X7Y663D01*
X2449Y663D02*
X2462Y663D01*
X2549Y663D02*
X2562Y663D01*
X2649Y663D02*
X2662Y663D01*
X3900Y663D02*
X3907Y663D01*
X0Y662D02*
X7Y662D01*
X2450Y662D02*
X2463Y662D01*
X2550Y662D02*
X2563Y662D01*
X2650Y662D02*
X2663Y662D01*
X3900Y662D02*
X3907Y662D01*
X0Y661D02*
X7Y661D01*
X2451Y661D02*
X2464Y661D01*
X2551Y661D02*
X2564Y661D01*
X2651Y661D02*
X2664Y661D01*
X3900Y661D02*
X3907Y661D01*
X0Y660D02*
X7Y660D01*
X2452Y660D02*
X2465Y660D01*
X2552Y660D02*
X2565Y660D01*
X2652Y660D02*
X2665Y660D01*
X3900Y660D02*
X3907Y660D01*
X0Y659D02*
X7Y659D01*
X2453Y659D02*
X2466Y659D01*
X2553Y659D02*
X2566Y659D01*
X2653Y659D02*
X2666Y659D01*
X3900Y659D02*
X3907Y659D01*
X0Y658D02*
X7Y658D01*
X2454Y658D02*
X2467Y658D01*
X2554Y658D02*
X2567Y658D01*
X2654Y658D02*
X2667Y658D01*
X3900Y658D02*
X3907Y658D01*
X0Y657D02*
X7Y657D01*
X2455Y657D02*
X2468Y657D01*
X2555Y657D02*
X2568Y657D01*
X2655Y657D02*
X2668Y657D01*
X3900Y657D02*
X3907Y657D01*
X0Y656D02*
X7Y656D01*
X2456Y656D02*
X2469Y656D01*
X2556Y656D02*
X2569Y656D01*
X2656Y656D02*
X2669Y656D01*
X3900Y656D02*
X3907Y656D01*
X0Y655D02*
X7Y655D01*
X2457Y655D02*
X2470Y655D01*
X2557Y655D02*
X2570Y655D01*
X2657Y655D02*
X2670Y655D01*
X3900Y655D02*
X3907Y655D01*
X0Y654D02*
X7Y654D01*
X2458Y654D02*
X2471Y654D01*
X2558Y654D02*
X2571Y654D01*
X2658Y654D02*
X2671Y654D01*
X3900Y654D02*
X3907Y654D01*
X0Y653D02*
X7Y653D01*
X2459Y653D02*
X2472Y653D01*
X2559Y653D02*
X2572Y653D01*
X2659Y653D02*
X2672Y653D01*
X3900Y653D02*
X3907Y653D01*
X0Y652D02*
X7Y652D01*
X2460Y652D02*
X2473Y652D01*
X2560Y652D02*
X2573Y652D01*
X2660Y652D02*
X2673Y652D01*
X3900Y652D02*
X3907Y652D01*
X0Y651D02*
X7Y651D01*
X2461Y651D02*
X2473Y651D01*
X2561Y651D02*
X2573Y651D01*
X2661Y651D02*
X2673Y651D01*
X3900Y651D02*
X3907Y651D01*
X0Y650D02*
X7Y650D01*
X2462Y650D02*
X2472Y650D01*
X2562Y650D02*
X2572Y650D01*
X2662Y650D02*
X2672Y650D01*
X3900Y650D02*
X3907Y650D01*
X0Y649D02*
X7Y649D01*
X2463Y649D02*
X2471Y649D01*
X2563Y649D02*
X2571Y649D01*
X2663Y649D02*
X2671Y649D01*
X3900Y649D02*
X3907Y649D01*
X0Y648D02*
X7Y648D01*
X2464Y648D02*
X2470Y648D01*
X2564Y648D02*
X2570Y648D01*
X2664Y648D02*
X2670Y648D01*
X3900Y648D02*
X3907Y648D01*
X0Y647D02*
X7Y647D01*
X2465Y647D02*
X2469Y647D01*
X2565Y647D02*
X2569Y647D01*
X2665Y647D02*
X2669Y647D01*
X3900Y647D02*
X3907Y647D01*
X0Y646D02*
X7Y646D01*
X2466Y646D02*
X2468Y646D01*
X2566Y646D02*
X2568Y646D01*
X2666Y646D02*
X2668Y646D01*
X3900Y646D02*
X3907Y646D01*
X0Y645D02*
X7Y645D01*
X2467Y645D02*
X2467Y645D01*
X2567Y645D02*
X2567Y645D01*
X2667Y645D02*
X2667Y645D01*
X3900Y645D02*
X3907Y645D01*
X0Y644D02*
X7Y644D01*
X3900Y644D02*
X3907Y644D01*
X0Y643D02*
X7Y643D01*
X3900Y643D02*
X3907Y643D01*
X0Y642D02*
X7Y642D01*
X3900Y642D02*
X3907Y642D01*
X0Y641D02*
X7Y641D01*
X3900Y641D02*
X3907Y641D01*
X0Y640D02*
X7Y640D01*
X3900Y640D02*
X3907Y640D01*
X0Y639D02*
X7Y639D01*
X3900Y639D02*
X3907Y639D01*
X0Y638D02*
X7Y638D01*
X3900Y638D02*
X3907Y638D01*
X0Y637D02*
X7Y637D01*
X3900Y637D02*
X3907Y637D01*
X0Y636D02*
X7Y636D01*
X3900Y636D02*
X3907Y636D01*
X0Y635D02*
X7Y635D01*
X3900Y635D02*
X3907Y635D01*
X0Y634D02*
X7Y634D01*
X3900Y634D02*
X3907Y634D01*
X0Y633D02*
X7Y633D01*
X3900Y633D02*
X3907Y633D01*
X0Y632D02*
X7Y632D01*
X3900Y632D02*
X3907Y632D01*
X0Y631D02*
X7Y631D01*
X3900Y631D02*
X3907Y631D01*
X0Y630D02*
X7Y630D01*
X3900Y630D02*
X3907Y630D01*
X0Y629D02*
X7Y629D01*
X3900Y629D02*
X3907Y629D01*
X0Y628D02*
X7Y628D01*
X3900Y628D02*
X3907Y628D01*
X0Y627D02*
X7Y627D01*
X3900Y627D02*
X3907Y627D01*
X0Y626D02*
X7Y626D01*
X3900Y626D02*
X3907Y626D01*
X0Y625D02*
X7Y625D01*
X3900Y625D02*
X3907Y625D01*
X0Y624D02*
X7Y624D01*
X3900Y624D02*
X3907Y624D01*
X0Y623D02*
X7Y623D01*
X3900Y623D02*
X3907Y623D01*
X0Y622D02*
X7Y622D01*
X3900Y622D02*
X3907Y622D01*
X0Y621D02*
X7Y621D01*
X3900Y621D02*
X3907Y621D01*
X0Y620D02*
X7Y620D01*
X3900Y620D02*
X3907Y620D01*
X0Y619D02*
X7Y619D01*
X3900Y619D02*
X3907Y619D01*
X0Y618D02*
X7Y618D01*
X3900Y618D02*
X3907Y618D01*
X0Y617D02*
X7Y617D01*
X3900Y617D02*
X3907Y617D01*
X0Y616D02*
X7Y616D01*
X3900Y616D02*
X3907Y616D01*
X0Y615D02*
X7Y615D01*
X3900Y615D02*
X3907Y615D01*
X0Y614D02*
X7Y614D01*
X3900Y614D02*
X3907Y614D01*
X0Y613D02*
X7Y613D01*
X3900Y613D02*
X3907Y613D01*
X0Y612D02*
X7Y612D01*
X3900Y612D02*
X3907Y612D01*
X0Y611D02*
X7Y611D01*
X3900Y611D02*
X3907Y611D01*
X0Y610D02*
X7Y610D01*
X3900Y610D02*
X3907Y610D01*
X0Y609D02*
X7Y609D01*
X3900Y609D02*
X3907Y609D01*
X0Y608D02*
X7Y608D01*
X3900Y608D02*
X3907Y608D01*
X0Y607D02*
X7Y607D01*
X3900Y607D02*
X3907Y607D01*
X0Y606D02*
X7Y606D01*
X3900Y606D02*
X3907Y606D01*
X0Y605D02*
X7Y605D01*
X3900Y605D02*
X3907Y605D01*
X0Y604D02*
X7Y604D01*
X3900Y604D02*
X3907Y604D01*
X0Y603D02*
X7Y603D01*
X3900Y603D02*
X3907Y603D01*
X0Y602D02*
X7Y602D01*
X3900Y602D02*
X3907Y602D01*
X0Y601D02*
X7Y601D01*
X3900Y601D02*
X3907Y601D01*
X0Y600D02*
X7Y600D01*
X3900Y600D02*
X3907Y600D01*
X0Y599D02*
X7Y599D01*
X3900Y599D02*
X3907Y599D01*
X0Y598D02*
X7Y598D01*
X3900Y598D02*
X3907Y598D01*
X0Y597D02*
X7Y597D01*
X3900Y597D02*
X3907Y597D01*
X0Y596D02*
X7Y596D01*
X3900Y596D02*
X3907Y596D01*
X0Y595D02*
X7Y595D01*
X3900Y595D02*
X3907Y595D01*
X0Y594D02*
X7Y594D01*
X3900Y594D02*
X3907Y594D01*
X0Y593D02*
X7Y593D01*
X3900Y593D02*
X3907Y593D01*
X0Y592D02*
X7Y592D01*
X3900Y592D02*
X3907Y592D01*
X0Y591D02*
X7Y591D01*
X3900Y591D02*
X3907Y591D01*
X0Y590D02*
X7Y590D01*
X3900Y590D02*
X3907Y590D01*
X0Y589D02*
X7Y589D01*
X3900Y589D02*
X3907Y589D01*
X0Y588D02*
X7Y588D01*
X3900Y588D02*
X3907Y588D01*
X0Y587D02*
X7Y587D01*
X3900Y587D02*
X3907Y587D01*
X0Y586D02*
X7Y586D01*
X3900Y586D02*
X3907Y586D01*
X0Y585D02*
X7Y585D01*
X3900Y585D02*
X3907Y585D01*
X0Y584D02*
X7Y584D01*
X3900Y584D02*
X3907Y584D01*
X0Y583D02*
X7Y583D01*
X3900Y583D02*
X3907Y583D01*
X0Y582D02*
X7Y582D01*
X3900Y582D02*
X3907Y582D01*
X0Y581D02*
X7Y581D01*
X3900Y581D02*
X3907Y581D01*
X0Y580D02*
X7Y580D01*
X3900Y580D02*
X3907Y580D01*
X0Y579D02*
X7Y579D01*
X3900Y579D02*
X3907Y579D01*
X0Y578D02*
X7Y578D01*
X3900Y578D02*
X3907Y578D01*
X0Y577D02*
X7Y577D01*
X3900Y577D02*
X3907Y577D01*
X0Y576D02*
X7Y576D01*
X3900Y576D02*
X3907Y576D01*
X0Y575D02*
X7Y575D01*
X3900Y575D02*
X3907Y575D01*
X0Y574D02*
X7Y574D01*
X3900Y574D02*
X3907Y574D01*
X0Y573D02*
X7Y573D01*
X3900Y573D02*
X3907Y573D01*
X0Y572D02*
X7Y572D01*
X3900Y572D02*
X3907Y572D01*
X0Y571D02*
X7Y571D01*
X3900Y571D02*
X3907Y571D01*
X0Y570D02*
X7Y570D01*
X3900Y570D02*
X3907Y570D01*
X0Y569D02*
X7Y569D01*
X3900Y569D02*
X3907Y569D01*
X0Y568D02*
X7Y568D01*
X3900Y568D02*
X3907Y568D01*
X0Y567D02*
X7Y567D01*
X3900Y567D02*
X3907Y567D01*
X0Y566D02*
X7Y566D01*
X3900Y566D02*
X3907Y566D01*
X0Y565D02*
X7Y565D01*
X3900Y565D02*
X3907Y565D01*
X0Y564D02*
X7Y564D01*
X3900Y564D02*
X3907Y564D01*
X0Y563D02*
X7Y563D01*
X3900Y563D02*
X3907Y563D01*
X0Y562D02*
X7Y562D01*
X3900Y562D02*
X3907Y562D01*
X0Y561D02*
X7Y561D01*
X3900Y561D02*
X3907Y561D01*
X0Y560D02*
X7Y560D01*
X3900Y560D02*
X3907Y560D01*
X0Y559D02*
X7Y559D01*
X3900Y559D02*
X3907Y559D01*
X0Y558D02*
X7Y558D01*
X3900Y558D02*
X3907Y558D01*
X0Y557D02*
X7Y557D01*
X3900Y557D02*
X3907Y557D01*
X0Y556D02*
X7Y556D01*
X3900Y556D02*
X3907Y556D01*
X0Y555D02*
X7Y555D01*
X3900Y555D02*
X3907Y555D01*
X0Y554D02*
X7Y554D01*
X3900Y554D02*
X3907Y554D01*
X0Y553D02*
X7Y553D01*
X3900Y553D02*
X3907Y553D01*
X0Y552D02*
X7Y552D01*
X3900Y552D02*
X3907Y552D01*
X0Y551D02*
X7Y551D01*
X3900Y551D02*
X3907Y551D01*
X0Y550D02*
X7Y550D01*
X3900Y550D02*
X3907Y550D01*
X0Y549D02*
X7Y549D01*
X3900Y549D02*
X3907Y549D01*
X0Y548D02*
X7Y548D01*
X3900Y548D02*
X3907Y548D01*
X0Y547D02*
X7Y547D01*
X3900Y547D02*
X3907Y547D01*
X0Y546D02*
X7Y546D01*
X3900Y546D02*
X3907Y546D01*
X0Y545D02*
X7Y545D01*
X3900Y545D02*
X3907Y545D01*
X0Y544D02*
X7Y544D01*
X3900Y544D02*
X3907Y544D01*
X0Y543D02*
X7Y543D01*
X3900Y543D02*
X3907Y543D01*
X0Y542D02*
X7Y542D01*
X3900Y542D02*
X3907Y542D01*
X0Y541D02*
X7Y541D01*
X3900Y541D02*
X3907Y541D01*
X0Y540D02*
X7Y540D01*
X3900Y540D02*
X3907Y540D01*
X0Y539D02*
X7Y539D01*
X3900Y539D02*
X3907Y539D01*
X0Y538D02*
X7Y538D01*
X3900Y538D02*
X3907Y538D01*
X0Y537D02*
X7Y537D01*
X3900Y537D02*
X3907Y537D01*
X0Y536D02*
X7Y536D01*
X3900Y536D02*
X3907Y536D01*
X0Y535D02*
X7Y535D01*
X3900Y535D02*
X3907Y535D01*
X0Y534D02*
X7Y534D01*
X3900Y534D02*
X3907Y534D01*
X0Y533D02*
X7Y533D01*
X3900Y533D02*
X3907Y533D01*
X0Y532D02*
X7Y532D01*
X3900Y532D02*
X3907Y532D01*
X0Y531D02*
X7Y531D01*
X3900Y531D02*
X3907Y531D01*
X0Y530D02*
X7Y530D01*
X3900Y530D02*
X3907Y530D01*
X0Y529D02*
X7Y529D01*
X3900Y529D02*
X3907Y529D01*
X0Y528D02*
X7Y528D01*
X3900Y528D02*
X3907Y528D01*
X0Y527D02*
X7Y527D01*
X3900Y527D02*
X3907Y527D01*
X0Y526D02*
X7Y526D01*
X3900Y526D02*
X3907Y526D01*
X0Y525D02*
X7Y525D01*
X3900Y525D02*
X3907Y525D01*
X0Y524D02*
X7Y524D01*
X3900Y524D02*
X3907Y524D01*
X0Y523D02*
X7Y523D01*
X3900Y523D02*
X3907Y523D01*
X0Y522D02*
X7Y522D01*
X3900Y522D02*
X3907Y522D01*
X0Y521D02*
X7Y521D01*
X3900Y521D02*
X3907Y521D01*
X0Y520D02*
X7Y520D01*
X3900Y520D02*
X3907Y520D01*
X0Y519D02*
X7Y519D01*
X3900Y519D02*
X3907Y519D01*
X0Y518D02*
X7Y518D01*
X3900Y518D02*
X3907Y518D01*
X0Y517D02*
X7Y517D01*
X3900Y517D02*
X3907Y517D01*
X0Y516D02*
X7Y516D01*
X3900Y516D02*
X3907Y516D01*
X0Y515D02*
X7Y515D01*
X3900Y515D02*
X3907Y515D01*
X0Y514D02*
X7Y514D01*
X3900Y514D02*
X3907Y514D01*
X0Y513D02*
X7Y513D01*
X3900Y513D02*
X3907Y513D01*
X0Y512D02*
X7Y512D01*
X3900Y512D02*
X3907Y512D01*
X0Y511D02*
X7Y511D01*
X3900Y511D02*
X3907Y511D01*
X0Y510D02*
X7Y510D01*
X3900Y510D02*
X3907Y510D01*
X0Y509D02*
X7Y509D01*
X3900Y509D02*
X3907Y509D01*
X0Y508D02*
X7Y508D01*
X3900Y508D02*
X3907Y508D01*
X0Y507D02*
X7Y507D01*
X3900Y507D02*
X3907Y507D01*
X0Y506D02*
X7Y506D01*
X3900Y506D02*
X3907Y506D01*
X0Y505D02*
X7Y505D01*
X3900Y505D02*
X3907Y505D01*
X0Y504D02*
X7Y504D01*
X3900Y504D02*
X3907Y504D01*
X0Y503D02*
X7Y503D01*
X3900Y503D02*
X3907Y503D01*
X0Y502D02*
X7Y502D01*
X3900Y502D02*
X3907Y502D01*
X0Y501D02*
X7Y501D01*
X3900Y501D02*
X3907Y501D01*
X0Y500D02*
X7Y500D01*
X3900Y500D02*
X3907Y500D01*
X0Y499D02*
X7Y499D01*
X3900Y499D02*
X3907Y499D01*
X0Y498D02*
X7Y498D01*
X3900Y498D02*
X3907Y498D01*
X0Y497D02*
X7Y497D01*
X3900Y497D02*
X3907Y497D01*
X0Y496D02*
X7Y496D01*
X3900Y496D02*
X3907Y496D01*
X0Y495D02*
X7Y495D01*
X3900Y495D02*
X3907Y495D01*
X0Y494D02*
X7Y494D01*
X3900Y494D02*
X3907Y494D01*
X0Y493D02*
X7Y493D01*
X3900Y493D02*
X3907Y493D01*
X0Y492D02*
X7Y492D01*
X3900Y492D02*
X3907Y492D01*
X0Y491D02*
X7Y491D01*
X3900Y491D02*
X3907Y491D01*
X0Y490D02*
X7Y490D01*
X3900Y490D02*
X3907Y490D01*
X0Y489D02*
X7Y489D01*
X3900Y489D02*
X3907Y489D01*
X0Y488D02*
X7Y488D01*
X3900Y488D02*
X3907Y488D01*
X0Y487D02*
X7Y487D01*
X3900Y487D02*
X3907Y487D01*
X0Y486D02*
X7Y486D01*
X3900Y486D02*
X3907Y486D01*
X0Y485D02*
X7Y485D01*
X3900Y485D02*
X3907Y485D01*
X0Y484D02*
X7Y484D01*
X3900Y484D02*
X3907Y484D01*
X0Y483D02*
X7Y483D01*
X3900Y483D02*
X3907Y483D01*
X0Y482D02*
X7Y482D01*
X3900Y482D02*
X3907Y482D01*
X0Y481D02*
X7Y481D01*
X3900Y481D02*
X3907Y481D01*
X0Y480D02*
X7Y480D01*
X3900Y480D02*
X3907Y480D01*
X0Y479D02*
X7Y479D01*
X3900Y479D02*
X3907Y479D01*
X0Y478D02*
X7Y478D01*
X3900Y478D02*
X3907Y478D01*
X0Y477D02*
X7Y477D01*
X3900Y477D02*
X3907Y477D01*
X0Y476D02*
X7Y476D01*
X3900Y476D02*
X3907Y476D01*
X0Y475D02*
X7Y475D01*
X3900Y475D02*
X3907Y475D01*
X0Y474D02*
X7Y474D01*
X3900Y474D02*
X3907Y474D01*
X0Y473D02*
X7Y473D01*
X3900Y473D02*
X3907Y473D01*
X0Y472D02*
X7Y472D01*
X3900Y472D02*
X3907Y472D01*
X0Y471D02*
X7Y471D01*
X3900Y471D02*
X3907Y471D01*
X0Y470D02*
X7Y470D01*
X3900Y470D02*
X3907Y470D01*
X0Y469D02*
X7Y469D01*
X3900Y469D02*
X3907Y469D01*
X0Y468D02*
X7Y468D01*
X3900Y468D02*
X3907Y468D01*
X0Y467D02*
X7Y467D01*
X3900Y467D02*
X3907Y467D01*
X0Y466D02*
X7Y466D01*
X3900Y466D02*
X3907Y466D01*
X0Y465D02*
X7Y465D01*
X3900Y465D02*
X3907Y465D01*
X0Y464D02*
X7Y464D01*
X3900Y464D02*
X3907Y464D01*
X0Y463D02*
X7Y463D01*
X3900Y463D02*
X3907Y463D01*
X0Y462D02*
X7Y462D01*
X3900Y462D02*
X3907Y462D01*
X0Y461D02*
X7Y461D01*
X3900Y461D02*
X3907Y461D01*
X0Y460D02*
X7Y460D01*
X3900Y460D02*
X3907Y460D01*
X0Y459D02*
X7Y459D01*
X3900Y459D02*
X3907Y459D01*
X0Y458D02*
X7Y458D01*
X3900Y458D02*
X3907Y458D01*
X0Y457D02*
X7Y457D01*
X3900Y457D02*
X3907Y457D01*
X0Y456D02*
X7Y456D01*
X3900Y456D02*
X3907Y456D01*
X0Y455D02*
X7Y455D01*
X3900Y455D02*
X3907Y455D01*
X0Y454D02*
X7Y454D01*
X3900Y454D02*
X3907Y454D01*
X0Y453D02*
X7Y453D01*
X3900Y453D02*
X3907Y453D01*
X0Y452D02*
X7Y452D01*
X3900Y452D02*
X3907Y452D01*
X0Y451D02*
X7Y451D01*
X3900Y451D02*
X3907Y451D01*
X0Y450D02*
X7Y450D01*
X3900Y450D02*
X3907Y450D01*
X0Y449D02*
X7Y449D01*
X3900Y449D02*
X3907Y449D01*
X0Y448D02*
X7Y448D01*
X3900Y448D02*
X3907Y448D01*
X0Y447D02*
X7Y447D01*
X3900Y447D02*
X3907Y447D01*
X0Y446D02*
X7Y446D01*
X3900Y446D02*
X3907Y446D01*
X0Y445D02*
X7Y445D01*
X3900Y445D02*
X3907Y445D01*
X0Y444D02*
X7Y444D01*
X3900Y444D02*
X3907Y444D01*
X0Y443D02*
X7Y443D01*
X3900Y443D02*
X3907Y443D01*
X0Y442D02*
X7Y442D01*
X3900Y442D02*
X3907Y442D01*
X0Y441D02*
X7Y441D01*
X3900Y441D02*
X3907Y441D01*
X0Y440D02*
X7Y440D01*
X3900Y440D02*
X3907Y440D01*
X0Y439D02*
X7Y439D01*
X3900Y439D02*
X3907Y439D01*
X0Y438D02*
X7Y438D01*
X3900Y438D02*
X3907Y438D01*
X0Y437D02*
X7Y437D01*
X3900Y437D02*
X3907Y437D01*
X0Y436D02*
X7Y436D01*
X3900Y436D02*
X3907Y436D01*
X0Y435D02*
X7Y435D01*
X3900Y435D02*
X3907Y435D01*
X0Y434D02*
X7Y434D01*
X3900Y434D02*
X3907Y434D01*
X0Y433D02*
X7Y433D01*
X3900Y433D02*
X3907Y433D01*
X0Y432D02*
X7Y432D01*
X3900Y432D02*
X3907Y432D01*
X0Y431D02*
X7Y431D01*
X3900Y431D02*
X3907Y431D01*
X0Y430D02*
X7Y430D01*
X3900Y430D02*
X3907Y430D01*
X0Y429D02*
X7Y429D01*
X3900Y429D02*
X3907Y429D01*
X0Y428D02*
X7Y428D01*
X3900Y428D02*
X3907Y428D01*
X0Y427D02*
X7Y427D01*
X3900Y427D02*
X3907Y427D01*
X0Y426D02*
X7Y426D01*
X3900Y426D02*
X3907Y426D01*
X0Y425D02*
X7Y425D01*
X3900Y425D02*
X3907Y425D01*
X0Y424D02*
X7Y424D01*
X3900Y424D02*
X3907Y424D01*
X0Y423D02*
X7Y423D01*
X3900Y423D02*
X3907Y423D01*
X0Y422D02*
X7Y422D01*
X3900Y422D02*
X3907Y422D01*
X0Y421D02*
X7Y421D01*
X3900Y421D02*
X3907Y421D01*
X0Y420D02*
X7Y420D01*
X3900Y420D02*
X3907Y420D01*
X0Y419D02*
X7Y419D01*
X3900Y419D02*
X3907Y419D01*
X0Y418D02*
X7Y418D01*
X3900Y418D02*
X3907Y418D01*
X0Y417D02*
X7Y417D01*
X3900Y417D02*
X3907Y417D01*
X0Y416D02*
X7Y416D01*
X3900Y416D02*
X3907Y416D01*
X0Y415D02*
X7Y415D01*
X3900Y415D02*
X3907Y415D01*
X0Y414D02*
X7Y414D01*
X3900Y414D02*
X3907Y414D01*
X0Y413D02*
X7Y413D01*
X3900Y413D02*
X3907Y413D01*
X0Y412D02*
X7Y412D01*
X3900Y412D02*
X3907Y412D01*
X0Y411D02*
X7Y411D01*
X3900Y411D02*
X3907Y411D01*
X0Y410D02*
X7Y410D01*
X3900Y410D02*
X3907Y410D01*
X0Y409D02*
X7Y409D01*
X3900Y409D02*
X3907Y409D01*
X0Y408D02*
X7Y408D01*
X3900Y408D02*
X3907Y408D01*
X0Y407D02*
X7Y407D01*
X3900Y407D02*
X3907Y407D01*
X0Y406D02*
X7Y406D01*
X3900Y406D02*
X3907Y406D01*
X0Y405D02*
X7Y405D01*
X3900Y405D02*
X3907Y405D01*
X0Y404D02*
X7Y404D01*
X3900Y404D02*
X3907Y404D01*
X0Y403D02*
X7Y403D01*
X3900Y403D02*
X3907Y403D01*
X0Y402D02*
X7Y402D01*
X3900Y402D02*
X3907Y402D01*
X0Y401D02*
X7Y401D01*
X3900Y401D02*
X3907Y401D01*
X0Y400D02*
X7Y400D01*
X3900Y400D02*
X3907Y400D01*
X0Y399D02*
X7Y399D01*
X3900Y399D02*
X3907Y399D01*
X0Y398D02*
X7Y398D01*
X3900Y398D02*
X3907Y398D01*
X0Y397D02*
X7Y397D01*
X3900Y397D02*
X3907Y397D01*
X0Y396D02*
X7Y396D01*
X3900Y396D02*
X3907Y396D01*
X0Y395D02*
X7Y395D01*
X3900Y395D02*
X3907Y395D01*
X0Y394D02*
X7Y394D01*
X3900Y394D02*
X3907Y394D01*
X0Y393D02*
X7Y393D01*
X3900Y393D02*
X3907Y393D01*
X0Y392D02*
X7Y392D01*
X3900Y392D02*
X3907Y392D01*
X0Y391D02*
X7Y391D01*
X3900Y391D02*
X3907Y391D01*
X0Y390D02*
X7Y390D01*
X3900Y390D02*
X3907Y390D01*
X0Y389D02*
X7Y389D01*
X3900Y389D02*
X3907Y389D01*
X0Y388D02*
X7Y388D01*
X3900Y388D02*
X3907Y388D01*
X0Y387D02*
X7Y387D01*
X3900Y387D02*
X3907Y387D01*
X0Y386D02*
X7Y386D01*
X3900Y386D02*
X3907Y386D01*
X0Y385D02*
X7Y385D01*
X3900Y385D02*
X3907Y385D01*
X0Y384D02*
X7Y384D01*
X3900Y384D02*
X3907Y384D01*
X0Y383D02*
X7Y383D01*
X3900Y383D02*
X3907Y383D01*
X0Y382D02*
X7Y382D01*
X2718Y382D02*
X2740Y382D01*
X3900Y382D02*
X3907Y382D01*
X0Y381D02*
X7Y381D01*
X2717Y381D02*
X2741Y381D01*
X3900Y381D02*
X3907Y381D01*
X0Y380D02*
X7Y380D01*
X2716Y380D02*
X2742Y380D01*
X3900Y380D02*
X3907Y380D01*
X0Y379D02*
X7Y379D01*
X2715Y379D02*
X2743Y379D01*
X3900Y379D02*
X3907Y379D01*
X0Y378D02*
X7Y378D01*
X2714Y378D02*
X2743Y378D01*
X3900Y378D02*
X3907Y378D01*
X0Y377D02*
X7Y377D01*
X2714Y377D02*
X2744Y377D01*
X3900Y377D02*
X3907Y377D01*
X0Y376D02*
X7Y376D01*
X2714Y376D02*
X2744Y376D01*
X3900Y376D02*
X3907Y376D01*
X0Y375D02*
X7Y375D01*
X2692Y375D02*
X2720Y375D01*
X2738Y375D02*
X2744Y375D01*
X3900Y375D02*
X3907Y375D01*
X0Y374D02*
X7Y374D01*
X2691Y374D02*
X2720Y374D01*
X2738Y374D02*
X2744Y374D01*
X3900Y374D02*
X3907Y374D01*
X0Y373D02*
X7Y373D01*
X2691Y373D02*
X2720Y373D01*
X2738Y373D02*
X2744Y373D01*
X3900Y373D02*
X3907Y373D01*
X0Y372D02*
X7Y372D01*
X2690Y372D02*
X2720Y372D01*
X2738Y372D02*
X2744Y372D01*
X3900Y372D02*
X3907Y372D01*
X0Y371D02*
X7Y371D01*
X2690Y371D02*
X2720Y371D01*
X2738Y371D02*
X2744Y371D01*
X3900Y371D02*
X3907Y371D01*
X0Y370D02*
X7Y370D01*
X2690Y370D02*
X2720Y370D01*
X2738Y370D02*
X2744Y370D01*
X3900Y370D02*
X3907Y370D01*
X0Y369D02*
X7Y369D01*
X2690Y369D02*
X2720Y369D01*
X2738Y369D02*
X2744Y369D01*
X3900Y369D02*
X3907Y369D01*
X0Y368D02*
X7Y368D01*
X2690Y368D02*
X2697Y368D01*
X2714Y368D02*
X2720Y368D01*
X2738Y368D02*
X2744Y368D01*
X3900Y368D02*
X3907Y368D01*
X0Y367D02*
X7Y367D01*
X2690Y367D02*
X2697Y367D01*
X2714Y367D02*
X2720Y367D01*
X2738Y367D02*
X2744Y367D01*
X3900Y367D02*
X3907Y367D01*
X0Y366D02*
X7Y366D01*
X2690Y366D02*
X2697Y366D01*
X2714Y366D02*
X2720Y366D01*
X2738Y366D02*
X2744Y366D01*
X3900Y366D02*
X3907Y366D01*
X0Y365D02*
X7Y365D01*
X2690Y365D02*
X2697Y365D01*
X2714Y365D02*
X2720Y365D01*
X2738Y365D02*
X2744Y365D01*
X3900Y365D02*
X3907Y365D01*
X0Y364D02*
X7Y364D01*
X2690Y364D02*
X2697Y364D01*
X2714Y364D02*
X2720Y364D01*
X2738Y364D02*
X2744Y364D01*
X3900Y364D02*
X3907Y364D01*
X0Y363D02*
X7Y363D01*
X2690Y363D02*
X2697Y363D01*
X2714Y363D02*
X2720Y363D01*
X2738Y363D02*
X2744Y363D01*
X3900Y363D02*
X3907Y363D01*
X0Y362D02*
X7Y362D01*
X2690Y362D02*
X2720Y362D01*
X2738Y362D02*
X2744Y362D01*
X3900Y362D02*
X3907Y362D01*
X0Y361D02*
X7Y361D01*
X2690Y361D02*
X2720Y361D01*
X2738Y361D02*
X2744Y361D01*
X3900Y361D02*
X3907Y361D01*
X0Y360D02*
X7Y360D01*
X2690Y360D02*
X2720Y360D01*
X2738Y360D02*
X2744Y360D01*
X3900Y360D02*
X3907Y360D01*
X0Y359D02*
X7Y359D01*
X2690Y359D02*
X2720Y359D01*
X2738Y359D02*
X2744Y359D01*
X3900Y359D02*
X3907Y359D01*
X0Y358D02*
X7Y358D01*
X2691Y358D02*
X2720Y358D01*
X2738Y358D02*
X2744Y358D01*
X3900Y358D02*
X3907Y358D01*
X0Y357D02*
X7Y357D01*
X2691Y357D02*
X2720Y357D01*
X2738Y357D02*
X2744Y357D01*
X3900Y357D02*
X3907Y357D01*
X0Y356D02*
X7Y356D01*
X2692Y356D02*
X2720Y356D01*
X2738Y356D02*
X2744Y356D01*
X3900Y356D02*
X3907Y356D01*
X0Y355D02*
X7Y355D01*
X2714Y355D02*
X2744Y355D01*
X3900Y355D02*
X3907Y355D01*
X0Y354D02*
X7Y354D01*
X2714Y354D02*
X2744Y354D01*
X3900Y354D02*
X3907Y354D01*
X0Y353D02*
X7Y353D01*
X2714Y353D02*
X2743Y353D01*
X3900Y353D02*
X3907Y353D01*
X0Y352D02*
X7Y352D01*
X2715Y352D02*
X2743Y352D01*
X3900Y352D02*
X3907Y352D01*
X0Y351D02*
X7Y351D01*
X2715Y351D02*
X2742Y351D01*
X3900Y351D02*
X3907Y351D01*
X0Y350D02*
X7Y350D01*
X2716Y350D02*
X2741Y350D01*
X3900Y350D02*
X3907Y350D01*
X0Y349D02*
X7Y349D01*
X2718Y349D02*
X2740Y349D01*
X3900Y349D02*
X3907Y349D01*
X0Y348D02*
X7Y348D01*
X3900Y348D02*
X3907Y348D01*
X0Y347D02*
X7Y347D01*
X3900Y347D02*
X3907Y347D01*
X0Y346D02*
X7Y346D01*
X846Y346D02*
X872Y346D01*
X898Y346D02*
X925Y346D01*
X948Y346D02*
X975Y346D01*
X3900Y346D02*
X3907Y346D01*
X0Y345D02*
X7Y345D01*
X846Y345D02*
X874Y345D01*
X897Y345D02*
X927Y345D01*
X947Y345D02*
X977Y345D01*
X3900Y345D02*
X3907Y345D01*
X0Y344D02*
X7Y344D01*
X846Y344D02*
X876Y344D01*
X896Y344D02*
X928Y344D01*
X946Y344D02*
X978Y344D01*
X3900Y344D02*
X3907Y344D01*
X0Y343D02*
X7Y343D01*
X846Y343D02*
X877Y343D01*
X896Y343D02*
X929Y343D01*
X946Y343D02*
X979Y343D01*
X3900Y343D02*
X3907Y343D01*
X0Y342D02*
X7Y342D01*
X846Y342D02*
X877Y342D01*
X896Y342D02*
X929Y342D01*
X946Y342D02*
X979Y342D01*
X3900Y342D02*
X3907Y342D01*
X0Y341D02*
X7Y341D01*
X846Y341D02*
X878Y341D01*
X897Y341D02*
X929Y341D01*
X947Y341D02*
X980Y341D01*
X3900Y341D02*
X3907Y341D01*
X0Y340D02*
X7Y340D01*
X846Y340D02*
X879Y340D01*
X898Y340D02*
X930Y340D01*
X948Y340D02*
X980Y340D01*
X3900Y340D02*
X3907Y340D01*
X0Y339D02*
X7Y339D01*
X846Y339D02*
X852Y339D01*
X872Y339D02*
X879Y339D01*
X924Y339D02*
X930Y339D01*
X974Y339D02*
X980Y339D01*
X3900Y339D02*
X3907Y339D01*
X0Y338D02*
X7Y338D01*
X846Y338D02*
X852Y338D01*
X873Y338D02*
X879Y338D01*
X924Y338D02*
X930Y338D01*
X974Y338D02*
X980Y338D01*
X3900Y338D02*
X3907Y338D01*
X0Y337D02*
X7Y337D01*
X846Y337D02*
X852Y337D01*
X873Y337D02*
X879Y337D01*
X924Y337D02*
X930Y337D01*
X974Y337D02*
X980Y337D01*
X3900Y337D02*
X3907Y337D01*
X0Y336D02*
X7Y336D01*
X846Y336D02*
X852Y336D01*
X873Y336D02*
X879Y336D01*
X924Y336D02*
X930Y336D01*
X974Y336D02*
X980Y336D01*
X1736Y336D02*
X1740Y336D01*
X1761Y336D02*
X1789Y336D01*
X1813Y336D02*
X1842Y336D01*
X2436Y336D02*
X2440Y336D01*
X2461Y336D02*
X2489Y336D01*
X2513Y336D02*
X2531Y336D01*
X3900Y336D02*
X3907Y336D01*
X0Y335D02*
X7Y335D01*
X846Y335D02*
X852Y335D01*
X873Y335D02*
X879Y335D01*
X924Y335D02*
X930Y335D01*
X974Y335D02*
X980Y335D01*
X1736Y335D02*
X1741Y335D01*
X1761Y335D02*
X1791Y335D01*
X1812Y335D02*
X1843Y335D01*
X2436Y335D02*
X2441Y335D01*
X2461Y335D02*
X2491Y335D01*
X2512Y335D02*
X2531Y335D01*
X3900Y335D02*
X3907Y335D01*
X0Y334D02*
X7Y334D01*
X846Y334D02*
X852Y334D01*
X873Y334D02*
X879Y334D01*
X924Y334D02*
X930Y334D01*
X974Y334D02*
X980Y334D01*
X1735Y334D02*
X1741Y334D01*
X1761Y334D02*
X1792Y334D01*
X1812Y334D02*
X1844Y334D01*
X2435Y334D02*
X2441Y334D01*
X2461Y334D02*
X2492Y334D01*
X2512Y334D02*
X2531Y334D01*
X3900Y334D02*
X3907Y334D01*
X0Y333D02*
X7Y333D01*
X846Y333D02*
X852Y333D01*
X873Y333D02*
X879Y333D01*
X924Y333D02*
X930Y333D01*
X974Y333D02*
X980Y333D01*
X1735Y333D02*
X1741Y333D01*
X1761Y333D02*
X1793Y333D01*
X1812Y333D02*
X1844Y333D01*
X2435Y333D02*
X2441Y333D01*
X2461Y333D02*
X2493Y333D01*
X2512Y333D02*
X2531Y333D01*
X3900Y333D02*
X3907Y333D01*
X0Y332D02*
X7Y332D01*
X846Y332D02*
X852Y332D01*
X873Y332D02*
X879Y332D01*
X924Y332D02*
X930Y332D01*
X974Y332D02*
X980Y332D01*
X1735Y332D02*
X1741Y332D01*
X1761Y332D02*
X1793Y332D01*
X1812Y332D02*
X1845Y332D01*
X2435Y332D02*
X2441Y332D01*
X2461Y332D02*
X2493Y332D01*
X2512Y332D02*
X2531Y332D01*
X2692Y332D02*
X2695Y332D01*
X3900Y332D02*
X3907Y332D01*
X0Y331D02*
X7Y331D01*
X846Y331D02*
X852Y331D01*
X873Y331D02*
X879Y331D01*
X924Y331D02*
X930Y331D01*
X974Y331D02*
X980Y331D01*
X1735Y331D02*
X1741Y331D01*
X1761Y331D02*
X1794Y331D01*
X1813Y331D02*
X1845Y331D01*
X2435Y331D02*
X2441Y331D01*
X2461Y331D02*
X2494Y331D01*
X2513Y331D02*
X2531Y331D01*
X2691Y331D02*
X2696Y331D01*
X3900Y331D02*
X3907Y331D01*
X0Y330D02*
X7Y330D01*
X846Y330D02*
X852Y330D01*
X872Y330D02*
X879Y330D01*
X924Y330D02*
X930Y330D01*
X974Y330D02*
X980Y330D01*
X1735Y330D02*
X1741Y330D01*
X1761Y330D02*
X1794Y330D01*
X1815Y330D02*
X1845Y330D01*
X2435Y330D02*
X2441Y330D01*
X2461Y330D02*
X2494Y330D01*
X2514Y330D02*
X2531Y330D01*
X2691Y330D02*
X2696Y330D01*
X3900Y330D02*
X3907Y330D01*
X0Y329D02*
X7Y329D01*
X846Y329D02*
X852Y329D01*
X871Y329D02*
X879Y329D01*
X924Y329D02*
X930Y329D01*
X974Y329D02*
X980Y329D01*
X1735Y329D02*
X1741Y329D01*
X1761Y329D02*
X1767Y329D01*
X1788Y329D02*
X1795Y329D01*
X1839Y329D02*
X1845Y329D01*
X2435Y329D02*
X2441Y329D01*
X2461Y329D02*
X2467Y329D01*
X2488Y329D02*
X2495Y329D01*
X2525Y329D02*
X2531Y329D01*
X2690Y329D02*
X2697Y329D01*
X3900Y329D02*
X3907Y329D01*
X0Y328D02*
X7Y328D01*
X846Y328D02*
X879Y328D01*
X924Y328D02*
X930Y328D01*
X974Y328D02*
X980Y328D01*
X1735Y328D02*
X1741Y328D01*
X1761Y328D02*
X1767Y328D01*
X1789Y328D02*
X1795Y328D01*
X1839Y328D02*
X1845Y328D01*
X2435Y328D02*
X2441Y328D01*
X2461Y328D02*
X2467Y328D01*
X2489Y328D02*
X2495Y328D01*
X2525Y328D02*
X2531Y328D01*
X2690Y328D02*
X2697Y328D01*
X3900Y328D02*
X3907Y328D01*
X0Y327D02*
X7Y327D01*
X846Y327D02*
X878Y327D01*
X924Y327D02*
X930Y327D01*
X974Y327D02*
X980Y327D01*
X1735Y327D02*
X1741Y327D01*
X1761Y327D02*
X1767Y327D01*
X1789Y327D02*
X1795Y327D01*
X1839Y327D02*
X1845Y327D01*
X2435Y327D02*
X2441Y327D01*
X2461Y327D02*
X2467Y327D01*
X2489Y327D02*
X2495Y327D01*
X2525Y327D02*
X2531Y327D01*
X2690Y327D02*
X2697Y327D01*
X3900Y327D02*
X3907Y327D01*
X0Y326D02*
X7Y326D01*
X846Y326D02*
X877Y326D01*
X924Y326D02*
X930Y326D01*
X974Y326D02*
X980Y326D01*
X1735Y326D02*
X1741Y326D01*
X1761Y326D02*
X1767Y326D01*
X1789Y326D02*
X1795Y326D01*
X1839Y326D02*
X1845Y326D01*
X2435Y326D02*
X2441Y326D01*
X2461Y326D02*
X2467Y326D01*
X2489Y326D02*
X2495Y326D01*
X2525Y326D02*
X2531Y326D01*
X2690Y326D02*
X2697Y326D01*
X3900Y326D02*
X3907Y326D01*
X0Y325D02*
X7Y325D01*
X846Y325D02*
X876Y325D01*
X924Y325D02*
X930Y325D01*
X974Y325D02*
X980Y325D01*
X1735Y325D02*
X1741Y325D01*
X1761Y325D02*
X1767Y325D01*
X1789Y325D02*
X1795Y325D01*
X1839Y325D02*
X1845Y325D01*
X2435Y325D02*
X2441Y325D01*
X2461Y325D02*
X2467Y325D01*
X2489Y325D02*
X2495Y325D01*
X2525Y325D02*
X2531Y325D01*
X2690Y325D02*
X2697Y325D01*
X2710Y325D02*
X2713Y325D01*
X3900Y325D02*
X3907Y325D01*
X0Y324D02*
X7Y324D01*
X846Y324D02*
X875Y324D01*
X924Y324D02*
X930Y324D01*
X973Y324D02*
X980Y324D01*
X1735Y324D02*
X1741Y324D01*
X1761Y324D02*
X1767Y324D01*
X1789Y324D02*
X1795Y324D01*
X1839Y324D02*
X1845Y324D01*
X2435Y324D02*
X2441Y324D01*
X2461Y324D02*
X2467Y324D01*
X2489Y324D02*
X2495Y324D01*
X2525Y324D02*
X2531Y324D01*
X2690Y324D02*
X2697Y324D01*
X2709Y324D02*
X2714Y324D01*
X3900Y324D02*
X3907Y324D01*
X0Y323D02*
X7Y323D01*
X743Y323D02*
X810Y323D01*
X846Y323D02*
X874Y323D01*
X923Y323D02*
X930Y323D01*
X971Y323D02*
X979Y323D01*
X1011Y323D02*
X1058Y323D01*
X1735Y323D02*
X1741Y323D01*
X1761Y323D02*
X1767Y323D01*
X1789Y323D02*
X1795Y323D01*
X1839Y323D02*
X1845Y323D01*
X2435Y323D02*
X2441Y323D01*
X2461Y323D02*
X2467Y323D01*
X2489Y323D02*
X2495Y323D01*
X2525Y323D02*
X2531Y323D01*
X2690Y323D02*
X2697Y323D01*
X2708Y323D02*
X2714Y323D01*
X3900Y323D02*
X3907Y323D01*
X0Y322D02*
X7Y322D01*
X743Y322D02*
X810Y322D01*
X846Y322D02*
X871Y322D01*
X900Y322D02*
X930Y322D01*
X954Y322D02*
X979Y322D01*
X1011Y322D02*
X1058Y322D01*
X1735Y322D02*
X1741Y322D01*
X1761Y322D02*
X1767Y322D01*
X1789Y322D02*
X1795Y322D01*
X1839Y322D02*
X1845Y322D01*
X2435Y322D02*
X2441Y322D01*
X2461Y322D02*
X2467Y322D01*
X2489Y322D02*
X2495Y322D01*
X2525Y322D02*
X2531Y322D01*
X2690Y322D02*
X2697Y322D01*
X2708Y322D02*
X2714Y322D01*
X3900Y322D02*
X3907Y322D01*
X0Y321D02*
X7Y321D01*
X744Y321D02*
X810Y321D01*
X846Y321D02*
X852Y321D01*
X858Y321D02*
X865Y321D01*
X898Y321D02*
X929Y321D01*
X954Y321D02*
X978Y321D01*
X1011Y321D02*
X1058Y321D01*
X1735Y321D02*
X1741Y321D01*
X1761Y321D02*
X1767Y321D01*
X1789Y321D02*
X1795Y321D01*
X1839Y321D02*
X1845Y321D01*
X2435Y321D02*
X2441Y321D01*
X2461Y321D02*
X2467Y321D01*
X2489Y321D02*
X2495Y321D01*
X2525Y321D02*
X2531Y321D01*
X2690Y321D02*
X2697Y321D01*
X2708Y321D02*
X2714Y321D01*
X3900Y321D02*
X3907Y321D01*
X0Y320D02*
X7Y320D01*
X744Y320D02*
X810Y320D01*
X846Y320D02*
X852Y320D01*
X859Y320D02*
X866Y320D01*
X897Y320D02*
X929Y320D01*
X953Y320D02*
X978Y320D01*
X1011Y320D02*
X1058Y320D01*
X1735Y320D02*
X1741Y320D01*
X1761Y320D02*
X1767Y320D01*
X1789Y320D02*
X1795Y320D01*
X1839Y320D02*
X1845Y320D01*
X2435Y320D02*
X2441Y320D01*
X2461Y320D02*
X2467Y320D01*
X2489Y320D02*
X2495Y320D01*
X2525Y320D02*
X2531Y320D01*
X2690Y320D02*
X2697Y320D01*
X2708Y320D02*
X2714Y320D01*
X3900Y320D02*
X3907Y320D01*
X0Y319D02*
X7Y319D01*
X744Y319D02*
X810Y319D01*
X846Y319D02*
X852Y319D01*
X859Y319D02*
X866Y319D01*
X897Y319D02*
X928Y319D01*
X953Y319D02*
X977Y319D01*
X1011Y319D02*
X1058Y319D01*
X1735Y319D02*
X1741Y319D01*
X1761Y319D02*
X1767Y319D01*
X1789Y319D02*
X1795Y319D01*
X1839Y319D02*
X1845Y319D01*
X2435Y319D02*
X2441Y319D01*
X2461Y319D02*
X2467Y319D01*
X2489Y319D02*
X2495Y319D01*
X2525Y319D02*
X2531Y319D01*
X2690Y319D02*
X2697Y319D01*
X2708Y319D02*
X2714Y319D01*
X3900Y319D02*
X3907Y319D01*
X0Y318D02*
X7Y318D01*
X744Y318D02*
X810Y318D01*
X846Y318D02*
X852Y318D01*
X860Y318D02*
X867Y318D01*
X896Y318D02*
X928Y318D01*
X953Y318D02*
X978Y318D01*
X1011Y318D02*
X1058Y318D01*
X1735Y318D02*
X1741Y318D01*
X1761Y318D02*
X1767Y318D01*
X1789Y318D02*
X1795Y318D01*
X1839Y318D02*
X1845Y318D01*
X2435Y318D02*
X2441Y318D01*
X2461Y318D02*
X2467Y318D01*
X2489Y318D02*
X2495Y318D01*
X2525Y318D02*
X2531Y318D01*
X2690Y318D02*
X2697Y318D01*
X2708Y318D02*
X2714Y318D01*
X3900Y318D02*
X3907Y318D01*
X0Y317D02*
X7Y317D01*
X744Y317D02*
X810Y317D01*
X846Y317D02*
X852Y317D01*
X860Y317D02*
X868Y317D01*
X896Y317D02*
X926Y317D01*
X954Y317D02*
X979Y317D01*
X1011Y317D02*
X1058Y317D01*
X1735Y317D02*
X1741Y317D01*
X1761Y317D02*
X1767Y317D01*
X1789Y317D02*
X1795Y317D01*
X1839Y317D02*
X1845Y317D01*
X2435Y317D02*
X2441Y317D01*
X2461Y317D02*
X2467Y317D01*
X2489Y317D02*
X2495Y317D01*
X2525Y317D02*
X2531Y317D01*
X2690Y317D02*
X2697Y317D01*
X2708Y317D02*
X2714Y317D01*
X3900Y317D02*
X3907Y317D01*
X0Y316D02*
X7Y316D01*
X744Y316D02*
X810Y316D01*
X846Y316D02*
X852Y316D01*
X861Y316D02*
X868Y316D01*
X896Y316D02*
X924Y316D01*
X956Y316D02*
X979Y316D01*
X1011Y316D02*
X1058Y316D01*
X1735Y316D02*
X1741Y316D01*
X1761Y316D02*
X1767Y316D01*
X1789Y316D02*
X1795Y316D01*
X1839Y316D02*
X1845Y316D01*
X2435Y316D02*
X2441Y316D01*
X2461Y316D02*
X2467Y316D01*
X2489Y316D02*
X2495Y316D01*
X2525Y316D02*
X2531Y316D01*
X2690Y316D02*
X2697Y316D01*
X2708Y316D02*
X2714Y316D01*
X3900Y316D02*
X3907Y316D01*
X0Y315D02*
X7Y315D01*
X744Y315D02*
X810Y315D01*
X846Y315D02*
X852Y315D01*
X862Y315D02*
X869Y315D01*
X896Y315D02*
X902Y315D01*
X973Y315D02*
X980Y315D01*
X1011Y315D02*
X1058Y315D01*
X1735Y315D02*
X1741Y315D01*
X1761Y315D02*
X1767Y315D01*
X1789Y315D02*
X1795Y315D01*
X1839Y315D02*
X1845Y315D01*
X2435Y315D02*
X2441Y315D01*
X2461Y315D02*
X2467Y315D01*
X2489Y315D02*
X2495Y315D01*
X2525Y315D02*
X2531Y315D01*
X2690Y315D02*
X2697Y315D01*
X2708Y315D02*
X2714Y315D01*
X3900Y315D02*
X3907Y315D01*
X0Y314D02*
X7Y314D01*
X743Y314D02*
X810Y314D01*
X846Y314D02*
X852Y314D01*
X862Y314D02*
X869Y314D01*
X896Y314D02*
X902Y314D01*
X973Y314D02*
X980Y314D01*
X1011Y314D02*
X1058Y314D01*
X1735Y314D02*
X1741Y314D01*
X1761Y314D02*
X1767Y314D01*
X1789Y314D02*
X1795Y314D01*
X1839Y314D02*
X1845Y314D01*
X2435Y314D02*
X2441Y314D01*
X2461Y314D02*
X2467Y314D01*
X2489Y314D02*
X2495Y314D01*
X2525Y314D02*
X2531Y314D01*
X2690Y314D02*
X2697Y314D01*
X2708Y314D02*
X2714Y314D01*
X3900Y314D02*
X3907Y314D01*
X0Y313D02*
X7Y313D01*
X846Y313D02*
X852Y313D01*
X863Y313D02*
X870Y313D01*
X896Y313D02*
X902Y313D01*
X974Y313D02*
X980Y313D01*
X1735Y313D02*
X1741Y313D01*
X1761Y313D02*
X1767Y313D01*
X1789Y313D02*
X1795Y313D01*
X1816Y313D02*
X1845Y313D01*
X2435Y313D02*
X2441Y313D01*
X2461Y313D02*
X2467Y313D01*
X2489Y313D02*
X2495Y313D01*
X2525Y313D02*
X2531Y313D01*
X2690Y313D02*
X2697Y313D01*
X2708Y313D02*
X2714Y313D01*
X3900Y313D02*
X3907Y313D01*
X0Y312D02*
X7Y312D01*
X846Y312D02*
X852Y312D01*
X863Y312D02*
X871Y312D01*
X896Y312D02*
X902Y312D01*
X974Y312D02*
X980Y312D01*
X1735Y312D02*
X1741Y312D01*
X1761Y312D02*
X1767Y312D01*
X1788Y312D02*
X1795Y312D01*
X1815Y312D02*
X1845Y312D01*
X2435Y312D02*
X2441Y312D01*
X2461Y312D02*
X2467Y312D01*
X2488Y312D02*
X2495Y312D01*
X2525Y312D02*
X2531Y312D01*
X2690Y312D02*
X2697Y312D01*
X2708Y312D02*
X2714Y312D01*
X3900Y312D02*
X3907Y312D01*
X0Y311D02*
X7Y311D01*
X846Y311D02*
X852Y311D01*
X864Y311D02*
X871Y311D01*
X896Y311D02*
X902Y311D01*
X974Y311D02*
X980Y311D01*
X1735Y311D02*
X1741Y311D01*
X1761Y311D02*
X1767Y311D01*
X1787Y311D02*
X1795Y311D01*
X1813Y311D02*
X1845Y311D01*
X2435Y311D02*
X2441Y311D01*
X2461Y311D02*
X2467Y311D01*
X2487Y311D02*
X2495Y311D01*
X2525Y311D02*
X2531Y311D01*
X2690Y311D02*
X2697Y311D01*
X2708Y311D02*
X2714Y311D01*
X3900Y311D02*
X3907Y311D01*
X0Y310D02*
X7Y310D01*
X846Y310D02*
X852Y310D01*
X865Y310D02*
X872Y310D01*
X896Y310D02*
X902Y310D01*
X974Y310D02*
X980Y310D01*
X1735Y310D02*
X1741Y310D01*
X1761Y310D02*
X1794Y310D01*
X1813Y310D02*
X1844Y310D01*
X2435Y310D02*
X2441Y310D01*
X2461Y310D02*
X2494Y310D01*
X2525Y310D02*
X2531Y310D01*
X2690Y310D02*
X2697Y310D01*
X2708Y310D02*
X2714Y310D01*
X3900Y310D02*
X3907Y310D01*
X0Y309D02*
X7Y309D01*
X846Y309D02*
X852Y309D01*
X865Y309D02*
X872Y309D01*
X896Y309D02*
X902Y309D01*
X974Y309D02*
X980Y309D01*
X1735Y309D02*
X1741Y309D01*
X1761Y309D02*
X1794Y309D01*
X1812Y309D02*
X1844Y309D01*
X2435Y309D02*
X2441Y309D01*
X2461Y309D02*
X2494Y309D01*
X2525Y309D02*
X2531Y309D01*
X2690Y309D02*
X2697Y309D01*
X2708Y309D02*
X2714Y309D01*
X3900Y309D02*
X3907Y309D01*
X0Y308D02*
X7Y308D01*
X846Y308D02*
X852Y308D01*
X866Y308D02*
X873Y308D01*
X896Y308D02*
X902Y308D01*
X974Y308D02*
X980Y308D01*
X1735Y308D02*
X1741Y308D01*
X1761Y308D02*
X1793Y308D01*
X1812Y308D02*
X1843Y308D01*
X2435Y308D02*
X2441Y308D01*
X2461Y308D02*
X2493Y308D01*
X2525Y308D02*
X2531Y308D01*
X2690Y308D02*
X2697Y308D01*
X2708Y308D02*
X2714Y308D01*
X3900Y308D02*
X3907Y308D01*
X0Y307D02*
X7Y307D01*
X846Y307D02*
X852Y307D01*
X866Y307D02*
X873Y307D01*
X896Y307D02*
X902Y307D01*
X974Y307D02*
X980Y307D01*
X1716Y307D02*
X1719Y307D01*
X1735Y307D02*
X1741Y307D01*
X1761Y307D02*
X1792Y307D01*
X1812Y307D02*
X1841Y307D01*
X2416Y307D02*
X2419Y307D01*
X2435Y307D02*
X2441Y307D01*
X2461Y307D02*
X2492Y307D01*
X2525Y307D02*
X2531Y307D01*
X2541Y307D02*
X2543Y307D01*
X2690Y307D02*
X2697Y307D01*
X2708Y307D02*
X2714Y307D01*
X3900Y307D02*
X3907Y307D01*
X0Y306D02*
X7Y306D01*
X846Y306D02*
X852Y306D01*
X867Y306D02*
X874Y306D01*
X896Y306D02*
X902Y306D01*
X974Y306D02*
X980Y306D01*
X1715Y306D02*
X1720Y306D01*
X1735Y306D02*
X1741Y306D01*
X1761Y306D02*
X1791Y306D01*
X1812Y306D02*
X1818Y306D01*
X2415Y306D02*
X2420Y306D01*
X2435Y306D02*
X2441Y306D01*
X2461Y306D02*
X2491Y306D01*
X2525Y306D02*
X2531Y306D01*
X2540Y306D02*
X2545Y306D01*
X2690Y306D02*
X2697Y306D01*
X2708Y306D02*
X2714Y306D01*
X3900Y306D02*
X3907Y306D01*
X0Y305D02*
X7Y305D01*
X846Y305D02*
X852Y305D01*
X867Y305D02*
X875Y305D01*
X896Y305D02*
X902Y305D01*
X974Y305D02*
X980Y305D01*
X1715Y305D02*
X1720Y305D01*
X1735Y305D02*
X1741Y305D01*
X1761Y305D02*
X1790Y305D01*
X1812Y305D02*
X1818Y305D01*
X2415Y305D02*
X2420Y305D01*
X2435Y305D02*
X2441Y305D01*
X2461Y305D02*
X2490Y305D01*
X2525Y305D02*
X2531Y305D01*
X2539Y305D02*
X2545Y305D01*
X2690Y305D02*
X2741Y305D01*
X3900Y305D02*
X3907Y305D01*
X0Y304D02*
X7Y304D01*
X846Y304D02*
X852Y304D01*
X868Y304D02*
X875Y304D01*
X896Y304D02*
X902Y304D01*
X974Y304D02*
X980Y304D01*
X1715Y304D02*
X1721Y304D01*
X1735Y304D02*
X1741Y304D01*
X1761Y304D02*
X1788Y304D01*
X1812Y304D02*
X1818Y304D01*
X2415Y304D02*
X2421Y304D01*
X2435Y304D02*
X2441Y304D01*
X2461Y304D02*
X2488Y304D01*
X2525Y304D02*
X2531Y304D01*
X2539Y304D02*
X2545Y304D01*
X2690Y304D02*
X2743Y304D01*
X3900Y304D02*
X3907Y304D01*
X0Y303D02*
X7Y303D01*
X846Y303D02*
X852Y303D01*
X869Y303D02*
X876Y303D01*
X896Y303D02*
X902Y303D01*
X974Y303D02*
X980Y303D01*
X1715Y303D02*
X1721Y303D01*
X1735Y303D02*
X1741Y303D01*
X1761Y303D02*
X1767Y303D01*
X1812Y303D02*
X1818Y303D01*
X2415Y303D02*
X2421Y303D01*
X2435Y303D02*
X2441Y303D01*
X2461Y303D02*
X2467Y303D01*
X2525Y303D02*
X2531Y303D01*
X2539Y303D02*
X2545Y303D01*
X2690Y303D02*
X2743Y303D01*
X3900Y303D02*
X3907Y303D01*
X0Y302D02*
X7Y302D01*
X846Y302D02*
X852Y302D01*
X869Y302D02*
X876Y302D01*
X896Y302D02*
X902Y302D01*
X974Y302D02*
X980Y302D01*
X1715Y302D02*
X1721Y302D01*
X1735Y302D02*
X1741Y302D01*
X1761Y302D02*
X1767Y302D01*
X1812Y302D02*
X1818Y302D01*
X2415Y302D02*
X2421Y302D01*
X2435Y302D02*
X2441Y302D01*
X2461Y302D02*
X2467Y302D01*
X2525Y302D02*
X2531Y302D01*
X2539Y302D02*
X2545Y302D01*
X2690Y302D02*
X2744Y302D01*
X3900Y302D02*
X3907Y302D01*
X0Y301D02*
X7Y301D01*
X846Y301D02*
X852Y301D01*
X870Y301D02*
X877Y301D01*
X896Y301D02*
X902Y301D01*
X974Y301D02*
X980Y301D01*
X1715Y301D02*
X1721Y301D01*
X1735Y301D02*
X1741Y301D01*
X1761Y301D02*
X1767Y301D01*
X1812Y301D02*
X1818Y301D01*
X2415Y301D02*
X2421Y301D01*
X2435Y301D02*
X2441Y301D01*
X2461Y301D02*
X2467Y301D01*
X2525Y301D02*
X2531Y301D01*
X2539Y301D02*
X2545Y301D01*
X2690Y301D02*
X2744Y301D01*
X3900Y301D02*
X3907Y301D01*
X0Y300D02*
X7Y300D01*
X846Y300D02*
X852Y300D01*
X870Y300D02*
X878Y300D01*
X896Y300D02*
X902Y300D01*
X974Y300D02*
X980Y300D01*
X1715Y300D02*
X1721Y300D01*
X1735Y300D02*
X1741Y300D01*
X1761Y300D02*
X1767Y300D01*
X1812Y300D02*
X1818Y300D01*
X2415Y300D02*
X2421Y300D01*
X2435Y300D02*
X2441Y300D01*
X2461Y300D02*
X2467Y300D01*
X2525Y300D02*
X2531Y300D01*
X2539Y300D02*
X2545Y300D01*
X2690Y300D02*
X2743Y300D01*
X3900Y300D02*
X3907Y300D01*
X0Y299D02*
X7Y299D01*
X846Y299D02*
X852Y299D01*
X871Y299D02*
X878Y299D01*
X896Y299D02*
X928Y299D01*
X948Y299D02*
X980Y299D01*
X1715Y299D02*
X1721Y299D01*
X1735Y299D02*
X1741Y299D01*
X1761Y299D02*
X1767Y299D01*
X1812Y299D02*
X1818Y299D01*
X2415Y299D02*
X2421Y299D01*
X2435Y299D02*
X2441Y299D01*
X2461Y299D02*
X2467Y299D01*
X2525Y299D02*
X2531Y299D01*
X2539Y299D02*
X2545Y299D01*
X2690Y299D02*
X2743Y299D01*
X3900Y299D02*
X3907Y299D01*
X0Y298D02*
X7Y298D01*
X846Y298D02*
X852Y298D01*
X872Y298D02*
X879Y298D01*
X896Y298D02*
X929Y298D01*
X947Y298D02*
X980Y298D01*
X1715Y298D02*
X1721Y298D01*
X1735Y298D02*
X1741Y298D01*
X1761Y298D02*
X1767Y298D01*
X1812Y298D02*
X1818Y298D01*
X2415Y298D02*
X2421Y298D01*
X2435Y298D02*
X2441Y298D01*
X2461Y298D02*
X2467Y298D01*
X2525Y298D02*
X2531Y298D01*
X2539Y298D02*
X2545Y298D01*
X3900Y298D02*
X3907Y298D01*
X0Y297D02*
X7Y297D01*
X846Y297D02*
X852Y297D01*
X872Y297D02*
X879Y297D01*
X896Y297D02*
X929Y297D01*
X946Y297D02*
X979Y297D01*
X1715Y297D02*
X1721Y297D01*
X1735Y297D02*
X1741Y297D01*
X1761Y297D02*
X1767Y297D01*
X1812Y297D02*
X1818Y297D01*
X2415Y297D02*
X2421Y297D01*
X2435Y297D02*
X2441Y297D01*
X2461Y297D02*
X2467Y297D01*
X2525Y297D02*
X2531Y297D01*
X2539Y297D02*
X2545Y297D01*
X3900Y297D02*
X3907Y297D01*
X0Y296D02*
X7Y296D01*
X846Y296D02*
X852Y296D01*
X873Y296D02*
X879Y296D01*
X896Y296D02*
X930Y296D01*
X946Y296D02*
X979Y296D01*
X1715Y296D02*
X1721Y296D01*
X1735Y296D02*
X1741Y296D01*
X1761Y296D02*
X1767Y296D01*
X1812Y296D02*
X1818Y296D01*
X2415Y296D02*
X2421Y296D01*
X2435Y296D02*
X2441Y296D01*
X2461Y296D02*
X2467Y296D01*
X2525Y296D02*
X2531Y296D01*
X2539Y296D02*
X2545Y296D01*
X3900Y296D02*
X3907Y296D01*
X0Y295D02*
X7Y295D01*
X846Y295D02*
X852Y295D01*
X873Y295D02*
X879Y295D01*
X896Y295D02*
X930Y295D01*
X946Y295D02*
X978Y295D01*
X1715Y295D02*
X1721Y295D01*
X1735Y295D02*
X1741Y295D01*
X1761Y295D02*
X1767Y295D01*
X1812Y295D02*
X1818Y295D01*
X2415Y295D02*
X2421Y295D01*
X2435Y295D02*
X2441Y295D01*
X2461Y295D02*
X2467Y295D01*
X2525Y295D02*
X2531Y295D01*
X2539Y295D02*
X2545Y295D01*
X3900Y295D02*
X3907Y295D01*
X0Y294D02*
X7Y294D01*
X846Y294D02*
X851Y294D01*
X874Y294D02*
X879Y294D01*
X896Y294D02*
X929Y294D01*
X947Y294D02*
X977Y294D01*
X1715Y294D02*
X1721Y294D01*
X1735Y294D02*
X1741Y294D01*
X1761Y294D02*
X1767Y294D01*
X1812Y294D02*
X1818Y294D01*
X2415Y294D02*
X2421Y294D01*
X2435Y294D02*
X2441Y294D01*
X2461Y294D02*
X2467Y294D01*
X2525Y294D02*
X2531Y294D01*
X2539Y294D02*
X2545Y294D01*
X3900Y294D02*
X3907Y294D01*
X0Y293D02*
X7Y293D01*
X847Y293D02*
X850Y293D01*
X875Y293D02*
X878Y293D01*
X896Y293D02*
X928Y293D01*
X948Y293D02*
X976Y293D01*
X1715Y293D02*
X1721Y293D01*
X1735Y293D02*
X1741Y293D01*
X1761Y293D02*
X1767Y293D01*
X1812Y293D02*
X1818Y293D01*
X2415Y293D02*
X2421Y293D01*
X2435Y293D02*
X2441Y293D01*
X2461Y293D02*
X2467Y293D01*
X2525Y293D02*
X2531Y293D01*
X2539Y293D02*
X2545Y293D01*
X3900Y293D02*
X3907Y293D01*
X0Y292D02*
X7Y292D01*
X1715Y292D02*
X1721Y292D01*
X1735Y292D02*
X1741Y292D01*
X1761Y292D02*
X1767Y292D01*
X1812Y292D02*
X1818Y292D01*
X2415Y292D02*
X2421Y292D01*
X2435Y292D02*
X2441Y292D01*
X2461Y292D02*
X2467Y292D01*
X2525Y292D02*
X2531Y292D01*
X2539Y292D02*
X2545Y292D01*
X3900Y292D02*
X3907Y292D01*
X0Y291D02*
X7Y291D01*
X1715Y291D02*
X1722Y291D01*
X1734Y291D02*
X1741Y291D01*
X1761Y291D02*
X1767Y291D01*
X1812Y291D02*
X1818Y291D01*
X2415Y291D02*
X2422Y291D01*
X2434Y291D02*
X2441Y291D01*
X2461Y291D02*
X2467Y291D01*
X2525Y291D02*
X2531Y291D01*
X2539Y291D02*
X2545Y291D01*
X3900Y291D02*
X3907Y291D01*
X0Y290D02*
X7Y290D01*
X1715Y290D02*
X1723Y290D01*
X1733Y290D02*
X1741Y290D01*
X1761Y290D02*
X1767Y290D01*
X1812Y290D02*
X1818Y290D01*
X2415Y290D02*
X2423Y290D01*
X2433Y290D02*
X2441Y290D01*
X2461Y290D02*
X2467Y290D01*
X2525Y290D02*
X2532Y290D01*
X2539Y290D02*
X2545Y290D01*
X3900Y290D02*
X3907Y290D01*
X0Y289D02*
X7Y289D01*
X413Y289D02*
X416Y289D01*
X633Y289D02*
X636Y289D01*
X1716Y289D02*
X1740Y289D01*
X1761Y289D02*
X1767Y289D01*
X1812Y289D02*
X1844Y289D01*
X2416Y289D02*
X2440Y289D01*
X2461Y289D02*
X2467Y289D01*
X2513Y289D02*
X2545Y289D01*
X3900Y289D02*
X3907Y289D01*
X0Y288D02*
X7Y288D01*
X411Y288D02*
X416Y288D01*
X633Y288D02*
X638Y288D01*
X1716Y288D02*
X1740Y288D01*
X1761Y288D02*
X1767Y288D01*
X1812Y288D02*
X1845Y288D01*
X2416Y288D02*
X2440Y288D01*
X2461Y288D02*
X2467Y288D01*
X2512Y288D02*
X2545Y288D01*
X3900Y288D02*
X3907Y288D01*
X0Y287D02*
X7Y287D01*
X410Y287D02*
X416Y287D01*
X633Y287D02*
X640Y287D01*
X1717Y287D02*
X1739Y287D01*
X1761Y287D02*
X1767Y287D01*
X1812Y287D02*
X1845Y287D01*
X2417Y287D02*
X2439Y287D01*
X2461Y287D02*
X2467Y287D01*
X2512Y287D02*
X2545Y287D01*
X3900Y287D02*
X3907Y287D01*
X0Y286D02*
X7Y286D01*
X408Y286D02*
X416Y286D01*
X633Y286D02*
X641Y286D01*
X1718Y286D02*
X1738Y286D01*
X1761Y286D02*
X1767Y286D01*
X1812Y286D02*
X1845Y286D01*
X2418Y286D02*
X2438Y286D01*
X2461Y286D02*
X2467Y286D01*
X2512Y286D02*
X2545Y286D01*
X3900Y286D02*
X3907Y286D01*
X0Y285D02*
X7Y285D01*
X407Y285D02*
X416Y285D01*
X634Y285D02*
X642Y285D01*
X1719Y285D02*
X1737Y285D01*
X1762Y285D02*
X1767Y285D01*
X1812Y285D02*
X1845Y285D01*
X2419Y285D02*
X2437Y285D01*
X2462Y285D02*
X2467Y285D01*
X2512Y285D02*
X2545Y285D01*
X3900Y285D02*
X3907Y285D01*
X0Y284D02*
X7Y284D01*
X407Y284D02*
X413Y284D01*
X637Y284D02*
X643Y284D01*
X1720Y284D02*
X1736Y284D01*
X1762Y284D02*
X1767Y284D01*
X1812Y284D02*
X1844Y284D01*
X2420Y284D02*
X2436Y284D01*
X2462Y284D02*
X2466Y284D01*
X2512Y284D02*
X2544Y284D01*
X3900Y284D02*
X3907Y284D01*
X0Y283D02*
X7Y283D01*
X406Y283D02*
X411Y283D01*
X638Y283D02*
X643Y283D01*
X1723Y283D02*
X1733Y283D01*
X1764Y283D02*
X1765Y283D01*
X1812Y283D02*
X1843Y283D01*
X2423Y283D02*
X2433Y283D01*
X2464Y283D02*
X2465Y283D01*
X2514Y283D02*
X2543Y283D01*
X3900Y283D02*
X3907Y283D01*
X0Y282D02*
X7Y282D01*
X406Y282D02*
X410Y282D01*
X639Y282D02*
X644Y282D01*
X3900Y282D02*
X3907Y282D01*
X0Y281D02*
X7Y281D01*
X405Y281D02*
X409Y281D01*
X640Y281D02*
X644Y281D01*
X3900Y281D02*
X3907Y281D01*
X0Y280D02*
X7Y280D01*
X405Y280D02*
X409Y280D01*
X640Y280D02*
X644Y280D01*
X3900Y280D02*
X3907Y280D01*
X0Y279D02*
X7Y279D01*
X405Y279D02*
X409Y279D01*
X641Y279D02*
X645Y279D01*
X3900Y279D02*
X3907Y279D01*
X0Y278D02*
X7Y278D01*
X405Y278D02*
X409Y278D01*
X641Y278D02*
X645Y278D01*
X3900Y278D02*
X3907Y278D01*
X0Y277D02*
X7Y277D01*
X3900Y277D02*
X3907Y277D01*
X0Y276D02*
X7Y276D01*
X3900Y276D02*
X3907Y276D01*
X0Y275D02*
X7Y275D01*
X3900Y275D02*
X3907Y275D01*
X0Y274D02*
X7Y274D01*
X3900Y274D02*
X3907Y274D01*
X0Y273D02*
X7Y273D01*
X3900Y273D02*
X3907Y273D01*
X0Y272D02*
X7Y272D01*
X3900Y272D02*
X3907Y272D01*
X0Y271D02*
X7Y271D01*
X3900Y271D02*
X3907Y271D01*
X0Y270D02*
X7Y270D01*
X3900Y270D02*
X3907Y270D01*
X0Y269D02*
X7Y269D01*
X3900Y269D02*
X3907Y269D01*
X0Y268D02*
X7Y268D01*
X3900Y268D02*
X3907Y268D01*
X0Y267D02*
X7Y267D01*
X3900Y267D02*
X3907Y267D01*
X0Y266D02*
X7Y266D01*
X3900Y266D02*
X3907Y266D01*
X0Y265D02*
X7Y265D01*
X3900Y265D02*
X3907Y265D01*
X0Y264D02*
X7Y264D01*
X3900Y264D02*
X3907Y264D01*
X0Y263D02*
X7Y263D01*
X3900Y263D02*
X3907Y263D01*
X0Y262D02*
X7Y262D01*
X3900Y262D02*
X3907Y262D01*
X0Y261D02*
X7Y261D01*
X3900Y261D02*
X3907Y261D01*
X0Y260D02*
X7Y260D01*
X3900Y260D02*
X3907Y260D01*
X0Y259D02*
X7Y259D01*
X3900Y259D02*
X3907Y259D01*
X0Y258D02*
X7Y258D01*
X3900Y258D02*
X3907Y258D01*
X0Y257D02*
X7Y257D01*
X3900Y257D02*
X3907Y257D01*
X0Y256D02*
X7Y256D01*
X3900Y256D02*
X3907Y256D01*
X0Y255D02*
X7Y255D01*
X3900Y255D02*
X3907Y255D01*
X0Y254D02*
X7Y254D01*
X3900Y254D02*
X3907Y254D01*
X0Y253D02*
X7Y253D01*
X3900Y253D02*
X3907Y253D01*
X0Y252D02*
X7Y252D01*
X3900Y252D02*
X3907Y252D01*
X0Y251D02*
X7Y251D01*
X3900Y251D02*
X3907Y251D01*
X0Y250D02*
X7Y250D01*
X3900Y250D02*
X3907Y250D01*
X0Y249D02*
X7Y249D01*
X3900Y249D02*
X3907Y249D01*
X0Y248D02*
X7Y248D01*
X3900Y248D02*
X3907Y248D01*
X0Y247D02*
X7Y247D01*
X3900Y247D02*
X3907Y247D01*
X0Y246D02*
X7Y246D01*
X3900Y246D02*
X3907Y246D01*
X0Y245D02*
X7Y245D01*
X3900Y245D02*
X3907Y245D01*
X0Y244D02*
X7Y244D01*
X3900Y244D02*
X3907Y244D01*
X0Y243D02*
X7Y243D01*
X3900Y243D02*
X3907Y243D01*
X0Y242D02*
X7Y242D01*
X3900Y242D02*
X3907Y242D01*
X0Y241D02*
X7Y241D01*
X3900Y241D02*
X3907Y241D01*
X0Y240D02*
X7Y240D01*
X3900Y240D02*
X3907Y240D01*
X0Y239D02*
X7Y239D01*
X297Y239D02*
X301Y239D01*
X3900Y239D02*
X3907Y239D01*
X0Y238D02*
X7Y238D01*
X297Y238D02*
X302Y238D01*
X3900Y238D02*
X3907Y238D01*
X0Y237D02*
X7Y237D01*
X296Y237D02*
X302Y237D01*
X3900Y237D02*
X3907Y237D01*
X0Y236D02*
X7Y236D01*
X296Y236D02*
X302Y236D01*
X3900Y236D02*
X3907Y236D01*
X0Y235D02*
X7Y235D01*
X296Y235D02*
X302Y235D01*
X3900Y235D02*
X3907Y235D01*
X0Y234D02*
X7Y234D01*
X296Y234D02*
X302Y234D01*
X3900Y234D02*
X3907Y234D01*
X0Y233D02*
X7Y233D01*
X296Y233D02*
X302Y233D01*
X3900Y233D02*
X3907Y233D01*
X0Y232D02*
X7Y232D01*
X296Y232D02*
X302Y232D01*
X3900Y232D02*
X3907Y232D01*
X0Y231D02*
X7Y231D01*
X296Y231D02*
X302Y231D01*
X3900Y231D02*
X3907Y231D01*
X0Y230D02*
X7Y230D01*
X296Y230D02*
X302Y230D01*
X3900Y230D02*
X3907Y230D01*
X0Y229D02*
X7Y229D01*
X296Y229D02*
X302Y229D01*
X3900Y229D02*
X3907Y229D01*
X0Y228D02*
X7Y228D01*
X91Y228D02*
X91Y228D01*
X105Y228D02*
X113Y228D01*
X151Y228D02*
X160Y228D01*
X198Y228D02*
X213Y228D01*
X251Y228D02*
X261Y228D01*
X292Y228D02*
X316Y228D01*
X3900Y228D02*
X3907Y228D01*
X0Y227D02*
X7Y227D01*
X90Y227D02*
X93Y227D01*
X103Y227D02*
X116Y227D01*
X147Y227D02*
X164Y227D01*
X194Y227D02*
X217Y227D01*
X247Y227D02*
X264Y227D01*
X290Y227D02*
X318Y227D01*
X3900Y227D02*
X3907Y227D01*
X0Y226D02*
X7Y226D01*
X89Y226D02*
X94Y226D01*
X102Y226D02*
X118Y226D01*
X145Y226D02*
X165Y226D01*
X193Y226D02*
X219Y226D01*
X246Y226D02*
X266Y226D01*
X290Y226D02*
X319Y226D01*
X3900Y226D02*
X3907Y226D01*
X0Y225D02*
X7Y225D01*
X89Y225D02*
X94Y225D01*
X101Y225D02*
X119Y225D01*
X144Y225D02*
X167Y225D01*
X192Y225D02*
X220Y225D01*
X245Y225D02*
X267Y225D01*
X289Y225D02*
X319Y225D01*
X3900Y225D02*
X3907Y225D01*
X0Y224D02*
X7Y224D01*
X88Y224D02*
X95Y224D01*
X100Y224D02*
X120Y224D01*
X143Y224D02*
X168Y224D01*
X191Y224D02*
X221Y224D01*
X243Y224D02*
X268Y224D01*
X289Y224D02*
X319Y224D01*
X3900Y224D02*
X3907Y224D01*
X0Y223D02*
X7Y223D01*
X88Y223D02*
X95Y223D01*
X99Y223D02*
X121Y223D01*
X142Y223D02*
X169Y223D01*
X191Y223D02*
X221Y223D01*
X242Y223D02*
X269Y223D01*
X290Y223D02*
X319Y223D01*
X3900Y223D02*
X3907Y223D01*
X0Y222D02*
X7Y222D01*
X88Y222D02*
X95Y222D01*
X97Y222D02*
X121Y222D01*
X141Y222D02*
X170Y222D01*
X190Y222D02*
X222Y222D01*
X241Y222D02*
X270Y222D01*
X290Y222D02*
X318Y222D01*
X3900Y222D02*
X3907Y222D01*
X0Y221D02*
X7Y221D01*
X88Y221D02*
X106Y221D01*
X113Y221D02*
X121Y221D01*
X140Y221D02*
X150Y221D01*
X160Y221D02*
X171Y221D01*
X190Y221D02*
X198Y221D01*
X214Y221D02*
X222Y221D01*
X241Y221D02*
X251Y221D01*
X261Y221D02*
X271Y221D01*
X296Y221D02*
X303Y221D01*
X3900Y221D02*
X3907Y221D01*
X0Y220D02*
X7Y220D01*
X88Y220D02*
X105Y220D01*
X115Y220D02*
X122Y220D01*
X140Y220D02*
X148Y220D01*
X163Y220D02*
X171Y220D01*
X190Y220D02*
X196Y220D01*
X216Y220D02*
X221Y220D01*
X240Y220D02*
X248Y220D01*
X263Y220D02*
X272Y220D01*
X296Y220D02*
X302Y220D01*
X3900Y220D02*
X3907Y220D01*
X0Y219D02*
X7Y219D01*
X88Y219D02*
X104Y219D01*
X116Y219D02*
X122Y219D01*
X139Y219D02*
X147Y219D01*
X164Y219D02*
X172Y219D01*
X190Y219D02*
X196Y219D01*
X217Y219D02*
X221Y219D01*
X240Y219D02*
X247Y219D01*
X265Y219D02*
X272Y219D01*
X296Y219D02*
X302Y219D01*
X3900Y219D02*
X3907Y219D01*
X0Y218D02*
X7Y218D01*
X88Y218D02*
X103Y218D01*
X116Y218D02*
X122Y218D01*
X139Y218D02*
X146Y218D01*
X165Y218D02*
X172Y218D01*
X190Y218D02*
X196Y218D01*
X239Y218D02*
X246Y218D01*
X266Y218D02*
X272Y218D01*
X296Y218D02*
X302Y218D01*
X3900Y218D02*
X3907Y218D01*
X0Y217D02*
X7Y217D01*
X88Y217D02*
X101Y217D01*
X116Y217D02*
X122Y217D01*
X139Y217D02*
X145Y217D01*
X166Y217D02*
X172Y217D01*
X190Y217D02*
X198Y217D01*
X239Y217D02*
X245Y217D01*
X266Y217D02*
X273Y217D01*
X296Y217D02*
X302Y217D01*
X3900Y217D02*
X3907Y217D01*
X0Y216D02*
X7Y216D01*
X88Y216D02*
X100Y216D01*
X116Y216D02*
X122Y216D01*
X139Y216D02*
X145Y216D01*
X166Y216D02*
X172Y216D01*
X190Y216D02*
X200Y216D01*
X239Y216D02*
X245Y216D01*
X267Y216D02*
X273Y216D01*
X296Y216D02*
X302Y216D01*
X3900Y216D02*
X3907Y216D01*
X0Y215D02*
X7Y215D01*
X88Y215D02*
X99Y215D01*
X116Y215D02*
X122Y215D01*
X139Y215D02*
X145Y215D01*
X166Y215D02*
X172Y215D01*
X191Y215D02*
X202Y215D01*
X239Y215D02*
X245Y215D01*
X267Y215D02*
X273Y215D01*
X296Y215D02*
X302Y215D01*
X3900Y215D02*
X3907Y215D01*
X0Y214D02*
X7Y214D01*
X88Y214D02*
X98Y214D01*
X116Y214D02*
X122Y214D01*
X139Y214D02*
X145Y214D01*
X166Y214D02*
X172Y214D01*
X191Y214D02*
X205Y214D01*
X239Y214D02*
X245Y214D01*
X267Y214D02*
X273Y214D01*
X296Y214D02*
X302Y214D01*
X3900Y214D02*
X3907Y214D01*
X0Y213D02*
X7Y213D01*
X88Y213D02*
X97Y213D01*
X117Y213D02*
X121Y213D01*
X139Y213D02*
X145Y213D01*
X166Y213D02*
X172Y213D01*
X192Y213D02*
X207Y213D01*
X239Y213D02*
X245Y213D01*
X267Y213D02*
X273Y213D01*
X296Y213D02*
X302Y213D01*
X3900Y213D02*
X3907Y213D01*
X0Y212D02*
X7Y212D01*
X88Y212D02*
X96Y212D01*
X139Y212D02*
X145Y212D01*
X166Y212D02*
X172Y212D01*
X193Y212D02*
X209Y212D01*
X239Y212D02*
X245Y212D01*
X267Y212D02*
X273Y212D01*
X296Y212D02*
X302Y212D01*
X3900Y212D02*
X3907Y212D01*
X0Y211D02*
X7Y211D01*
X88Y211D02*
X95Y211D01*
X139Y211D02*
X145Y211D01*
X166Y211D02*
X172Y211D01*
X195Y211D02*
X211Y211D01*
X239Y211D02*
X245Y211D01*
X267Y211D02*
X273Y211D01*
X296Y211D02*
X302Y211D01*
X3900Y211D02*
X3907Y211D01*
X0Y210D02*
X7Y210D01*
X88Y210D02*
X95Y210D01*
X139Y210D02*
X172Y210D01*
X197Y210D02*
X214Y210D01*
X239Y210D02*
X273Y210D01*
X296Y210D02*
X302Y210D01*
X3900Y210D02*
X3907Y210D01*
X0Y209D02*
X7Y209D01*
X88Y209D02*
X95Y209D01*
X139Y209D02*
X172Y209D01*
X200Y209D02*
X216Y209D01*
X239Y209D02*
X273Y209D01*
X296Y209D02*
X302Y209D01*
X3900Y209D02*
X3907Y209D01*
X0Y208D02*
X7Y208D01*
X88Y208D02*
X95Y208D01*
X139Y208D02*
X172Y208D01*
X202Y208D02*
X218Y208D01*
X239Y208D02*
X273Y208D01*
X296Y208D02*
X302Y208D01*
X3900Y208D02*
X3907Y208D01*
X0Y207D02*
X7Y207D01*
X88Y207D02*
X95Y207D01*
X139Y207D02*
X172Y207D01*
X204Y207D02*
X219Y207D01*
X239Y207D02*
X273Y207D01*
X296Y207D02*
X302Y207D01*
X3900Y207D02*
X3907Y207D01*
X0Y206D02*
X7Y206D01*
X88Y206D02*
X95Y206D01*
X139Y206D02*
X172Y206D01*
X206Y206D02*
X220Y206D01*
X239Y206D02*
X273Y206D01*
X296Y206D02*
X302Y206D01*
X3900Y206D02*
X3907Y206D01*
X0Y205D02*
X7Y205D01*
X88Y205D02*
X95Y205D01*
X139Y205D02*
X172Y205D01*
X209Y205D02*
X221Y205D01*
X239Y205D02*
X272Y205D01*
X296Y205D02*
X302Y205D01*
X3900Y205D02*
X3907Y205D01*
X0Y204D02*
X7Y204D01*
X88Y204D02*
X95Y204D01*
X139Y204D02*
X171Y204D01*
X211Y204D02*
X221Y204D01*
X239Y204D02*
X271Y204D01*
X296Y204D02*
X302Y204D01*
X3900Y204D02*
X3907Y204D01*
X0Y203D02*
X7Y203D01*
X88Y203D02*
X95Y203D01*
X139Y203D02*
X145Y203D01*
X213Y203D02*
X222Y203D01*
X239Y203D02*
X245Y203D01*
X296Y203D02*
X302Y203D01*
X3900Y203D02*
X3907Y203D01*
X0Y202D02*
X7Y202D01*
X88Y202D02*
X95Y202D01*
X139Y202D02*
X145Y202D01*
X215Y202D02*
X222Y202D01*
X239Y202D02*
X245Y202D01*
X296Y202D02*
X302Y202D01*
X3900Y202D02*
X3907Y202D01*
X0Y201D02*
X7Y201D01*
X88Y201D02*
X95Y201D01*
X139Y201D02*
X145Y201D01*
X216Y201D02*
X222Y201D01*
X239Y201D02*
X245Y201D01*
X296Y201D02*
X302Y201D01*
X319Y201D02*
X321Y201D01*
X3900Y201D02*
X3907Y201D01*
X0Y200D02*
X7Y200D01*
X88Y200D02*
X95Y200D01*
X139Y200D02*
X145Y200D01*
X216Y200D02*
X222Y200D01*
X239Y200D02*
X245Y200D01*
X296Y200D02*
X302Y200D01*
X318Y200D02*
X322Y200D01*
X3900Y200D02*
X3907Y200D01*
X0Y199D02*
X7Y199D01*
X88Y199D02*
X95Y199D01*
X139Y199D02*
X145Y199D01*
X216Y199D02*
X222Y199D01*
X239Y199D02*
X246Y199D01*
X296Y199D02*
X302Y199D01*
X317Y199D02*
X323Y199D01*
X3900Y199D02*
X3907Y199D01*
X0Y198D02*
X7Y198D01*
X88Y198D02*
X95Y198D01*
X139Y198D02*
X146Y198D01*
X190Y198D02*
X193Y198D01*
X216Y198D02*
X222Y198D01*
X240Y198D02*
X247Y198D01*
X296Y198D02*
X302Y198D01*
X317Y198D02*
X323Y198D01*
X3900Y198D02*
X3907Y198D01*
X0Y197D02*
X7Y197D01*
X88Y197D02*
X95Y197D01*
X139Y197D02*
X148Y197D01*
X189Y197D02*
X195Y197D01*
X215Y197D02*
X222Y197D01*
X240Y197D02*
X248Y197D01*
X296Y197D02*
X303Y197D01*
X316Y197D02*
X323Y197D01*
X3900Y197D02*
X3907Y197D01*
X0Y196D02*
X7Y196D01*
X88Y196D02*
X95Y196D01*
X140Y196D02*
X149Y196D01*
X189Y196D02*
X196Y196D01*
X214Y196D02*
X222Y196D01*
X240Y196D02*
X250Y196D01*
X297Y196D02*
X304Y196D01*
X315Y196D02*
X322Y196D01*
X3900Y196D02*
X3907Y196D01*
X0Y195D02*
X7Y195D01*
X88Y195D02*
X95Y195D01*
X141Y195D02*
X171Y195D01*
X189Y195D02*
X222Y195D01*
X241Y195D02*
X271Y195D01*
X297Y195D02*
X322Y195D01*
X3900Y195D02*
X3907Y195D01*
X0Y194D02*
X7Y194D01*
X88Y194D02*
X95Y194D01*
X141Y194D02*
X172Y194D01*
X189Y194D02*
X221Y194D01*
X242Y194D02*
X272Y194D01*
X297Y194D02*
X322Y194D01*
X3900Y194D02*
X3907Y194D01*
X0Y193D02*
X7Y193D01*
X88Y193D02*
X95Y193D01*
X143Y193D02*
X172Y193D01*
X190Y193D02*
X220Y193D01*
X243Y193D02*
X273Y193D01*
X298Y193D02*
X321Y193D01*
X3900Y193D02*
X3907Y193D01*
X0Y192D02*
X7Y192D01*
X88Y192D02*
X94Y192D01*
X144Y192D02*
X172Y192D01*
X191Y192D02*
X219Y192D01*
X244Y192D02*
X273Y192D01*
X299Y192D02*
X320Y192D01*
X3900Y192D02*
X3907Y192D01*
X0Y191D02*
X7Y191D01*
X89Y191D02*
X94Y191D01*
X145Y191D02*
X172Y191D01*
X192Y191D02*
X218Y191D01*
X245Y191D02*
X272Y191D01*
X300Y191D02*
X319Y191D01*
X3900Y191D02*
X3907Y191D01*
X0Y190D02*
X7Y190D01*
X89Y190D02*
X94Y190D01*
X146Y190D02*
X172Y190D01*
X194Y190D02*
X217Y190D01*
X247Y190D02*
X272Y190D01*
X301Y190D02*
X318Y190D01*
X3900Y190D02*
X3907Y190D01*
X0Y189D02*
X7Y189D01*
X90Y189D02*
X93Y189D01*
X149Y189D02*
X170Y189D01*
X196Y189D02*
X215Y189D01*
X249Y189D02*
X271Y189D01*
X304Y189D02*
X315Y189D01*
X3900Y189D02*
X3907Y189D01*
X0Y188D02*
X7Y188D01*
X3900Y188D02*
X3907Y188D01*
X0Y187D02*
X7Y187D01*
X3900Y187D02*
X3907Y187D01*
X0Y186D02*
X7Y186D01*
X3900Y186D02*
X3907Y186D01*
X0Y185D02*
X7Y185D01*
X3900Y185D02*
X3907Y185D01*
X0Y184D02*
X7Y184D01*
X3900Y184D02*
X3907Y184D01*
X0Y183D02*
X7Y183D01*
X3900Y183D02*
X3907Y183D01*
X0Y182D02*
X7Y182D01*
X3900Y182D02*
X3907Y182D01*
X0Y181D02*
X7Y181D01*
X3900Y181D02*
X3907Y181D01*
X0Y180D02*
X7Y180D01*
X3900Y180D02*
X3907Y180D01*
X0Y179D02*
X7Y179D01*
X3900Y179D02*
X3907Y179D01*
X0Y178D02*
X7Y178D01*
X3900Y178D02*
X3907Y178D01*
X0Y177D02*
X7Y177D01*
X3900Y177D02*
X3907Y177D01*
X0Y176D02*
X7Y176D01*
X3900Y176D02*
X3907Y176D01*
X0Y175D02*
X7Y175D01*
X3900Y175D02*
X3907Y175D01*
X0Y174D02*
X7Y174D01*
X3900Y174D02*
X3907Y174D01*
X0Y173D02*
X7Y173D01*
X3900Y173D02*
X3907Y173D01*
X0Y172D02*
X7Y172D01*
X3900Y172D02*
X3907Y172D01*
X0Y171D02*
X7Y171D01*
X3900Y171D02*
X3907Y171D01*
X0Y170D02*
X7Y170D01*
X3900Y170D02*
X3907Y170D01*
X0Y169D02*
X7Y169D01*
X3900Y169D02*
X3907Y169D01*
X0Y168D02*
X7Y168D01*
X3900Y168D02*
X3907Y168D01*
X0Y167D02*
X7Y167D01*
X3900Y167D02*
X3907Y167D01*
X0Y166D02*
X7Y166D01*
X3900Y166D02*
X3907Y166D01*
X0Y165D02*
X7Y165D01*
X3900Y165D02*
X3907Y165D01*
X0Y164D02*
X7Y164D01*
X3900Y164D02*
X3907Y164D01*
X0Y163D02*
X7Y163D01*
X3900Y163D02*
X3907Y163D01*
X0Y162D02*
X7Y162D01*
X3900Y162D02*
X3907Y162D01*
X0Y161D02*
X7Y161D01*
X3900Y161D02*
X3907Y161D01*
X0Y160D02*
X7Y160D01*
X3900Y160D02*
X3907Y160D01*
X0Y159D02*
X7Y159D01*
X405Y159D02*
X408Y159D01*
X641Y159D02*
X644Y159D01*
X3900Y159D02*
X3907Y159D01*
X0Y158D02*
X7Y158D01*
X405Y158D02*
X409Y158D01*
X640Y158D02*
X645Y158D01*
X3900Y158D02*
X3907Y158D01*
X0Y157D02*
X7Y157D01*
X405Y157D02*
X409Y157D01*
X640Y157D02*
X644Y157D01*
X3900Y157D02*
X3907Y157D01*
X0Y156D02*
X7Y156D01*
X405Y156D02*
X409Y156D01*
X639Y156D02*
X644Y156D01*
X3900Y156D02*
X3907Y156D01*
X0Y155D02*
X7Y155D01*
X405Y155D02*
X410Y155D01*
X639Y155D02*
X643Y155D01*
X3363Y155D02*
X3394Y155D01*
X3413Y155D02*
X3421Y155D01*
X3439Y155D02*
X3446Y155D01*
X3465Y155D02*
X3467Y155D01*
X3493Y155D02*
X3495Y155D01*
X3515Y155D02*
X3531Y155D01*
X3566Y155D02*
X3583Y155D01*
X3616Y155D02*
X3647Y155D01*
X3900Y155D02*
X3907Y155D01*
X0Y154D02*
X7Y154D01*
X406Y154D02*
X411Y154D01*
X638Y154D02*
X643Y154D01*
X3363Y154D02*
X3395Y154D01*
X3413Y154D02*
X3422Y154D01*
X3438Y154D02*
X3447Y154D01*
X3464Y154D02*
X3468Y154D01*
X3491Y154D02*
X3496Y154D01*
X3514Y154D02*
X3534Y154D01*
X3564Y154D02*
X3583Y154D01*
X3615Y154D02*
X3647Y154D01*
X3900Y154D02*
X3907Y154D01*
X0Y153D02*
X7Y153D01*
X406Y153D02*
X412Y153D01*
X636Y153D02*
X642Y153D01*
X3363Y153D02*
X3396Y153D01*
X3413Y153D02*
X3422Y153D01*
X3437Y153D02*
X3447Y153D01*
X3463Y153D02*
X3469Y153D01*
X3491Y153D02*
X3496Y153D01*
X3514Y153D02*
X3535Y153D01*
X3564Y153D02*
X3583Y153D01*
X3614Y153D02*
X3647Y153D01*
X3900Y153D02*
X3907Y153D01*
X0Y152D02*
X7Y152D01*
X407Y152D02*
X415Y152D01*
X634Y152D02*
X641Y152D01*
X3363Y152D02*
X3396Y152D01*
X3413Y152D02*
X3423Y152D01*
X3436Y152D02*
X3447Y152D01*
X3463Y152D02*
X3469Y152D01*
X3491Y152D02*
X3497Y152D01*
X3513Y152D02*
X3536Y152D01*
X3564Y152D02*
X3583Y152D01*
X3614Y152D02*
X3647Y152D01*
X3900Y152D02*
X3907Y152D01*
X0Y151D02*
X7Y151D01*
X408Y151D02*
X416Y151D01*
X630Y151D02*
X640Y151D01*
X3363Y151D02*
X3396Y151D01*
X3413Y151D02*
X3424Y151D01*
X3436Y151D02*
X3447Y151D01*
X3463Y151D02*
X3469Y151D01*
X3491Y151D02*
X3497Y151D01*
X3513Y151D02*
X3537Y151D01*
X3564Y151D02*
X3583Y151D01*
X3614Y151D02*
X3647Y151D01*
X3900Y151D02*
X3907Y151D01*
X0Y150D02*
X7Y150D01*
X409Y150D02*
X416Y150D01*
X630Y150D02*
X639Y150D01*
X3363Y150D02*
X3396Y150D01*
X3413Y150D02*
X3424Y150D01*
X3435Y150D02*
X3447Y150D01*
X3463Y150D02*
X3469Y150D01*
X3491Y150D02*
X3497Y150D01*
X3514Y150D02*
X3538Y150D01*
X3564Y150D02*
X3583Y150D01*
X3614Y150D02*
X3647Y150D01*
X3900Y150D02*
X3907Y150D01*
X0Y149D02*
X7Y149D01*
X410Y149D02*
X416Y149D01*
X629Y149D02*
X638Y149D01*
X3363Y149D02*
X3395Y149D01*
X3413Y149D02*
X3425Y149D01*
X3434Y149D02*
X3447Y149D01*
X3463Y149D02*
X3469Y149D01*
X3491Y149D02*
X3497Y149D01*
X3515Y149D02*
X3538Y149D01*
X3565Y149D02*
X3583Y149D01*
X3614Y149D02*
X3647Y149D01*
X3900Y149D02*
X3907Y149D01*
X0Y148D02*
X7Y148D01*
X412Y148D02*
X416Y148D01*
X629Y148D02*
X636Y148D01*
X3363Y148D02*
X3369Y148D01*
X3413Y148D02*
X3426Y148D01*
X3434Y148D02*
X3447Y148D01*
X3463Y148D02*
X3469Y148D01*
X3491Y148D02*
X3497Y148D01*
X3520Y148D02*
X3526Y148D01*
X3531Y148D02*
X3539Y148D01*
X3577Y148D02*
X3583Y148D01*
X3614Y148D02*
X3620Y148D01*
X3641Y148D02*
X3647Y148D01*
X3900Y148D02*
X3907Y148D01*
X0Y147D02*
X7Y147D01*
X416Y147D02*
X416Y147D01*
X630Y147D02*
X632Y147D01*
X3363Y147D02*
X3369Y147D01*
X3413Y147D02*
X3427Y147D01*
X3433Y147D02*
X3447Y147D01*
X3463Y147D02*
X3469Y147D01*
X3491Y147D02*
X3497Y147D01*
X3520Y147D02*
X3526Y147D01*
X3532Y147D02*
X3539Y147D01*
X3577Y147D02*
X3583Y147D01*
X3614Y147D02*
X3619Y147D01*
X3641Y147D02*
X3647Y147D01*
X3900Y147D02*
X3907Y147D01*
X0Y146D02*
X7Y146D01*
X3363Y146D02*
X3369Y146D01*
X3413Y146D02*
X3427Y146D01*
X3432Y146D02*
X3447Y146D01*
X3463Y146D02*
X3469Y146D01*
X3491Y146D02*
X3497Y146D01*
X3520Y146D02*
X3526Y146D01*
X3533Y146D02*
X3540Y146D01*
X3577Y146D02*
X3583Y146D01*
X3615Y146D02*
X3618Y146D01*
X3641Y146D02*
X3647Y146D01*
X3900Y146D02*
X3907Y146D01*
X0Y145D02*
X7Y145D01*
X3363Y145D02*
X3369Y145D01*
X3413Y145D02*
X3428Y145D01*
X3431Y145D02*
X3447Y145D01*
X3463Y145D02*
X3469Y145D01*
X3491Y145D02*
X3497Y145D01*
X3520Y145D02*
X3526Y145D01*
X3533Y145D02*
X3540Y145D01*
X3577Y145D02*
X3583Y145D01*
X3641Y145D02*
X3647Y145D01*
X3900Y145D02*
X3907Y145D01*
X0Y144D02*
X7Y144D01*
X3363Y144D02*
X3369Y144D01*
X3413Y144D02*
X3419Y144D01*
X3421Y144D02*
X3429Y144D01*
X3431Y144D02*
X3438Y144D01*
X3440Y144D02*
X3447Y144D01*
X3463Y144D02*
X3469Y144D01*
X3491Y144D02*
X3497Y144D01*
X3520Y144D02*
X3526Y144D01*
X3534Y144D02*
X3541Y144D01*
X3577Y144D02*
X3583Y144D01*
X3641Y144D02*
X3647Y144D01*
X3900Y144D02*
X3907Y144D01*
X0Y143D02*
X7Y143D01*
X3363Y143D02*
X3369Y143D01*
X3413Y143D02*
X3419Y143D01*
X3422Y143D02*
X3438Y143D01*
X3440Y143D02*
X3447Y143D01*
X3463Y143D02*
X3469Y143D01*
X3491Y143D02*
X3497Y143D01*
X3520Y143D02*
X3526Y143D01*
X3534Y143D02*
X3541Y143D01*
X3577Y143D02*
X3583Y143D01*
X3641Y143D02*
X3647Y143D01*
X3900Y143D02*
X3907Y143D01*
X0Y142D02*
X7Y142D01*
X3363Y142D02*
X3369Y142D01*
X3413Y142D02*
X3419Y142D01*
X3422Y142D02*
X3437Y142D01*
X3440Y142D02*
X3447Y142D01*
X3463Y142D02*
X3469Y142D01*
X3491Y142D02*
X3497Y142D01*
X3520Y142D02*
X3526Y142D01*
X3535Y142D02*
X3542Y142D01*
X3577Y142D02*
X3583Y142D01*
X3641Y142D02*
X3647Y142D01*
X3900Y142D02*
X3907Y142D01*
X0Y141D02*
X7Y141D01*
X3363Y141D02*
X3369Y141D01*
X3413Y141D02*
X3419Y141D01*
X3423Y141D02*
X3436Y141D01*
X3440Y141D02*
X3447Y141D01*
X3463Y141D02*
X3469Y141D01*
X3491Y141D02*
X3497Y141D01*
X3520Y141D02*
X3526Y141D01*
X3535Y141D02*
X3542Y141D01*
X3577Y141D02*
X3583Y141D01*
X3641Y141D02*
X3647Y141D01*
X3900Y141D02*
X3907Y141D01*
X0Y140D02*
X7Y140D01*
X3363Y140D02*
X3369Y140D01*
X3413Y140D02*
X3419Y140D01*
X3424Y140D02*
X3436Y140D01*
X3440Y140D02*
X3447Y140D01*
X3463Y140D02*
X3469Y140D01*
X3491Y140D02*
X3497Y140D01*
X3520Y140D02*
X3526Y140D01*
X3536Y140D02*
X3543Y140D01*
X3577Y140D02*
X3583Y140D01*
X3641Y140D02*
X3647Y140D01*
X3900Y140D02*
X3907Y140D01*
X0Y139D02*
X7Y139D01*
X3363Y139D02*
X3369Y139D01*
X3413Y139D02*
X3419Y139D01*
X3425Y139D02*
X3435Y139D01*
X3440Y139D02*
X3447Y139D01*
X3463Y139D02*
X3469Y139D01*
X3491Y139D02*
X3497Y139D01*
X3520Y139D02*
X3526Y139D01*
X3537Y139D02*
X3543Y139D01*
X3577Y139D02*
X3583Y139D01*
X3641Y139D02*
X3647Y139D01*
X3900Y139D02*
X3907Y139D01*
X0Y138D02*
X7Y138D01*
X3363Y138D02*
X3369Y138D01*
X3413Y138D02*
X3419Y138D01*
X3425Y138D02*
X3434Y138D01*
X3440Y138D02*
X3447Y138D01*
X3463Y138D02*
X3469Y138D01*
X3491Y138D02*
X3497Y138D01*
X3520Y138D02*
X3526Y138D01*
X3537Y138D02*
X3544Y138D01*
X3577Y138D02*
[truncated: 15,658 more chars]
