# Supplementary material for: An Open-Source 3D-Printable Platform for Testing Head-Fixed Cognitive Flexibility in Rodents
Source: eNeuro. 2025 Jan 24;12(1):ENEURO.0364-24.2024. doi: 10.1523/ENEURO.0364-24.2024 (PMC11875048; doi:10.1523/ENEURO.0364-24.2024)
Supplement: FlexRig Repository — Download FlexRig Repository, ZIP file. [file eneuro-12-ENEURO.0364-24.2024-s003.zip › FlexRig-main/README.md]

# FlexRig
![alt text](https://github.com/spellmanlab/FlexRig/blob/main/Figure-Treadmill-BOM-HLR%20(Silhouette%20per%20object)%20%2B%20Shadows.svg)

FlexRig is an open-source platform for head-fixed mouse behavior. Originally designed to run an attentional set-shifting task, it can be used for a wide range of water reward-based tasks involving auditory, whisker somatosensory, and/or olfactory stimuli.

To start using FlexRig:
1. Download the repository
2. Gather the components from the parts list. This includes url-links to commercially available items, 3D-printable .stl files, CNC-machinable files, and printable PCB board design 
4. Assemble the rig, following the illustrated assembly guide
5. Install the Arduino function library
