# Supplementary material for: An Open-Source 3D-Printable Platform for Testing Head-Fixed Cognitive Flexibility in Rodents
Source: eNeuro. 2025 Jan 24;12(1):ENEURO.0364-24.2024. doi: 10.1523/ENEURO.0364-24.2024 (PMC11875048; doi:10.1523/ENEURO.0364-24.2024)
Supplement: FlexRig Repository — Download FlexRig Repository, ZIP file. [file eneuro-12-ENEURO.0364-24.2024-s003.zip › FlexRig-main/RigParts.xlsx]

## Sheet: Sheet1
part #	component	item description	#	usage notes	part ID	supplier	link
P1	base + head restraint	6"x6" breadboard	1	platform for all components	MB6	Thorlabs	https://www.thorlabs.com/thorproduct.cfm?partnumber=MB6
P2		3" x 1/2" posts	2	supports head plates	TR3	Thorlabs	https://www.thorlabs.com/thorproduct.cfm?partnumber=TR3
P3		adhesive teflon sheet, Teflon (PTFE) sheets, various sizes, 0.03" (1/32") thick, with 3M 300LSE industrial-strength self-adhesive backing [TEFLON-3M-all]	1	covers the base, makes for easier cleanup	3M	3M	https://www.amazon.com/Teflon-industrial-strength-self-adhesive-backing-TEFLON12x12-3M/dp/B00CM06JAG/ref=sr_1_4?dchild=1&keywords=soles2dance&qid=1633559667&sr=8-4
P4		Adapter with Internal 4-40 Threads and External 1/4"-20 Threads	2	mounting arduino to base	AE4E25E	Thorlabs	https://www.thorlabs.com/thorproduct.cfm?partnumber=AE4E25E#ad-image-0
P5		1/4"-20 set screw, length 0.5"	1	slotting treadmill front	91375A537	McMaster-Carr	https://www.mcmaster.com/91375A537/
P6		1/4"-20 cap screw, length 0.5-1"	3	slott treadmill, rear, fastening air/water holder to base	92220A183	McMaster-Carr	https://www.mcmaster.com/92220A183/
P7		button-head screw	1	hold Arudino case to base	92949A110	McMaster-Carr	https://www.mcmaster.com/92949A110/
P8		4-40 cap screw, 1" length	1	hold Arduino to case and base	91251A110	McMaster-Carr	https://www.mcmaster.com/91251A110/
P9		head bars	2	fastens head plate to head posts	headbar.stl		https://github.com/spellmanlab/FlexRig
P10		Arduino Mega 2560	1	control components and log behavior data	1050-1018-ND	Digikey	https://www.digikey.com/en/products/detail/arduino/A000067/2639006
P11	air/water control	flowmeter, Masterflex Variable-Area Flowmeter with Valve, Acrylic Housing, Brass Fitting, 50-mm; 0.5 LPM Air	1	regulates airflow to odorants	2968K201	McMaster-Carr	https://www.mcmaster.com/2968K201/
P12		M5 screw	1	secures flow meter to holder	92290A277	McMaster-Carr	https://www.mcmaster.com/92290A277/
P13		Luer 3-way stopcock, F/F/M	2	air and water intake	PVAP-MFF-PC	ISM	https://www.industrialspec.com/shop/pvap-mff-pc.html
P14		Luer 3-way T splitter, F/F/M	5	coupled to water and odorant bottles	CFFT-WN	ISM	https://www.industrialspec.com/shop/plastic-fittings/plastic-luer-fittings/luer-to-luer-plastic-luer-fittings/cfft-series/cfft-wn.html
P15		Luer 3/32" barbed connector, F	1	connects water bottle to water intake stopcock	CFLLA-332-N	ISM	https://www.industrialspec.com/shop/plastic-fittings/plastic-luer-fittings/luer-to-barb-plastic-luer-fittings/cfla-series/cflla-332-n.html
P16		Luer 3/32" barbed connector, M	2	1) connects air intake to flowmeter, 2) connects water intake to water solenoids	CIML-332EA-WN	ISM	https://www.industrialspec.com/shop/plastic-fittings/plastic-luer-fittings/luer-to-barb-plastic-luer-fittings/ciml-series/ciml-332ea-wn.html
P17		Luer elbow adaptor, M-F	3	1) connects water bottle to water intake, 2-3) couple to lickspout needles	CFLET-WN	ISM	https://www.industrialspec.com/shop/plastic-fittings/plastic-luer-fittings/luer-to-luer-plastic-luer-fittings/cfle-series/cflet-wn.html
P18		Luer snap-on threads	8	secure male luer adapters to female luer adapters	CLFSR-WN	ISM	https://www.industrialspec.com/shop/plastic-fittings/plastic-luer-fittings/panel-mount-luers/clfsr-series-finger-snap-luer-lock-ring/clfsr-wn.html
P19		1/8 NPT fitting (3/32" barb)	2	connecting 1/16" PTFE tubing to flowmeter intake and exhaust	F325483	ISM	https://www.industrialspec.com/shop/f325483.html
P20		PTFE (Teflon) tubing, 1/16" OD, 1/32" ID	100'	air and water lines	PTFE-132116-100	ISM	https://www.industrialspec.com/shop/plastic-tubing/ptfe-fluoropolymer-tubing/ptfe-132116-100.html
P21		Luer 3/32" barbed check valve, intake	4	air intake to odorant tube	BCV-67220-ML	ISM	https://www.industrialspec.com/shop/medical-products/medical-check-valves/bcv-67220-ml.html
P22		Luer 3/32" barbed check valve, exhaust	4	air exhaust from odorant tube	BCV-67FL-220	ISM	https://www.industrialspec.com/shop/medical-products/medical-check-valves/bcv-67fl-220.html
P23		6-40 threaded ferrules	24	coupling to for 1/16" OD tubing	SKU 640FF-16	Globalfia	https://www.globalfia.com/shop/6-40-Fittings-p460224016
P24		1/4 OZ luer-capped dispensing bottles	4	contains odorants	JG0.25BC	Jensen Global	https://jensenglobal.com/products/0-25-ounce-cylinder-bottle-cap-kit
P25		2 OZ luer-capped dispensing bottle	1	contains water	JG2.0BC Bl2	Jensen Global	https://jensenglobal.com/collections/boston-round-bottle-and-cap/products/boston-round-bottles-caps-1-2-ounces
P26		Silicon tubing, 1/32" I.D., 5/32" O.D.	10'	coupling 1/16" PTFE tubing to barbs	57286	US Plastics	https://www.usplastic.com/catalog/item.aspx?itemid=31559&v1=&v7=&gad_source=1&gclid=Cj0KCQjwqpSwBhClARIsADlZ_TlN5-Txhd9uN6F70yUA8Ssas1SXhB3spPa2XLC8qqpSbfihg3bQfmQaAjDpEALw_wcB
P27		Silicon tubing, 1/16" I.D., 1/8" O.D.		coupling 1/16" PTFE tubing to male Luer connectors at odorant bottles	57287	US Plastics	https://www.usplastic.com/catalog/item.aspx?itemid=31560&clickid=related-slider
P28		air/water holder	1	holds flowmeter, water bottle, odorant bottles and luer connectors	airWaterHolder.stl		https://github.com/spellmanlab/FlexRig
P29		odorant manifold	1	merges odorant exhaust channels	threadedManifold.emsx		https://github.com/spellmanlab/FlexRig
P30	lick stage	gavage needle, 20g	2		AFN2025S	GavageNeedle	https://gavageneedle.com/products/reusable-oral-gavage-needle?variant=865840675
P31		translating post	1	hold lick ports	BTP2.0	Newport	https://www.newport.com/f/0.5-in.-translating-optical-posts
P32		xy translating stage	1	hold lick ports	M-MT-XY	Newport	https://www.newport.com/p/M-MT-XY
P33		6-40 machine	2	hold odorant tube	94812A663	McMaster-Carr	https://www.mcmaster.com/94812A663/
P34		6-40 threaded ferrules	1	coupling to for 1/16" OD tubing	SKU 640FF-16	Globalfia	https://www.globalfia.com/shop/6-40-Fittings-p460224016
P35		plastic 8/32" thumb screw	1	securing lickspouts to holder	94320A393	McMaster-Carr	https://www.mcmaster.com/94320A393/
P36		2-56" x 5/8" screw	1	securing translating post to holder	91802A083	McMaster-Carr	https://www.mcmaster.com/91802A083/
P37		2-56 nut	1	securing translating post to holder	90480A003	McMaster-Carr	https://www.mcmaster.com/90480A003/
P38		lickspout holder	1	securing lickspouts to xy stage and base	lickSpoutPostHolder.stl		https://github.com/spellmanlab/FlexRig
P39		8-32 cap screw, 1/4" length	3	1) fastening lickspout holder to XY stage, 2) fastening head bars to posts	90128A191	McMaster-Carr	https://www.mcmaster.com/90128A191/
P40	treadmill	toy tank treads	76 links	supports mouse, facilitates running, conducts lick detection current	TT35056	Warp United	https://www.amazon.com/Assembled-Workable-T-34-76-T-34-85-Self-propelled/dp/B07Q9QJSNC/ref=sr_1_73?crid=25T1SVUW4G21F&keywords=1%2F35+tank+metal+tracks+sprocket&qid=1679424689&sprefix=1%2F35+tank+metal+tracks+sprocket%2Caps%2C71&sr=8-73&ufe=app_do%3Aamzn1.fos.006c50ae-5d4c-4777-9bc0-4513d670b6bc
P41		steel bearings	6	treadmill axle bearings	7804K143	McMaster-Carr	https://www.mcmaster.com/7804K143/
P42		2" mini posts	2	treadmill axles	MS2R	Thorlabs	https://www.thorlabs.com/thorproduct.cfm?partnumber=MS2R
P43		4-40 screws and washers	1 kit	securing bearings to treadmill frame	ALAST0440	Fastener Express	https://www.fastener-express.com/4-40-alloy-stainless-asortment.aspx
P44		rotary encoder	1	measure running speed	AMT103-V	Digi-key	https://www.digikey.com/en/products/detail/cui-devices/AMT103-V/827016?s=N4IgTCBcDaIIIFkAqBGADAZgLQDUQF0BfIA
P45		1/4-20 cap screws, 1/2"	4	secure treadmill to breadboard	92220A183	McMaster-Carr	https://www.mcmaster.com/92220A183/
P46		3mm banana plug	1	3.3v lick detection voltage connector (post to mouse platform)	generic	Amazon	https://www.amazon.com/LinsyRC-Gold-Plated-Connector-Adapter-Battery/dp/B08H8MY431
P47		mouse platform	1	supports mouse/treadmill	treadmillBase.stl		https://github.com/spellmanlab/FlexRig
P48		treadmill sprockets (aluminum)	2	holds treads	treadmillSprockets.stl		https://github.com/spellmanlab/FlexRig
P49	command stage	2-way solenoid valves, 12v, face-mounted	2	solenoid valves for dispensing water reward	LHDB1252115H	The Lee Company	https://www.theleeco.com/resources/files/2-port-hdi-solenoid-valve-pds-124-2014-12/
P50		3-way solenoid valves, 12v, face-mounted	4	route air to one of the four odorant tubes or bypass all four	LHDA1221411H	The Lee Company	https://www.theleeco.com/products/electro-fluidic-systems/solenoid-valves/control-valves/lhd-series/3-port/face-mount/
P51		air/water face-mount manifold (aluminum)	1	mount solenoids to tubing	threadedFaceMount.emsx		https://github.com/spellmanlab/FlexRig
P52		solenoid retention brackets	3	attaches selonoids to face mount manifolds (optional)	LLWX0307130A	The Lee Company	https://www.theleeco.com/products/electro-fluidic-systems/solenoid-valves/control-valves/general-accessories-replacement-parts/
P53		2-56 solenoid retention screws, 0.5" length	8	fasten solenoids to face mount	91251A081	McMaster-Carr	https://www.mcmaster.com/91251A081/
P54		DF Robot DF Player Pro	1	sound card	1738-DFR0768-ND	Digikey	https://www.digikey.com/en/products/detail/dfrobot/DFR0768/13978502
P55		H-bridge	2	4-40 cap screw, 1" length			https://www.digikey.com/en/products/detail/texas-instruments/SN754410NE/380180?utm_adgroup=Texas%20Instruments&utm_source=google&utm_medium=cpc&utm_campaign=Dynamic%20Search_EN_Focus%20Suppliers&utm_term=&utm_content=Texas%20Instruments&gad_source=1&gclid=Cj0KCQjw2a6wBhCVARIsABPeH1spwkR2oRUp5o4Ia8hAgbHYwG0cKVOeWSoWI93fnHxS0RcrWECYmssaAr2VEALw_wcB
P56		6-pin screw terminal, 2.54mm pitch	2	connecting wires to PCB board	A98337-ND	Digikey	https://www.digikey.com/en/products/detail/te-connectivity-amp-connectors/282834-6/1153267?utm_adgroup=General&utm_source=google&utm_medium=cpc&utm_campaign=PMax%20Shopping_Product_Zombie%20SKUs&utm_term=&utm_content=General&utm_id=go_cmp-17815035045_adg-_ad-__dev-c_ext-_prd-1153267_sig-Cj0KCQjw2a6wBhCVARIsABPeH1sGQh7rvhOhyxUA3NbEJJkwFxtey7M8UZYHM98j0eRB4S4LO0ncOR0aApOwEALw_wcB&gad_source=1&gclid…
P57		2-pin screw terminal, 2.54mm pitch	1	connecting linear actuator to PCB board	A98333-ND	Digikey	https://www.digikey.com/en/products/detail/te-connectivity-amp-connectors/282834-2/1150135?utm_adgroup=&utm_source=google&utm_medium=cpc&utm_campaign=PMax_Product_Connectors%20and%20Interconnects&utm_term=&utm_content=&utm_id=go_cmp-20461032180_adg-_ad-__dev-c_ext-_prd-1150135_sig-Cj0KCQjw2a6wBhCVARIsABPeH1s5U5Ckpc6VkXYEUVOry_KUECmk4AoCyUZ5_M0L7raG9vE_pGhH7WMaAnB9EALw_wcB&gad_source=1&gclid=Cj0KC…
P58		8-pin male header	6	connecting PCB board to arduino	732-5321-ND	Digikey	https://www.digikey.sk/en/products/detail/w%C3%BCrth-elektronik/61300811121/4846839
P59		2-pin female header	6	connecting solenoids to board	2057-RS1-02-G-ND	Digikey	https://www.digikey.com/en/products/detail/adam-tech/RS1-02-G/9832044
P60		6-pin female header	2	connecting sound board to main board	2057-RS1-06-G-ND	Digikey	https://www.digikey.com/en/products/detail/adam-tech/RS1-06-G/9832050
P61		2x18 pin stackable female header	1	connecting PCB board to Arduino	SSW-118-03-G-D-ND	Digikey	https://www.digikey.com/en/products/detail/samtec-inc./SSW-118-03-G-D/7880952?utm_adgroup=General&utm_source=google&utm_medium=cpc&utm_campaign=PMax%20Shopping_Product_Zombie%20SKUs&utm_term=&utm_content=General&utm_id=go_cmp-17815035045_adg-_ad-__dev-c_ext-_prd-7880952_sig-Cj0KCQjw2a6wBhCVARIsABPeH1s3b56bovCQMrxYZ2vZHQBx-AD5jg6SwP52Ti6V_lP8RpV4iiIZSm0aAvIpEALw_wcB&gad_source=1&gclid=Cj0KCQjw2a6w…
P62		1MOhm resistors	11	Dropping current	CF14JT1M00TR-ND	Digikey	https://www.digikey.com/en/products/detail/stackpole-electronics-inc/CF14JT1M00/1741316
P63		ribbon cable	1'	connection from PCB board to speakers, lick detectors, mouse platform	3M157841-1-ND	Digikey	https://www.digikey.com/en/products/detail/3m/3302%2F26%2520100/9478439?utm_adgroup=&utm_source=google&utm_medium=cpc&utm_campaign=PMax%20Shopping_Product_Category_Cables%20and%20Wires&utm_term=&utm_content=&utm_id=go_cmp-20053924771_adg-_ad-__dev-c_ext-_
P64		PCB board	1	connects arduino to peripheral components	FlexRigShield.fzz		https://aisler.net/p/KLVRBWII
P65	vibration stage	speakers (Tymphany, 20Hz-20kHz)	2	auditory and whisker stimuli	HPD-50N25PR00-32-ND	Digikey	https://www.digikey.com/en/products/detail/peerless-by-tymphany/HPD-50N25PR00-32/6211129
P66		Locking Ball and Socket Mount	2	mounting speakers to platform	TRB1	Thorlabs	https://www.thorlabs.com/thorproduct.cfm?partnumber=TRB1
P67		Lens Mount with Retaining Ring for Ø2" Optics	2	mounting speakers to platform	LMR2	Thorlabs	https://www.thorlabs.com/thorproduct.cfm?partnumber=LMR2#ad-image-0
P68		Adapter 8-32 Threads and 1/4"-20 Threads	2	mounting speakers to platform	AP8E25E	Thorlabs	https://www.thorlabs.com/thorproduct.cfm?partnumber=AP8E25E
P69		2-pin screw terminal, 2.54mm pitch	2	connecting linear actuator to PCB board	PRT-10571	Sparkfun.com	https://www.sparkfun.com/products/10571
P70		speaker funnels	2	condensing sound wave, directing toward whisker vibrissae	speakerfunnel.stl		https://github.com/spellmanlab/FlexRig
		1/16" OD PTFE tubing cuts:
		8" (4x)	odorant tubes to manifold, outflow luer valve one side, 6-40 ferrule on the other
		10" (4x)	solenoids to odorant tubes, inflow luer valve one side, 6-40 ferrule on the other
		7" (1x)	clean air solenoid to manifold, 6-40 ferrules both sides
		1" (3x)	solenoid-to-solenoid, 6-40 ferrules both sides
		12" (1x)	water, stopcock to solenoid, 6-40 ferrule one side, male luer barb on the other
		6" (2x)	water, solenoids to lick spouts, 6-40 ferrule one side, male luer bard on the other
		12" (1x)	water bottle to stopcock, female luer barb one side, other side bare
		4" (1x)	air stopcock to flow regulator, NPT barb one side, male luer barb on the other
		12" (1x)	flow regulator to solenoid, NPT barb one side, 6-40 ferrule on the other
